# Supplementary material for: Coordinated multiplexing of information about separate objects in visual cortex
Source: eLife. 2022 Nov 29;11:e76452. doi: 10.7554/eLife.76452 (PMC9708082; doi:10.7554/eLife.76452)
Supplement: Source data 1. — The file and folder names are informative regarding which analyses they relate to. Some analyses are based on multiple runs of the modeling code, with slight variations due to the probabilistic nature of the analysis. [file elife-76452-data1.zip]

Archive with 96 entries (92 files):
- SourceData2022/
- SourceData2022/correlations_considering_latency/
- SourceData2022/correlations_considering_latency/Cohen1_superimposed_V1_30_230_alpha-ABspikes-correlations-sameordiff.csv
- SourceData2022/correlations_considering_latency/Cohen1_superimposed_V1_30_230_alpha-ABspikes.csv
- SourceData2022/correlations_considering_latency/Cohen1_superimposed_V1_30_230_alpha-Aspikes-correlations-sameordiff.csv
- SourceData2022/correlations_considering_latency/Cohen1_superimposed_V1_30_230_alpha-Aspikes.csv
- SourceData2022/correlations_considering_latency/Cohen1_superimposed_V1_30_230_alpha-Bspikes-correlations-sameordiff.csv
- SourceData2022/correlations_considering_latency/Cohen1_superimposed_V1_30_230_alpha-Bspikes.csv
- SourceData2022/correlations_considering_latency/Cohen1_superimposed_V1_30_230_alpha_selected_origpoi-ABspikes-correlations-sameordiff.csv
- SourceData2022/correlations_considering_latency/Cohen1_superimposed_V1_30_230_alpha_selected_origpoi-ABspikes.csv
- SourceData2022/correlations_considering_latency/Cohen1_superimposed_V1_30_230_alpha_selected_origpoi-Aspikes-correlations-sameordiff.csv
- SourceData2022/correlations_considering_latency/Cohen1_superimposed_V1_30_230_alpha_selected_origpoi-Aspikes.csv
- SourceData2022/correlations_considering_latency/Cohen1_superimposed_V1_30_230_alpha_selected_origpoi-Bspikes-correlations-sameordiff.csv
- SourceData2022/correlations_considering_latency/Cohen1_superimposed_V1_30_230_alpha_selected_origpoi-Bspikes.csv
- SourceData2022/correlations_considering_latency/Cohen1_superimposed_V4_50_250_bw23_alpha_merged-ABspikes-correlations-sameordiff.csv
- SourceData2022/correlations_considering_latency/Cohen1_superimposed_V4_50_250_bw23_alpha_merged-ABspikes.csv
- SourceData2022/correlations_considering_latency/Cohen1_superimposed_V4_50_250_bw23_alpha_merged-Aspikes-correlations-sameordiff.csv
- SourceData2022/correlations_considering_latency/Cohen1_superimposed_V4_50_250_bw23_alpha_merged-Aspikes.csv
- SourceData2022/correlations_considering_latency/Cohen1_superimposed_V4_50_250_bw23_alpha_merged-Bspikes-correlations-sameordiff.csv
- SourceData2022/correlations_considering_latency/Cohen1_superimposed_V4_50_250_bw23_alpha_merged-Bspikes.csv
- SourceData2022/correlations_considering_latency/Cohen1_superimposed_V4_50_250_bw23_alpha_merged_selected_origpoi-ABspikes-correlations-sameordiff.csv
- SourceData2022/correlations_considering_latency/Cohen1_superimposed_V4_50_250_bw23_alpha_merged_selected_origpoi-ABspikes.csv
- SourceData2022/correlations_considering_latency/Cohen1_superimposed_V4_50_250_bw23_alpha_merged_selected_origpoi-Aspikes-correlations-sameordiff.csv
- SourceData2022/correlations_considering_latency/Cohen1_superimposed_V4_50_250_bw23_alpha_merged_selected_origpoi-Aspikes.csv
- SourceData2022/correlations_considering_latency/Cohen1_superimposed_V4_50_250_bw23_alpha_merged_selected_origpoi-Bspikes-correlations-sameordiff.csv
- SourceData2022/correlations_considering_latency/Cohen1_superimposed_V4_50_250_bw23_alpha_merged_selected_origpoi-Bspikes.csv
- SourceData2022/correlations_considering_latency/cohen2_final_V1_filtered-ABspikes-correlations.csv
- SourceData2022/correlations_considering_latency/cohen2_final_V1_filtered-ABspikes-correlations.xlsx
- SourceData2022/correlations_considering_latency/cohen2_final_V1_filtered-ABspikes-shuffle-correlations.csv
- SourceData2022/correlations_considering_latency/cohen2_final_V1_filtered-Aspikes_only-correlations.csv
- SourceData2022/correlations_considering_latency/cohen2_final_V1_filtered-Bspikes_only-correlations.csv
- SourceData2022/correlations_considering_latency/cohen2_final_V1_filtered_averageonly-ABspikes-correlations.csv
- SourceData2022/correlations_considering_latency/cohen2_final_V1_filtered_mixtureonly-ABscore-correlations.csv
- SourceData2022/correlations_considering_latency/cohen2_final_V1_filtered_mixtureonly-ABspikes-correlations.csv
- SourceData2022/correlations_considering_latency/cohen2_final_V1_filtered_mixtureonly-ABspikes-shuffle-correlations.csv
- SourceData2022/correlations_considering_latency/cohen2_final_V1_filtered_outsideonly-ABspikes-correlations.csv
- SourceData2022/correlations_considering_latency/cohen2_final_V1_filtered_singleonly-ABspikes-correlations.csv
- SourceData2022/correlations_considering_latency/Cohen3_adjacent_V1_30_230_bw20_alpha-ABspikes-correlations-sameordiff.csv
- SourceData2022/correlations_considering_latency/Cohen3_adjacent_V1_30_230_bw20_alpha-ABspikes.csv
- SourceData2022/correlations_considering_latency/Cohen3_adjacent_V1_30_230_bw20_alpha-Aspikes-correlations-sameordiff.csv
- SourceData2022/correlations_considering_latency/Cohen3_adjacent_V1_30_230_bw20_alpha-Aspikes.csv
- SourceData2022/correlations_considering_latency/Cohen3_adjacent_V1_30_230_bw20_alpha-Bspikes-correlations-sameordiff.csv
- SourceData2022/correlations_considering_latency/Cohen3_adjacent_V1_30_230_bw20_alpha-Bspikes.csv
- SourceData2022/correlations_considering_latency/Cohen3_adjacent_V1_30_230_bw20_alpha_selected_origpoi-ABspikes-correlations-sameordiff.csv
- SourceData2022/correlations_considering_latency/Cohen3_adjacent_V1_30_230_bw20_alpha_selected_origpoi-ABspikes.csv
- SourceData2022/correlations_considering_latency/Cohen3_adjacent_V1_30_230_bw20_alpha_selected_origpoi-Aspikes-correlations-sameordiff.csv
- SourceData2022/correlations_considering_latency/Cohen3_adjacent_V1_30_230_bw20_alpha_selected_origpoi-Aspikes.csv
- SourceData2022/correlations_considering_latency/Cohen3_adjacent_V1_30_230_bw20_alpha_selected_origpoi-Bspikes-correlations-sameordiff.csv
- SourceData2022/correlations_considering_latency/Cohen3_adjacent_V1_30_230_bw20_alpha_selected_origpoi-Bspikes.csv
- SourceData2022/correlations_considering_latency/Cohen3_adjacent_V4_50_250_bw20_alpha-ABspikes-correlations-sameordiff.csv
- SourceData2022/correlations_considering_latency/Cohen3_adjacent_V4_50_250_bw20_alpha-ABspikes.csv
- SourceData2022/correlations_considering_latency/Cohen3_adjacent_V4_50_250_bw20_alpha-Aspikes-correlations-sameordiff.csv
- SourceData2022/correlations_considering_latency/Cohen3_adjacent_V4_50_250_bw20_alpha-Aspikes.csv
- SourceData2022/correlations_considering_latency/Cohen3_adjacent_V4_50_250_bw20_alpha-Bspikes-correlations-sameordiff.csv
- SourceData2022/correlations_considering_latency/Cohen3_adjacent_V4_50_250_bw20_alpha-Bspikes.csv
- SourceData2022/correlations_considering_latency/Cohen3_adjacent_V4_50_250_bw20_alpha_selected_origpoi-ABspikes-correlations-sameordiff.csv
- SourceData2022/correlations_considering_latency/Cohen3_adjacent_V4_50_250_bw20_alpha_selected_origpoi-ABspikes.csv
- SourceData2022/correlations_considering_latency/Cohen3_adjacent_V4_50_250_bw20_alpha_selected_origpoi-Aspikes-correlations-sameordiff.csv
- SourceData2022/correlations_considering_latency/Cohen3_adjacent_V4_50_250_bw20_alpha_selected_origpoi-Aspikes.csv
- SourceData2022/correlations_considering_latency/Cohen3_adjacent_V4_50_250_bw20_alpha_selected_origpoi-Bspikes-correlations-sameordiff.csv
- SourceData2022/correlations_considering_latency/Cohen3_adjacent_V4_50_250_bw20_alpha_selected_origpoi-Bspikes.csv
- SourceData2022/model_comparison_considering_latency/
- SourceData2022/model_comparison_considering_latency/attendaway_Cohen2_adjacent_V1_origpoi.csv
- SourceData2022/model_comparison_considering_latency/Cohen1_superimposed_V1_30_230_alpha_selected_origpoi.csv
- SourceData2022/model_comparison_considering_latency/Cohen1_superimposed_V4_50_250_bw23_alpha_merged_selected_origpoi.csv
- SourceData2022/model_comparison_considering_latency/Cohen2_adjacent_V1_30_230_bw23_alpha_selected_origpoi.csv
- SourceData2022/model_comparison_considering_latency/cohen2_final_V1_filtered.csv
- SourceData2022/model_comparison_considering_latency/Cohen3_adjacent_V1_30_230_bw20_alpha_selected_origpoi.csv
- SourceData2022/model_comparison_considering_latency/Cohen3_adjacent_V4_50_250_bw20_alpha_selected_origpoi.csv
- SourceData2022/model_comparison_considering_latency/README.txt
- SourceData2022/plots_and_outputs/
- SourceData2022/plots_and_outputs/adjacent_v1.pdf
- SourceData2022/plots_and_outputs/adjacent_v1.pdf_pie.pdf
- SourceData2022/plots_and_outputs/adjacent_v1.pdf_singlecrit.pdf
- SourceData2022/plots_and_outputs/adjacent_v1.pdf_vert
- SourceData2022/plots_and_outputs/adjacent_v1.pdf_vert.pdf
- SourceData2022/plots_and_outputs/alpha_distributions.pdf
- SourceData2022/plots_and_outputs/assignment_scoreMay2022_latency.pdf
- SourceData2022/plots_and_outputs/assignment_score_population_by_trial.pdf
- SourceData2022/plots_and_outputs/condition_counts.xls
- SourceData2022/plots_and_outputs/condition_counts_May2022.txt
- SourceData2022/plots_and_outputs/non_normalized_same_diff.pdf
- SourceData2022/plots_and_outputs/poisson_for_reviewers.jpg
- SourceData2022/plots_and_outputs/poisson_for_reviewers.pdf
- SourceData2022/plots_and_outputs/results_figure_with_mixtures_rearrange_May2022_latency.pdf
- SourceData2022/plots_and_outputs/results_with_mixtures_V4_rsc.jpg
- SourceData2022/plots_and_outputs/results_with_mixtures_V4_rsc_gabor_and_image.pdf
- SourceData2022/plots_and_outputs/superimposed_v1_30_230.pdf
- SourceData2022/plots_and_outputs/superimposed_v1_30_230.pdf_pie.pdf
- SourceData2022/plots_and_outputs/superimposed_v1_30_230.pdf_singlecrit.pdf
- SourceData2022/plots_and_outputs/superimposed_v1_30_230.pdf_vert.pdf
- SourceData2022/plots_and_outputs/superimposed_v1_30_230_vert.pdf
- SourceData2022/plots_and_outputs/V4_whole_color_bar_plot_May2022.jpg
- SourceData2022/plots_and_outputs/V4_whole_color_bar_plot_May2022.pdf
- SourceData2022/plots_and_outputs/V4_whole_complete_May2022.jpg
- SourceData2022/plots_and_outputs/V4_whole_complete_May2022.pdf
