# Supplementary material for: Coordinated multiplexing of information about separate objects in visual cortex
Source: eLife. 2022 Nov 29;11:e76452. doi: 10.7554/eLife.76452 (PMC9708082; doi:10.7554/eLife.76452)
Supplement: Source data 1. — The file and folder names are informative regarding which analyses they relate to. Some analyses are based on multiple runs of the modeling code, with slight variations due to the probabilistic nature of the analysis. [file elife-76452-data1.zip › SourceData2022/correlations_considering_latency/Cohen1_superimposed_V1_30_230_alpha-Aspikes-correlations-sameordiff.csv]

exp_title	orientation_info	cell1	cell1_type	cell2	cell2_type	correlation	pvalue	comparison	first_pref	second_pref
BR130831CROSSORI0003-SORT_REDUCEDDATA-FILTERED	C50A120_C50A210	33	outside	34	outside	-0.290552	0.3355267	2	1	2
BR130831CROSSORI0003-SORT_REDUCEDDATA-FILTERED	C50A120_C50A210	33	outside	35	outside	-0.317512	0.2686424	2	1	2
BR130831CROSSORI0003-SORT_REDUCEDDATA-FILTERED	C50A120_C50A210	33	outside	37	outside	0.180603	0.5366637	1	1	1
BR130831CROSSORI0003-SORT_REDUCEDDATA-FILTERED	C50A120_C50A210	33	outside	40	outside	-0.139625	0.6340282	1	1	1
BR130831CROSSORI0003-SORT_REDUCEDDATA-FILTERED	C50A120_C50A210	33	outside	42	outside	-0.13436	0.6469924	2	1	2
BR130831CROSSORI0003-SORT_REDUCEDDATA-FILTERED	C50A120_C50A210	33	outside	44	outside	-0.303044	0.292251	1	1	1
BR130831CROSSORI0003-SORT_REDUCEDDATA-FILTERED	C50A120_C50A210	33	outside	48	single	0.133652	0.648744	1	1	1
BR130831CROSSORI0003-SORT_REDUCEDDATA-FILTERED	C50A120_C50A210	33	outside	54	outside	-0.032713	0.9116021	2	1	2
BR130831CROSSORI0003-SORT_REDUCEDDATA-FILTERED	C50A120_C50A210	34	outside	35	outside	0.294948	0.3279281	1	2	2
BR130831CROSSORI0003-SORT_REDUCEDDATA-FILTERED	C50A120_C50A210	34	outside	37	outside	-0.291903	0.3331822	2	2	1
BR130831CROSSORI0003-SORT_REDUCEDDATA-FILTERED	C50A120_C50A210	34	outside	40	outside	-0.550782	0.05109021	2	2	1
BR130831CROSSORI0003-SORT_REDUCEDDATA-FILTERED	C50A120_C50A210	34	outside	42	outside	-0.138997	0.6506408	1	2	2
BR130831CROSSORI0003-SORT_REDUCEDDATA-FILTERED	C50A120_C50A210	34	outside	44	outside	0.363593	0.222007	2	2	1
BR130831CROSSORI0003-SORT_REDUCEDDATA-FILTERED	C50A120_C50A210	34	outside	48	single	0.136188	0.6573071	2	2	1
BR130831CROSSORI0003-SORT_REDUCEDDATA-FILTERED	C50A120_C50A210	34	outside	54	outside	0.450233	0.1226271	1	2	2
BR130831CROSSORI0003-SORT_REDUCEDDATA-FILTERED	C50A120_C50A210	35	outside	37	outside	-0.476599	0.08489011	2	2	1
BR130831CROSSORI0003-SORT_REDUCEDDATA-FILTERED	C50A120_C50A210	35	outside	40	outside	0.032031	0.9134382	2	2	1
BR130831CROSSORI0003-SORT_REDUCEDDATA-FILTERED	C50A120_C50A210	35	outside	42	outside	0.055247	0.8512034	1	2	2
BR130831CROSSORI0003-SORT_REDUCEDDATA-FILTERED	C50A120_C50A210	35	outside	44	outside	0.514368	0.05986002	2	2	1
BR130831CROSSORI0003-SORT_REDUCEDDATA-FILTERED	C50A120_C50A210	35	outside	48	single	-0.200227	0.4925031	2	2	1
BR130831CROSSORI0003-SORT_REDUCEDDATA-FILTERED	C50A120_C50A210	35	outside	54	outside	0.500727	0.06818897	1	2	2
BR130831CROSSORI0003-SORT_REDUCEDDATA-FILTERED	C50A120_C50A210	37	outside	40	outside	0.116561	0.6914951	1	1	1
BR130831CROSSORI0003-SORT_REDUCEDDATA-FILTERED	C50A120_C50A210	37	outside	42	outside	0.125672	0.6685901	2	1	2
BR130831CROSSORI0003-SORT_REDUCEDDATA-FILTERED	C50A120_C50A210	37	outside	44	outside	-0.327392	0.2531954	1	1	1
BR130831CROSSORI0003-SORT_REDUCEDDATA-FILTERED	C50A120_C50A210	37	outside	48	single	0.260561	0.3682699	1	1	1
BR130831CROSSORI0003-SORT_REDUCEDDATA-FILTERED	C50A120_C50A210	37	outside	54	outside	-0.138438	0.6369434	2	1	2
BR130831CROSSORI0003-SORT_REDUCEDDATA-FILTERED	C50A120_C50A210	40	outside	42	outside	0.545256	0.04374076	2	1	2
BR130831CROSSORI0003-SORT_REDUCEDDATA-FILTERED	C50A120_C50A210	40	outside	44	outside	0.000456	0.9987657	1	1	1
BR130831CROSSORI0003-SORT_REDUCEDDATA-FILTERED	C50A120_C50A210	40	outside	48	single	-0.207966	0.475567	1	1	1
BR130831CROSSORI0003-SORT_REDUCEDDATA-FILTERED	C50A120_C50A210	40	outside	54	outside	0.065003	0.8252665	2	1	2
BR130831CROSSORI0003-SORT_REDUCEDDATA-FILTERED	C50A120_C50A210	42	outside	44	outside	-0.294551	0.3066543	2	2	1
BR130831CROSSORI0003-SORT_REDUCEDDATA-FILTERED	C50A120_C50A210	42	outside	48	single	-0.064901	0.8255394	2	2	1
BR130831CROSSORI0003-SORT_REDUCEDDATA-FILTERED	C50A120_C50A210	42	outside	54	outside	-0.144146	0.622973	1	2	2
BR130831CROSSORI0003-SORT_REDUCEDDATA-FILTERED	C50A120_C50A210	44	outside	48	single	-0.024303	0.9342745	1	1	1
BR130831CROSSORI0003-SORT_REDUCEDDATA-FILTERED	C50A120_C50A210	44	outside	54	outside	0.568911	0.03374194	2	1	2
BR130831CROSSORI0003-SORT_REDUCEDDATA-FILTERED	C50A120_C50A210	48	single	54	outside	-0.036604	0.9011324	2	1	2
BR130831CROSSORI0003-SORT_REDUCEDDATA-FILTERED	C50A60_C50A150	2	outside	33	outside	-0.095532	0.7562185	1	2	2
BR130831CROSSORI0003-SORT_REDUCEDDATA-FILTERED	C50A60_C50A150	2	outside	34	outside	0.474488	0.1013633	1	2	2
BR130831CROSSORI0003-SORT_REDUCEDDATA-FILTERED	C50A60_C50A150	2	outside	38	outside	-0.181298	0.55334	1	2	2
BR130831CROSSORI0003-SORT_REDUCEDDATA-FILTERED	C50A60_C50A150	2	outside	41	outside	0.092389	0.764033	2	2	1
BR130831CROSSORI0003-SORT_REDUCEDDATA-FILTERED	C50A60_C50A150	2	outside	42	outside	0.062208	0.8400038	2	2	1
BR130831CROSSORI0003-SORT_REDUCEDDATA-FILTERED	C50A60_C50A150	2	outside	43	outside	-0.333482	0.265497	1	2	2
BR130831CROSSORI0003-SORT_REDUCEDDATA-FILTERED	C50A60_C50A150	2	outside	44	outside	-0.097859	0.7504477	1	2	2
BR130831CROSSORI0003-SORT_REDUCEDDATA-FILTERED	C50A60_C50A150	2	outside	45	single	0.2567	0.3972127	1	2	2
BR130831CROSSORI0003-SORT_REDUCEDDATA-FILTERED	C50A60_C50A150	2	outside	47	single	0.280835	0.3526633	2	2	1
BR130831CROSSORI0003-SORT_REDUCEDDATA-FILTERED	C50A60_C50A150	2	outside	48	single	-0.131234	0.6691235	1	2	2
BR130831CROSSORI0003-SORT_REDUCEDDATA-FILTERED	C50A60_C50A150	2	outside	52	single	-0.344767	0.2486506	1	2	2
BR130831CROSSORI0003-SORT_REDUCEDDATA-FILTERED	C50A60_C50A150	2	outside	66	single	0.043516	0.8877486	1	2	2
BR130831CROSSORI0003-SORT_REDUCEDDATA-FILTERED	C50A60_C50A150	33	outside	34	outside	0.135858	0.6580928	1	2	2
BR130831CROSSORI0003-SORT_REDUCEDDATA-FILTERED	C50A60_C50A150	33	outside	38	outside	-0.083403	0.7864787	1	2	2
BR130831CROSSORI0003-SORT_REDUCEDDATA-FILTERED	C50A60_C50A150	33	outside	41	outside	-0.067911	0.8255297	2	2	1
BR130831CROSSORI0003-SORT_REDUCEDDATA-FILTERED	C50A60_C50A150	33	outside	42	outside	0.187658	0.5392626	2	2	1
BR130831CROSSORI0003-SORT_REDUCEDDATA-FILTERED	C50A60_C50A150	33	outside	43	outside	0.336178	0.2614122	1	2	2
BR130831CROSSORI0003-SORT_REDUCEDDATA-FILTERED	C50A60_C50A150	33	outside	44	outside	-0.242715	0.4242898	1	2	2
BR130831CROSSORI0003-SORT_REDUCEDDATA-FILTERED	C50A60_C50A150	33	outside	45	single	0.374981	0.2067768	1	2	2
BR130831CROSSORI0003-SORT_REDUCEDDATA-FILTERED	C50A60_C50A150	33	outside	47	single	-0.006567	0.9830124	2	2	1
BR130831CROSSORI0003-SORT_REDUCEDDATA-FILTERED	C50A60_C50A150	33	outside	48	single	-0.15239	0.6191833	1	2	2
BR130831CROSSORI0003-SORT_REDUCEDDATA-FILTERED	C50A60_C50A150	33	outside	52	single	0.372515	0.2100187	1	2	2
BR130831CROSSORI0003-SORT_REDUCEDDATA-FILTERED	C50A60_C50A150	33	outside	66	single	0.140919	0.6460925	1	2	2
BR130831CROSSORI0003-SORT_REDUCEDDATA-FILTERED	C50A60_C50A150	34	outside	38	outside	0.230361	0.4489536	1	2	2
BR130831CROSSORI0003-SORT_REDUCEDDATA-FILTERED	C50A60_C50A150	34	outside	41	outside	0.039552	0.8979217	2	2	1
BR130831CROSSORI0003-SORT_REDUCEDDATA-FILTERED	C50A60_C50A150	34	outside	42	outside	0.13707	0.6552114	2	2	1
BR130831CROSSORI0003-SORT_REDUCEDDATA-FILTERED	C50A60_C50A150	34	outside	43	outside	-0.647589	0.0167068	1	2	2
BR130831CROSSORI0003-SORT_REDUCEDDATA-FILTERED	C50A60_C50A150	34	outside	44	outside	-0.067778	0.8258679	1	2	2
BR130831CROSSORI0003-SORT_REDUCEDDATA-FILTERED	C50A60_C50A150	34	outside	45	single	0.192208	0.5292849	1	2	2
BR130831CROSSORI0003-SORT_REDUCEDDATA-FILTERED	C50A60_C50A150	34	outside	47	single	0.017349	0.9551392	2	2	1
BR130831CROSSORI0003-SORT_REDUCEDDATA-FILTERED	C50A60_C50A150	34	outside	48	single	0.081331	0.7916781	1	2	2
BR130831CROSSORI0003-SORT_REDUCEDDATA-FILTERED	C50A60_C50A150	34	outside	52	single	-0.074233	0.8095448	1	2	2
BR130831CROSSORI0003-SORT_REDUCEDDATA-FILTERED	C50A60_C50A150	34	outside	66	single	-0.076344	0.8042215	1	2	2
BR130831CROSSORI0003-SORT_REDUCEDDATA-FILTERED	C50A60_C50A150	38	outside	41	outside	-0.237734	0.4341505	2	2	1
BR130831CROSSORI0003-SORT_REDUCEDDATA-FILTERED	C50A60_C50A150	38	outside	42	outside	0.216199	0.4780565	2	2	1
BR130831CROSSORI0003-SORT_REDUCEDDATA-FILTERED	C50A60_C50A150	38	outside	43	outside	-0.150854	0.6227638	1	2	2
BR130831CROSSORI0003-SORT_REDUCEDDATA-FILTERED	C50A60_C50A150	38	outside	44	outside	0.255459	0.3995786	1	2	2
BR130831CROSSORI0003-SORT_REDUCEDDATA-FILTERED	C50A60_C50A150	38	outside	45	single	-0.292048	0.3329307	1	2	2
BR130831CROSSORI0003-SORT_REDUCEDDATA-FILTERED	C50A60_C50A150	38	outside	47	single	-0.143296	0.640481	2	2	1
BR130831CROSSORI0003-SORT_REDUCEDDATA-FILTERED	C50A60_C50A150	38	outside	48	single	0.220553	0.4690157	1	2	2
BR130831CROSSORI0003-SORT_REDUCEDDATA-FILTERED	C50A60_C50A150	38	outside	52	single	0.051125	0.8682616	1	2	2
BR130831CROSSORI0003-SORT_REDUCEDDATA-FILTERED	C50A60_C50A150	38	outside	66	single	-0.159424	0.6028953	1	2	2
BR130831CROSSORI0003-SORT_REDUCEDDATA-FILTERED	C50A60_C50A150	41	outside	42	outside	-0.240161	0.4293323	1	1	1
BR130831CROSSORI0003-SORT_REDUCEDDATA-FILTERED	C50A60_C50A150	41	outside	43	outside	-0.141751	0.6441268	2	1	2
BR130831CROSSORI0003-SORT_REDUCEDDATA-FILTERED	C50A60_C50A150	41	outside	44	outside	0.454811	0.1184034	2	1	2
BR130831CROSSORI0003-SORT_REDUCEDDATA-FILTERED	C50A60_C50A150	41	outside	45	single	0.238964	0.4317065	2	1	2
BR130831CROSSORI0003-SORT_REDUCEDDATA-FILTERED	C50A60_C50A150	41	outside	47	single	0.182213	0.5513071	1	1	1
BR130831CROSSORI0003-SORT_REDUCEDDATA-FILTERED	C50A60_C50A150	41	outside	48	single	0.415261	0.1582239	2	1	2
BR130831CROSSORI0003-SORT_REDUCEDDATA-FILTERED	C50A60_C50A150	41	outside	52	single	0.018511	0.9521376	2	1	2
BR130831CROSSORI0003-SORT_REDUCEDDATA-FILTERED	C50A60_C50A150	41	outside	66	single	0.487022	0.09142632	2	1	2
BR130831CROSSORI0003-SORT_REDUCEDDATA-FILTERED	C50A60_C50A150	42	outside	43	outside	0.218414	0.4734474	2	1	2
BR130831CROSSORI0003-SORT_REDUCEDDATA-FILTERED	C50A60_C50A150	42	outside	44	outside	0.20719	0.4970173	2	1	2
BR130831CROSSORI0003-SORT_REDUCEDDATA-FILTERED	C50A60_C50A150	42	outside	45	single	-0.260332	0.3903307	2	1	2
BR130831CROSSORI0003-SORT_REDUCEDDATA-FILTERED	C50A60_C50A150	42	outside	47	single	0.349024	0.2424653	1	1	1
BR130831CROSSORI0003-SORT_REDUCEDDATA-FILTERED	C50A60_C50A150	42	outside	48	single	0.599194	0.03045144	2	1	2
BR130831CROSSORI0003-SORT_REDUCEDDATA-FILTERED	C50A60_C50A150	42	outside	52	single	-0.181364	0.5531949	2	1	2
BR130831CROSSORI0003-SORT_REDUCEDDATA-FILTERED	C50A60_C50A150	42	outside	66	single	-0.371978	0.2107288	2	1	2
BR130831CROSSORI0003-SORT_REDUCEDDATA-FILTERED	C50A60_C50A150	43	outside	44	outside	-0.05363	0.8618617	1	2	2
BR130831CROSSORI0003-SORT_REDUCEDDATA-FILTERED	C50A60_C50A150	43	outside	45	single	-0.128599	0.6754381	1	2	2
BR130831CROSSORI0003-SORT_REDUCEDDATA-FILTERED	C50A60_C50A150	43	outside	47	single	0.048098	0.8760054	2	2	1
BR130831CROSSORI0003-SORT_REDUCEDDATA-FILTERED	C50A60_C50A150	43	outside	48	single	-0.099927	0.7453298	1	2	2
BR130831CROSSORI0003-SORT_REDUCEDDATA-FILTERED	C50A60_C50A150	43	outside	52	single	0.072163	0.8147711	1	2	2
BR130831CROSSORI0003-SORT_REDUCEDDATA-FILTERED	C50A60_C50A150	43	outside	66	single	-0.36628	0.2183537	1	2	2
BR130831CROSSORI0003-SORT_REDUCEDDATA-FILTERED	C50A60_C50A150	44	outside	45	single	-0.304451	0.3118334	1	2	2
BR130831CROSSORI0003-SORT_REDUCEDDATA-FILTERED	C50A60_C50A150	44	outside	47	single	0.386206	0.1924171	2	2	1
BR130831CROSSORI0003-SORT_REDUCEDDATA-FILTERED	C50A60_C50A150	44	outside	48	single	0.487979	0.09069605	1	2	2
BR130831CROSSORI0003-SORT_REDUCEDDATA-FILTERED	C50A60_C50A150	44	outside	52	single	-0.181968	0.5518502	1	2	2
BR130831CROSSORI0003-SORT_REDUCEDDATA-FILTERED	C50A60_C50A150	44	outside	66	single	0.302717	0.3147366	1	2	2
BR130831CROSSORI0003-SORT_REDUCEDDATA-FILTERED	C50A60_C50A150	45	single	47	single	0.28146	0.3515467	2	2	1
BR130831CROSSORI0003-SORT_REDUCEDDATA-FILTERED	C50A60_C50A150	45	single	48	single	-0.083758	0.785591	1	2	2
BR130831CROSSORI0003-SORT_REDUCEDDATA-FILTERED	C50A60_C50A150	45	single	52	single	-0.285837	0.3437845	1	2	2
BR130831CROSSORI0003-SORT_REDUCEDDATA-FILTERED	C50A60_C50A150	45	single	66	single	0.447271	0.1254122	1	2	2
BR130831CROSSORI0003-SORT_REDUCEDDATA-FILTERED	C50A60_C50A150	47	single	48	single	0.467054	0.1075912	2	1	2
BR130831CROSSORI0003-SORT_REDUCEDDATA-FILTERED	C50A60_C50A150	47	single	52	single	-0.740562	0.00378701	2	1	2
BR130831CROSSORI0003-SORT_REDUCEDDATA-FILTERED	C50A60_C50A150	47	single	66	single	0.266593	0.378614	2	1	2
BR130831CROSSORI0003-SORT_REDUCEDDATA-FILTERED	C50A60_C50A150	48	single	52	single	-0.301345	0.3170439	1	2	2
BR130831CROSSORI0003-SORT_REDUCEDDATA-FILTERED	C50A60_C50A150	48	single	66	single	0.093419	0.7614683	1	2	2
BR130831CROSSORI0003-SORT_REDUCEDDATA-FILTERED	C50A60_C50A150	52	single	66	single	-0.092034	0.7649164	1	2	2
BR130831CROSSORI0003-SORT_REDUCEDDATA-FILTERED	C50A90_C50A180	34	outside	35	outside	0.019062	0.9583178	1	2	2
BR130831CROSSORI0003-SORT_REDUCEDDATA-FILTERED	C50A90_C50A180	34	outside	37	outside	-0.080864	0.8242616	2	2	1
BR130831CROSSORI0003-SORT_REDUCEDDATA-FILTERED	C50A90_C50A180	34	outside	40	outside	-0.072823	0.8415427	2	2	1
BR130831CROSSORI0003-SORT_REDUCEDDATA-FILTERED	C50A90_C50A180	34	outside	41	outside	0.092136	0.8001557	2	2	1
BR130831CROSSORI0003-SORT_REDUCEDDATA-FILTERED	C50A90_C50A180	34	outside	43	outside	0.193971	0.591295	1	2	2
BR130831CROSSORI0003-SORT_REDUCEDDATA-FILTERED	C50A90_C50A180	34	outside	56	single	0.218177	0.5448152	2	2	1
BR130831CROSSORI0003-SORT_REDUCEDDATA-FILTERED	C50A90_C50A180	35	outside	37	outside	0.712499	0.02076304	2	2	1
BR130831CROSSORI0003-SORT_REDUCEDDATA-FILTERED	C50A90_C50A180	35	outside	40	outside	-0.274347	0.4430318	2	2	1
BR130831CROSSORI0003-SORT_REDUCEDDATA-FILTERED	C50A90_C50A180	35	outside	41	outside	0.116967	0.7476076	2	2	1
BR130831CROSSORI0003-SORT_REDUCEDDATA-FILTERED	C50A90_C50A180	35	outside	43	outside	0.09983	0.783785	1	2	2
BR130831CROSSORI0003-SORT_REDUCEDDATA-FILTERED	C50A90_C50A180	35	outside	56	single	0.486254	0.1541482	2	2	1
BR130831CROSSORI0003-SORT_REDUCEDDATA-FILTERED	C50A90_C50A180	37	outside	40	outside	0.17744	0.6238426	1	1	1
BR130831CROSSORI0003-SORT_REDUCEDDATA-FILTERED	C50A90_C50A180	37	outside	41	outside	0.327225	0.3560427	1	1	1
BR130831CROSSORI0003-SORT_REDUCEDDATA-FILTERED	C50A90_C50A180	37	outside	43	outside	0.627316	0.05220358	2	1	2
BR130831CROSSORI0003-SORT_REDUCEDDATA-FILTERED	C50A90_C50A180	37	outside	56	single	0.493336	0.1473456	1	1	1
BR130831CROSSORI0003-SORT_REDUCEDDATA-FILTERED	C50A90_C50A180	40	outside	41	outside	-0.294683	0.4085014	1	1	1
BR130831CROSSORI0003-SORT_REDUCEDDATA-FILTERED	C50A90_C50A180	40	outside	43	outside	0.214531	0.5517217	2	1	2
BR130831CROSSORI0003-SORT_REDUCEDDATA-FILTERED	C50A90_C50A180	40	outside	56	single	0.512539	0.129831	1	1	1
BR130831CROSSORI0003-SORT_REDUCEDDATA-FILTERED	C50A90_C50A180	41	outside	43	outside	0.57301	0.08336086	2	1	2
BR130831CROSSORI0003-SORT_REDUCEDDATA-FILTERED	C50A90_C50A180	41	outside	56	single	-0.460944	0.1799918	1	1	1
BR130831CROSSORI0003-SORT_REDUCEDDATA-FILTERED	C50A90_C50A180	43	outside	56	single	0.163013	0.6527354	2	2	1
BR130901MAP0017-SORT_REDUCEDDATA-FILTERED	C50A170_C50A260	1090	single	1113	single	0.320472	0.2639567	1	1	1
BR130901MAP0017-SORT_REDUCEDDATA-FILTERED	C50A170_C50A260	1090	single	1138	single	0.665058	0.009450281	1	1	1
BR130901MAP0017-SORT_REDUCEDDATA-FILTERED	C50A170_C50A260	1090	single	1164	single	-0.114173	0.6975401	2	1	2
BR130901MAP0017-SORT_REDUCEDDATA-FILTERED	C50A170_C50A260	1090	single	1181	outside	-0.193839	0.5066886	2	1	2
BR130901MAP0017-SORT_REDUCEDDATA-FILTERED	C50A170_C50A260	1090	single	1222	single	0.03179	0.9140886	1	1	1
BR130901MAP0017-SORT_REDUCEDDATA-FILTERED	C50A170_C50A260	1090	single	1240	single	0.058742	0.8418946	2	1	2
BR130901MAP0017-SORT_REDUCEDDATA-FILTERED	C50A170_C50A260	1090	single	1256	outside	-0.030464	0.9176607	2	1	2
BR130901MAP0017-SORT_REDUCEDDATA-FILTERED	C50A170_C50A260	1090	single	1297	outside	0.357031	0.2101509	1	1	1
BR130901MAP0017-SORT_REDUCEDDATA-FILTERED	C50A170_C50A260	1090	single	1454	outside	-0.126761	0.6658695	2	1	2
BR130901MAP0017-SORT_REDUCEDDATA-FILTERED	C50A170_C50A260	1090	single	456	outside	0.215973	0.458345	1	1	1
BR130901MAP0017-SORT_REDUCEDDATA-FILTERED	C50A170_C50A260	1090	single	536	outside	-0.156592	0.5929249	1	1	1
BR130901MAP0017-SORT_REDUCEDDATA-FILTERED	C50A170_C50A260	1113	single	1138	single	0.144724	0.6215648	1	1	1
BR130901MAP0017-SORT_REDUCEDDATA-FILTERED	C50A170_C50A260	1113	single	1164	single	0.055999	0.8491991	2	1	2
BR130901MAP0017-SORT_REDUCEDDATA-FILTERED	C50A170_C50A260	1113	single	1181	outside	-0.297471	0.3016574	2	1	2
BR130901MAP0017-SORT_REDUCEDDATA-FILTERED	C50A170_C50A260	1113	single	1222	single	0.212499	0.4657794	1	1	1
BR130901MAP0017-SORT_REDUCEDDATA-FILTERED	C50A170_C50A260	1113	single	1240	single	-0.145802	0.6189424	2	1	2
BR130901MAP0017-SORT_REDUCEDDATA-FILTERED	C50A170_C50A260	1113	single	1256	outside	0.004211	0.988602	2	1	2
BR130901MAP0017-SORT_REDUCEDDATA-FILTERED	C50A170_C50A260	1113	single	1297	outside	-0.257395	0.3743276	1	1	1
BR130901MAP0017-SORT_REDUCEDDATA-FILTERED	C50A170_C50A260	1113	single	1454	outside	0.034634	0.9064328	2	1	2
BR130901MAP0017-SORT_REDUCEDDATA-FILTERED	C50A170_C50A260	1113	single	456	outside	-0.248308	0.3920058	1	1	1
BR130901MAP0017-SORT_REDUCEDDATA-FILTERED	C50A170_C50A260	1113	single	536	outside	-0.161329	0.5816414	1	1	1
BR130901MAP0017-SORT_REDUCEDDATA-FILTERED	C50A170_C50A260	1138	single	1164	single	0.376163	0.1849824	2	1	2
BR130901MAP0017-SORT_REDUCEDDATA-FILTERED	C50A170_C50A260	1138	single	1181	outside	-0.052108	0.8595784	2	1	2
BR130901MAP0017-SORT_REDUCEDDATA-FILTERED	C50A170_C50A260	1138	single	1222	single	-0.069392	0.8136533	1	1	1
BR130901MAP0017-SORT_REDUCEDDATA-FILTERED	C50A170_C50A260	1138	single	1240	single	0.102586	0.7271062	2	1	2
BR130901MAP0017-SORT_REDUCEDDATA-FILTERED	C50A170_C50A260	1138	single	1256	outside	0.04288	0.884278	2	1	2
BR130901MAP0017-SORT_REDUCEDDATA-FILTERED	C50A170_C50A260	1138	single	1297	outside	0.12709	0.6650482	1	1	1
BR130901MAP0017-SORT_REDUCEDDATA-FILTERED	C50A170_C50A260	1138	single	1454	outside	0.173142	0.5538917	2	1	2
BR130901MAP0017-SORT_REDUCEDDATA-FILTERED	C50A170_C50A260	1138	single	456	outside	0.019596	0.946986	1	1	1
BR130901MAP0017-SORT_REDUCEDDATA-FILTERED	C50A170_C50A260	1138	single	536	outside	-0.019652	0.9468353	1	1	1
BR130901MAP0017-SORT_REDUCEDDATA-FILTERED	C50A170_C50A260	1164	single	1181	outside	0.122745	0.6759204	1	2	2
BR130901MAP0017-SORT_REDUCEDDATA-FILTERED	C50A170_C50A260	1164	single	1222	single	-0.183753	0.5294603	2	2	1
BR130901MAP0017-SORT_REDUCEDDATA-FILTERED	C50A170_C50A260	1164	single	1240	single	0.373192	0.188757	1	2	2
BR130901MAP0017-SORT_REDUCEDDATA-FILTERED	C50A170_C50A260	1164	single	1256	outside	0.446635	0.1093785	1	2	2
BR130901MAP0017-SORT_REDUCEDDATA-FILTERED	C50A170_C50A260	1164	single	1297	outside	-0.008244	0.977687	2	2	1
BR130901MAP0017-SORT_REDUCEDDATA-FILTERED	C50A170_C50A260	1164	single	1454	outside	0.221619	0.4463846	1	2	2
BR130901MAP0017-SORT_REDUCEDDATA-FILTERED	C50A170_C50A260	1164	single	456	outside	-0.253437	0.3819733	2	2	1
BR130901MAP0017-SORT_REDUCEDDATA-FILTERED	C50A170_C50A260	1164	single	536	outside	0.208034	0.4754213	2	2	1
BR130901MAP0017-SORT_REDUCEDDATA-FILTERED	C50A170_C50A260	1181	outside	1222	single	-0.142496	0.6269997	2	2	1
BR130901MAP0017-SORT_REDUCEDDATA-FILTERED	C50A170_C50A260	1181	outside	1240	single	-0.252538	0.3837223	1	2	2
BR130901MAP0017-SORT_REDUCEDDATA-FILTERED	C50A170_C50A260	1181	outside	1256	outside	0.223739	0.4419336	1	2	2
BR130901MAP0017-SORT_REDUCEDDATA-FILTERED	C50A170_C50A260	1181	outside	1297	outside	0.039066	0.894515	2	2	1
BR130901MAP0017-SORT_REDUCEDDATA-FILTERED	C50A170_C50A260	1181	outside	1454	outside	0.27723	0.3372672	1	2	2
BR130901MAP0017-SORT_REDUCEDDATA-FILTERED	C50A170_C50A260	1181	outside	456	outside	-0.244657	0.3992298	2	2	1
BR130901MAP0017-SORT_REDUCEDDATA-FILTERED	C50A170_C50A260	1181	outside	536	outside	0.114825	0.6958876	2	2	1
BR130901MAP0017-SORT_REDUCEDDATA-FILTERED	C50A170_C50A260	1222	single	1240	single	-0.152943	0.601673	2	1	2
BR130901MAP0017-SORT_REDUCEDDATA-FILTERED	C50A170_C50A260	1222	single	1256	outside	0.027606	0.9253658	2	1	2
BR130901MAP0017-SORT_REDUCEDDATA-FILTERED	C50A170_C50A260	1222	single	1297	outside	-0.293481	0.3084984	1	1	1
BR130901MAP0017-SORT_REDUCEDDATA-FILTERED	C50A170_C50A260	1222	single	1454	outside	-0.104646	0.7218222	2	1	2
BR130901MAP0017-SORT_REDUCEDDATA-FILTERED	C50A170_C50A260	1222	single	456	outside	-0.718242	0.003811073	1	1	1
BR130901MAP0017-SORT_REDUCEDDATA-FILTERED	C50A170_C50A260	1222	single	536	outside	0.119807	0.6833043	1	1	1
BR130901MAP0017-SORT_REDUCEDDATA-FILTERED	C50A170_C50A260	1240	single	1256	outside	-0.384996	0.1740466	1	2	2
BR130901MAP0017-SORT_REDUCEDDATA-FILTERED	C50A170_C50A260	1240	single	1297	outside	-0.098445	0.7377598	2	2	1
BR130901MAP0017-SORT_REDUCEDDATA-FILTERED	C50A170_C50A260	1240	single	1454	outside	0.233963	0.4207865	1	2	2
BR130901MAP0017-SORT_REDUCEDDATA-FILTERED	C50A170_C50A260	1240	single	456	outside	0.113847	0.6983668	2	2	1
BR130901MAP0017-SORT_REDUCEDDATA-FILTERED	C50A170_C50A260	1240	single	536	outside	-0.363521	0.2013842	2	2	1
BR130901MAP0017-SORT_REDUCEDDATA-FILTERED	C50A170_C50A260	1256	outside	1297	outside	0.302072	0.2938796	2	2	1
BR130901MAP0017-SORT_REDUCEDDATA-FILTERED	C50A170_C50A260	1256	outside	1454	outside	-0.194738	0.5046816	1	2	2
BR130901MAP0017-SORT_REDUCEDDATA-FILTERED	C50A170_C50A260	1256	outside	456	outside	-0.146687	0.6167911	2	2	1
BR130901MAP0017-SORT_REDUCEDDATA-FILTERED	C50A170_C50A260	1256	outside	536	outside	0.340269	0.2338871	2	2	1
BR130901MAP0017-SORT_REDUCEDDATA-FILTERED	C50A170_C50A260	1297	outside	1454	outside	-0.526155	0.05327496	2	1	2
BR130901MAP0017-SORT_REDUCEDDATA-FILTERED	C50A170_C50A260	1297	outside	456	outside	0.412273	0.1429592	1	1	1
BR130901MAP0017-SORT_REDUCEDDATA-FILTERED	C50A170_C50A260	1297	outside	536	outside	-0.062706	0.8313601	1	1	1
BR130901MAP0017-SORT_REDUCEDDATA-FILTERED	C50A170_C50A260	1454	outside	456	outside	-0.347401	0.2235953	2	2	1
BR130901MAP0017-SORT_REDUCEDDATA-FILTERED	C50A170_C50A260	1454	outside	536	outside	0.034714	0.9062172	2	2	1
BR130901MAP0017-SORT_REDUCEDDATA-FILTERED	C50A170_C50A260	456	outside	536	outside	-0.341703	0.2317939	1	1	1
BR130901MAP0017-SORT_REDUCEDDATA-FILTERED	C50A200_C50A290	1090	single	1138	single	0.247958	0.3926941	2	2	1
BR130901MAP0017-SORT_REDUCEDDATA-FILTERED	C50A200_C50A290	1090	single	1181	outside	-0.404943	0.1509191	1	2	2
BR130901MAP0017-SORT_REDUCEDDATA-FILTERED	C50A200_C50A290	1090	single	1277	outside	0.274446	0.3423405	2	2	1
BR130901MAP0017-SORT_REDUCEDDATA-FILTERED	C50A200_C50A290	1090	single	1334	single	-0.218911	0.4521007	1	2	2
BR130901MAP0017-SORT_REDUCEDDATA-FILTERED	C50A200_C50A290	1090	single	1454	outside	0.166459	0.5695211	2	2	1
BR130901MAP0017-SORT_REDUCEDDATA-FILTERED	C50A200_C50A290	1138	single	1181	outside	0.336055	0.2401022	2	1	2
BR130901MAP0017-SORT_REDUCEDDATA-FILTERED	C50A200_C50A290	1138	single	1277	outside	0.140089	0.632891	1	1	1
BR130901MAP0017-SORT_REDUCEDDATA-FILTERED	C50A200_C50A290	1138	single	1334	single	0.607113	0.02130902	2	1	2
BR130901MAP0017-SORT_REDUCEDDATA-FILTERED	C50A200_C50A290	1138	single	1454	outside	-0.111115	0.7053076	1	1	1
BR130901MAP0017-SORT_REDUCEDDATA-FILTERED	C50A200_C50A290	1181	outside	1277	outside	-0.550846	0.04120401	2	2	1
BR130901MAP0017-SORT_REDUCEDDATA-FILTERED	C50A200_C50A290	1181	outside	1334	single	0.446388	0.109598	1	2	2
BR130901MAP0017-SORT_REDUCEDDATA-FILTERED	C50A200_C50A290	1181	outside	1454	outside	0.03699	0.9000954	2	2	1
BR130901MAP0017-SORT_REDUCEDDATA-FILTERED	C50A200_C50A290	1277	outside	1334	single	-0.108027	0.7131753	2	1	2
BR130901MAP0017-SORT_REDUCEDDATA-FILTERED	C50A200_C50A290	1277	outside	1454	outside	0.044959	0.8787027	1	1	1
BR130901MAP0017-SORT_REDUCEDDATA-FILTERED	C50A200_C50A290	1334	single	1454	outside	-0.055056	0.8517128	2	2	1
BR130901MAP0017-SORT_REDUCEDDATA-FILTERED	C50A230_C50A320	1090	single	1256	outside	0.426874	0.08747242	2	2	1
BR130901MAP0017-SORT_REDUCEDDATA-FILTERED	C50A230_C50A320	1090	single	1277	outside	-0.437834	0.07879384	2	2	1
BR130901MAP0017-SORT_REDUCEDDATA-FILTERED	C50A230_C50A320	1090	single	1297	outside	-0.254282	0.3246797	1	2	2
BR130901MAP0017-SORT_REDUCEDDATA-FILTERED	C50A230_C50A320	1090	single	1315	single	0.11426	0.6623596	1	2	2
BR130901MAP0017-SORT_REDUCEDDATA-FILTERED	C50A230_C50A320	1090	single	1334	single	-0.011022	0.9665104	1	2	2
BR130901MAP0017-SORT_REDUCEDDATA-FILTERED	C50A230_C50A320	1090	single	1436	single	-0.09769	0.7091472	1	2	2
BR130901MAP0017-SORT_REDUCEDDATA-FILTERED	C50A230_C50A320	1090	single	1454	outside	0.062476	0.8117227	2	2	1
BR130901MAP0017-SORT_REDUCEDDATA-FILTERED	C50A230_C50A320	1090	single	436	single	0.353539	0.1638943	1	2	2
BR130901MAP0017-SORT_REDUCEDDATA-FILTERED	C50A230_C50A320	1256	outside	1277	outside	0.080749	0.7580207	1	1	1
BR130901MAP0017-SORT_REDUCEDDATA-FILTERED	C50A230_C50A320	1256	outside	1297	outside	0.041039	0.8757296	2	1	2
BR130901MAP0017-SORT_REDUCEDDATA-FILTERED	C50A230_C50A320	1256	outside	1315	single	0.36603	0.1484745	2	1	2
BR130901MAP0017-SORT_REDUCEDDATA-FILTERED	C50A230_C50A320	1256	outside	1334	single	-0.043897	0.8671447	2	1	2
BR130901MAP0017-SORT_REDUCEDDATA-FILTERED	C50A230_C50A320	1256	outside	1436	single	-0.354211	0.1630384	2	1	2
BR130901MAP0017-SORT_REDUCEDDATA-FILTERED	C50A230_C50A320	1256	outside	1454	outside	-0.080645	0.7583245	1	1	1
BR130901MAP0017-SORT_REDUCEDDATA-FILTERED	C50A230_C50A320	1256	outside	436	single	0.354911	0.1621491	2	1	2
BR130901MAP0017-SORT_REDUCEDDATA-FILTERED	C50A230_C50A320	1277	outside	1297	outside	-0.103855	0.6916138	2	1	2
BR130901MAP0017-SORT_REDUCEDDATA-FILTERED	C50A230_C50A320	1277	outside	1315	single	-0.03721	0.8872503	2	1	2
BR130901MAP0017-SORT_REDUCEDDATA-FILTERED	C50A230_C50A320	1277	outside	1334	single	0.1858	0.4752433	2	1	2
BR130901MAP0017-SORT_REDUCEDDATA-FILTERED	C50A230_C50A320	1277	outside	1436	single	0.191601	0.4613129	2	1	2
BR130901MAP0017-SORT_REDUCEDDATA-FILTERED	C50A230_C50A320	1277	outside	1454	outside	-0.261692	0.3102868	1	1	1
BR130901MAP0017-SORT_REDUCEDDATA-FILTERED	C50A230_C50A320	1277	outside	436	single	-0.149183	0.5676889	2	1	2
BR130901MAP0017-SORT_REDUCEDDATA-FILTERED	C50A230_C50A320	1297	outside	1315	single	0.130462	0.6177255	1	2	2
BR130901MAP0017-SORT_REDUCEDDATA-FILTERED	C50A230_C50A320	1297	outside	1334	single	-0.493755	0.04397452	1	2	2
BR130901MAP0017-SORT_REDUCEDDATA-FILTERED	C50A230_C50A320	1297	outside	1436	single	0.094461	0.7183881	1	2	2
BR130901MAP0017-SORT_REDUCEDDATA-FILTERED	C50A230_C50A320	1297	outside	1454	outside	-0.108934	0.6772796	2	2	1
BR130901MAP0017-SORT_REDUCEDDATA-FILTERED	C50A230_C50A320	1297	outside	436	single	0.064521	0.8056675	1	2	2
BR130901MAP0017-SORT_REDUCEDDATA-FILTERED	C50A230_C50A320	1315	single	1334	single	0.321532	0.2082193	1	2	2
BR130901MAP0017-SORT_REDUCEDDATA-FILTERED	C50A230_C50A320	1315	single	1436	single	-0.000628	0.99809	1	2	2
BR130901MAP0017-SORT_REDUCEDDATA-FILTERED	C50A230_C50A320	1315	single	1454	outside	-0.274504	0.2863098	2	2	1
BR130901MAP0017-SORT_REDUCEDDATA-FILTERED	C50A230_C50A320	1315	single	436	single	0.463601	0.06088269	1	2	2
BR130901MAP0017-SORT_REDUCEDDATA-FILTERED	C50A230_C50A320	1334	single	1436	single	0.06455	0.8055806	1	2	2
BR130901MAP0017-SORT_REDUCEDDATA-FILTERED	C50A230_C50A320	1334	single	1454	outside	-0.015003	0.9544251	2	2	1
BR130901MAP0017-SORT_REDUCEDDATA-FILTERED	C50A230_C50A320	1334	single	436	single	0.313538	0.2203947	1	2	2
BR130901MAP0017-SORT_REDUCEDDATA-FILTERED	C50A230_C50A320	1436	single	1454	outside	-0.034237	0.8962127	2	2	1
BR130901MAP0017-SORT_REDUCEDDATA-FILTERED	C50A230_C50A320	1436	single	436	single	-0.099762	0.7032407	1	2	2
BR130901MAP0017-SORT_REDUCEDDATA-FILTERED	C50A230_C50A320	1454	outside	436	single	-0.189182	0.467098	2	1	2
BR131001MAP0032-SORT_REDUCEDDATA-FILTERED	C50A-90_C50A0	65	single	69	single	0.165007	0.2903248	2	1	2
BR131001MAP0032-SORT_REDUCEDDATA-FILTERED	C50A-90_C50A0	65	single	73	single	-0.111376	0.4770622	1	1	1
BR131001MAP0032-SORT_REDUCEDDATA-FILTERED	C50A-90_C50A0	69	single	73	single	0.142473	0.3620906	2	2	1
BR131003MAP0003-SORT_REDUCEDDATA-FILTERED	C50A-30_C50A60	118	mixture	150	intermediate	0.027864	0.9351857	1	1	1
ST140421CROSSORI0001-SORT_REDUCEDDATA-FILTERED	C50A0_C50A90	10	outside	12	outside	0.06242	0.8183641	2	1	2
ST140421CROSSORI0001-SORT_REDUCEDDATA-FILTERED	C50A0_C50A90	10	outside	13	single	0	1	1	1	1
ST140421CROSSORI0001-SORT_REDUCEDDATA-FILTERED	C50A0_C50A90	10	outside	15	outside	-0.015729	0.9538956	2	1	2
ST140421CROSSORI0001-SORT_REDUCEDDATA-FILTERED	C50A0_C50A90	10	outside	17	single	0.00727	0.9786819	1	1	1
ST140421CROSSORI0001-SORT_REDUCEDDATA-FILTERED	C50A0_C50A90	10	outside	18	intermediate	0.060375	0.8242277	1	1	1
ST140421CROSSORI0001-SORT_REDUCEDDATA-FILTERED	C50A0_C50A90	10	outside	20	outside	0.381485	0.1448477	1	1	1
ST140421CROSSORI0001-SORT_REDUCEDDATA-FILTERED	C50A0_C50A90	10	outside	22	single	0.274543	0.3034627	2	1	2
ST140421CROSSORI0001-SORT_REDUCEDDATA-FILTERED	C50A0_C50A90	10	outside	25	single	-0.243697	0.3630672	1	1	1
ST140421CROSSORI0001-SORT_REDUCEDDATA-FILTERED	C50A0_C50A90	10	outside	26	single	-0.136071	0.6153288	2	1	2
ST140421CROSSORI0001-SORT_REDUCEDDATA-FILTERED	C50A0_C50A90	10	outside	27	outside	0.397477	0.1273686	1	1	1
ST140421CROSSORI0001-SORT_REDUCEDDATA-FILTERED	C50A0_C50A90	10	outside	29	single	0.42239	0.1031331	1	1	1
ST140421CROSSORI0001-SORT_REDUCEDDATA-FILTERED	C50A0_C50A90	10	outside	33	outside	-0.210593	0.4336973	1	1	1
ST140421CROSSORI0001-SORT_REDUCEDDATA-FILTERED	C50A0_C50A90	10	outside	35	single	0.007513	0.9779695	2	1	2
ST140421CROSSORI0001-SORT_REDUCEDDATA-FILTERED	C50A0_C50A90	10	outside	57	single	0.150947	0.5768276	1	1	1
ST140421CROSSORI0001-SORT_REDUCEDDATA-FILTERED	C50A0_C50A90	10	outside	67	outside	-0.264356	0.322469	2	1	2
ST140421CROSSORI0001-SORT_REDUCEDDATA-FILTERED	C50A0_C50A90	10	outside	8	outside	0.263357	0.324368	1	1	1
ST140421CROSSORI0001-SORT_REDUCEDDATA-FILTERED	C50A0_C50A90	10	outside	84	outside	-0.179422	0.5061137	2	1	2
ST140421CROSSORI0001-SORT_REDUCEDDATA-FILTERED	C50A0_C50A90	10	outside	96	single	-0.259633	0.3315077	2	1	2
ST140421CROSSORI0001-SORT_REDUCEDDATA-FILTERED	C50A0_C50A90	12	outside	13	single	0.099333	0.714358	2	2	1
ST140421CROSSORI0001-SORT_REDUCEDDATA-FILTERED	C50A0_C50A90	12	outside	15	outside	0.569939	0.02117055	1	2	2
ST140421CROSSORI0001-SORT_REDUCEDDATA-FILTERED	C50A0_C50A90	12	outside	17	single	0.08781	0.7464122	2	2	1
ST140421CROSSORI0001-SORT_REDUCEDDATA-FILTERED	C50A0_C50A90	12	outside	18	intermediate	0.117486	0.6647757	2	2	1
ST140421CROSSORI0001-SORT_REDUCEDDATA-FILTERED	C50A0_C50A90	12	outside	20	outside	0.125431	0.6434634	2	2	1
ST140421CROSSORI0001-SORT_REDUCEDDATA-FILTERED	C50A0_C50A90	12	outside	22	single	0.418687	0.1065111	1	2	2
ST140421CROSSORI0001-SORT_REDUCEDDATA-FILTERED	C50A0_C50A90	12	outside	25	single	-0.09766	0.7189849	2	2	1
ST140421CROSSORI0001-SORT_REDUCEDDATA-FILTERED	C50A0_C50A90	12	outside	26	single	0.090072	0.7400874	1	2	2
ST140421CROSSORI0001-SORT_REDUCEDDATA-FILTERED	C50A0_C50A90	12	outside	27	outside	0.042674	0.8753078	2	2	1
ST140421CROSSORI0001-SORT_REDUCEDDATA-FILTERED	C50A0_C50A90	12	outside	29	single	0.082046	0.7625983	2	2	1
ST140421CROSSORI0001-SORT_REDUCEDDATA-FILTERED	C50A0_C50A90	12	outside	33	outside	-0.185878	0.4906689	2	2	1
ST140421CROSSORI0001-SORT_REDUCEDDATA-FILTERED	C50A0_C50A90	12	outside	35	single	0.337773	0.2007207	1	2	2
ST140421CROSSORI0001-SORT_REDUCEDDATA-FILTERED	C50A0_C50A90	12	outside	57	single	-0.428172	0.09801132	2	2	1
ST140421CROSSORI0001-SORT_REDUCEDDATA-FILTERED	C50A0_C50A90	12	outside	67	outside	0.345904	0.1894065	1	2	2
ST140421CROSSORI0001-SORT_REDUCEDDATA-FILTERED	C50A0_C50A90	12	outside	8	outside	0.344371	0.1915068	2	2	1
ST140421CROSSORI0001-SORT_REDUCEDDATA-FILTERED	C50A0_C50A90	12	outside	84	outside	-0.137251	0.6122401	1	2	2
ST140421CROSSORI0001-SORT_REDUCEDDATA-FILTERED	C50A0_C50A90	12	outside	96	single	0.164539	0.5425626	1	2	2
ST140421CROSSORI0001-SORT_REDUCEDDATA-FILTERED	C50A0_C50A90	13	single	15	outside	0.171639	0.5250318	2	1	2
ST140421CROSSORI0001-SORT_REDUCEDDATA-FILTERED	C50A0_C50A90	13	single	17	single	0.350387	0.1833513	1	1	1
ST140421CROSSORI0001-SORT_REDUCEDDATA-FILTERED	C50A0_C50A90	13	single	18	intermediate	-0.164706	0.542148	1	1	1
ST140421CROSSORI0001-SORT_REDUCEDDATA-FILTERED	C50A0_C50A90	13	single	20	outside	0.187328	0.4872307	1	1	1
ST140421CROSSORI0001-SORT_REDUCEDDATA-FILTERED	C50A0_C50A90	13	single	22	single	0.090784	0.7380996	2	1	2
ST140421CROSSORI0001-SORT_REDUCEDDATA-FILTERED	C50A0_C50A90	13	single	25	single	0.277008	0.2989644	1	1	1
ST140421CROSSORI0001-SORT_REDUCEDDATA-FILTERED	C50A0_C50A90	13	single	26	single	0.224064	0.4041466	2	1	2
ST140421CROSSORI0001-SORT_REDUCEDDATA-FILTERED	C50A0_C50A90	13	single	27	outside	0.086747	0.7493894	1	1	1
ST140421CROSSORI0001-SORT_REDUCEDDATA-FILTERED	C50A0_C50A90	13	single	29	single	0.107818	0.6910353	1	1	1
ST140421CROSSORI0001-SORT_REDUCEDDATA-FILTERED	C50A0_C50A90	13	single	33	outside	-0.615756	0.01110199	1	1	1
ST140421CROSSORI0001-SORT_REDUCEDDATA-FILTERED	C50A0_C50A90	13	single	35	single	0.184465	0.4940311	2	1	2
ST140421CROSSORI0001-SORT_REDUCEDDATA-FILTERED	C50A0_C50A90	13	single	57	single	0.1747	0.5175536	1	1	1
ST140421CROSSORI0001-SORT_REDUCEDDATA-FILTERED	C50A0_C50A90	13	single	67	outside	-0.152249	0.5735077	2	1	2
ST140421CROSSORI0001-SORT_REDUCEDDATA-FILTERED	C50A0_C50A90	13	single	8	outside	0.251766	0.3468852	1	1	1
ST140421CROSSORI0001-SORT_REDUCEDDATA-FILTERED	C50A0_C50A90	13	single	84	outside	-0.032632	0.9045072	2	1	2
ST140421CROSSORI0001-SORT_REDUCEDDATA-FILTERED	C50A0_C50A90	13	single	96	single	-0.21861	0.4159798	2	1	2
ST140421CROSSORI0001-SORT_REDUCEDDATA-FILTERED	C50A0_C50A90	15	outside	17	single	0.059005	0.8281587	2	2	1
ST140421CROSSORI0001-SORT_REDUCEDDATA-FILTERED	C50A0_C50A90	15	outside	18	intermediate	-0.089836	0.7407479	2	2	1
ST140421CROSSORI0001-SORT_REDUCEDDATA-FILTERED	C50A0_C50A90	15	outside	20	outside	0.077405	0.7756966	2	2	1
ST140421CROSSORI0001-SORT_REDUCEDDATA-FILTERED	C50A0_C50A90	15	outside	22	single	0.078776	0.7718206	1	2	2
ST140421CROSSORI0001-SORT_REDUCEDDATA-FILTERED	C50A0_C50A90	15	outside	25	single	-0.091569	0.7359105	2	2	1
ST140421CROSSORI0001-SORT_REDUCEDDATA-FILTERED	C50A0_C50A90	15	outside	26	single	0.087057	0.7485217	1	2	2
ST140421CROSSORI0001-SORT_REDUCEDDATA-FILTERED	C50A0_C50A90	15	outside	27	outside	0.123663	0.6481847	2	2	1
ST140421CROSSORI0001-SORT_REDUCEDDATA-FILTERED	C50A0_C50A90	15	outside	29	single	0.295707	0.2661467	2	2	1
ST140421CROSSORI0001-SORT_REDUCEDDATA-FILTERED	C50A0_C50A90	15	outside	33	outside	0.041635	0.878324	2	2	1
ST140421CROSSORI0001-SORT_REDUCEDDATA-FILTERED	C50A0_C50A90	15	outside	35	single	0.03557	0.8959499	1	2	2
ST140421CROSSORI0001-SORT_REDUCEDDATA-FILTERED	C50A0_C50A90	15	outside	57	single	0.120655	0.6562447	2	2	1
ST140421CROSSORI0001-SORT_REDUCEDDATA-FILTERED	C50A0_C50A90	15	outside	67	outside	0.303954	0.2524032	1	2	2
ST140421CROSSORI0001-SORT_REDUCEDDATA-FILTERED	C50A0_C50A90	15	outside	8	outside	0.296869	0.2641835	2	2	1
ST140421CROSSORI0001-SORT_REDUCEDDATA-FILTERED	C50A0_C50A90	15	outside	84	outside	-0.169893	0.529319	1	2	2
ST140421CROSSORI0001-SORT_REDUCEDDATA-FILTERED	C50A0_C50A90	15	outside	96	single	-0.123572	0.6484277	1	2	2
ST140421CROSSORI0001-SORT_REDUCEDDATA-FILTERED	C50A0_C50A90	17	single	18	intermediate	0.18874	0.4838959	1	1	1
ST140421CROSSORI0001-SORT_REDUCEDDATA-FILTERED	C50A0_C50A90	17	single	20	outside	-0.133568	0.6219041	1	1	1
ST140421CROSSORI0001-SORT_REDUCEDDATA-FILTERED	C50A0_C50A90	17	single	22	single	-0.005202	0.9847466	2	1	2
ST140421CROSSORI0001-SORT_REDUCEDDATA-FILTERED	C50A0_C50A90	17	single	25	single	-0.232781	0.3856112	1	1	1
ST140421CROSSORI0001-SORT_REDUCEDDATA-FILTERED	C50A0_C50A90	17	single	26	single	0.370193	0.1581284	2	1	2
ST140421CROSSORI0001-SORT_REDUCEDDATA-FILTERED	C50A0_C50A90	17	single	27	outside	0.328038	0.2148305	1	1	1
ST140421CROSSORI0001-SORT_REDUCEDDATA-FILTERED	C50A0_C50A90	17	single	29	single	-0.069497	0.7981454	1	1	1
ST140421CROSSORI0001-SORT_REDUCEDDATA-FILTERED	C50A0_C50A90	17	single	33	outside	-0.212695	0.4290144	1	1	1
ST140421CROSSORI0001-SORT_REDUCEDDATA-FILTERED	C50A0_C50A90	17	single	35	single	0.037579	0.8901058	2	1	2
ST140421CROSSORI0001-SORT_REDUCEDDATA-FILTERED	C50A0_C50A90	17	single	57	single	0.111536	0.6808968	1	1	1
ST140421CROSSORI0001-SORT_REDUCEDDATA-FILTERED	C50A0_C50A90	17	single	67	outside	-0.038566	0.8872367	2	1	2
ST140421CROSSORI0001-SORT_REDUCEDDATA-FILTERED	C50A0_C50A90	17	single	8	outside	-0.164658	0.5422669	1	1	1
ST140421CROSSORI0001-SORT_REDUCEDDATA-FILTERED	C50A0_C50A90	17	single	84	outside	-0.103205	0.7036835	2	1	2
ST140421CROSSORI0001-SORT_REDUCEDDATA-FILTERED	C50A0_C50A90	17	single	96	single	-0.27055	0.3108321	2	1	2
ST140421CROSSORI0001-SORT_REDUCEDDATA-FILTERED	C50A0_C50A90	18	intermediate	20	outside	-0.350594	0.1830746	1	1	1
ST140421CROSSORI0001-SORT_REDUCEDDATA-FILTERED	C50A0_C50A90	18	intermediate	22	single	-0.224623	0.4029449	2	1	2
ST140421CROSSORI0001-SORT_REDUCEDDATA-FILTERED	C50A0_C50A90	18	intermediate	25	single	-0.680115	0.003743439	1	1	1
ST140421CROSSORI0001-SORT_REDUCEDDATA-FILTERED	C50A0_C50A90	18	intermediate	26	single	-0.084973	0.7543679	2	1	2
ST140421CROSSORI0001-SORT_REDUCEDDATA-FILTERED	C50A0_C50A90	18	intermediate	27	outside	0.264165	0.3228306	1	1	1
ST140421CROSSORI0001-SORT_REDUCEDDATA-FILTERED	C50A0_C50A90	18	intermediate	29	single	-0.298191	0.2619597	1	1	1
ST140421CROSSORI0001-SORT_REDUCEDDATA-FILTERED	C50A0_C50A90	18	intermediate	33	outside	-0.021028	0.938388	1	1	1
ST140421CROSSORI0001-SORT_REDUCEDDATA-FILTERED	C50A0_C50A90	18	intermediate	35	single	-0.382294	0.1439266	2	1	2
ST140421CROSSORI0001-SORT_REDUCEDDATA-FILTERED	C50A0_C50A90	18	intermediate	57	single	-0.210188	0.4346015	1	1	1
ST140421CROSSORI0001-SORT_REDUCEDDATA-FILTERED	C50A0_C50A90	18	intermediate	67	outside	-0.235629	0.3796586	2	1	2
ST140421CROSSORI0001-SORT_REDUCEDDATA-FILTERED	C50A0_C50A90	18	intermediate	8	outside	-0.164791	0.5419375	1	1	1
ST140421CROSSORI0001-SORT_REDUCEDDATA-FILTERED	C50A0_C50A90	18	intermediate	84	outside	0.277618	0.2978589	2	1	2
ST140421CROSSORI0001-SORT_REDUCEDDATA-FILTERED	C50A0_C50A90	18	intermediate	96	single	-0.356991	0.1746656	2	1	2
ST140421CROSSORI0001-SORT_REDUCEDDATA-FILTERED	C50A0_C50A90	20	outside	22	single	0.529509	0.03491221	2	1	2
ST140421CROSSORI0001-SORT_REDUCEDDATA-FILTERED	C50A0_C50A90	20	outside	25	single	0.312033	0.239375	1	1	1
ST140421CROSSORI0001-SORT_REDUCEDDATA-FILTERED	C50A0_C50A90	20	outside	26	single	0.139355	0.606744	2	1	2
ST140421CROSSORI0001-SORT_REDUCEDDATA-FILTERED	C50A0_C50A90	20	outside	27	outside	0.151268	0.5760097	1	1	1
ST140421CROSSORI0001-SORT_REDUCEDDATA-FILTERED	C50A0_C50A90	20	outside	29	single	0.429101	0.09720494	1	1	1
ST140421CROSSORI0001-SORT_REDUCEDDATA-FILTERED	C50A0_C50A90	20	outside	33	outside	-0.026042	0.9237327	1	1	1
ST140421CROSSORI0001-SORT_REDUCEDDATA-FILTERED	C50A0_C50A90	20	outside	35	single	0.488043	0.05512512	2	1	2
ST140421CROSSORI0001-SORT_REDUCEDDATA-FILTERED	C50A0_C50A90	20	outside	57	single	-0.015757	0.9538134	1	1	1
ST140421CROSSORI0001-SORT_REDUCEDDATA-FILTERED	C50A0_C50A90	20	outside	67	outside	0.400399	0.1243398	2	1	2
ST140421CROSSORI0001-SORT_REDUCEDDATA-FILTERED	C50A0_C50A90	20	outside	8	outside	0.068678	0.80048	1	1	1
ST140421CROSSORI0001-SORT_REDUCEDDATA-FILTERED	C50A0_C50A90	20	outside	84	outside	0.024723	0.9275853	2	1	2
ST140421CROSSORI0001-SORT_REDUCEDDATA-FILTERED	C50A0_C50A90	20	outside	96	single	0.462179	0.07148064	2	1	2
ST140421CROSSORI0001-SORT_REDUCEDDATA-FILTERED	C50A0_C50A90	22	single	25	single	0.358405	0.1728412	2	2	1
ST140421CROSSORI0001-SORT_REDUCEDDATA-FILTERED	C50A0_C50A90	22	single	26	single	0.368373	0.1603438	1	2	2
ST140421CROSSORI0001-SORT_REDUCEDDATA-FILTERED	C50A0_C50A90	22	single	27	outside	0.125129	0.6442688	2	2	1
ST140421CROSSORI0001-SORT_REDUCEDDATA-FILTERED	C50A0_C50A90	22	single	29	single	0.508985	0.04405688	2	2	1
ST140421CROSSORI0001-SORT_REDUCEDDATA-FILTERED	C50A0_C50A90	22	single	33	outside	0.176172	0.5139739	2	2	1
ST140421CROSSORI0001-SORT_REDUCEDDATA-FILTERED	C50A0_C50A90	22	single	35	single	0.645049	0.006972548	1	2	2
ST140421CROSSORI0001-SORT_REDUCEDDATA-FILTERED	C50A0_C50A90	22	single	57	single	-0.265088	0.3210795	2	2	1
ST140421CROSSORI0001-SORT_REDUCEDDATA-FILTERED	C50A0_C50A90	22	single	67	outside	0.529592	0.03487869	1	2	2
ST140421CROSSORI0001-SORT_REDUCEDDATA-FILTERED	C50A0_C50A90	22	single	8	outside	-0.10146	0.7084891	2	2	1
ST140421CROSSORI0001-SORT_REDUCEDDATA-FILTERED	C50A0_C50A90	22	single	84	outside	0.277284	0.2984634	1	2	2
ST140421CROSSORI0001-SORT_REDUCEDDATA-FILTERED	C50A0_C50A90	22	single	96	single	0.227042	0.3977631	1	2	2
ST140421CROSSORI0001-SORT_REDUCEDDATA-FILTERED	C50A0_C50A90	25	single	26	single	0.101161	0.7093134	2	1	2
ST140421CROSSORI0001-SORT_REDUCEDDATA-FILTERED	C50A0_C50A90	25	single	27	outside	-0.124954	0.6447353	1	1	1
ST140421CROSSORI0001-SORT_REDUCEDDATA-FILTERED	C50A0_C50A90	25	single	29	single	0.05069	0.8521063	1	1	1
ST140421CROSSORI0001-SORT_REDUCEDDATA-FILTERED	C50A0_C50A90	25	single	33	outside	-0.152307	0.5733603	1	1	1
ST140421CROSSORI0001-SORT_REDUCEDDATA-FILTERED	C50A0_C50A90	25	single	35	single	0.253683	0.3431017	2	1	2
ST140421CROSSORI0001-SORT_REDUCEDDATA-FILTERED	C50A0_C50A90	25	single	57	single	-0.001997	0.9941431	1	1	1
ST140421CROSSORI0001-SORT_REDUCEDDATA-FILTERED	C50A0_C50A90	25	single	67	outside	0.121836	0.6530751	2	1	2
ST140421CROSSORI0001-SORT_REDUCEDDATA-FILTERED	C50A0_C50A90	25	single	8	outside	-0.115971	0.6688678	1	1	1
ST140421CROSSORI0001-SORT_REDUCEDDATA-FILTERED	C50A0_C50A90	25	single	84	outside	0.32485	0.2195843	2	1	2
ST140421CROSSORI0001-SORT_REDUCEDDATA-FILTERED	C50A0_C50A90	25	single	96	single	0.144152	0.5942899	2	1	2
ST140421CROSSORI0001-SORT_REDUCEDDATA-FILTERED	C50A0_C50A90	26	single	27	outside	0.221252	0.4102242	2	2	1
ST140421CROSSORI0001-SORT_REDUCEDDATA-FILTERED	C50A0_C50A90	26	single	29	single	0.513856	0.04174021	2	2	1
ST140421CROSSORI0001-SORT_REDUCEDDATA-FILTERED	C50A0_C50A90	26	single	33	outside	0.167793	0.5344957	2	2	1
ST140421CROSSORI0001-SORT_REDUCEDDATA-FILTERED	C50A0_C50A90	26	single	35	single	0.563156	0.02312052	1	2	2
ST140421CROSSORI0001-SORT_REDUCEDDATA-FILTERED	C50A0_C50A90	26	single	57	single	0.36999	0.1583748	2	2	1
ST140421CROSSORI0001-SORT_REDUCEDDATA-FILTERED	C50A0_C50A90	26	single	67	outside	0.580384	0.01841876	1	2	2
ST140421CROSSORI0001-SORT_REDUCEDDATA-FILTERED	C50A0_C50A90	26	single	8	outside	-0.464519	0.06987137	2	2	1
ST140421CROSSORI0001-SORT_REDUCEDDATA-FILTERED	C50A0_C50A90	26	single	84	outside	0.234364	0.3822975	1	2	2
ST140421CROSSORI0001-SORT_REDUCEDDATA-FILTERED	C50A0_C50A90	26	single	96	single	0.073752	0.7860485	1	2	2
ST140421CROSSORI0001-SORT_REDUCEDDATA-FILTERED	C50A0_C50A90	27	outside	29	single	0.349565	0.1844513	1	1	1
ST140421CROSSORI0001-SORT_REDUCEDDATA-FILTERED	C50A0_C50A90	27	outside	33	outside	0.02658	0.9221617	1	1	1
ST140421CROSSORI0001-SORT_REDUCEDDATA-FILTERED	C50A0_C50A90	27	outside	35	single	0.046227	0.8650101	2	1	2
ST140421CROSSORI0001-SORT_REDUCEDDATA-FILTERED	C50A0_C50A90	27	outside	57	single	0.206393	0.4431302	1	1	1
ST140421CROSSORI0001-SORT_REDUCEDDATA-FILTERED	C50A0_C50A90	27	outside	67	outside	-0.192778	0.4744146	2	1	2
ST140421CROSSORI0001-SORT_REDUCEDDATA-FILTERED	C50A0_C50A90	27	outside	8	outside	-0.235446	0.3800395	1	1	1
ST140421CROSSORI0001-SORT_REDUCEDDATA-FILTERED	C50A0_C50A90	27	outside	84	outside	0.372899	0.1548746	2	1	2
ST140421CROSSORI0001-SORT_REDUCEDDATA-FILTERED	C50A0_C50A90	27	outside	96	single	-0.328706	0.2138426	2	1	2
ST140421CROSSORI0001-SORT_REDUCEDDATA-FILTERED	C50A0_C50A90	29	single	33	outside	0.217315	0.4188152	1	1	1
ST140421CROSSORI0001-SORT_REDUCEDDATA-FILTERED	C50A0_C50A90	29	single	35	single	0.339948	0.1976515	2	1	2
ST140421CROSSORI0001-SORT_REDUCEDDATA-FILTERED	C50A0_C50A90	29	single	57	single	0.286405	0.2821847	1	1	1
ST140421CROSSORI0001-SORT_REDUCEDDATA-FILTERED	C50A0_C50A90	29	single	67	outside	0.481547	0.0589427	2	1	2
ST140421CROSSORI0001-SORT_REDUCEDDATA-FILTERED	C50A0_C50A90	29	single	8	outside	-0.16138	0.550446	1	1	1
ST140421CROSSORI0001-SORT_REDUCEDDATA-FILTERED	C50A0_C50A90	29	single	84	outside	-0.010291	0.9698269	2	1	2
ST140421CROSSORI0001-SORT_REDUCEDDATA-FILTERED	C50A0_C50A90	29	single	96	single	0.029109	0.9147788	2	1	2
ST140421CROSSORI0001-SORT_REDUCEDDATA-FILTERED	C50A0_C50A90	33	outside	35	single	0.182123	0.4996255	2	1	2
ST140421CROSSORI0001-SORT_REDUCEDDATA-FILTERED	C50A0_C50A90	33	outside	57	single	0.195954	0.467022	1	1	1
ST140421CROSSORI0001-SORT_REDUCEDDATA-FILTERED	C50A0_C50A90	33	outside	67	outside	0.383633	0.1424102	2	1	2
ST140421CROSSORI0001-SORT_REDUCEDDATA-FILTERED	C50A0_C50A90	33	outside	8	outside	-0.28505	0.2845684	1	1	1
ST140421CROSSORI0001-SORT_REDUCEDDATA-FILTERED	C50A0_C50A90	33	outside	84	outside	0.102485	0.7056665	2	1	2
ST140421CROSSORI0001-SORT_REDUCEDDATA-FILTERED	C50A0_C50A90	33	outside	96	single	0.418644	0.106551	2	1	2
ST140421CROSSORI0001-SORT_REDUCEDDATA-FILTERED	C50A0_C50A90	35	single	57	single	-0.017733	0.9480291	2	2	1
ST140421CROSSORI0001-SORT_REDUCEDDATA-FILTERED	C50A0_C50A90	35	single	67	outside	0.563661	0.02297065	1	2	2
ST140421CROSSORI0001-SORT_REDUCEDDATA-FILTERED	C50A0_C50A90	35	single	8	outside	0.017452	0.9488498	2	2	1
ST140421CROSSORI0001-SORT_REDUCEDDATA-FILTERED	C50A0_C50A90	35	single	84	outside	0.051009	0.8511861	1	2	2
ST140421CROSSORI0001-SORT_REDUCEDDATA-FILTERED	C50A0_C50A90	35	single	96	single	0.515692	0.04089141	1	2	2
ST140421CROSSORI0001-SORT_REDUCEDDATA-FILTERED	C50A0_C50A90	57	single	67	outside	-0.189785	0.481434	2	1	2
ST140421CROSSORI0001-SORT_REDUCEDDATA-FILTERED	C50A0_C50A90	57	single	8	outside	-0.011954	0.9649544	1	1	1
ST140421CROSSORI0001-SORT_REDUCEDDATA-FILTERED	C50A0_C50A90	57	single	84	outside	-0.154572	0.5676019	2	1	2
ST140421CROSSORI0001-SORT_REDUCEDDATA-FILTERED	C50A0_C50A90	57	single	96	single	-0.104971	0.6988335	2	1	2
ST140421CROSSORI0001-SORT_REDUCEDDATA-FILTERED	C50A0_C50A90	67	outside	8	outside	-0.35054	0.1831473	2	2	1
ST140421CROSSORI0001-SORT_REDUCEDDATA-FILTERED	C50A0_C50A90	67	outside	84	outside	0.0911	0.7372188	1	2	2
ST140421CROSSORI0001-SORT_REDUCEDDATA-FILTERED	C50A0_C50A90	67	outside	96	single	0.486423	0.05605981	1	2	2
ST140421CROSSORI0001-SORT_REDUCEDDATA-FILTERED	C50A0_C50A90	8	outside	84	outside	-0.693953	0.002863049	2	1	2
ST140421CROSSORI0001-SORT_REDUCEDDATA-FILTERED	C50A0_C50A90	8	outside	96	single	0.103311	0.7033925	2	1	2
ST140421CROSSORI0001-SORT_REDUCEDDATA-FILTERED	C50A0_C50A90	84	outside	96	single	-0.280436	0.2927766	1	2	2
ST140421CROSSORI0001-SORT_REDUCEDDATA-FILTERED	C50A45_C50A135	101	outside	15	outside	0.549956	0.01805174	1	2	2
ST140421CROSSORI0001-SORT_REDUCEDDATA-FILTERED	C50A45_C50A135	101	outside	20	outside	0.279642	0.2610754	1	2	2
ST140421CROSSORI0001-SORT_REDUCEDDATA-FILTERED	C50A45_C50A135	101	outside	22	single	-0.064435	0.7994848	1	2	2
ST140421CROSSORI0001-SORT_REDUCEDDATA-FILTERED	C50A45_C50A135	101	outside	24	outside	0.560338	0.01557662	2	2	1
ST140421CROSSORI0001-SORT_REDUCEDDATA-FILTERED	C50A45_C50A135	101	outside	27	outside	0.386088	0.1135311	2	2	1
ST140421CROSSORI0001-SORT_REDUCEDDATA-FILTERED	C50A45_C50A135	101	outside	33	outside	0.301211	0.224501	1	2	2
ST140421CROSSORI0001-SORT_REDUCEDDATA-FILTERED	C50A45_C50A135	101	outside	45	outside	0.384479	0.1151727	2	2	1
ST140421CROSSORI0001-SORT_REDUCEDDATA-FILTERED	C50A45_C50A135	101	outside	64	outside	0.258853	0.2996468	2	2	1
ST140421CROSSORI0001-SORT_REDUCEDDATA-FILTERED	C50A45_C50A135	101	outside	67	outside	0.116828	0.644324	1	2	2
ST140421CROSSORI0001-SORT_REDUCEDDATA-FILTERED	C50A45_C50A135	101	outside	8	outside	-0.278324	0.2634241	1	2	2
ST140421CROSSORI0001-SORT_REDUCEDDATA-FILTERED	C50A45_C50A135	15	outside	20	outside	0.32205	0.1924714	1	2	2
ST140421CROSSORI0001-SORT_REDUCEDDATA-FILTERED	C50A45_C50A135	15	outside	22	single	-0.277341	0.2651843	1	2	2
ST140421CROSSORI0001-SORT_REDUCEDDATA-FILTERED	C50A45_C50A135	15	outside	24	outside	0.423499	0.07989947	2	2	1
ST140421CROSSORI0001-SORT_REDUCEDDATA-FILTERED	C50A45_C50A135	15	outside	27	outside	0.530375	0.02355697	2	2	1
ST140421CROSSORI0001-SORT_REDUCEDDATA-FILTERED	C50A45_C50A135	15	outside	33	outside	0.22473	0.369961	1	2	2
ST140421CROSSORI0001-SORT_REDUCEDDATA-FILTERED	C50A45_C50A135	15	outside	45	outside	0.637554	0.004422965	2	2	1
ST140421CROSSORI0001-SORT_REDUCEDDATA-FILTERED	C50A45_C50A135	15	outside	64	outside	0.418488	0.08391797	2	2	1
ST140421CROSSORI0001-SORT_REDUCEDDATA-FILTERED	C50A45_C50A135	15	outside	67	outside	-0.035605	0.888455	1	2	2
ST140421CROSSORI0001-SORT_REDUCEDDATA-FILTERED	C50A45_C50A135	15	outside	8	outside	-0.02288	0.9281962	1	2	2
ST140421CROSSORI0001-SORT_REDUCEDDATA-FILTERED	C50A45_C50A135	20	outside	22	single	0.284235	0.2529933	1	2	2
ST140421CROSSORI0001-SORT_REDUCEDDATA-FILTERED	C50A45_C50A135	20	outside	24	outside	0.304048	0.2199502	2	2	1
ST140421CROSSORI0001-SORT_REDUCEDDATA-FILTERED	C50A45_C50A135	20	outside	27	outside	0.407355	0.09337177	2	2	1
ST140421CROSSORI0001-SORT_REDUCEDDATA-FILTERED	C50A45_C50A135	20	outside	33	outside	0.57572	0.01241218	1	2	2
ST140421CROSSORI0001-SORT_REDUCEDDATA-FILTERED	C50A45_C50A135	20	outside	45	outside	0.404277	0.09611576	2	2	1
ST140421CROSSORI0001-SORT_REDUCEDDATA-FILTERED	C50A45_C50A135	20	outside	64	outside	0.603933	0.007949852	2	2	1
ST140421CROSSORI0001-SORT_REDUCEDDATA-FILTERED	C50A45_C50A135	20	outside	67	outside	-0.129115	0.6096264	1	2	2
ST140421CROSSORI0001-SORT_REDUCEDDATA-FILTERED	C50A45_C50A135	20	outside	8	outside	-0.050509	0.842236	1	2	2
ST140421CROSSORI0001-SORT_REDUCEDDATA-FILTERED	C50A45_C50A135	22	single	24	outside	0.083466	0.741951	2	2	1
ST140421CROSSORI0001-SORT_REDUCEDDATA-FILTERED	C50A45_C50A135	22	single	27	outside	0.149338	0.5542311	2	2	1
ST140421CROSSORI0001-SORT_REDUCEDDATA-FILTERED	C50A45_C50A135	22	single	33	outside	0.220079	0.3802083	1	2	2
ST140421CROSSORI0001-SORT_REDUCEDDATA-FILTERED	C50A45_C50A135	22	single	45	outside	0.089053	0.7252925	2	2	1
ST140421CROSSORI0001-SORT_REDUCEDDATA-FILTERED	C50A45_C50A135	22	single	64	outside	0.172743	0.493058	2	2	1
ST140421CROSSORI0001-SORT_REDUCEDDATA-FILTERED	C50A45_C50A135	22	single	67	outside	0.234786	0.3483469	1	2	2
ST140421CROSSORI0001-SORT_REDUCEDDATA-FILTERED	C50A45_C50A135	22	single	8	outside	-0.085087	0.7371081	1	2	2
ST140421CROSSORI0001-SORT_REDUCEDDATA-FILTERED	C50A45_C50A135	24	outside	27	outside	0.659395	0.002911622	1	1	1
ST140421CROSSORI0001-SORT_REDUCEDDATA-FILTERED	C50A45_C50A135	24	outside	33	outside	0.179349	0.4764061	2	1	2
ST140421CROSSORI0001-SORT_REDUCEDDATA-FILTERED	C50A45_C50A135	24	outside	45	outside	0.332862	0.1771135	1	1	1
ST140421CROSSORI0001-SORT_REDUCEDDATA-FILTERED	C50A45_C50A135	24	outside	64	outside	0.438387	0.0687916	1	1	1
ST140421CROSSORI0001-SORT_REDUCEDDATA-FILTERED	C50A45_C50A135	24	outside	67	outside	0.157415	0.5327481	2	1	2
ST140421CROSSORI0001-SORT_REDUCEDDATA-FILTERED	C50A45_C50A135	24	outside	8	outside	-0.192056	0.4451777	2	1	2
ST140421CROSSORI0001-SORT_REDUCEDDATA-FILTERED	C50A45_C50A135	27	outside	33	outside	0.019958	0.937349	2	1	2
ST140421CROSSORI0001-SORT_REDUCEDDATA-FILTERED	C50A45_C50A135	27	outside	45	outside	0.542233	0.02008643	1	1	1
ST140421CROSSORI0001-SORT_REDUCEDDATA-FILTERED	C50A45_C50A135	27	outside	64	outside	0.717204	0.0008076788	1	1	1
ST140421CROSSORI0001-SORT_REDUCEDDATA-FILTERED	C50A45_C50A135	27	outside	67	outside	-0.084737	0.7381512	2	1	2
ST140421CROSSORI0001-SORT_REDUCEDDATA-FILTERED	C50A45_C50A135	27	outside	8	outside	0.115402	0.6483979	2	1	2
ST140421CROSSORI0001-SORT_REDUCEDDATA-FILTERED	C50A45_C50A135	33	outside	45	outside	0.240432	0.3365348	2	2	1
ST140421CROSSORI0001-SORT_REDUCEDDATA-FILTERED	C50A45_C50A135	33	outside	64	outside	0.11969	0.6361757	2	2	1
ST140421CROSSORI0001-SORT_REDUCEDDATA-FILTERED	C50A45_C50A135	33	outside	67	outside	0.172863	0.4927542	1	2	2
ST140421CROSSORI0001-SORT_REDUCEDDATA-FILTERED	C50A45_C50A135	33	outside	8	outside	-0.166529	0.508974	1	2	2
ST140421CROSSORI0001-SORT_REDUCEDDATA-FILTERED	C50A45_C50A135	45	outside	64	outside	0.692701	0.001439993	1	1	1
ST140421CROSSORI0001-SORT_REDUCEDDATA-FILTERED	C50A45_C50A135	45	outside	67	outside	-0.086679	0.7323561	2	1	2
ST140421CROSSORI0001-SORT_REDUCEDDATA-FILTERED	C50A45_C50A135	45	outside	8	outside	0.288493	0.245644	2	1	2
ST140421CROSSORI0001-SORT_REDUCEDDATA-FILTERED	C50A45_C50A135	64	outside	67	outside	-0.141126	0.5764552	2	1	2
ST140421CROSSORI0001-SORT_REDUCEDDATA-FILTERED	C50A45_C50A135	64	outside	8	outside	0.323381	0.1905341	2	1	2
ST140421CROSSORI0001-SORT_REDUCEDDATA-FILTERED	C50A45_C50A135	67	outside	8	outside	-0.371767	0.1287384	1	2	2
ST140425CROSSORI0001-SORT_REDUCEDDATA-FILTERED	C50A-45_C50A-135	10	single	14	intermediate	0.246184	0.1897222	2	2	1
ST140425CROSSORI0001-SORT_REDUCEDDATA-FILTERED	C50A-45_C50A-135	10	single	18	outside	0.173693	0.3586535	2	2	1
ST140425CROSSORI0001-SORT_REDUCEDDATA-FILTERED	C50A-45_C50A-135	10	single	20	single	-0.039845	0.8344104	2	2	1
ST140425CROSSORI0001-SORT_REDUCEDDATA-FILTERED	C50A-45_C50A-135	10	single	22	outside	0.342055	0.06429076	1	2	2
ST140425CROSSORI0001-SORT_REDUCEDDATA-FILTERED	C50A-45_C50A-135	10	single	27	single	0.02253	0.9059306	2	2	1
ST140425CROSSORI0001-SORT_REDUCEDDATA-FILTERED	C50A-45_C50A-135	10	single	30	outside	0.083797	0.6656148	2	2	1
ST140425CROSSORI0001-SORT_REDUCEDDATA-FILTERED	C50A-45_C50A-135	10	single	37	outside	0.116055	0.5413858	1	2	2
ST140425CROSSORI0001-SORT_REDUCEDDATA-FILTERED	C50A-45_C50A-135	10	single	42	outside	0.219178	0.2445487	1	2	2
ST140425CROSSORI0001-SORT_REDUCEDDATA-FILTERED	C50A-45_C50A-135	10	single	51	single	0.164359	0.3854484	2	2	1
ST140425CROSSORI0001-SORT_REDUCEDDATA-FILTERED	C50A-45_C50A-135	10	single	57	single	0.201618	0.285338	2	2	1
ST140425CROSSORI0001-SORT_REDUCEDDATA-FILTERED	C50A-45_C50A-135	10	single	62	single	-0.039427	0.8361249	1	2	2
ST140425CROSSORI0001-SORT_REDUCEDDATA-FILTERED	C50A-45_C50A-135	10	single	65	single	-0.219333	0.2442068	2	2	1
ST140425CROSSORI0001-SORT_REDUCEDDATA-FILTERED	C50A-45_C50A-135	10	single	8	single	0.08178	0.6674758	2	2	1
ST140425CROSSORI0001-SORT_REDUCEDDATA-FILTERED	C50A-45_C50A-135	10	single	96	single	0.525032	0.002892088	2	2	1
ST140425CROSSORI0001-SORT_REDUCEDDATA-FILTERED	C50A-45_C50A-135	10	single	99	outside	0.241011	0.1994954	2	2	1
ST140425CROSSORI0001-SORT_REDUCEDDATA-FILTERED	C50A-45_C50A-135	14	intermediate	18	outside	0.398488	0.02917509	1	1	1
ST140425CROSSORI0001-SORT_REDUCEDDATA-FILTERED	C50A-45_C50A-135	14	intermediate	20	single	0.498229	0.005078758	1	1	1
ST140425CROSSORI0001-SORT_REDUCEDDATA-FILTERED	C50A-45_C50A-135	14	intermediate	22	outside	0.194981	0.301824	2	1	2
ST140425CROSSORI0001-SORT_REDUCEDDATA-FILTERED	C50A-45_C50A-135	14	intermediate	27	single	0.249681	0.1833075	1	1	1
ST140425CROSSORI0001-SORT_REDUCEDDATA-FILTERED	C50A-45_C50A-135	14	intermediate	30	outside	0.040868	0.8332868	1	1	1
ST140425CROSSORI0001-SORT_REDUCEDDATA-FILTERED	C50A-45_C50A-135	14	intermediate	37	outside	0.361386	0.04974236	2	1	2
ST140425CROSSORI0001-SORT_REDUCEDDATA-FILTERED	C50A-45_C50A-135	14	intermediate	42	outside	0.177767	0.3473141	2	1	2
ST140425CROSSORI0001-SORT_REDUCEDDATA-FILTERED	C50A-45_C50A-135	14	intermediate	51	single	0.286519	0.124776	1	1	1
ST140425CROSSORI0001-SORT_REDUCEDDATA-FILTERED	C50A-45_C50A-135	14	intermediate	57	single	0.138589	0.4651682	1	1	1
ST140425CROSSORI0001-SORT_REDUCEDDATA-FILTERED	C50A-45_C50A-135	14	intermediate	62	single	0.308408	0.09728824	2	1	2
ST140425CROSSORI0001-SORT_REDUCEDDATA-FILTERED	C50A-45_C50A-135	14	intermediate	65	single	-0.104045	0.5842743	1	1	1
ST140425CROSSORI0001-SORT_REDUCEDDATA-FILTERED	C50A-45_C50A-135	14	intermediate	8	single	0.235824	0.2096377	1	1	1
ST140425CROSSORI0001-SORT_REDUCEDDATA-FILTERED	C50A-45_C50A-135	14	intermediate	96	single	0.085869	0.6518659	1	1	1
ST140425CROSSORI0001-SORT_REDUCEDDATA-FILTERED	C50A-45_C50A-135	14	intermediate	99	outside	0.247343	0.1875794	1	1	1
ST140425CROSSORI0001-SORT_REDUCEDDATA-FILTERED	C50A-45_C50A-135	18	outside	20	single	0.223006	0.2361991	1	1	1
ST140425CROSSORI0001-SORT_REDUCEDDATA-FILTERED	C50A-45_C50A-135	18	outside	22	outside	-0.136457	0.4721262	2	1	2
ST140425CROSSORI0001-SORT_REDUCEDDATA-FILTERED	C50A-45_C50A-135	18	outside	27	single	0.1175	0.5363269	1	1	1
ST140425CROSSORI0001-SORT_REDUCEDDATA-FILTERED	C50A-45_C50A-135	18	outside	30	outside	0.101029	0.6020421	1	1	1
ST140425CROSSORI0001-SORT_REDUCEDDATA-FILTERED	C50A-45_C50A-135	18	outside	37	outside	0.217074	0.2492196	2	1	2
ST140425CROSSORI0001-SORT_REDUCEDDATA-FILTERED	C50A-45_C50A-135	18	outside	42	outside	0.101725	0.5927299	2	1	2
ST140425CROSSORI0001-SORT_REDUCEDDATA-FILTERED	C50A-45_C50A-135	18	outside	51	single	0.123383	0.5159688	1	1	1
ST140425CROSSORI0001-SORT_REDUCEDDATA-FILTERED	C50A-45_C50A-135	18	outside	57	single	-0.121064	0.5239508	1	1	1
ST140425CROSSORI0001-SORT_REDUCEDDATA-FILTERED	C50A-45_C50A-135	18	outside	62	single	-0.040847	0.830305	2	1	2
ST140425CROSSORI0001-SORT_REDUCEDDATA-FILTERED	C50A-45_C50A-135	18	outside	65	single	-0.07758	0.6836521	1	1	1
ST140425CROSSORI0001-SORT_REDUCEDDATA-FILTERED	C50A-45_C50A-135	18	outside	8	single	0.298967	0.1085199	1	1	1
ST140425CROSSORI0001-SORT_REDUCEDDATA-FILTERED	C50A-45_C50A-135	18	outside	96	single	0.044859	0.8139141	1	1	1
ST140425CROSSORI0001-SORT_REDUCEDDATA-FILTERED	C50A-45_C50A-135	18	outside	99	outside	0.057464	0.7629413	1	1	1
ST140425CROSSORI0001-SORT_REDUCEDDATA-FILTERED	C50A-45_C50A-135	20	single	22	outside	0.044426	0.8156802	2	1	2
ST140425CROSSORI0001-SORT_REDUCEDDATA-FILTERED	C50A-45_C50A-135	20	single	27	single	0.245908	0.190236	1	1	1
ST140425CROSSORI0001-SORT_REDUCEDDATA-FILTERED	C50A-45_C50A-135	20	single	30	outside	0.088628	0.6475387	1	1	1
ST140425CROSSORI0001-SORT_REDUCEDDATA-FILTERED	C50A-45_C50A-135	20	single	37	outside	0.204283	0.2788845	2	1	2
ST140425CROSSORI0001-SORT_REDUCEDDATA-FILTERED	C50A-45_C50A-135	20	single	42	outside	0.255418	0.1731167	2	1	2
ST140425CROSSORI0001-SORT_REDUCEDDATA-FILTERED	C50A-45_C50A-135	20	single	51	single	0.371015	0.04354164	1	1	1
ST140425CROSSORI0001-SORT_REDUCEDDATA-FILTERED	C50A-45_C50A-135	20	single	57	single	0.018279	0.9236227	1	1	1
ST140425CROSSORI0001-SORT_REDUCEDDATA-FILTERED	C50A-45_C50A-135	20	single	62	single	0.241694	0.1981857	2	1	2
ST140425CROSSORI0001-SORT_REDUCEDDATA-FILTERED	C50A-45_C50A-135	20	single	65	single	0.003912	0.9836317	1	1	1
ST140425CROSSORI0001-SORT_REDUCEDDATA-FILTERED	C50A-45_C50A-135	20	single	8	single	0.112795	0.5528788	1	1	1
ST140425CROSSORI0001-SORT_REDUCEDDATA-FILTERED	C50A-45_C50A-135	20	single	96	single	-0.124735	0.5113451	1	1	1
ST140425CROSSORI0001-SORT_REDUCEDDATA-FILTERED	C50A-45_C50A-135	20	single	99	outside	-0.110087	0.5625121	1	1	1
ST140425CROSSORI0001-SORT_REDUCEDDATA-FILTERED	C50A-45_C50A-135	22	outside	27	single	-0.099535	0.6007556	2	2	1
ST140425CROSSORI0001-SORT_REDUCEDDATA-FILTERED	C50A-45_C50A-135	22	outside	30	outside	0.362015	0.05363321	2	2	1
ST140425CROSSORI0001-SORT_REDUCEDDATA-FILTERED	C50A-45_C50A-135	22	outside	37	outside	0.301202	0.1057771	1	2	2
ST140425CROSSORI0001-SORT_REDUCEDDATA-FILTERED	C50A-45_C50A-135	22	outside	42	outside	0.248859	0.1848024	1	2	2
ST140425CROSSORI0001-SORT_REDUCEDDATA-FILTERED	C50A-45_C50A-135	22	outside	51	single	0.218513	0.2460193	2	2	1
ST140425CROSSORI0001-SORT_REDUCEDDATA-FILTERED	C50A-45_C50A-135	22	outside	57	single	0.195834	0.2996722	2	2	1
ST140425CROSSORI0001-SORT_REDUCEDDATA-FILTERED	C50A-45_C50A-135	22	outside	62	single	0.220189	0.2423246	1	2	2
ST140425CROSSORI0001-SORT_REDUCEDDATA-FILTERED	C50A-45_C50A-135	22	outside	65	single	0.151018	0.4256851	2	2	1
ST140425CROSSORI0001-SORT_REDUCEDDATA-FILTERED	C50A-45_C50A-135	22	outside	8	single	-0.1281	0.4999251	2	2	1
ST140425CROSSORI0001-SORT_REDUCEDDATA-FILTERED	C50A-45_C50A-135	22	outside	96	single	0.108531	0.5680817	2	2	1
ST140425CROSSORI0001-SORT_REDUCEDDATA-FILTERED	C50A-45_C50A-135	22	outside	99	outside	0.322414	0.08227425	2	2	1
ST140425CROSSORI0001-SORT_REDUCEDDATA-FILTERED	C50A-45_C50A-135	27	single	30	outside	-0.171933	0.3724863	1	1	1
ST140425CROSSORI0001-SORT_REDUCEDDATA-FILTERED	C50A-45_C50A-135	27	single	37	outside	0.058272	0.7597064	2	1	2
ST140425CROSSORI0001-SORT_REDUCEDDATA-FILTERED	C50A-45_C50A-135	27	single	42	outside	-0.005963	0.9750509	2	1	2
ST140425CROSSORI0001-SORT_REDUCEDDATA-FILTERED	C50A-45_C50A-135	27	single	51	single	0.053493	0.7789083	1	1	1
ST140425CROSSORI0001-SORT_REDUCEDDATA-FILTERED	C50A-45_C50A-135	27	single	57	single	0.022571	0.9057596	1	1	1
ST140425CROSSORI0001-SORT_REDUCEDDATA-FILTERED	C50A-45_C50A-135	27	single	62	single	-0.213759	0.2566992	2	1	2
ST140425CROSSORI0001-SORT_REDUCEDDATA-FILTERED	C50A-45_C50A-135	27	single	65	single	-0.229474	0.2225292	1	1	1
ST140425CROSSORI0001-SORT_REDUCEDDATA-FILTERED	C50A-45_C50A-135	27	single	8	single	0.457016	0.01111904	1	1	1
ST140425CROSSORI0001-SORT_REDUCEDDATA-FILTERED	C50A-45_C50A-135	27	single	96	single	-0.235857	0.2095715	1	1	1
ST140425CROSSORI0001-SORT_REDUCEDDATA-FILTERED	C50A-45_C50A-135	27	single	99	outside	-0.031909	0.8670638	1	1	1
ST140425CROSSORI0001-SORT_REDUCEDDATA-FILTERED	C50A-45_C50A-135	30	outside	37	outside	0.053021	0.7847292	2	1	2
ST140425CROSSORI0001-SORT_REDUCEDDATA-FILTERED	C50A-45_C50A-135	30	outside	42	outside	0.267145	0.1612281	2	1	2
ST140425CROSSORI0001-SORT_REDUCEDDATA-FILTERED	C50A-45_C50A-135	30	outside	51	single	0.031481	0.8712167	1	1	1
ST140425CROSSORI0001-SORT_REDUCEDDATA-FILTERED	C50A-45_C50A-135	30	outside	57	single	0.053185	0.7840809	1	1	1
ST140425CROSSORI0001-SORT_REDUCEDDATA-FILTERED	C50A-45_C50A-135	30	outside	62	single	0.016736	0.9313325	2	1	2
ST140425CROSSORI0001-SORT_REDUCEDDATA-FILTERED	C50A-45_C50A-135	30	outside	65	single	0.428131	0.02050526	1	1	1
ST140425CROSSORI0001-SORT_REDUCEDDATA-FILTERED	C50A-45_C50A-135	30	outside	8	single	-0.146957	0.4468232	1	1	1
ST140425CROSSORI0001-SORT_REDUCEDDATA-FILTERED	C50A-45_C50A-135	30	outside	96	single	0.306884	0.1053885	1	1	1
ST140425CROSSORI0001-SORT_REDUCEDDATA-FILTERED	C50A-45_C50A-135	30	outside	99	outside	0.021122	0.9133986	1	1	1
ST140425CROSSORI0001-SORT_REDUCEDDATA-FILTERED	C50A-45_C50A-135	37	outside	42	outside	0.292588	0.1166399	1	2	2
ST140425CROSSORI0001-SORT_REDUCEDDATA-FILTERED	C50A-45_C50A-135	37	outside	51	single	0.019928	0.9167559	2	2	1
ST140425CROSSORI0001-SORT_REDUCEDDATA-FILTERED	C50A-45_C50A-135	37	outside	57	single	-0.022594	0.9056631	2	2	1
ST140425CROSSORI0001-SORT_REDUCEDDATA-FILTERED	C50A-45_C50A-135	37	outside	62	single	0.150094	0.4285566	1	2	2
ST140425CROSSORI0001-SORT_REDUCEDDATA-FILTERED	C50A-45_C50A-135	37	outside	65	single	-0.105326	0.5796295	2	2	1
ST140425CROSSORI0001-SORT_REDUCEDDATA-FILTERED	C50A-45_C50A-135	37	outside	8	single	0.36427	0.04781616	2	2	1
ST140425CROSSORI0001-SORT_REDUCEDDATA-FILTERED	C50A-45_C50A-135	37	outside	96	single	0.095006	0.6175045	2	2	1
ST140425CROSSORI0001-SORT_REDUCEDDATA-FILTERED	C50A-45_C50A-135	37	outside	99	outside	0.231078	0.2192235	2	2	1
ST140425CROSSORI0001-SORT_REDUCEDDATA-FILTERED	C50A-45_C50A-135	42	outside	51	single	-0.276599	0.1389635	2	2	1
ST140425CROSSORI0001-SORT_REDUCEDDATA-FILTERED	C50A-45_C50A-135	42	outside	57	single	0.367643	0.0456385	2	2	1
ST140425CROSSORI0001-SORT_REDUCEDDATA-FILTERED	C50A-45_C50A-135	42	outside	62	single	0.368255	0.04525238	1	2	2
ST140425CROSSORI0001-SORT_REDUCEDDATA-FILTERED	C50A-45_C50A-135	42	outside	65	single	0.066873	0.7255052	2	2	1
ST140425CROSSORI0001-SORT_REDUCEDDATA-FILTERED	C50A-45_C50A-135	42	outside	8	single	0.092013	0.628679	2	2	1
ST140425CROSSORI0001-SORT_REDUCEDDATA-FILTERED	C50A-45_C50A-135	42	outside	96	single	0.527034	0.002767856	2	2	1
ST140425CROSSORI0001-SORT_REDUCEDDATA-FILTERED	C50A-45_C50A-135	42	outside	99	outside	0.195471	0.3005887	2	2	1
ST140425CROSSORI0001-SORT_REDUCEDDATA-FILTERED	C50A-45_C50A-135	51	single	57	single	-0.130532	0.4917517	1	1	1
ST140425CROSSORI0001-SORT_REDUCEDDATA-FILTERED	C50A-45_C50A-135	51	single	62	single	-0.031561	0.8685012	2	1	2
ST140425CROSSORI0001-SORT_REDUCEDDATA-FILTERED	C50A-45_C50A-135	51	single	65	single	-0.011116	0.9535114	1	1	1
ST140425CROSSORI0001-SORT_REDUCEDDATA-FILTERED	C50A-45_C50A-135	51	single	8	single	-0.045169	0.8126483	1	1	1
ST140425CROSSORI0001-SORT_REDUCEDDATA-FILTERED	C50A-45_C50A-135	51	single	96	single	-0.242655	0.1963528	1	1	1
ST140425CROSSORI0001-SORT_REDUCEDDATA-FILTERED	C50A-45_C50A-135	51	single	99	outside	0.069021	0.717043	1	1	1
ST140425CROSSORI0001-SORT_REDUCEDDATA-FILTERED	C50A-45_C50A-135	57	single	62	single	-0.133557	0.4816805	2	1	2
ST140425CROSSORI0001-SORT_REDUCEDDATA-FILTERED	C50A-45_C50A-135	57	single	65	single	0.393447	0.03147312	1	1	1
ST140425CROSSORI0001-SORT_REDUCEDDATA-FILTERED	C50A-45_C50A-135	57	single	8	single	0.284148	0.1280652	1	1	1
ST140425CROSSORI0001-SORT_REDUCEDDATA-FILTERED	C50A-45_C50A-135	57	single	96	single	0.223489	0.2351578	1	1	1
ST140425CROSSORI0001-SORT_REDUCEDDATA-FILTERED	C50A-45_C50A-135	57	single	99	outside	0.286794	0.1243984	1	1	1
ST140425CROSSORI0001-SORT_REDUCEDDATA-FILTERED	C50A-45_C50A-135	62	single	65	single	-0.084448	0.6572732	2	2	1
ST140425CROSSORI0001-SORT_REDUCEDDATA-FILTERED	C50A-45_C50A-135	62	single	8	single	-0.341688	0.06459629	2	2	1
ST140425CROSSORI0001-SORT_REDUCEDDATA-FILTERED	C50A-45_C50A-135	62	single	96	single	0.192128	0.3090918	2	2	1
ST140425CROSSORI0001-SORT_REDUCEDDATA-FILTERED	C50A-45_C50A-135	62	single	99	outside	0.206921	0.2725877	2	2	1
ST140425CROSSORI0001-SORT_REDUCEDDATA-FILTERED	C50A-45_C50A-135	65	single	8	single	0.109107	0.5660165	1	1	1
ST140425CROSSORI0001-SORT_REDUCEDDATA-FILTERED	C50A-45_C50A-135	65	single	96	single	-0.078292	0.6809028	1	1	1
ST140425CROSSORI0001-SORT_REDUCEDDATA-FILTERED	C50A-45_C50A-135	65	single	99	outside	0.061501	0.7468101	1	1	1
ST140425CROSSORI0001-SORT_REDUCEDDATA-FILTERED	C50A-45_C50A-135	8	single	96	single	0.087764	0.6446758	1	1	1
ST140425CROSSORI0001-SORT_REDUCEDDATA-FILTERED	C50A-45_C50A-135	8	single	99	outside	0.010289	0.9569635	1	1	1
ST140425CROSSORI0001-SORT_REDUCEDDATA-FILTERED	C50A-45_C50A-135	96	single	99	outside	0.019096	0.9202179	1	1	1
ST140425CROSSORI0001-SORT_REDUCEDDATA-FILTERED	C50A0_C50A-90	10	single	11	single	-0.228723	0.2714517	2	1	2
ST140425CROSSORI0001-SORT_REDUCEDDATA-FILTERED	C50A0_C50A-90	10	single	12	single	0.28534	0.1667868	1	1	1
ST140425CROSSORI0001-SORT_REDUCEDDATA-FILTERED	C50A0_C50A-90	10	single	14	intermediate	0.206104	0.3229441	2	1	2
ST140425CROSSORI0001-SORT_REDUCEDDATA-FILTERED	C50A0_C50A-90	10	single	16	single	-0.270704	0.1905943	1	1	1
ST140425CROSSORI0001-SORT_REDUCEDDATA-FILTERED	C50A0_C50A-90	10	single	19	outside	0.007744	0.9706946	2	1	2
ST140425CROSSORI0001-SORT_REDUCEDDATA-FILTERED	C50A0_C50A-90	10	single	20	single	0.504962	0.01003779	2	1	2
ST140425CROSSORI0001-SORT_REDUCEDDATA-FILTERED	C50A0_C50A-90	10	single	21	single	0.105272	0.6165064	2	1	2
ST140425CROSSORI0001-SORT_REDUCEDDATA-FILTERED	C50A0_C50A-90	10	single	23	single	-0.081804	0.6974741	1	1	1
ST140425CROSSORI0001-SORT_REDUCEDDATA-FILTERED	C50A0_C50A-90	10	single	24	outside	-0.26532	0.1999119	2	1	2
ST140425CROSSORI0001-SORT_REDUCEDDATA-FILTERED	C50A0_C50A-90	10	single	25	single	-0.070181	0.7388703	1	1	1
ST140425CROSSORI0001-SORT_REDUCEDDATA-FILTERED	C50A0_C50A-90	10	single	27	single	-0.281537	0.1727625	1	1	1
ST140425CROSSORI0001-SORT_REDUCEDDATA-FILTERED	C50A0_C50A-90	10	single	30	outside	-0.063391	0.7633906	1	1	1
ST140425CROSSORI0001-SORT_REDUCEDDATA-FILTERED	C50A0_C50A-90	10	single	32	outside	0.045776	0.827995	2	1	2
ST140425CROSSORI0001-SORT_REDUCEDDATA-FILTERED	C50A0_C50A-90	10	single	49	outside	-0.060123	0.775275	1	1	1
ST140425CROSSORI0001-SORT_REDUCEDDATA-FILTERED	C50A0_C50A-90	10	single	64	outside	-0.187606	0.3691758	1	1	1
ST140425CROSSORI0001-SORT_REDUCEDDATA-FILTERED	C50A0_C50A-90	10	single	65	single	0.106165	0.6135034	2	1	2
ST140425CROSSORI0001-SORT_REDUCEDDATA-FILTERED	C50A0_C50A-90	10	single	74	single	0.051011	0.8086618	2	1	2
ST140425CROSSORI0001-SORT_REDUCEDDATA-FILTERED	C50A0_C50A-90	10	single	8	single	0.226347	0.2765996	1	1	1
ST140425CROSSORI0001-SORT_REDUCEDDATA-FILTERED	C50A0_C50A-90	10	single	83	outside	-0.263024	0.2039775	2	1	2
ST140425CROSSORI0001-SORT_REDUCEDDATA-FILTERED	C50A0_C50A-90	10	single	92	single	-0.021498	0.9187573	1	1	1
ST140425CROSSORI0001-SORT_REDUCEDDATA-FILTERED	C50A0_C50A-90	10	single	96	single	-0.073533	0.7268541	2	1	2
ST140425CROSSORI0001-SORT_REDUCEDDATA-FILTERED	C50A0_C50A-90	11	single	12	single	0.128102	0.541702	2	2	1
ST140425CROSSORI0001-SORT_REDUCEDDATA-FILTERED	C50A0_C50A-90	11	single	14	intermediate	0.328943	0.1083706	1	2	2
ST140425CROSSORI0001-SORT_REDUCEDDATA-FILTERED	C50A0_C50A-90	11	single	16	single	0.006716	0.9745837	2	2	1
ST140425CROSSORI0001-SORT_REDUCEDDATA-FILTERED	C50A0_C50A-90	11	single	19	outside	0.155953	0.4566242	1	2	2
ST140425CROSSORI0001-SORT_REDUCEDDATA-FILTERED	C50A0_C50A-90	11	single	20	single	0.021892	0.9172727	1	2	2
ST140425CROSSORI0001-SORT_REDUCEDDATA-FILTERED	C50A0_C50A-90	11	single	21	single	0.260448	0.2086065	1	2	2
ST140425CROSSORI0001-SORT_REDUCEDDATA-FILTERED	C50A0_C50A-90	11	single	23	single	0.341184	0.09509844	2	2	1
ST140425CROSSORI0001-SORT_REDUCEDDATA-FILTERED	C50A0_C50A-90	11	single	24	outside	0.219765	0.2911765	1	2	2
ST140425CROSSORI0001-SORT_REDUCEDDATA-FILTERED	C50A0_C50A-90	11	single	25	single	0.107617	0.6086324	2	2	1
ST140425CROSSORI0001-SORT_REDUCEDDATA-FILTERED	C50A0_C50A-90	11	single	27	single	0.04186	0.8425217	2	2	1
ST140425CROSSORI0001-SORT_REDUCEDDATA-FILTERED	C50A0_C50A-90	11	single	30	outside	0.079299	0.7063285	2	2	1
ST140425CROSSORI0001-SORT_REDUCEDDATA-FILTERED	C50A0_C50A-90	11	single	32	outside	0.541118	0.005218514	1	2	2
ST140425CROSSORI0001-SORT_REDUCEDDATA-FILTERED	C50A0_C50A-90	11	single	49	outside	0.470466	0.01762545	2	2	1
ST140425CROSSORI0001-SORT_REDUCEDDATA-FILTERED	C50A0_C50A-90	11	single	64	outside	0.309817	0.1317743	2	2	1
ST140425CROSSORI0001-SORT_REDUCEDDATA-FILTERED	C50A0_C50A-90	11	single	65	single	0.101565	0.6290405	1	2	2
ST140425CROSSORI0001-SORT_REDUCEDDATA-FILTERED	C50A0_C50A-90	11	single	74	single	-0.311202	0.1299652	1	2	2
ST140425CROSSORI0001-SORT_REDUCEDDATA-FILTERED	C50A0_C50A-90	11	single	8	single	-0.143424	0.4940048	2	2	1
ST140425CROSSORI0001-SORT_REDUCEDDATA-FILTERED	C50A0_C50A-90	11	single	83	outside	0.143729	0.4930768	1	2	2
ST140425CROSSORI0001-SORT_REDUCEDDATA-FILTERED	C50A0_C50A-90	11	single	92	single	0.122663	0.5591346	2	2	1
ST140425CROSSORI0001-SORT_REDUCEDDATA-FILTERED	C50A0_C50A-90	11	single	96	single	0.280801	0.1739357	1	2	2
ST140425CROSSORI0001-SORT_REDUCEDDATA-FILTERED	C50A0_C50A-90	12	single	14	intermediate	0.022085	0.916548	2	1	2
ST140425CROSSORI0001-SORT_REDUCEDDATA-FILTERED	C50A0_C50A-90	12	single	16	single	-0.100552	0.6324808	1	1	1
ST140425CROSSORI0001-SORT_REDUCEDDATA-FILTERED	C50A0_C50A-90	12	single	19	outside	0.251475	0.2252805	2	1	2
ST140425CROSSORI0001-SORT_REDUCEDDATA-FILTERED	C50A0_C50A-90	12	single	20	single	0.253006	0.2223748	2	1	2
ST140425CROSSORI0001-SORT_REDUCEDDATA-FILTERED	C50A0_C50A-90	12	single	21	single	0.085842	0.6832792	2	1	2
ST140425CROSSORI0001-SORT_REDUCEDDATA-FILTERED	C50A0_C50A-90	12	single	23	single	-0.013155	0.9502378	1	1	1
ST140425CROSSORI0001-SORT_REDUCEDDATA-FILTERED	C50A0_C50A-90	12	single	24	outside	0.038707	0.8542518	2	1	2
ST140425CROSSORI0001-SORT_REDUCEDDATA-FILTERED	C50A0_C50A-90	12	single	25	single	0.175283	0.4019967	1	1	1
ST140425CROSSORI0001-SORT_REDUCEDDATA-FILTERED	C50A0_C50A-90	12	single	27	single	-0.101118	0.6305578	1	1	1
ST140425CROSSORI0001-SORT_REDUCEDDATA-FILTERED	C50A0_C50A-90	12	single	30	outside	-0.01419	0.9463255	1	1	1
ST140425CROSSORI0001-SORT_REDUCEDDATA-FILTERED	C50A0_C50A-90	12	single	32	outside	0.221909	0.2863763	2	1	2
ST140425CROSSORI0001-SORT_REDUCEDDATA-FILTERED	C50A0_C50A-90	12	single	49	outside	-0.020064	0.9241602	1	1	1
ST140425CROSSORI0001-SORT_REDUCEDDATA-FILTERED	C50A0_C50A-90	12	single	64	outside	0.145665	0.4872068	1	1	1
ST140425CROSSORI0001-SORT_REDUCEDDATA-FILTERED	C50A0_C50A-90	12	single	65	single	-0.33137	0.1056363	2	1	2
ST140425CROSSORI0001-SORT_REDUCEDDATA-FILTERED	C50A0_C50A-90	12	single	74	single	-0.132273	0.5285091	2	1	2
ST140425CROSSORI0001-SORT_REDUCEDDATA-FILTERED	C50A0_C50A-90	12	single	8	single	0.181407	0.3854858	1	1	1
ST140425CROSSORI0001-SORT_REDUCEDDATA-FILTERED	C50A0_C50A-90	12	single	83	outside	-0.288281	0.1622667	2	1	2
ST140425CROSSORI0001-SORT_REDUCEDDATA-FILTERED	C50A0_C50A-90	12	single	92	single	0.393054	0.05193112	1	1	1
ST140425CROSSORI0001-SORT_REDUCEDDATA-FILTERED	C50A0_C50A-90	12	single	96	single	0.061458	0.7704131	2	1	2
ST140425CROSSORI0001-SORT_REDUCEDDATA-FILTERED	C50A0_C50A-90	14	intermediate	16	single	-0.200956	0.3354394	2	2	1
ST140425CROSSORI0001-SORT_REDUCEDDATA-FILTERED	C50A0_C50A-90	14	intermediate	19	outside	0.011667	0.9558603	1	2	2
ST140425CROSSORI0001-SORT_REDUCEDDATA-FILTERED	C50A0_C50A-90	14	intermediate	20	single	0.493567	0.01216482	1	2	2
ST140425CROSSORI0001-SORT_REDUCEDDATA-FILTERED	C50A0_C50A-90	14	intermediate	21	single	0.386219	0.05652355	1	2	2
ST140425CROSSORI0001-SORT_REDUCEDDATA-FILTERED	C50A0_C50A-90	14	intermediate	23	single	-0.098406	0.6398006	2	2	1
ST140425CROSSORI0001-SORT_REDUCEDDATA-FILTERED	C50A0_C50A-90	14	intermediate	24	outside	0.19957	0.3388545	1	2	2
ST140425CROSSORI0001-SORT_REDUCEDDATA-FILTERED	C50A0_C50A-90	14	intermediate	25	single	0.009345	0.9646394	2	2	1
ST140425CROSSORI0001-SORT_REDUCEDDATA-FILTERED	C50A0_C50A-90	14	intermediate	27	single	0.29231	0.1562156	2	2	1
ST140425CROSSORI0001-SORT_REDUCEDDATA-FILTERED	C50A0_C50A-90	14	intermediate	30	outside	0.368555	0.06985426	2	2	1
ST140425CROSSORI0001-SORT_REDUCEDDATA-FILTERED	C50A0_C50A-90	14	intermediate	32	outside	0.418616	0.03728158	1	2	2
ST140425CROSSORI0001-SORT_REDUCEDDATA-FILTERED	C50A0_C50A-90	14	intermediate	49	outside	0.393107	0.05189684	2	2	1
ST140425CROSSORI0001-SORT_REDUCEDDATA-FILTERED	C50A0_C50A-90	14	intermediate	64	outside	0.133053	0.5260579	2	2	1
ST140425CROSSORI0001-SORT_REDUCEDDATA-FILTERED	C50A0_C50A-90	14	intermediate	65	single	0.487291	0.01348695	1	2	2
ST140425CROSSORI0001-SORT_REDUCEDDATA-FILTERED	C50A0_C50A-90	14	intermediate	74	single	0.263836	0.2025331	1	2	2
ST140425CROSSORI0001-SORT_REDUCEDDATA-FILTERED	C50A0_C50A-90	14	intermediate	8	single	0.059344	0.778114	2	2	1
ST140425CROSSORI0001-SORT_REDUCEDDATA-FILTERED	C50A0_C50A-90	14	intermediate	83	outside	0.096369	0.6467744	1	2	2
ST140425CROSSORI0001-SORT_REDUCEDDATA-FILTERED	C50A0_C50A-90	14	intermediate	92	single	0.194042	0.3526747	2	2	1
ST140425CROSSORI0001-SORT_REDUCEDDATA-FILTERED	C50A0_C50A-90	14	intermediate	96	single	0.118479	0.5727129	1	2	2
ST140425CROSSORI0001-SORT_REDUCEDDATA-FILTERED	C50A0_C50A-90	16	single	19	outside	0.006039	0.9771454	2	1	2
ST140425CROSSORI0001-SORT_REDUCEDDATA-FILTERED	C50A0_C50A-90	16	single	20	single	-0.2146	0.302948	2	1	2
ST140425CROSSORI0001-SORT_REDUCEDDATA-FILTERED	C50A0_C50A-90	16	single	21	single	0.23525	0.2576321	2	1	2
ST140425CROSSORI0001-SORT_REDUCEDDATA-FILTERED	C50A0_C50A-90	16	single	23	single	-0.263097	0.2038485	1	1	1
ST140425CROSSORI0001-SORT_REDUCEDDATA-FILTERED	C50A0_C50A-90	16	single	24	outside	0.166919	0.4251704	2	1	2
ST140425CROSSORI0001-SORT_REDUCEDDATA-FILTERED	C50A0_C50A-90	16	single	25	single	0.13107	0.5322996	1	1	1
ST140425CROSSORI0001-SORT_REDUCEDDATA-FILTERED	C50A0_C50A-90	16	single	27	single	0.033179	0.8748936	1	1	1
ST140425CROSSORI0001-SORT_REDUCEDDATA-FILTERED	C50A0_C50A-90	16	single	30	outside	0.043944	0.8347815	1	1	1
ST140425CROSSORI0001-SORT_REDUCEDDATA-FILTERED	C50A0_C50A-90	16	single	32	outside	-0.347263	0.08897739	2	1	2
ST140425CROSSORI0001-SORT_REDUCEDDATA-FILTERED	C50A0_C50A-90	16	single	49	outside	-0.261668	0.2064056	1	1	1
ST140425CROSSORI0001-SORT_REDUCEDDATA-FILTERED	C50A0_C50A-90	16	single	64	outside	0.2539	0.2206889	1	1	1
ST140425CROSSORI0001-SORT_REDUCEDDATA-FILTERED	C50A0_C50A-90	16	single	65	single	0.111009	0.5973156	2	1	2
ST140425CROSSORI0001-SORT_REDUCEDDATA-FILTERED	C50A0_C50A-90	16	single	74	single	-0.063669	0.7623826	2	1	2
ST140425CROSSORI0001-SORT_REDUCEDDATA-FILTERED	C50A0_C50A-90	16	single	8	single	-0.115183	0.5835143	1	1	1
ST140425CROSSORI0001-SORT_REDUCEDDATA-FILTERED	C50A0_C50A-90	16	single	83	outside	0.112123	0.5936172	2	1	2
ST140425CROSSORI0001-SORT_REDUCEDDATA-FILTERED	C50A0_C50A-90	16	single	92	single	0.354632	0.08196006	1	1	1
ST140425CROSSORI0001-SORT_REDUCEDDATA-FILTERED	C50A0_C50A-90	16	single	96	single	0.300525	0.1443757	2	1	2
ST140425CROSSORI0001-SORT_REDUCEDDATA-FILTERED	C50A0_C50A-90	19	outside	20	single	-0.134404	0.5218285	1	2	2
ST140425CROSSORI0001-SORT_REDUCEDDATA-FILTERED	C50A0_C50A-90	19	outside	21	single	-0.034977	0.868172	1	2	2
ST140425CROSSORI0001-SORT_REDUCEDDATA-FILTERED	C50A0_C50A-90	19	outside	23	single	0.31585	0.1240297	2	2	1
ST140425CROSSORI0001-SORT_REDUCEDDATA-FILTERED	C50A0_C50A-90	19	outside	24	outside	-0.144295	0.4913563	1	2	2
ST140425CROSSORI0001-SORT_REDUCEDDATA-FILTERED	C50A0_C50A-90	19	outside	25	single	0.420394	0.03639964	2	2	1
ST140425CROSSORI0001-SORT_REDUCEDDATA-FILTERED	C50A0_C50A-90	19	outside	27	single	0.238285	0.251363	2	2	1
ST140425CROSSORI0001-SORT_REDUCEDDATA-FILTERED	C50A0_C50A-90	19	outside	30	outside	0.169765	0.417203	2	2	1
ST140425CROSSORI0001-SORT_REDUCEDDATA-FILTERED	C50A0_C50A-90	19	outside	32	outside	0.107026	0.6106127	1	2	2
ST140425CROSSORI0001-SORT_REDUCEDDATA-FILTERED	C50A0_C50A-90	19	outside	49	outside	0.602945	0.00142176	2	2	1
ST140425CROSSORI0001-SORT_REDUCEDDATA-FILTERED	C50A0_C50A-90	19	outside	64	outside	0.528299	0.006633952	2	2	1
ST140425CROSSORI0001-SORT_REDUCEDDATA-FILTERED	C50A0_C50A-90	19	outside	65	single	-0.007139	0.9729835	1	2	2
ST140425CROSSORI0001-SORT_REDUCEDDATA-FILTERED	C50A0_C50A-90	19	outside	74	single	-0.028122	0.893849	1	2	2
ST140425CROSSORI0001-SORT_REDUCEDDATA-FILTERED	C50A0_C50A-90	19	outside	8	single	0.094261	0.6540271	2	2	1
ST140425CROSSORI0001-SORT_REDUCEDDATA-FILTERED	C50A0_C50A-90	19	outside	83	outside	0.142934	0.495495	1	2	2
ST140425CROSSORI0001-SORT_REDUCEDDATA-FILTERED	C50A0_C50A-90	19	outside	92	single	0.272318	0.1878604	2	2	1
ST140425CROSSORI0001-SORT_REDUCEDDATA-FILTERED	C50A0_C50A-90	19	outside	96	single	0.016641	0.9370732	1	2	2
ST140425CROSSORI0001-SORT_REDUCEDDATA-FILTERED	C50A0_C50A-90	20	single	21	single	0.499345	0.011044	1	2	2
ST140425CROSSORI0001-SORT_REDUCEDDATA-FILTERED	C50A0_C50A-90	20	single	23	single	0.171151	0.4133548	2	2	1
ST140425CROSSORI0001-SORT_REDUCEDDATA-FILTERED	C50A0_C50A-90	20	single	24	outside	0.027017	0.8979954	1	2	2
ST140425CROSSORI0001-SORT_REDUCEDDATA-FILTERED	C50A0_C50A-90	20	single	25	single	-0.217372	0.2965945	2	2	1
ST140425CROSSORI0001-SORT_REDUCEDDATA-FILTERED	C50A0_C50A-90	20	single	27	single	0.115722	0.5817402	2	2	1
ST140425CROSSORI0001-SORT_REDUCEDDATA-FILTERED	C50A0_C50A-90	20	single	30	outside	0.249512	0.2290435	2	2	1
ST140425CROSSORI0001-SORT_REDUCEDDATA-FILTERED	C50A0_C50A-90	20	single	32	outside	0.35601	0.08069516	1	2	2
ST140425CROSSORI0001-SORT_REDUCEDDATA-FILTERED	C50A0_C50A-90	20	single	49	outside	0.002112	0.9920065	2	2	1
ST140425CROSSORI0001-SORT_REDUCEDDATA-FILTERED	C50A0_C50A-90	20	single	64	outside	0.003178	0.9879708	2	2	1
ST140425CROSSORI0001-SORT_REDUCEDDATA-FILTERED	C50A0_C50A-90	20	single	65	single	0.255919	0.2169147	1	2	2
ST140425CROSSORI0001-SORT_REDUCEDDATA-FILTERED	C50A0_C50A-90	20	single	74	single	-0.130839	0.5330272	1	2	2
ST140425CROSSORI0001-SORT_REDUCEDDATA-FILTERED	C50A0_C50A-90	20	single	8	single	0.434684	0.02989924	2	2	1
ST140425CROSSORI0001-SORT_REDUCEDDATA-FILTERED	C50A0_C50A-90	20	single	83	outside	0.13926	0.5067543	1	2	2
ST140425CROSSORI0001-SORT_REDUCEDDATA-FILTERED	C50A0_C50A-90	20	single	92	single	0.179889	0.3895433	2	2	1
ST140425CROSSORI0001-SORT_REDUCEDDATA-FILTERED	C50A0_C50A-90	20	single	96	single	0.295575	0.1514306	1	2	2
ST140425CROSSORI0001-SORT_REDUCEDDATA-FILTERED	C50A0_C50A-90	21	single	23	single	0.366037	0.07193516	2	2	1
ST140425CROSSORI0001-SORT_REDUCEDDATA-FILTERED	C50A0_C50A-90	21	single	24	outside	0.23863	0.2506563	1	2	2
ST140425CROSSORI0001-SORT_REDUCEDDATA-FILTERED	C50A0_C50A-90	21	single	25	single	0.107331	0.6095901	2	2	1
ST140425CROSSORI0001-SORT_REDUCEDDATA-FILTERED	C50A0_C50A-90	21	single	27	single	0.345548	0.09067362	2	2	1
ST140425CROSSORI0001-SORT_REDUCEDDATA-FILTERED	C50A0_C50A-90	21	single	30	outside	0.535961	0.005753823	2	2	1
ST140425CROSSORI0001-SORT_REDUCEDDATA-FILTERED	C50A0_C50A-90	21	single	32	outside	0.486908	0.01357133	1	2	2
ST140425CROSSORI0001-SORT_REDUCEDDATA-FILTERED	C50A0_C50A-90	21	single	49	outside	0.046156	0.8265867	2	2	1
ST140425CROSSORI0001-SORT_REDUCEDDATA-FILTERED	C50A0_C50A-90	21	single	64	outside	0.346095	0.09012954	2	2	1
ST140425CROSSORI0001-SORT_REDUCEDDATA-FILTERED	C50A0_C50A-90	21	single	65	single	0.188862	0.3659219	1	2	2
ST140425CROSSORI0001-SORT_REDUCEDDATA-FILTERED	C50A0_C50A-90	21	single	74	single	0.089234	0.6714379	1	2	2
ST140425CROSSORI0001-SORT_REDUCEDDATA-FILTERED	C50A0_C50A-90	21	single	8	single	-0.077471	0.7128136	2	2	1
ST140425CROSSORI0001-SORT_REDUCEDDATA-FILTERED	C50A0_C50A-90	21	single	83	outside	0.401591	0.04661048	1	2	2
ST140425CROSSORI0001-SORT_REDUCEDDATA-FILTERED	C50A0_C50A-90	21	single	92	single	0.362296	0.07511422	2	2	1
ST140425CROSSORI0001-SORT_REDUCEDDATA-FILTERED	C50A0_C50A-90	21	single	96	single	0.423494	0.03490226	1	2	2
ST140425CROSSORI0001-SORT_REDUCEDDATA-FILTERED	C50A0_C50A-90	23	single	24	outside	0.005295	0.9799587	2	1	2
ST140425CROSSORI0001-SORT_REDUCEDDATA-FILTERED	C50A0_C50A-90	23	single	25	single	-0.121949	0.561442	1	1	1
ST140425CROSSORI0001-SORT_REDUCEDDATA-FILTERED	C50A0_C50A-90	23	single	27	single	0.378138	0.06235208	1	1	1
ST140425CROSSORI0001-SORT_REDUCEDDATA-FILTERED	C50A0_C50A-90	23	single	30	outside	0.351003	0.08536142	1	1	1
ST140425CROSSORI0001-SORT_REDUCEDDATA-FILTERED	C50A0_C50A-90	23	single	32	outside	0.461763	0.02014227	2	1	2
ST140425CROSSORI0001-SORT_REDUCEDDATA-FILTERED	C50A0_C50A-90	23	single	49	outside	0.275659	0.1822871	1	1	1
ST140425CROSSORI0001-SORT_REDUCEDDATA-FILTERED	C50A0_C50A-90	23	single	64	outside	0.351389	0.084995	1	1	1
ST140425CROSSORI0001-SORT_REDUCEDDATA-FILTERED	C50A0_C50A-90	23	single	65	single	-0.0497	0.8134933	2	1	2
ST140425CROSSORI0001-SORT_REDUCEDDATA-FILTERED	C50A0_C50A-90	23	single	74	single	-0.218441	0.2941661	2	1	2
ST140425CROSSORI0001-SORT_REDUCEDDATA-FILTERED	C50A0_C50A-90	23	single	8	single	0.026651	0.8993735	1	1	1
ST140425CROSSORI0001-SORT_REDUCEDDATA-FILTERED	C50A0_C50A-90	23	single	83	outside	0.431712	0.03116829	2	1	2
ST140425CROSSORI0001-SORT_REDUCEDDATA-FILTERED	C50A0_C50A-90	23	single	92	single	-0.004	0.9848612	1	1	1
ST140425CROSSORI0001-SORT_REDUCEDDATA-FILTERED	C50A0_C50A-90	23	single	96	single	0.083309	0.6921713	2	1	2
ST140425CROSSORI0001-SORT_REDUCEDDATA-FILTERED	C50A0_C50A-90	24	outside	25	single	0.387043	0.05595331	2	2	1
ST140425CROSSORI0001-SORT_REDUCEDDATA-FILTERED	C50A0_C50A-90	24	outside	27	single	0.316893	0.1227252	2	2	1
ST140425CROSSORI0001-SORT_REDUCEDDATA-FILTERED	C50A0_C50A-90	24	outside	30	outside	0.083547	0.6913346	2	2	1
ST140425CROSSORI0001-SORT_REDUCEDDATA-FILTERED	C50A0_C50A-90	24	outside	32	outside	0.10775	0.6081874	1	2	2
ST140425CROSSORI0001-SORT_REDUCEDDATA-FILTERED	C50A0_C50A-90	24	outside	49	outside	-0.235705	0.2566843	2	2	1
ST140425CROSSORI0001-SORT_REDUCEDDATA-FILTERED	C50A0_C50A-90	24	outside	64	outside	0.071782	0.7331209	2	2	1
ST140425CROSSORI0001-SORT_REDUCEDDATA-FILTERED	C50A0_C50A-90	24	outside	65	single	-0.094143	0.6544324	1	2	2
ST140425CROSSORI0001-SORT_REDUCEDDATA-FILTERED	C50A0_C50A-90	24	outside	74	single	0.06794	0.7469372	1	2	2
ST140425CROSSORI0001-SORT_REDUCEDDATA-FILTERED	C50A0_C50A-90	24	outside	8	single	0.293228	0.1548595	2	2	1
ST140425CROSSORI0001-SORT_REDUCEDDATA-FILTERED	C50A0_C50A-90	24	outside	83	outside	0.335226	0.1013974	1	2	2
ST140425CROSSORI0001-SORT_REDUCEDDATA-FILTERED	C50A0_C50A-90	24	outside	92	single	0.231666	0.2651629	2	2	1
ST140425CROSSORI0001-SORT_REDUCEDDATA-FILTERED	C50A0_C50A-90	24	outside	96	single	0.313778	0.1266502	1	2	2
ST140425CROSSORI0001-SORT_REDUCEDDATA-FILTERED	C50A0_C50A-90	25	single	27	single	0.160285	0.444054	1	1	1
ST140425CROSSORI0001-SORT_REDUCEDDATA-FILTERED	C50A0_C50A-90	25	single	30	outside	-0.018706	0.9292821	1	1	1
ST140425CROSSORI0001-SORT_REDUCEDDATA-FILTERED	C50A0_C50A-90	25	single	32	outside	0.151964	0.4683623	2	1	2
ST140425CROSSORI0001-SORT_REDUCEDDATA-FILTERED	C50A0_C50A-90	25	single	49	outside	0.152211	0.4676312	1	1	1
ST140425CROSSORI0001-SORT_REDUCEDDATA-FILTERED	C50A0_C50A-90	25	single	64	outside	0.173253	0.4075531	1	1	1
ST140425CROSSORI0001-SORT_REDUCEDDATA-FILTERED	C50A0_C50A-90	25	single	65	single	0.104394	0.6194667	2	1	2
ST140425CROSSORI0001-SORT_REDUCEDDATA-FILTERED	C50A0_C50A-90	25	single	74	single	0.077336	0.713294	2	1	2
ST140425CROSSORI0001-SORT_REDUCEDDATA-FILTERED	C50A0_C50A-90	25	single	8	single	0.188903	0.3658165	1	1	1
ST140425CROSSORI0001-SORT_REDUCEDDATA-FILTERED	C50A0_C50A-90	25	single	83	outside	0.138807	0.5081514	2	1	2
ST140425CROSSORI0001-SORT_REDUCEDDATA-FILTERED	C50A0_C50A-90	25	single	92	single	0.214503	0.3031726	1	1	1
ST140425CROSSORI0001-SORT_REDUCEDDATA-FILTERED	C50A0_C50A-90	25	single	96	single	0.383166	0.0586735	2	1	2
ST140425CROSSORI0001-SORT_REDUCEDDATA-FILTERED	C50A0_C50A-90	27	single	30	outside	0.339586	0.09675802	1	1	1
ST140425CROSSORI0001-SORT_REDUCEDDATA-FILTERED	C50A0_C50A-90	27	single	32	outside	0.225345	0.2787874	2	1	2
ST140425CROSSORI0001-SORT_REDUCEDDATA-FILTERED	C50A0_C50A-90	27	single	49	outside	0.204658	0.3264253	1	1	1
ST140425CROSSORI0001-SORT_REDUCEDDATA-FILTERED	C50A0_C50A-90	27	single	64	outside	0.409525	0.0420579	1	1	1
ST140425CROSSORI0001-SORT_REDUCEDDATA-FILTERED	C50A0_C50A-90	27	single	65	single	0.180208	0.3886893	2	1	2
ST140425CROSSORI0001-SORT_REDUCEDDATA-FILTERED	C50A0_C50A-90	27	single	74	single	0.364921	0.07287289	2	1	2
ST140425CROSSORI0001-SORT_REDUCEDDATA-FILTERED	C50A0_C50A-90	27	single	8	single	0.177145	0.3969337	1	1	1
ST140425CROSSORI0001-SORT_REDUCEDDATA-FILTERED	C50A0_C50A-90	27	single	83	outside	0.302951	0.1410059	2	1	2
ST140425CROSSORI0001-SORT_REDUCEDDATA-FILTERED	C50A0_C50A-90	27	single	92	single	0.434338	0.03004487	1	1	1
ST140425CROSSORI0001-SORT_REDUCEDDATA-FILTERED	C50A0_C50A-90	27	single	96	single	-0.118448	0.5728157	2	1	2
ST140425CROSSORI0001-SORT_REDUCEDDATA-FILTERED	C50A0_C50A-90	30	outside	32	outside	0.36008	0.07704737	2	1	2
ST140425CROSSORI0001-SORT_REDUCEDDATA-FILTERED	C50A0_C50A-90	30	outside	49	outside	0.28853	0.1618891	1	1	1
ST140425CROSSORI0001-SORT_REDUCEDDATA-FILTERED	C50A0_C50A-90	30	outside	64	outside	0.333557	0.1032162	1	1	1
ST140425CROSSORI0001-SORT_REDUCEDDATA-FILTERED	C50A0_C50A-90	30	outside	65	single	0.005247	0.9801397	2	1	2
ST140425CROSSORI0001-SORT_REDUCEDDATA-FILTERED	C50A0_C50A-90	30	outside	74	single	-0.038678	0.8543618	2	1	2
ST140425CROSSORI0001-SORT_REDUCEDDATA-FILTERED	C50A0_C50A-90	30	outside	8	single	0.027227	0.8972079	1	1	1
ST140425CROSSORI0001-SORT_REDUCEDDATA-FILTERED	C50A0_C50A-90	30	outside	83	outside	0.302229	0.1420035	2	1	2
ST140425CROSSORI0001-SORT_REDUCEDDATA-FILTERED	C50A0_C50A-90	30	outside	92	single	0.111502	0.5956762	1	1	1
ST140425CROSSORI0001-SORT_REDUCEDDATA-FILTERED	C50A0_C50A-90	30	outside	96	single	0.211047	0.3112156	2	1	2
ST140425CROSSORI0001-SORT_REDUCEDDATA-FILTERED	C50A0_C50A-90	32	outside	49	outside	0.531043	0.006306606	2	2	1
ST140425CROSSORI0001-SORT_REDUCEDDATA-FILTERED	C50A0_C50A-90	32	outside	64	outside	0.031752	0.8802375	2	2	1
ST140425CROSSORI0001-SORT_REDUCEDDATA-FILTERED	C50A0_C50A-90	32	outside	65	single	0.13864	0.5086667	1	2	2
ST140425CROSSORI0001-SORT_REDUCEDDATA-FILTERED	C50A0_C50A-90	32	outside	74	single	-0.068285	0.7456937	1	2	2
ST140425CROSSORI0001-SORT_REDUCEDDATA-FILTERED	C50A0_C50A-90	32	outside	8	single	0.034424	0.8702384	2	2	1
ST140425CROSSORI0001-SORT_REDUCEDDATA-FILTERED	C50A0_C50A-90	32	outside	83	outside	0.186638	0.3716955	1	2	2
ST140425CROSSORI0001-SORT_REDUCEDDATA-FILTERED	C50A0_C50A-90	32	outside	92	single	0.239304	0.2492809	2	2	1
ST140425CROSSORI0001-SORT_REDUCEDDATA-FILTERED	C50A0_C50A-90	32	outside	96	single	0.315232	0.1248077	1	2	2
ST140425CROSSORI0001-SORT_REDUCEDDATA-FILTERED	C50A0_C50A-90	49	outside	64	outside	0.334882	0.1017701	1	1	1
ST140425CROSSORI0001-SORT_REDUCEDDATA-FILTERED	C50A0_C50A-90	49	outside	65	single	0.28625	0.1653787	2	1	2
ST140425CROSSORI0001-SORT_REDUCEDDATA-FILTERED	C50A0_C50A-90	49	outside	74	single	0.022811	0.9138128	2	1	2
ST140425CROSSORI0001-SORT_REDUCEDDATA-FILTERED	C50A0_C50A-90	49	outside	8	single	0.016409	0.9379481	1	1	1
ST140425CROSSORI0001-SORT_REDUCEDDATA-FILTERED	C50A0_C50A-90	49	outside	83	outside	0.014828	0.9439185	2	1	2
ST140425CROSSORI0001-SORT_REDUCEDDATA-FILTERED	C50A0_C50A-90	49	outside	92	single	0.220495	0.2895369	1	1	1
ST140425CROSSORI0001-SORT_REDUCEDDATA-FILTERED	C50A0_C50A-90	49	outside	96	single	-0.07254	0.730406	2	1	2
ST140425CROSSORI0001-SORT_REDUCEDDATA-FILTERED	C50A0_C50A-90	64	outside	65	single	0.045383	0.8294486	2	1	2
ST140425CROSSORI0001-SORT_REDUCEDDATA-FILTERED	C50A0_C50A-90	64	outside	74	single	-0.041748	0.8429373	2	1	2
ST140425CROSSORI0001-SORT_REDUCEDDATA-FILTERED	C50A0_C50A-90	64	outside	8	single	0.087107	0.6788565	1	1	1
ST140425CROSSORI0001-SORT_REDUCEDDATA-FILTERED	C50A0_C50A-90	64	outside	83	outside	0.331277	0.1057404	2	1	2
ST140425CROSSORI0001-SORT_REDUCEDDATA-FILTERED	C50A0_C50A-90	64	outside	92	single	0.320264	0.1185774	1	1	1
ST140425CROSSORI0001-SORT_REDUCEDDATA-FILTERED	C50A0_C50A-90	64	outside	96	single	-0.164245	0.432728	2	1	2
ST140425CROSSORI0001-SORT_REDUCEDDATA-FILTERED	C50A0_C50A-90	65	single	74	single	0.139679	0.505464	1	2	2
ST140425CROSSORI0001-SORT_REDUCEDDATA-FILTERED	C50A0_C50A-90	65	single	8	single	0.18829	0.3674007	2	2	1
ST140425CROSSORI0001-SORT_REDUCEDDATA-FILTERED	C50A0_C50A-90	65	single	83	outside	0.202746	0.3310622	1	2	2
ST140425CROSSORI0001-SORT_REDUCEDDATA-FILTERED	C50A0_C50A-90	65	single	92	single	-0.002366	0.991043	2	2	1
ST140425CROSSORI0001-SORT_REDUCEDDATA-FILTERED	C50A0_C50A-90	65	single	96	single	0.176135	0.3996752	1	2	2
ST140425CROSSORI0001-SORT_REDUCEDDATA-FILTERED	C50A0_C50A-90	74	single	8	single	-0.154464	0.4609877	2	2	1
ST140425CROSSORI0001-SORT_REDUCEDDATA-FILTERED	C50A0_C50A-90	74	single	83	outside	0.113346	0.5895704	1	2	2
ST140425CROSSORI0001-SORT_REDUCEDDATA-FILTERED	C50A0_C50A-90	74	single	92	single	0.103584	0.6222012	2	2	1
ST140425CROSSORI0001-SORT_REDUCEDDATA-FILTERED	C50A0_C50A-90	74	single	96	single	-0.339106	0.09726115	1	2	2
ST140425CROSSORI0001-SORT_REDUCEDDATA-FILTERED	C50A0_C50A-90	8	single	83	outside	0.23941	0.249064	2	1	2
ST140425CROSSORI0001-SORT_REDUCEDDATA-FILTERED	C50A0_C50A-90	8	single	92	single	0.104793	0.6181196	1	1	1
ST140425CROSSORI0001-SORT_REDUCEDDATA-FILTERED	C50A0_C50A-90	8	single	96	single	0.054114	0.797252	2	1	2
ST140425CROSSORI0001-SORT_REDUCEDDATA-FILTERED	C50A0_C50A-90	83	outside	92	single	-0.183639	0.3795675	2	2	1
ST140425CROSSORI0001-SORT_REDUCEDDATA-FILTERED	C50A0_C50A-90	83	outside	96	single	0.236722	0.2545785	1	2	2
ST140425CROSSORI0001-SORT_REDUCEDDATA-FILTERED	C50A0_C50A-90	92	single	96	single	0.137768	0.5113619	2	1	2
ST140429CROSSORI0001-SORT_REDUCEDDATA-FILTERED	C50A-45_C50A-135	10	single	13	outside	0.184264	0.49451	2	2	1
ST140429CROSSORI0001-SORT_REDUCEDDATA-FILTERED	C50A-45_C50A-135	10	single	14	intermediate	0.259138	0.3324633	2	2	1
ST140429CROSSORI0001-SORT_REDUCEDDATA-FILTERED	C50A-45_C50A-135	10	single	18	single	0.264723	0.3217721	2	2	1
ST140429CROSSORI0001-SORT_REDUCEDDATA-FILTERED	C50A-45_C50A-135	10	single	20	single	0.158208	0.5733345	2	2	1
ST140429CROSSORI0001-SORT_REDUCEDDATA-FILTERED	C50A-45_C50A-135	10	single	22	outside	-0.319301	0.2280203	1	2	2
ST140429CROSSORI0001-SORT_REDUCEDDATA-FILTERED	C50A-45_C50A-135	10	single	3	single	0.271721	0.3086595	1	2	2
ST140429CROSSORI0001-SORT_REDUCEDDATA-FILTERED	C50A-45_C50A-135	10	single	30	single	0.200537	0.4564554	2	2	1
ST140429CROSSORI0001-SORT_REDUCEDDATA-FILTERED	C50A-45_C50A-135	10	single	37	single	0.114044	0.674085	1	2	2
ST140429CROSSORI0001-SORT_REDUCEDDATA-FILTERED	C50A-45_C50A-135	10	single	39	single	0.059081	0.8279409	2	2	1
ST140429CROSSORI0001-SORT_REDUCEDDATA-FILTERED	C50A-45_C50A-135	10	single	41	single	-0.354189	0.1783171	2	2	1
ST140429CROSSORI0001-SORT_REDUCEDDATA-FILTERED	C50A-45_C50A-135	10	single	44	single	-0.358235	0.1730597	2	2	1
ST140429CROSSORI0001-SORT_REDUCEDDATA-FILTERED	C50A-45_C50A-135	10	single	49	single	0.121179	0.6548375	2	2	1
ST140429CROSSORI0001-SORT_REDUCEDDATA-FILTERED	C50A-45_C50A-135	10	single	67	single	0.221638	0.4093877	2	2	1
ST140429CROSSORI0001-SORT_REDUCEDDATA-FILTERED	C50A-45_C50A-135	10	single	70	single	0.181725	0.5005795	1	2	2
ST140429CROSSORI0001-SORT_REDUCEDDATA-FILTERED	C50A-45_C50A-135	10	single	71	single	0.401054	0.1236676	1	2	2
ST140429CROSSORI0001-SORT_REDUCEDDATA-FILTERED	C50A-45_C50A-135	10	single	85	single	-0.619323	0.01051563	1	2	2
ST140429CROSSORI0001-SORT_REDUCEDDATA-FILTERED	C50A-45_C50A-135	10	single	96	single	-0.230474	0.3904709	2	2	1
ST140429CROSSORI0001-SORT_REDUCEDDATA-FILTERED	C50A-45_C50A-135	13	outside	14	intermediate	0.756803	0.0006893155	1	1	1
ST140429CROSSORI0001-SORT_REDUCEDDATA-FILTERED	C50A-45_C50A-135	13	outside	18	single	0.462369	0.07134909	1	1	1
ST140429CROSSORI0001-SORT_REDUCEDDATA-FILTERED	C50A-45_C50A-135	13	outside	20	single	-0.13966	0.6195976	1	1	1
ST140429CROSSORI0001-SORT_REDUCEDDATA-FILTERED	C50A-45_C50A-135	13	outside	22	outside	0.211055	0.4326653	2	1	2
ST140429CROSSORI0001-SORT_REDUCEDDATA-FILTERED	C50A-45_C50A-135	13	outside	3	single	-0.153193	0.571105	2	1	2
ST140429CROSSORI0001-SORT_REDUCEDDATA-FILTERED	C50A-45_C50A-135	13	outside	30	single	-0.053524	0.8439311	1	1	1
ST140429CROSSORI0001-SORT_REDUCEDDATA-FILTERED	C50A-45_C50A-135	13	outside	37	single	0.206931	0.4419168	2	1	2
ST140429CROSSORI0001-SORT_REDUCEDDATA-FILTERED	C50A-45_C50A-135	13	outside	39	single	0.289955	0.2759965	1	1	1
ST140429CROSSORI0001-SORT_REDUCEDDATA-FILTERED	C50A-45_C50A-135	13	outside	41	single	-0.226939	0.3979828	1	1	1
ST140429CROSSORI0001-SORT_REDUCEDDATA-FILTERED	C50A-45_C50A-135	13	outside	44	single	0.395363	0.1295916	1	1	1
ST140429CROSSORI0001-SORT_REDUCEDDATA-FILTERED	C50A-45_C50A-135	13	outside	49	single	0.026754	0.921654	1	1	1
ST140429CROSSORI0001-SORT_REDUCEDDATA-FILTERED	C50A-45_C50A-135	13	outside	67	single	-0.042543	0.8756881	1	1	1
ST140429CROSSORI0001-SORT_REDUCEDDATA-FILTERED	C50A-45_C50A-135	13	outside	70	single	0.045535	0.867015	2	1	2
ST140429CROSSORI0001-SORT_REDUCEDDATA-FILTERED	C50A-45_C50A-135	13	outside	71	single	0.285067	0.2845392	2	1	2
ST140429CROSSORI0001-SORT_REDUCEDDATA-FILTERED	C50A-45_C50A-135	13	outside	85	single	-0.509801	0.0436621	2	1	2
ST140429CROSSORI0001-SORT_REDUCEDDATA-FILTERED	C50A-45_C50A-135	13	outside	96	single	0.139912	0.6052924	1	1	1
ST140429CROSSORI0001-SORT_REDUCEDDATA-FILTERED	C50A-45_C50A-135	14	intermediate	18	single	0.206649	0.4425517	1	1	1
ST140429CROSSORI0001-SORT_REDUCEDDATA-FILTERED	C50A-45_C50A-135	14	intermediate	20	single	-0.088246	0.7544808	1	1	1
ST140429CROSSORI0001-SORT_REDUCEDDATA-FILTERED	C50A-45_C50A-135	14	intermediate	22	outside	0.256516	0.3375537	2	1	2
ST140429CROSSORI0001-SORT_REDUCEDDATA-FILTERED	C50A-45_C50A-135	14	intermediate	3	single	0.161445	0.5502832	2	1	2
ST140429CROSSORI0001-SORT_REDUCEDDATA-FILTERED	C50A-45_C50A-135	14	intermediate	30	single	-0.157718	0.5596459	1	1	1
ST140429CROSSORI0001-SORT_REDUCEDDATA-FILTERED	C50A-45_C50A-135	14	intermediate	37	single	0.603159	0.01338174	2	1	2
ST140429CROSSORI0001-SORT_REDUCEDDATA-FILTERED	C50A-45_C50A-135	14	intermediate	39	single	0.355979	0.1759783	1	1	1
ST140429CROSSORI0001-SORT_REDUCEDDATA-FILTERED	C50A-45_C50A-135	14	intermediate	41	single	-0.358184	0.1731255	1	1	1
ST140429CROSSORI0001-SORT_REDUCEDDATA-FILTERED	C50A-45_C50A-135	14	intermediate	44	single	0.418177	0.1069826	1	1	1
ST140429CROSSORI0001-SORT_REDUCEDDATA-FILTERED	C50A-45_C50A-135	14	intermediate	49	single	0.492772	0.05246315	1	1	1
ST140429CROSSORI0001-SORT_REDUCEDDATA-FILTERED	C50A-45_C50A-135	14	intermediate	67	single	0.08668	0.7495764	1	1	1
ST140429CROSSORI0001-SORT_REDUCEDDATA-FILTERED	C50A-45_C50A-135	14	intermediate	70	single	0.024332	0.9287281	2	1	2
ST140429CROSSORI0001-SORT_REDUCEDDATA-FILTERED	C50A-45_C50A-135	14	intermediate	71	single	0.392325	0.1328322	2	1	2
ST140429CROSSORI0001-SORT_REDUCEDDATA-FILTERED	C50A-45_C50A-135	14	intermediate	85	single	-0.301682	0.2561446	2	1	2
ST140429CROSSORI0001-SORT_REDUCEDDATA-FILTERED	C50A-45_C50A-135	14	intermediate	96	single	0.246787	0.3568208	1	1	1
ST140429CROSSORI0001-SORT_REDUCEDDATA-FILTERED	C50A-45_C50A-135	18	single	20	single	0.160651	0.5673506	1	1	1
ST140429CROSSORI0001-SORT_REDUCEDDATA-FILTERED	C50A-45_C50A-135	18	single	22	outside	0.065157	0.8105325	2	1	2
ST140429CROSSORI0001-SORT_REDUCEDDATA-FILTERED	C50A-45_C50A-135	18	single	3	single	0.007988	0.9765766	2	1	2
ST140429CROSSORI0001-SORT_REDUCEDDATA-FILTERED	C50A-45_C50A-135	18	single	30	single	-0.088843	0.7435221	1	1	1
ST140429CROSSORI0001-SORT_REDUCEDDATA-FILTERED	C50A-45_C50A-135	18	single	37	single	0.105709	0.6968082	2	1	2
ST140429CROSSORI0001-SORT_REDUCEDDATA-FILTERED	C50A-45_C50A-135	18	single	39	single	0.634275	0.008317456	1	1	1
ST140429CROSSORI0001-SORT_REDUCEDDATA-FILTERED	C50A-45_C50A-135	18	single	41	single	0.093757	0.7298179	1	1	1
ST140429CROSSORI0001-SORT_REDUCEDDATA-FILTERED	C50A-45_C50A-135	18	single	44	single	0.331858	0.2092195	1	1	1
ST140429CROSSORI0001-SORT_REDUCEDDATA-FILTERED	C50A-45_C50A-135	18	single	49	single	-0.062	0.8195662	1	1	1
ST140429CROSSORI0001-SORT_REDUCEDDATA-FILTERED	C50A-45_C50A-135	18	single	67	single	-0.291898	0.2726459	1	1	1
ST140429CROSSORI0001-SORT_REDUCEDDATA-FILTERED	C50A-45_C50A-135	18	single	70	single	0.174729	0.5174819	2	1	2
ST140429CROSSORI0001-SORT_REDUCEDDATA-FILTERED	C50A-45_C50A-135	18	single	71	single	-0.109348	0.6868556	2	1	2
ST140429CROSSORI0001-SORT_REDUCEDDATA-FILTERED	C50A-45_C50A-135	18	single	85	single	-0.233576	0.3839446	2	1	2
ST140429CROSSORI0001-SORT_REDUCEDDATA-FILTERED	C50A-45_C50A-135	18	single	96	single	-0.129708	0.6320963	1	1	1
ST140429CROSSORI0001-SORT_REDUCEDDATA-FILTERED	C50A-45_C50A-135	20	single	22	outside	0.193577	0.4894	2	1	2
ST140429CROSSORI0001-SORT_REDUCEDDATA-FILTERED	C50A-45_C50A-135	20	single	3	single	0.393053	0.1472469	2	1	2
ST140429CROSSORI0001-SORT_REDUCEDDATA-FILTERED	C50A-45_C50A-135	20	single	30	single	-0.008226	0.9767882	1	1	1
ST140429CROSSORI0001-SORT_REDUCEDDATA-FILTERED	C50A-45_C50A-135	20	single	37	single	0.325569	0.2363581	2	1	2
ST140429CROSSORI0001-SORT_REDUCEDDATA-FILTERED	C50A-45_C50A-135	20	single	39	single	-0.062643	0.824482	1	1	1
ST140429CROSSORI0001-SORT_REDUCEDDATA-FILTERED	C50A-45_C50A-135	20	single	41	single	-0.072505	0.7973433	1	1	1
ST140429CROSSORI0001-SORT_REDUCEDDATA-FILTERED	C50A-45_C50A-135	20	single	44	single	-0.484491	0.06721576	1	1	1
ST140429CROSSORI0001-SORT_REDUCEDDATA-FILTERED	C50A-45_C50A-135	20	single	49	single	0.003303	0.990678	1	1	1
ST140429CROSSORI0001-SORT_REDUCEDDATA-FILTERED	C50A-45_C50A-135	20	single	67	single	-0.632917	0.01132612	1	1	1
ST140429CROSSORI0001-SORT_REDUCEDDATA-FILTERED	C50A-45_C50A-135	20	single	70	single	0.045024	0.8734101	2	1	2
ST140429CROSSORI0001-SORT_REDUCEDDATA-FILTERED	C50A-45_C50A-135	20	single	71	single	-0.001279	0.9963902	2	1	2
ST140429CROSSORI0001-SORT_REDUCEDDATA-FILTERED	C50A-45_C50A-135	20	single	85	single	-0.295001	0.2857905	2	1	2
ST140429CROSSORI0001-SORT_REDUCEDDATA-FILTERED	C50A-45_C50A-135	20	single	96	single	-0.019273	0.9456476	1	1	1
ST140429CROSSORI0001-SORT_REDUCEDDATA-FILTERED	C50A-45_C50A-135	22	outside	3	single	0.385514	0.1402979	1	2	2
ST140429CROSSORI0001-SORT_REDUCEDDATA-FILTERED	C50A-45_C50A-135	22	outside	30	single	-0.302637	0.2545678	2	2	1
ST140429CROSSORI0001-SORT_REDUCEDDATA-FILTERED	C50A-45_C50A-135	22	outside	37	single	0.546538	0.02848238	1	2	2
ST140429CROSSORI0001-SORT_REDUCEDDATA-FILTERED	C50A-45_C50A-135	22	outside	39	single	0.039739	0.8838291	2	2	1
ST140429CROSSORI0001-SORT_REDUCEDDATA-FILTERED	C50A-45_C50A-135	22	outside	41	single	0.062703	0.8175525	2	2	1
ST140429CROSSORI0001-SORT_REDUCEDDATA-FILTERED	C50A-45_C50A-135	22	outside	44	single	0.400871	0.1238558	2	2	1
ST140429CROSSORI0001-SORT_REDUCEDDATA-FILTERED	C50A-45_C50A-135	22	outside	49	single	0.143866	0.5950291	2	2	1
ST140429CROSSORI0001-SORT_REDUCEDDATA-FILTERED	C50A-45_C50A-135	22	outside	67	single	-0.40017	0.1245756	2	2	1
ST140429CROSSORI0001-SORT_REDUCEDDATA-FILTERED	C50A-45_C50A-135	22	outside	70	single	-0.175706	0.5151075	1	2	2
ST140429CROSSORI0001-SORT_REDUCEDDATA-FILTERED	C50A-45_C50A-135	22	outside	71	single	-0.187613	0.4865566	1	2	2
ST140429CROSSORI0001-SORT_REDUCEDDATA-FILTERED	C50A-45_C50A-135	22	outside	85	single	0.045464	0.8672198	1	2	2
ST140429CROSSORI0001-SORT_REDUCEDDATA-FILTERED	C50A-45_C50A-135	22	outside	96	single	0.502398	0.04734057	2	2	1
ST140429CROSSORI0001-SORT_REDUCEDDATA-FILTERED	C50A-45_C50A-135	3	single	30	single	0.109947	0.6852242	2	2	1
ST140429CROSSORI0001-SORT_REDUCEDDATA-FILTERED	C50A-45_C50A-135	3	single	37	single	0.493656	0.0519766	1	2	2
ST140429CROSSORI0001-SORT_REDUCEDDATA-FILTERED	C50A-45_C50A-135	3	single	39	single	0.139495	0.6063783	2	2	1
ST140429CROSSORI0001-SORT_REDUCEDDATA-FILTERED	C50A-45_C50A-135	3	single	41	single	0.1102	0.6845348	2	2	1
ST140429CROSSORI0001-SORT_REDUCEDDATA-FILTERED	C50A-45_C50A-135	3	single	44	single	0.014545	0.9573644	2	2	1
ST140429CROSSORI0001-SORT_REDUCEDDATA-FILTERED	C50A-45_C50A-135	3	single	49	single	0.556757	0.02508424	2	2	1
ST140429CROSSORI0001-SORT_REDUCEDDATA-FILTERED	C50A-45_C50A-135	3	single	67	single	0.149394	0.5808004	2	2	1
ST140429CROSSORI0001-SORT_REDUCEDDATA-FILTERED	C50A-45_C50A-135	3	single	70	single	0.029255	0.9143542	1	2	2
ST140429CROSSORI0001-SORT_REDUCEDDATA-FILTERED	C50A-45_C50A-135	3	single	71	single	0.181292	0.501617	1	2	2
ST140429CROSSORI0001-SORT_REDUCEDDATA-FILTERED	C50A-45_C50A-135	3	single	85	single	0.122517	0.6512509	1	2	2
ST140429CROSSORI0001-SORT_REDUCEDDATA-FILTERED	C50A-45_C50A-135	3	single	96	single	0.190885	0.4788476	2	2	1
ST140429CROSSORI0001-SORT_REDUCEDDATA-FILTERED	C50A-45_C50A-135	30	single	37	single	-0.076131	0.7793018	2	1	2
ST140429CROSSORI0001-SORT_REDUCEDDATA-FILTERED	C50A-45_C50A-135	30	single	39	single	-0.23813	0.3744715	1	1	1
ST140429CROSSORI0001-SORT_REDUCEDDATA-FILTERED	C50A-45_C50A-135	30	single	41	single	-0.042067	0.8770689	1	1	1
ST140429CROSSORI0001-SORT_REDUCEDDATA-FILTERED	C50A-45_C50A-135	30	single	44	single	-0.10754	0.6917969	1	1	1
ST140429CROSSORI0001-SORT_REDUCEDDATA-FILTERED	C50A-45_C50A-135	30	single	49	single	-0.217921	0.4174869	1	1	1
ST140429CROSSORI0001-SORT_REDUCEDDATA-FILTERED	C50A-45_C50A-135	30	single	67	single	0.32777	0.2152267	1	1	1
ST140429CROSSORI0001-SORT_REDUCEDDATA-FILTERED	C50A-45_C50A-135	30	single	70	single	-0.431461	0.09517929	2	1	2
ST140429CROSSORI0001-SORT_REDUCEDDATA-FILTERED	C50A-45_C50A-135	30	single	71	single	0.575	0.01980025	2	1	2
ST140429CROSSORI0001-SORT_REDUCEDDATA-FILTERED	C50A-45_C50A-135	30	single	85	single	-0.01892	0.9445559	2	1	2
ST140429CROSSORI0001-SORT_REDUCEDDATA-FILTERED	C50A-45_C50A-135	30	single	96	single	-0.34028	0.1971863	1	1	1
ST140429CROSSORI0001-SORT_REDUCEDDATA-FILTERED	C50A-45_C50A-135	37	single	39	single	0.25548	0.3395767	2	2	1
ST140429CROSSORI0001-SORT_REDUCEDDATA-FILTERED	C50A-45_C50A-135	37	single	41	single	-0.323275	0.2219579	2	2	1
ST140429CROSSORI0001-SORT_REDUCEDDATA-FILTERED	C50A-45_C50A-135	37	single	44	single	0.377368	0.1495986	2	2	1
ST140429CROSSORI0001-SORT_REDUCEDDATA-FILTERED	C50A-45_C50A-135	37	single	49	single	0.427386	0.09869618	2	2	1
ST140429CROSSORI0001-SORT_REDUCEDDATA-FILTERED	C50A-45_C50A-135	37	single	67	single	-0.212475	0.4295036	2	2	1
ST140429CROSSORI0001-SORT_REDUCEDDATA-FILTERED	C50A-45_C50A-135	37	single	70	single	-0.371081	0.1570558	1	2	2
ST140429CROSSORI0001-SORT_REDUCEDDATA-FILTERED	C50A-45_C50A-135	37	single	71	single	0.092686	0.7327983	1	2	2
ST140429CROSSORI0001-SORT_REDUCEDDATA-FILTERED	C50A-45_C50A-135	37	single	85	single	0.050519	0.8525991	1	2	2
ST140429CROSSORI0001-SORT_REDUCEDDATA-FILTERED	C50A-45_C50A-135	37	single	96	single	0.256776	0.337046	2	2	1
ST140429CROSSORI0001-SORT_REDUCEDDATA-FILTERED	C50A-45_C50A-135	39	single	41	single	0.33495	0.2047486	1	1	1
ST140429CROSSORI0001-SORT_REDUCEDDATA-FILTERED	C50A-45_C50A-135	39	single	44	single	0.450795	0.07969745	1	1	1
ST140429CROSSORI0001-SORT_REDUCEDDATA-FILTERED	C50A-45_C50A-135	39	single	49	single	0.480004	0.05987781	1	1	1
ST140429CROSSORI0001-SORT_REDUCEDDATA-FILTERED	C50A-45_C50A-135	39	single	67	single	0.040852	0.8805951	1	1	1
ST140429CROSSORI0001-SORT_REDUCEDDATA-FILTERED	C50A-45_C50A-135	39	single	70	single	0.16397	0.5439791	2	1	2
ST140429CROSSORI0001-SORT_REDUCEDDATA-FILTERED	C50A-45_C50A-135	39	single	71	single	0.046719	0.8635879	2	1	2
ST140429CROSSORI0001-SORT_REDUCEDDATA-FILTERED	C50A-45_C50A-135	39	single	85	single	0.134598	0.6191944	2	1	2
ST140429CROSSORI0001-SORT_REDUCEDDATA-FILTERED	C50A-45_C50A-135	39	single	96	single	0.075416	0.7813295	1	1	1
ST140429CROSSORI0001-SORT_REDUCEDDATA-FILTERED	C50A-45_C50A-135	41	single	44	single	0.079525	0.7697053	1	1	1
ST140429CROSSORI0001-SORT_REDUCEDDATA-FILTERED	C50A-45_C50A-135	41	single	49	single	0.078847	0.77162	1	1	1
ST140429CROSSORI0001-SORT_REDUCEDDATA-FILTERED	C50A-45_C50A-135	41	single	67	single	0.227324	0.3971596	1	1	1
ST140429CROSSORI0001-SORT_REDUCEDDATA-FILTERED	C50A-45_C50A-135	41	single	70	single	-0.027929	0.9182236	2	1	2
ST140429CROSSORI0001-SORT_REDUCEDDATA-FILTERED	C50A-45_C50A-135	41	single	71	single	-0.037749	0.8896115	2	1	2
ST140429CROSSORI0001-SORT_REDUCEDDATA-FILTERED	C50A-45_C50A-135	41	single	85	single	0.289333	0.2770761	2	1	2
ST140429CROSSORI0001-SORT_REDUCEDDATA-FILTERED	C50A-45_C50A-135	41	single	96	single	-0.079907	0.768628	1	1	1
ST140429CROSSORI0001-SORT_REDUCEDDATA-FILTERED	C50A-45_C50A-135	44	single	49	single	0.140627	0.6034303	1	1	1
ST140429CROSSORI0001-SORT_REDUCEDDATA-FILTERED	C50A-45_C50A-135	44	single	67	single	0.094418	0.7279787	1	1	1
ST140429CROSSORI0001-SORT_REDUCEDDATA-FILTERED	C50A-45_C50A-135	44	single	70	single	-0.137951	0.61041	2	1	2
ST140429CROSSORI0001-SORT_REDUCEDDATA-FILTERED	C50A-45_C50A-135	44	single	71	single	-0.101482	0.7084271	2	1	2
ST140429CROSSORI0001-SORT_REDUCEDDATA-FILTERED	C50A-45_C50A-135	44	single	85	single	0.348511	0.18587	2	1	2
ST140429CROSSORI0001-SORT_REDUCEDDATA-FILTERED	C50A-45_C50A-135	44	single	96	single	0.019003	0.9443122	1	1	1
ST140429CROSSORI0001-SORT_REDUCEDDATA-FILTERED	C50A-45_C50A-135	49	single	67	single	0.195632	0.4677703	1	1	1
ST140429CROSSORI0001-SORT_REDUCEDDATA-FILTERED	C50A-45_C50A-135	49	single	70	single	0.215745	0.4222675	2	1	2
ST140429CROSSORI0001-SORT_REDUCEDDATA-FILTERED	C50A-45_C50A-135	49	single	71	single	0.310829	0.2412886	2	1	2
ST140429CROSSORI0001-SORT_REDUCEDDATA-FILTERED	C50A-45_C50A-135	49	single	85	single	0.197665	0.4630626	2	1	2
ST140429CROSSORI0001-SORT_REDUCEDDATA-FILTERED	C50A-45_C50A-135	49	single	96	single	0.454083	0.07725767	1	1	1
ST140429CROSSORI0001-SORT_REDUCEDDATA-FILTERED	C50A-45_C50A-135	67	single	70	single	-0.169285	0.5308142	2	1	2
ST140429CROSSORI0001-SORT_REDUCEDDATA-FILTERED	C50A-45_C50A-135	67	single	71	single	0.304828	0.2509731	2	1	2
ST140429CROSSORI0001-SORT_REDUCEDDATA-FILTERED	C50A-45_C50A-135	67	single	85	single	0.206572	0.4427257	2	1	2
ST140429CROSSORI0001-SORT_REDUCEDDATA-FILTERED	C50A-45_C50A-135	67	single	96	single	-0.10378	0.7021032	1	1	1
ST140429CROSSORI0001-SORT_REDUCEDDATA-FILTERED	C50A-45_C50A-135	70	single	71	single	0.041912	0.8775174	1	2	2
ST140429CROSSORI0001-SORT_REDUCEDDATA-FILTERED	C50A-45_C50A-135	70	single	85	single	-0.270253	0.3113833	1	2	2
ST140429CROSSORI0001-SORT_REDUCEDDATA-FILTERED	C50A-45_C50A-135	70	single	96	single	-0.149812	0.5797295	2	2	1
ST140429CROSSORI0001-SORT_REDUCEDDATA-FILTERED	C50A-45_C50A-135	71	single	85	single	-0.426283	0.09966437	1	2	2
ST140429CROSSORI0001-SORT_REDUCEDDATA-FILTERED	C50A-45_C50A-135	71	single	96	single	-0.153438	0.5704801	2	2	1
ST140429CROSSORI0001-SORT_REDUCEDDATA-FILTERED	C50A-45_C50A-135	85	single	96	single	0.190672	0.4793469	2	2	1
ST140429CROSSORI0001-SORT_REDUCEDDATA-FILTERED	C50A0_C50A-90	10	single	12	single	0.260059	0.3692274	1	1	1
ST140429CROSSORI0001-SORT_REDUCEDDATA-FILTERED	C50A0_C50A-90	10	single	14	intermediate	0.513148	0.06057381	2	1	2
ST140429CROSSORI0001-SORT_REDUCEDDATA-FILTERED	C50A0_C50A-90	10	single	16	single	-0.145628	0.6193647	1	1	1
ST140429CROSSORI0001-SORT_REDUCEDDATA-FILTERED	C50A0_C50A-90	10	single	17	single	0.64372	0.01298615	1	1	1
ST140429CROSSORI0001-SORT_REDUCEDDATA-FILTERED	C50A0_C50A-90	10	single	23	single	0.455445	0.1017298	1	1	1
ST140429CROSSORI0001-SORT_REDUCEDDATA-FILTERED	C50A0_C50A-90	10	single	30	single	0.073603	0.8025404	1	1	1
ST140429CROSSORI0001-SORT_REDUCEDDATA-FILTERED	C50A0_C50A-90	10	single	32	single	0.422545	0.1322821	2	1	2
ST140429CROSSORI0001-SORT_REDUCEDDATA-FILTERED	C50A0_C50A-90	10	single	36	single	0.49554	0.07156258	1	1	1
ST140429CROSSORI0001-SORT_REDUCEDDATA-FILTERED	C50A0_C50A-90	10	single	38	single	0.321498	0.2623436	1	1	1
ST140429CROSSORI0001-SORT_REDUCEDDATA-FILTERED	C50A0_C50A-90	10	single	42	single	0.188327	0.519077	1	1	1
ST140429CROSSORI0001-SORT_REDUCEDDATA-FILTERED	C50A0_C50A-90	10	single	47	single	-0.219302	0.4512743	1	1	1
ST140429CROSSORI0001-SORT_REDUCEDDATA-FILTERED	C50A0_C50A-90	10	single	6	intermediate	-0.012366	0.9665326	1	1	1
ST140429CROSSORI0001-SORT_REDUCEDDATA-FILTERED	C50A0_C50A-90	10	single	67	single	0.019432	0.9474307	2	1	2
ST140429CROSSORI0001-SORT_REDUCEDDATA-FILTERED	C50A0_C50A-90	10	single	7	mixture	0.498863	0.06938849	1	1	1
ST140429CROSSORI0001-SORT_REDUCEDDATA-FILTERED	C50A0_C50A-90	10	single	71	single	-0.20675	0.4782114	1	1	1
ST140429CROSSORI0001-SORT_REDUCEDDATA-FILTERED	C50A0_C50A-90	10	single	73	single	0.593691	0.0251972	1	1	1
ST140429CROSSORI0001-SORT_REDUCEDDATA-FILTERED	C50A0_C50A-90	10	single	75	mixture	0.134663	0.6462428	2	1	2
ST140429CROSSORI0001-SORT_REDUCEDDATA-FILTERED	C50A0_C50A-90	10	single	77	single	0.395094	0.1620691	1	1	1
ST140429CROSSORI0001-SORT_REDUCEDDATA-FILTERED	C50A0_C50A-90	10	single	8	single	0.280896	0.330651	1	1	1
ST140429CROSSORI0001-SORT_REDUCEDDATA-FILTERED	C50A0_C50A-90	10	single	85	single	-0.106909	0.7160316	2	1	2
ST140429CROSSORI0001-SORT_REDUCEDDATA-FILTERED	C50A0_C50A-90	10	single	96	single	-0.302991	0.2923393	2	1	2
ST140429CROSSORI0001-SORT_REDUCEDDATA-FILTERED	C50A0_C50A-90	12	single	14	intermediate	0.528302	0.05213401	2	1	2
ST140429CROSSORI0001-SORT_REDUCEDDATA-FILTERED	C50A0_C50A-90	12	single	16	single	0.212588	0.4655886	1	1	1
ST140429CROSSORI0001-SORT_REDUCEDDATA-FILTERED	C50A0_C50A-90	12	single	17	single	0.29459	0.3065884	1	1	1
ST140429CROSSORI0001-SORT_REDUCEDDATA-FILTERED	C50A0_C50A-90	12	single	23	single	0.604908	0.02191421	1	1	1
ST140429CROSSORI0001-SORT_REDUCEDDATA-FILTERED	C50A0_C50A-90	12	single	30	single	0.679496	0.007516218	1	1	1
ST140429CROSSORI0001-SORT_REDUCEDDATA-FILTERED	C50A0_C50A-90	12	single	32	single	0.159757	0.5853761	2	1	2
ST140429CROSSORI0001-SORT_REDUCEDDATA-FILTERED	C50A0_C50A-90	12	single	36	single	0.185722	0.5249793	1	1	1
ST140429CROSSORI0001-SORT_REDUCEDDATA-FILTERED	C50A0_C50A-90	12	single	38	single	0.269384	0.3516731	1	1	1
ST140429CROSSORI0001-SORT_REDUCEDDATA-FILTERED	C50A0_C50A-90	12	single	42	single	0.124897	0.6705274	1	1	1
ST140429CROSSORI0001-SORT_REDUCEDDATA-FILTERED	C50A0_C50A-90	12	single	47	single	-0.384613	0.1745119	1	1	1
ST140429CROSSORI0001-SORT_REDUCEDDATA-FILTERED	C50A0_C50A-90	12	single	6	intermediate	-0.013925	0.9623163	1	1	1
ST140429CROSSORI0001-SORT_REDUCEDDATA-FILTERED	C50A0_C50A-90	12	single	67	single	0.013634	0.9631045	2	1	2
ST140429CROSSORI0001-SORT_REDUCEDDATA-FILTERED	C50A0_C50A-90	12	single	7	mixture	0.006298	0.9829522	1	1	1
ST140429CROSSORI0001-SORT_REDUCEDDATA-FILTERED	C50A0_C50A-90	12	single	71	single	-0.106013	0.7183219	1	1	1
ST140429CROSSORI0001-SORT_REDUCEDDATA-FILTERED	C50A0_C50A-90	12	single	73	single	0.278366	0.3352084	1	1	1
ST140429CROSSORI0001-SORT_REDUCEDDATA-FILTERED	C50A0_C50A-90	12	single	75	mixture	0.298316	0.3002195	2	1	2
ST140429CROSSORI0001-SORT_REDUCEDDATA-FILTERED	C50A0_C50A-90	12	single	77	single	0.445199	0.1106615	1	1	1
ST140429CROSSORI0001-SORT_REDUCEDDATA-FILTERED	C50A0_C50A-90	12	single	8	single	0.785065	0.0008799064	1	1	1
ST140429CROSSORI0001-SORT_REDUCEDDATA-FILTERED	C50A0_C50A-90	12	single	85	single	0.317767	0.2682368	2	1	2
ST140429CROSSORI0001-SORT_REDUCEDDATA-FILTERED	C50A0_C50A-90	12	single	96	single	0.083984	0.7753023	2	1	2
ST140429CROSSORI0001-SORT_REDUCEDDATA-FILTERED	C50A0_C50A-90	14	intermediate	16	single	0.284942	0.3234331	2	2	1
ST140429CROSSORI0001-SORT_REDUCEDDATA-FILTERED	C50A0_C50A-90	14	intermediate	17	single	0.370539	0.1921697	2	2	1
ST140429CROSSORI0001-SORT_REDUCEDDATA-FILTERED	C50A0_C50A-90	14	intermediate	23	single	0.750091	0.002002255	2	2	1
ST140429CROSSORI0001-SORT_REDUCEDDATA-FILTERED	C50A0_C50A-90	14	intermediate	30	single	0.439926	0.1154614	2	2	1
ST140429CROSSORI0001-SORT_REDUCEDDATA-FILTERED	C50A0_C50A-90	14	intermediate	32	single	0.262125	0.3652988	1	2	2
ST140429CROSSORI0001-SORT_REDUCEDDATA-FILTERED	C50A0_C50A-90	14	intermediate	36	single	0.519178	0.0571058	2	2	1
ST140429CROSSORI0001-SORT_REDUCEDDATA-FILTERED	C50A0_C50A-90	14	intermediate	38	single	0.120368	0.681892	2	2	1
ST140429CROSSORI0001-SORT_REDUCEDDATA-FILTERED	C50A0_C50A-90	14	intermediate	42	single	0.427679	0.1271521	2	2	1
ST140429CROSSORI0001-SORT_REDUCEDDATA-FILTERED	C50A0_C50A-90	14	intermediate	47	single	-0.288556	0.3170631	2	2	1
ST140429CROSSORI0001-SORT_REDUCEDDATA-FILTERED	C50A0_C50A-90	14	intermediate	6	intermediate	0.539955	0.04625041	2	2	1
ST140429CROSSORI0001-SORT_REDUCEDDATA-FILTERED	C50A0_C50A-90	14	intermediate	67	single	0.464285	0.09443449	1	2	2
ST140429CROSSORI0001-SORT_REDUCEDDATA-FILTERED	C50A0_C50A-90	14	intermediate	7	mixture	0.345176	0.2267748	2	2	1
ST140429CROSSORI0001-SORT_REDUCEDDATA-FILTERED	C50A0_C50A-90	14	intermediate	71	single	0.020446	0.9446899	2	2	1
ST140429CROSSORI0001-SORT_REDUCEDDATA-FILTERED	C50A0_C50A-90	14	intermediate	73	single	0.474834	0.08621486	2	2	1
ST140429CROSSORI0001-SORT_REDUCEDDATA-FILTERED	C50A0_C50A-90	14	intermediate	75	mixture	0.149358	0.6103207	1	2	2
ST140429CROSSORI0001-SORT_REDUCEDDATA-FILTERED	C50A0_C50A-90	14	intermediate	77	single	0.381251	0.1786304	2	2	1
ST140429CROSSORI0001-SORT_REDUCEDDATA-FILTERED	C50A0_C50A-90	14	intermediate	8	single	0.27544	0.3405245	2	2	1
ST140429CROSSORI0001-SORT_REDUCEDDATA-FILTERED	C50A0_C50A-90	14	intermediate	85	single	0.007237	0.9804122	1	2	2
ST140429CROSSORI0001-SORT_REDUCEDDATA-FILTERED	C50A0_C50A-90	14	intermediate	96	single	0.155197	0.5962619	1	2	2
ST140429CROSSORI0001-SORT_REDUCEDDATA-FILTERED	C50A0_C50A-90	16	single	17	single	0.245228	0.3980953	1	1	1
ST140429CROSSORI0001-SORT_REDUCEDDATA-FILTERED	C50A0_C50A-90	16	single	23	single	0.426675	0.1281438	1	1	1
ST140429CROSSORI0001-SORT_REDUCEDDATA-FILTERED	C50A0_C50A-90	16	single	30	single	0.415509	0.1395349	1	1	1
ST140429CROSSORI0001-SORT_REDUCEDDATA-FILTERED	C50A0_C50A-90	16	single	32	single	-0.019674	0.9467771	2	1	2
ST140429CROSSORI0001-SORT_REDUCEDDATA-FILTERED	C50A0_C50A-90	16	single	36	single	-0.051353	0.8615943	1	1	1
ST140429CROSSORI0001-SORT_REDUCEDDATA-FILTERED	C50A0_C50A-90	16	single	38	single	0.12006	0.6826692	1	1	1
ST140429CROSSORI0001-SORT_REDUCEDDATA-FILTERED	C50A0_C50A-90	16	single	42	single	0.481116	0.08156549	1	1	1
ST140429CROSSORI0001-SORT_REDUCEDDATA-FILTERED	C50A0_C50A-90	16	single	47	single	0.321028	0.2630811	1	1	1
ST140429CROSSORI0001-SORT_REDUCEDDATA-FILTERED	C50A0_C50A-90	16	single	6	intermediate	0.17254	0.5552918	1	1	1
ST140429CROSSORI0001-SORT_REDUCEDDATA-FILTERED	C50A0_C50A-90	16	single	67	single	0.051513	0.8611674	2	1	2
ST140429CROSSORI0001-SORT_REDUCEDDATA-FILTERED	C50A0_C50A-90	16	single	7	mixture	0.033816	0.9086345	1	1	1
ST140429CROSSORI0001-SORT_REDUCEDDATA-FILTERED	C50A0_C50A-90	16	single	71	single	0.15885	0.5875355	1	1	1
ST140429CROSSORI0001-SORT_REDUCEDDATA-FILTERED	C50A0_C50A-90	16	single	73	single	0.021557	0.9416899	1	1	1
ST140429CROSSORI0001-SORT_REDUCEDDATA-FILTERED	C50A0_C50A-90	16	single	75	mixture	0.549213	0.04193361	2	1	2
ST140429CROSSORI0001-SORT_REDUCEDDATA-FILTERED	C50A0_C50A-90	16	single	77	single	0.190898	0.5132821	1	1	1
ST140429CROSSORI0001-SORT_REDUCEDDATA-FILTERED	C50A0_C50A-90	16	single	8	single	0.302326	0.2934532	1	1	1
ST140429CROSSORI0001-SORT_REDUCEDDATA-FILTERED	C50A0_C50A-90	16	single	85	single	0.478923	0.08316771	2	1	2
ST140429CROSSORI0001-SORT_REDUCEDDATA-FILTERED	C50A0_C50A-90	16	single	96	single	0.173796	0.5523725	2	1	2
ST140429CROSSORI0001-SORT_REDUCEDDATA-FILTERED	C50A0_C50A-90	17	single	23	single	0.490676	0.07483299	1	1	1
ST140429CROSSORI0001-SORT_REDUCEDDATA-FILTERED	C50A0_C50A-90	17	single	30	single	0.311897	0.2776655	1	1	1
ST140429CROSSORI0001-SORT_REDUCEDDATA-FILTERED	C50A0_C50A-90	17	single	32	single	0.363287	0.2016963	2	1	2
ST140429CROSSORI0001-SORT_REDUCEDDATA-FILTERED	C50A0_C50A-90	17	single	36	single	0.554595	0.03956418	1	1	1
ST140429CROSSORI0001-SORT_REDUCEDDATA-FILTERED	C50A0_C50A-90	17	single	38	single	0.369497	0.1935205	1	1	1
ST140429CROSSORI0001-SORT_REDUCEDDATA-FILTERED	C50A0_C50A-90	17	single	42	single	0.332585	0.2452955	1	1	1
ST140429CROSSORI0001-SORT_REDUCEDDATA-FILTERED	C50A0_C50A-90	17	single	47	single	0.263625	0.362459	1	1	1
ST140429CROSSORI0001-SORT_REDUCEDDATA-FILTERED	C50A0_C50A-90	17	single	6	intermediate	-0.135703	0.6436761	1	1	1
ST140429CROSSORI0001-SORT_REDUCEDDATA-FILTERED	C50A0_C50A-90	17	single	67	single	0.066752	0.8206338	2	1	2
ST140429CROSSORI0001-SORT_REDUCEDDATA-FILTERED	C50A0_C50A-90	17	single	7	mixture	0.225487	0.4382811	1	1	1
ST140429CROSSORI0001-SORT_REDUCEDDATA-FILTERED	C50A0_C50A-90	17	single	71	single	-0.213884	0.4628083	1	1	1
ST140429CROSSORI0001-SORT_REDUCEDDATA-FILTERED	C50A0_C50A-90	17	single	73	single	0.680639	0.007377434	1	1	1
ST140429CROSSORI0001-SORT_REDUCEDDATA-FILTERED	C50A0_C50A-90	17	single	75	mixture	0.22502	0.4392564	2	1	2
ST140429CROSSORI0001-SORT_REDUCEDDATA-FILTERED	C50A0_C50A-90	17	single	77	single	0.651371	0.01161845	1	1	1
ST140429CROSSORI0001-SORT_REDUCEDDATA-FILTERED	C50A0_C50A-90	17	single	8	single	0.415419	0.1396293	1	1	1
ST140429CROSSORI0001-SORT_REDUCEDDATA-FILTERED	C50A0_C50A-90	17	single	85	single	0.445253	0.1106133	2	1	2
ST140429CROSSORI0001-SORT_REDUCEDDATA-FILTERED	C50A0_C50A-90	17	single	96	single	-0.066085	0.8224005	2	1	2
ST140429CROSSORI0001-SORT_REDUCEDDATA-FILTERED	C50A0_C50A-90	23	single	30	single	0.420234	0.1346359	1	1	1
ST140429CROSSORI0001-SORT_REDUCEDDATA-FILTERED	C50A0_C50A-90	23	single	32	single	0.308421	0.2833398	2	1	2
ST140429CROSSORI0001-SORT_REDUCEDDATA-FILTERED	C50A0_C50A-90	23	single	36	single	0.201413	0.4898906	1	1	1
ST140429CROSSORI0001-SORT_REDUCEDDATA-FILTERED	C50A0_C50A-90	23	single	38	single	0.123221	0.6747262	1	1	1
ST140429CROSSORI0001-SORT_REDUCEDDATA-FILTERED	C50A0_C50A-90	23	single	42	single	0.128637	0.6611908	1	1	1
ST140429CROSSORI0001-SORT_REDUCEDDATA-FILTERED	C50A0_C50A-90	23	single	47	single	-0.093528	0.7504692	1	1	1
ST140429CROSSORI0001-SORT_REDUCEDDATA-FILTERED	C50A0_C50A-90	23	single	6	intermediate	0.481503	0.08128485	1	1	1
ST140429CROSSORI0001-SORT_REDUCEDDATA-FILTERED	C50A0_C50A-90	23	single	67	single	0.139496	0.6343445	2	1	2
ST140429CROSSORI0001-SORT_REDUCEDDATA-FILTERED	C50A0_C50A-90	23	single	7	mixture	0.24487	0.3988074	1	1	1
ST140429CROSSORI0001-SORT_REDUCEDDATA-FILTERED	C50A0_C50A-90	23	single	71	single	0.080722	0.7838386	1	1	1
ST140429CROSSORI0001-SORT_REDUCEDDATA-FILTERED	C50A0_C50A-90	23	single	73	single	0.424181	0.1306324	1	1	1
ST140429CROSSORI0001-SORT_REDUCEDDATA-FILTERED	C50A0_C50A-90	23	single	75	mixture	0.339574	0.2349046	2	1	2
ST140429CROSSORI0001-SORT_REDUCEDDATA-FILTERED	C50A0_C50A-90	23	single	77	single	0.495582	0.07153502	1	1	1
ST140429CROSSORI0001-SORT_REDUCEDDATA-FILTERED	C50A0_C50A-90	23	single	8	single	0.45969	0.09817941	1	1	1
ST140429CROSSORI0001-SORT_REDUCEDDATA-FILTERED	C50A0_C50A-90	23	single	85	single	0.307256	0.2852562	2	1	2
ST140429CROSSORI0001-SORT_REDUCEDDATA-FILTERED	C50A0_C50A-90	23	single	96	single	-0.204084	0.4840284	2	1	2
ST140429CROSSORI0001-SORT_REDUCEDDATA-FILTERED	C50A0_C50A-90	30	single	32	single	0.443505	0.1121882	2	1	2
ST140429CROSSORI0001-SORT_REDUCEDDATA-FILTERED	C50A0_C50A-90	30	single	36	single	0.311609	0.2781333	1	1	1
ST140429CROSSORI0001-SORT_REDUCEDDATA-FILTERED	C50A0_C50A-90	30	single	38	single	0.203279	0.4857917	1	1	1
ST140429CROSSORI0001-SORT_REDUCEDDATA-FILTERED	C50A0_C50A-90	30	single	42	single	0.353969	0.21437	1	1	1
ST140429CROSSORI0001-SORT_REDUCEDDATA-FILTERED	C50A0_C50A-90	30	single	47	single	-0.209387	0.4724892	1	1	1
ST140429CROSSORI0001-SORT_REDUCEDDATA-FILTERED	C50A0_C50A-90	30	single	6	intermediate	0.02926	0.9209059	1	1	1
ST140429CROSSORI0001-SORT_REDUCEDDATA-FILTERED	C50A0_C50A-90	30	single	67	single	0.494715	0.07211007	2	1	2
ST140429CROSSORI0001-SORT_REDUCEDDATA-FILTERED	C50A0_C50A-90	30	single	7	mixture	0.057345	0.8456127	1	1	1
ST140429CROSSORI0001-SORT_REDUCEDDATA-FILTERED	C50A0_C50A-90	30	single	71	single	0.068842	0.8151072	1	1	1
ST140429CROSSORI0001-SORT_REDUCEDDATA-FILTERED	C50A0_C50A-90	30	single	73	single	0.279455	0.333242	1	1	1
ST140429CROSSORI0001-SORT_REDUCEDDATA-FILTERED	C50A0_C50A-90	30	single	75	mixture	0.091118	0.7567196	2	1	2
ST140429CROSSORI0001-SORT_REDUCEDDATA-FILTERED	C50A0_C50A-90	30	single	77	single	0.659656	0.01026498	1	1	1
ST140429CROSSORI0001-SORT_REDUCEDDATA-FILTERED	C50A0_C50A-90	30	single	8	single	0.623795	0.01712788	1	1	1
ST140429CROSSORI0001-SORT_REDUCEDDATA-FILTERED	C50A0_C50A-90	30	single	85	single	0.389163	0.1690359	2	1	2
ST140429CROSSORI0001-SORT_REDUCEDDATA-FILTERED	C50A0_C50A-90	30	single	96	single	0.554405	0.03964617	2	1	2
ST140429CROSSORI0001-SORT_REDUCEDDATA-FILTERED	C50A0_C50A-90	32	single	36	single	0.299386	0.2984056	2	2	1
ST140429CROSSORI0001-SORT_REDUCEDDATA-FILTERED	C50A0_C50A-90	32	single	38	single	-0.123864	0.673115	2	2	1
ST140429CROSSORI0001-SORT_REDUCEDDATA-FILTERED	C50A0_C50A-90	32	single	42	single	0.090158	0.7592131	2	2	1
ST140429CROSSORI0001-SORT_REDUCEDDATA-FILTERED	C50A0_C50A-90	32	single	47	single	0.023881	0.9354158	2	2	1
ST140429CROSSORI0001-SORT_REDUCEDDATA-FILTERED	C50A0_C50A-90	32	single	6	intermediate	0.242352	0.4038257	2	2	1
ST140429CROSSORI0001-SORT_REDUCEDDATA-FILTERED	C50A0_C50A-90	32	single	67	single	0.622998	0.01731233	1	2	2
ST140429CROSSORI0001-SORT_REDUCEDDATA-FILTERED	C50A0_C50A-90	32	single	7	mixture	0.166984	0.568287	2	2	1
ST140429CROSSORI0001-SORT_REDUCEDDATA-FILTERED	C50A0_C50A-90	32	single	71	single	0.220072	0.4496471	2	2	1
ST140429CROSSORI0001-SORT_REDUCEDDATA-FILTERED	C50A0_C50A-90	32	single	73	single	0.605057	0.02187312	2	2	1
ST140429CROSSORI0001-SORT_REDUCEDDATA-FILTERED	C50A0_C50A-90	32	single	75	mixture	-0.050379	0.8641979	1	2	2
ST140429CROSSORI0001-SORT_REDUCEDDATA-FILTERED	C50A0_C50A-90	32	single	77	single	0.796034	0.0006592474	2	2	1
ST140429CROSSORI0001-SORT_REDUCEDDATA-FILTERED	C50A0_C50A-90	32	single	8	single	0.396031	0.1609853	2	2	1
ST140429CROSSORI0001-SORT_REDUCEDDATA-FILTERED	C50A0_C50A-90	32	single	85	single	0.148467	0.6124751	1	2	2
ST140429CROSSORI0001-SORT_REDUCEDDATA-FILTERED	C50A0_C50A-90	32	single	96	single	0.299991	0.297383	1	2	2
ST140429CROSSORI0001-SORT_REDUCEDDATA-FILTERED	C50A0_C50A-90	36	single	38	single	0.255669	0.3776521	1	1	1
ST140429CROSSORI0001-SORT_REDUCEDDATA-FILTERED	C50A0_C50A-90	36	single	42	single	0.642519	0.01321154	1	1	1
ST140429CROSSORI0001-SORT_REDUCEDDATA-FILTERED	C50A0_C50A-90	36	single	47	single	0.129853	0.6581641	1	1	1
ST140429CROSSORI0001-SORT_REDUCEDDATA-FILTERED	C50A0_C50A-90	36	single	6	intermediate	0.035045	0.9053269	1	1	1
ST140429CROSSORI0001-SORT_REDUCEDDATA-FILTERED	C50A0_C50A-90	36	single	67	single	0.499419	0.06902916	2	1	2
ST140429CROSSORI0001-SORT_REDUCEDDATA-FILTERED	C50A0_C50A-90	36	single	7	mixture	0.441154	0.1143309	1	1	1
ST140429CROSSORI0001-SORT_REDUCEDDATA-FILTERED	C50A0_C50A-90	36	single	71	single	-0.113234	0.6999227	1	1	1
ST140429CROSSORI0001-SORT_REDUCEDDATA-FILTERED	C50A0_C50A-90	36	single	73	single	0.742835	0.002336739	1	1	1
ST140429CROSSORI0001-SORT_REDUCEDDATA-FILTERED	C50A0_C50A-90	36	single	75	mixture	-0.075713	0.7969871	2	1	2
ST140429CROSSORI0001-SORT_REDUCEDDATA-FILTERED	C50A0_C50A-90	36	single	77	single	0.472671	0.08785755	1	1	1
ST140429CROSSORI0001-SORT_REDUCEDDATA-FILTERED	C50A0_C50A-90	36	single	8	single	0.28008	0.3321176	1	1	1
ST140429CROSSORI0001-SORT_REDUCEDDATA-FILTERED	C50A0_C50A-90	36	single	85	single	-0.213722	0.463155	2	1	2
ST140429CROSSORI0001-SORT_REDUCEDDATA-FILTERED	C50A0_C50A-90	36	single	96	single	0.286214	0.3211833	2	1	2
ST140429CROSSORI0001-SORT_REDUCEDDATA-FILTERED	C50A0_C50A-90	38	single	42	single	0.527598	0.0525063	1	1	1
ST140429CROSSORI0001-SORT_REDUCEDDATA-FILTERED	C50A0_C50A-90	38	single	47	single	-0.412002	0.143248	1	1	1
ST140429CROSSORI0001-SORT_REDUCEDDATA-FILTERED	C50A0_C50A-90	38	single	6	intermediate	-0.161944	0.5801821	1	1	1
ST140429CROSSORI0001-SORT_REDUCEDDATA-FILTERED	C50A0_C50A-90	38	single	67	single	-0.26891	0.3525549	2	1	2
ST140429CROSSORI0001-SORT_REDUCEDDATA-FILTERED	C50A0_C50A-90	38	single	7	mixture	0.302232	0.2936112	1	1	1
ST140429CROSSORI0001-SORT_REDUCEDDATA-FILTERED	C50A0_C50A-90	38	single	71	single	-0.01937	0.9475985	1	1	1
ST140429CROSSORI0001-SORT_REDUCEDDATA-FILTERED	C50A0_C50A-90	38	single	73	single	-0.027659	0.9252205	1	1	1
ST140429CROSSORI0001-SORT_REDUCEDDATA-FILTERED	C50A0_C50A-90	38	single	75	mixture	0.443004	0.1126424	2	1	2
ST140429CROSSORI0001-SORT_REDUCEDDATA-FILTERED	C50A0_C50A-90	38	single	77	single	-0.026916	0.9272266	1	1	1
ST140429CROSSORI0001-SORT_REDUCEDDATA-FILTERED	C50A0_C50A-90	38	single	8	single	0.267843	0.3545428	1	1	1
ST140429CROSSORI0001-SORT_REDUCEDDATA-FILTERED	C50A0_C50A-90	38	single	85	single	0.207867	0.4757825	2	1	2
ST140429CROSSORI0001-SORT_REDUCEDDATA-FILTERED	C50A0_C50A-90	38	single	96	single	-0.209538	0.4721619	2	1	2
ST140429CROSSORI0001-SORT_REDUCEDDATA-FILTERED	C50A0_C50A-90	42	single	47	single	0.055628	0.8501876	1	1	1
ST140429CROSSORI0001-SORT_REDUCEDDATA-FILTERED	C50A0_C50A-90	42	single	6	intermediate	0.181647	0.534271	1	1	1
ST140429CROSSORI0001-SORT_REDUCEDDATA-FILTERED	C50A0_C50A-90	42	single	67	single	0.302221	0.2936293	2	1	2
ST140429CROSSORI0001-SORT_REDUCEDDATA-FILTERED	C50A0_C50A-90	42	single	7	mixture	0.343438	0.2292779	1	1	1
ST140429CROSSORI0001-SORT_REDUCEDDATA-FILTERED	C50A0_C50A-90	42	single	71	single	0.241833	0.404865	1	1	1
ST140429CROSSORI0001-SORT_REDUCEDDATA-FILTERED	C50A0_C50A-90	42	single	73	single	0.339382	0.2351865	1	1	1
ST140429CROSSORI0001-SORT_REDUCEDDATA-FILTERED	C50A0_C50A-90	42	single	75	mixture	0.294418	0.3068836	2	1	2
ST140429CROSSORI0001-SORT_REDUCEDDATA-FILTERED	C50A0_C50A-90	42	single	77	single	0.161396	0.5814823	1	1	1
ST140429CROSSORI0001-SORT_REDUCEDDATA-FILTERED	C50A0_C50A-90	42	single	8	single	0.244028	0.400481	1	1	1
ST140429CROSSORI0001-SORT_REDUCEDDATA-FILTERED	C50A0_C50A-90	42	single	85	single	0.104547	0.7220752	2	1	2
ST140429CROSSORI0001-SORT_REDUCEDDATA-FILTERED	C50A0_C50A-90	42	single	96	single	0.36652	0.197413	2	1	2
ST140429CROSSORI0001-SORT_REDUCEDDATA-FILTERED	C50A0_C50A-90	47	single	6	intermediate	-0.069069	0.8145053	1	1	1
ST140429CROSSORI0001-SORT_REDUCEDDATA-FILTERED	C50A0_C50A-90	47	single	67	single	0.061968	0.8333187	2	1	2
ST140429CROSSORI0001-SORT_REDUCEDDATA-FILTERED	C50A0_C50A-90	47	single	7	mixture	0.002183	0.9940897	1	1	1
ST140429CROSSORI0001-SORT_REDUCEDDATA-FILTERED	C50A0_C50A-90	47	single	71	single	-0.137177	0.6400433	1	1	1
ST140429CROSSORI0001-SORT_REDUCEDDATA-FILTERED	C50A0_C50A-90	47	single	73	single	0.3393	0.2353075	1	1	1
ST140429CROSSORI0001-SORT_REDUCEDDATA-FILTERED	C50A0_C50A-90	47	single	75	mixture	0.107369	0.7148559	2	1	2
ST140429CROSSORI0001-SORT_REDUCEDDATA-FILTERED	C50A0_C50A-90	47	single	77	single	0.136652	0.6413366	1	1	1
ST140429CROSSORI0001-SORT_REDUCEDDATA-FILTERED	C50A0_C50A-90	47	single	8	single	-0.076143	0.7958565	1	1	1
ST140429CROSSORI0001-SORT_REDUCEDDATA-FILTERED	C50A0_C50A-90	47	single	85	single	0.119436	0.6842385	2	1	2
ST140429CROSSORI0001-SORT_REDUCEDDATA-FILTERED	C50A0_C50A-90	47	single	96	single	0.036393	0.9016991	2	1	2
ST140429CROSSORI0001-SORT_REDUCEDDATA-FILTERED	C50A0_C50A-90	6	intermediate	67	single	0.481407	0.08135455	2	1	2
ST140429CROSSORI0001-SORT_REDUCEDDATA-FILTERED	C50A0_C50A-90	6	intermediate	7	mixture	0.298318	0.3002163	1	1	1
ST140429CROSSORI0001-SORT_REDUCEDDATA-FILTERED	C50A0_C50A-90	6	intermediate	71	single	0.314245	0.2738712	1	1	1
ST140429CROSSORI0001-SORT_REDUCEDDATA-FILTERED	C50A0_C50A-90	6	intermediate	73	single	0.131393	0.6543405	1	1	1
ST140429CROSSORI0001-SORT_REDUCEDDATA-FILTERED	C50A0_C50A-90	6	intermediate	75	mixture	0.109639	0.7090646	2	1	2
ST140429CROSSORI0001-SORT_REDUCEDDATA-FILTERED	C50A0_C50A-90	6	intermediate	77	single	-0.029289	0.9208283	1	1	1
ST140429CROSSORI0001-SORT_REDUCEDDATA-FILTERED	C50A0_C50A-90	6	intermediate	8	single	-0.256011	0.3769913	1	1	1
ST140429CROSSORI0001-SORT_REDUCEDDATA-FILTERED	C50A0_C50A-90	6	intermediate	85	single	0.00192	0.9948013	2	1	2
ST140429CROSSORI0001-SORT_REDUCEDDATA-FILTERED	C50A0_C50A-90	6	intermediate	96	single	0.08589	0.7703257	2	1	2
ST140429CROSSORI0001-SORT_REDUCEDDATA-FILTERED	C50A0_C50A-90	67	single	7	mixture	0.23779	0.4130041	2	2	1
ST140429CROSSORI0001-SORT_REDUCEDDATA-FILTERED	C50A0_C50A-90	67	single	71	single	0.090083	0.759409	2	2	1
ST140429CROSSORI0001-SORT_REDUCEDDATA-FILTERED	C50A0_C50A-90	67	single	73	single	0.462914	0.09554157	2	2	1
ST140429CROSSORI0001-SORT_REDUCEDDATA-FILTERED	C50A0_C50A-90	67	single	75	mixture	-0.192081	0.5106263	1	2	2
ST140429CROSSORI0001-SORT_REDUCEDDATA-FILTERED	C50A0_C50A-90	67	single	77	single	0.497043	0.07057338	2	2	1
ST140429CROSSORI0001-SORT_REDUCEDDATA-FILTERED	C50A0_C50A-90	67	single	8	single	0.020413	0.9447809	2	2	1
ST140429CROSSORI0001-SORT_REDUCEDDATA-FILTERED	C50A0_C50A-90	67	single	85	single	-0.118144	0.6874976	1	2	2
ST140429CROSSORI0001-SORT_REDUCEDDATA-FILTERED	C50A0_C50A-90	67	single	96	single	0.652088	0.01149617	1	2	2
ST140429CROSSORI0001-SORT_REDUCEDDATA-FILTERED	C50A0_C50A-90	7	mixture	71	single	-0.47127	0.08893376	1	1	1
ST140429CROSSORI0001-SORT_REDUCEDDATA-FILTERED	C50A0_C50A-90	7	mixture	73	single	0.277841	0.3361585	1	1	1
ST140429CROSSORI0001-SORT_REDUCEDDATA-FILTERED	C50A0_C50A-90	7	mixture	75	mixture	0.370423	0.1923195	2	1	2
ST140429CROSSORI0001-SORT_REDUCEDDATA-FILTERED	C50A0_C50A-90	7	mixture	77	single	-0.011741	0.9682235	1	1	1
ST140429CROSSORI0001-SORT_REDUCEDDATA-FILTERED	C50A0_C50A-90	7	mixture	8	single	-0.118364	0.686941	1	1	1
ST140429CROSSORI0001-SORT_REDUCEDDATA-FILTERED	C50A0_C50A-90	7	mixture	85	single	-0.465776	0.09324077	2	1	2
ST140429CROSSORI0001-SORT_REDUCEDDATA-FILTERED	C50A0_C50A-90	7	mixture	96	single	-0.091128	0.7566949	2	1	2
ST140429CROSSORI0001-SORT_REDUCEDDATA-FILTERED	C50A0_C50A-90	71	single	73	single	-0.088868	0.7625675	1	1	1
ST140429CROSSORI0001-SORT_REDUCEDDATA-FILTERED	C50A0_C50A-90	71	single	75	mixture	-0.272122	0.3466079	2	1	2
ST140429CROSSORI0001-SORT_REDUCEDDATA-FILTERED	C50A0_C50A-90	71	single	77	single	0.115672	0.6937447	1	1	1
ST140429CROSSORI0001-SORT_REDUCEDDATA-FILTERED	C50A0_C50A-90	71	single	8	single	0.114964	0.6955377	1	1	1
ST140429CROSSORI0001-SORT_REDUCEDDATA-FILTERED	C50A0_C50A-90	71	single	85	single	0.293391	0.3086535	2	1	2
ST140429CROSSORI0001-SORT_REDUCEDDATA-FILTERED	C50A0_C50A-90	71	single	96	single	0.166474	0.5694865	2	1	2
ST140429CROSSORI0001-SORT_REDUCEDDATA-FILTERED	C50A0_C50A-90	73	single	75	mixture	0.14107	0.6304862	2	1	2
ST140429CROSSORI0001-SORT_REDUCEDDATA-FILTERED	C50A0_C50A-90	73	single	77	single	0.674746	0.008115039	1	1	1
ST140429CROSSORI0001-SORT_REDUCEDDATA-FILTERED	C50A0_C50A-90	73	single	8	single	0.478044	0.08381611	1	1	1
ST140429CROSSORI0001-SORT_REDUCEDDATA-FILTERED	C50A0_C50A-90	73	single	85	single	0.109973	0.7082152	2	1	2
ST140429CROSSORI0001-SORT_REDUCEDDATA-FILTERED	C50A0_C50A-90	73	single	96	single	0.033887	0.9084411	2	1	2
ST140429CROSSORI0001-SORT_REDUCEDDATA-FILTERED	C50A0_C50A-90	75	mixture	77	single	-0.064942	0.8254286	2	2	1
ST140429CROSSORI0001-SORT_REDUCEDDATA-FILTERED	C50A0_C50A-90	75	mixture	8	single	0.349693	0.2203485	2	2	1
ST140429CROSSORI0001-SORT_REDUCEDDATA-FILTERED	C50A0_C50A-90	75	mixture	85	single	0.254647	0.3796281	1	2	2
ST140429CROSSORI0001-SORT_REDUCEDDATA-FILTERED	C50A0_C50A-90	75	mixture	96	single	-0.392923	0.1645975	1	2	2
ST140429CROSSORI0001-SORT_REDUCEDDATA-FILTERED	C50A0_C50A-90	77	single	8	single	0.670393	0.008695493	1	1	1
ST140429CROSSORI0001-SORT_REDUCEDDATA-FILTERED	C50A0_C50A-90	77	single	85	single	0.337427	0.2380675	2	1	2
ST140429CROSSORI0001-SORT_REDUCEDDATA-FILTERED	C50A0_C50A-90	77	single	96	single	0.345757	0.2259418	2	1	2
ST140429CROSSORI0001-SORT_REDUCEDDATA-FILTERED	C50A0_C50A-90	8	single	85	single	0.369672	0.1932928	2	1	2
ST140429CROSSORI0001-SORT_REDUCEDDATA-FILTERED	C50A0_C50A-90	8	single	96	single	0.040949	0.8894593	2	1	2
ST140429CROSSORI0001-SORT_REDUCEDDATA-FILTERED	C50A0_C50A-90	85	single	96	single	0.042349	0.8857028	1	2	2
ST140501CROSSORI0002-SORT_REDUCEDDATA-FILTERED	C50A135_C50A225	10	intermediate	11	single	0.05909	0.78884	2	2	1
ST140501CROSSORI0002-SORT_REDUCEDDATA-FILTERED	C50A135_C50A225	10	intermediate	12	single	-0.190368	0.3842697	2	2	1
ST140501CROSSORI0002-SORT_REDUCEDDATA-FILTERED	C50A135_C50A225	10	intermediate	13	single	0.293948	0.1733843	2	2	1
ST140501CROSSORI0002-SORT_REDUCEDDATA-FILTERED	C50A135_C50A225	10	intermediate	14	intermediate	-0.054247	0.8058106	2	2	1
ST140501CROSSORI0002-SORT_REDUCEDDATA-FILTERED	C50A135_C50A225	10	intermediate	15	intermediate	0.355531	0.09593472	2	2	1
ST140501CROSSORI0002-SORT_REDUCEDDATA-FILTERED	C50A135_C50A225	10	intermediate	19	outside	0.244017	0.2618322	2	2	1
ST140501CROSSORI0002-SORT_REDUCEDDATA-FILTERED	C50A135_C50A225	10	intermediate	20	single	-0.127429	0.5623084	2	2	1
ST140501CROSSORI0002-SORT_REDUCEDDATA-FILTERED	C50A135_C50A225	10	intermediate	22	single	0.119933	0.5857022	2	2	1
ST140501CROSSORI0002-SORT_REDUCEDDATA-FILTERED	C50A135_C50A225	10	intermediate	24	outside	0.297475	0.1680405	1	2	2
ST140501CROSSORI0002-SORT_REDUCEDDATA-FILTERED	C50A135_C50A225	10	intermediate	26	single	0.247545	0.2547802	2	2	1
ST140501CROSSORI0002-SORT_REDUCEDDATA-FILTERED	C50A135_C50A225	10	intermediate	32	outside	0.111654	0.6120118	2	2	1
ST140501CROSSORI0002-SORT_REDUCEDDATA-FILTERED	C50A135_C50A225	10	intermediate	39	single	-0.389761	0.06599312	1	2	2
ST140501CROSSORI0002-SORT_REDUCEDDATA-FILTERED	C50A135_C50A225	10	intermediate	43	intermediate	-0.081984	0.7099814	2	2	1
ST140501CROSSORI0002-SORT_REDUCEDDATA-FILTERED	C50A135_C50A225	10	intermediate	45	single	0.136239	0.5353609	2	2	1
ST140501CROSSORI0002-SORT_REDUCEDDATA-FILTERED	C50A135_C50A225	10	intermediate	47	single	0.200211	0.3596917	1	2	2
ST140501CROSSORI0002-SORT_REDUCEDDATA-FILTERED	C50A135_C50A225	10	intermediate	49	single	-0.161082	0.4627909	2	2	1
ST140501CROSSORI0002-SORT_REDUCEDDATA-FILTERED	C50A135_C50A225	10	intermediate	51	intermediate	0.257424	0.2356887	1	2	2
ST140501CROSSORI0002-SORT_REDUCEDDATA-FILTERED	C50A135_C50A225	10	intermediate	52	intermediate	0.08595	0.6965816	2	2	1
ST140501CROSSORI0002-SORT_REDUCEDDATA-FILTERED	C50A135_C50A225	10	intermediate	55	intermediate	0.165875	0.4494037	1	2	2
ST140501CROSSORI0002-SORT_REDUCEDDATA-FILTERED	C50A135_C50A225	10	intermediate	63	single	-0.306787	0.1544892	1	2	2
ST140501CROSSORI0002-SORT_REDUCEDDATA-FILTERED	C50A135_C50A225	10	intermediate	66	single	-0.127072	0.563413	2	2	1
ST140501CROSSORI0002-SORT_REDUCEDDATA-FILTERED	C50A135_C50A225	10	intermediate	70	single	-0.085138	0.6993196	1	2	2
ST140501CROSSORI0002-SORT_REDUCEDDATA-FILTERED	C50A135_C50A225	10	intermediate	71	single	-0.300728	0.1632161	2	2	1
ST140501CROSSORI0002-SORT_REDUCEDDATA-FILTERED	C50A135_C50A225	10	intermediate	78	single	-0.182669	0.41584	1	2	2
ST140501CROSSORI0002-SORT_REDUCEDDATA-FILTERED	C50A135_C50A225	10	intermediate	8	single	0.364808	0.08697954	2	2	1
ST140501CROSSORI0002-SORT_REDUCEDDATA-FILTERED	C50A135_C50A225	10	intermediate	82	single	-0.191418	0.381603	1	2	2
ST140501CROSSORI0002-SORT_REDUCEDDATA-FILTERED	C50A135_C50A225	10	intermediate	85	single	-0.050127	0.8203181	1	2	2
ST140501CROSSORI0002-SORT_REDUCEDDATA-FILTERED	C50A135_C50A225	10	intermediate	89	single	0.186594	0.393941	1	2	2
ST140501CROSSORI0002-SORT_REDUCEDDATA-FILTERED	C50A135_C50A225	10	intermediate	96	single	-0.142068	0.5178716	2	2	1
ST140501CROSSORI0002-SORT_REDUCEDDATA-FILTERED	C50A135_C50A225	10	intermediate	99	single	0.087331	0.6991663	2	2	1
ST140501CROSSORI0002-SORT_REDUCEDDATA-FILTERED	C50A135_C50A225	11	single	12	single	-0.139964	0.5241521	1	1	1
ST140501CROSSORI0002-SORT_REDUCEDDATA-FILTERED	C50A135_C50A225	11	single	13	single	0.073625	0.7384875	1	1	1
ST140501CROSSORI0002-SORT_REDUCEDDATA-FILTERED	C50A135_C50A225	11	single	14	intermediate	0.057267	0.7952204	1	1	1
ST140501CROSSORI0002-SORT_REDUCEDDATA-FILTERED	C50A135_C50A225	11	single	15	intermediate	-0.103464	0.6385061	1	1	1
ST140501CROSSORI0002-SORT_REDUCEDDATA-FILTERED	C50A135_C50A225	11	single	19	outside	0.056113	0.7992645	1	1	1
ST140501CROSSORI0002-SORT_REDUCEDDATA-FILTERED	C50A135_C50A225	11	single	20	single	-0.090103	0.6826454	1	1	1
ST140501CROSSORI0002-SORT_REDUCEDDATA-FILTERED	C50A135_C50A225	11	single	22	single	0.060275	0.7847006	1	1	1
ST140501CROSSORI0002-SORT_REDUCEDDATA-FILTERED	C50A135_C50A225	11	single	24	outside	0.261372	0.2283304	2	1	2
ST140501CROSSORI0002-SORT_REDUCEDDATA-FILTERED	C50A135_C50A225	11	single	26	single	0.086248	0.6955804	1	1	1
ST140501CROSSORI0002-SORT_REDUCEDDATA-FILTERED	C50A135_C50A225	11	single	32	outside	0.410504	0.05169463	1	1	1
ST140501CROSSORI0002-SORT_REDUCEDDATA-FILTERED	C50A135_C50A225	11	single	39	single	0.052384	0.8123632	2	1	2
ST140501CROSSORI0002-SORT_REDUCEDDATA-FILTERED	C50A135_C50A225	11	single	43	intermediate	-0.334171	0.1191279	1	1	1
ST140501CROSSORI0002-SORT_REDUCEDDATA-FILTERED	C50A135_C50A225	11	single	45	single	0.254693	0.2408696	1	1	1
ST140501CROSSORI0002-SORT_REDUCEDDATA-FILTERED	C50A135_C50A225	11	single	47	single	0.314272	0.1441669	2	1	2
ST140501CROSSORI0002-SORT_REDUCEDDATA-FILTERED	C50A135_C50A225	11	single	49	single	0.421395	0.04521862	1	1	1
ST140501CROSSORI0002-SORT_REDUCEDDATA-FILTERED	C50A135_C50A225	11	single	51	intermediate	0.136264	0.5352854	2	1	2
ST140501CROSSORI0002-SORT_REDUCEDDATA-FILTERED	C50A135_C50A225	11	single	52	intermediate	0.409648	0.05223293	1	1	1
ST140501CROSSORI0002-SORT_REDUCEDDATA-FILTERED	C50A135_C50A225	11	single	55	intermediate	-0.347307	0.1044294	2	1	2
ST140501CROSSORI0002-SORT_REDUCEDDATA-FILTERED	C50A135_C50A225	11	single	63	single	-0.053401	0.8087867	2	1	2
ST140501CROSSORI0002-SORT_REDUCEDDATA-FILTERED	C50A135_C50A225	11	single	66	single	0.40137	0.05766105	1	1	1
ST140501CROSSORI0002-SORT_REDUCEDDATA-FILTERED	C50A135_C50A225	11	single	70	single	-0.27613	0.2021704	2	1	2
ST140501CROSSORI0002-SORT_REDUCEDDATA-FILTERED	C50A135_C50A225	11	single	71	single	0.240131	0.2697433	1	1	1
ST140501CROSSORI0002-SORT_REDUCEDDATA-FILTERED	C50A135_C50A225	11	single	78	single	0.081019	0.7200296	2	1	2
ST140501CROSSORI0002-SORT_REDUCEDDATA-FILTERED	C50A135_C50A225	11	single	8	single	-0.27478	0.2044755	1	1	1
ST140501CROSSORI0002-SORT_REDUCEDDATA-FILTERED	C50A135_C50A225	11	single	82	single	0.184577	0.3991652	2	1	2
ST140501CROSSORI0002-SORT_REDUCEDDATA-FILTERED	C50A135_C50A225	11	single	85	single	0.31842	0.1386631	2	1	2
ST140501CROSSORI0002-SORT_REDUCEDDATA-FILTERED	C50A135_C50A225	11	single	89	single	0.324389	0.1310085	2	1	2
ST140501CROSSORI0002-SORT_REDUCEDDATA-FILTERED	C50A135_C50A225	11	single	96	single	0.401624	0.05748869	1	1	1
ST140501CROSSORI0002-SORT_REDUCEDDATA-FILTERED	C50A135_C50A225	11	single	99	single	-0.083781	0.7108742	1	1	1
ST140501CROSSORI0002-SORT_REDUCEDDATA-FILTERED	C50A135_C50A225	12	single	13	single	-0.097806	0.657064	1	1	1
ST140501CROSSORI0002-SORT_REDUCEDDATA-FILTERED	C50A135_C50A225	12	single	14	intermediate	-0.03822	0.8625426	1	1	1
ST140501CROSSORI0002-SORT_REDUCEDDATA-FILTERED	C50A135_C50A225	12	single	15	intermediate	0.01769	0.936147	1	1	1
ST140501CROSSORI0002-SORT_REDUCEDDATA-FILTERED	C50A135_C50A225	12	single	19	outside	-0.423024	0.04430735	1	1	1
ST140501CROSSORI0002-SORT_REDUCEDDATA-FILTERED	C50A135_C50A225	12	single	20	single	0.125438	0.5684801	1	1	1
ST140501CROSSORI0002-SORT_REDUCEDDATA-FILTERED	C50A135_C50A225	12	single	22	single	-0.239	0.2720754	1	1	1
ST140501CROSSORI0002-SORT_REDUCEDDATA-FILTERED	C50A135_C50A225	12	single	24	outside	-0.259495	0.2318102	2	1	2
ST140501CROSSORI0002-SORT_REDUCEDDATA-FILTERED	C50A135_C50A225	12	single	26	single	-0.204218	0.349954	1	1	1
ST140501CROSSORI0002-SORT_REDUCEDDATA-FILTERED	C50A135_C50A225	12	single	32	outside	0.054579	0.8046454	1	1	1
ST140501CROSSORI0002-SORT_REDUCEDDATA-FILTERED	C50A135_C50A225	12	single	39	single	-0.021387	0.9228393	2	1	2
ST140501CROSSORI0002-SORT_REDUCEDDATA-FILTERED	C50A135_C50A225	12	single	43	intermediate	0.14703	0.5032026	1	1	1
ST140501CROSSORI0002-SORT_REDUCEDDATA-FILTERED	C50A135_C50A225	12	single	45	single	-0.016869	0.9391056	1	1	1
ST140501CROSSORI0002-SORT_REDUCEDDATA-FILTERED	C50A135_C50A225	12	single	47	single	-0.107035	0.6268977	2	1	2
ST140501CROSSORI0002-SORT_REDUCEDDATA-FILTERED	C50A135_C50A225	12	single	49	single	-0.018958	0.9315823	1	1	1
ST140501CROSSORI0002-SORT_REDUCEDDATA-FILTERED	C50A135_C50A225	12	single	51	intermediate	-0.058648	0.790385	2	1	2
ST140501CROSSORI0002-SORT_REDUCEDDATA-FILTERED	C50A135_C50A225	12	single	52	intermediate	-0.020349	0.9265733	1	1	1
ST140501CROSSORI0002-SORT_REDUCEDDATA-FILTERED	C50A135_C50A225	12	single	55	intermediate	0.199048	0.3625459	2	1	2
ST140501CROSSORI0002-SORT_REDUCEDDATA-FILTERED	C50A135_C50A225	12	single	63	single	0.578729	0.003813621	2	1	2
ST140501CROSSORI0002-SORT_REDUCEDDATA-FILTERED	C50A135_C50A225	12	single	66	single	-0.264179	0.2231902	1	1	1
ST140501CROSSORI0002-SORT_REDUCEDDATA-FILTERED	C50A135_C50A225	12	single	70	single	-0.180456	0.4099567	2	1	2
ST140501CROSSORI0002-SORT_REDUCEDDATA-FILTERED	C50A135_C50A225	12	single	71	single	-0.378741	0.07472372	1	1	1
ST140501CROSSORI0002-SORT_REDUCEDDATA-FILTERED	C50A135_C50A225	12	single	78	single	0.016759	0.9409923	2	1	2
ST140501CROSSORI0002-SORT_REDUCEDDATA-FILTERED	C50A135_C50A225	12	single	8	single	0.251349	0.2473147	1	1	1
ST140501CROSSORI0002-SORT_REDUCEDDATA-FILTERED	C50A135_C50A225	12	single	82	single	-0.049158	0.8237369	2	1	2
ST140501CROSSORI0002-SORT_REDUCEDDATA-FILTERED	C50A135_C50A225	12	single	85	single	0.075783	0.7310958	2	1	2
ST140501CROSSORI0002-SORT_REDUCEDDATA-FILTERED	C50A135_C50A225	12	single	89	single	0.157399	0.4732174	2	1	2
ST140501CROSSORI0002-SORT_REDUCEDDATA-FILTERED	C50A135_C50A225	12	single	96	single	-0.056992	0.7961828	1	1	1
ST140501CROSSORI0002-SORT_REDUCEDDATA-FILTERED	C50A135_C50A225	12	single	99	single	-0.250605	0.2606331	1	1	1
ST140501CROSSORI0002-SORT_REDUCEDDATA-FILTERED	C50A135_C50A225	13	single	14	intermediate	-0.20437	0.3495876	1	1	1
ST140501CROSSORI0002-SORT_REDUCEDDATA-FILTERED	C50A135_C50A225	13	single	15	intermediate	0.284751	0.1878645	1	1	1
ST140501CROSSORI0002-SORT_REDUCEDDATA-FILTERED	C50A135_C50A225	13	single	19	outside	0.508465	0.01323289	1	1	1
ST140501CROSSORI0002-SORT_REDUCEDDATA-FILTERED	C50A135_C50A225	13	single	20	single	-0.024159	0.9128722	1	1	1
ST140501CROSSORI0002-SORT_REDUCEDDATA-FILTERED	C50A135_C50A225	13	single	22	single	0.260584	0.2297867	1	1	1
ST140501CROSSORI0002-SORT_REDUCEDDATA-FILTERED	C50A135_C50A225	13	single	24	outside	0.337002	0.1158393	2	1	2
ST140501CROSSORI0002-SORT_REDUCEDDATA-FILTERED	C50A135_C50A225	13	single	26	single	0.403341	0.05633071	1	1	1
ST140501CROSSORI0002-SORT_REDUCEDDATA-FILTERED	C50A135_C50A225	13	single	32	outside	0.1308	0.5519263	1	1	1
ST140501CROSSORI0002-SORT_REDUCEDDATA-FILTERED	C50A135_C50A225	13	single	39	single	-0.226361	0.2989873	2	1	2
ST140501CROSSORI0002-SORT_REDUCEDDATA-FILTERED	C50A135_C50A225	13	single	43	intermediate	0.299841	0.1645227	1	1	1
ST140501CROSSORI0002-SORT_REDUCEDDATA-FILTERED	C50A135_C50A225	13	single	45	single	-0.07761	0.7248539	1	1	1
ST140501CROSSORI0002-SORT_REDUCEDDATA-FILTERED	C50A135_C50A225	13	single	47	single	0.305997	0.1556081	2	1	2
ST140501CROSSORI0002-SORT_REDUCEDDATA-FILTERED	C50A135_C50A225	13	single	49	single	0.347618	0.1040986	1	1	1
ST140501CROSSORI0002-SORT_REDUCEDDATA-FILTERED	C50A135_C50A225	13	single	51	intermediate	0.159863	0.4662292	2	1	2
ST140501CROSSORI0002-SORT_REDUCEDDATA-FILTERED	C50A135_C50A225	13	single	52	intermediate	-0.049545	0.8223715	1	1	1
ST140501CROSSORI0002-SORT_REDUCEDDATA-FILTERED	C50A135_C50A225	13	single	55	intermediate	0.238064	0.2740122	2	1	2
ST140501CROSSORI0002-SORT_REDUCEDDATA-FILTERED	C50A135_C50A225	13	single	63	single	0.023512	0.9151967	2	1	2
ST140501CROSSORI0002-SORT_REDUCEDDATA-FILTERED	C50A135_C50A225	13	single	66	single	-0.072354	0.7428526	1	1	1
ST140501CROSSORI0002-SORT_REDUCEDDATA-FILTERED	C50A135_C50A225	13	single	70	single	0.191427	0.3815807	2	1	2
ST140501CROSSORI0002-SORT_REDUCEDDATA-FILTERED	C50A135_C50A225	13	single	71	single	0.154388	0.4818308	1	1	1
ST140501CROSSORI0002-SORT_REDUCEDDATA-FILTERED	C50A135_C50A225	13	single	78	single	-0.036391	0.8722694	2	1	2
ST140501CROSSORI0002-SORT_REDUCEDDATA-FILTERED	C50A135_C50A225	13	single	8	single	-0.084367	0.7019202	1	1	1
ST140501CROSSORI0002-SORT_REDUCEDDATA-FILTERED	C50A135_C50A225	13	single	82	single	-0.141021	0.5209927	2	1	2
ST140501CROSSORI0002-SORT_REDUCEDDATA-FILTERED	C50A135_C50A225	13	single	85	single	0.219352	0.3145963	2	1	2
ST140501CROSSORI0002-SORT_REDUCEDDATA-FILTERED	C50A135_C50A225	13	single	89	single	-0.258939	0.2328462	2	1	2
ST140501CROSSORI0002-SORT_REDUCEDDATA-FILTERED	C50A135_C50A225	13	single	96	single	0.128994	0.5574777	1	1	1
ST140501CROSSORI0002-SORT_REDUCEDDATA-FILTERED	C50A135_C50A225	13	single	99	single	-0.023643	0.916823	1	1	1
ST140501CROSSORI0002-SORT_REDUCEDDATA-FILTERED	C50A135_C50A225	14	intermediate	15	intermediate	-0.133093	0.5449133	1	1	1
ST140501CROSSORI0002-SORT_REDUCEDDATA-FILTERED	C50A135_C50A225	14	intermediate	19	outside	-0.073404	0.7392453	1	1	1
ST140501CROSSORI0002-SORT_REDUCEDDATA-FILTERED	C50A135_C50A225	14	intermediate	20	single	-0.358258	0.09323478	1	1	1
ST140501CROSSORI0002-SORT_REDUCEDDATA-FILTERED	C50A135_C50A225	14	intermediate	22	single	0.118714	0.5895431	1	1	1
ST140501CROSSORI0002-SORT_REDUCEDDATA-FILTERED	C50A135_C50A225	14	intermediate	24	outside	0.322085	0.1339265	2	1	2
ST140501CROSSORI0002-SORT_REDUCEDDATA-FILTERED	C50A135_C50A225	14	intermediate	26	single	0.081812	0.7105653	1	1	1
ST140501CROSSORI0002-SORT_REDUCEDDATA-FILTERED	C50A135_C50A225	14	intermediate	32	outside	0.065718	0.7657671	1	1	1
ST140501CROSSORI0002-SORT_REDUCEDDATA-FILTERED	C50A135_C50A225	14	intermediate	39	single	0.094351	0.6684948	2	1	2
ST140501CROSSORI0002-SORT_REDUCEDDATA-FILTERED	C50A135_C50A225	14	intermediate	43	intermediate	-0.454499	0.02934745	1	1	1
ST140501CROSSORI0002-SORT_REDUCEDDATA-FILTERED	C50A135_C50A225	14	intermediate	45	single	0.002852	0.9896944	1	1	1
ST140501CROSSORI0002-SORT_REDUCEDDATA-FILTERED	C50A135_C50A225	14	intermediate	47	single	-0.170971	0.4353956	2	1	2
ST140501CROSSORI0002-SORT_REDUCEDDATA-FILTERED	C50A135_C50A225	14	intermediate	49	single	0.011879	0.9570983	1	1	1
ST140501CROSSORI0002-SORT_REDUCEDDATA-FILTERED	C50A135_C50A225	14	intermediate	51	intermediate	-0.039079	0.8594822	2	1	2
ST140501CROSSORI0002-SORT_REDUCEDDATA-FILTERED	C50A135_C50A225	14	intermediate	52	intermediate	-0.356463	0.09500504	1	1	1
ST140501CROSSORI0002-SORT_REDUCEDDATA-FILTERED	C50A135_C50A225	14	intermediate	55	intermediate	0.267508	0.2171954	2	1	2
ST140501CROSSORI0002-SORT_REDUCEDDATA-FILTERED	C50A135_C50A225	14	intermediate	63	single	-0.166708	0.4470972	2	1	2
ST140501CROSSORI0002-SORT_REDUCEDDATA-FILTERED	C50A135_C50A225	14	intermediate	66	single	0.003158	0.9885885	1	1	1
ST140501CROSSORI0002-SORT_REDUCEDDATA-FILTERED	C50A135_C50A225	14	intermediate	70	single	0.069669	0.7520993	2	1	2
ST140501CROSSORI0002-SORT_REDUCEDDATA-FILTERED	C50A135_C50A225	14	intermediate	71	single	0.037147	0.8663675	1	1	1
ST140501CROSSORI0002-SORT_REDUCEDDATA-FILTERED	C50A135_C50A225	14	intermediate	78	single	-0.104699	0.6428652	2	1	2
ST140501CROSSORI0002-SORT_REDUCEDDATA-FILTERED	C50A135_C50A225	14	intermediate	8	single	0.349727	0.1018744	1	1	1
ST140501CROSSORI0002-SORT_REDUCEDDATA-FILTERED	C50A135_C50A225	14	intermediate	82	single	0.264892	0.2218961	2	1	2
ST140501CROSSORI0002-SORT_REDUCEDDATA-FILTERED	C50A135_C50A225	14	intermediate	85	single	-0.043302	0.8444681	2	1	2
ST140501CROSSORI0002-SORT_REDUCEDDATA-FILTERED	C50A135_C50A225	14	intermediate	89	single	0.221547	0.3096557	2	1	2
ST140501CROSSORI0002-SORT_REDUCEDDATA-FILTERED	C50A135_C50A225	14	intermediate	96	single	0.298667	0.1662611	1	1	1
ST140501CROSSORI0002-SORT_REDUCEDDATA-FILTERED	C50A135_C50A225	14	intermediate	99	single	0.018008	0.9366024	1	1	1
ST140501CROSSORI0002-SORT_REDUCEDDATA-FILTERED	C50A135_C50A225	15	intermediate	19	outside	0.163302	0.4565664	1	1	1
ST140501CROSSORI0002-SORT_REDUCEDDATA-FILTERED	C50A135_C50A225	15	intermediate	20	single	0.13196	0.5483733	1	1	1
ST140501CROSSORI0002-SORT_REDUCEDDATA-FILTERED	C50A135_C50A225	15	intermediate	22	single	-0.000384	0.9986116	1	1	1
ST140501CROSSORI0002-SORT_REDUCEDDATA-FILTERED	C50A135_C50A225	15	intermediate	24	outside	0.023655	0.914684	2	1	2
ST140501CROSSORI0002-SORT_REDUCEDDATA-FILTERED	C50A135_C50A225	15	intermediate	26	single	0.129515	0.5558712	1	1	1
ST140501CROSSORI0002-SORT_REDUCEDDATA-FILTERED	C50A135_C50A225	15	intermediate	32	outside	0.208049	0.3407902	1	1	1
ST140501CROSSORI0002-SORT_REDUCEDDATA-FILTERED	C50A135_C50A225	15	intermediate	39	single	-0.003406	0.9876932	2	1	2
ST140501CROSSORI0002-SORT_REDUCEDDATA-FILTERED	C50A135_C50A225	15	intermediate	43	intermediate	0.306052	0.1555298	1	1	1
ST140501CROSSORI0002-SORT_REDUCEDDATA-FILTERED	C50A135_C50A225	15	intermediate	45	single	-0.20365	0.3513237	1	1	1
ST140501CROSSORI0002-SORT_REDUCEDDATA-FILTERED	C50A135_C50A225	15	intermediate	47	single	0.223297	0.3057493	2	1	2
ST140501CROSSORI0002-SORT_REDUCEDDATA-FILTERED	C50A135_C50A225	15	intermediate	49	single	-0.011109	0.9598762	1	1	1
ST140501CROSSORI0002-SORT_REDUCEDDATA-FILTERED	C50A135_C50A225	15	intermediate	51	intermediate	0.251841	0.2463605	2	1	2
ST140501CROSSORI0002-SORT_REDUCEDDATA-FILTERED	C50A135_C50A225	15	intermediate	52	intermediate	-0.222295	0.307983	1	1	1
ST140501CROSSORI0002-SORT_REDUCEDDATA-FILTERED	C50A135_C50A225	15	intermediate	55	intermediate	0.187695	0.3911041	2	1	2
ST140501CROSSORI0002-SORT_REDUCEDDATA-FILTERED	C50A135_C50A225	15	intermediate	63	single	-0.094674	0.6674227	2	1	2
ST140501CROSSORI0002-SORT_REDUCEDDATA-FILTERED	C50A135_C50A225	15	intermediate	66	single	-0.320384	0.1361104	1	1	1
ST140501CROSSORI0002-SORT_REDUCEDDATA-FILTERED	C50A135_C50A225	15	intermediate	70	single	0.07423	0.7364134	2	1	2
ST140501CROSSORI0002-SORT_REDUCEDDATA-FILTERED	C50A135_C50A225	15	intermediate	71	single	-0.262865	0.2255872	1	1	1
ST140501CROSSORI0002-SORT_REDUCEDDATA-FILTERED	C50A135_C50A225	15	intermediate	78	single	0.066092	0.7701157	2	1	2
ST140501CROSSORI0002-SORT_REDUCEDDATA-FILTERED	C50A135_C50A225	15	intermediate	8	single	0.136217	0.535428	1	1	1
ST140501CROSSORI0002-SORT_REDUCEDDATA-FILTERED	C50A135_C50A225	15	intermediate	82	single	0.13443	0.5408431	2	1	2
ST140501CROSSORI0002-SORT_REDUCEDDATA-FILTERED	C50A135_C50A225	15	intermediate	85	single	0.027967	0.8992022	2	1	2
ST140501CROSSORI0002-SORT_REDUCEDDATA-FILTERED	C50A135_C50A225	15	intermediate	89	single	0.113987	0.6045487	2	1	2
ST140501CROSSORI0002-SORT_REDUCEDDATA-FILTERED	C50A135_C50A225	15	intermediate	96	single	0.097658	0.6575509	1	1	1
ST140501CROSSORI0002-SORT_REDUCEDDATA-FILTERED	C50A135_C50A225	15	intermediate	99	single	-0.62473	0.00188191	1	1	1
ST140501CROSSORI0002-SORT_REDUCEDDATA-FILTERED	C50A135_C50A225	19	outside	20	single	-0.11262	0.6089181	1	1	1
ST140501CROSSORI0002-SORT_REDUCEDDATA-FILTERED	C50A135_C50A225	19	outside	22	single	-0.089873	0.6834163	1	1	1
ST140501CROSSORI0002-SORT_REDUCEDDATA-FILTERED	C50A135_C50A225	19	outside	24	outside	0.402348	0.05699809	2	1	2
ST140501CROSSORI0002-SORT_REDUCEDDATA-FILTERED	C50A135_C50A225	19	outside	26	single	0.410205	0.05188211	1	1	1
ST140501CROSSORI0002-SORT_REDUCEDDATA-FILTERED	C50A135_C50A225	19	outside	32	outside	-0.104894	0.6338469	1	1	1
ST140501CROSSORI0002-SORT_REDUCEDDATA-FILTERED	C50A135_C50A225	19	outside	39	single	-0.02571	0.9073005	2	1	2
ST140501CROSSORI0002-SORT_REDUCEDDATA-FILTERED	C50A135_C50A225	19	outside	43	intermediate	0.080683	0.714393	1	1	1
ST140501CROSSORI0002-SORT_REDUCEDDATA-FILTERED	C50A135_C50A225	19	outside	45	single	-0.18011	0.4108697	1	1	1
ST140501CROSSORI0002-SORT_REDUCEDDATA-FILTERED	C50A135_C50A225	19	outside	47	single	0.389141	0.06646289	2	1	2
ST140501CROSSORI0002-SORT_REDUCEDDATA-FILTERED	C50A135_C50A225	19	outside	49	single	0.177952	0.4165901	1	1	1
ST140501CROSSORI0002-SORT_REDUCEDDATA-FILTERED	C50A135_C50A225	19	outside	51	intermediate	0.472311	0.02286569	2	1	2
ST140501CROSSORI0002-SORT_REDUCEDDATA-FILTERED	C50A135_C50A225	19	outside	52	intermediate	-0.006812	0.9753898	1	1	1
ST140501CROSSORI0002-SORT_REDUCEDDATA-FILTERED	C50A135_C50A225	19	outside	55	intermediate	-0.025925	0.906529	2	1	2
ST140501CROSSORI0002-SORT_REDUCEDDATA-FILTERED	C50A135_C50A225	19	outside	63	single	-0.28647	0.1850979	2	1	2
ST140501CROSSORI0002-SORT_REDUCEDDATA-FILTERED	C50A135_C50A225	19	outside	66	single	-0.008096	0.9707545	1	1	1
ST140501CROSSORI0002-SORT_REDUCEDDATA-FILTERED	C50A135_C50A225	19	outside	70	single	-0.002161	0.9921933	2	1	2
ST140501CROSSORI0002-SORT_REDUCEDDATA-FILTERED	C50A135_C50A225	19	outside	71	single	0.249091	0.2517282	1	1	1
ST140501CROSSORI0002-SORT_REDUCEDDATA-FILTERED	C50A135_C50A225	19	outside	78	single	0.346658	0.1139863	2	1	2
ST140501CROSSORI0002-SORT_REDUCEDDATA-FILTERED	C50A135_C50A225	19	outside	8	single	-0.128593	0.5587119	1	1	1
ST140501CROSSORI0002-SORT_REDUCEDDATA-FILTERED	C50A135_C50A225	19	outside	82	single	-0.19236	0.3792208	2	1	2
ST140501CROSSORI0002-SORT_REDUCEDDATA-FILTERED	C50A135_C50A225	19	outside	85	single	-0.106663	0.6281032	2	1	2
ST140501CROSSORI0002-SORT_REDUCEDDATA-FILTERED	C50A135_C50A225	19	outside	89	single	-0.192261	0.3794706	2	1	2
ST140501CROSSORI0002-SORT_REDUCEDDATA-FILTERED	C50A135_C50A225	19	outside	96	single	-0.132333	0.5472316	1	1	1
ST140501CROSSORI0002-SORT_REDUCEDDATA-FILTERED	C50A135_C50A225	19	outside	99	single	-0.059146	0.7937421	1	1	1
ST140501CROSSORI0002-SORT_REDUCEDDATA-FILTERED	C50A135_C50A225	20	single	22	single	0.060757	0.783019	1	1	1
ST140501CROSSORI0002-SORT_REDUCEDDATA-FILTERED	C50A135_C50A225	20	single	24	outside	0.212434	0.3304778	2	1	2
ST140501CROSSORI0002-SORT_REDUCEDDATA-FILTERED	C50A135_C50A225	20	single	26	single	-0.216832	0.3203264	1	1	1
ST140501CROSSORI0002-SORT_REDUCEDDATA-FILTERED	C50A135_C50A225	20	single	32	outside	0.213399	0.3282338	1	1	1
ST140501CROSSORI0002-SORT_REDUCEDDATA-FILTERED	C50A135_C50A225	20	single	39	single	0.427145	0.04206513	2	1	2
ST140501CROSSORI0002-SORT_REDUCEDDATA-FILTERED	C50A135_C50A225	20	single	43	intermediate	0.422801	0.04443102	1	1	1
ST140501CROSSORI0002-SORT_REDUCEDDATA-FILTERED	C50A135_C50A225	20	single	45	single	-0.112263	0.6100607	1	1	1
ST140501CROSSORI0002-SORT_REDUCEDDATA-FILTERED	C50A135_C50A225	20	single	47	single	0.133281	0.5443396	2	1	2
ST140501CROSSORI0002-SORT_REDUCEDDATA-FILTERED	C50A135_C50A225	20	single	49	single	0.174946	0.4246341	1	1	1
ST140501CROSSORI0002-SORT_REDUCEDDATA-FILTERED	C50A135_C50A225	20	single	51	intermediate	-0.092029	0.6762169	2	1	2
ST140501CROSSORI0002-SORT_REDUCEDDATA-FILTERED	C50A135_C50A225	20	single	52	intermediate	-0.066318	0.7636858	1	1	1
ST140501CROSSORI0002-SORT_REDUCEDDATA-FILTERED	C50A135_C50A225	20	single	55	intermediate	0.091824	0.6769007	2	1	2
ST140501CROSSORI0002-SORT_REDUCEDDATA-FILTERED	C50A135_C50A225	20	single	63	single	0.14632	0.5052865	2	1	2
ST140501CROSSORI0002-SORT_REDUCEDDATA-FILTERED	C50A135_C50A225	20	single	66	single	0.089684	0.6840469	1	1	1
ST140501CROSSORI0002-SORT_REDUCEDDATA-FILTERED	C50A135_C50A225	20	single	70	single	0.186832	0.3933266	2	1	2
ST140501CROSSORI0002-SORT_REDUCEDDATA-FILTERED	C50A135_C50A225	20	single	71	single	-0.01313	0.9525873	1	1	1
ST140501CROSSORI0002-SORT_REDUCEDDATA-FILTERED	C50A135_C50A225	20	single	78	single	0.310028	0.1602725	2	1	2
ST140501CROSSORI0002-SORT_REDUCEDDATA-FILTERED	C50A135_C50A225	20	single	8	single	-0.050225	0.8199721	1	1	1
ST140501CROSSORI0002-SORT_REDUCEDDATA-FILTERED	C50A135_C50A225	20	single	82	single	0.272181	0.2089629	2	1	2
ST140501CROSSORI0002-SORT_REDUCEDDATA-FILTERED	C50A135_C50A225	20	single	85	single	0.262239	0.2267333	2	1	2
ST140501CROSSORI0002-SORT_REDUCEDDATA-FILTERED	C50A135_C50A225	20	single	89	single	-0.073398	0.7392676	2	1	2
ST140501CROSSORI0002-SORT_REDUCEDDATA-FILTERED	C50A135_C50A225	20	single	96	single	0.277816	0.1993159	1	1	1
ST140501CROSSORI0002-SORT_REDUCEDDATA-FILTERED	C50A135_C50A225	20	single	99	single	0.045215	0.8416378	1	1	1
ST140501CROSSORI0002-SORT_REDUCEDDATA-FILTERED	C50A135_C50A225	22	single	24	outside	0.274159	0.2055417	2	1	2
ST140501CROSSORI0002-SORT_REDUCEDDATA-FILTERED	C50A135_C50A225	22	single	26	single	0.344637	0.1073034	1	1	1
ST140501CROSSORI0002-SORT_REDUCEDDATA-FILTERED	C50A135_C50A225	22	single	32	outside	0.095496	0.6646973	1	1	1
ST140501CROSSORI0002-SORT_REDUCEDDATA-FILTERED	C50A135_C50A225	22	single	39	single	0.437419	0.03686183	2	1	2
ST140501CROSSORI0002-SORT_REDUCEDDATA-FILTERED	C50A135_C50A225	22	single	43	intermediate	-0.211317	0.3330872	1	1	1
ST140501CROSSORI0002-SORT_REDUCEDDATA-FILTERED	C50A135_C50A225	22	single	45	single	-0.175922	0.4220138	1	1	1
ST140501CROSSORI0002-SORT_REDUCEDDATA-FILTERED	C50A135_C50A225	22	single	47	single	0.107974	0.6238598	2	1	2
ST140501CROSSORI0002-SORT_REDUCEDDATA-FILTERED	C50A135_C50A225	22	single	49	single	-0.015698	0.9433244	1	1	1
ST140501CROSSORI0002-SORT_REDUCEDDATA-FILTERED	C50A135_C50A225	22	single	51	intermediate	-0.11175	0.6117053	2	1	2
ST140501CROSSORI0002-SORT_REDUCEDDATA-FILTERED	C50A135_C50A225	22	single	52	intermediate	-0.129465	0.5560271	1	1	1
ST140501CROSSORI0002-SORT_REDUCEDDATA-FILTERED	C50A135_C50A225	22	single	55	intermediate	0.236906	0.2764243	2	1	2
ST140501CROSSORI0002-SORT_REDUCEDDATA-FILTERED	C50A135_C50A225	22	single	63	single	-0.113501	0.6061001	2	1	2
ST140501CROSSORI0002-SORT_REDUCEDDATA-FILTERED	C50A135_C50A225	22	single	66	single	0.182215	0.4053299	1	1	1
ST140501CROSSORI0002-SORT_REDUCEDDATA-FILTERED	C50A135_C50A225	22	single	70	single	0.28064	0.1945978	2	1	2
ST140501CROSSORI0002-SORT_REDUCEDDATA-FILTERED	C50A135_C50A225	22	single	71	single	0.163527	0.4559369	1	1	1
ST140501CROSSORI0002-SORT_REDUCEDDATA-FILTERED	C50A135_C50A225	22	single	78	single	-0.351877	0.1082838	2	1	2
ST140501CROSSORI0002-SORT_REDUCEDDATA-FILTERED	C50A135_C50A225	22	single	8	single	-0.035869	0.8709283	1	1	1
ST140501CROSSORI0002-SORT_REDUCEDDATA-FILTERED	C50A135_C50A225	22	single	82	single	-0.060546	0.7837578	2	1	2
ST140501CROSSORI0002-SORT_REDUCEDDATA-FILTERED	C50A135_C50A225	22	single	85	single	0.506712	0.01360668	2	1	2
ST140501CROSSORI0002-SORT_REDUCEDDATA-FILTERED	C50A135_C50A225	22	single	89	single	-0.060663	0.7833471	2	1	2
ST140501CROSSORI0002-SORT_REDUCEDDATA-FILTERED	C50A135_C50A225	22	single	96	single	0.423359	0.04412143	1	1	1
ST140501CROSSORI0002-SORT_REDUCEDDATA-FILTERED	C50A135_C50A225	22	single	99	single	0.433323	0.04394803	1	1	1
ST140501CROSSORI0002-SORT_REDUCEDDATA-FILTERED	C50A135_C50A225	24	outside	26	single	0.558682	0.005589316	2	2	1
ST140501CROSSORI0002-SORT_REDUCEDDATA-FILTERED	C50A135_C50A225	24	outside	32	outside	0.463201	0.02601926	2	2	1
ST140501CROSSORI0002-SORT_REDUCEDDATA-FILTERED	C50A135_C50A225	24	outside	39	single	0.178991	0.4138303	1	2	2
ST140501CROSSORI0002-SORT_REDUCEDDATA-FILTERED	C50A135_C50A225	24	outside	43	intermediate	0.070996	0.7475261	2	2	1
ST140501CROSSORI0002-SORT_REDUCEDDATA-FILTERED	C50A135_C50A225	24	outside	45	single	0.106588	0.6283461	2	2	1
ST140501CROSSORI0002-SORT_REDUCEDDATA-FILTERED	C50A135_C50A225	24	outside	47	single	0.465342	0.0252485	1	2	2
ST140501CROSSORI0002-SORT_REDUCEDDATA-FILTERED	C50A135_C50A225	24	outside	49	single	0.376235	0.07682496	2	2	1
ST140501CROSSORI0002-SORT_REDUCEDDATA-FILTERED	C50A135_C50A225	24	outside	51	intermediate	0.2857	0.1863332	1	2	2
ST140501CROSSORI0002-SORT_REDUCEDDATA-FILTERED	C50A135_C50A225	24	outside	52	intermediate	0.003054	0.9889674	2	2	1
ST140501CROSSORI0002-SORT_REDUCEDDATA-FILTERED	C50A135_C50A225	24	outside	55	intermediate	0.234995	0.2804313	1	2	2
ST140501CROSSORI0002-SORT_REDUCEDDATA-FILTERED	C50A135_C50A225	24	outside	63	single	-0.026272	0.9052843	1	2	2
ST140501CROSSORI0002-SORT_REDUCEDDATA-FILTERED	C50A135_C50A225	24	outside	66	single	0.269416	0.2138074	2	2	1
ST140501CROSSORI0002-SORT_REDUCEDDATA-FILTERED	C50A135_C50A225	24	outside	70	single	0.161159	0.4625764	1	2	2
ST140501CROSSORI0002-SORT_REDUCEDDATA-FILTERED	C50A135_C50A225	24	outside	71	single	0.111253	0.6132975	2	2	1
ST140501CROSSORI0002-SORT_REDUCEDDATA-FILTERED	C50A135_C50A225	24	outside	78	single	0.171322	0.4458637	1	2	2
ST140501CROSSORI0002-SORT_REDUCEDDATA-FILTERED	C50A135_C50A225	24	outside	8	single	0.277266	0.2002447	2	2	1
ST140501CROSSORI0002-SORT_REDUCEDDATA-FILTERED	C50A135_C50A225	24	outside	82	single	0.099488	0.6515247	1	2	2
ST140501CROSSORI0002-SORT_REDUCEDDATA-FILTERED	C50A135_C50A225	24	outside	85	single	0.419135	0.04650752	1	2	2
ST140501CROSSORI0002-SORT_REDUCEDDATA-FILTERED	C50A135_C50A225	24	outside	89	single	0.111713	0.6118218	1	2	2
ST140501CROSSORI0002-SORT_REDUCEDDATA-FILTERED	C50A135_C50A225	24	outside	96	single	0.555793	0.005894634	2	2	1
ST140501CROSSORI0002-SORT_REDUCEDDATA-FILTERED	C50A135_C50A225	24	outside	99	single	0.204772	0.3606423	2	2	1
ST140501CROSSORI0002-SORT_REDUCEDDATA-FILTERED	C50A135_C50A225	26	single	32	outside	0.303938	0.1585508	1	1	1
ST140501CROSSORI0002-SORT_REDUCEDDATA-FILTERED	C50A135_C50A225	26	single	39	single	0.06829	0.7568616	2	1	2
ST140501CROSSORI0002-SORT_REDUCEDDATA-FILTERED	C50A135_C50A225	26	single	43	intermediate	0.164458	0.4533395	1	1	1
ST140501CROSSORI0002-SORT_REDUCEDDATA-FILTERED	C50A135_C50A225	26	single	45	single	0.091326	0.6785602	1	1	1
ST140501CROSSORI0002-SORT_REDUCEDDATA-FILTERED	C50A135_C50A225	26	single	47	single	0.499298	0.01528351	2	1	2
ST140501CROSSORI0002-SORT_REDUCEDDATA-FILTERED	C50A135_C50A225	26	single	49	single	0.398558	0.05960063	1	1	1
ST140501CROSSORI0002-SORT_REDUCEDDATA-FILTERED	C50A135_C50A225	26	single	51	intermediate	0.120466	0.5840225	2	1	2
ST140501CROSSORI0002-SORT_REDUCEDDATA-FILTERED	C50A135_C50A225	26	single	52	intermediate	-0.071965	0.7441921	1	1	1
ST140501CROSSORI0002-SORT_REDUCEDDATA-FILTERED	C50A135_C50A225	26	single	55	intermediate	0.466588	0.02480826	2	1	2
ST140501CROSSORI0002-SORT_REDUCEDDATA-FILTERED	C50A135_C50A225	26	single	63	single	0.018183	0.9343731	2	1	2
ST140501CROSSORI0002-SORT_REDUCEDDATA-FILTERED	C50A135_C50A225	26	single	66	single	0.135659	0.5371162	1	1	1
ST140501CROSSORI0002-SORT_REDUCEDDATA-FILTERED	C50A135_C50A225	26	single	70	single	0.062043	0.7785391	2	1	2
ST140501CROSSORI0002-SORT_REDUCEDDATA-FILTERED	C50A135_C50A225	26	single	71	single	0.068836	0.7549766	1	1	1
ST140501CROSSORI0002-SORT_REDUCEDDATA-FILTERED	C50A135_C50A225	26	single	78	single	-0.15866	0.4806692	2	1	2
ST140501CROSSORI0002-SORT_REDUCEDDATA-FILTERED	C50A135_C50A225	26	single	8	single	0.17115	0.4349077	1	1	1
ST140501CROSSORI0002-SORT_REDUCEDDATA-FILTERED	C50A135_C50A225	26	single	82	single	-0.063772	0.7725198	2	1	2
ST140501CROSSORI0002-SORT_REDUCEDDATA-FILTERED	C50A135_C50A225	26	single	85	single	0.312148	0.1470445	2	1	2
ST140501CROSSORI0002-SORT_REDUCEDDATA-FILTERED	C50A135_C50A225	26	single	89	single	0.034192	0.8769162	2	1	2
ST140501CROSSORI0002-SORT_REDUCEDDATA-FILTERED	C50A135_C50A225	26	single	96	single	0.240245	0.2695101	1	1	1
ST140501CROSSORI0002-SORT_REDUCEDDATA-FILTERED	C50A135_C50A225	26	single	99	single	0.056742	0.8019609	1	1	1
ST140501CROSSORI0002-SORT_REDUCEDDATA-FILTERED	C50A135_C50A225	32	outside	39	single	0.123181	0.5755145	2	1	2
ST140501CROSSORI0002-SORT_REDUCEDDATA-FILTERED	C50A135_C50A225	32	outside	43	intermediate	0.009363	0.9661803	1	1	1
ST140501CROSSORI0002-SORT_REDUCEDDATA-FILTERED	C50A135_C50A225	32	outside	45	single	0.341284	0.1109937	1	1	1
ST140501CROSSORI0002-SORT_REDUCEDDATA-FILTERED	C50A135_C50A225	32	outside	47	single	0.266043	0.2198202	2	1	2
ST140501CROSSORI0002-SORT_REDUCEDDATA-FILTERED	C50A135_C50A225	32	outside	49	single	0.303447	0.1592585	1	1	1
ST140501CROSSORI0002-SORT_REDUCEDDATA-FILTERED	C50A135_C50A225	32	outside	51	intermediate	-0.039271	0.8587998	2	1	2
ST140501CROSSORI0002-SORT_REDUCEDDATA-FILTERED	C50A135_C50A225	32	outside	52	intermediate	-0.141994	0.5180918	1	1	1
ST140501CROSSORI0002-SORT_REDUCEDDATA-FILTERED	C50A135_C50A225	32	outside	55	intermediate	0.206049	0.3455546	2	1	2
ST140501CROSSORI0002-SORT_REDUCEDDATA-FILTERED	C50A135_C50A225	32	outside	63	single	0.155359	0.4790435	2	1	2
ST140501CROSSORI0002-SORT_REDUCEDDATA-FILTERED	C50A135_C50A225	32	outside	66	single	0.24651	0.2568374	1	1	1
ST140501CROSSORI0002-SORT_REDUCEDDATA-FILTERED	C50A135_C50A225	32	outside	70	single	-0.212489	0.3303509	2	1	2
ST140501CROSSORI0002-SORT_REDUCEDDATA-FILTERED	C50A135_C50A225	32	outside	71	single	0.221656	0.3094107	1	1	1
ST140501CROSSORI0002-SORT_REDUCEDDATA-FILTERED	C50A135_C50A225	32	outside	78	single	0.214201	0.3384558	2	1	2
ST140501CROSSORI0002-SORT_REDUCEDDATA-FILTERED	C50A135_C50A225	32	outside	8	single	0.218519	0.3164828	1	1	1
ST140501CROSSORI0002-SORT_REDUCEDDATA-FILTERED	C50A135_C50A225	32	outside	82	single	0.490326	0.01753437	2	1	2
ST140501CROSSORI0002-SORT_REDUCEDDATA-FILTERED	C50A135_C50A225	32	outside	85	single	0.191114	0.3823739	2	1	2
ST140501CROSSORI0002-SORT_REDUCEDDATA-FILTERED	C50A135_C50A225	32	outside	89	single	0.30359	0.1590511	2	1	2
ST140501CROSSORI0002-SORT_REDUCEDDATA-FILTERED	C50A135_C50A225	32	outside	96	single	0.386543	0.06845745	1	1	1
ST140501CROSSORI0002-SORT_REDUCEDDATA-FILTERED	C50A135_C50A225	32	outside	99	single	-0.015776	0.9444479	1	1	1
ST140501CROSSORI0002-SORT_REDUCEDDATA-FILTERED	C50A135_C50A225	39	single	43	intermediate	-0.041079	0.8523677	2	2	1
ST140501CROSSORI0002-SORT_REDUCEDDATA-FILTERED	C50A135_C50A225	39	single	45	single	-0.194633	0.3735042	2	2	1
ST140501CROSSORI0002-SORT_REDUCEDDATA-FILTERED	C50A135_C50A225	39	single	47	single	0.199121	0.3623676	1	2	2
ST140501CROSSORI0002-SORT_REDUCEDDATA-FILTERED	C50A135_C50A225	39	single	49	single	0.102908	0.64032	2	2	1
ST140501CROSSORI0002-SORT_REDUCEDDATA-FILTERED	C50A135_C50A225	39	single	51	intermediate	0.086724	0.6939773	1	2	2
ST140501CROSSORI0002-SORT_REDUCEDDATA-FILTERED	C50A135_C50A225	39	single	52	intermediate	-0.051214	0.8164853	2	2	1
ST140501CROSSORI0002-SORT_REDUCEDDATA-FILTERED	C50A135_C50A225	39	single	55	intermediate	0.020999	0.9242335	1	2	2
ST140501CROSSORI0002-SORT_REDUCEDDATA-FILTERED	C50A135_C50A225	39	single	63	single	0.106668	0.6280881	1	2	2
ST140501CROSSORI0002-SORT_REDUCEDDATA-FILTERED	C50A135_C50A225	39	single	66	single	0.404103	0.05582302	2	2	1
ST140501CROSSORI0002-SORT_REDUCEDDATA-FILTERED	C50A135_C50A225	39	single	70	single	0.235974	0.2783738	1	2	2
ST140501CROSSORI0002-SORT_REDUCEDDATA-FILTERED	C50A135_C50A225	39	single	71	single	0.160197	0.4652873	2	2	1
ST140501CROSSORI0002-SORT_REDUCEDDATA-FILTERED	C50A135_C50A225	39	single	78	single	0.002174	0.9923403	1	2	2
ST140501CROSSORI0002-SORT_REDUCEDDATA-FILTERED	C50A135_C50A225	39	single	8	single	-0.126194	0.5661332	2	2	1
ST140501CROSSORI0002-SORT_REDUCEDDATA-FILTERED	C50A135_C50A225	39	single	82	single	0.104334	0.6356716	1	2	2
ST140501CROSSORI0002-SORT_REDUCEDDATA-FILTERED	C50A135_C50A225	39	single	85	single	0.276412	0.201691	1	2	2
ST140501CROSSORI0002-SORT_REDUCEDDATA-FILTERED	C50A135_C50A225	39	single	89	single	0.165464	0.4505446	1	2	2
ST140501CROSSORI0002-SORT_REDUCEDDATA-FILTERED	C50A135_C50A225	39	single	96	single	0.492006	0.0170935	2	2	1
ST140501CROSSORI0002-SORT_REDUCEDDATA-FILTERED	C50A135_C50A225	39	single	99	single	0.060395	0.7894786	2	2	1
ST140501CROSSORI0002-SORT_REDUCEDDATA-FILTERED	C50A135_C50A225	43	intermediate	45	single	0.027064	0.9024427	1	1	1
ST140501CROSSORI0002-SORT_REDUCEDDATA-FILTERED	C50A135_C50A225	43	intermediate	47	single	0.134809	0.5396919	2	1	2
ST140501CROSSORI0002-SORT_REDUCEDDATA-FILTERED	C50A135_C50A225	43	intermediate	49	single	0.294162	0.173056	1	1	1
ST140501CROSSORI0002-SORT_REDUCEDDATA-FILTERED	C50A135_C50A225	43	intermediate	51	intermediate	-0.103572	0.6381531	2	1	2
ST140501CROSSORI0002-SORT_REDUCEDDATA-FILTERED	C50A135_C50A225	43	intermediate	52	intermediate	0.205287	0.3473826	1	1	1
ST140501CROSSORI0002-SORT_REDUCEDDATA-FILTERED	C50A135_C50A225	43	intermediate	55	intermediate	0.103455	0.6385354	2	1	2
ST140501CROSSORI0002-SORT_REDUCEDDATA-FILTERED	C50A135_C50A225	43	intermediate	63	single	0.371439	0.08097193	2	1	2
ST140501CROSSORI0002-SORT_REDUCEDDATA-FILTERED	C50A135_C50A225	43	intermediate	66	single	-0.289839	0.1797543	1	1	1
ST140501CROSSORI0002-SORT_REDUCEDDATA-FILTERED	C50A135_C50A225	43	intermediate	70	single	0.114005	0.6044906	2	1	2
ST140501CROSSORI0002-SORT_REDUCEDDATA-FILTERED	C50A135_C50A225	43	intermediate	71	single	-0.289708	0.1799598	1	1	1
ST140501CROSSORI0002-SORT_REDUCEDDATA-FILTERED	C50A135_C50A225	43	intermediate	78	single	0.192307	0.3912277	2	1	2
ST140501CROSSORI0002-SORT_REDUCEDDATA-FILTERED	C50A135_C50A225	43	intermediate	8	single	-0.092424	0.6748995	1	1	1
ST140501CROSSORI0002-SORT_REDUCEDDATA-FILTERED	C50A135_C50A225	43	intermediate	82	single	0.08844	0.6882136	2	1	2
ST140501CROSSORI0002-SORT_REDUCEDDATA-FILTERED	C50A135_C50A225	43	intermediate	85	single	0.148841	0.497899	2	1	2
ST140501CROSSORI0002-SORT_REDUCEDDATA-FILTERED	C50A135_C50A225	43	intermediate	89	single	-0.101217	0.6458512	2	1	2
ST140501CROSSORI0002-SORT_REDUCEDDATA-FILTERED	C50A135_C50A225	43	intermediate	96	single	0.171612	0.4336504	1	1	1
ST140501CROSSORI0002-SORT_REDUCEDDATA-FILTERED	C50A135_C50A225	43	intermediate	99	single	-0.193196	0.3889987	1	1	1
ST140501CROSSORI0002-SORT_REDUCEDDATA-FILTERED	C50A135_C50A225	45	single	47	single	0.051772	0.8145173	2	1	2
ST140501CROSSORI0002-SORT_REDUCEDDATA-FILTERED	C50A135_C50A225	45	single	49	single	0.135722	0.5369251	1	1	1
ST140501CROSSORI0002-SORT_REDUCEDDATA-FILTERED	C50A135_C50A225	45	single	51	intermediate	0.085471	0.6981975	2	1	2
ST140501CROSSORI0002-SORT_REDUCEDDATA-FILTERED	C50A135_C50A225	45	single	52	intermediate	0.305851	0.1558152	1	1	1
ST140501CROSSORI0002-SORT_REDUCEDDATA-FILTERED	C50A135_C50A225	45	single	55	intermediate	0.173452	0.428661	2	1	2
ST140501CROSSORI0002-SORT_REDUCEDDATA-FILTERED	C50A135_C50A225	45	single	63	single	-0.131655	0.5493067	2	1	2
ST140501CROSSORI0002-SORT_REDUCEDDATA-FILTERED	C50A135_C50A225	45	single	66	single	0.151114	0.4912808	1	1	1
ST140501CROSSORI0002-SORT_REDUCEDDATA-FILTERED	C50A135_C50A225	45	single	70	single	-0.045026	0.838356	2	1	2
ST140501CROSSORI0002-SORT_REDUCEDDATA-FILTERED	C50A135_C50A225	45	single	71	single	-0.164618	0.4528942	1	1	1
ST140501CROSSORI0002-SORT_REDUCEDDATA-FILTERED	C50A135_C50A225	45	single	78	single	-0.15252	0.4980212	2	1	2
ST140501CROSSORI0002-SORT_REDUCEDDATA-FILTERED	C50A135_C50A225	45	single	8	single	-0.209623	0.3370663	1	1	1
ST140501CROSSORI0002-SORT_REDUCEDDATA-FILTERED	C50A135_C50A225	45	single	82	single	0.186489	0.3942122	2	1	2
ST140501CROSSORI0002-SORT_REDUCEDDATA-FILTERED	C50A135_C50A225	45	single	85	single	0.23173	0.2873611	2	1	2
ST140501CROSSORI0002-SORT_REDUCEDDATA-FILTERED	C50A135_C50A225	45	single	89	single	0.594154	0.002794504	2	1	2
ST140501CROSSORI0002-SORT_REDUCEDDATA-FILTERED	C50A135_C50A225	45	single	96	single	0.069199	0.7537229	1	1	1
ST140501CROSSORI0002-SORT_REDUCEDDATA-FILTERED	C50A135_C50A225	45	single	99	single	-0.047586	0.833441	1	1	1
ST140501CROSSORI0002-SORT_REDUCEDDATA-FILTERED	C50A135_C50A225	47	single	49	single	0.605611	0.002195865	2	2	1
ST140501CROSSORI0002-SORT_REDUCEDDATA-FILTERED	C50A135_C50A225	47	single	51	intermediate	0.390461	0.06546634	1	2	2
ST140501CROSSORI0002-SORT_REDUCEDDATA-FILTERED	C50A135_C50A225	47	single	52	intermediate	0.301827	0.1616076	2	2	1
ST140501CROSSORI0002-SORT_REDUCEDDATA-FILTERED	C50A135_C50A225	47	single	55	intermediate	0.002026	0.9926807	1	2	2
ST140501CROSSORI0002-SORT_REDUCEDDATA-FILTERED	C50A135_C50A225	47	single	63	single	0.031262	0.8873966	1	2	2
ST140501CROSSORI0002-SORT_REDUCEDDATA-FILTERED	C50A135_C50A225	47	single	66	single	0.228922	0.2934047	2	2	1
ST140501CROSSORI0002-SORT_REDUCEDDATA-FILTERED	C50A135_C50A225	47	single	70	single	0.355874	0.09559159	1	2	2
ST140501CROSSORI0002-SORT_REDUCEDDATA-FILTERED	C50A135_C50A225	47	single	71	single	-0.099878	0.650245	2	2	1
ST140501CROSSORI0002-SORT_REDUCEDDATA-FILTERED	C50A135_C50A225	47	single	78	single	-0.017381	0.9388075	1	2	2
ST140501CROSSORI0002-SORT_REDUCEDDATA-FILTERED	C50A135_C50A225	47	single	8	single	0.241161	0.2676333	2	2	1
ST140501CROSSORI0002-SORT_REDUCEDDATA-FILTERED	C50A135_C50A225	47	single	82	single	-0.063452	0.7736331	1	2	2
ST140501CROSSORI0002-SORT_REDUCEDDATA-FILTERED	C50A135_C50A225	47	single	85	single	0.256274	0.2378629	1	2	2
ST140501CROSSORI0002-SORT_REDUCEDDATA-FILTERED	C50A135_C50A225	47	single	89	single	0.175273	0.4237543	1	2	2
ST140501CROSSORI0002-SORT_REDUCEDDATA-FILTERED	C50A135_C50A225	47	single	96	single	0.271388	0.2103437	2	2	1
ST140501CROSSORI0002-SORT_REDUCEDDATA-FILTERED	C50A135_C50A225	47	single	99	single	-0.206905	0.3555526	2	2	1
ST140501CROSSORI0002-SORT_REDUCEDDATA-FILTERED	C50A135_C50A225	49	single	51	intermediate	0.134688	0.5400608	2	1	2
ST140501CROSSORI0002-SORT_REDUCEDDATA-FILTERED	C50A135_C50A225	49	single	52	intermediate	0.089013	0.6862934	1	1	1
ST140501CROSSORI0002-SORT_REDUCEDDATA-FILTERED	C50A135_C50A225	49	single	55	intermediate	0.20513	0.3477578	2	1	2
ST140501CROSSORI0002-SORT_REDUCEDDATA-FILTERED	C50A135_C50A225	49	single	63	single	0.073142	0.7401471	2	1	2
ST140501CROSSORI0002-SORT_REDUCEDDATA-FILTERED	C50A135_C50A225	49	single	66	single	0.154483	0.481557	1	1	1
ST140501CROSSORI0002-SORT_REDUCEDDATA-FILTERED	C50A135_C50A225	49	single	70	single	0.191698	0.3808948	2	1	2
ST140501CROSSORI0002-SORT_REDUCEDDATA-FILTERED	C50A135_C50A225	49	single	71	single	0.085077	0.6995248	1	1	1
ST140501CROSSORI0002-SORT_REDUCEDDATA-FILTERED	C50A135_C50A225	49	single	78	single	-0.050709	0.8226753	2	1	2
ST140501CROSSORI0002-SORT_REDUCEDDATA-FILTERED	C50A135_C50A225	49	single	8	single	-0.006463	0.9766533	1	1	1
ST140501CROSSORI0002-SORT_REDUCEDDATA-FILTERED	C50A135_C50A225	49	single	82	single	0.369945	0.08229727	2	1	2
ST140501CROSSORI0002-SORT_REDUCEDDATA-FILTERED	C50A135_C50A225	49	single	85	single	0.20466	0.3488892	2	1	2
ST140501CROSSORI0002-SORT_REDUCEDDATA-FILTERED	C50A135_C50A225	49	single	89	single	0.17213	0.4322431	2	1	2
ST140501CROSSORI0002-SORT_REDUCEDDATA-FILTERED	C50A135_C50A225	49	single	96	single	0.51326	0.0122535	1	1	1
ST140501CROSSORI0002-SORT_REDUCEDDATA-FILTERED	C50A135_C50A225	49	single	99	single	-0.206473	0.3565795	1	1	1
ST140501CROSSORI0002-SORT_REDUCEDDATA-FILTERED	C50A135_C50A225	51	intermediate	52	intermediate	0.057217	0.7953922	2	2	1
ST140501CROSSORI0002-SORT_REDUCEDDATA-FILTERED	C50A135_C50A225	51	intermediate	55	intermediate	0.06525	0.7673874	1	2	2
ST140501CROSSORI0002-SORT_REDUCEDDATA-FILTERED	C50A135_C50A225	51	intermediate	63	single	-0.213203	0.3286899	1	2	2
ST140501CROSSORI0002-SORT_REDUCEDDATA-FILTERED	C50A135_C50A225	51	intermediate	66	single	0.128962	0.557574	2	2	1
ST140501CROSSORI0002-SORT_REDUCEDDATA-FILTERED	C50A135_C50A225	51	intermediate	70	single	0.038605	0.8611715	1	2	2
ST140501CROSSORI0002-SORT_REDUCEDDATA-FILTERED	C50A135_C50A225	51	intermediate	71	single	-0.145662	0.5072241	2	2	1
ST140501CROSSORI0002-SORT_REDUCEDDATA-FILTERED	C50A135_C50A225	51	intermediate	78	single	-0.021319	0.9249748	1	2	2
ST140501CROSSORI0002-SORT_REDUCEDDATA-FILTERED	C50A135_C50A225	51	intermediate	8	single	-0.093907	0.6699673	2	2	1
ST140501CROSSORI0002-SORT_REDUCEDDATA-FILTERED	C50A135_C50A225	51	intermediate	82	single	-0.159277	0.4678869	1	2	2
ST140501CROSSORI0002-SORT_REDUCEDDATA-FILTERED	C50A135_C50A225	51	intermediate	85	single	0.194486	0.3738721	1	2	2
ST140501CROSSORI0002-SORT_REDUCEDDATA-FILTERED	C50A135_C50A225	51	intermediate	89	single	0.304476	0.1577776	1	2	2
ST140501CROSSORI0002-SORT_REDUCEDDATA-FILTERED	C50A135_C50A225	51	intermediate	96	single	0.111251	0.613304	2	2	1
ST140501CROSSORI0002-SORT_REDUCEDDATA-FILTERED	C50A135_C50A225	51	intermediate	99	single	-0.136721	0.5440474	2	2	1
ST140501CROSSORI0002-SORT_REDUCEDDATA-FILTERED	C50A135_C50A225	52	intermediate	55	intermediate	-0.659347	0.0006211413	2	1	2
ST140501CROSSORI0002-SORT_REDUCEDDATA-FILTERED	C50A135_C50A225	52	intermediate	63	single	0.183714	0.4014119	2	1	2
ST140501CROSSORI0002-SORT_REDUCEDDATA-FILTERED	C50A135_C50A225	52	intermediate	66	single	0.159752	0.4665422	1	1	1
ST140501CROSSORI0002-SORT_REDUCEDDATA-FILTERED	C50A135_C50A225	52	intermediate	70	single	-0.092732	0.6738759	2	1	2
ST140501CROSSORI0002-SORT_REDUCEDDATA-FILTERED	C50A135_C50A225	52	intermediate	71	single	-0.267501	0.2172074	1	1	1
ST140501CROSSORI0002-SORT_REDUCEDDATA-FILTERED	C50A135_C50A225	52	intermediate	78	single	-0.099549	0.6593819	2	1	2
ST140501CROSSORI0002-SORT_REDUCEDDATA-FILTERED	C50A135_C50A225	52	intermediate	8	single	-0.259438	0.2319158	1	1	1
ST140501CROSSORI0002-SORT_REDUCEDDATA-FILTERED	C50A135_C50A225	52	intermediate	82	single	-0.371738	0.08070832	2	1	2
ST140501CROSSORI0002-SORT_REDUCEDDATA-FILTERED	C50A135_C50A225	52	intermediate	85	single	0.2118	0.3319575	2	1	2
ST140501CROSSORI0002-SORT_REDUCEDDATA-FILTERED	C50A135_C50A225	52	intermediate	89	single	0.155019	0.480018	2	1	2
ST140501CROSSORI0002-SORT_REDUCEDDATA-FILTERED	C50A135_C50A225	52	intermediate	96	single	0.055109	0.8027848	1	1	1
ST140501CROSSORI0002-SORT_REDUCEDDATA-FILTERED	C50A135_C50A225	52	intermediate	99	single	-0.028411	0.9001224	1	1	1
ST140501CROSSORI0002-SORT_REDUCEDDATA-FILTERED	C50A135_C50A225	55	intermediate	63	single	-0.045148	0.8379212	1	2	2
ST140501CROSSORI0002-SORT_REDUCEDDATA-FILTERED	C50A135_C50A225	55	intermediate	66	single	-0.078527	0.7217277	2	2	1
ST140501CROSSORI0002-SORT_REDUCEDDATA-FILTERED	C50A135_C50A225	55	intermediate	70	single	0.224374	0.3033627	1	2	2
ST140501CROSSORI0002-SORT_REDUCEDDATA-FILTERED	C50A135_C50A225	55	intermediate	71	single	-0.068001	0.7578601	2	2	1
ST140501CROSSORI0002-SORT_REDUCEDDATA-FILTERED	C50A135_C50A225	55	intermediate	78	single	-0.291521	0.1880574	1	2	2
ST140501CROSSORI0002-SORT_REDUCEDDATA-FILTERED	C50A135_C50A225	55	intermediate	8	single	0.256302	0.2378089	2	2	1
ST140501CROSSORI0002-SORT_REDUCEDDATA-FILTERED	C50A135_C50A225	55	intermediate	82	single	0.283809	0.1893929	1	2	2
ST140501CROSSORI0002-SORT_REDUCEDDATA-FILTERED	C50A135_C50A225	55	intermediate	85	single	0.184204	0.4001332	1	2	2
ST140501CROSSORI0002-SORT_REDUCEDDATA-FILTERED	C50A135_C50A225	55	intermediate	89	single	0.222553	0.3074063	1	2	2
ST140501CROSSORI0002-SORT_REDUCEDDATA-FILTERED	C50A135_C50A225	55	intermediate	96	single	0.159233	0.4680103	2	2	1
ST140501CROSSORI0002-SORT_REDUCEDDATA-FILTERED	C50A135_C50A225	55	intermediate	99	single	0.068306	0.7626246	2	2	1
ST140501CROSSORI0002-SORT_REDUCEDDATA-FILTERED	C50A135_C50A225	63	single	66	single	0.042469	0.8474275	2	2	1
ST140501CROSSORI0002-SORT_REDUCEDDATA-FILTERED	C50A135_C50A225	63	single	70	single	0.091437	0.6781922	1	2	2
ST140501CROSSORI0002-SORT_REDUCEDDATA-FILTERED	C50A135_C50A225	63	single	71	single	-0.116521	0.5964865	2	2	1
ST140501CROSSORI0002-SORT_REDUCEDDATA-FILTERED	C50A135_C50A225	63	single	78	single	0.001776	0.9937412	1	2	2
ST140501CROSSORI0002-SORT_REDUCEDDATA-FILTERED	C50A135_C50A225	63	single	8	single	0.224122	0.3039189	2	2	1
ST140501CROSSORI0002-SORT_REDUCEDDATA-FILTERED	C50A135_C50A225	63	single	82	single	0.051907	0.8140421	1	2	2
ST140501CROSSORI0002-SORT_REDUCEDDATA-FILTERED	C50A135_C50A225	63	single	85	single	0.180317	0.4103237	1	2	2
ST140501CROSSORI0002-SORT_REDUCEDDATA-FILTERED	C50A135_C50A225	63	single	89	single	0.024619	0.9112181	1	2	2
ST140501CROSSORI0002-SORT_REDUCEDDATA-FILTERED	C50A135_C50A225	63	single	96	single	0.177841	0.4168874	2	2	1
ST140501CROSSORI0002-SORT_REDUCEDDATA-FILTERED	C50A135_C50A225	63	single	99	single	0.089848	0.6909038	2	2	1
ST140501CROSSORI0002-SORT_REDUCEDDATA-FILTERED	C50A135_C50A225	66	single	70	single	0.122618	0.577273	2	1	2
ST140501CROSSORI0002-SORT_REDUCEDDATA-FILTERED	C50A135_C50A225	66	single	71	single	0.461847	0.02651609	1	1	1
ST140501CROSSORI0002-SORT_REDUCEDDATA-FILTERED	C50A135_C50A225	66	single	78	single	-0.281237	0.2048356	2	1	2
ST140501CROSSORI0002-SORT_REDUCEDDATA-FILTERED	C50A135_C50A225	66	single	8	single	-0.140532	0.5224512	1	1	1
ST140501CROSSORI0002-SORT_REDUCEDDATA-FILTERED	C50A135_C50A225	66	single	82	single	-0.085479	0.6981705	2	1	2
ST140501CROSSORI0002-SORT_REDUCEDDATA-FILTERED	C50A135_C50A225	66	single	85	single	0.144988	0.5092133	2	1	2
ST140501CROSSORI0002-SORT_REDUCEDDATA-FILTERED	C50A135_C50A225	66	single	89	single	0.208731	0.3391743	2	1	2
ST140501CROSSORI0002-SORT_REDUCEDDATA-FILTERED	C50A135_C50A225	66	single	96	single	0.368114	0.08394391	1	1	1
ST140501CROSSORI0002-SORT_REDUCEDDATA-FILTERED	C50A135_C50A225	66	single	99	single	0.50993	0.0153313	1	1	1
ST140501CROSSORI0002-SORT_REDUCEDDATA-FILTERED	C50A135_C50A225	70	single	71	single	0.01111	0.9598724	2	2	1
ST140501CROSSORI0002-SORT_REDUCEDDATA-FILTERED	C50A135_C50A225	70	single	78	single	-0.284138	0.200003	1	2	2
ST140501CROSSORI0002-SORT_REDUCEDDATA-FILTERED	C50A135_C50A225	70	single	8	single	0.225912	0.2999714	2	2	1
ST140501CROSSORI0002-SORT_REDUCEDDATA-FILTERED	C50A135_C50A225	70	single	82	single	-0.062555	0.7767556	1	2	2
ST140501CROSSORI0002-SORT_REDUCEDDATA-FILTERED	C50A135_C50A225	70	single	85	single	0.176491	0.4204888	1	2	2
ST140501CROSSORI0002-SORT_REDUCEDDATA-FILTERED	C50A135_C50A225	70	single	89	single	0.103392	0.6387406	1	2	2
ST140501CROSSORI0002-SORT_REDUCEDDATA-FILTERED	C50A135_C50A225	70	single	96	single	0.28172	0.1928137	2	2	1
ST140501CROSSORI0002-SORT_REDUCEDDATA-FILTERED	C50A135_C50A225	70	single	99	single	-0.003762	0.9867449	2	2	1
ST140501CROSSORI0002-SORT_REDUCEDDATA-FILTERED	C50A135_C50A225	71	single	78	single	0.174761	0.4366451	2	1	2
ST140501CROSSORI0002-SORT_REDUCEDDATA-FILTERED	C50A135_C50A225	71	single	8	single	-0.214402	0.3259124	1	1	1
ST140501CROSSORI0002-SORT_REDUCEDDATA-FILTERED	C50A135_C50A225	71	single	82	single	-0.000337	0.9987809	2	1	2
ST140501CROSSORI0002-SORT_REDUCEDDATA-FILTERED	C50A135_C50A225	71	single	85	single	-0.138888	0.5273786	2	1	2
ST140501CROSSORI0002-SORT_REDUCEDDATA-FILTERED	C50A135_C50A225	71	single	89	single	-0.156449	0.475926	2	1	2
ST140501CROSSORI0002-SORT_REDUCEDDATA-FILTERED	C50A135_C50A225	71	single	96	single	0.105503	0.6318687	1	1	1
ST140501CROSSORI0002-SORT_REDUCEDDATA-FILTERED	C50A135_C50A225	71	single	99	single	0.277377	0.2113829	1	1	1
ST140501CROSSORI0002-SORT_REDUCEDDATA-FILTERED	C50A135_C50A225	78	single	8	single	-0.048169	0.8314313	2	2	1
ST140501CROSSORI0002-SORT_REDUCEDDATA-FILTERED	C50A135_C50A225	78	single	82	single	0.19146	0.393358	1	2	2
ST140501CROSSORI0002-SORT_REDUCEDDATA-FILTERED	C50A135_C50A225	78	single	85	single	-0.08637	0.7023289	1	2	2
ST140501CROSSORI0002-SORT_REDUCEDDATA-FILTERED	C50A135_C50A225	78	single	89	single	-0.178359	0.4271121	1	2	2
ST140501CROSSORI0002-SORT_REDUCEDDATA-FILTERED	C50A135_C50A225	78	single	96	single	-0.053408	0.8133933	2	2	1
ST140501CROSSORI0002-SORT_REDUCEDDATA-FILTERED	C50A135_C50A225	78	single	99	single	-0.245506	0.2834124	2	2	1
ST140501CROSSORI0002-SORT_REDUCEDDATA-FILTERED	C50A135_C50A225	8	single	82	single	-0.009996	0.9638953	2	1	2
ST140501CROSSORI0002-SORT_REDUCEDDATA-FILTERED	C50A135_C50A225	8	single	85	single	-0.320588	0.1358473	2	1	2
ST140501CROSSORI0002-SORT_REDUCEDDATA-FILTERED	C50A135_C50A225	8	single	89	single	0.093681	0.670718	2	1	2
ST140501CROSSORI0002-SORT_REDUCEDDATA-FILTERED	C50A135_C50A225	8	single	96	single	-0.014121	0.9490107	1	1	1
ST140501CROSSORI0002-SORT_REDUCEDDATA-FILTERED	C50A135_C50A225	8	single	99	single	0	1	1	1	1
ST140501CROSSORI0002-SORT_REDUCEDDATA-FILTERED	C50A135_C50A225	82	single	85	single	0.036977	0.8669748	1	2	2
ST140501CROSSORI0002-SORT_REDUCEDDATA-FILTERED	C50A135_C50A225	82	single	89	single	0.286029	0.1858047	1	2	2
ST140501CROSSORI0002-SORT_REDUCEDDATA-FILTERED	C50A135_C50A225	82	single	96	single	0.350171	0.1014107	2	2	1
ST140501CROSSORI0002-SORT_REDUCEDDATA-FILTERED	C50A135_C50A225	82	single	99	single	-0.012599	0.9556245	2	2	1
ST140501CROSSORI0002-SORT_REDUCEDDATA-FILTERED	C50A135_C50A225	85	single	89	single	0.155978	0.4772714	1	2	2
ST140501CROSSORI0002-SORT_REDUCEDDATA-FILTERED	C50A135_C50A225	85	single	96	single	0.568728	0.004628588	2	2	1
ST140501CROSSORI0002-SORT_REDUCEDDATA-FILTERED	C50A135_C50A225	85	single	99	single	0.089487	0.6920867	2	2	1
ST140501CROSSORI0002-SORT_REDUCEDDATA-FILTERED	C50A135_C50A225	89	single	96	single	0.426947	0.04217098	2	2	1
ST140501CROSSORI0002-SORT_REDUCEDDATA-FILTERED	C50A135_C50A225	89	single	99	single	-0.123548	0.5838476	2	2	1
ST140501CROSSORI0002-SORT_REDUCEDDATA-FILTERED	C50A135_C50A225	96	single	99	single	0.09538	0.6728617	1	1	1
ST140501CROSSORI0002-SORT_REDUCEDDATA-FILTERED	C50A180_C50A270	1	single	10	intermediate	0.100027	0.6056678	1	2	2
ST140501CROSSORI0002-SORT_REDUCEDDATA-FILTERED	C50A180_C50A270	1	single	11	single	-0.055367	0.7754415	2	2	1
ST140501CROSSORI0002-SORT_REDUCEDDATA-FILTERED	C50A180_C50A270	1	single	12	single	0.328869	0.08151943	1	2	2
ST140501CROSSORI0002-SORT_REDUCEDDATA-FILTERED	C50A180_C50A270	1	single	14	intermediate	0.459114	0.01223526	2	2	1
ST140501CROSSORI0002-SORT_REDUCEDDATA-FILTERED	C50A180_C50A270	1	single	15	intermediate	-0.060664	0.7545804	2	2	1
ST140501CROSSORI0002-SORT_REDUCEDDATA-FILTERED	C50A180_C50A270	1	single	17	single	0.016572	0.9320057	1	2	2
ST140501CROSSORI0002-SORT_REDUCEDDATA-FILTERED	C50A180_C50A270	1	single	19	outside	0.05414	0.7802965	2	2	1
ST140501CROSSORI0002-SORT_REDUCEDDATA-FILTERED	C50A180_C50A270	1	single	22	single	-0.016756	0.9312517	2	2	1
ST140501CROSSORI0002-SORT_REDUCEDDATA-FILTERED	C50A180_C50A270	1	single	25	single	-0.071635	0.7171727	1	2	2
ST140501CROSSORI0002-SORT_REDUCEDDATA-FILTERED	C50A180_C50A270	1	single	26	single	0.310386	0.1012725	2	2	1
ST140501CROSSORI0002-SORT_REDUCEDDATA-FILTERED	C50A180_C50A270	1	single	27	outside	0.004984	0.9795279	1	2	2
ST140501CROSSORI0002-SORT_REDUCEDDATA-FILTERED	C50A180_C50A270	1	single	3	single	-0.071441	0.7126704	1	2	2
ST140501CROSSORI0002-SORT_REDUCEDDATA-FILTERED	C50A180_C50A270	1	single	32	outside	0.055213	0.7760519	1	2	2
ST140501CROSSORI0002-SORT_REDUCEDDATA-FILTERED	C50A180_C50A270	1	single	34	outside	0.207377	0.2803983	2	2	1
ST140501CROSSORI0002-SORT_REDUCEDDATA-FILTERED	C50A180_C50A270	1	single	35	intermediate	0.345705	0.06622644	1	2	2
ST140501CROSSORI0002-SORT_REDUCEDDATA-FILTERED	C50A180_C50A270	1	single	37	single	0.179844	0.3597942	1	2	2
ST140501CROSSORI0002-SORT_REDUCEDDATA-FILTERED	C50A180_C50A270	1	single	38	intermediate	0.292915	0.12306	1	2	2
ST140501CROSSORI0002-SORT_REDUCEDDATA-FILTERED	C50A180_C50A270	1	single	40	single	0.131654	0.496021	1	2	2
ST140501CROSSORI0002-SORT_REDUCEDDATA-FILTERED	C50A180_C50A270	1	single	41	single	-0.066198	0.7329675	1	2	2
ST140501CROSSORI0002-SORT_REDUCEDDATA-FILTERED	C50A180_C50A270	1	single	43	intermediate	0.203048	0.2907851	2	2	1
ST140501CROSSORI0002-SORT_REDUCEDDATA-FILTERED	C50A180_C50A270	1	single	44	single	-0.117257	0.5446688	1	2	2
ST140501CROSSORI0002-SORT_REDUCEDDATA-FILTERED	C50A180_C50A270	1	single	45	single	0.032857	0.8656356	2	2	1
ST140501CROSSORI0002-SORT_REDUCEDDATA-FILTERED	C50A180_C50A270	1	single	47	single	0.241728	0.2064746	1	2	2
ST140501CROSSORI0002-SORT_REDUCEDDATA-FILTERED	C50A180_C50A270	1	single	49	single	0.061901	0.7497332	1	2	2
ST140501CROSSORI0002-SORT_REDUCEDDATA-FILTERED	C50A180_C50A270	1	single	51	intermediate	0.151659	0.4322536	2	2	1
ST140501CROSSORI0002-SORT_REDUCEDDATA-FILTERED	C50A180_C50A270	1	single	53	single	0.076232	0.6942906	2	2	1
ST140501CROSSORI0002-SORT_REDUCEDDATA-FILTERED	C50A180_C50A270	1	single	55	intermediate	0.120438	0.5337303	1	2	2
ST140501CROSSORI0002-SORT_REDUCEDDATA-FILTERED	C50A180_C50A270	1	single	68	single	0.033651	0.8624189	2	2	1
ST140501CROSSORI0002-SORT_REDUCEDDATA-FILTERED	C50A180_C50A270	1	single	69	single	-0.165605	0.3905999	2	2	1
ST140501CROSSORI0002-SORT_REDUCEDDATA-FILTERED	C50A180_C50A270	1	single	7	single	0.032903	0.865449	1	2	2
ST140501CROSSORI0002-SORT_REDUCEDDATA-FILTERED	C50A180_C50A270	1	single	72	single	-0.017565	0.9279412	1	2	2
ST140501CROSSORI0002-SORT_REDUCEDDATA-FILTERED	C50A180_C50A270	1	single	74	single	-0.201058	0.3049307	2	2	1
ST140501CROSSORI0002-SORT_REDUCEDDATA-FILTERED	C50A180_C50A270	1	single	77	single	-0.012488	0.9487352	2	2	1
ST140501CROSSORI0002-SORT_REDUCEDDATA-FILTERED	C50A180_C50A270	1	single	78	single	-0.059799	0.7579755	2	2	1
ST140501CROSSORI0002-SORT_REDUCEDDATA-FILTERED	C50A180_C50A270	1	single	8	single	-0.011421	0.9531122	1	2	2
ST140501CROSSORI0002-SORT_REDUCEDDATA-FILTERED	C50A180_C50A270	1	single	84	single	0.29702	0.1176549	2	2	1
ST140501CROSSORI0002-SORT_REDUCEDDATA-FILTERED	C50A180_C50A270	1	single	85	single	-0.073507	0.7047245	2	2	1
ST140501CROSSORI0002-SORT_REDUCEDDATA-FILTERED	C50A180_C50A270	1	single	96	single	-0.191989	0.3184072	2	2	1
ST140501CROSSORI0002-SORT_REDUCEDDATA-FILTERED	C50A180_C50A270	1	single	97	single	0.255713	0.1806131	1	2	2
ST140501CROSSORI0002-SORT_REDUCEDDATA-FILTERED	C50A180_C50A270	10	intermediate	11	single	-0.054114	0.7804009	2	2	1
ST140501CROSSORI0002-SORT_REDUCEDDATA-FILTERED	C50A180_C50A270	10	intermediate	12	single	-0.026282	0.8923527	1	2	2
ST140501CROSSORI0002-SORT_REDUCEDDATA-FILTERED	C50A180_C50A270	10	intermediate	14	intermediate	0.147399	0.4454418	2	2	1
ST140501CROSSORI0002-SORT_REDUCEDDATA-FILTERED	C50A180_C50A270	10	intermediate	15	intermediate	0.086023	0.6572635	2	2	1
ST140501CROSSORI0002-SORT_REDUCEDDATA-FILTERED	C50A180_C50A270	10	intermediate	17	single	0.040787	0.8336147	1	2	2
ST140501CROSSORI0002-SORT_REDUCEDDATA-FILTERED	C50A180_C50A270	10	intermediate	19	outside	0.058245	0.7640891	2	2	1
ST140501CROSSORI0002-SORT_REDUCEDDATA-FILTERED	C50A180_C50A270	10	intermediate	22	single	0.207868	0.2792361	2	2	1
ST140501CROSSORI0002-SORT_REDUCEDDATA-FILTERED	C50A180_C50A270	10	intermediate	25	single	0.04918	0.8037316	1	2	2
ST140501CROSSORI0002-SORT_REDUCEDDATA-FILTERED	C50A180_C50A270	10	intermediate	26	single	0.367447	0.04988647	2	2	1
ST140501CROSSORI0002-SORT_REDUCEDDATA-FILTERED	C50A180_C50A270	10	intermediate	27	outside	0.24607	0.1981882	1	2	2
ST140501CROSSORI0002-SORT_REDUCEDDATA-FILTERED	C50A180_C50A270	10	intermediate	3	single	0.476766	0.008925932	1	2	2
ST140501CROSSORI0002-SORT_REDUCEDDATA-FILTERED	C50A180_C50A270	10	intermediate	32	outside	-0.146087	0.4495483	1	2	2
ST140501CROSSORI0002-SORT_REDUCEDDATA-FILTERED	C50A180_C50A270	10	intermediate	34	outside	0.344148	0.06753918	2	2	1
ST140501CROSSORI0002-SORT_REDUCEDDATA-FILTERED	C50A180_C50A270	10	intermediate	35	intermediate	0.296099	0.1188525	1	2	2
ST140501CROSSORI0002-SORT_REDUCEDDATA-FILTERED	C50A180_C50A270	10	intermediate	37	single	0.00217	0.9912544	1	2	2
ST140501CROSSORI0002-SORT_REDUCEDDATA-FILTERED	C50A180_C50A270	10	intermediate	38	intermediate	0.277705	0.1446822	1	2	2
ST140501CROSSORI0002-SORT_REDUCEDDATA-FILTERED	C50A180_C50A270	10	intermediate	40	single	0.007172	0.970545	1	2	2
ST140501CROSSORI0002-SORT_REDUCEDDATA-FILTERED	C50A180_C50A270	10	intermediate	41	single	0.156741	0.4168009	1	2	2
ST140501CROSSORI0002-SORT_REDUCEDDATA-FILTERED	C50A180_C50A270	10	intermediate	43	intermediate	0.263985	0.1664311	2	2	1
ST140501CROSSORI0002-SORT_REDUCEDDATA-FILTERED	C50A180_C50A270	10	intermediate	44	single	0.419969	0.02331993	1	2	2
ST140501CROSSORI0002-SORT_REDUCEDDATA-FILTERED	C50A180_C50A270	10	intermediate	45	single	0.630701	0.0002447145	2	2	1
ST140501CROSSORI0002-SORT_REDUCEDDATA-FILTERED	C50A180_C50A270	10	intermediate	47	single	-0.001327	0.9945478	1	2	2
ST140501CROSSORI0002-SORT_REDUCEDDATA-FILTERED	C50A180_C50A270	10	intermediate	49	single	0.157907	0.4132996	1	2	2
ST140501CROSSORI0002-SORT_REDUCEDDATA-FILTERED	C50A180_C50A270	10	intermediate	51	intermediate	-0.115163	0.5519272	2	2	1
ST140501CROSSORI0002-SORT_REDUCEDDATA-FILTERED	C50A180_C50A270	10	intermediate	53	single	0.035107	0.8565268	2	2	1
ST140501CROSSORI0002-SORT_REDUCEDDATA-FILTERED	C50A180_C50A270	10	intermediate	55	intermediate	0.157776	0.4136926	1	2	2
ST140501CROSSORI0002-SORT_REDUCEDDATA-FILTERED	C50A180_C50A270	10	intermediate	68	single	-0.029432	0.8795357	2	2	1
ST140501CROSSORI0002-SORT_REDUCEDDATA-FILTERED	C50A180_C50A270	10	intermediate	69	single	0.292679	0.1233764	2	2	1
ST140501CROSSORI0002-SORT_REDUCEDDATA-FILTERED	C50A180_C50A270	10	intermediate	7	single	-0.036503	0.8508823	1	2	2
ST140501CROSSORI0002-SORT_REDUCEDDATA-FILTERED	C50A180_C50A270	10	intermediate	72	single	0.365111	0.05147153	1	2	2
ST140501CROSSORI0002-SORT_REDUCEDDATA-FILTERED	C50A180_C50A270	10	intermediate	74	single	0.269206	0.165964	2	2	1
ST140501CROSSORI0002-SORT_REDUCEDDATA-FILTERED	C50A180_C50A270	10	intermediate	77	single	0.314366	0.09674238	2	2	1
ST140501CROSSORI0002-SORT_REDUCEDDATA-FILTERED	C50A180_C50A270	10	intermediate	78	single	0.053095	0.784436	2	2	1
ST140501CROSSORI0002-SORT_REDUCEDDATA-FILTERED	C50A180_C50A270	10	intermediate	8	single	0.286639	0.131673	1	2	2
ST140501CROSSORI0002-SORT_REDUCEDDATA-FILTERED	C50A180_C50A270	10	intermediate	84	single	0.326645	0.08372611	2	2	1
ST140501CROSSORI0002-SORT_REDUCEDDATA-FILTERED	C50A180_C50A270	10	intermediate	85	single	0.366627	0.05043865	2	2	1
ST140501CROSSORI0002-SORT_REDUCEDDATA-FILTERED	C50A180_C50A270	10	intermediate	96	single	0.173479	0.3681374	2	2	1
ST140501CROSSORI0002-SORT_REDUCEDDATA-FILTERED	C50A180_C50A270	10	intermediate	97	single	-0.050853	0.793342	1	2	2
ST140501CROSSORI0002-SORT_REDUCEDDATA-FILTERED	C50A180_C50A270	11	single	12	single	0.331641	0.07883076	2	1	2
ST140501CROSSORI0002-SORT_REDUCEDDATA-FILTERED	C50A180_C50A270	11	single	14	intermediate	0.183527	0.3406008	1	1	1
ST140501CROSSORI0002-SORT_REDUCEDDATA-FILTERED	C50A180_C50A270	11	single	15	intermediate	0.016426	0.9326004	1	1	1
ST140501CROSSORI0002-SORT_REDUCEDDATA-FILTERED	C50A180_C50A270	11	single	17	single	0.09074	0.6396949	2	1	2
ST140501CROSSORI0002-SORT_REDUCEDDATA-FILTERED	C50A180_C50A270	11	single	19	outside	0.21989	0.2517329	1	1	1
ST140501CROSSORI0002-SORT_REDUCEDDATA-FILTERED	C50A180_C50A270	11	single	22	single	0.128823	0.505409	1	1	1
ST140501CROSSORI0002-SORT_REDUCEDDATA-FILTERED	C50A180_C50A270	11	single	25	single	-0.133053	0.4996999	2	1	2
ST140501CROSSORI0002-SORT_REDUCEDDATA-FILTERED	C50A180_C50A270	11	single	26	single	0.021151	0.9132793	1	1	1
ST140501CROSSORI0002-SORT_REDUCEDDATA-FILTERED	C50A180_C50A270	11	single	27	outside	0.069293	0.7209635	2	1	2
ST140501CROSSORI0002-SORT_REDUCEDDATA-FILTERED	C50A180_C50A270	11	single	3	single	0.193505	0.3145282	2	1	2
ST140501CROSSORI0002-SORT_REDUCEDDATA-FILTERED	C50A180_C50A270	11	single	32	outside	0.297199	0.1174237	2	1	2
ST140501CROSSORI0002-SORT_REDUCEDDATA-FILTERED	C50A180_C50A270	11	single	34	outside	0.212122	0.2692927	1	1	1
ST140501CROSSORI0002-SORT_REDUCEDDATA-FILTERED	C50A180_C50A270	11	single	35	intermediate	0.032126	0.8685992	2	1	2
ST140501CROSSORI0002-SORT_REDUCEDDATA-FILTERED	C50A180_C50A270	11	single	37	single	0.116802	0.5539114	2	1	2
ST140501CROSSORI0002-SORT_REDUCEDDATA-FILTERED	C50A180_C50A270	11	single	38	intermediate	0.10099	0.6021847	2	1	2
ST140501CROSSORI0002-SORT_REDUCEDDATA-FILTERED	C50A180_C50A270	11	single	40	single	0.185148	0.33628	2	1	2
ST140501CROSSORI0002-SORT_REDUCEDDATA-FILTERED	C50A180_C50A270	11	single	41	single	0.048646	0.80213	2	1	2
ST140501CROSSORI0002-SORT_REDUCEDDATA-FILTERED	C50A180_C50A270	11	single	43	intermediate	0.321385	0.08912704	1	1	1
ST140501CROSSORI0002-SORT_REDUCEDDATA-FILTERED	C50A180_C50A270	11	single	44	single	0.33177	0.07870809	2	1	2
ST140501CROSSORI0002-SORT_REDUCEDDATA-FILTERED	C50A180_C50A270	11	single	45	single	-0.029039	0.8811352	1	1	1
ST140501CROSSORI0002-SORT_REDUCEDDATA-FILTERED	C50A180_C50A270	11	single	47	single	0.149161	0.4399617	2	1	2
ST140501CROSSORI0002-SORT_REDUCEDDATA-FILTERED	C50A180_C50A270	11	single	49	single	0.386839	0.03816764	2	1	2
ST140501CROSSORI0002-SORT_REDUCEDDATA-FILTERED	C50A180_C50A270	11	single	51	intermediate	0.154273	0.4242655	1	1	1
ST140501CROSSORI0002-SORT_REDUCEDDATA-FILTERED	C50A180_C50A270	11	single	53	single	-0.15195	0.43136	1	1	1
ST140501CROSSORI0002-SORT_REDUCEDDATA-FILTERED	C50A180_C50A270	11	single	55	intermediate	0.255271	0.1813945	2	1	2
ST140501CROSSORI0002-SORT_REDUCEDDATA-FILTERED	C50A180_C50A270	11	single	68	single	-0.104979	0.5878448	1	1	1
ST140501CROSSORI0002-SORT_REDUCEDDATA-FILTERED	C50A180_C50A270	11	single	69	single	0.201465	0.2946429	1	1	1
ST140501CROSSORI0002-SORT_REDUCEDDATA-FILTERED	C50A180_C50A270	11	single	7	single	0.440757	0.01670574	2	1	2
ST140501CROSSORI0002-SORT_REDUCEDDATA-FILTERED	C50A180_C50A270	11	single	72	single	0.112914	0.5597705	2	1	2
ST140501CROSSORI0002-SORT_REDUCEDDATA-FILTERED	C50A180_C50A270	11	single	74	single	0.090274	0.6477837	1	1	1
ST140501CROSSORI0002-SORT_REDUCEDDATA-FILTERED	C50A180_C50A270	11	single	77	single	-0.012842	0.9472867	1	1	1
ST140501CROSSORI0002-SORT_REDUCEDDATA-FILTERED	C50A180_C50A270	11	single	78	single	0.215364	0.2618682	1	1	1
ST140501CROSSORI0002-SORT_REDUCEDDATA-FILTERED	C50A180_C50A270	11	single	8	single	0.03608	0.852594	2	1	2
ST140501CROSSORI0002-SORT_REDUCEDDATA-FILTERED	C50A180_C50A270	11	single	84	single	-0.017184	0.9294984	1	1	1
ST140501CROSSORI0002-SORT_REDUCEDDATA-FILTERED	C50A180_C50A270	11	single	85	single	0.224518	0.2416375	1	1	1
ST140501CROSSORI0002-SORT_REDUCEDDATA-FILTERED	C50A180_C50A270	11	single	96	single	0.022231	0.9088673	1	1	1
ST140501CROSSORI0002-SORT_REDUCEDDATA-FILTERED	C50A180_C50A270	11	single	97	single	0.302457	0.110769	2	1	2
ST140501CROSSORI0002-SORT_REDUCEDDATA-FILTERED	C50A180_C50A270	12	single	14	intermediate	0.324093	0.08631495	2	2	1
ST140501CROSSORI0002-SORT_REDUCEDDATA-FILTERED	C50A180_C50A270	12	single	15	intermediate	0.327923	0.0824525	2	2	1
ST140501CROSSORI0002-SORT_REDUCEDDATA-FILTERED	C50A180_C50A270	12	single	17	single	-0.032672	0.8663864	1	2	2
ST140501CROSSORI0002-SORT_REDUCEDDATA-FILTERED	C50A180_C50A270	12	single	19	outside	0.255271	0.1813943	2	2	1
ST140501CROSSORI0002-SORT_REDUCEDDATA-FILTERED	C50A180_C50A270	12	single	22	single	0.132266	0.4940032	2	2	1
ST140501CROSSORI0002-SORT_REDUCEDDATA-FILTERED	C50A180_C50A270	12	single	25	single	0.002114	0.9914807	1	2	2
ST140501CROSSORI0002-SORT_REDUCEDDATA-FILTERED	C50A180_C50A270	12	single	26	single	0.151027	0.4341946	2	2	1
ST140501CROSSORI0002-SORT_REDUCEDDATA-FILTERED	C50A180_C50A270	12	single	27	outside	0.130378	0.5002431	1	2	2
ST140501CROSSORI0002-SORT_REDUCEDDATA-FILTERED	C50A180_C50A270	12	single	3	single	0.220383	0.2506443	1	2	2
ST140501CROSSORI0002-SORT_REDUCEDDATA-FILTERED	C50A180_C50A270	12	single	32	outside	0.173423	0.3682919	1	2	2
ST140501CROSSORI0002-SORT_REDUCEDDATA-FILTERED	C50A180_C50A270	12	single	34	outside	0.243981	0.2021464	2	2	1
ST140501CROSSORI0002-SORT_REDUCEDDATA-FILTERED	C50A180_C50A270	12	single	35	intermediate	0.317889	0.09286064	1	2	2
ST140501CROSSORI0002-SORT_REDUCEDDATA-FILTERED	C50A180_C50A270	12	single	37	single	0.397907	0.0359926	1	2	2
ST140501CROSSORI0002-SORT_REDUCEDDATA-FILTERED	C50A180_C50A270	12	single	38	intermediate	0.391057	0.03593782	1	2	2
ST140501CROSSORI0002-SORT_REDUCEDDATA-FILTERED	C50A180_C50A270	12	single	40	single	0.413492	0.02577208	1	2	2
ST140501CROSSORI0002-SORT_REDUCEDDATA-FILTERED	C50A180_C50A270	12	single	41	single	0.295801	0.1192408	1	2	2
ST140501CROSSORI0002-SORT_REDUCEDDATA-FILTERED	C50A180_C50A270	12	single	43	intermediate	0.261972	0.1698077	2	2	1
ST140501CROSSORI0002-SORT_REDUCEDDATA-FILTERED	C50A180_C50A270	12	single	44	single	-0.047482	0.8067742	1	2	2
ST140501CROSSORI0002-SORT_REDUCEDDATA-FILTERED	C50A180_C50A270	12	single	45	single	0.048466	0.8028463	2	2	1
ST140501CROSSORI0002-SORT_REDUCEDDATA-FILTERED	C50A180_C50A270	12	single	47	single	0.269632	0.1572158	1	2	2
ST140501CROSSORI0002-SORT_REDUCEDDATA-FILTERED	C50A180_C50A270	12	single	49	single	0.561728	0.00151975	1	2	2
ST140501CROSSORI0002-SORT_REDUCEDDATA-FILTERED	C50A180_C50A270	12	single	51	intermediate	0.262625	0.1687069	2	2	1
ST140501CROSSORI0002-SORT_REDUCEDDATA-FILTERED	C50A180_C50A270	12	single	53	single	-0.119535	0.5368247	2	2	1
ST140501CROSSORI0002-SORT_REDUCEDDATA-FILTERED	C50A180_C50A270	12	single	55	intermediate	0.318069	0.09266647	1	2	2
ST140501CROSSORI0002-SORT_REDUCEDDATA-FILTERED	C50A180_C50A270	12	single	68	single	0.381899	0.04091898	2	2	1
ST140501CROSSORI0002-SORT_REDUCEDDATA-FILTERED	C50A180_C50A270	12	single	69	single	0.17322	0.3688619	2	2	1
ST140501CROSSORI0002-SORT_REDUCEDDATA-FILTERED	C50A180_C50A270	12	single	7	single	0.505399	0.005164096	1	2	2
ST140501CROSSORI0002-SORT_REDUCEDDATA-FILTERED	C50A180_C50A270	12	single	72	single	-0.000263	0.9989215	1	2	2
ST140501CROSSORI0002-SORT_REDUCEDDATA-FILTERED	C50A180_C50A270	12	single	74	single	0.145515	0.4600069	2	2	1
ST140501CROSSORI0002-SORT_REDUCEDDATA-FILTERED	C50A180_C50A270	12	single	77	single	-0.058843	0.7617339	2	2	1
ST140501CROSSORI0002-SORT_REDUCEDDATA-FILTERED	C50A180_C50A270	12	single	78	single	0.107922	0.5773583	2	2	1
ST140501CROSSORI0002-SORT_REDUCEDDATA-FILTERED	C50A180_C50A270	12	single	8	single	-0.054493	0.7788972	1	2	2
ST140501CROSSORI0002-SORT_REDUCEDDATA-FILTERED	C50A180_C50A270	12	single	84	single	0.332026	0.0784632	2	2	1
ST140501CROSSORI0002-SORT_REDUCEDDATA-FILTERED	C50A180_C50A270	12	single	85	single	0.081944	0.6725997	2	2	1
ST140501CROSSORI0002-SORT_REDUCEDDATA-FILTERED	C50A180_C50A270	12	single	96	single	-0.091228	0.6378898	2	2	1
ST140501CROSSORI0002-SORT_REDUCEDDATA-FILTERED	C50A180_C50A270	12	single	97	single	0.310287	0.1013863	1	2	2
ST140501CROSSORI0002-SORT_REDUCEDDATA-FILTERED	C50A180_C50A270	14	intermediate	15	intermediate	-0.180575	0.3485582	1	1	1
ST140501CROSSORI0002-SORT_REDUCEDDATA-FILTERED	C50A180_C50A270	14	intermediate	17	single	-0.12523	0.5174537	2	1	2
ST140501CROSSORI0002-SORT_REDUCEDDATA-FILTERED	C50A180_C50A270	14	intermediate	19	outside	0.159395	0.408855	1	1	1
ST140501CROSSORI0002-SORT_REDUCEDDATA-FILTERED	C50A180_C50A270	14	intermediate	22	single	-0.019226	0.9211467	1	1	1
ST140501CROSSORI0002-SORT_REDUCEDDATA-FILTERED	C50A180_C50A270	14	intermediate	25	single	0.055405	0.7794571	2	1	2
ST140501CROSSORI0002-SORT_REDUCEDDATA-FILTERED	C50A180_C50A270	14	intermediate	26	single	-0.135293	0.4840793	1	1	1
ST140501CROSSORI0002-SORT_REDUCEDDATA-FILTERED	C50A180_C50A270	14	intermediate	27	outside	-0.210468	0.2731303	2	1	2
ST140501CROSSORI0002-SORT_REDUCEDDATA-FILTERED	C50A180_C50A270	14	intermediate	3	single	0.087885	0.6503082	2	1	2
ST140501CROSSORI0002-SORT_REDUCEDDATA-FILTERED	C50A180_C50A270	14	intermediate	32	outside	-0.057637	0.7664809	2	1	2
ST140501CROSSORI0002-SORT_REDUCEDDATA-FILTERED	C50A180_C50A270	14	intermediate	34	outside	-0.001335	0.9945168	1	1	1
ST140501CROSSORI0002-SORT_REDUCEDDATA-FILTERED	C50A180_C50A270	14	intermediate	35	intermediate	0.291593	0.1248392	2	1	2
ST140501CROSSORI0002-SORT_REDUCEDDATA-FILTERED	C50A180_C50A270	14	intermediate	37	single	0.108299	0.5833107	2	1	2
ST140501CROSSORI0002-SORT_REDUCEDDATA-FILTERED	C50A180_C50A270	14	intermediate	38	intermediate	0.459203	0.01221633	2	1	2
ST140501CROSSORI0002-SORT_REDUCEDDATA-FILTERED	C50A180_C50A270	14	intermediate	40	single	0.01636	0.9328719	2	1	2
ST140501CROSSORI0002-SORT_REDUCEDDATA-FILTERED	C50A180_C50A270	14	intermediate	41	single	0.181145	0.3470134	2	1	2
ST140501CROSSORI0002-SORT_REDUCEDDATA-FILTERED	C50A180_C50A270	14	intermediate	43	intermediate	0.26017	0.1728712	1	1	1
ST140501CROSSORI0002-SORT_REDUCEDDATA-FILTERED	C50A180_C50A270	14	intermediate	44	single	-0.039467	0.838928	2	1	2
ST140501CROSSORI0002-SORT_REDUCEDDATA-FILTERED	C50A180_C50A270	14	intermediate	45	single	0.066004	0.7337232	1	1	1
ST140501CROSSORI0002-SORT_REDUCEDDATA-FILTERED	C50A180_C50A270	14	intermediate	47	single	-0.09045	0.6407719	2	1	2
ST140501CROSSORI0002-SORT_REDUCEDDATA-FILTERED	C50A180_C50A270	14	intermediate	49	single	-0.033724	0.8621247	2	1	2
ST140501CROSSORI0002-SORT_REDUCEDDATA-FILTERED	C50A180_C50A270	14	intermediate	51	intermediate	-0.358103	0.056466	1	1	1
ST140501CROSSORI0002-SORT_REDUCEDDATA-FILTERED	C50A180_C50A270	14	intermediate	53	single	-0.099382	0.608006	1	1	1
ST140501CROSSORI0002-SORT_REDUCEDDATA-FILTERED	C50A180_C50A270	14	intermediate	55	intermediate	0.211487	0.2707612	2	1	2
ST140501CROSSORI0002-SORT_REDUCEDDATA-FILTERED	C50A180_C50A270	14	intermediate	68	single	-0.052471	0.7869142	1	1	1
ST140501CROSSORI0002-SORT_REDUCEDDATA-FILTERED	C50A180_C50A270	14	intermediate	69	single	-0.070848	0.714958	1	1	1
ST140501CROSSORI0002-SORT_REDUCEDDATA-FILTERED	C50A180_C50A270	14	intermediate	7	single	0.108897	0.5739065	2	1	2
ST140501CROSSORI0002-SORT_REDUCEDDATA-FILTERED	C50A180_C50A270	14	intermediate	72	single	0.178875	0.3531919	2	1	2
ST140501CROSSORI0002-SORT_REDUCEDDATA-FILTERED	C50A180_C50A270	14	intermediate	74	single	0.165261	0.400678	1	1	1
ST140501CROSSORI0002-SORT_REDUCEDDATA-FILTERED	C50A180_C50A270	14	intermediate	77	single	-0.186635	0.3323443	1	1	1
ST140501CROSSORI0002-SORT_REDUCEDDATA-FILTERED	C50A180_C50A270	14	intermediate	78	single	-0.245217	0.1997984	1	1	1
ST140501CROSSORI0002-SORT_REDUCEDDATA-FILTERED	C50A180_C50A270	14	intermediate	8	single	-0.306578	0.1057539	2	1	2
ST140501CROSSORI0002-SORT_REDUCEDDATA-FILTERED	C50A180_C50A270	14	intermediate	84	single	0.251219	0.1886621	1	1	1
ST140501CROSSORI0002-SORT_REDUCEDDATA-FILTERED	C50A180_C50A270	14	intermediate	85	single	-0.157216	0.4153717	1	1	1
ST140501CROSSORI0002-SORT_REDUCEDDATA-FILTERED	C50A180_C50A270	14	intermediate	96	single	-0.170878	0.3754703	1	1	1
ST140501CROSSORI0002-SORT_REDUCEDDATA-FILTERED	C50A180_C50A270	14	intermediate	97	single	0.063328	0.7441514	2	1	2
ST140501CROSSORI0002-SORT_REDUCEDDATA-FILTERED	C50A180_C50A270	15	intermediate	17	single	0.136348	0.4806459	2	1	2
ST140501CROSSORI0002-SORT_REDUCEDDATA-FILTERED	C50A180_C50A270	15	intermediate	19	outside	0.133522	0.4898715	1	1	1
ST140501CROSSORI0002-SORT_REDUCEDDATA-FILTERED	C50A180_C50A270	15	intermediate	22	single	-0.19974	0.2988829	1	1	1
ST140501CROSSORI0002-SORT_REDUCEDDATA-FILTERED	C50A180_C50A270	15	intermediate	25	single	0.130922	0.5066529	2	1	2
ST140501CROSSORI0002-SORT_REDUCEDDATA-FILTERED	C50A180_C50A270	15	intermediate	26	single	0.389515	0.03674075	1	1	1
ST140501CROSSORI0002-SORT_REDUCEDDATA-FILTERED	C50A180_C50A270	15	intermediate	27	outside	0.193688	0.3140622	2	1	2
ST140501CROSSORI0002-SORT_REDUCEDDATA-FILTERED	C50A180_C50A270	15	intermediate	3	single	0.052116	0.788322	2	1	2
ST140501CROSSORI0002-SORT_REDUCEDDATA-FILTERED	C50A180_C50A270	15	intermediate	32	outside	-0.066481	0.7318687	2	1	2
ST140501CROSSORI0002-SORT_REDUCEDDATA-FILTERED	C50A180_C50A270	15	intermediate	34	outside	0.124482	0.5199788	1	1	1
ST140501CROSSORI0002-SORT_REDUCEDDATA-FILTERED	C50A180_C50A270	15	intermediate	35	intermediate	0.272608	0.1525089	2	1	2
ST140501CROSSORI0002-SORT_REDUCEDDATA-FILTERED	C50A180_C50A270	15	intermediate	37	single	0.22585	0.2478419	2	1	2
ST140501CROSSORI0002-SORT_REDUCEDDATA-FILTERED	C50A180_C50A270	15	intermediate	38	intermediate	0.218766	0.2542244	2	1	2
ST140501CROSSORI0002-SORT_REDUCEDDATA-FILTERED	C50A180_C50A270	15	intermediate	40	single	0.359741	0.05526566	2	1	2
ST140501CROSSORI0002-SORT_REDUCEDDATA-FILTERED	C50A180_C50A270	15	intermediate	41	single	0.356553	0.05762082	2	1	2
ST140501CROSSORI0002-SORT_REDUCEDDATA-FILTERED	C50A180_C50A270	15	intermediate	43	intermediate	0.260653	0.1720455	1	1	1
ST140501CROSSORI0002-SORT_REDUCEDDATA-FILTERED	C50A180_C50A270	15	intermediate	44	single	0.269356	0.1576576	2	1	2
ST140501CROSSORI0002-SORT_REDUCEDDATA-FILTERED	C50A180_C50A270	15	intermediate	45	single	0.440712	0.01671819	1	1	1
ST140501CROSSORI0002-SORT_REDUCEDDATA-FILTERED	C50A180_C50A270	15	intermediate	47	single	0.111119	0.5660657	2	1	2
ST140501CROSSORI0002-SORT_REDUCEDDATA-FILTERED	C50A180_C50A270	15	intermediate	49	single	0.035924	0.8532223	2	1	2
ST140501CROSSORI0002-SORT_REDUCEDDATA-FILTERED	C50A180_C50A270	15	intermediate	51	intermediate	0.248917	0.1928808	1	1	1
ST140501CROSSORI0002-SORT_REDUCEDDATA-FILTERED	C50A180_C50A270	15	intermediate	53	single	0.264133	0.1661853	1	1	1
ST140501CROSSORI0002-SORT_REDUCEDDATA-FILTERED	C50A180_C50A270	15	intermediate	55	intermediate	0.211861	0.2698957	2	1	2
ST140501CROSSORI0002-SORT_REDUCEDDATA-FILTERED	C50A180_C50A270	15	intermediate	68	single	0.339881	0.0712405	1	1	1
ST140501CROSSORI0002-SORT_REDUCEDDATA-FILTERED	C50A180_C50A270	15	intermediate	69	single	0.300265	0.1135083	1	1	1
ST140501CROSSORI0002-SORT_REDUCEDDATA-FILTERED	C50A180_C50A270	15	intermediate	7	single	0.308002	0.1040612	2	1	2
ST140501CROSSORI0002-SORT_REDUCEDDATA-FILTERED	C50A180_C50A270	15	intermediate	72	single	0.174202	0.3661114	2	1	2
ST140501CROSSORI0002-SORT_REDUCEDDATA-FILTERED	C50A180_C50A270	15	intermediate	74	single	0.167645	0.3938224	1	1	1
ST140501CROSSORI0002-SORT_REDUCEDDATA-FILTERED	C50A180_C50A270	15	intermediate	77	single	0.21357	0.2659593	1	1	1
ST140501CROSSORI0002-SORT_REDUCEDDATA-FILTERED	C50A180_C50A270	15	intermediate	78	single	0.212618	0.2681462	1	1	1
ST140501CROSSORI0002-SORT_REDUCEDDATA-FILTERED	C50A180_C50A270	15	intermediate	8	single	0.206131	0.2833635	2	1	2
ST140501CROSSORI0002-SORT_REDUCEDDATA-FILTERED	C50A180_C50A270	15	intermediate	84	single	-0.137961	0.4754217	1	1	1
ST140501CROSSORI0002-SORT_REDUCEDDATA-FILTERED	C50A180_C50A270	15	intermediate	85	single	0.118973	0.538756	1	1	1
ST140501CROSSORI0002-SORT_REDUCEDDATA-FILTERED	C50A180_C50A270	15	intermediate	96	single	0.219617	0.2523363	1	1	1
ST140501CROSSORI0002-SORT_REDUCEDDATA-FILTERED	C50A180_C50A270	15	intermediate	97	single	0.403392	0.03001185	2	1	2
ST140501CROSSORI0002-SORT_REDUCEDDATA-FILTERED	C50A180_C50A270	17	single	19	outside	0.400921	0.03113062	2	2	1
ST140501CROSSORI0002-SORT_REDUCEDDATA-FILTERED	C50A180_C50A270	17	single	22	single	0.034526	0.8588767	2	2	1
ST140501CROSSORI0002-SORT_REDUCEDDATA-FILTERED	C50A180_C50A270	17	single	25	single	0.093441	0.6362593	1	2	2
ST140501CROSSORI0002-SORT_REDUCEDDATA-FILTERED	C50A180_C50A270	17	single	26	single	0.413782	0.02565806	2	2	1
ST140501CROSSORI0002-SORT_REDUCEDDATA-FILTERED	C50A180_C50A270	17	single	27	outside	0.032302	0.8678883	1	2	2
ST140501CROSSORI0002-SORT_REDUCEDDATA-FILTERED	C50A180_C50A270	17	single	3	single	0.036707	0.8500611	1	2	2
ST140501CROSSORI0002-SORT_REDUCEDDATA-FILTERED	C50A180_C50A270	17	single	32	outside	-0.106188	0.5835257	1	2	2
ST140501CROSSORI0002-SORT_REDUCEDDATA-FILTERED	C50A180_C50A270	17	single	34	outside	0.096158	0.6197512	2	2	1
ST140501CROSSORI0002-SORT_REDUCEDDATA-FILTERED	C50A180_C50A270	17	single	35	intermediate	-0.085633	0.658723	1	2	2
ST140501CROSSORI0002-SORT_REDUCEDDATA-FILTERED	C50A180_C50A270	17	single	37	single	-0.189607	0.3338609	1	2	2
ST140501CROSSORI0002-SORT_REDUCEDDATA-FILTERED	C50A180_C50A270	17	single	38	intermediate	-0.163684	0.3961962	1	2	2
ST140501CROSSORI0002-SORT_REDUCEDDATA-FILTERED	C50A180_C50A270	17	single	40	single	0.113475	0.5578098	1	2	2
ST140501CROSSORI0002-SORT_REDUCEDDATA-FILTERED	C50A180_C50A270	17	single	41	single	0.049461	0.7988823	1	2	2
ST140501CROSSORI0002-SORT_REDUCEDDATA-FILTERED	C50A180_C50A270	17	single	43	intermediate	0.125965	0.5149786	2	2	1
ST140501CROSSORI0002-SORT_REDUCEDDATA-FILTERED	C50A180_C50A270	17	single	44	single	-0.017194	0.9294567	1	2	2
ST140501CROSSORI0002-SORT_REDUCEDDATA-FILTERED	C50A180_C50A270	17	single	45	single	-0.021673	0.9111478	2	2	1
ST140501CROSSORI0002-SORT_REDUCEDDATA-FILTERED	C50A180_C50A270	17	single	47	single	0.107407	0.5791878	1	2	2
ST140501CROSSORI0002-SORT_REDUCEDDATA-FILTERED	C50A180_C50A270	17	single	49	single	0.019713	0.9191559	1	2	2
ST140501CROSSORI0002-SORT_REDUCEDDATA-FILTERED	C50A180_C50A270	17	single	51	intermediate	0.152821	0.428692	2	2	1
ST140501CROSSORI0002-SORT_REDUCEDDATA-FILTERED	C50A180_C50A270	17	single	53	single	0.032597	0.8666909	2	2	1
ST140501CROSSORI0002-SORT_REDUCEDDATA-FILTERED	C50A180_C50A270	17	single	55	intermediate	0.360344	0.05482915	1	2	2
ST140501CROSSORI0002-SORT_REDUCEDDATA-FILTERED	C50A180_C50A270	17	single	68	single	-0.110793	0.5672132	2	2	1
ST140501CROSSORI0002-SORT_REDUCEDDATA-FILTERED	C50A180_C50A270	17	single	69	single	0.070153	0.7176408	2	2	1
ST140501CROSSORI0002-SORT_REDUCEDDATA-FILTERED	C50A180_C50A270	17	single	7	single	0.370268	0.04802375	1	2	2
ST140501CROSSORI0002-SORT_REDUCEDDATA-FILTERED	C50A180_C50A270	17	single	72	single	-0.285034	0.1339442	1	2	2
ST140501CROSSORI0002-SORT_REDUCEDDATA-FILTERED	C50A180_C50A270	17	single	74	single	-0.06291	0.7504647	2	2	1
ST140501CROSSORI0002-SORT_REDUCEDDATA-FILTERED	C50A180_C50A270	17	single	77	single	-0.053831	0.7815183	2	2	1
ST140501CROSSORI0002-SORT_REDUCEDDATA-FILTERED	C50A180_C50A270	17	single	78	single	0.289406	0.1278228	2	2	1
ST140501CROSSORI0002-SORT_REDUCEDDATA-FILTERED	C50A180_C50A270	17	single	8	single	0.011838	0.9514	1	2	2
ST140501CROSSORI0002-SORT_REDUCEDDATA-FILTERED	C50A180_C50A270	17	single	84	single	0.118696	0.5397071	2	2	1
ST140501CROSSORI0002-SORT_REDUCEDDATA-FILTERED	C50A180_C50A270	17	single	85	single	0.173219	0.3688645	2	2	1
ST140501CROSSORI0002-SORT_REDUCEDDATA-FILTERED	C50A180_C50A270	17	single	96	single	-0.061443	0.7515286	2	2	1
ST140501CROSSORI0002-SORT_REDUCEDDATA-FILTERED	C50A180_C50A270	17	single	97	single	-0.096323	0.6191502	1	2	2
ST140501CROSSORI0002-SORT_REDUCEDDATA-FILTERED	C50A180_C50A270	19	outside	22	single	-0.017525	0.9281029	1	1	1
ST140501CROSSORI0002-SORT_REDUCEDDATA-FILTERED	C50A180_C50A270	19	outside	25	single	0.167706	0.3936466	2	1	2
ST140501CROSSORI0002-SORT_REDUCEDDATA-FILTERED	C50A180_C50A270	19	outside	26	single	0.396968	0.0329904	1	1	1
ST140501CROSSORI0002-SORT_REDUCEDDATA-FILTERED	C50A180_C50A270	19	outside	27	outside	0.151975	0.4312815	2	1	2
ST140501CROSSORI0002-SORT_REDUCEDDATA-FILTERED	C50A180_C50A270	19	outside	3	single	-0.075449	0.6972859	2	1	2
ST140501CROSSORI0002-SORT_REDUCEDDATA-FILTERED	C50A180_C50A270	19	outside	32	outside	0.195324	0.3099119	2	1	2
ST140501CROSSORI0002-SORT_REDUCEDDATA-FILTERED	C50A180_C50A270	19	outside	34	outside	0.191498	0.3196713	1	1	1
ST140501CROSSORI0002-SORT_REDUCEDDATA-FILTERED	C50A180_C50A270	19	outside	35	intermediate	0.112951	0.5596387	2	1	2
ST140501CROSSORI0002-SORT_REDUCEDDATA-FILTERED	C50A180_C50A270	19	outside	37	single	-0.032265	0.8705279	2	1	2
ST140501CROSSORI0002-SORT_REDUCEDDATA-FILTERED	C50A180_C50A270	19	outside	38	intermediate	-0.074817	0.6997017	2	1	2
ST140501CROSSORI0002-SORT_REDUCEDDATA-FILTERED	C50A180_C50A270	19	outside	40	single	-0.029626	0.8787472	2	1	2
ST140501CROSSORI0002-SORT_REDUCEDDATA-FILTERED	C50A180_C50A270	19	outside	41	single	0.300961	0.1126327	2	1	2
ST140501CROSSORI0002-SORT_REDUCEDDATA-FILTERED	C50A180_C50A270	19	outside	43	intermediate	0.268734	0.1586565	1	1	1
ST140501CROSSORI0002-SORT_REDUCEDDATA-FILTERED	C50A180_C50A270	19	outside	44	single	-0.078258	0.6865698	2	1	2
ST140501CROSSORI0002-SORT_REDUCEDDATA-FILTERED	C50A180_C50A270	19	outside	45	single	-0.004136	0.9830133	1	1	1
ST140501CROSSORI0002-SORT_REDUCEDDATA-FILTERED	C50A180_C50A270	19	outside	47	single	0.028405	0.8837099	2	1	2
ST140501CROSSORI0002-SORT_REDUCEDDATA-FILTERED	C50A180_C50A270	19	outside	49	single	0.039258	0.8397697	2	1	2
ST140501CROSSORI0002-SORT_REDUCEDDATA-FILTERED	C50A180_C50A270	19	outside	51	intermediate	0.334178	0.07643112	1	1	1
ST140501CROSSORI0002-SORT_REDUCEDDATA-FILTERED	C50A180_C50A270	19	outside	53	single	0.046858	0.8092671	1	1	1
ST140501CROSSORI0002-SORT_REDUCEDDATA-FILTERED	C50A180_C50A270	19	outside	55	intermediate	0.484641	0.007713591	2	1	2
ST140501CROSSORI0002-SORT_REDUCEDDATA-FILTERED	C50A180_C50A270	19	outside	68	single	-0.021867	0.9103545	1	1	1
ST140501CROSSORI0002-SORT_REDUCEDDATA-FILTERED	C50A180_C50A270	19	outside	69	single	0.245081	0.2000543	1	1	1
ST140501CROSSORI0002-SORT_REDUCEDDATA-FILTERED	C50A180_C50A270	19	outside	7	single	0.331494	0.07897169	2	1	2
ST140501CROSSORI0002-SORT_REDUCEDDATA-FILTERED	C50A180_C50A270	19	outside	72	single	0.100289	0.6047191	2	1	2
ST140501CROSSORI0002-SORT_REDUCEDDATA-FILTERED	C50A180_C50A270	19	outside	74	single	0.280139	0.1487756	1	1	1
ST140501CROSSORI0002-SORT_REDUCEDDATA-FILTERED	C50A180_C50A270	19	outside	77	single	-0.210409	0.273268	1	1	1
ST140501CROSSORI0002-SORT_REDUCEDDATA-FILTERED	C50A180_C50A270	19	outside	78	single	0.243508	0.2030483	1	1	1
ST140501CROSSORI0002-SORT_REDUCEDDATA-FILTERED	C50A180_C50A270	19	outside	8	single	0.063793	0.7423371	2	1	2
ST140501CROSSORI0002-SORT_REDUCEDDATA-FILTERED	C50A180_C50A270	19	outside	84	single	0.076411	0.693608	1	1	1
ST140501CROSSORI0002-SORT_REDUCEDDATA-FILTERED	C50A180_C50A270	19	outside	85	single	0.139501	0.4704599	1	1	1
ST140501CROSSORI0002-SORT_REDUCEDDATA-FILTERED	C50A180_C50A270	19	outside	96	single	-0.057602	0.7666205	1	1	1
ST140501CROSSORI0002-SORT_REDUCEDDATA-FILTERED	C50A180_C50A270	19	outside	97	single	0.146687	0.4476673	2	1	2
ST140501CROSSORI0002-SORT_REDUCEDDATA-FILTERED	C50A180_C50A270	22	single	25	single	0.04751	0.8102735	2	1	2
ST140501CROSSORI0002-SORT_REDUCEDDATA-FILTERED	C50A180_C50A270	22	single	26	single	-0.159294	0.4091548	1	1	1
ST140501CROSSORI0002-SORT_REDUCEDDATA-FILTERED	C50A180_C50A270	22	single	27	outside	0.524777	0.003470279	2	1	2
ST140501CROSSORI0002-SORT_REDUCEDDATA-FILTERED	C50A180_C50A270	22	single	3	single	0.295847	0.1191813	2	1	2
ST140501CROSSORI0002-SORT_REDUCEDDATA-FILTERED	C50A180_C50A270	22	single	32	outside	0.057551	0.7668236	2	1	2
ST140501CROSSORI0002-SORT_REDUCEDDATA-FILTERED	C50A180_C50A270	22	single	34	outside	0.046842	0.8093314	1	1	1
ST140501CROSSORI0002-SORT_REDUCEDDATA-FILTERED	C50A180_C50A270	22	single	35	intermediate	-0.139769	0.4695987	2	1	2
ST140501CROSSORI0002-SORT_REDUCEDDATA-FILTERED	C50A180_C50A270	22	single	37	single	0.089383	0.6510426	2	1	2
ST140501CROSSORI0002-SORT_REDUCEDDATA-FILTERED	C50A180_C50A270	22	single	38	intermediate	0.220757	0.2498188	2	1	2
ST140501CROSSORI0002-SORT_REDUCEDDATA-FILTERED	C50A180_C50A270	22	single	40	single	-0.430249	0.01982249	2	1	2
ST140501CROSSORI0002-SORT_REDUCEDDATA-FILTERED	C50A180_C50A270	22	single	41	single	-0.103084	0.5946374	2	1	2
ST140501CROSSORI0002-SORT_REDUCEDDATA-FILTERED	C50A180_C50A270	22	single	43	intermediate	0.211138	0.2715706	1	1	1
ST140501CROSSORI0002-SORT_REDUCEDDATA-FILTERED	C50A180_C50A270	22	single	44	single	-0.042151	0.8281311	2	1	2
ST140501CROSSORI0002-SORT_REDUCEDDATA-FILTERED	C50A180_C50A270	22	single	45	single	-0.069275	0.7210348	1	1	1
ST140501CROSSORI0002-SORT_REDUCEDDATA-FILTERED	C50A180_C50A270	22	single	47	single	0.361955	0.05367615	2	1	2
ST140501CROSSORI0002-SORT_REDUCEDDATA-FILTERED	C50A180_C50A270	22	single	49	single	0.318932	0.09173485	2	1	2
ST140501CROSSORI0002-SORT_REDUCEDDATA-FILTERED	C50A180_C50A270	22	single	51	intermediate	-0.285045	0.1339293	1	1	1
ST140501CROSSORI0002-SORT_REDUCEDDATA-FILTERED	C50A180_C50A270	22	single	53	single	-0.16515	0.3919215	1	1	1
ST140501CROSSORI0002-SORT_REDUCEDDATA-FILTERED	C50A180_C50A270	22	single	55	intermediate	0.127095	0.5111833	2	1	2
ST140501CROSSORI0002-SORT_REDUCEDDATA-FILTERED	C50A180_C50A270	22	single	68	single	-0.103852	0.5918808	1	1	1
ST140501CROSSORI0002-SORT_REDUCEDDATA-FILTERED	C50A180_C50A270	22	single	69	single	0.405197	0.02921522	1	1	1
ST140501CROSSORI0002-SORT_REDUCEDDATA-FILTERED	C50A180_C50A270	22	single	7	single	0.245582	0.1991079	2	1	2
ST140501CROSSORI0002-SORT_REDUCEDDATA-FILTERED	C50A180_C50A270	22	single	72	single	-0.01108	0.9545089	2	1	2
ST140501CROSSORI0002-SORT_REDUCEDDATA-FILTERED	C50A180_C50A270	22	single	74	single	0.261393	0.1790774	1	1	1
ST140501CROSSORI0002-SORT_REDUCEDDATA-FILTERED	C50A180_C50A270	22	single	77	single	0.048762	0.8016657	1	1	1
ST140501CROSSORI0002-SORT_REDUCEDDATA-FILTERED	C50A180_C50A270	22	single	78	single	0.153348	0.4270814	1	1	1
ST140501CROSSORI0002-SORT_REDUCEDDATA-FILTERED	C50A180_C50A270	22	single	8	single	-0.257489	0.1774993	2	1	2
ST140501CROSSORI0002-SORT_REDUCEDDATA-FILTERED	C50A180_C50A270	22	single	84	single	0.262476	0.1689575	1	1	1
ST140501CROSSORI0002-SORT_REDUCEDDATA-FILTERED	C50A180_C50A270	22	single	85	single	0.037773	0.8457563	1	1	1
ST140501CROSSORI0002-SORT_REDUCEDDATA-FILTERED	C50A180_C50A270	22	single	96	single	0.111459	0.5648699	1	1	1
ST140501CROSSORI0002-SORT_REDUCEDDATA-FILTERED	C50A180_C50A270	22	single	97	single	-0.245837	0.1986259	2	1	2
ST140501CROSSORI0002-SORT_REDUCEDDATA-FILTERED	C50A180_C50A270	25	single	26	single	0.194739	0.3206963	2	2	1
ST140501CROSSORI0002-SORT_REDUCEDDATA-FILTERED	C50A180_C50A270	25	single	27	outside	0.224505	0.2507456	1	2	2
[truncated: 29,614 more rows]
