# Supplementary material for: Coordinated multiplexing of information about separate objects in visual cortex
Source: eLife. 2022 Nov 29;11:e76452. doi: 10.7554/eLife.76452 (PMC9708082; doi:10.7554/eLife.76452)
Supplement: Source data 1. — The file and folder names are informative regarding which analyses they relate to. Some analyses are based on multiple runs of the modeling code, with slight variations due to the probabilistic nature of the analysis. [file elife-76452-data1.zip › SourceData2022/correlations_considering_latency/Cohen1_superimposed_V1_30_230_alpha_selected_origpoi-Aspikes.csv]

BR130831CROSSORI0003-SORT_REDUCEDDATA-FILTERED_V1_2_C50A60_C50A150	outside	8.000000	12.000000	16.000000	11.000000	13.000000	4.000000	9.000000	9.000000	9.000000	7.000000	7.000000	14.000000	7.000000
BR130831CROSSORI0003-SORT_REDUCEDDATA-FILTERED_V1_33_C50A120_C50A210	outside	17.000000	23.000000	24.000000	21.000000	25.000000	25.000000	29.000000	23.000000	21.000000	15.000000	23.000000	30.000000	28.000000	16.000000
BR130831CROSSORI0003-SORT_REDUCEDDATA-FILTERED_V1_33_C50A60_C50A150	outside	6.000000	13.000000	3.000000	9.000000	10.000000	6.000000	12.000000	9.000000	5.000000	9.000000	11.000000	10.000000	12.000000
BR130831CROSSORI0003-SORT_REDUCEDDATA-FILTERED_V1_34_C50A120_C50A210	outside	10.000000	8.000000	6.000000	8.000000	8.000000	9.000000	7.000000	9.000000	10.000000	8.000000	NaN	8.000000	7.000000	7.000000
BR130831CROSSORI0003-SORT_REDUCEDDATA-FILTERED_V1_34_C50A90_C50A180	outside	4.000000	10.000000	6.000000	5.000000	7.000000	10.000000	8.000000	7.000000	8.000000	10.000000
BR130831CROSSORI0003-SORT_REDUCEDDATA-FILTERED_V1_35_C50A120_C50A210	outside	12.000000	11.000000	8.000000	11.000000	15.000000	16.000000	9.000000	12.000000	10.000000	15.000000	12.000000	7.000000	13.000000	11.000000
BR130831CROSSORI0003-SORT_REDUCEDDATA-FILTERED_V1_35_C50A90_C50A180	outside	14.000000	17.000000	7.000000	7.000000	16.000000	11.000000	7.000000	14.000000	10.000000	6.000000
BR130831CROSSORI0003-SORT_REDUCEDDATA-FILTERED_V1_37_C50A90_C50A180	outside	17.000000	17.000000	15.000000	12.000000	20.000000	14.000000	9.000000	16.000000	11.000000	15.000000
BR130831CROSSORI0003-SORT_REDUCEDDATA-FILTERED_V1_38_C50A60_C50A150	outside	9.000000	5.000000	5.000000	4.000000	8.000000	8.000000	12.000000	2.000000	6.000000	6.000000	0.000000	2.000000	6.000000
BR130831CROSSORI0003-SORT_REDUCEDDATA-FILTERED_V1_42_C50A120_C50A210	outside	6.000000	8.000000	5.000000	9.000000	7.000000	6.000000	14.000000	5.000000	9.000000	10.000000	4.000000	3.000000	7.000000	8.000000
BR130831CROSSORI0003-SORT_REDUCEDDATA-FILTERED_V1_42_C50A60_C50A150	outside	15.000000	19.000000	17.000000	15.000000	15.000000	13.000000	27.000000	19.000000	17.000000	27.000000	16.000000	18.000000	10.000000
BR130831CROSSORI0003-SORT_REDUCEDDATA-FILTERED_V1_43_C50A60_C50A150	outside	6.000000	8.000000	5.000000	11.000000	11.000000	10.000000	10.000000	9.000000	7.000000	10.000000	14.000000	6.000000	5.000000
BR130831CROSSORI0003-SORT_REDUCEDDATA-FILTERED_V1_43_C50A90_C50A180	outside	12.000000	12.000000	15.000000	6.000000	15.000000	9.000000	8.000000	15.000000	8.000000	20.000000
BR130831CROSSORI0003-SORT_REDUCEDDATA-FILTERED_V1_44_C50A120_C50A210	outside	18.000000	14.000000	10.000000	6.000000	15.000000	14.000000	7.000000	14.000000	10.000000	17.000000	9.000000	13.000000	14.000000	12.000000
BR130831CROSSORI0003-SORT_REDUCEDDATA-FILTERED_V1_44_C50A60_C50A150	outside	5.000000	9.000000	7.000000	8.000000	6.000000	9.000000	8.000000	6.000000	12.000000	8.000000	5.000000	6.000000	6.000000
BR130831CROSSORI0003-SORT_REDUCEDDATA-FILTERED_V1_48_C50A120_C50A210	single	19.000000	17.000000	22.000000	14.000000	16.000000	13.000000	16.000000	21.000000	21.000000	11.000000	14.000000	11.000000	19.000000	11.000000
BR130831CROSSORI0003-SORT_REDUCEDDATA-FILTERED_V1_48_C50A60_C50A150	single	10.000000	14.000000	14.000000	11.000000	7.000000	11.000000	16.000000	18.000000	15.000000	17.000000	7.000000	6.000000	10.000000
BR130831CROSSORI0003-SORT_REDUCEDDATA-FILTERED_V1_52_C50A60_C50A150	single	7.000000	9.000000	4.000000	5.000000	11.000000	11.000000	5.000000	7.000000	5.000000	11.000000	7.000000	9.000000	11.000000
BR130831CROSSORI0003-SORT_REDUCEDDATA-FILTERED_V1_54_C50A120_C50A210	outside	16.000000	8.000000	10.000000	9.000000	15.000000	17.000000	8.000000	7.000000	13.000000	13.000000	8.000000	12.000000	13.000000	8.000000
BR130831CROSSORI0003-SORT_REDUCEDDATA-FILTERED_V1_56_C50A90_C50A180	single	19.000000	19.000000	4.000000	10.000000	13.000000	14.000000	5.000000	6.000000	10.000000	16.000000
BR130831CROSSORI0003-SORT_REDUCEDDATA-FILTERED_V1_66_C50A60_C50A150	single	4.000000	7.000000	6.000000	10.000000	4.000000	5.000000	5.000000	6.000000	8.000000	5.000000	4.000000	6.000000	11.000000
BR130901MAP0017-SORT_REDUCEDDATA-FILTERED_V1_1090_C50A170_C50A260	outside	29.000000	27.000000	31.000000	25.000000	27.000000	30.000000	27.000000	23.000000	21.000000	28.000000	27.000000	31.000000	22.000000	29.000000
BR130901MAP0017-SORT_REDUCEDDATA-FILTERED_V1_1090_C50A200_C50A290	outside	23.000000	18.000000	16.000000	19.000000	25.000000	15.000000	21.000000	16.000000	23.000000	18.000000	22.000000	17.000000	19.000000	16.000000
BR130901MAP0017-SORT_REDUCEDDATA-FILTERED_V1_1138_C50A170_C50A260	single	31.000000	33.000000	31.000000	20.000000	24.000000	23.000000	26.000000	23.000000	20.000000	26.000000	25.000000	25.000000	17.000000	32.000000
BR130901MAP0017-SORT_REDUCEDDATA-FILTERED_V1_1138_C50A200_C50A290	single	30.000000	35.000000	31.000000	34.000000	31.000000	31.000000	32.000000	24.000000	33.000000	28.000000	33.000000	34.000000	31.000000	30.000000
BR130901MAP0017-SORT_REDUCEDDATA-FILTERED_V1_1164_C50A170_C50A260	single	15.000000	18.000000	14.000000	14.000000	14.000000	9.000000	17.000000	17.000000	12.000000	10.000000	16.000000	10.000000	9.000000	11.000000
BR130901MAP0017-SORT_REDUCEDDATA-FILTERED_V1_1240_C50A170_C50A260	single	4.000000	5.000000	5.000000	9.000000	7.000000	1.000000	7.000000	4.000000	3.000000	3.000000	6.000000	6.000000	4.000000	7.000000
BR130901MAP0017-SORT_REDUCEDDATA-FILTERED_V1_1256_C50A170_C50A260	outside	15.000000	13.000000	10.000000	10.000000	10.000000	14.000000	16.000000	16.000000	12.000000	15.000000	15.000000	11.000000	9.000000	7.000000
BR130901MAP0017-SORT_REDUCEDDATA-FILTERED_V1_1256_C50A230_C50A320	outside	27.000000	27.000000	21.000000	25.000000	19.000000	23.000000	23.000000	23.000000	22.000000	22.000000	26.000000	24.000000	30.000000	18.000000	18.000000	18.000000	24.000000
BR130901MAP0017-SORT_REDUCEDDATA-FILTERED_V1_1277_C50A230_C50A320	outside	12.000000	12.000000	12.000000	16.000000	14.000000	18.000000	10.000000	17.000000	19.000000	14.000000	16.000000	16.000000	16.000000	18.000000	15.000000	8.000000	13.000000
BR130901MAP0017-SORT_REDUCEDDATA-FILTERED_V1_1297_C50A170_C50A260	outside	18.000000	11.000000	15.000000	10.000000	18.000000	14.000000	16.000000	11.000000	10.000000	17.000000	17.000000	13.000000	15.000000	11.000000
BR130901MAP0017-SORT_REDUCEDDATA-FILTERED_V1_1315_C50A230_C50A320	single	6.000000	6.000000	5.000000	4.000000	5.000000	8.000000	6.000000	8.000000	5.000000	9.000000	8.000000	7.000000	10.000000	4.000000	7.000000	7.000000	11.000000
BR130901MAP0017-SORT_REDUCEDDATA-FILTERED_V1_1334_C50A200_C50A290	single	8.000000	14.000000	10.000000	14.000000	11.000000	11.000000	7.000000	7.000000	10.000000	8.000000	8.000000	12.000000	12.000000	12.000000
BR130901MAP0017-SORT_REDUCEDDATA-FILTERED_V1_1334_C50A230_C50A320	single	10.000000	7.000000	5.000000	8.000000	14.000000	12.000000	8.000000	8.000000	7.000000	12.000000	9.000000	12.000000	11.000000	10.000000	9.000000	9.000000	10.000000
BR130901MAP0017-SORT_REDUCEDDATA-FILTERED_V1_1436_C50A230_C50A320	single	9.000000	7.000000	10.000000	5.000000	12.000000	12.000000	10.000000	18.000000	11.000000	8.000000	8.000000	11.000000	6.000000	10.000000	8.000000	10.000000	9.000000
BR130901MAP0017-SORT_REDUCEDDATA-FILTERED_V1_1454_C50A170_C50A260	outside	14.000000	16.000000	14.000000	15.000000	14.000000	15.000000	17.000000	17.000000	14.000000	12.000000	12.000000	14.000000	15.000000	18.000000
BR130901MAP0017-SORT_REDUCEDDATA-FILTERED_V1_1454_C50A200_C50A290	outside	26.000000	25.000000	31.000000	20.000000	29.000000	22.000000	19.000000	24.000000	20.000000	18.000000	22.000000	18.000000	19.000000	19.000000
BR130901MAP0017-SORT_REDUCEDDATA-FILTERED_V1_1454_C50A230_C50A320	outside	25.000000	25.000000	29.000000	28.000000	31.000000	28.000000	33.000000	24.000000	26.000000	28.000000	30.000000	25.000000	24.000000	21.000000	26.000000	26.000000	21.000000
BR130901MAP0017-SORT_REDUCEDDATA-FILTERED_V1_436_C50A230_C50A320	single	10.000000	10.000000	9.000000	3.000000	8.000000	6.000000	7.000000	7.000000	7.000000	13.000000	6.000000	12.000000	12.000000	6.000000	7.000000	6.000000	9.000000
BR130901MAP0017-SORT_REDUCEDDATA-FILTERED_V1_456_C50A170_C50A260	outside	26.000000	25.000000	28.000000	24.000000	27.000000	22.000000	29.000000	20.000000	26.000000	29.000000	23.000000	30.000000	28.000000	23.000000
BR130901MAP0017-SORT_REDUCEDDATA-FILTERED_V1_536_C50A170_C50A260	outside	12.000000	10.000000	12.000000	7.000000	10.000000	14.000000	13.000000	13.000000	17.000000	7.000000	15.000000	10.000000	9.000000	11.000000
BR131001MAP0032-SORT_REDUCEDDATA-FILTERED_V1_179_C50A-60_C50A30	intermediate	3.000000	2.000000	7.000000	6.000000	3.000000	3.000000	6.000000	2.000000	3.000000	4.000000	8.000000	5.000000	5.000000	4.000000	4.000000	6.000000	4.000000	9.000000	8.000000	6.000000	3.000000	3.000000	7.000000	4.000000	5.000000	3.000000	4.000000	4.000000	7.000000	6.000000	3.000000	3.000000	3.000000	4.000000	3.000000	1.000000	6.000000	2.000000	3.000000	6.000000	2.000000	3.000000
BR131001MAP0032-SORT_REDUCEDDATA-FILTERED_V1_65_C50A-90_C50A0	single	15.000000	17.000000	14.000000	11.000000	13.000000	9.000000	12.000000	9.000000	9.000000	14.000000	13.000000	11.000000	9.000000	8.000000	10.000000	10.000000	12.000000	12.000000	9.000000	10.000000	10.000000	16.000000	9.000000	13.000000	8.000000	9.000000	10.000000	6.000000	9.000000	9.000000	12.000000	11.000000	12.000000	5.000000	12.000000	13.000000	12.000000	12.000000	9.000000	12.000000	9.000000	6.000000	9.000000
BR131001MAP0032-SORT_REDUCEDDATA-FILTERED_V1_73_C50A-90_C50A0	single	7.000000	9.000000	5.000000	7.000000	11.000000	5.000000	9.000000	8.000000	8.000000	5.000000	4.000000	5.000000	6.000000	10.000000	7.000000	13.000000	10.000000	6.000000	8.000000	13.000000	9.000000	9.000000	6.000000	9.000000	4.000000	8.000000	9.000000	7.000000	8.000000	15.000000	8.000000	15.000000	8.000000	9.000000	6.000000	7.000000	8.000000	6.000000	9.000000	6.000000	10.000000	8.000000	9.000000
ST140421CROSSORI0001-SORT_REDUCEDDATA-FILTERED_V1_10_C50A0_C50A90	outside	17.000000	13.000000	14.000000	20.000000	19.000000	15.000000	16.000000	15.000000	15.000000	13.000000	14.000000	11.000000	19.000000	16.000000	15.000000	16.000000
ST140421CROSSORI0001-SORT_REDUCEDDATA-FILTERED_V1_12_C50A0_C50A90	outside	25.000000	21.000000	15.000000	21.000000	19.000000	13.000000	24.000000	20.000000	19.000000	23.000000	16.000000	22.000000	21.000000	15.000000	19.000000	15.000000
ST140421CROSSORI0001-SORT_REDUCEDDATA-FILTERED_V1_15_C50A45_C50A135	outside	28.000000	17.000000	25.000000	24.000000	14.000000	31.000000	24.000000	18.000000	21.000000	18.000000	24.000000	20.000000	20.000000	17.000000	18.000000	22.000000	26.000000	21.000000
ST140421CROSSORI0001-SORT_REDUCEDDATA-FILTERED_V1_17_C50A0_C50A90	single	28.000000	25.000000	17.000000	22.000000	20.000000	22.000000	20.000000	20.000000	26.000000	15.000000	22.000000	28.000000	24.000000	28.000000	21.000000	22.000000
ST140421CROSSORI0001-SORT_REDUCEDDATA-FILTERED_V1_18_C50A0_C50A90	intermediate	7.000000	6.000000	5.000000	6.000000	4.000000	5.000000	7.000000	6.000000	5.000000	4.000000	5.000000	5.000000	4.000000	5.000000	5.000000	8.000000
ST140421CROSSORI0001-SORT_REDUCEDDATA-FILTERED_V1_25_C50A0_C50A90	single	11.000000	13.000000	16.000000	19.000000	12.000000	17.000000	7.000000	14.000000	13.000000	22.000000	19.000000	17.000000	15.000000	15.000000	17.000000	7.000000
ST140421CROSSORI0001-SORT_REDUCEDDATA-FILTERED_V1_27_C50A45_C50A135	outside	31.000000	26.000000	32.000000	19.000000	18.000000	26.000000	25.000000	20.000000	20.000000	25.000000	24.000000	24.000000	27.000000	20.000000	23.000000	25.000000	24.000000	24.000000
ST140421CROSSORI0001-SORT_REDUCEDDATA-FILTERED_V1_29_C50A0_C50A90	single	22.000000	20.000000	18.000000	20.000000	25.000000	21.000000	16.000000	13.000000	22.000000	18.000000	17.000000	13.000000	20.000000	14.000000	24.000000	15.000000
ST140421CROSSORI0001-SORT_REDUCEDDATA-FILTERED_V1_35_C50A0_C50A90	single	20.000000	16.000000	17.000000	14.000000	13.000000	20.000000	18.000000	12.000000	17.000000	19.000000	13.000000	14.000000	20.000000	15.000000	14.000000	6.000000
ST140421CROSSORI0001-SORT_REDUCEDDATA-FILTERED_V1_64_C50A45_C50A135	outside	25.000000	18.000000	22.000000	15.000000	15.000000	17.000000	19.000000	17.000000	17.000000	20.000000	19.000000	17.000000	18.000000	17.000000	16.000000	16.000000	20.000000	23.000000
ST140421CROSSORI0001-SORT_REDUCEDDATA-FILTERED_V1_8_C50A0_C50A90	outside	18.000000	13.000000	18.000000	21.000000	24.000000	17.000000	29.000000	19.000000	19.000000	24.000000	20.000000	25.000000	28.000000	21.000000	22.000000	22.000000
ST140421CROSSORI0001-SORT_REDUCEDDATA-FILTERED_V1_84_C50A0_C50A90	outside	9.000000	8.000000	9.000000	9.000000	3.000000	8.000000	4.000000	8.000000	6.000000	8.000000	6.000000	5.000000	4.000000	7.000000	8.000000	7.000000
ST140425CROSSORI0001-SORT_REDUCEDDATA-FILTERED_V1_10_C50A-45_C50A-135	single	20.000000	14.000000	17.000000	16.000000	14.000000	15.000000	16.000000	20.000000	15.000000	11.000000	15.000000	21.000000	12.000000	18.000000	17.000000	19.000000	12.000000	13.000000	10.000000	13.000000	18.000000	18.000000	15.000000	12.000000	12.000000	17.000000	18.000000	12.000000	14.000000	15.000000
ST140425CROSSORI0001-SORT_REDUCEDDATA-FILTERED_V1_12_C50A0_C50A-90	single	10.000000	13.000000	9.000000	14.000000	7.000000	13.000000	15.000000	14.000000	10.000000	14.000000	18.000000	18.000000	15.000000	15.000000	7.000000	16.000000	14.000000	17.000000	14.000000	9.000000	19.000000	18.000000	15.000000	22.000000	22.000000
ST140425CROSSORI0001-SORT_REDUCEDDATA-FILTERED_V1_14_C50A-45_C50A-135	intermediate	26.000000	28.000000	31.000000	31.000000	26.000000	33.000000	21.000000	26.000000	21.000000	26.000000	22.000000	26.000000	28.000000	30.000000	30.000000	26.000000	29.000000	22.000000	25.000000	26.000000	31.000000	32.000000	23.000000	26.000000	23.000000	20.000000	27.000000	18.000000	28.000000	27.000000
ST140425CROSSORI0001-SORT_REDUCEDDATA-FILTERED_V1_14_C50A0_C50A-90	intermediate	11.000000	15.000000	19.000000	13.000000	22.000000	21.000000	13.000000	13.000000	15.000000	13.000000	22.000000	22.000000	13.000000	17.000000	15.000000	11.000000	18.000000	13.000000	14.000000	19.000000	20.000000	19.000000	15.000000	10.000000	22.000000
ST140425CROSSORI0001-SORT_REDUCEDDATA-FILTERED_V1_16_C50A0_C50A-90	single	33.000000	29.000000	23.000000	22.000000	29.000000	26.000000	26.000000	28.000000	31.000000	27.000000	32.000000	28.000000	30.000000	23.000000	23.000000	33.000000	33.000000	27.000000	27.000000	25.000000	24.000000	29.000000	28.000000	26.000000	20.000000
ST140425CROSSORI0001-SORT_REDUCEDDATA-FILTERED_V1_19_C50A0_C50A-90	outside	11.000000	21.000000	13.000000	23.000000	12.000000	26.000000	16.000000	13.000000	17.000000	17.000000	20.000000	23.000000	16.000000	13.000000	14.000000	21.000000	16.000000	15.000000	31.000000	14.000000	19.000000	13.000000	17.000000	18.000000	15.000000
ST140425CROSSORI0001-SORT_REDUCEDDATA-FILTERED_V1_24_C50A0_C50A-90	outside	15.000000	15.000000	22.000000	22.000000	26.000000	18.000000	19.000000	22.000000	18.000000	12.000000	25.000000	15.000000	21.000000	15.000000	16.000000	18.000000	19.000000	21.000000	15.000000	11.000000	21.000000	22.000000	25.000000	16.000000	16.000000
ST140425CROSSORI0001-SORT_REDUCEDDATA-FILTERED_V1_25_C50A0_C50A-90	single	15.000000	21.000000	18.000000	30.000000	26.000000	21.000000	19.000000	22.000000	21.000000	11.000000	22.000000	23.000000	20.000000	16.000000	21.000000	22.000000	29.000000	16.000000	27.000000	13.000000	21.000000	23.000000	20.000000	29.000000	18.000000
ST140425CROSSORI0001-SORT_REDUCEDDATA-FILTERED_V1_27_C50A0_C50A-90	single	25.000000	24.000000	30.000000	27.000000	28.000000	24.000000	23.000000	25.000000	28.000000	28.000000	27.000000	28.000000	24.000000	22.000000	23.000000	19.000000	32.000000	27.000000	33.000000	20.000000	31.000000	22.000000	31.000000	18.000000	26.000000
ST140425CROSSORI0001-SORT_REDUCEDDATA-FILTERED_V1_30_C50A-45_C50A-135	single	37.000000	33.000000	33.000000	40.000000	34.000000	29.000000	39.000000	28.000000	22.000000	34.000000	38.000000	38.000000	30.000000	36.000000	41.000000	35.000000	35.000000	33.000000	36.000000	NaN	32.000000	35.000000	31.000000	37.000000	32.000000	35.000000	33.000000	37.000000	34.000000	32.000000
ST140425CROSSORI0001-SORT_REDUCEDDATA-FILTERED_V1_32_C50A0_C50A-90	outside	7.000000	14.000000	18.000000	8.000000	13.000000	11.000000	12.000000	13.000000	12.000000	7.000000	11.000000	16.000000	14.000000	15.000000	12.000000	9.000000	10.000000	12.000000	17.000000	9.000000	19.000000	15.000000	8.000000	12.000000	15.000000
ST140425CROSSORI0001-SORT_REDUCEDDATA-FILTERED_V1_37_C50A-45_C50A-135	outside	14.000000	10.000000	12.000000	13.000000	11.000000	14.000000	11.000000	12.000000	9.000000	11.000000	7.000000	10.000000	16.000000	18.000000	14.000000	16.000000	12.000000	13.000000	13.000000	12.000000	11.000000	20.000000	7.000000	14.000000	21.000000	13.000000	13.000000	7.000000	6.000000	11.000000
ST140425CROSSORI0001-SORT_REDUCEDDATA-FILTERED_V1_49_C50A0_C50A-90	outside	6.000000	12.000000	10.000000	10.000000	10.000000	13.000000	7.000000	8.000000	10.000000	8.000000	11.000000	16.000000	13.000000	9.000000	12.000000	7.000000	7.000000	9.000000	17.000000	13.000000	13.000000	8.000000	7.000000	9.000000	10.000000
ST140425CROSSORI0001-SORT_REDUCEDDATA-FILTERED_V1_51_C50A-45_C50A-135	single	14.000000	14.000000	10.000000	10.000000	12.000000	10.000000	5.000000	6.000000	11.000000	12.000000	8.000000	10.000000	9.000000	19.000000	12.000000	11.000000	7.000000	8.000000	8.000000	13.000000	15.000000	17.000000	17.000000	12.000000	8.000000	9.000000	11.000000	14.000000	14.000000	10.000000
ST140425CROSSORI0001-SORT_REDUCEDDATA-FILTERED_V1_62_C50A-45_C50A-135	single	14.000000	16.000000	13.000000	13.000000	16.000000	16.000000	12.000000	16.000000	12.000000	13.000000	9.000000	13.000000	14.000000	8.000000	20.000000	10.000000	14.000000	12.000000	14.000000	15.000000	14.000000	16.000000	12.000000	13.000000	13.000000	12.000000	12.000000	14.000000	10.000000	11.000000
ST140425CROSSORI0001-SORT_REDUCEDDATA-FILTERED_V1_64_C50A0_C50A-90	outside	18.000000	26.000000	18.000000	17.000000	16.000000	23.000000	17.000000	25.000000	16.000000	19.000000	25.000000	25.000000	16.000000	10.000000	9.000000	15.000000	20.000000	15.000000	25.000000	20.000000	23.000000	12.000000	25.000000	19.000000	14.000000
ST140425CROSSORI0001-SORT_REDUCEDDATA-FILTERED_V1_8_C50A-45_C50A-135	single	26.000000	27.000000	33.000000	32.000000	29.000000	28.000000	28.000000	26.000000	26.000000	29.000000	25.000000	23.000000	28.000000	32.000000	21.000000	32.000000	29.000000	22.000000	20.000000	25.000000	28.000000	25.000000	24.000000	26.000000	36.000000	27.000000	31.000000	25.000000	26.000000	32.000000
ST140425CROSSORI0001-SORT_REDUCEDDATA-FILTERED_V1_92_C50A0_C50A-90	single	13.000000	10.000000	7.000000	10.000000	14.000000	14.000000	14.000000	13.000000	16.000000	13.000000	18.000000	16.000000	18.000000	14.000000	9.000000	12.000000	19.000000	15.000000	20.000000	12.000000	23.000000	17.000000	17.000000	13.000000	12.000000
ST140425CROSSORI0001-SORT_REDUCEDDATA-FILTERED_V1_96_C50A0_C50A-90	single	16.000000	22.000000	19.000000	15.000000	21.000000	21.000000	18.000000	20.000000	25.000000	10.000000	23.000000	18.000000	15.000000	23.000000	21.000000	23.000000	22.000000	23.000000	19.000000	13.000000	19.000000	24.000000	16.000000	21.000000	16.000000
ST140425CROSSORI0001-SORT_REDUCEDDATA-FILTERED_V1_99_C50A-45_C50A-135	outside	14.000000	14.000000	19.000000	15.000000	22.000000	14.000000	22.000000	16.000000	20.000000	14.000000	15.000000	16.000000	18.000000	18.000000	23.000000	17.000000	19.000000	13.000000	16.000000	13.000000	22.000000	22.000000	19.000000	20.000000	16.000000	18.000000	17.000000	10.000000	15.000000	14.000000
ST140429CROSSORI0001-SORT_REDUCEDDATA-FILTERED_V1_12_C50A0_C50A-90	single	17.000000	18.000000	17.000000	22.000000	23.000000	24.000000	22.000000	17.000000	22.000000	23.000000	16.000000	24.000000	22.000000	23.000000
ST140429CROSSORI0001-SORT_REDUCEDDATA-FILTERED_V1_13_C50A-45_C50A-135	outside	23.000000	26.000000	22.000000	29.000000	26.000000	26.000000	23.000000	20.000000	18.000000	32.000000	25.000000	27.000000	30.000000	28.000000	30.000000	28.000000
ST140429CROSSORI0001-SORT_REDUCEDDATA-FILTERED_V1_14_C50A-45_C50A-135	single	31.000000	32.000000	32.000000	31.000000	34.000000	29.000000	28.000000	25.000000	26.000000	37.000000	31.000000	36.000000	35.000000	28.000000	39.000000	34.000000
ST140429CROSSORI0001-SORT_REDUCEDDATA-FILTERED_V1_16_C50A0_C50A-90	single	36.000000	29.000000	34.000000	36.000000	36.000000	31.000000	38.000000	29.000000	30.000000	38.000000	33.000000	33.000000	37.000000	30.000000
ST140429CROSSORI0001-SORT_REDUCEDDATA-FILTERED_V1_17_C50A0_C50A-90	single	7.000000	7.000000	15.000000	8.000000	15.000000	13.000000	17.000000	12.000000	19.000000	16.000000	12.000000	11.000000	14.000000	9.000000
ST140429CROSSORI0001-SORT_REDUCEDDATA-FILTERED_V1_18_C50A-45_C50A-135	single	44.000000	43.000000	40.000000	41.000000	49.000000	51.000000	36.000000	42.000000	39.000000	49.000000	38.000000	44.000000	47.000000	51.000000	43.000000	38.000000
ST140429CROSSORI0001-SORT_REDUCEDDATA-FILTERED_V1_20_C50A-45_C50A-135	single	23.000000	27.000000	22.000000	23.000000	22.000000	22.000000	20.000000	27.000000	22.000000	23.000000	23.000000	27.000000	NaN	22.000000	21.000000	19.000000
ST140429CROSSORI0001-SORT_REDUCEDDATA-FILTERED_V1_23_C50A0_C50A-90	single	10.000000	8.000000	8.000000	15.000000	12.000000	18.000000	19.000000	12.000000	15.000000	24.000000	12.000000	12.000000	14.000000	13.000000
ST140429CROSSORI0001-SORT_REDUCEDDATA-FILTERED_V1_30_C50A-45_C50A-135	single	31.000000	32.000000	26.000000	39.000000	39.000000	41.000000	40.000000	42.000000	44.000000	36.000000	38.000000	46.000000	33.000000	38.000000	39.000000	43.000000
ST140429CROSSORI0001-SORT_REDUCEDDATA-FILTERED_V1_32_C50A0_C50A-90	single	13.000000	20.000000	22.000000	16.000000	20.000000	22.000000	10.000000	19.000000	21.000000	30.000000	15.000000	18.000000	18.000000	12.000000
ST140429CROSSORI0001-SORT_REDUCEDDATA-FILTERED_V1_36_C50A0_C50A-90	single	18.000000	16.000000	17.000000	14.000000	20.000000	20.000000	16.000000	17.000000	27.000000	21.000000	23.000000	20.000000	24.000000	18.000000
ST140429CROSSORI0001-SORT_REDUCEDDATA-FILTERED_V1_37_C50A-45_C50A-135	single	8.000000	8.000000	9.000000	7.000000	9.000000	8.000000	3.000000	8.000000	6.000000	6.000000	8.000000	11.000000	10.000000	4.000000	11.000000	8.000000
ST140429CROSSORI0001-SORT_REDUCEDDATA-FILTERED_V1_38_C50A0_C50A-90	single	13.000000	18.000000	15.000000	17.000000	19.000000	10.000000	20.000000	11.000000	23.000000	17.000000	16.000000	15.000000	16.000000	19.000000
ST140429CROSSORI0001-SORT_REDUCEDDATA-FILTERED_V1_41_C50A-45_C50A-135	single	11.000000	13.000000	17.000000	16.000000	14.000000	22.000000	17.000000	16.000000	15.000000	17.000000	16.000000	9.000000	8.000000	13.000000	15.000000	7.000000
ST140429CROSSORI0001-SORT_REDUCEDDATA-FILTERED_V1_42_C50A0_C50A-90	single	24.000000	20.000000	23.000000	20.000000	25.000000	16.000000	22.000000	14.000000	27.000000	28.000000	28.000000	25.000000	29.000000	23.000000
ST140429CROSSORI0001-SORT_REDUCEDDATA-FILTERED_V1_6_C50A0_C50A-90	intermediate	22.000000	22.000000	21.000000	24.000000	14.000000	22.000000	21.000000	22.000000	20.000000	30.000000	24.000000	21.000000	25.000000	24.000000
ST140429CROSSORI0001-SORT_REDUCEDDATA-FILTERED_V1_7_C50A0_C50A-90	mixture	10.000000	13.000000	14.000000	22.000000	14.000000	15.000000	12.000000	13.000000	21.000000	17.000000	23.000000	11.000000	18.000000	14.000000
ST140429CROSSORI0001-SORT_REDUCEDDATA-FILTERED_V1_70_C50A-45_C50A-135	single	13.000000	7.000000	11.000000	8.000000	7.000000	6.000000	11.000000	8.000000	8.000000	15.000000	6.000000	9.000000	10.000000	10.000000	5.000000	6.000000
ST140429CROSSORI0001-SORT_REDUCEDDATA-FILTERED_V1_71_C50A-45_C50A-135	single	6.000000	8.000000	9.000000	12.000000	12.000000	10.000000	14.000000	11.000000	10.000000	15.000000	8.000000	17.000000	9.000000	7.000000	12.000000	13.000000
ST140429CROSSORI0001-SORT_REDUCEDDATA-FILTERED_V1_71_C50A0_C50A-90	single	21.000000	22.000000	17.000000	13.000000	18.000000	16.000000	18.000000	16.000000	14.000000	24.000000	18.000000	19.000000	16.000000	19.000000
ST140429CROSSORI0001-SORT_REDUCEDDATA-FILTERED_V1_77_C50A0_C50A-90	single	12.000000	13.000000	14.000000	11.000000	16.000000	17.000000	13.000000	13.000000	16.000000	18.000000	11.000000	14.000000	15.000000	10.000000
ST140429CROSSORI0001-SORT_REDUCEDDATA-FILTERED_V1_8_C50A0_C50A-90	single	32.000000	30.000000	31.000000	32.000000	43.000000	37.000000	33.000000	29.000000	36.000000	39.000000	27.000000	35.000000	34.000000	35.000000
ST140429CROSSORI0001-SORT_REDUCEDDATA-FILTERED_V1_85_C50A0_C50A-90	single	16.000000	18.000000	22.000000	16.000000	21.000000	16.000000	25.000000	19.000000	16.000000	23.000000	13.000000	20.000000	21.000000	19.000000
ST140429CROSSORI0001-SORT_REDUCEDDATA-FILTERED_V1_96_C50A-45_C50A-135	single	29.000000	37.000000	37.000000	36.000000	29.000000	30.000000	31.000000	29.000000	36.000000	30.000000	29.000000	31.000000	38.000000	32.000000	39.000000	30.000000
ST140429CROSSORI0001-SORT_REDUCEDDATA-FILTERED_V1_96_C50A0_C50A-90	single	22.000000	25.000000	24.000000	18.000000	19.000000	23.000000	16.000000	14.000000	19.000000	21.000000	20.000000	29.000000	30.000000	14.000000
ST140501CROSSORI0002-SORT_REDUCEDDATA-FILTERED_V1_1_C50A180_C50A270	single	9.000000	15.000000	14.000000	19.000000	13.000000	19.000000	21.000000	15.000000	18.000000	15.000000	13.000000	12.000000	15.000000	18.000000	14.000000	13.000000	16.000000	16.000000	11.000000	9.000000	13.000000	16.000000	10.000000	13.000000	17.000000	17.000000	16.000000	20.000000	12.000000
ST140501CROSSORI0002-SORT_REDUCEDDATA-FILTERED_V1_11_C50A135_C50A225	single	26.000000	27.000000	36.000000	27.000000	24.000000	30.000000	29.000000	34.000000	32.000000	36.000000	33.000000	32.000000	33.000000	29.000000	34.000000	31.000000	31.000000	28.000000	31.000000	27.000000	34.000000	26.000000	29.000000
ST140501CROSSORI0002-SORT_REDUCEDDATA-FILTERED_V1_12_C50A135_C50A225	single	26.000000	27.000000	26.000000	25.000000	25.000000	27.000000	23.000000	20.000000	20.000000	21.000000	30.000000	27.000000	21.000000	33.000000	23.000000	23.000000	31.000000	24.000000	23.000000	23.000000	27.000000	22.000000	26.000000
ST140501CROSSORI0002-SORT_REDUCEDDATA-FILTERED_V1_12_C50A180_C50A270	single	16.000000	22.000000	15.000000	16.000000	13.000000	20.000000	17.000000	18.000000	19.000000	23.000000	16.000000	19.000000	18.000000	21.000000	22.000000	20.000000	24.000000	23.000000	18.000000	14.000000	16.000000	19.000000	17.000000	21.000000	18.000000	13.000000	16.000000	27.000000	19.000000
ST140501CROSSORI0002-SORT_REDUCEDDATA-FILTERED_V1_13_C50A135_C50A225	single	23.000000	23.000000	32.000000	26.000000	27.000000	28.000000	30.000000	27.000000	27.000000	25.000000	20.000000	31.000000	26.000000	27.000000	23.000000	28.000000	28.000000	23.000000	29.000000	24.000000	27.000000	32.000000	28.000000
ST140501CROSSORI0002-SORT_REDUCEDDATA-FILTERED_V1_19_C50A180_C50A270	outside	5.000000	6.000000	6.000000	5.000000	7.000000	6.000000	5.000000	3.000000	6.000000	9.000000	2.000000	4.000000	3.000000	4.000000	6.000000	4.000000	6.000000	4.000000	5.000000	5.000000	5.000000	4.000000	5.000000	5.000000	3.000000	4.000000	5.000000	6.000000	5.000000
ST140501CROSSORI0002-SORT_REDUCEDDATA-FILTERED_V1_26_C50A135_C50A225	outside	28.000000	23.000000	35.000000	24.000000	30.000000	31.000000	31.000000	26.000000	24.000000	29.000000	25.000000	30.000000	28.000000	22.000000	27.000000	25.000000	19.000000	24.000000	19.000000	26.000000	30.000000	33.000000	32.000000
ST140501CROSSORI0002-SORT_REDUCEDDATA-FILTERED_V1_3_C50A180_C50A270	single	21.000000	28.000000	21.000000	21.000000	26.000000	24.000000	22.000000	26.000000	23.000000	26.000000	31.000000	23.000000	20.000000	25.000000	16.000000	23.000000	27.000000	25.000000	32.000000	25.000000	30.000000	26.000000	32.000000	21.000000	33.000000	21.000000	16.000000	35.000000	27.000000
ST140501CROSSORI0002-SORT_REDUCEDDATA-FILTERED_V1_32_C50A135_C50A225	single	28.000000	37.000000	43.000000	33.000000	28.000000	34.000000	30.000000	31.000000	35.000000	33.000000	34.000000	32.000000	29.000000	33.000000	39.000000	37.000000	29.000000	36.000000	29.000000	26.000000	40.000000	37.000000	33.000000
ST140501CROSSORI0002-SORT_REDUCEDDATA-FILTERED_V1_35_C50A180_C50A270	intermediate	16.000000	26.000000	21.000000	20.000000	21.000000	25.000000	18.000000	20.000000	21.000000	24.000000	27.000000	19.000000	21.000000	18.000000	17.000000	22.000000	23.000000	18.000000	18.000000	18.000000	22.000000	22.000000	16.000000	20.000000	22.000000	18.000000	20.000000	25.000000	17.000000
ST140501CROSSORI0002-SORT_REDUCEDDATA-FILTERED_V1_37_C50A180_C50A270	single	11.000000	16.000000	14.000000	11.000000	9.000000	12.000000	16.000000	14.000000	15.000000	15.000000	13.000000	18.000000	14.000000	14.000000	7.000000	20.000000	NaN	12.000000	14.000000	15.000000	12.000000	20.000000	13.000000	11.000000	11.000000	10.000000	16.000000	23.000000	14.000000
ST140501CROSSORI0002-SORT_REDUCEDDATA-FILTERED_V1_39_C50A135_C50A225	single	4.000000	8.000000	10.000000	7.000000	13.000000	9.000000	1.000000	5.000000	7.000000	11.000000	5.000000	7.000000	7.000000	6.000000	13.000000	6.000000	9.000000	10.000000	5.000000	12.000000	7.000000	5.000000	8.000000
ST140501CROSSORI0002-SORT_REDUCEDDATA-FILTERED_V1_40_C50A180_C50A270	single	17.000000	16.000000	9.000000	12.000000	8.000000	10.000000	13.000000	14.000000	9.000000	14.000000	15.000000	9.000000	10.000000	18.000000	13.000000	13.000000	18.000000	11.000000	12.000000	6.000000	14.000000	17.000000	10.000000	11.000000	9.000000	12.000000	13.000000	15.000000	18.000000
ST140501CROSSORI0002-SORT_REDUCEDDATA-FILTERED_V1_41_C50A180_C50A270	single	28.000000	22.000000	26.000000	19.000000	19.000000	26.000000	24.000000	24.000000	19.000000	29.000000	22.000000	19.000000	23.000000	22.000000	24.000000	25.000000	24.000000	27.000000	27.000000	23.000000	22.000000	17.000000	21.000000	22.000000	15.000000	23.000000	17.000000	26.000000	16.000000
ST140501CROSSORI0002-SORT_REDUCEDDATA-FILTERED_V1_44_C50A180_C50A270	single	19.000000	16.000000	22.000000	17.000000	15.000000	20.000000	18.000000	14.000000	17.000000	17.000000	22.000000	15.000000	15.000000	20.000000	12.000000	22.000000	23.000000	16.000000	25.000000	20.000000	18.000000	21.000000	20.000000	21.000000	17.000000	25.000000	14.000000	21.000000	23.000000
ST140501CROSSORI0002-SORT_REDUCEDDATA-FILTERED_V1_45_C50A135_C50A225	single	26.000000	28.000000	27.000000	25.000000	15.000000	18.000000	19.000000	19.000000	29.000000	28.000000	33.000000	28.000000	27.000000	20.000000	22.000000	31.000000	23.000000	22.000000	23.000000	23.000000	26.000000	29.000000	33.000000
ST140501CROSSORI0002-SORT_REDUCEDDATA-FILTERED_V1_45_C50A180_C50A270	single	26.000000	30.000000	35.000000	25.000000	29.000000	35.000000	32.000000	28.000000	25.000000	33.000000	37.000000	24.000000	31.000000	32.000000	28.000000	31.000000	38.000000	30.000000	35.000000	32.000000	29.000000	39.000000	31.000000	28.000000	27.000000	33.000000	28.000000	29.000000	30.000000
ST140501CROSSORI0002-SORT_REDUCEDDATA-FILTERED_V1_47_C50A180_C50A270	single	5.000000	6.000000	7.000000	6.000000	4.000000	7.000000	8.000000	5.000000	7.000000	8.000000	6.000000	9.000000	9.000000	8.000000	6.000000	9.000000	10.000000	4.000000	6.000000	3.000000	6.000000	4.000000	8.000000	8.000000	7.000000	6.000000	8.000000	6.000000	3.000000
ST140501CROSSORI0002-SORT_REDUCEDDATA-FILTERED_V1_51_C50A180_C50A270	intermediate	15.000000	16.000000	16.000000	16.000000	18.000000	19.000000	17.000000	16.000000	19.000000	17.000000	15.000000	18.000000	17.000000	18.000000	21.000000	17.000000	23.000000	11.000000	15.000000	15.000000	19.000000	15.000000	14.000000	18.000000	11.000000	21.000000	12.000000	21.000000	23.000000
ST140501CROSSORI0002-SORT_REDUCEDDATA-FILTERED_V1_52_C50A135_C50A225	intermediate	18.000000	15.000000	16.000000	13.000000	12.000000	8.000000	15.000000	14.000000	13.000000	19.000000	14.000000	20.000000	19.000000	17.000000	18.000000	18.000000	14.000000	9.000000	17.000000	16.000000	15.000000	9.000000	16.000000
ST140501CROSSORI0002-SORT_REDUCEDDATA-FILTERED_V1_55_C50A135_C50A225	intermediate	5.000000	4.000000	7.000000	5.000000	7.000000	7.000000	5.000000	3.000000	6.000000	4.000000	7.000000	5.000000	3.000000	4.000000	2.000000	4.000000	6.000000	7.000000	1.000000	4.000000	4.000000	10.000000	7.000000
ST140501CROSSORI0002-SORT_REDUCEDDATA-FILTERED_V1_55_C50A180_C50A270	intermediate	9.000000	8.000000	8.000000	7.000000	5.000000	8.000000	8.000000	4.000000	8.000000	10.000000	6.000000	6.000000	3.000000	6.000000	10.000000	7.000000	14.000000	5.000000	10.000000	4.000000	5.000000	2.000000	6.000000	1.000000	6.000000	3.000000	8.000000	7.000000	3.000000
ST140501CROSSORI0002-SORT_REDUCEDDATA-FILTERED_V1_66_C50A135_C50A225	single	28.000000	25.000000	33.000000	29.000000	30.000000	22.000000	27.000000	30.000000	33.000000	35.000000	28.000000	28.000000	27.000000	26.000000	33.000000	26.000000	30.000000	32.000000	29.000000	32.000000	37.000000	28.000000	32.000000
ST140501CROSSORI0002-SORT_REDUCEDDATA-FILTERED_V1_68_C50A180_C50A270	single	22.000000	32.000000	27.000000	19.000000	24.000000	29.000000	22.000000	23.000000	18.000000	22.000000	23.000000	25.000000	32.000000	28.000000	31.000000	24.000000	28.000000	29.000000	25.000000	24.000000	23.000000	26.000000	20.000000	32.000000	21.000000	26.000000	18.000000	25.000000	19.000000
ST140501CROSSORI0002-SORT_REDUCEDDATA-FILTERED_V1_69_C50A180_C50A270	single	5.000000	16.000000	24.000000	6.000000	14.000000	12.000000	11.000000	12.000000	12.000000	20.000000	16.000000	10.000000	16.000000	16.000000	13.000000	21.000000	16.000000	8.000000	20.000000	14.000000	10.000000	8.000000	19.000000	15.000000	13.000000	10.000000	16.000000	17.000000	14.000000
ST140501CROSSORI0002-SORT_REDUCEDDATA-FILTERED_V1_7_C50A180_C50A270	single	11.000000	21.000000	13.000000	11.000000	12.000000	13.000000	15.000000	14.000000	13.000000	18.000000	14.000000	14.000000	9.000000	13.000000	17.000000	17.000000	20.000000	13.000000	20.000000	11.000000	16.000000	14.000000	14.000000	17.000000	14.000000	14.000000	20.000000	19.000000	19.000000
ST140501CROSSORI0002-SORT_REDUCEDDATA-FILTERED_V1_70_C50A135_C50A225	single	3.000000	6.000000	6.000000	4.000000	11.000000	4.000000	7.000000	6.000000	8.000000	6.000000	4.000000	6.000000	7.000000	6.000000	2.000000	10.000000	7.000000	8.000000	4.000000	10.000000	6.000000	6.000000	8.000000
ST140501CROSSORI0002-SORT_REDUCEDDATA-FILTERED_V1_72_C50A180_C50A270	single	10.000000	12.000000	15.000000	9.000000	11.000000	6.000000	9.000000	13.000000	9.000000	8.000000	7.000000	7.000000	5.000000	10.000000	3.000000	8.000000	10.000000	9.000000	12.000000	6.000000	3.000000	11.000000	7.000000	10.000000	7.000000	6.000000	6.000000	7.000000	9.000000
ST140501CROSSORI0002-SORT_REDUCEDDATA-FILTERED_V1_77_C50A180_C50A270	single	9.000000	21.000000	16.000000	10.000000	14.000000	11.000000	14.000000	12.000000	7.000000	5.000000	18.000000	8.000000	15.000000	8.000000	16.000000	16.000000	19.000000	10.000000	19.000000	11.000000	6.000000	15.000000	11.000000	8.000000	13.000000	18.000000	8.000000	11.000000	10.000000
ST140501CROSSORI0002-SORT_REDUCEDDATA-FILTERED_V1_82_C50A135_C50A225	single	10.000000	14.000000	14.000000	12.000000	9.000000	15.000000	9.000000	16.000000	16.000000	11.000000	16.000000	15.000000	11.000000	13.000000	15.000000	15.000000	12.000000	18.000000	9.000000	13.000000	11.000000	16.000000	10.000000
ST140501CROSSORI0002-SORT_REDUCEDDATA-FILTERED_V1_84_C50A180_C50A270	single	11.000000	8.000000	10.000000	9.000000	11.000000	15.000000	15.000000	19.000000	11.000000	10.000000	9.000000	6.000000	8.000000	12.000000	11.000000	12.000000	13.000000	11.000000	16.000000	6.000000	11.000000	11.000000	12.000000	9.000000	11.000000	6.000000	14.000000	18.000000	14.000000
ST140501CROSSORI0002-SORT_REDUCEDDATA-FILTERED_V1_85_C50A180_C50A270	single	29.000000	32.000000	30.000000	24.000000	28.000000	29.000000	32.000000	29.000000	30.000000	32.000000	30.000000	24.000000	30.000000	28.000000	27.000000	34.000000	33.000000	25.000000	34.000000	27.000000	28.000000	34.000000	35.000000	28.000000	26.000000	34.000000	31.000000	32.000000	37.000000
ST140501CROSSORI0002-SORT_REDUCEDDATA-FILTERED_V1_96_C50A135_C50A225	single	19.000000	22.000000	31.000000	20.000000	31.000000	23.000000	19.000000	28.000000	23.000000	33.000000	27.000000	29.000000	27.000000	27.000000	30.000000	31.000000	28.000000	29.000000	21.000000	25.000000	29.000000	31.000000	23.000000
ST140501CROSSORI0002-SORT_REDUCEDDATA-FILTERED_V1_97_C50A180_C50A270	single	15.000000	17.000000	17.000000	16.000000	13.000000	15.000000	17.000000	11.000000	13.000000	18.000000	17.000000	18.000000	14.000000	16.000000	11.000000	18.000000	19.000000	16.000000	15.000000	13.000000	15.000000	12.000000	11.000000	14.000000	11.000000	21.000000	8.000000	22.000000	14.000000
ST140501CROSSORI0002-SORT_REDUCEDDATA-FILTERED_V1_99_C50A135_C50A225	single	11.000000	3.000000	NaN	7.000000	6.000000	4.000000	8.000000	5.000000	11.000000	10.000000	5.000000	5.000000	6.000000	9.000000	9.000000	5.000000	7.000000	9.000000	7.000000	12.000000	10.000000	12.000000	4.000000
ST140516CROSSORI0001-SORT_REDUCEDDATA-FILTERED_V1_11_C50A90_C50A180	single	8.000000	7.000000	8.000000	2.000000	4.000000	8.000000	3.000000	4.000000	6.000000	3.000000	2.000000	8.000000	2.000000	4.000000	2.000000	6.000000	6.000000	7.000000	4.000000	6.000000
ST140516CROSSORI0001-SORT_REDUCEDDATA-FILTERED_V1_14_C50A45_C50A135	outside	11.000000	20.000000	15.000000	17.000000	14.000000	16.000000	20.000000	14.000000	16.000000	20.000000	13.000000	18.000000	12.000000	11.000000	16.000000	15.000000	8.000000	15.000000
ST140516CROSSORI0001-SORT_REDUCEDDATA-FILTERED_V1_15_C50A45_C50A135	single	34.000000	34.000000	40.000000	39.000000	32.000000	35.000000	35.000000	37.000000	30.000000	41.000000	32.000000	26.000000	38.000000	32.000000	40.000000	29.000000	35.000000	39.000000
ST140516CROSSORI0001-SORT_REDUCEDDATA-FILTERED_V1_24_C50A45_C50A135	outside	7.000000	6.000000	5.000000	10.000000	6.000000	8.000000	14.000000	12.000000	4.000000	9.000000	2.000000	7.000000	7.000000	8.000000	9.000000	10.000000	12.000000	6.000000
ST140516CROSSORI0001-SORT_REDUCEDDATA-FILTERED_V1_24_C50A90_C50A180	outside	15.000000	9.000000	13.000000	17.000000	14.000000	11.000000	9.000000	17.000000	13.000000	14.000000	8.000000	13.000000	9.000000	16.000000	13.000000	14.000000	10.000000	18.000000	11.000000	13.000000
ST140516CROSSORI0001-SORT_REDUCEDDATA-FILTERED_V1_25_C50A90_C50A180	single	8.000000	7.000000	7.000000	12.000000	11.000000	10.000000	10.000000	12.000000	13.000000	9.000000	3.000000	7.000000	10.000000	10.000000	6.000000	14.000000	9.000000	8.000000	11.000000	9.000000
ST140516CROSSORI0001-SORT_REDUCEDDATA-FILTERED_V1_33_C50A45_C50A135	single	12.000000	15.000000	3.000000	12.000000	9.000000	2.000000	6.000000	6.000000	15.000000	8.000000	9.000000	8.000000	5.000000	6.000000	7.000000	6.000000	4.000000	8.000000
ST140516CROSSORI0001-SORT_REDUCEDDATA-FILTERED_V1_4_C50A90_C50A180	single	8.000000	5.000000	2.000000	5.000000	3.000000	3.000000	9.000000	5.000000	4.000000	4.000000	2.000000	6.000000	6.000000	5.000000	2.000000	4.000000	5.000000	2.000000	8.000000	5.000000
ST140516CROSSORI0001-SORT_REDUCEDDATA-FILTERED_V1_41_C50A45_C50A135	single	13.000000	15.000000	7.000000	6.000000	7.000000	11.000000	8.000000	9.000000	11.000000	14.000000	9.000000	16.000000	14.000000	15.000000	9.000000	10.000000	9.000000	12.000000
ST140516CROSSORI0001-SORT_REDUCEDDATA-FILTERED_V1_43_C50A90_C50A180	single	12.000000	14.000000	17.000000	15.000000	12.000000	9.000000	18.000000	11.000000	14.000000	9.000000	14.000000	10.000000	13.000000	9.000000	13.000000	9.000000	12.000000	10.000000	14.000000	8.000000
ST140516CROSSORI0001-SORT_REDUCEDDATA-FILTERED_V1_44_C50A45_C50A135	mixture	3.000000	5.000000	5.000000	5.000000	3.000000	4.000000	3.000000	6.000000	7.000000	8.000000	3.000000	11.000000	8.000000	7.000000	5.000000	3.000000	3.000000	4.000000
ST140516CROSSORI0001-SORT_REDUCEDDATA-FILTERED_V1_48_C50A45_C50A135	single	27.000000	24.000000	32.000000	30.000000	31.000000	31.000000	20.000000	23.000000	26.000000	36.000000	28.000000	24.000000	30.000000	26.000000	26.000000	20.000000	31.000000	23.000000
ST140516CROSSORI0001-SORT_REDUCEDDATA-FILTERED_V1_49_C50A45_C50A135	single	10.000000	13.000000	8.000000	12.000000	10.000000	5.000000	6.000000	5.000000	10.000000	10.000000	6.000000	9.000000	4.000000	9.000000	10.000000	10.000000	7.000000	10.000000
ST140516CROSSORI0001-SORT_REDUCEDDATA-FILTERED_V1_49_C50A90_C50A180	single	17.000000	18.000000	12.000000	17.000000	9.000000	10.000000	18.000000	11.000000	10.000000	12.000000	14.000000	12.000000	15.000000	10.000000	11.000000	16.000000	12.000000	9.000000	13.000000	12.000000
ST140516CROSSORI0001-SORT_REDUCEDDATA-FILTERED_V1_52_C50A45_C50A135	single	22.000000	25.000000	23.000000	20.000000	22.000000	22.000000	14.000000	17.000000	14.000000	19.000000	15.000000	20.000000	17.000000	18.000000	24.000000	15.000000	14.000000	13.000000
ST140516CROSSORI0001-SORT_REDUCEDDATA-FILTERED_V1_52_C50A90_C50A180	single	16.000000	21.000000	17.000000	19.000000	23.000000	15.000000	24.000000	22.000000	25.000000	17.000000	15.000000	19.000000	16.000000	17.000000	19.000000	27.000000	11.000000	21.000000	20.000000	15.000000
ST140516CROSSORI0001-SORT_REDUCEDDATA-FILTERED_V1_55_C50A45_C50A135	single	0.000000	0.000000	0.000000	0.000000	NaN	0.000000	0.000000	0.000000	0.000000	0.000000	0.000000	0.000000	0.000000	0.000000	0.000000	0.000000	0.000000	0.000000
ST140516CROSSORI0001-SORT_REDUCEDDATA-FILTERED_V1_56_C50A45_C50A135	single	32.000000	26.000000	27.000000	26.000000	23.000000	35.000000	22.000000	18.000000	27.000000	26.000000	23.000000	29.000000	28.000000	27.000000	26.000000	22.000000	31.000000	23.000000
ST140516CROSSORI0001-SORT_REDUCEDDATA-FILTERED_V1_61_C50A45_C50A135	outside	26.000000	30.000000	16.000000	30.000000	26.000000	22.000000	28.000000	23.000000	23.000000	28.000000	21.000000	20.000000	24.000000	25.000000	20.000000	25.000000	18.000000	16.000000
ST140516CROSSORI0001-SORT_REDUCEDDATA-FILTERED_V1_61_C50A90_C50A180	outside	8.000000	22.000000	12.000000	13.000000	12.000000	10.000000	12.000000	16.000000	18.000000	13.000000	11.000000	13.000000	7.000000	15.000000	6.000000	13.000000	10.000000	14.000000	11.000000	6.000000
ST140516CROSSORI0001-SORT_REDUCEDDATA-FILTERED_V1_63_C50A45_C50A135	intermediate	12.000000	15.000000	9.000000	21.000000	13.000000	13.000000	10.000000	11.000000	6.000000	12.000000	12.000000	16.000000	5.000000	11.000000	13.000000	9.000000	11.000000	9.000000
ST140516CROSSORI0001-SORT_REDUCEDDATA-FILTERED_V1_70_C50A45_C50A135	single	9.000000	18.000000	9.000000	11.000000	9.000000	13.000000	11.000000	15.000000	5.000000	11.000000	8.000000	8.000000	12.000000	17.000000	12.000000	12.000000	9.000000	3.000000
ST140516CROSSORI0001-SORT_REDUCEDDATA-FILTERED_V1_73_C50A90_C50A180	single	9.000000	7.000000	6.000000	11.000000	17.000000	4.000000	7.000000	9.000000	13.000000	11.000000	10.000000	18.000000	5.000000	8.000000	6.000000	9.000000	5.000000	10.000000	4.000000	9.000000
ST140516CROSSORI0001-SORT_REDUCEDDATA-FILTERED_V1_76_C50A90_C50A180	single	1.000000	0.000000	2.000000	2.000000	3.000000	0.000000	1.000000	2.000000	0.000000	0.000000	0.000000	0.000000	0.000000	1.000000	2.000000	0.000000	0.000000	1.000000	0.000000	1.000000
ST140516CROSSORI0001-SORT_REDUCEDDATA-FILTERED_V1_78_C50A90_C50A180	outside	29.000000	21.000000	20.000000	27.000000	33.000000	15.000000	27.000000	21.000000	28.000000	21.000000	19.000000	24.000000	20.000000	23.000000	27.000000	29.000000	25.000000	29.000000	33.000000	31.000000
ST140516CROSSORI0001-SORT_REDUCEDDATA-FILTERED_V1_80_C50A90_C50A180	outside	4.000000	6.000000	6.000000	9.000000	3.000000	3.000000	4.000000	4.000000	4.000000	5.000000	2.000000	7.000000	3.000000	5.000000	3.000000	6.000000	2.000000	8.000000	4.000000	7.000000
ST140516CROSSORI0001-SORT_REDUCEDDATA-FILTERED_V1_81_C50A45_C50A135	single	14.000000	14.000000	16.000000	6.000000	14.000000	9.000000	15.000000	20.000000	14.000000	16.000000	11.000000	15.000000	12.000000	15.000000	10.000000	8.000000	12.000000	15.000000
ST140516CROSSORI0001-SORT_REDUCEDDATA-FILTERED_V1_83_C50A90_C50A180	outside	3.000000	10.000000	3.000000	9.000000	6.000000	1.000000	1.000000	3.000000	3.000000	2.000000	5.000000	5.000000	9.000000	2.000000	9.000000	3.000000	5.000000	5.000000	3.000000	5.000000
ST140516CROSSORI0001-SORT_REDUCEDDATA-FILTERED_V1_85_C50A45_C50A135	single	9.000000	8.000000	3.000000	10.000000	10.000000	5.000000	5.000000	4.000000	13.000000	10.000000	6.000000	11.000000	7.000000	9.000000	3.000000	5.000000	9.000000	7.000000
ST140516CROSSORI0001-SORT_REDUCEDDATA-FILTERED_V1_9_C50A45_C50A135	single	9.000000	6.000000	9.000000	14.000000	9.000000	8.000000	6.000000	6.000000	12.000000	6.000000	9.000000	11.000000	13.000000	16.000000	8.000000	8.000000	5.000000	10.000000
ST140519CROSSORI0001-SORT_REDUCEDDATA-FILTERED_V1_100_C50A225_C50A315	mixture	0.000000	1.000000	0.000000	2.000000	4.000000	3.000000	4.000000	1.000000	1.000000	4.000000	4.000000
ST140519CROSSORI0001-SORT_REDUCEDDATA-FILTERED_V1_12_C50A180_C50A270	single	13.000000	5.000000	8.000000	8.000000	9.000000	17.000000	6.000000
ST140519CROSSORI0001-SORT_REDUCEDDATA-FILTERED_V1_15_C50A180_C50A270	intermediate	29.000000	28.000000	34.000000	22.000000	29.000000	35.000000	30.000000
ST140519CROSSORI0001-SORT_REDUCEDDATA-FILTERED_V1_16_C50A225_C50A315	single	32.000000	22.000000	27.000000	25.000000	31.000000	29.000000	32.000000	23.000000	27.000000	32.000000	25.000000
ST140519CROSSORI0001-SORT_REDUCEDDATA-FILTERED_V1_19_C50A225_C50A315	single	10.000000	1.000000	10.000000	7.000000	11.000000	9.000000	12.000000	8.000000	12.000000	10.000000	5.000000
ST140519CROSSORI0001-SORT_REDUCEDDATA-FILTERED_V1_27_C50A180_C50A270	single	6.000000	4.000000	6.000000	6.000000	8.000000	6.000000	2.000000
ST140519CROSSORI0001-SORT_REDUCEDDATA-FILTERED_V1_42_C50A225_C50A315	single	19.000000	12.000000	15.000000	18.000000	21.000000	19.000000	15.000000	12.000000	24.000000	23.000000	27.000000
ST140519CROSSORI0001-SORT_REDUCEDDATA-FILTERED_V1_43_C50A180_C50A270	single	3.000000	1.000000	3.000000	2.000000	5.000000	7.000000	4.000000
ST140519CROSSORI0001-SORT_REDUCEDDATA-FILTERED_V1_44_C50A180_C50A270	outside	14.000000	6.000000	17.000000	12.000000	14.000000	18.000000	18.000000
ST140519CROSSORI0001-SORT_REDUCEDDATA-FILTERED_V1_44_C50A225_C50A315	outside	5.000000	4.000000	6.000000	5.000000	6.000000	7.000000	8.000000	4.000000	11.000000	4.000000	2.000000
ST140519CROSSORI0001-SORT_REDUCEDDATA-FILTERED_V1_46_C50A225_C50A315	outside	13.000000	11.000000	16.000000	16.000000	12.000000	11.000000	19.000000	7.000000	15.000000	18.000000	11.000000
ST140519CROSSORI0001-SORT_REDUCEDDATA-FILTERED_V1_50_C50A225_C50A315	outside	13.000000	20.000000	21.000000	16.000000	12.000000	20.000000	13.000000	11.000000	12.000000	17.000000	14.000000
ST140519CROSSORI0001-SORT_REDUCEDDATA-FILTERED_V1_52_C50A180_C50A270	single	8.000000	11.000000	12.000000	9.000000	16.000000	13.000000	15.000000
ST140519CROSSORI0001-SORT_REDUCEDDATA-FILTERED_V1_52_C50A225_C50A315	single	11.000000	8.000000	8.000000	7.000000	13.000000	6.000000	12.000000	9.000000	11.000000	7.000000	12.000000
ST140519CROSSORI0001-SORT_REDUCEDDATA-FILTERED_V1_6_C50A180_C50A270	single	29.000000	34.000000	32.000000	35.000000	35.000000	39.000000	33.000000
ST140519CROSSORI0001-SORT_REDUCEDDATA-FILTERED_V1_60_C50A225_C50A315	single	9.000000	12.000000	11.000000	12.000000	10.000000	12.000000	12.000000	12.000000	17.000000	11.000000	19.000000
ST140519CROSSORI0001-SORT_REDUCEDDATA-FILTERED_V1_63_C50A225_C50A315	single	30.000000	20.000000	29.000000	22.000000	30.000000	23.000000	25.000000	21.000000	27.000000	25.000000	27.000000
ST140519CROSSORI0001-SORT_REDUCEDDATA-FILTERED_V1_65_C50A180_C50A270	single	0.000000	0.000000	0.000000	0.000000	0.000000	0.000000	0.000000
ST140519CROSSORI0001-SORT_REDUCEDDATA-FILTERED_V1_66_C50A225_C50A315	single	2.000000	0.000000	1.000000	4.000000	1.000000	3.000000	3.000000	1.000000	2.000000	1.000000	3.000000
ST140519CROSSORI0001-SORT_REDUCEDDATA-FILTERED_V1_68_C50A225_C50A315	outside	13.000000	5.000000	13.000000	12.000000	17.000000	9.000000	4.000000	6.000000	15.000000	17.000000	8.000000
ST140519CROSSORI0001-SORT_REDUCEDDATA-FILTERED_V1_70_C50A225_C50A315	single	6.000000	3.000000	5.000000	6.000000	5.000000	7.000000	3.000000	7.000000	5.000000	3.000000	4.000000
ST140519CROSSORI0001-SORT_REDUCEDDATA-FILTERED_V1_71_C50A225_C50A315	single	35.000000	27.000000	28.000000	26.000000	31.000000	28.000000	25.000000	37.000000	23.000000	33.000000	23.000000
ST140519CROSSORI0001-SORT_REDUCEDDATA-FILTERED_V1_73_C50A225_C50A315	single	17.000000	19.000000	22.000000	22.000000	16.000000	14.000000	18.000000	11.000000	20.000000	23.000000	17.000000
ST140519CROSSORI0001-SORT_REDUCEDDATA-FILTERED_V1_76_C50A225_C50A315	single	5.000000	7.000000	6.000000	8.000000	7.000000	13.000000	5.000000	4.000000	6.000000	11.000000	9.000000
ST140519CROSSORI0001-SORT_REDUCEDDATA-FILTERED_V1_77_C50A180_C50A270	outside	11.000000	7.000000	16.000000	17.000000	14.000000	21.000000	12.000000
ST140519CROSSORI0001-SORT_REDUCEDDATA-FILTERED_V1_79_C50A225_C50A315	single	19.000000	17.000000	18.000000	27.000000	23.000000	18.000000	16.000000	22.000000	20.000000	20.000000	20.000000
ST140519CROSSORI0001-SORT_REDUCEDDATA-FILTERED_V1_81_C50A225_C50A315	intermediate	8.000000	8.000000	12.000000	14.000000	11.000000	14.000000	10.000000	16.000000	14.000000	14.000000	9.000000
ST140519CROSSORI0001-SORT_REDUCEDDATA-FILTERED_V1_85_C50A180_C50A270	single	38.000000	37.000000	36.000000	30.000000	33.000000	39.000000	33.000000
ST140523CROSSORI0001-SORT_REDUCEDDATA-FILTERED_V1_1_C50A90_C50A180	outside	24.000000	15.000000	26.000000	21.000000	21.000000	17.000000	15.000000	17.000000	20.000000	20.000000	18.000000	22.000000	18.000000	22.000000	25.000000	23.000000	24.000000	23.000000	16.000000
ST140523CROSSORI0001-SORT_REDUCEDDATA-FILTERED_V1_10_C50A135_C50A225	single	20.000000	18.000000	15.000000	21.000000	18.000000	14.000000	15.000000	19.000000	17.000000	12.000000	16.000000	12.000000	16.000000	21.000000	10.000000	16.000000	21.000000
ST140523CROSSORI0001-SORT_REDUCEDDATA-FILTERED_V1_10_C50A90_C50A180	single	22.000000	18.000000	25.000000	28.000000	29.000000	33.000000	23.000000	29.000000	31.000000	30.000000	23.000000	29.000000	26.000000	29.000000	21.000000	28.000000	24.000000	30.000000	23.000000
ST140523CROSSORI0001-SORT_REDUCEDDATA-FILTERED_V1_14_C50A90_C50A180	single	8.000000	10.000000	10.000000	3.000000	8.000000	15.000000	9.000000	12.000000	8.000000	3.000000	6.000000	9.000000	7.000000	12.000000	16.000000	13.000000	15.000000	13.000000	9.000000
ST140523CROSSORI0001-SORT_REDUCEDDATA-FILTERED_V1_19_C50A90_C50A180	single	5.000000	5.000000	5.000000	7.000000	8.000000	7.000000	7.000000	3.000000	4.000000	4.000000	7.000000	5.000000	5.000000	6.000000	9.000000	5.000000	10.000000	8.000000	4.000000
ST140523CROSSORI0001-SORT_REDUCEDDATA-FILTERED_V1_22_C50A135_C50A225	outside	22.000000	14.000000	13.000000	17.000000	15.000000	13.000000	18.000000	14.000000	18.000000	20.000000	17.000000	13.000000	22.000000	20.000000	16.000000	13.000000	25.000000
ST140523CROSSORI0001-SORT_REDUCEDDATA-FILTERED_V1_26_C50A135_C50A225	single	10.000000	21.000000	19.000000	13.000000	17.000000	16.000000	16.000000	13.000000	14.000000	17.000000	13.000000	9.000000	11.000000	11.000000	18.000000	18.000000	16.000000
ST140523CROSSORI0001-SORT_REDUCEDDATA-FILTERED_V1_31_C50A90_C50A180	single	19.000000	20.000000	19.000000	22.000000	27.000000	23.000000	21.000000	21.000000	22.000000	18.000000	21.000000	25.000000	22.000000	22.000000	27.000000	26.000000	31.000000	24.000000	19.000000
ST140523CROSSORI0001-SORT_REDUCEDDATA-FILTERED_V1_33_C50A90_C50A180	outside	29.000000	28.000000	31.000000	31.000000	29.000000	35.000000	30.000000	33.000000	26.000000	22.000000	31.000000	37.000000	28.000000	36.000000	31.000000	36.000000	37.000000	36.000000	30.000000
ST140523CROSSORI0001-SORT_REDUCEDDATA-FILTERED_V1_34_C50A135_C50A225	single	14.000000	14.000000	14.000000	15.000000	17.000000	20.000000	16.000000	21.000000	20.000000	14.000000	19.000000	15.000000	18.000000	12.000000	12.000000	16.000000	16.000000
ST140523CROSSORI0001-SORT_REDUCEDDATA-FILTERED_V1_37_C50A135_C50A225	single	22.000000	20.000000	24.000000	27.000000	25.000000	31.000000	13.000000	20.000000	17.000000	19.000000	22.000000	22.000000	20.000000	24.000000	19.000000	30.000000	25.000000
ST140523CROSSORI0001-SORT_REDUCEDDATA-FILTERED_V1_40_C50A135_C50A225	single	16.000000	16.000000	20.000000	11.000000	12.000000	11.000000	14.000000	7.000000	16.000000	16.000000	22.000000	11.000000	13.000000	11.000000	8.000000	21.000000	12.000000
ST140523CROSSORI0001-SORT_REDUCEDDATA-FILTERED_V1_45_C50A135_C50A225	outside	11.000000	13.000000	14.000000	9.000000	14.000000	11.000000	6.000000	7.000000	11.000000	6.000000	6.000000	7.000000	8.000000	10.000000	10.000000	6.000000	15.000000
ST140523CROSSORI0001-SORT_REDUCEDDATA-FILTERED_V1_47_C50A135_C50A225	outside	14.000000	16.000000	14.000000	23.000000	14.000000	9.000000	6.000000	12.000000	13.000000	12.000000	17.000000	9.000000	10.000000	8.000000	16.000000	17.000000	16.000000
ST140523CROSSORI0001-SORT_REDUCEDDATA-FILTERED_V1_47_C50A90_C50A180	outside	8.000000	8.000000	15.000000	11.000000	10.000000	10.000000	17.000000	7.000000	13.000000	7.000000	11.000000	10.000000	5.000000	16.000000	16.000000	10.000000	12.000000	10.000000	7.000000
ST140523CROSSORI0001-SORT_REDUCEDDATA-FILTERED_V1_5_C50A135_C50A225	single	39.000000	43.000000	42.000000	47.000000	44.000000	45.000000	43.000000	47.000000	51.000000	50.000000	47.000000	46.000000	48.000000	34.000000	44.000000	45.000000	49.000000
ST140523CROSSORI0001-SORT_REDUCEDDATA-FILTERED_V1_5_C50A90_C50A180	single	35.000000	31.000000	33.000000	31.000000	42.000000	39.000000	29.000000	40.000000	29.000000	35.000000	33.000000	39.000000	28.000000	33.000000	33.000000	38.000000	37.000000	40.000000	36.000000
ST140523CROSSORI0001-SORT_REDUCEDDATA-FILTERED_V1_59_C50A90_C50A180	single	25.000000	29.000000	30.000000	32.000000	28.000000	28.000000	26.000000	35.000000	28.000000	30.000000	26.000000	23.000000	24.000000	26.000000	28.000000	28.000000	30.000000	29.000000	28.000000
ST140523CROSSORI0001-SORT_REDUCEDDATA-FILTERED_V1_61_C50A135_C50A225	single	20.000000	14.000000	20.000000	25.000000	18.000000	19.000000	15.000000	18.000000	28.000000	17.000000	19.000000	16.000000	20.000000	17.000000	15.000000	15.000000	23.000000
ST140523CROSSORI0001-SORT_REDUCEDDATA-FILTERED_V1_63_C50A135_C50A225	outside	17.000000	24.000000	21.000000	22.000000	16.000000	26.000000	15.000000	22.000000	16.000000	19.000000	20.000000	14.000000	16.000000	15.000000	20.000000	18.000000	18.000000
ST140523CROSSORI0001-SORT_REDUCEDDATA-FILTERED_V1_65_C50A135_C50A225	outside	36.000000	25.000000	33.000000	30.000000	32.000000	33.000000	31.000000	28.000000	35.000000	29.000000	32.000000	27.000000	35.000000	25.000000	35.000000	28.000000	30.000000
ST140523CROSSORI0001-SORT_REDUCEDDATA-FILTERED_V1_67_C50A90_C50A180	single	22.000000	18.000000	23.000000	21.000000	21.000000	19.000000	23.000000	13.000000	18.000000	22.000000	15.000000	30.000000	21.000000	17.000000	27.000000	27.000000	25.000000	25.000000	20.000000
ST140523CROSSORI0001-SORT_REDUCEDDATA-FILTERED_V1_68_C50A135_C50A225	single	10.000000	14.000000	5.000000	16.000000	16.000000	13.000000	14.000000	10.000000	15.000000	13.000000	17.000000	13.000000	10.000000	12.000000	8.000000	11.000000	21.000000
ST140523CROSSORI0001-SORT_REDUCEDDATA-FILTERED_V1_68_C50A90_C50A180	single	17.000000	14.000000	12.000000	21.000000	11.000000	20.000000	16.000000	15.000000	16.000000	16.000000	17.000000	14.000000	15.000000	17.000000	18.000000	14.000000	14.000000	16.000000	18.000000
ST140523CROSSORI0001-SORT_REDUCEDDATA-FILTERED_V1_71_C50A135_C50A225	outside	26.000000	24.000000	27.000000	34.000000	29.000000	29.000000	28.000000	32.000000	27.000000	33.000000	33.000000	27.000000	34.000000	38.000000	34.000000	34.000000	32.000000
ST140523CROSSORI0001-SORT_REDUCEDDATA-FILTERED_V1_77_C50A135_C50A225	single	31.000000	28.000000	28.000000	30.000000	30.000000	23.000000	29.000000	31.000000	31.000000	32.000000	33.000000	28.000000	30.000000	30.000000	28.000000	31.000000	24.000000
ST140523CROSSORI0001-SORT_REDUCEDDATA-FILTERED_V1_78_C50A135_C50A225	single	1.000000	3.000000	4.000000	4.000000	1.000000	3.000000	0.000000	1.000000	0.000000	0.000000	0.000000	0.000000	2.000000	0.000000	2.000000	1.000000	4.000000
ST140523CROSSORI0001-SORT_REDUCEDDATA-FILTERED_V1_79_C50A135_C50A225	single	20.000000	24.000000	24.000000	29.000000	24.000000	24.000000	19.000000	22.000000	30.000000	29.000000	29.000000	24.000000	27.000000	24.000000	19.000000	25.000000	29.000000
ST140523CROSSORI0001-SORT_REDUCEDDATA-FILTERED_V1_79_C50A90_C50A180	single	20.000000	22.000000	19.000000	29.000000	29.000000	22.000000	22.000000	33.000000	25.000000	26.000000	26.000000	27.000000	19.000000	26.000000	26.000000	30.000000	30.000000	32.000000	22.000000
ST140523CROSSORI0001-SORT_REDUCEDDATA-FILTERED_V1_8_C50A90_C50A180	outside	23.000000	24.000000	19.000000	29.000000	24.000000	23.000000	27.000000	24.000000	28.000000	29.000000	24.000000	22.000000	23.000000	21.000000	24.000000	33.000000	24.000000	22.000000	20.000000
ST140523CROSSORI0001-SORT_REDUCEDDATA-FILTERED_V1_82_C50A135_C50A225	single	9.000000	9.000000	5.000000	6.000000	7.000000	6.000000	6.000000	5.000000	6.000000	4.000000	9.000000	5.000000	4.000000	9.000000	5.000000	6.000000	12.000000
ST140523CROSSORI0001-SORT_REDUCEDDATA-FILTERED_V1_89_C50A135_C50A225	single	18.000000	11.000000	22.000000	20.000000	24.000000	15.000000	16.000000	19.000000	18.000000	22.000000	29.000000	15.000000	17.000000	25.000000	18.000000	23.000000	25.000000
ST140523CROSSORI0001-SORT_REDUCEDDATA-FILTERED_V1_9_C50A135_C50A225	single	5.000000	6.000000	1.000000	6.000000	2.000000	4.000000	8.000000	5.000000	4.000000	8.000000	10.000000	2.000000	3.000000	5.000000	3.000000	4.000000	8.000000
ST140523CROSSORI0001-SORT_REDUCEDDATA-FILTERED_V1_96_C50A135_C50A225	single	26.000000	15.000000	25.000000	25.000000	25.000000	18.000000	20.000000	23.000000	31.000000	23.000000	35.000000	26.000000	33.000000	29.000000	24.000000	30.000000	28.000000
ST140603CROSSORI0001-SORT_REDUCEDDATA-FILTERED_V1_1_C50A0_C50A90	outside	11.000000	10.000000	7.000000	6.000000	9.000000	13.000000	12.000000	11.000000	8.000000	7.000000	8.000000	14.000000	8.000000	11.000000	8.000000	6.000000	12.000000	10.000000
ST140603CROSSORI0001-SORT_REDUCEDDATA-FILTERED_V1_1_C50A45_C50A135	outside	3.000000	6.000000	6.000000	5.000000	8.000000	10.000000	4.000000	8.000000	8.000000	9.000000	11.000000	8.000000	8.000000	10.000000	9.000000	8.000000	5.000000	9.000000	7.000000	10.000000	6.000000
ST140603CROSSORI0001-SORT_REDUCEDDATA-FILTERED_V1_13_C50A45_C50A135	outside	7.000000	8.000000	2.000000	7.000000	9.000000	9.000000	8.000000	11.000000	8.000000	5.000000	10.000000	5.000000	4.000000	8.000000	7.000000	9.000000	7.000000	10.000000	4.000000	6.000000	6.000000
ST140603CROSSORI0001-SORT_REDUCEDDATA-FILTERED_V1_14_C50A45_C50A135	single	17.000000	14.000000	13.000000	12.000000	16.000000	8.000000	12.000000	17.000000	10.000000	14.000000	11.000000	16.000000	10.000000	13.000000	11.000000	20.000000	13.000000	15.000000	11.000000	14.000000	8.000000
ST140603CROSSORI0001-SORT_REDUCEDDATA-FILTERED_V1_15_C50A45_C50A135	single	14.000000	12.000000	18.000000	15.000000	13.000000	11.000000	17.000000	17.000000	14.000000	16.000000	17.000000	12.000000	17.000000	17.000000	17.000000	16.000000	17.000000	20.000000	15.000000	22.000000	17.000000
ST140603CROSSORI0001-SORT_REDUCEDDATA-FILTERED_V1_19_C50A0_C50A90	single	14.000000	18.000000	14.000000	10.000000	11.000000	18.000000	16.000000	13.000000	17.000000	15.000000	8.000000	17.000000	13.000000	9.000000	12.000000	8.000000	11.000000	16.000000
ST140603CROSSORI0001-SORT_REDUCEDDATA-FILTERED_V1_21_C50A45_C50A135	single	2.000000	6.000000	3.000000	6.000000	6.000000	3.000000	5.000000	7.000000	6.000000	7.000000	6.000000	6.000000	7.000000	5.000000	7.000000	5.000000	8.000000	8.000000	4.000000	9.000000	4.000000
ST140603CROSSORI0001-SORT_REDUCEDDATA-FILTERED_V1_24_C50A45_C50A135	outside	7.000000	6.000000	9.000000	13.000000	4.000000	10.000000	8.000000	12.000000	6.000000	6.000000	7.000000	8.000000	4.000000	10.000000	5.000000	6.000000	7.000000	13.000000	9.000000	6.000000	11.000000
ST140603CROSSORI0001-SORT_REDUCEDDATA-FILTERED_V1_26_C50A0_C50A90	single	11.000000	17.000000	20.000000	12.000000	18.000000	20.000000	22.000000	18.000000	20.000000	16.000000	9.000000	20.000000	21.000000	17.000000	22.000000	20.000000	27.000000	23.000000
ST140603CROSSORI0001-SORT_REDUCEDDATA-FILTERED_V1_33_C50A0_C50A90	outside	14.000000	7.000000	11.000000	20.000000	11.000000	12.000000	11.000000	18.000000	10.000000	12.000000	14.000000	22.000000	13.000000	16.000000	14.000000	18.000000	15.000000	15.000000
ST140603CROSSORI0001-SORT_REDUCEDDATA-FILTERED_V1_33_C50A45_C50A135	outside	11.000000	12.000000	7.000000	15.000000	14.000000	10.000000	16.000000	17.000000	11.000000	15.000000	10.000000	23.000000	12.000000	21.000000	12.000000	16.000000	11.000000	17.000000	13.000000	20.000000	14.000000
ST140603CROSSORI0001-SORT_REDUCEDDATA-FILTERED_V1_4_C50A45_C50A135	single	1.000000	3.000000	1.000000	4.000000	2.000000	1.000000	2.000000	3.000000	6.000000	0.000000	3.000000	2.000000	1.000000	2.000000	2.000000	4.000000	1.000000	1.000000	5.000000	6.000000	6.000000
ST140603CROSSORI0001-SORT_REDUCEDDATA-FILTERED_V1_41_C50A45_C50A135	single	11.000000	11.000000	5.000000	5.000000	7.000000	6.000000	8.000000	11.000000	9.000000	13.000000	7.000000	5.000000	9.000000	4.000000	7.000000	5.000000	8.000000	6.000000	2.000000	5.000000	9.000000
ST140603CROSSORI0001-SORT_REDUCEDDATA-FILTERED_V1_46_C50A0_C50A90	outside	4.000000	12.000000	5.000000	4.000000	6.000000	9.000000	6.000000	14.000000	7.000000	5.000000	5.000000	12.000000	6.000000	8.000000	5.000000	5.000000	11.000000	9.000000
ST140603CROSSORI0001-SORT_REDUCEDDATA-FILTERED_V1_51_C50A45_C50A135	single	7.000000	3.000000	8.000000	5.000000	2.000000	1.000000	1.000000	8.000000	3.000000	6.000000	3.000000	5.000000	4.000000	4.000000	4.000000	4.000000	4.000000	6.000000	5.000000	7.000000	5.000000
ST140603CROSSORI0001-SORT_REDUCEDDATA-FILTERED_V1_52_C50A0_C50A90	outside	9.000000	15.000000	11.000000	9.000000	13.000000	9.000000	12.000000	15.000000	8.000000	7.000000	5.000000	14.000000	12.000000	13.000000	15.000000	15.000000	9.000000	11.000000
ST140603CROSSORI0001-SORT_REDUCEDDATA-FILTERED_V1_57_C50A45_C50A135	single	6.000000	7.000000	2.000000	6.000000	8.000000	2.000000	5.000000	6.000000	4.000000	4.000000	3.000000	3.000000	5.000000	10.000000	5.000000	3.000000	3.000000	3.000000	9.000000	6.000000	3.000000
ST140603CROSSORI0001-SORT_REDUCEDDATA-FILTERED_V1_66_C50A0_C50A90	single	10.000000	11.000000	14.000000	11.000000	12.000000	12.000000	8.000000	8.000000	10.000000	7.000000	6.000000	19.000000	10.000000	12.000000	6.000000	15.000000	15.000000	4.000000
ST140603CROSSORI0001-SORT_REDUCEDDATA-FILTERED_V1_66_C50A45_C50A135	single	6.000000	10.000000	8.000000	9.000000	5.000000	7.000000	6.000000	14.000000	7.000000	14.000000	9.000000	12.000000	9.000000	10.000000	8.000000	4.000000	4.000000	9.000000	11.000000	9.000000	12.000000
ST140603CROSSORI0001-SORT_REDUCEDDATA-FILTERED_V1_68_C50A0_C50A90	outside	17.000000	15.000000	23.000000	14.000000	15.000000	23.000000	22.000000	24.000000	19.000000	17.000000	18.000000	23.000000	20.000000	25.000000	21.000000	20.000000	15.000000	22.000000
ST140603CROSSORI0001-SORT_REDUCEDDATA-FILTERED_V1_68_C50A45_C50A135	outside	10.000000	10.000000	11.000000	13.000000	14.000000	12.000000	10.000000	17.000000	15.000000	7.000000	13.000000	18.000000	9.000000	16.000000	10.000000	12.000000	8.000000	12.000000	9.000000	15.000000	13.000000
ST140603CROSSORI0001-SORT_REDUCEDDATA-FILTERED_V1_72_C50A0_C50A90	outside	11.000000	10.000000	18.000000	11.000000	6.000000	12.000000	15.000000	7.000000	19.000000	11.000000	12.000000	19.000000	12.000000	13.000000	10.000000	15.000000	14.000000	10.000000
ST140603CROSSORI0001-SORT_REDUCEDDATA-FILTERED_V1_72_C50A45_C50A135	outside	16.000000	22.000000	15.000000	17.000000	14.000000	23.000000	22.000000	19.000000	22.000000	16.000000	19.000000	17.000000	18.000000	23.000000	21.000000	16.000000	17.000000	15.000000	22.000000	20.000000	14.000000
ST140603CROSSORI0001-SORT_REDUCEDDATA-FILTERED_V1_74_C50A0_C50A90	single	19.000000	16.000000	24.000000	26.000000	19.000000	24.000000	24.000000	22.000000	20.000000	20.000000	13.000000	24.000000	21.000000	30.000000	12.000000	15.000000	24.000000	20.000000
ST140603CROSSORI0001-SORT_REDUCEDDATA-FILTERED_V1_74_C50A45_C50A135	single	12.000000	12.000000	16.000000	13.000000	16.000000	9.000000	14.000000	15.000000	10.000000	14.000000	16.000000	14.000000	7.000000	12.000000	8.000000	11.000000	15.000000	16.000000	14.000000	9.000000	16.000000
ST140603CROSSORI0001-SORT_REDUCEDDATA-FILTERED_V1_78_C50A0_C50A90	single	20.000000	20.000000	19.000000	18.000000	18.000000	22.000000	16.000000	23.000000	14.000000	23.000000	21.000000	22.000000	12.000000	18.000000	12.000000	23.000000	23.000000	21.000000
ST140603CROSSORI0001-SORT_REDUCEDDATA-FILTERED_V1_78_C50A45_C50A135	single	15.000000	21.000000	7.000000	20.000000	12.000000	14.000000	13.000000	15.000000	16.000000	16.000000	13.000000	19.000000	17.000000	19.000000	13.000000	14.000000	19.000000	18.000000	21.000000	17.000000	14.000000
ST140603CROSSORI0001-SORT_REDUCEDDATA-FILTERED_V1_8_C50A45_C50A135	outside	8.000000	13.000000	15.000000	14.000000	12.000000	10.000000	16.000000	15.000000	14.000000	8.000000	8.000000	19.000000	15.000000	17.000000	18.000000	18.000000	13.000000	13.000000	11.000000	13.000000	13.000000
ST140603CROSSORI0001-SORT_REDUCEDDATA-FILTERED_V1_82_C50A45_C50A135	outside	4.000000	8.000000	5.000000	6.000000	4.000000	7.000000	4.000000	6.000000	8.000000	8.000000	3.000000	6.000000	9.000000	12.000000	9.000000	9.000000	9.000000	4.000000	4.000000	6.000000	4.000000
ST140603CROSSORI0001-SORT_REDUCEDDATA-FILTERED_V1_83_C50A0_C50A90	single	43.000000	43.000000	43.000000	43.000000	49.000000	49.000000	49.000000	47.000000	46.000000	50.000000	54.000000	54.000000	52.000000	55.000000	58.000000	55.000000	53.000000	51.000000
ST140605CROSSORI0001-SORT_REDUCEDDATA-FILTERED_V1_12_C50A0_C50A90	single	8.000000	4.000000	3.000000	4.000000	2.000000	3.000000	8.000000	8.000000	6.000000	4.000000	2.000000	3.000000	6.000000	3.000000	2.000000	3.000000	4.000000	1.000000
ST140605CROSSORI0001-SORT_REDUCEDDATA-FILTERED_V1_27_C50A0_C50A90	single	11.000000	7.000000	11.000000	8.000000	8.000000	17.000000	8.000000	10.000000	11.000000	12.000000	12.000000	10.000000	9.000000	11.000000	11.000000	16.000000	8.000000	9.000000
ST140605CROSSORI0001-SORT_REDUCEDDATA-FILTERED_V1_33_C50A0_C50A90	single	24.000000	20.000000	28.000000	27.000000	25.000000	25.000000	27.000000	25.000000	23.000000	20.000000	30.000000	23.000000	32.000000	20.000000	23.000000	32.000000	20.000000	22.000000
ST140605CROSSORI0001-SORT_REDUCEDDATA-FILTERED_V1_38_C50A0_C50A90	single	3.000000	1.000000	1.000000	7.000000	2.000000	5.000000	2.000000	1.000000	6.000000	3.000000	4.000000	2.000000	3.000000	4.000000	4.000000	2.000000	3.000000	4.000000
ST140605CROSSORI0001-SORT_REDUCEDDATA-FILTERED_V1_43_C50A0_C50A90	outside	30.000000	28.000000	27.000000	24.000000	32.000000	27.000000	22.000000	31.000000	24.000000	25.000000	27.000000	29.000000	30.000000	23.000000	20.000000	25.000000	25.000000	23.000000
ST140605CROSSORI0001-SORT_REDUCEDDATA-FILTERED_V1_47_C50A0_C50A90	outside	14.000000	9.000000	17.000000	8.000000	9.000000	12.000000	12.000000	12.000000	12.000000	7.000000	11.000000	11.000000	11.000000	13.000000	5.000000	13.000000	16.000000	6.000000
ST140605CROSSORI0001-SORT_REDUCEDDATA-FILTERED_V1_64_C50A0_C50A90	single	11.000000	12.000000	14.000000	12.000000	13.000000	17.000000	5.000000	15.000000	15.000000	13.000000	11.000000	10.000000	14.000000	15.000000	11.000000	15.000000	9.000000	11.000000
ST140605CROSSORI0001-SORT_REDUCEDDATA-FILTERED_V1_67_C50A0_C50A90	single	26.000000	21.000000	21.000000	22.000000	21.000000	25.000000	28.000000	16.000000	18.000000	24.000000	28.000000	20.000000	18.000000	24.000000	21.000000	26.000000	20.000000	24.000000
ST140605CROSSORI0001-SORT_REDUCEDDATA-FILTERED_V1_7_C50A0_C50A90	outside	2.000000	2.000000	3.000000	0.000000	6.000000	3.000000	4.000000	2.000000	3.000000	0.000000	0.000000	2.000000	0.000000	2.000000	0.000000	2.000000	1.000000	2.000000
ST140605CROSSORI0001-SORT_REDUCEDDATA-FILTERED_V1_73_C50A0_C50A90	single	4.000000	6.000000	2.000000	2.000000	5.000000	6.000000	3.000000	4.000000	4.000000	5.000000	6.000000	5.000000	3.000000	7.000000	7.000000	2.000000	4.000000	3.000000
ST140605CROSSORI0001-SORT_REDUCEDDATA-FILTERED_V1_97_C50A0_C50A90	single	16.000000	13.000000	16.000000	26.000000	14.000000	15.000000	13.000000	12.000000	19.000000	11.000000	15.000000	12.000000	19.000000	18.000000	16.000000	24.000000	13.000000	12.000000
ST140605CROSSORI0001-SORT_REDUCEDDATA-FILTERED_V1_98_C50A0_C50A90	single	13.000000	12.000000	10.000000	16.000000	12.000000	7.000000	17.000000	13.000000	20.000000	11.000000	13.000000	8.000000	17.000000	13.000000	14.000000	16.000000	11.000000	13.000000
ST140609CROSSORI0001-SORT_REDUCEDDATA-FILTERED_V1_28_C50A135_C50A225	single	34.000000	27.000000	31.000000	31.000000	35.000000	34.000000	31.000000	28.000000	23.000000	34.000000	29.000000
ST140609CROSSORI0001-SORT_REDUCEDDATA-FILTERED_V1_28_C50A180_C50A270	single	14.000000	17.000000	15.000000	17.000000	17.000000	14.000000	20.000000	16.000000	17.000000	22.000000
ST140609CROSSORI0001-SORT_REDUCEDDATA-FILTERED_V1_35_C50A180_C50A270	single	19.000000	15.000000	12.000000	15.000000	16.000000	13.000000	17.000000	17.000000	17.000000	17.000000
ST140609CROSSORI0001-SORT_REDUCEDDATA-FILTERED_V1_35_C50A90_C50A180	single	30.000000	38.000000	26.000000	27.000000	20.000000	27.000000	25.000000	22.000000	24.000000
ST140609CROSSORI0001-SORT_REDUCEDDATA-FILTERED_V1_36_C50A135_C50A225	single	7.000000	8.000000	4.000000	4.000000	6.000000	11.000000	9.000000	4.000000	7.000000	9.000000	5.000000
ST140609CROSSORI0001-SORT_REDUCEDDATA-FILTERED_V1_39_C50A135_C50A225	outside	10.000000	28.000000	16.000000	21.000000	15.000000	16.000000	18.000000	21.000000	14.000000	25.000000	21.000000
ST140609CROSSORI0001-SORT_REDUCEDDATA-FILTERED_V1_43_C50A180_C50A270	outside	19.000000	21.000000	18.000000	26.000000	21.000000	19.000000	24.000000	18.000000	12.000000	23.000000
ST140609CROSSORI0001-SORT_REDUCEDDATA-FILTERED_V1_46_C50A135_C50A225	single	10.000000	10.000000	14.000000	10.000000	14.000000	14.000000	10.000000	13.000000	8.000000	7.000000	8.000000
ST140609CROSSORI0001-SORT_REDUCEDDATA-FILTERED_V1_47_C50A135_C50A225	single	9.000000	16.000000	11.000000	17.000000	14.000000	11.000000	12.000000	14.000000	8.000000	9.000000	14.000000
ST140609CROSSORI0001-SORT_REDUCEDDATA-FILTERED_V1_5_C50A180_C50A270	outside	14.000000	11.000000	12.000000	10.000000	12.000000	18.000000	11.000000	7.000000	15.000000	11.000000
ST140609CROSSORI0001-SORT_REDUCEDDATA-FILTERED_V1_51_C50A90_C50A180	single	9.000000	14.000000	11.000000	11.000000	19.000000	5.000000	13.000000	11.000000	9.000000
ST140609CROSSORI0001-SORT_REDUCEDDATA-FILTERED_V1_55_C50A180_C50A270	outside	3.000000	6.000000	7.000000	5.000000	4.000000	7.000000	6.000000	9.000000	10.000000	8.000000
ST140609CROSSORI0001-SORT_REDUCEDDATA-FILTERED_V1_59_C50A135_C50A225	single	18.000000	16.000000	14.000000	14.000000	17.000000	15.000000	17.000000	18.000000	10.000000	21.000000	11.000000
ST140609CROSSORI0001-SORT_REDUCEDDATA-FILTERED_V1_60_C50A180_C50A270	single	7.000000	11.000000	9.000000	13.000000	10.000000	8.000000	13.000000	7.000000	15.000000	12.000000
ST140609CROSSORI0001-SORT_REDUCEDDATA-FILTERED_V1_62_C50A135_C50A225	outside	9.000000	7.000000	6.000000	9.000000	8.000000	11.000000	5.000000	14.000000	9.000000	15.000000	10.000000
ST140609CROSSORI0001-SORT_REDUCEDDATA-FILTERED_V1_63_C50A180_C50A270	single	4.000000	2.000000	3.000000	4.000000	4.000000	5.000000	2.000000	2.000000	1.000000	4.000000
ST140609CROSSORI0001-SORT_REDUCEDDATA-FILTERED_V1_64_C50A135_C50A225	single	15.000000	18.000000	18.000000	14.000000	7.000000	14.000000	18.000000	14.000000	14.000000	15.000000	16.000000
ST140609CROSSORI0001-SORT_REDUCEDDATA-FILTERED_V1_72_C50A180_C50A270	single	6.000000	8.000000	11.000000	5.000000	12.000000	15.000000	10.000000	12.000000	9.000000	10.000000
ST140609CROSSORI0001-SORT_REDUCEDDATA-FILTERED_V1_72_C50A90_C50A180	single	14.000000	19.000000	14.000000	16.000000	15.000000	13.000000	20.000000	16.000000	21.000000
ST140609CROSSORI0001-SORT_REDUCEDDATA-FILTERED_V1_74_C50A135_C50A225	single	26.000000	32.000000	26.000000	26.000000	32.000000	28.000000	31.000000	22.000000	28.000000	28.000000	25.000000
ST140609CROSSORI0001-SORT_REDUCEDDATA-FILTERED_V1_74_C50A90_C50A180	single	19.000000	16.000000	20.000000	14.000000	25.000000	16.000000	11.000000	10.000000	17.000000
ST140609CROSSORI0001-SORT_REDUCEDDATA-FILTERED_V1_78_C50A135_C50A225	outside	13.000000	17.000000	14.000000	16.000000	16.000000	17.000000	19.000000	20.000000	7.000000	12.000000	18.000000
ST140609CROSSORI0001-SORT_REDUCEDDATA-FILTERED_V1_78_C50A180_C50A270	outside	16.000000	18.000000	23.000000	23.000000	33.000000	18.000000	23.000000	22.000000	22.000000	20.000000
ST140609CROSSORI0001-SORT_REDUCEDDATA-FILTERED_V1_78_C50A90_C50A180	outside	20.000000	17.000000	21.000000	18.000000	17.000000	11.000000	20.000000	7.000000	23.000000
ST140609CROSSORI0001-SORT_REDUCEDDATA-FILTERED_V1_8_C50A135_C50A225	outside	5.000000	5.000000	6.000000	3.000000	5.000000	2.000000	6.000000	8.000000	2.000000	4.000000	4.000000
ST140609CROSSORI0001-SORT_REDUCEDDATA-FILTERED_V1_8_C50A180_C50A270	outside	1.000000	0.000000	2.000000	2.000000	2.000000	1.000000	1.000000	2.000000	1.000000	0.000000
ST140609CROSSORI0001-SORT_REDUCEDDATA-FILTERED_V1_8_C50A90_C50A180	outside	8.000000	7.000000	6.000000	5.000000	5.000000	5.000000	3.000000	4.000000	4.000000
ST140609CROSSORI0001-SORT_REDUCEDDATA-FILTERED_V1_82_C50A180_C50A270	single	10.000000	10.000000	8.000000	8.000000	10.000000	11.000000	9.000000	13.000000	15.000000	7.000000
ST140609CROSSORI0001-SORT_REDUCEDDATA-FILTERED_V1_90_C50A90_C50A180	single	9.000000	11.000000	15.000000	11.000000	8.000000	15.000000	14.000000	6.000000	12.000000
ST140609CROSSORI0001-SORT_REDUCEDDATA-FILTERED_V1_95_C50A135_C50A225	single	18.000000	18.000000	13.000000	15.000000	15.000000	18.000000	17.000000	11.000000	18.000000	16.000000	17.000000
ST140609CROSSORI0001-SORT_REDUCEDDATA-FILTERED_V1_96_C50A180_C50A270	single	7.000000	5.000000	5.000000	9.000000	4.000000	7.000000	7.000000	5.000000	4.000000	6.000000
ST140609CROSSORI0001-SORT_REDUCEDDATA-FILTERED_V1_98_C50A180_C50A270	outside	10.000000	13.000000	12.000000	14.000000	20.000000	21.000000	17.000000	17.000000	18.000000	13.000000
ST140610CROSSORI0001-SORT_REDUCEDDATA-FILTERED_V1_19_C50A180_C50A270	single	11.000000	11.000000	9.000000	5.000000	10.000000	12.000000	10.000000	10.000000	8.000000	11.000000	7.000000	5.000000	8.000000	12.000000	14.000000	8.000000	6.000000	8.000000	14.000000	10.000000
ST140610CROSSORI0001-SORT_REDUCEDDATA-FILTERED_V1_23_C50A180_C50A270	single	9.000000	12.000000	8.000000	14.000000	10.000000	14.000000	9.000000	14.000000	12.000000	10.000000	10.000000	13.000000	11.000000	10.000000	10.000000	13.000000	8.000000	8.000000	8.000000	7.000000
ST140610CROSSORI0001-SORT_REDUCEDDATA-FILTERED_V1_38_C50A180_C50A270	single	14.000000	22.000000	23.000000	21.000000	26.000000	28.000000	28.000000	29.000000	23.000000	26.000000	24.000000	27.000000	25.000000	26.000000	29.000000	28.000000	17.000000	20.000000	18.000000	23.000000
ST140610CROSSORI0001-SORT_REDUCEDDATA-FILTERED_V1_44_C50A180_C50A270	outside	19.000000	12.000000	15.000000	14.000000	15.000000	14.000000	14.000000	18.000000	10.000000	12.000000	13.000000	16.000000	14.000000	9.000000	14.000000	8.000000	11.000000	12.000000	16.000000	12.000000
ST140610CROSSORI0001-SORT_REDUCEDDATA-FILTERED_V1_5_C50A180_C50A270	single	14.000000	13.000000	6.000000	14.000000	17.000000	10.000000	13.000000	14.000000	10.000000	14.000000	9.000000	10.000000	18.000000	15.000000	18.000000	19.000000	16.000000	14.000000	11.000000	7.000000
ST140610CROSSORI0001-SORT_REDUCEDDATA-FILTERED_V1_52_C50A180_C50A270	outside	16.000000	18.000000	8.000000	19.000000	21.000000	16.000000	15.000000	10.000000	16.000000	18.000000	15.000000	12.000000	13.000000	18.000000	17.000000	16.000000	9.000000	11.000000	20.000000	13.000000
ST140610CROSSORI0001-SORT_REDUCEDDATA-FILTERED_V1_8_C50A180_C50A270	single	1.000000	1.000000	1.000000	0.000000	1.000000	0.000000	1.000000	0.000000	2.000000	0.000000	3.000000	1.000000	1.000000	1.000000	1.000000	1.000000	0.000000	0.000000	2.000000	3.000000
ST140610CROSSORI0001-SORT_REDUCEDDATA-FILTERED_V1_90_C50A180_C50A270	single	17.000000	17.000000	12.000000	14.000000	20.000000	18.000000	19.000000	16.000000	14.000000	6.000000	11.000000	8.000000	19.000000	13.000000	16.000000	19.000000	13.000000	14.000000	17.000000	17.000000
ST140623CROSSORI0001-SORT_REDUCEDDATA-FILTERED_V1_11_C50A0_C50A90	outside	19.000000	19.000000	20.000000	19.000000	24.000000	18.000000	17.000000	19.000000	14.000000	21.000000	18.000000	15.000000	17.000000	16.000000	20.000000	19.000000	19.000000	21.000000	20.000000	17.000000	15.000000	14.000000	16.000000	24.000000	19.000000	24.000000	20.000000
ST140623CROSSORI0001-SORT_REDUCEDDATA-FILTERED_V1_14_C50A0_C50A90	outside	30.000000	28.000000	37.000000	28.000000	22.000000	26.000000	29.000000	29.000000	32.000000	30.000000	29.000000	27.000000	24.000000	29.000000	22.000000	24.000000	27.000000	20.000000	28.000000	34.000000	26.000000	17.000000	26.000000	28.000000	25.000000	27.000000	25.000000
ST140623CROSSORI0001-SORT_REDUCEDDATA-FILTERED_V1_15_C50A45_C50A135	outside	9.000000	11.000000	12.000000	6.000000	11.000000	17.000000	11.000000	15.000000	15.000000	12.000000	20.000000	9.000000	8.000000	14.000000	12.000000	9.000000	8.000000	12.000000	9.000000	8.000000	11.000000	10.000000	5.000000	10.000000	13.000000
ST140623CROSSORI0001-SORT_REDUCEDDATA-FILTERED_V1_18_C50A45_C50A135	outside	14.000000	7.000000	18.000000	7.000000	10.000000	13.000000	11.000000	14.000000	12.000000	19.000000	12.000000	8.000000	9.000000	9.000000	13.000000	13.000000	15.000000	12.000000	10.000000	10.000000	14.000000	14.000000	8.000000	17.000000	12.000000
ST140623CROSSORI0001-SORT_REDUCEDDATA-FILTERED_V1_19_C50A0_C50A90	single	20.000000	14.000000	11.000000	14.000000	9.000000	12.000000	18.000000	19.000000	15.000000	19.000000	17.000000	17.000000	11.000000	16.000000	16.000000	16.000000	22.000000	15.000000	13.000000	16.000000	14.000000	21.000000	15.000000	16.000000	18.000000	20.000000	16.000000
ST140623CROSSORI0001-SORT_REDUCEDDATA-FILTERED_V1_20_C50A0_C50A90	single	12.000000	4.000000	13.000000	8.000000	6.000000	3.000000	6.000000	11.000000	4.000000	6.000000	6.000000	11.000000	10.000000	7.000000	10.000000	4.000000	9.000000	10.000000	6.000000	5.000000	8.000000	7.000000	11.000000	5.000000	6.000000	3.000000	6.000000
ST140623CROSSORI0001-SORT_REDUCEDDATA-FILTERED_V1_21_C50A0_C50A90	single	18.000000	8.000000	10.000000	11.000000	12.000000	14.000000	12.000000	18.000000	14.000000	7.000000	17.000000	17.000000	11.000000	8.000000	9.000000	11.000000	12.000000	14.000000	12.000000	10.000000	13.000000	14.000000	16.000000	11.000000	12.000000	13.000000	13.000000
ST140623CROSSORI0001-SORT_REDUCEDDATA-FILTERED_V1_24_C50A45_C50A135	outside	12.000000	11.000000	13.000000	10.000000	14.000000	13.000000	14.000000	8.000000	11.000000	9.000000	14.000000	10.000000	13.000000	12.000000	16.000000	11.000000	8.000000	9.000000	7.000000	15.000000	12.000000	11.000000	16.000000	12.000000	14.000000
ST140623CROSSORI0001-SORT_REDUCEDDATA-FILTERED_V1_26_C50A0_C50A90	outside	16.000000	10.000000	9.000000	15.000000	10.000000	11.000000	13.000000	19.000000	21.000000	22.000000	18.000000	16.000000	13.000000	16.000000	17.000000	15.000000	12.000000	8.000000	10.000000	16.000000	18.000000	8.000000	15.000000	15.000000	15.000000	14.000000	14.000000
ST140623CROSSORI0001-SORT_REDUCEDDATA-FILTERED_V1_28_C50A45_C50A135	outside	13.000000	27.000000	25.000000	22.000000	29.000000	25.000000	21.000000	25.000000	22.000000	31.000000	26.000000	28.000000	23.000000	26.000000	21.000000	20.000000	27.000000	13.000000	27.000000	23.000000	32.000000	22.000000	27.000000	31.000000	21.000000
ST140623CROSSORI0001-SORT_REDUCEDDATA-FILTERED_V1_30_C50A45_C50A135	single	8.000000	15.000000	17.000000	6.000000	13.000000	14.000000	7.000000	16.000000	9.000000	19.000000	14.000000	15.000000	13.000000	20.000000	20.000000	5.000000	13.000000	16.000000	12.000000	11.000000	21.000000	17.000000	10.000000	11.000000	16.000000
ST140623CROSSORI0001-SORT_REDUCEDDATA-FILTERED_V1_31_C50A0_C50A90	single	6.000000	2.000000	4.000000	6.000000	4.000000	3.000000	5.000000	6.000000	2.000000	6.000000	5.000000	4.000000	0.000000	5.000000	3.000000	2.000000	4.000000	3.000000	4.000000	2.000000	2.000000	1.000000	4.000000	1.000000	3.000000	1.000000	4.000000
ST140623CROSSORI0001-SORT_REDUCEDDATA-FILTERED_V1_32_C50A0_C50A90	single	29.000000	17.000000	26.000000	18.000000	21.000000	16.000000	32.000000	24.000000	24.000000	21.000000	25.000000	19.000000	22.000000	23.000000	14.000000	18.000000	30.000000	17.000000	19.000000	24.000000	20.000000	18.000000	25.000000	21.000000	20.000000	28.000000	25.000000
ST140623CROSSORI0001-SORT_REDUCEDDATA-FILTERED_V1_35_C50A0_C50A90	outside	16.000000	17.000000	12.000000	22.000000	11.000000	13.000000	10.000000	19.000000	15.000000	15.000000	12.000000	20.000000	9.000000	12.000000	16.000000	17.000000	19.000000	6.000000	16.000000	16.000000	9.000000	4.000000	16.000000	12.000000	13.000000	12.000000	15.000000
ST140623CROSSORI0001-SORT_REDUCEDDATA-FILTERED_V1_35_C50A45_C50A135	outside	9.000000	8.000000	12.000000	13.000000	9.000000	5.000000	10.000000	10.000000	4.000000	10.000000	14.000000	10.000000	7.000000	7.000000	6.000000	9.000000	9.000000	7.000000	10.000000	4.000000	11.000000	6.000000	8.000000	6.000000	4.000000
ST140623CROSSORI0001-SORT_REDUCEDDATA-FILTERED_V1_36_C50A0_C50A90	outside	8.000000	9.000000	6.000000	9.000000	6.000000	4.000000	6.000000	8.000000	6.000000	8.000000	10.000000	5.000000	7.000000	9.000000	8.000000	4.000000	9.000000	7.000000	6.000000	2.000000	4.000000	4.000000	6.000000	2.000000	1.000000	5.000000	6.000000
ST140623CROSSORI0001-SORT_REDUCEDDATA-FILTERED_V1_36_C50A45_C50A135	outside	12.000000	12.000000	11.000000	7.000000	11.000000	4.000000	5.000000	10.000000	9.000000	13.000000	13.000000	9.000000	14.000000	14.000000	8.000000	9.000000	10.000000	7.000000	8.000000	3.000000	7.000000	5.000000	6.000000	2.000000	6.000000
ST140623CROSSORI0001-SORT_REDUCEDDATA-FILTERED_V1_37_C50A0_C50A90	outside	31.000000	30.000000	24.000000	28.000000	20.000000	25.000000	22.000000	19.000000	19.000000	23.000000	23.000000	20.000000	24.000000	26.000000	26.000000	18.000000	16.000000	24.000000	19.000000	26.000000	23.000000	16.000000	23.000000	24.000000	20.000000	25.000000	30.000000
ST140623CROSSORI0001-SORT_REDUCEDDATA-FILTERED_V1_40_C50A45_C50A135	intermediate	19.000000	21.000000	20.000000	28.000000	20.000000	24.000000	20.000000	22.000000	20.000000	18.000000	23.000000	24.000000	23.000000	24.000000	26.000000	21.000000	25.000000	15.000000	20.000000	18.000000	25.000000	22.000000	26.000000	14.000000	20.000000
ST140623CROSSORI0001-SORT_REDUCEDDATA-FILTERED_V1_41_C50A0_C50A90	single	9.000000	9.000000	5.000000	5.000000	8.000000	6.000000	7.000000	10.000000	5.000000	8.000000	11.000000	10.000000	2.000000	9.000000	4.000000	9.000000	6.000000	3.000000	8.000000	9.000000	7.000000	6.000000	12.000000	6.000000	5.000000	6.000000	9.000000
ST140623CROSSORI0001-SORT_REDUCEDDATA-FILTERED_V1_41_C50A45_C50A135	single	3.000000	3.000000	9.000000	7.000000	2.000000	4.000000	3.000000	4.000000	5.000000	5.000000	10.000000	5.000000	7.000000	12.000000	5.000000	10.000000	5.000000	5.000000	5.000000	7.000000	10.000000	5.000000	4.000000	3.000000	3.000000
ST140623CROSSORI0001-SORT_REDUCEDDATA-FILTERED_V1_45_C50A0_C50A90	mixture	11.000000	5.000000	11.000000	8.000000	4.000000	3.000000	8.000000	7.000000	9.000000	5.000000	9.000000	4.000000	1.000000	2.000000	6.000000	11.000000	3.000000	1.000000	6.000000	4.000000	5.000000	6.000000	6.000000	3.000000	4.000000	3.000000	0.000000
ST140623CROSSORI0001-SORT_REDUCEDDATA-FILTERED_V1_45_C50A45_C50A135	mixture	12.000000	9.000000	14.000000	7.000000	12.000000	10.000000	13.000000	10.000000	14.000000	11.000000	16.000000	11.000000	10.000000	12.000000	9.000000	3.000000	10.000000	6.000000	8.000000	3.000000	9.000000	6.000000	7.000000	6.000000	8.000000
ST140623CROSSORI0001-SORT_REDUCEDDATA-FILTERED_V1_46_C50A45_C50A135	single	7.000000	13.000000	12.000000	10.000000	9.000000	9.000000	10.000000	16.000000	7.000000	16.000000	10.000000	14.000000	11.000000	13.000000	9.000000	10.000000	9.000000	14.000000	7.000000	5.000000	10.000000	11.000000	12.000000	11.000000	7.000000
ST140623CROSSORI0001-SORT_REDUCEDDATA-FILTERED_V1_50_C50A45_C50A135	single	6.000000	6.000000	8.000000	12.000000	8.000000	8.000000	6.000000	10.000000	4.000000	10.000000	8.000000	5.000000	5.000000	9.000000	9.000000	8.000000	7.000000	5.000000	6.000000	5.000000	5.000000	5.000000	5.000000	6.000000	8.000000
ST140623CROSSORI0001-SORT_REDUCEDDATA-FILTERED_V1_51_C50A0_C50A90	single	5.000000	6.000000	6.000000	5.000000	2.000000	1.000000	4.000000	7.000000	4.000000	2.000000	4.000000	6.000000	3.000000	3.000000	6.000000	6.000000	1.000000	4.000000	5.000000	5.000000	4.000000	5.000000	2.000000	3.000000	2.000000	5.000000	4.000000
ST140623CROSSORI0001-SORT_REDUCEDDATA-FILTERED_V1_53_C50A45_C50A135	single	10.000000	14.000000	15.000000	18.000000	16.000000	11.000000	12.000000	17.000000	15.000000	15.000000	18.000000	19.000000	21.000000	16.000000	13.000000	9.000000	17.000000	18.000000	14.000000	9.000000	26.000000	17.000000	17.000000	14.000000	11.000000
ST140623CROSSORI0001-SORT_REDUCEDDATA-FILTERED_V1_60_C50A0_C50A90	single	23.000000	9.000000	17.000000	18.000000	14.000000	12.000000	15.000000	10.000000	16.000000	13.000000	15.000000	20.000000	12.000000	21.000000	14.000000	16.000000	23.000000	14.000000	21.000000	19.000000	16.000000	22.000000	16.000000	16.000000	18.000000	22.000000	22.000000
ST140623CROSSORI0001-SORT_REDUCEDDATA-FILTERED_V1_62_C50A45_C50A135	mixture	6.000000	10.000000	8.000000	8.000000	8.000000	4.000000	7.000000	7.000000	11.000000	12.000000	12.000000	7.000000	6.000000	12.000000	11.000000	10.000000	8.000000	5.000000	6.000000	6.000000	11.000000	6.000000	7.000000	11.000000	11.000000
ST140623CROSSORI0001-SORT_REDUCEDDATA-FILTERED_V1_64_C50A45_C50A135	single	8.000000	11.000000	12.000000	14.000000	9.000000	11.000000	10.000000	9.000000	14.000000	15.000000	18.000000	15.000000	5.000000	16.000000	9.000000	12.000000	13.000000	14.000000	9.000000	10.000000	21.000000	7.000000	9.000000	8.000000	14.000000
ST140623CROSSORI0001-SORT_REDUCEDDATA-FILTERED_V1_70_C50A0_C50A90	single	28.000000	19.000000	26.000000	29.000000	23.000000	23.000000	19.000000	18.000000	23.000000	16.000000	24.000000	27.000000	21.000000	20.000000	15.000000	20.000000	18.000000	16.000000	23.000000	19.000000	16.000000	19.000000	18.000000	22.000000	16.000000	28.000000	24.000000
ST140623CROSSORI0001-SORT_REDUCEDDATA-FILTERED_V1_70_C50A45_C50A135	single	31.000000	36.000000	34.000000	29.000000	25.000000	22.000000	26.000000	30.000000	25.000000	32.000000	33.000000	25.000000	26.000000	20.000000	27.000000	27.000000	29.000000	26.000000	27.000000	26.000000	34.000000	28.000000	24.000000	25.000000	25.000000
ST140623CROSSORI0001-SORT_REDUCEDDATA-FILTERED_V1_71_C50A45_C50A135	intermediate	9.000000	8.000000	6.000000	6.000000	4.000000	9.000000	5.000000	10.000000	7.000000	7.000000	7.000000	6.000000	4.000000	7.000000	8.000000	7.000000	5.000000	4.000000	7.000000	5.000000	7.000000	5.000000	1.000000	3.000000	3.000000
ST140623CROSSORI0001-SORT_REDUCEDDATA-FILTERED_V1_72_C50A0_C50A90	single	20.000000	15.000000	16.000000	15.000000	17.000000	14.000000	22.000000	13.000000	15.000000	18.000000	22.000000	17.000000	12.000000	15.000000	15.000000	12.000000	13.000000	12.000000	15.000000	17.000000	12.000000	13.000000	14.000000	17.000000	18.000000	16.000000	18.000000
ST140623CROSSORI0001-SORT_REDUCEDDATA-FILTERED_V1_72_C50A45_C50A135	single	7.000000	11.000000	14.000000	12.000000	11.000000	13.000000	12.000000	8.000000	11.000000	19.000000	7.000000	9.000000	9.000000	13.000000	14.000000	9.000000	9.000000	6.000000	11.000000	8.000000	13.000000	10.000000	15.000000	11.000000	19.000000
ST140623CROSSORI0001-SORT_REDUCEDDATA-FILTERED_V1_76_C50A0_C50A90	single	6.000000	2.000000	6.000000	5.000000	6.000000	0.000000	NaN	0.000000	7.000000	3.000000	4.000000	5.000000	4.000000	4.000000	4.000000	4.000000	5.000000	9.000000	0.000000	2.000000	3.000000	4.000000	9.000000	7.000000	3.000000	7.000000	6.000000
ST140623CROSSORI0001-SORT_REDUCEDDATA-FILTERED_V1_8_C50A0_C50A90	outside	14.000000	11.000000	14.000000	11.000000	14.000000	8.000000	13.000000	19.000000	13.000000	13.000000	14.000000	18.000000	9.000000	18.000000	15.000000	13.000000	13.000000	12.000000	12.000000	13.000000	8.000000	11.000000	10.000000	6.000000	10.000000	14.000000	13.000000
ST140623CROSSORI0001-SORT_REDUCEDDATA-FILTERED_V1_8_C50A45_C50A135	outside	12.000000	13.000000	16.000000	16.000000	10.000000	16.000000	12.000000	21.000000	14.000000	14.000000	18.000000	13.000000	9.000000	15.000000	17.000000	17.000000	11.000000	11.000000	15.000000	11.000000	NaN	15.000000	14.000000	8.000000	14.000000
ST140623CROSSORI0001-SORT_REDUCEDDATA-FILTERED_V1_81_C50A45_C50A135	outside	16.000000	30.000000	18.000000	26.000000	25.000000	27.000000	10.000000	25.000000	22.000000	23.000000	27.000000	27.000000	19.000000	19.000000	26.000000	22.000000	24.000000	26.000000	20.000000	23.000000	25.000000	13.000000	24.000000	17.000000	20.000000
ST140623CROSSORI0001-SORT_REDUCEDDATA-FILTERED_V1_84_C50A45_C50A135	outside	9.000000	7.000000	12.000000	6.000000	12.000000	6.000000	5.000000	8.000000	13.000000	13.000000	13.000000	7.000000	6.000000	14.000000	11.000000	10.000000	12.000000	8.000000	7.000000	6.000000	NaN	12.000000	11.000000	8.000000	9.000000
ST140623CROSSORI0001-SORT_REDUCEDDATA-FILTERED_V1_9_C50A45_C50A135	outside	13.000000	17.000000	21.000000	19.000000	13.000000	15.000000	19.000000	21.000000	16.000000	19.000000	18.000000	23.000000	18.000000	16.000000	14.000000	10.000000	21.000000	16.000000	15.000000	12.000000	20.000000	17.000000	15.000000	16.000000	12.000000
ST140623CROSSORI0001-SORT_REDUCEDDATA-FILTERED_V1_93_C50A0_C50A90	outside	27.000000	19.000000	25.000000	33.000000	19.000000	11.000000	14.000000	18.000000	12.000000	21.000000	21.000000	22.000000	25.000000	20.000000	20.000000	17.000000	27.000000	15.000000	18.000000	18.000000	10.000000	15.000000	14.000000	16.000000	14.000000	15.000000	19.000000
ST140624CROSSORI0001-SORT_REDUCEDDATA-FILTERED_V1_1_C50A45_C50A135	single	10.000000	8.000000	11.000000	10.000000	7.000000	9.000000	12.000000	7.000000	5.000000	8.000000	5.000000	9.000000	12.000000	9.000000	10.000000	11.000000	14.000000	8.000000
ST140624CROSSORI0001-SORT_REDUCEDDATA-FILTERED_V1_11_C50A0_C50A90	outside	25.000000	20.000000	23.000000	20.000000	18.000000	17.000000	22.000000	15.000000	27.000000	16.000000	25.000000	22.000000	17.000000	21.000000
ST140624CROSSORI0001-SORT_REDUCEDDATA-FILTERED_V1_13_C50A45_C50A135	outside	8.000000	9.000000	10.000000	16.000000	6.000000	13.000000	12.000000	14.000000	17.000000	14.000000	11.000000	10.000000	15.000000	9.000000	13.000000	10.000000	18.000000	10.000000
ST140624CROSSORI0001-SORT_REDUCEDDATA-FILTERED_V1_14_C50A0_C50A90	single	27.000000	18.000000	15.000000	16.000000	15.000000	23.000000	25.000000	22.000000	22.000000	25.000000	30.000000	24.000000	12.000000	29.000000
ST140624CROSSORI0001-SORT_REDUCEDDATA-FILTERED_V1_14_C50A45_C50A135	single	11.000000	11.000000	12.000000	9.000000	14.000000	14.000000	17.000000	14.000000	12.000000	10.000000	8.000000	8.000000	10.000000	14.000000	14.000000	17.000000	14.000000	14.000000
ST140624CROSSORI0001-SORT_REDUCEDDATA-FILTERED_V1_14_C50A90_C50A180	single	16.000000	16.000000	21.000000	25.000000	16.000000	11.000000	13.000000	17.000000	20.000000	14.000000	16.000000	20.000000	21.000000	17.000000	15.000000	20.000000	13.000000	23.000000	15.000000	18.000000	23.000000	16.000000
ST140624CROSSORI0001-SORT_REDUCEDDATA-FILTERED_V1_19_C50A90_C50A180	outside	8.000000	12.000000	13.000000	14.000000	7.000000	9.000000	11.000000	12.000000	9.000000	6.000000	10.000000	6.000000	7.000000	17.000000	5.000000	11.000000	8.000000	10.000000	10.000000	7.000000	13.000000	8.000000
ST140624CROSSORI0001-SORT_REDUCEDDATA-FILTERED_V1_24_C50A45_C50A135	outside	12.000000	13.000000	5.000000	13.000000	8.000000	14.000000	14.000000	11.000000	13.000000	13.000000	10.000000	7.000000	11.000000	14.000000	16.000000	15.000000	15.000000	18.000000
ST140624CROSSORI0001-SORT_REDUCEDDATA-FILTERED_V1_27_C50A0_C50A90	single	3.000000	1.000000	5.000000	8.000000	3.000000	3.000000	5.000000	3.000000	6.000000	4.000000	7.000000	2.000000	2.000000	9.000000
ST140624CROSSORI0001-SORT_REDUCEDDATA-FILTERED_V1_31_C50A0_C50A90	outside	11.000000	12.000000	8.000000	8.000000	6.000000	13.000000	10.000000	9.000000	10.000000	15.000000	13.000000	14.000000	7.000000	11.000000
ST140624CROSSORI0001-SORT_REDUCEDDATA-FILTERED_V1_31_C50A90_C50A180	outside	21.000000	18.000000	14.000000	18.000000	13.000000	14.000000	19.000000	19.000000	11.000000	17.000000	14.000000	14.000000	10.000000	14.000000	9.000000	14.000000	17.000000	15.000000	12.000000	9.000000	21.000000	17.000000
ST140624CROSSORI0001-SORT_REDUCEDDATA-FILTERED_V1_32_C50A45_C50A135	single	5.000000	9.000000	9.000000	7.000000	12.000000	11.000000	9.000000	10.000000	11.000000	9.000000	8.000000	3.000000	14.000000	7.000000	9.000000	7.000000	9.000000	10.000000
ST140624CROSSORI0001-SORT_REDUCEDDATA-FILTERED_V1_33_C50A90_C50A180	single	12.000000	23.000000	23.000000	23.000000	20.000000	18.000000	24.000000	17.000000	24.000000	19.000000	20.000000	16.000000	15.000000	14.000000	13.000000	20.000000	23.000000	13.000000	24.000000	17.000000	20.000000	26.000000
ST140624CROSSORI0001-SORT_REDUCEDDATA-FILTERED_V1_35_C50A90_C50A180	single	13.000000	16.000000	14.000000	15.000000	13.000000	11.000000	13.000000	15.000000	13.000000	14.000000	10.000000	7.000000	11.000000	9.000000	10.000000	7.000000	8.000000	9.000000	8.000000	10.000000	7.000000	10.000000
ST140624CROSSORI0001-SORT_REDUCEDDATA-FILTERED_V1_36_C50A0_C50A90	outside	15.000000	7.000000	8.000000	9.000000	10.000000	10.000000	16.000000	5.000000	10.000000	10.000000	8.000000	8.000000	8.000000	10.000000
ST140624CROSSORI0001-SORT_REDUCEDDATA-FILTERED_V1_36_C50A90_C50A180	outside	16.000000	17.000000	21.000000	22.000000	19.000000	12.000000	17.000000	15.000000	23.000000	17.000000	16.000000	14.000000	15.000000	15.000000	9.000000	13.000000	7.000000	10.000000	17.000000	14.000000	14.000000	10.000000
ST140624CROSSORI0001-SORT_REDUCEDDATA-FILTERED_V1_37_C50A45_C50A135	outside	27.000000	24.000000	25.000000	32.000000	29.000000	30.000000	39.000000	34.000000	33.000000	30.000000	29.000000	33.000000	31.000000	27.000000	21.000000	23.000000	27.000000	27.000000
ST140624CROSSORI0001-SORT_REDUCEDDATA-FILTERED_V1_37_C50A90_C50A180	outside	24.000000	21.000000	26.000000	32.000000	27.000000	22.000000	24.000000	22.000000	24.000000	23.000000	16.000000	17.000000	21.000000	14.000000	17.000000	24.000000	17.000000	18.000000	22.000000	19.000000	22.000000	21.000000
ST140624CROSSORI0001-SORT_REDUCEDDATA-FILTERED_V1_40_C50A90_C50A180	outside	13.000000	23.000000	25.000000	20.000000	20.000000	19.000000	23.000000	20.000000	18.000000	20.000000	24.000000	21.000000	17.000000	13.000000	19.000000	18.000000	16.000000	30.000000	19.000000	16.000000	10.000000	13.000000
ST140624CROSSORI0001-SORT_REDUCEDDATA-FILTERED_V1_41_C50A0_C50A90	intermediate	15.000000	11.000000	12.000000	6.000000	10.000000	15.000000	17.000000	12.000000	11.000000	7.000000	16.000000	11.000000	7.000000	14.000000
ST140624CROSSORI0001-SORT_REDUCEDDATA-FILTERED_V1_41_C50A45_C50A135	intermediate	13.000000	9.000000	11.000000	12.000000	8.000000	17.000000	15.000000	8.000000	10.000000	6.000000	8.000000	11.000000	13.000000	14.000000	7.000000	12.000000	19.000000	11.000000
ST140624CROSSORI0001-SORT_REDUCEDDATA-FILTERED_V1_45_C50A45_C50A135	single	15.000000	13.000000	24.000000	17.000000	12.000000	21.000000	22.000000	15.000000	14.000000	16.000000	15.000000	10.000000	16.000000	18.000000	17.000000	19.000000	16.000000	19.000000
ST140624CROSSORI0001-SORT_REDUCEDDATA-FILTERED_V1_46_C50A45_C50A135	single	9.000000	8.000000	13.000000	7.000000	7.000000	8.000000	16.000000	8.000000	11.000000	8.000000	11.000000	7.000000	8.000000	11.000000	10.000000	13.000000	15.000000	13.000000
ST140624CROSSORI0001-SORT_REDUCEDDATA-FILTERED_V1_47_C50A0_C50A90	mixture	8.000000	11.000000	9.000000	16.000000	11.000000	21.000000	24.000000	22.000000	26.000000	24.000000	22.000000	19.000000	19.000000	27.000000
ST140624CROSSORI0001-SORT_REDUCEDDATA-FILTERED_V1_47_C50A45_C50A135	mixture	15.000000	6.000000	14.000000	14.000000	8.000000	14.000000	13.000000	18.000000	22.000000	17.000000	17.000000	21.000000	13.000000	27.000000	24.000000	19.000000	26.000000	30.000000
ST140624CROSSORI0001-SORT_REDUCEDDATA-FILTERED_V1_49_C50A0_C50A90	single	38.000000	47.000000	41.000000	45.000000	42.000000	45.000000	43.000000	42.000000	39.000000	40.000000	41.000000	49.000000	38.000000	42.000000
ST140624CROSSORI0001-SORT_REDUCEDDATA-FILTERED_V1_52_C50A0_C50A90	single	27.000000	25.000000	18.000000	22.000000	18.000000	29.000000	26.000000	28.000000	23.000000	18.000000	27.000000	23.000000	19.000000	24.000000
ST140624CROSSORI0001-SORT_REDUCEDDATA-FILTERED_V1_54_C50A45_C50A135	intermediate	22.000000	18.000000	27.000000	24.000000	22.000000	25.000000	22.000000	16.000000	15.000000	26.000000	16.000000	24.000000	23.000000	22.000000	20.000000	25.000000	24.000000	13.000000
ST140624CROSSORI0001-SORT_REDUCEDDATA-FILTERED_V1_57_C50A45_C50A135	single	9.000000	6.000000	13.000000	10.000000	11.000000	12.000000	11.000000	10.000000	9.000000	6.000000	9.000000	11.000000	4.000000	6.000000	5.000000	11.000000	10.000000	10.000000
ST140624CROSSORI0001-SORT_REDUCEDDATA-FILTERED_V1_59_C50A90_C50A180	outside	13.000000	18.000000	12.000000	14.000000	12.000000	14.000000	18.000000	15.000000	14.000000	14.000000	18.000000	13.000000	12.000000	15.000000	14.000000	12.000000	11.000000	22.000000	20.000000	12.000000	17.000000	11.000000
ST140624CROSSORI0001-SORT_REDUCEDDATA-FILTERED_V1_65_C50A0_C50A90	outside	15.000000	6.000000	6.000000	9.000000	9.000000	16.000000	9.000000	6.000000	11.000000	9.000000	14.000000	7.000000	3.000000	12.000000
ST140624CROSSORI0001-SORT_REDUCEDDATA-FILTERED_V1_65_C50A45_C50A135	outside	17.000000	13.000000	11.000000	12.000000	8.000000	14.000000	19.000000	6.000000	12.000000	10.000000	16.000000	9.000000	5.000000	11.000000	15.000000	11.000000	8.000000	11.000000
ST140624CROSSORI0001-SORT_REDUCEDDATA-FILTERED_V1_65_C50A90_C50A180	outside	20.000000	27.000000	14.000000	26.000000	18.000000	13.000000	20.000000	22.000000	26.000000	22.000000	17.000000	14.000000	20.000000	24.000000	17.000000	23.000000	19.000000	15.000000	21.000000	20.000000	19.000000	17.000000
ST140624CROSSORI0001-SORT_REDUCEDDATA-FILTERED_V1_69_C50A45_C50A135	outside	23.000000	22.000000	23.000000	28.000000	22.000000	25.000000	31.000000	25.000000	33.000000	36.000000	23.000000	30.000000	28.000000	33.000000	31.000000	31.000000	30.000000	27.000000
ST140624CROSSORI0001-SORT_REDUCEDDATA-FILTERED_V1_7_C50A45_C50A135	outside	8.000000	13.000000	11.000000	10.000000	12.000000	9.000000	15.000000	15.000000	8.000000	8.000000	7.000000	8.000000	10.000000	9.000000	5.000000	7.000000	10.000000	8.000000
ST140624CROSSORI0001-SORT_REDUCEDDATA-FILTERED_V1_79_C50A0_C50A90	single	3.000000	7.000000	5.000000	9.000000	7.000000	9.000000	8.000000	10.000000	7.000000	7.000000	11.000000	6.000000	5.000000	7.000000
ST140624CROSSORI0001-SORT_REDUCEDDATA-FILTERED_V1_79_C50A45_C50A135	single	5.000000	6.000000	12.000000	10.000000	9.000000	15.000000	10.000000	9.000000	10.000000	8.000000	5.000000	2.000000	5.000000	12.000000	11.000000	12.000000	9.000000	12.000000
ST140624CROSSORI0001-SORT_REDUCEDDATA-FILTERED_V1_79_C50A90_C50A180	single	12.000000	13.000000	15.000000	18.000000	20.000000	12.000000	12.000000	12.000000	9.000000	15.000000	20.000000	13.000000	9.000000	14.000000	16.000000	14.000000	10.000000	14.000000	11.000000	10.000000	13.000000	15.000000
ST140624CROSSORI0001-SORT_REDUCEDDATA-FILTERED_V1_8_C50A0_C50A90	outside	18.000000	14.000000	9.000000	11.000000	8.000000	13.000000	16.000000	15.000000	19.000000	14.000000	8.000000	13.000000	8.000000	16.000000
ST140624CROSSORI0001-SORT_REDUCEDDATA-FILTERED_V1_8_C50A45_C50A135	outside	11.000000	9.000000	13.000000	15.000000	10.000000	17.000000	11.000000	12.000000	10.000000	9.000000	14.000000	10.000000	5.000000	13.000000	10.000000	6.000000	15.000000	12.000000
ST140624CROSSORI0001-SORT_REDUCEDDATA-FILTERED_V1_8_C50A90_C50A180	outside	19.000000	21.000000	24.000000	23.000000	13.000000	19.000000	23.000000	30.000000	20.000000	19.000000	15.000000	12.000000	22.000000	16.000000	12.000000	30.000000	19.000000	19.000000	14.000000	21.000000	25.000000	25.000000
ST140624CROSSORI0001-SORT_REDUCEDDATA-FILTERED_V1_82_C50A45_C50A135	intermediate	24.000000	26.000000	29.000000	28.000000	28.000000	31.000000	29.000000	30.000000	31.000000	33.000000	34.000000	36.000000	30.000000	42.000000	42.000000	39.000000	39.000000	44.000000
ST140624CROSSORI0001-SORT_REDUCEDDATA-FILTERED_V1_82_C50A90_C50A180	intermediate	20.000000	23.000000	27.000000	28.000000	22.000000	33.000000	35.000000	39.000000	41.000000	34.000000	35.000000	35.000000	34.000000	33.000000	35.000000	37.000000	27.000000	42.000000	32.000000	32.000000	32.000000	27.000000
ST140624CROSSORI0001-SORT_REDUCEDDATA-FILTERED_V1_83_C50A0_C50A90	single	20.000000	18.000000	20.000000	19.000000	11.000000	20.000000	19.000000	17.000000	24.000000	14.000000	26.000000	15.000000	20.000000	14.000000
ST140624CROSSORI0001-SORT_REDUCEDDATA-FILTERED_V1_83_C50A90_C50A180	single	14.000000	17.000000	11.000000	17.000000	14.000000	14.000000	14.000000	13.000000	18.000000	14.000000	18.000000	10.000000	5.000000	14.000000	13.000000	11.000000	12.000000	11.000000	12.000000	9.000000	12.000000	10.000000
ST140624CROSSORI0001-SORT_REDUCEDDATA-FILTERED_V1_85_C50A45_C50A135	outside	9.000000	11.000000	13.000000	10.000000	13.000000	10.000000	12.000000	12.000000	9.000000	5.000000	10.000000	9.000000	11.000000	15.000000	12.000000	14.000000	NaN	7.000000
ST140624CROSSORI0001-SORT_REDUCEDDATA-FILTERED_V1_88_C50A0_C50A90	outside	10.000000	5.000000	4.000000	9.000000	15.000000	13.000000	13.000000	10.000000	11.000000	12.000000	8.000000	8.000000	10.000000	12.000000
ST140624CROSSORI0001-SORT_REDUCEDDATA-FILTERED_V1_9_C50A45_C50A135	outside	13.000000	16.000000	17.000000	22.000000	17.000000	20.000000	17.000000	17.000000	17.000000	15.000000	12.000000	11.000000	11.000000	19.000000	15.000000	12.000000	14.000000	16.000000
ST140624CROSSORI0001-SORT_REDUCEDDATA-FILTERED_V1_97_C50A45_C50A135	outside	12.000000	12.000000	11.000000	4.000000	13.000000	12.000000	17.000000	7.000000	8.000000	10.000000	8.000000	6.000000	14.000000	14.000000	12.000000	11.000000	11.000000	13.000000
ST140707CROSSORI0001-SORT_REDUCEDDATA-FILTERED_V1_1_C50A45_C50A135	outside	10.000000	20.000000	15.000000	16.000000	11.000000	17.000000	18.000000	12.000000	16.000000	14.000000	17.000000	11.000000	10.000000	13.000000	16.000000	15.000000	11.000000	9.000000	11.000000	15.000000	18.000000	14.000000	15.000000	11.000000	13.000000	11.000000	14.000000	20.000000
ST140707CROSSORI0001-SORT_REDUCEDDATA-FILTERED_V1_11_C50A45_C50A135	outside	15.000000	22.000000	8.000000	13.000000	15.000000	9.000000	10.000000	12.000000	13.000000	10.000000	16.000000	10.000000	12.000000	15.000000	19.000000	12.000000	14.000000	11.000000	8.000000	14.000000	14.000000	11.000000	9.000000	11.000000	17.000000	15.000000	11.000000	11.000000
ST140707CROSSORI0001-SORT_REDUCEDDATA-FILTERED_V1_13_C50A45_C50A135	single	11.000000	9.000000	8.000000	8.000000	6.000000	5.000000	5.000000	9.000000	6.000000	7.000000	15.000000	9.000000	11.000000	9.000000	11.000000	11.000000	9.000000	9.000000	7.000000	7.000000	6.000000	11.000000	9.000000	10.000000	6.000000	7.000000	7.000000	11.000000
ST140707CROSSORI0001-SORT_REDUCEDDATA-FILTERED_V1_14_C50A45_C50A135	single	9.000000	10.000000	10.000000	NaN	7.000000	10.000000	12.000000	10.000000	12.000000	9.000000	12.000000	6.000000	13.000000	10.000000	8.000000	8.000000	15.000000	7.000000	10.000000	11.000000	9.000000	8.000000	8.000000	8.000000	5.000000	10.000000	10.000000	8.000000
ST140707CROSSORI0001-SORT_REDUCEDDATA-FILTERED_V1_14_C50A90_C50A180	single	11.000000	14.000000	11.000000	8.000000	9.000000	11.000000	9.000000	15.000000	13.000000	9.000000	9.000000	8.000000	7.000000	8.000000	5.000000	12.000000	6.000000	16.000000	11.000000	10.000000	NaN	8.000000	9.000000	12.000000	11.000000	12.000000	11.000000
ST140707CROSSORI0001-SORT_REDUCEDDATA-FILTERED_V1_15_C50A45_C50A135	single	17.000000	17.000000	18.000000	10.000000	13.000000	15.000000	20.000000	17.000000	18.000000	14.000000	24.000000	18.000000	16.000000	17.000000	19.000000	18.000000	21.000000	18.000000	9.000000	19.000000	13.000000	19.000000	15.000000	15.000000	15.000000	22.000000	21.000000	20.000000
ST140707CROSSORI0001-SORT_REDUCEDDATA-FILTERED_V1_19_C50A90_C50A180	single	11.000000	14.000000	12.000000	10.000000	13.000000	11.000000	10.000000	15.000000	10.000000	12.000000	14.000000	12.000000	9.000000	11.000000	8.000000	19.000000	9.000000	12.000000	8.000000	9.000000	15.000000	12.000000	12.000000	9.000000	8.000000	14.000000	9.000000
ST140707CROSSORI0001-SORT_REDUCEDDATA-FILTERED_V1_21_C50A45_C50A135	outside	13.000000	14.000000	14.000000	9.000000	15.000000	10.000000	10.000000	9.000000	14.000000	13.000000	12.000000	13.000000	16.000000	10.000000	14.000000	13.000000	11.000000	10.000000	14.000000	11.000000	10.000000	9.000000	17.000000	15.000000	13.000000	17.000000	11.000000	11.000000
ST140707CROSSORI0001-SORT_REDUCEDDATA-FILTERED_V1_22_C50A0_C50A90	single	15.000000	13.000000	11.000000	15.000000	20.000000	18.000000	14.000000	18.000000	19.000000	17.000000	14.000000	12.000000	19.000000	15.000000	14.000000	14.000000	14.000000	19.000000	9.000000	22.000000
ST140707CROSSORI0001-SORT_REDUCEDDATA-FILTERED_V1_22_C50A90_C50A180	single	12.000000	12.000000	12.000000	12.000000	5.000000	13.000000	9.000000	13.000000	20.000000	9.000000	17.000000	13.000000	11.000000	6.000000	10.000000	9.000000	19.000000	12.000000	15.000000	14.000000	18.000000	14.000000	9.000000	8.000000	14.000000	9.000000	14.000000
ST140707CROSSORI0001-SORT_REDUCEDDATA-FILTERED_V1_23_C50A0_C50A90	outside	13.000000	13.000000	13.000000	14.000000	11.000000	6.000000	12.000000	7.000000	15.000000	6.000000	9.000000	13.000000	12.000000	14.000000	11.000000	12.000000	8.000000	15.000000	14.000000	4.000000
ST140707CROSSORI0001-SORT_REDUCEDDATA-FILTERED_V1_24_C50A45_C50A135	outside	17.000000	14.000000	12.000000	4.000000	10.000000	10.000000	13.000000	19.000000	16.000000	12.000000	12.000000	8.000000	18.000000	13.000000	18.000000	11.000000	19.000000	10.000000	9.000000	10.000000	15.000000	15.000000	13.000000	12.000000	12.000000	12.000000	8.000000	13.000000
ST140707CROSSORI0001-SORT_REDUCEDDATA-FILTERED_V1_26_C50A0_C50A90	outside	11.000000	10.000000	14.000000	11.000000	16.000000	9.000000	13.000000	13.000000	13.000000	9.000000	16.000000	18.000000	14.000000	10.000000	13.000000	14.000000	9.000000	20.000000	15.000000	14.000000
ST140707CROSSORI0001-SORT_REDUCEDDATA-FILTERED_V1_26_C50A45_C50A135	outside	18.000000	20.000000	18.000000	13.000000	20.000000	14.000000	16.000000	13.000000	11.000000	3.000000	17.000000	16.000000	15.000000	19.000000	15.000000	10.000000	18.000000	12.000000	9.000000	17.000000	16.000000	8.000000	19.000000	13.000000	9.000000	11.000000	8.000000	7.000000
ST140707CROSSORI0001-SORT_REDUCEDDATA-FILTERED_V1_26_C50A90_C50A180	outside	24.000000	23.000000	17.000000	17.000000	23.000000	14.000000	21.000000	22.000000	23.000000	23.000000	16.000000	20.000000	19.000000	18.000000	18.000000	21.000000	24.000000	18.000000	20.000000	14.000000	25.000000	25.000000	23.000000	22.000000	17.000000	20.000000	20.000000
ST140707CROSSORI0001-SORT_REDUCEDDATA-FILTERED_V1_31_C50A0_C50A90	single	13.000000	19.000000	21.000000	12.000000	19.000000	14.000000	20.000000	17.000000	13.000000	17.000000	18.000000	26.000000	15.000000	21.000000	16.000000	20.000000	23.000000	19.000000	14.000000	14.000000
ST140707CROSSORI0001-SORT_REDUCEDDATA-FILTERED_V1_31_C50A90_C50A180	single	14.000000	23.000000	25.000000	20.000000	22.000000	17.000000	21.000000	24.000000	18.000000	27.000000	24.000000	28.000000	22.000000	25.000000	29.000000	28.000000	31.000000	21.000000	29.000000	19.000000	29.000000	27.000000	29.000000	26.000000	21.000000	13.000000	24.000000
ST140707CROSSORI0001-SORT_REDUCEDDATA-FILTERED_V1_33_C50A45_C50A135	outside	15.000000	16.000000	19.000000	17.000000	15.000000	12.000000	18.000000	18.000000	11.000000	12.000000	16.000000	17.000000	12.000000	17.000000	10.000000	15.000000	9.000000	10.000000	13.000000	14.000000	12.000000	14.000000	15.000000	11.000000	15.000000	20.000000	11.000000	13.000000
ST140707CROSSORI0001-SORT_REDUCEDDATA-FILTERED_V1_34_C50A45_C50A135	outside	21.000000	17.000000	12.000000	20.000000	25.000000	25.000000	21.000000	25.000000	21.000000	26.000000	23.000000	21.000000	19.000000	23.000000	25.000000	24.000000	17.000000	19.000000	27.000000	25.000000	19.000000	16.000000	26.000000	22.000000	16.000000	15.000000	22.000000	20.000000
ST140707CROSSORI0001-SORT_REDUCEDDATA-FILTERED_V1_35_C50A45_C50A135	outside	20.000000	22.000000	14.000000	12.000000	11.000000	11.000000	13.000000	13.000000	8.000000	10.000000	15.000000	9.000000	14.000000	14.000000	17.000000	14.000000	13.000000	10.000000	14.000000	5.000000	11.000000	21.000000	11.000000	9.000000	9.000000	22.000000	15.000000	15.000000
ST140707CROSSORI0001-SORT_REDUCEDDATA-FILTERED_V1_36_C50A45_C50A135	single	11.000000	11.000000	12.000000	4.000000	10.000000	8.000000	10.000000	11.000000	12.000000	9.000000	8.000000	7.000000	10.000000	11.000000	11.000000	6.000000	11.000000	8.000000	10.000000	8.000000	9.000000	8.000000	9.000000	10.000000	12.000000	8.000000	7.000000	11.000000
ST140707CROSSORI0001-SORT_REDUCEDDATA-FILTERED_V1_37_C50A0_C50A90	outside	24.000000	14.000000	16.000000	17.000000	17.000000	12.000000	15.000000	13.000000	15.000000	16.000000	16.000000	19.000000	15.000000	14.000000	10.000000	14.000000	16.000000	15.000000	7.000000	15.000000
ST140707CROSSORI0001-SORT_REDUCEDDATA-FILTERED_V1_37_C50A45_C50A135	outside	15.000000	22.000000	17.000000	13.000000	23.000000	11.000000	18.000000	24.000000	9.000000	16.000000	17.000000	15.000000	12.000000	18.000000	15.000000	16.000000	15.000000	14.000000	12.000000	20.000000	14.000000	11.000000	12.000000	9.000000	12.000000	18.000000	18.000000	14.000000
ST140707CROSSORI0001-SORT_REDUCEDDATA-FILTERED_V1_37_C50A90_C50A180	outside	13.000000	12.000000	8.000000	10.000000	13.000000	11.000000	12.000000	8.000000	12.000000	11.000000	12.000000	11.000000	10.000000	11.000000	11.000000	18.000000	8.000000	12.000000	14.000000	5.000000	16.000000	6.000000	10.000000	12.000000	13.000000	8.000000	11.000000
ST140707CROSSORI0001-SORT_REDUCEDDATA-FILTERED_V1_4_C50A0_C50A90	outside	23.000000	18.000000	25.000000	14.000000	11.000000	14.000000	18.000000	19.000000	20.000000	19.000000	19.000000	23.000000	16.000000	21.000000	13.000000	16.000000	9.000000	22.000000	14.000000	12.000000
ST140707CROSSORI0001-SORT_REDUCEDDATA-FILTERED_V1_4_C50A45_C50A135	outside	10.000000	16.000000	13.000000	10.000000	11.000000	14.000000	11.000000	9.000000	10.000000	11.000000	11.000000	10.000000	13.000000	19.000000	17.000000	16.000000	9.000000	14.000000	7.000000	12.000000	7.000000	17.000000	13.000000	14.000000	7.000000	11.000000	16.000000	13.000000
ST140707CROSSORI0001-SORT_REDUCEDDATA-FILTERED_V1_4_C50A90_C50A180	outside	10.000000	14.000000	12.000000	11.000000	12.000000	9.000000	9.000000	16.000000	13.000000	15.000000	9.000000	12.000000	10.000000	13.000000	17.000000	12.000000	16.000000	14.000000	15.000000	7.000000	18.000000	12.000000	5.000000	12.000000	10.000000	10.000000	8.000000
ST140707CROSSORI0001-SORT_REDUCEDDATA-FILTERED_V1_43_C50A0_C50A90	outside	17.000000	16.000000	11.000000	13.000000	12.000000	6.000000	7.000000	6.000000	15.000000	8.000000	9.000000	7.000000	9.000000	8.000000	10.000000	9.000000	13.000000	13.000000	12.000000	9.000000
ST140707CROSSORI0001-SORT_REDUCEDDATA-FILTERED_V1_43_C50A90_C50A180	outside	8.000000	8.000000	7.000000	8.000000	10.000000	11.000000	8.000000	11.000000	8.000000	7.000000	8.000000	6.000000	3.000000	5.000000	5.000000	8.000000	8.000000	6.000000	8.000000	6.000000	13.000000	9.000000	10.000000	4.000000	6.000000	6.000000	12.000000
ST140707CROSSORI0001-SORT_REDUCEDDATA-FILTERED_V1_44_C50A45_C50A135	single	13.000000	11.000000	12.000000	19.000000	16.000000	11.000000	16.000000	8.000000	15.000000	18.000000	14.000000	13.000000	13.000000	13.000000	12.000000	15.000000	19.000000	14.000000	14.000000	16.000000	10.000000	14.000000	16.000000	16.000000	9.000000	13.000000	13.000000	9.000000
ST140707CROSSORI0001-SORT_REDUCEDDATA-FILTERED_V1_46_C50A45_C50A135	single	12.000000	14.000000	23.000000	14.000000	13.000000	15.000000	13.000000	13.000000	12.000000	14.000000	10.000000	10.000000	13.000000	16.000000	17.000000	16.000000	16.000000	17.000000	12.000000	19.000000	10.000000	18.000000	8.000000	14.000000	12.000000	15.000000	12.000000	12.000000
ST140707CROSSORI0001-SORT_REDUCEDDATA-FILTERED_V1_47_C50A0_C50A90	outside	18.000000	10.000000	13.000000	20.000000	17.000000	19.000000	13.000000	20.000000	17.000000	15.000000	27.000000	24.000000	25.000000	23.000000	16.000000	24.000000	27.000000	20.000000	16.000000	25.000000
ST140707CROSSORI0001-SORT_REDUCEDDATA-FILTERED_V1_47_C50A45_C50A135	outside	15.000000	16.000000	13.000000	20.000000	16.000000	11.000000	25.000000	26.000000	16.000000	14.000000	17.000000	17.000000	14.000000	17.000000	20.000000	22.000000	22.000000	19.000000	18.000000	28.000000	12.000000	20.000000	20.000000	15.000000	18.000000	23.000000	26.000000	23.000000
ST140707CROSSORI0001-SORT_REDUCEDDATA-FILTERED_V1_47_C50A90_C50A180	outside	25.000000	23.000000	31.000000	28.000000	24.000000	26.000000	24.000000	33.000000	20.000000	30.000000	21.000000	27.000000	20.000000	28.000000	29.000000	32.000000	33.000000	28.000000	29.000000	30.000000	40.000000	30.000000	34.000000	30.000000	29.000000	34.000000	39.000000
ST140707CROSSORI0001-SORT_REDUCEDDATA-FILTERED_V1_48_C50A45_C50A135	intermediate	30.000000	18.000000	19.000000	24.000000	25.000000	21.000000	26.000000	23.000000	18.000000	22.000000	28.000000	26.000000	18.000000	22.000000	18.000000	23.000000	20.000000	26.000000	15.000000	19.000000	17.000000	20.000000	24.000000	26.000000	20.000000	22.000000	24.000000	27.000000
ST140707CROSSORI0001-SORT_REDUCEDDATA-FILTERED_V1_49_C50A0_C50A90	single	37.000000	36.000000	34.000000	32.000000	34.000000	28.000000	36.000000	25.000000	37.000000	23.000000	36.000000	22.000000	29.000000	27.000000	30.000000	30.000000	32.000000	30.000000	17.000000	24.000000
ST140707CROSSORI0001-SORT_REDUCEDDATA-FILTERED_V1_50_C50A0_C50A90	single	18.000000	15.000000	12.000000	12.000000	18.000000	11.000000	13.000000	12.000000	7.000000	10.000000	14.000000	17.000000	11.000000	15.000000	12.000000	9.000000	13.000000	10.000000	7.000000	13.000000
ST140707CROSSORI0001-SORT_REDUCEDDATA-FILTERED_V1_50_C50A45_C50A135	single	18.000000	17.000000	10.000000	9.000000	18.000000	13.000000	12.000000	15.000000	10.000000	7.000000	9.000000	9.000000	10.000000	6.000000	13.000000	12.000000	13.000000	11.000000	12.000000	6.000000	9.000000	6.000000	6.000000	11.000000	11.000000	10.000000	8.000000	8.000000
ST140707CROSSORI0001-SORT_REDUCEDDATA-FILTERED_V1_51_C50A45_C50A135	single	28.000000	18.000000	27.000000	25.000000	25.000000	23.000000	28.000000	27.000000	20.000000	24.000000	21.000000	28.000000	27.000000	26.000000	20.000000	18.000000	26.000000	26.000000	26.000000	28.000000	26.000000	26.000000	26.000000	24.000000	15.000000	27.000000	21.000000	28.000000
ST140707CROSSORI0001-SORT_REDUCEDDATA-FILTERED_V1_51_C50A90_C50A180	single	25.000000	19.000000	19.000000	24.000000	30.000000	30.000000	24.000000	30.000000	35.000000	23.000000	25.000000	25.000000	31.000000	27.000000	23.000000	24.000000	33.000000	30.000000	24.000000	26.000000	28.000000	28.000000	30.000000	24.000000	29.000000	28.000000	30.000000
ST140707CROSSORI0001-SORT_REDUCEDDATA-FILTERED_V1_54_C50A45_C50A135	single	10.000000	15.000000	12.000000	14.000000	8.000000	14.000000	13.000000	13.000000	12.000000	10.000000	10.000000	6.000000	6.000000	12.000000	10.000000	10.000000	7.000000	7.000000	8.000000	8.000000	10.000000	4.000000	10.000000	7.000000	4.000000	14.000000	9.000000	4.000000
ST140707CROSSORI0001-SORT_REDUCEDDATA-FILTERED_V1_58_C50A0_C50A90	single	13.000000	8.000000	7.000000	14.000000	14.000000	12.000000	12.000000	15.000000	11.000000	14.000000	12.000000	17.000000	11.000000	7.000000	12.000000	12.000000	18.000000	15.000000	14.000000	11.000000
ST140707CROSSORI0001-SORT_REDUCEDDATA-FILTERED_V1_58_C50A90_C50A180	single	16.000000	20.000000	15.000000	13.000000	12.000000	18.000000	9.000000	17.000000	17.000000	10.000000	18.000000	24.000000	16.000000	16.000000	19.000000	21.000000	14.000000	19.000000	11.000000	15.000000	26.000000	15.000000	20.000000	14.000000	15.000000	20.000000	17.000000
ST140707CROSSORI0001-SORT_REDUCEDDATA-FILTERED_V1_6_C50A45_C50A135	outside	14.000000	14.000000	8.000000	10.000000	16.000000	12.000000	6.000000	13.000000	10.000000	11.000000	14.000000	5.000000	7.000000	12.000000	8.000000	10.000000	6.000000	12.000000	11.000000	9.000000	6.000000	9.000000	9.000000	5.000000	4.000000	9.000000	11.000000	15.000000
ST140707CROSSORI0001-SORT_REDUCEDDATA-FILTERED_V1_64_C50A0_C50A90	single	11.000000	6.000000	12.000000	8.000000	9.000000	5.000000	9.000000	15.000000	8.000000	11.000000	15.000000	13.000000	10.000000	9.000000	13.000000	12.000000	8.000000	10.000000	10.000000	11.000000
ST140707CROSSORI0001-SORT_REDUCEDDATA-FILTERED_V1_64_C50A90_C50A180	single	11.000000	15.000000	14.000000	10.000000	14.000000	18.000000	8.000000	16.000000	11.000000	8.000000	8.000000	9.000000	15.000000	11.000000	13.000000	12.000000	15.000000	18.000000	9.000000	8.000000	20.000000	17.000000	14.000000	14.000000	13.000000	8.000000	12.000000
ST140707CROSSORI0001-SORT_REDUCEDDATA-FILTERED_V1_65_C50A0_C50A90	outside	17.000000	16.000000	14.000000	16.000000	15.000000	15.000000	18.000000	17.000000	26.000000	16.000000	17.000000	17.000000	21.000000	NaN	13.000000	16.000000	15.000000	19.000000	14.000000	16.000000
ST140707CROSSORI0001-SORT_REDUCEDDATA-FILTERED_V1_65_C50A90_C50A180	outside	19.000000	32.000000	20.000000	30.000000	22.000000	31.000000	29.000000	28.000000	22.000000	31.000000	25.000000	21.000000	30.000000	26.000000	28.000000	33.000000	26.000000	27.000000	21.000000	24.000000	27.000000	23.000000	20.000000	25.000000	27.000000	20.000000	23.000000
ST140707CROSSORI0001-SORT_REDUCEDDATA-FILTERED_V1_67_C50A45_C50A135	single	21.000000	29.000000	28.000000	29.000000	32.000000	29.000000	33.000000	26.000000	32.000000	33.000000	46.000000	33.000000	37.000000	40.000000	39.000000	39.000000	28.000000	36.000000	29.000000	33.000000	36.000000	40.000000	30.000000	34.000000	36.000000	38.000000	29.000000	28.000000
ST140707CROSSORI0001-SORT_REDUCEDDATA-FILTERED_V1_68_C50A45_C50A135	single	20.000000	26.000000	23.000000	29.000000	22.000000	20.000000	23.000000	21.000000	22.000000	25.000000	30.000000	28.000000	30.000000	33.000000	18.000000	22.000000	28.000000	24.000000	27.000000	24.000000	23.000000	34.000000	27.000000	32.000000	24.000000	32.000000	25.000000	28.000000
ST140707CROSSORI0001-SORT_REDUCEDDATA-FILTERED_V1_69_C50A45_C50A135	single	17.000000	21.000000	16.000000	15.000000	18.000000	20.000000	18.000000	17.000000	11.000000	14.000000	17.000000	18.000000	13.000000	17.000000	20.000000	23.000000	15.000000	9.000000	10.000000	16.000000	12.000000	12.000000	11.000000	16.000000	9.000000	15.000000	13.000000	11.000000
ST140707CROSSORI0001-SORT_REDUCEDDATA-FILTERED_V1_7_C50A45_C50A135	single	17.000000	19.000000	23.000000	14.000000	28.000000	21.000000	19.000000	13.000000	18.000000	15.000000	20.000000	11.000000	21.000000	22.000000	15.000000	12.000000	17.000000	16.000000	10.000000	11.000000	12.000000	17.000000	13.000000	10.000000	15.000000	15.000000	19.000000	17.000000
ST140707CROSSORI0001-SORT_REDUCEDDATA-FILTERED_V1_75_C50A45_C50A135	outside	13.000000	21.000000	22.000000	17.000000	21.000000	19.000000	21.000000	17.000000	19.000000	18.000000	28.000000	20.000000	18.000000	19.000000	16.000000	15.000000	22.000000	24.000000	21.000000	21.000000	20.000000	27.000000	19.000000	23.000000	20.000000	19.000000	27.000000	22.000000
ST140707CROSSORI0001-SORT_REDUCEDDATA-FILTERED_V1_78_C50A90_C50A180	outside	22.000000	18.000000	13.000000	13.000000	16.000000	12.000000	14.000000	21.000000	15.000000	14.000000	18.000000	15.000000	13.000000	16.000000	14.000000	17.000000	16.000000	20.000000	20.000000	24.000000	13.000000	23.000000	15.000000	17.000000	20.000000	16.000000	22.000000
ST140707CROSSORI0001-SORT_REDUCEDDATA-FILTERED_V1_81_C50A0_C50A90	outside	23.000000	14.000000	23.000000	15.000000	15.000000	15.000000	16.000000	27.000000	18.000000	25.000000	25.000000	23.000000	30.000000	28.000000	33.000000	33.000000	25.000000	31.000000	27.000000	26.000000
ST140707CROSSORI0001-SORT_REDUCEDDATA-FILTERED_V1_81_C50A90_C50A180	outside	10.000000	21.000000	13.000000	18.000000	12.000000	18.000000	13.000000	12.000000	17.000000	19.000000	26.000000	16.000000	16.000000	19.000000	14.000000	22.000000	25.000000	19.000000	20.000000	28.000000	32.000000	32.000000	29.000000	25.000000	28.000000	25.000000	29.000000
ST140707CROSSORI0001-SORT_REDUCEDDATA-FILTERED_V1_82_C50A0_C50A90	single	23.000000	22.000000	13.000000	22.000000	20.000000	13.000000	18.000000	18.000000	21.000000	17.000000	13.000000	21.000000	18.000000	14.000000	14.000000	11.000000	12.000000	16.000000	22.000000	14.000000
ST140707CROSSORI0001-SORT_REDUCEDDATA-FILTERED_V1_83_C50A45_C50A135	outside	21.000000	13.000000	16.000000	12.000000	20.000000	19.000000	15.000000	23.000000	21.000000	21.000000	21.000000	12.000000	17.000000	14.000000	18.000000	21.000000	18.000000	12.000000	20.000000	22.000000	12.000000	21.000000	24.000000	24.000000	21.000000	23.000000	19.000000	20.000000
ST140707CROSSORI0001-SORT_REDUCEDDATA-FILTERED_V1_84_C50A45_C50A135	outside	12.000000	12.000000	9.000000	11.000000	8.000000	10.000000	12.000000	10.000000	15.000000	7.000000	15.000000	13.000000	12.000000	9.000000	7.000000	15.000000	16.000000	16.000000	13.000000	12.000000	11.000000	12.000000	13.000000	13.000000	17.000000	NaN	10.000000	14.000000
ST140707CROSSORI0001-SORT_REDUCEDDATA-FILTERED_V1_88_C50A0_C50A90	outside	7.000000	17.000000	12.000000	14.000000	18.000000	11.000000	12.000000	11.000000	11.000000	15.000000	15.000000	16.000000	10.000000	8.000000	11.000000	12.000000	9.000000	18.000000	8.000000	10.000000
ST140707CROSSORI0001-SORT_REDUCEDDATA-FILTERED_V1_88_C50A90_C50A180	outside	6.000000	4.000000	9.000000	8.000000	4.000000	7.000000	6.000000	10.000000	10.000000	7.000000	15.000000	13.000000	6.000000	11.000000	4.000000	13.000000	15.000000	10.000000	5.000000	7.000000	19.000000	10.000000	5.000000	4.000000	10.000000	8.000000	10.000000
ST140707CROSSORI0001-SORT_REDUCEDDATA-FILTERED_V1_96_C50A0_C50A90	outside	15.000000	6.000000	11.000000	11.000000	5.000000	12.000000	9.000000	7.000000	10.000000	9.000000	10.000000	16.000000	15.000000	12.000000	14.000000	8.000000	4.000000	17.000000	7.000000	8.000000
ST140707CROSSORI0001-SORT_REDUCEDDATA-FILTERED_V1_96_C50A45_C50A135	outside	13.000000	12.000000	11.000000	7.000000	7.000000	7.000000	5.000000	15.000000	5.000000	5.000000	6.000000	5.000000	10.000000	10.000000	6.000000	10.000000	8.000000	13.000000	6.000000	12.000000	11.000000	7.000000	8.000000	9.000000	5.000000	17.000000	9.000000	10.000000
ST140708CROSSORI0001-SORT_REDUCEDDATA-FILTERED_V1_1_C50A225_C50A315	outside	7.000000	6.000000	8.000000	9.000000	8.000000	6.000000	8.000000	5.000000	5.000000	6.000000	8.000000	7.000000	3.000000	3.000000	6.000000	3.000000	4.000000	7.000000	7.000000	5.000000	5.000000	4.000000	9.000000	3.000000	0.000000	2.000000	6.000000
ST140708CROSSORI0001-SORT_REDUCEDDATA-FILTERED_V1_10_C50A270_C50A360	outside	13.000000	9.000000	12.000000	12.000000	13.000000	11.000000	16.000000	9.000000	13.000000	10.000000	10.000000	12.000000	19.000000	13.000000	13.000000	13.000000	8.000000	16.000000	15.000000	12.000000	14.000000	16.000000	17.000000	12.000000	16.000000	15.000000	9.000000	18.000000
ST140708CROSSORI0001-SORT_REDUCEDDATA-FILTERED_V1_11_C50A180_C50A270	outside	19.000000	20.000000	16.000000	21.000000	21.000000	18.000000	22.000000	21.000000	20.000000	17.000000	27.000000	26.000000	21.000000	19.000000	23.000000	18.000000	21.000000	20.000000	18.000000	26.000000	28.000000	16.000000	14.000000	24.000000	20.000000	21.000000	19.000000	27.000000	27.000000
ST140708CROSSORI0001-SORT_REDUCEDDATA-FILTERED_V1_11_C50A270_C50A360	outside	8.000000	7.000000	12.000000	11.000000	14.000000	8.000000	4.000000	5.000000	5.000000	10.000000	13.000000	15.000000	10.000000	12.000000	7.000000	6.000000	14.000000	11.000000	11.000000	13.000000	7.000000	8.000000	4.000000	8.000000	7.000000	9.000000	8.000000	13.000000
ST140708CROSSORI0001-SORT_REDUCEDDATA-FILTERED_V1_14_C50A180_C50A270	outside	18.000000	20.000000	17.000000	14.000000	14.000000	11.000000	23.000000	15.000000	11.000000	15.000000	12.000000	9.000000	12.000000	7.000000	16.000000	18.000000	9.000000	8.000000	19.000000	18.000000	12.000000	12.000000	13.000000	14.000000	17.000000	14.000000	12.000000	14.000000	10.000000
ST140708CROSSORI0001-SORT_REDUCEDDATA-FILTERED_V1_15_C50A225_C50A315	single	31.000000	34.000000	38.000000	44.000000	53.000000	45.000000	50.000000	41.000000	49.000000	47.000000	52.000000	45.000000	45.000000	48.000000	46.000000	54.000000	49.000000	45.000000	38.000000	43.000000	40.000000	46.000000	38.000000	34.000000	35.000000	42.000000	47.000000
ST140708CROSSORI0001-SORT_REDUCEDDATA-FILTERED_V1_19_C50A180_C50A270	outside	21.000000	13.000000	14.000000	13.000000	18.000000	13.000000	16.000000	16.000000	22.000000	20.000000	11.000000	15.000000	15.000000	15.000000	14.000000	21.000000	16.000000	17.000000	18.000000	17.000000	19.000000	13.000000	9.000000	16.000000	17.000000	11.000000	15.000000	15.000000	20.000000
ST140708CROSSORI0001-SORT_REDUCEDDATA-FILTERED_V1_19_C50A270_C50A360	outside	12.000000	8.000000	11.000000	12.000000	12.000000	11.000000	8.000000	6.000000	10.000000	10.000000	13.000000	9.000000	20.000000	9.000000	6.000000	9.000000	8.000000	12.000000	10.000000	15.000000	12.000000	12.000000	7.000000	15.000000	13.000000	4.000000	5.000000	16.000000
ST140708CROSSORI0001-SORT_REDUCEDDATA-FILTERED_V1_21_C50A180_C50A270	outside	18.000000	13.000000	20.000000	20.000000	21.000000	21.000000	22.000000	24.000000	18.000000	17.000000	21.000000	26.000000	32.000000	24.000000	30.000000	30.000000	25.000000	17.000000	23.000000	28.000000	27.000000	16.000000	22.000000	25.000000	28.000000	28.000000	25.000000	33.000000	23.000000
ST140708CROSSORI0001-SORT_REDUCEDDATA-FILTERED_V1_22_C50A225_C50A315	outside	12.000000	10.000000	13.000000	11.000000	14.000000	20.000000	12.000000	7.000000	9.000000	20.000000	12.000000	13.000000	10.000000	12.000000	11.000000	19.000000	18.000000	15.000000	13.000000	14.000000	13.000000	11.000000	13.000000	15.000000	15.000000	13.000000	23.000000
ST140708CROSSORI0001-SORT_REDUCEDDATA-FILTERED_V1_23_C50A270_C50A360	outside	9.000000	13.000000	15.000000	14.000000	13.000000	10.000000	11.000000	13.000000	11.000000	16.000000	16.000000	14.000000	12.000000	11.000000	12.000000	12.000000	11.000000	14.000000	12.000000	12.000000	17.000000	8.000000	14.000000	11.000000	6.000000	9.000000	15.000000	15.000000
ST140708CROSSORI0001-SORT_REDUCEDDATA-FILTERED_V1_24_C50A225_C50A315	outside	6.000000	5.000000	12.000000	4.000000	8.000000	8.000000	13.000000	10.000000	10.000000	8.000000	8.000000	7.000000	10.000000	7.000000	9.000000	7.000000	13.000000	8.000000	13.000000	17.000000	9.000000	6.000000	13.000000	14.000000	13.000000	9.000000	15.000000
ST140708CROSSORI0001-SORT_REDUCEDDATA-FILTERED_V1_25_C50A180_C50A270	outside	16.000000	9.000000	11.000000	11.000000	14.000000	13.000000	14.000000	18.000000	10.000000	10.000000	11.000000	8.000000	11.000000	14.000000	15.000000	15.000000	9.000000	9.000000	13.000000	20.000000	4.000000	16.000000	12.000000	10.000000	10.000000	16.000000	8.000000	12.000000	7.000000
ST140708CROSSORI0001-SORT_REDUCEDDATA-FILTERED_V1_26_C50A225_C50A315	single	31.000000	33.000000	32.000000	32.000000	26.000000	41.000000	34.000000	35.000000	31.000000	37.000000	31.000000	33.000000	35.000000	23.000000	39.000000	28.000000	39.000000	38.000000	36.000000	35.000000	37.000000	34.000000	25.000000	30.000000	30.000000	37.000000	40.000000
ST140708CROSSORI0001-SORT_REDUCEDDATA-FILTERED_V1_27_C50A225_C50A315	outside	8.000000	4.000000	8.000000	7.000000	7.000000	9.000000	7.000000	8.000000	7.000000	10.000000	13.000000	10.000000	10.000000	12.000000	9.000000	11.000000	8.000000	12.000000	17.000000	9.000000	7.000000	13.000000	8.000000	18.000000	13.000000	15.000000	17.000000
ST140708CROSSORI0001-SORT_REDUCEDDATA-FILTERED_V1_30_C50A180_C50A270	single	8.000000	14.000000	12.000000	21.000000	17.000000	14.000000	21.000000	25.000000	12.000000	15.000000	15.000000	15.000000	14.000000	17.000000	17.000000	17.000000	14.000000	18.000000	15.000000	22.000000	21.000000	17.000000	11.000000	16.000000	20.000000	15.000000	9.000000	15.000000	11.000000
ST140708CROSSORI0001-SORT_REDUCEDDATA-FILTERED_V1_30_C50A270_C50A360	single	11.000000	13.000000	13.000000	10.000000	10.000000	11.000000	11.000000	6.000000	13.000000	6.000000	16.000000	8.000000	20.000000	14.000000	10.000000	8.000000	9.000000	5.000000	7.000000	17.000000	12.000000	11.000000	7.000000	12.000000	13.000000	11.000000	9.000000	13.000000
ST140708CROSSORI0001-SORT_REDUCEDDATA-FILTERED_V1_33_C50A180_C50A270	single	11.000000	12.000000	18.000000	14.000000	8.000000	8.000000	10.000000	15.000000	10.000000	10.000000	8.000000	10.000000	13.000000	14.000000	9.000000	14.000000	9.000000	11.000000	6.000000	16.000000	10.000000	11.000000	10.000000	8.000000	11.000000	12.000000	13.000000	13.000000	10.000000
ST140708CROSSORI0001-SORT_REDUCEDDATA-FILTERED_V1_33_C50A270_C50A360	single	20.000000	17.000000	14.000000	14.000000	17.000000	12.000000	15.000000	13.000000	13.000000	22.000000	17.000000	15.000000	18.000000	15.000000	10.000000	20.000000	16.000000	13.000000	17.000000	21.000000	17.000000	21.000000	17.000000	17.000000	6.000000	15.000000	19.000000	22.000000
ST140708CROSSORI0001-SORT_REDUCEDDATA-FILTERED_V1_34_C50A225_C50A315	outside	20.000000	20.000000	24.000000	18.000000	25.000000	27.000000	23.000000	23.000000	13.000000	23.000000	24.000000	18.000000	24.000000	29.000000	22.000000	25.000000	19.000000	31.000000	24.000000	27.000000	28.000000	20.000000	25.000000	22.000000	21.000000	29.000000	21.000000
ST140708CROSSORI0001-SORT_REDUCEDDATA-FILTERED_V1_37_C50A225_C50A315	single	19.000000	18.000000	12.000000	19.000000	17.000000	23.000000	22.000000	22.000000	23.000000	28.000000	17.000000	17.000000	20.000000	21.000000	28.000000	19.000000	29.000000	22.000000	18.000000	25.000000	24.000000	29.000000	26.000000	28.000000	25.000000	29.000000	33.000000
ST140708CROSSORI0001-SORT_REDUCEDDATA-FILTERED_V1_4_C50A180_C50A270	outside	25.000000	19.000000	28.000000	25.000000	26.000000	24.000000	21.000000	24.000000	20.000000	12.000000	20.000000	24.000000	22.000000	17.000000	25.000000	18.000000	18.000000	21.000000	19.000000	22.000000	21.000000	22.000000	16.000000	25.000000	26.000000	21.000000	25.000000	22.000000	21.000000
ST140708CROSSORI0001-SORT_REDUCEDDATA-FILTERED_V1_4_C50A270_C50A360	outside	14.000000	18.000000	NaN	18.000000	19.000000	19.000000	17.000000	13.000000	17.000000	19.000000	17.000000	18.000000	18.000000	19.000000	17.000000	19.000000	17.000000	10.000000	16.000000	22.000000	14.000000	22.000000	18.000000	15.000000	21.000000	15.000000	16.000000	19.000000
ST140708CROSSORI0001-SORT_REDUCEDDATA-FILTERED_V1_40_C50A225_C50A315	single	34.000000	38.000000	28.000000	34.000000	30.000000	42.000000	35.000000	30.000000	30.000000	37.000000	35.000000	32.000000	33.000000	36.000000	41.000000	31.000000	33.000000	39.000000	28.000000	32.000000	30.000000	20.000000	24.000000	23.000000	28.000000	34.000000	35.000000
ST140708CROSSORI0001-SORT_REDUCEDDATA-FILTERED_V1_41_C50A225_C50A315	single	13.000000	13.000000	14.000000	12.000000	16.000000	23.000000	12.000000	14.000000	16.000000	17.000000	18.000000	19.000000	11.000000	13.000000	17.000000	15.000000	18.000000	10.000000	15.000000	18.000000	20.000000	13.000000	15.000000	21.000000	13.000000	12.000000	21.000000
ST140708CROSSORI0001-SORT_REDUCEDDATA-FILTERED_V1_43_C50A180_C50A270	outside	14.000000	11.000000	11.000000	8.000000	21.000000	18.000000	15.000000	16.000000	17.000000	13.000000	13.000000	12.000000	16.000000	18.000000	16.000000	8.000000	8.000000	12.000000	20.000000	18.000000	13.000000	12.000000	14.000000	13.000000	9.000000	17.000000	14.000000	12.000000	20.000000
ST140708CROSSORI0001-SORT_REDUCEDDATA-FILTERED_V1_45_C50A180_C50A270	outside	11.000000	11.000000	10.000000	11.000000	13.000000	13.000000	10.000000	15.000000	10.000000	11.000000	8.000000	8.000000	9.000000	13.000000	9.000000	14.000000	9.000000	12.000000	11.000000	NaN	9.000000	13.000000	14.000000	9.000000	12.000000	17.000000	8.000000	12.000000	14.000000
ST140708CROSSORI0001-SORT_REDUCEDDATA-FILTERED_V1_45_C50A270_C50A360	outside	14.000000	8.000000	12.000000	17.000000	13.000000	18.000000	15.000000	12.000000	21.000000	22.000000	11.000000	14.000000	20.000000	16.000000	10.000000	13.000000	15.000000	14.000000	18.000000	18.000000	16.000000	16.000000	15.000000	17.000000	14.000000	20.000000	18.000000	24.000000
ST140708CROSSORI0001-SORT_REDUCEDDATA-FILTERED_V1_46_C50A225_C50A315	single	15.000000	11.000000	10.000000	18.000000	16.000000	17.000000	16.000000	14.000000	18.000000	14.000000	18.000000	15.000000	18.000000	10.000000	14.000000	12.000000	13.000000	15.000000	16.000000	17.000000	22.000000	18.000000	13.000000	20.000000	12.000000	19.000000	NaN
ST140708CROSSORI0001-SORT_REDUCEDDATA-FILTERED_V1_47_C50A270_C50A360	mixture	18.000000	13.000000	13.000000	20.000000	23.000000	16.000000	17.000000	19.000000	10.000000	15.000000	15.000000	24.000000	24.000000	17.000000	22.000000	10.000000	15.000000	12.000000	20.000000	24.000000	19.000000	14.000000	17.000000	15.000000	20.000000	20.000000	19.000000	22.000000
ST140708CROSSORI0001-SORT_REDUCEDDATA-FILTERED_V1_48_C50A180_C50A270	outside	7.000000	5.000000	10.000000	15.000000	15.000000	10.000000	11.000000	11.000000	14.000000	5.000000	8.000000	11.000000	8.000000	5.000000	16.000000	6.000000	12.000000	10.000000	9.000000	16.000000	15.000000	9.000000	15.000000	15.000000	20.000000	11.000000	14.000000	17.000000	22.000000
ST140708CROSSORI0001-SORT_REDUCEDDATA-FILTERED_V1_48_C50A270_C50A360	outside	10.000000	16.000000	16.000000	17.000000	14.000000	13.000000	11.000000	9.000000	12.000000	16.000000	12.000000	16.000000	18.000000	13.000000	12.000000	15.000000	12.000000	14.000000	16.000000	18.000000	7.000000	16.000000	18.000000	14.000000	24.000000	18.000000	14.000000	19.000000
ST140708CROSSORI0001-SORT_REDUCEDDATA-FILTERED_V1_49_C50A225_C50A315	single	34.000000	33.000000	35.000000	36.000000	33.000000	35.000000	30.000000	41.000000	36.000000	31.000000	31.000000	30.000000	29.000000	44.000000	33.000000	31.000000	39.000000	44.000000	41.000000	37.000000	37.000000	38.000000	37.000000	42.000000	39.000000	37.000000	37.000000
ST140708CROSSORI0001-SORT_REDUCEDDATA-FILTERED_V1_5_C50A270_C50A360	outside	19.000000	12.000000	20.000000	21.000000	21.000000	19.000000	17.000000	11.000000	21.000000	21.000000	11.000000	22.000000	20.000000	19.000000	13.000000	19.000000	21.000000	21.000000	17.000000	25.000000	22.000000	17.000000	16.000000	21.000000	21.000000	22.000000	21.000000	27.000000
ST140708CROSSORI0001-SORT_REDUCEDDATA-FILTERED_V1_53_C50A180_C50A270	outside	6.000000	18.000000	10.000000	15.000000	8.000000	18.000000	15.000000	20.000000	11.000000	12.000000	16.000000	16.000000	10.000000	10.000000	12.000000	12.000000	11.000000	3.000000	14.000000	15.000000	14.000000	17.000000	12.000000	10.000000	16.000000	11.000000	14.000000	13.000000	10.000000
ST140708CROSSORI0001-SORT_REDUCEDDATA-FILTERED_V1_53_C50A225_C50A315	outside	12.000000	9.000000	19.000000	17.000000	14.000000	21.000000	14.000000	16.000000	14.000000	13.000000	19.000000	18.000000	16.000000	13.000000	13.000000	16.000000	19.000000	20.000000	11.000000	13.000000	14.000000	16.000000	18.000000	19.000000	20.000000	23.000000	20.000000
ST140708CROSSORI0001-SORT_REDUCEDDATA-FILTERED_V1_56_C50A225_C50A315	single	9.000000	7.000000	13.000000	9.000000	13.000000	9.000000	9.000000	16.000000	9.000000	14.000000	12.000000	12.000000	10.000000	7.000000	8.000000	11.000000	13.000000	12.000000	13.000000	11.000000	12.000000	17.000000	11.000000	14.000000	14.000000	11.000000	19.000000
ST140708CROSSORI0001-SORT_REDUCEDDATA-FILTERED_V1_59_C50A180_C50A270	outside	15.000000	9.000000	14.000000	15.000000	15.000000	11.000000	16.000000	14.000000	16.000000	16.000000	13.000000	11.000000	14.000000	11.000000	15.000000	12.000000	15.000000	11.000000	14.000000	20.000000	12.000000	17.000000	12.000000	12.000000	13.000000	13.000000	12.000000	17.000000	10.000000
ST140708CROSSORI0001-SORT_REDUCEDDATA-FILTERED_V1_62_C50A225_C50A315	single	22.000000	28.000000	24.000000	26.000000	18.000000	27.000000	23.000000	27.000000	24.000000	19.000000	23.000000	17.000000	23.000000	17.000000	19.000000	26.000000	21.000000	24.000000	24.000000	22.000000	17.000000	15.000000	21.000000	17.000000	24.000000	21.000000	25.000000
ST140708CROSSORI0001-SORT_REDUCEDDATA-FILTERED_V1_64_C50A180_C50A270	outside	9.000000	10.000000	12.000000	13.000000	7.000000	10.000000	17.000000	16.000000	14.000000	9.000000	10.000000	18.000000	11.000000	13.000000	13.000000	13.000000	15.000000	9.000000	11.000000	16.000000	16.000000	16.000000	7.000000	6.000000	7.000000	13.000000	7.000000	16.000000	14.000000
ST140708CROSSORI0001-SORT_REDUCEDDATA-FILTERED_V1_64_C50A225_C50A315	outside	12.000000	11.000000	6.000000	16.000000	8.000000	13.000000	9.000000	9.000000	8.000000	10.000000	11.000000	13.000000	10.000000	18.000000	17.000000	12.000000	13.000000	11.000000	11.000000	15.000000	9.000000	15.000000	18.000000	20.000000	14.000000	11.000000	23.000000
ST140708CROSSORI0001-SORT_REDUCEDDATA-FILTERED_V1_64_C50A270_C50A360	outside	10.000000	11.000000	16.000000	17.000000	21.000000	17.000000	8.000000	14.000000	14.000000	12.000000	20.000000	11.000000	28.000000	20.000000	9.000000	18.000000	13.000000	16.000000	14.000000	16.000000	18.000000	13.000000	17.000000	13.000000	14.000000	17.000000	15.000000	23.000000
ST140708CROSSORI0001-SORT_REDUCEDDATA-FILTERED_V1_65_C50A180_C50A270	single	20.000000	20.000000	19.000000	18.000000	15.000000	15.000000	14.000000	22.000000	14.000000	17.000000	21.000000	15.000000	20.000000	20.000000	20.000000	16.000000	17.000000	20.000000	26.000000	28.000000	14.000000	23.000000	19.000000	20.000000	18.000000	21.000000	13.000000	12.000000	10.000000
ST140708CROSSORI0001-SORT_REDUCEDDATA-FILTERED_V1_65_C50A270_C50A360	single	24.000000	22.000000	24.000000	23.000000	19.000000	23.000000	21.000000	27.000000	25.000000	20.000000	28.000000	17.000000	25.000000	26.000000	24.000000	18.000000	28.000000	22.000000	27.000000	24.000000	29.000000	30.000000	21.000000	25.000000	24.000000	23.000000	31.000000	23.000000
ST140708CROSSORI0001-SORT_REDUCEDDATA-FILTERED_V1_67_C50A225_C50A315	single	21.000000	23.000000	22.000000	23.000000	31.000000	31.000000	23.000000	25.000000	27.000000	27.000000	25.000000	24.000000	30.000000	22.000000	32.000000	23.000000	25.000000	24.000000	27.000000	26.000000	20.000000	24.000000	24.000000	25.000000	23.000000	27.000000	24.000000
ST140708CROSSORI0001-SORT_REDUCEDDATA-FILTERED_V1_72_C50A180_C50A270	single	37.000000	29.000000	35.000000	38.000000	31.000000	31.000000	30.000000	29.000000	35.000000	39.000000	35.000000	39.000000	38.000000	36.000000	38.000000	40.000000	41.000000	32.000000	44.000000	34.000000	38.000000	35.000000	34.000000	29.000000	30.000000	41.000000	27.000000	36.000000	24.000000
ST140708CROSSORI0001-SORT_REDUCEDDATA-FILTERED_V1_72_C50A225_C50A315	single	23.000000	31.000000	27.000000	24.000000	25.000000	35.000000	25.000000	34.000000	25.000000	33.000000	29.000000	30.000000	31.000000	26.000000	24.000000	26.000000	29.000000	21.000000	25.000000	26.000000	27.000000	24.000000	25.000000	24.000000	26.000000	37.000000	27.000000
ST140708CROSSORI0001-SORT_REDUCEDDATA-FILTERED_V1_74_C50A180_C50A270	single	17.000000	13.000000	15.000000	14.000000	15.000000	17.000000	19.000000	22.000000	17.000000	14.000000	16.000000	12.000000	24.000000	22.000000	17.000000	27.000000	18.000000	15.000000	15.000000	25.000000	17.000000	14.000000	13.000000	10.000000	17.000000	14.000000	11.000000	15.000000	18.000000
ST140708CROSSORI0001-SORT_REDUCEDDATA-FILTERED_V1_74_C50A270_C50A360	single	23.000000	16.000000	24.000000	24.000000	22.000000	21.000000	21.000000	22.000000	21.000000	24.000000	21.000000	30.000000	23.000000	25.000000	18.000000	23.000000	21.000000	21.000000	24.000000	24.000000	22.000000	21.000000	21.000000	16.000000	16.000000	15.000000	21.000000	29.000000
ST140708CROSSORI0001-SORT_REDUCEDDATA-FILTERED_V1_76_C50A225_C50A315	outside	5.000000	16.000000	15.000000	13.000000	17.000000	15.000000	15.000000	16.000000	10.000000	16.000000	10.000000	18.000000	11.000000	9.000000	21.000000	29.000000	20.000000	16.000000	25.000000	20.000000	16.000000	24.000000	23.000000	9.000000	13.000000	18.000000	23.000000
ST140708CROSSORI0001-SORT_REDUCEDDATA-FILTERED_V1_8_C50A225_C50A315	outside	8.000000	13.000000	11.000000	11.000000	10.000000	16.000000	11.000000	14.000000	13.000000	6.000000	13.000000	11.000000	8.000000	11.000000	11.000000	11.000000	13.000000	12.000000	14.000000	5.000000	9.000000	9.000000	12.000000	20.000000	12.000000	18.000000	22.000000
ST140708CROSSORI0001-SORT_REDUCEDDATA-FILTERED_V1_82_C50A180_C50A270	outside	16.000000	16.000000	18.000000	17.000000	15.000000	18.000000	18.000000	27.000000	19.000000	16.000000	22.000000	18.000000	24.000000	20.000000	12.000000	19.000000	13.000000	19.000000	10.000000	22.000000	22.000000	17.000000	15.000000	12.000000	20.000000	18.000000	22.000000	16.000000	17.000000
ST140708CROSSORI0001-SORT_REDUCEDDATA-FILTERED_V1_82_C50A225_C50A315	outside	22.000000	10.000000	15.000000	14.000000	18.000000	17.000000	24.000000	24.000000	22.000000	23.000000	17.000000	16.000000	15.000000	20.000000	22.000000	10.000000	15.000000	28.000000	20.000000	16.000000	17.000000	19.000000	15.000000	16.000000	22.000000	18.000000	31.000000
ST140708CROSSORI0001-SORT_REDUCEDDATA-FILTERED_V1_84_C50A270_C50A360	single	18.000000	17.000000	21.000000	15.000000	20.000000	15.000000	10.000000	15.000000	18.000000	11.000000	18.000000	13.000000	30.000000	14.000000	20.000000	22.000000	18.000000	8.000000	19.000000	27.000000	17.000000	22.000000	27.000000	13.000000	21.000000	15.000000	18.000000	21.000000
ST140708CROSSORI0001-SORT_REDUCEDDATA-FILTERED_V1_88_C50A180_C50A270	outside	24.000000	21.000000	27.000000	21.000000	23.000000	23.000000	25.000000	21.000000	21.000000	20.000000	21.000000	18.000000	26.000000	18.000000	23.000000	31.000000	25.000000	22.000000	16.000000	27.000000	23.000000	22.000000	26.000000	19.000000	24.000000	18.000000	16.000000	16.000000	28.000000
ST140708CROSSORI0001-SORT_REDUCEDDATA-FILTERED_V1_88_C50A270_C50A360	outside	20.000000	12.000000	16.000000	13.000000	13.000000	20.000000	15.000000	13.000000	14.000000	11.000000	19.000000	14.000000	19.000000	14.000000	9.000000	14.000000	14.000000	13.000000	20.000000	21.000000	17.000000	15.000000	16.000000	14.000000	12.000000	14.000000	11.000000	22.000000
ST140708CROSSORI0001-SORT_REDUCEDDATA-FILTERED_V1_91_C50A225_C50A315	outside	9.000000	14.000000	13.000000	16.000000	14.000000	12.000000	17.000000	13.000000	8.000000	18.000000	20.000000	9.000000	9.000000	10.000000	20.000000	14.000000	20.000000	16.000000	13.000000	12.000000	14.000000	14.000000	15.000000	10.000000	17.000000	15.000000	20.000000
ST140708CROSSORI0001-SORT_REDUCEDDATA-FILTERED_V1_97_C50A225_C50A315	outside	5.000000	12.000000	14.000000	8.000000	12.000000	16.000000	11.000000	10.000000	10.000000	10.000000	8.000000	13.000000	14.000000	11.000000	10.000000	11.000000	13.000000	10.000000	18.000000	13.000000	12.000000	11.000000	13.000000	22.000000	16.000000	10.000000	NaN
ST140709CROSSORI0001-SORT_REDUCEDDATA-FILTERED_V1_1_C50A135_C50A225	outside	13.000000	20.000000	8.000000	21.000000	13.000000	16.000000	16.000000	14.000000	16.000000	15.000000	17.000000	15.000000	22.000000	19.000000	19.000000	13.000000	17.000000	17.000000	13.000000	9.000000	12.000000	12.000000	18.000000	14.000000	16.000000	20.000000	14.000000	15.000000	10.000000	15.000000	18.000000	22.000000	10.000000	14.000000	19.000000	16.000000	17.000000	14.000000	17.000000	12.000000	14.000000
ST140709CROSSORI0001-SORT_REDUCEDDATA-FILTERED_V1_10_C50A180_C50A270	outside	19.000000	16.000000	21.000000	18.000000	16.000000	14.000000	17.000000	12.000000	14.000000	16.000000	12.000000	18.000000	15.000000	12.000000	11.000000	11.000000	11.000000	8.000000	10.000000	11.000000	14.000000	10.000000	14.000000	16.000000	13.000000	6.000000	11.000000	11.000000	15.000000	14.000000	11.000000	17.000000	13.000000	8.000000	12.000000	7.000000	13.000000
ST140709CROSSORI0001-SORT_REDUCEDDATA-FILTERED_V1_10_C50A90_C50A180	outside	14.000000	16.000000	22.000000	19.000000	16.000000	21.000000	19.000000	17.000000	18.000000	13.000000	20.000000	18.000000	17.000000	20.000000	19.000000	10.000000	16.000000	13.000000	18.000000	15.000000	13.000000	15.000000	22.000000	17.000000	14.000000	14.000000	14.000000	18.000000	19.000000	19.000000	18.000000	17.000000	21.000000	15.000000	11.000000
ST140709CROSSORI0001-SORT_REDUCEDDATA-FILTERED_V1_12_C50A180_C50A270	intermediate	13.000000	11.000000	9.000000	14.000000	20.000000	9.000000	14.000000	4.000000	8.000000	15.000000	6.000000	11.000000	11.000000	14.000000	10.000000	17.000000	8.000000	14.000000	9.000000	8.000000	11.000000	9.000000	15.000000	13.000000	11.000000	6.000000	6.000000	7.000000	13.000000	6.000000	12.000000	15.000000	9.000000	5.000000	13.000000	12.000000	9.000000
ST140709CROSSORI0001-SORT_REDUCEDDATA-FILTERED_V1_15_C50A135_C50A225	outside	18.000000	17.000000	20.000000	18.000000	15.000000	13.000000	12.000000	9.000000	13.000000	20.000000	17.000000	8.000000	12.000000	17.000000	12.000000	13.000000	16.000000	12.000000	13.000000	14.000000	13.000000	18.000000	16.000000	14.000000	13.000000	19.000000	16.000000	23.000000	17.000000	24.000000	15.000000	15.000000	20.000000	19.000000	23.000000	16.000000	13.000000	9.000000	15.000000	17.000000	15.000000
ST140709CROSSORI0001-SORT_REDUCEDDATA-FILTERED_V1_15_C50A90_C50A180	outside	19.000000	24.000000	31.000000	16.000000	17.000000	18.000000	15.000000	20.000000	26.000000	19.000000	28.000000	23.000000	20.000000	22.000000	30.000000	22.000000	26.000000	29.000000	29.000000	32.000000	21.000000	23.000000	21.000000	19.000000	30.000000	37.000000	24.000000	26.000000	22.000000	30.000000	29.000000	24.000000	29.000000	23.000000	23.000000
ST140709CROSSORI0001-SORT_REDUCEDDATA-FILTERED_V1_17_C50A180_C50A270	single	8.000000	15.000000	12.000000	16.000000	10.000000	9.000000	10.000000	11.000000	20.000000	14.000000	12.000000	9.000000	9.000000	9.000000	11.000000	14.000000	12.000000	11.000000	8.000000	13.000000	14.000000	13.000000	12.000000	8.000000	9.000000	11.000000	10.000000	14.000000	9.000000	10.000000	17.000000	11.000000	19.000000	9.000000	12.000000	11.000000	14.000000
ST140709CROSSORI0001-SORT_REDUCEDDATA-FILTERED_V1_18_C50A135_C50A225	outside	15.000000	21.000000	20.000000	16.000000	23.000000	22.000000	25.000000	21.000000	23.000000	22.000000	23.000000	20.000000	24.000000	18.000000	22.000000	23.000000	22.000000	20.000000	23.000000	26.000000	21.000000	23.000000	12.000000	14.000000	19.000000	21.000000	21.000000	31.000000	21.000000	26.000000	20.000000	22.000000	19.000000	25.000000	30.000000	24.000000	28.000000	23.000000	26.000000	23.000000	24.000000
ST140709CROSSORI0001-SORT_REDUCEDDATA-FILTERED_V1_18_C50A180_C50A270	outside	14.000000	11.000000	22.000000	17.000000	17.000000	15.000000	18.000000	18.000000	20.000000	17.000000	16.000000	16.000000	20.000000	18.000000	15.000000	19.000000	12.000000	19.000000	20.000000	11.000000	17.000000	15.000000	15.000000	18.000000	20.000000	18.000000	21.000000	21.000000	13.000000	17.000000	9.000000	25.000000	21.000000	14.000000	24.000000	17.000000	18.000000
ST140709CROSSORI0001-SORT_REDUCEDDATA-FILTERED_V1_18_C50A90_C50A180	outside	22.000000	17.000000	25.000000	25.000000	16.000000	21.000000	24.000000	23.000000	19.000000	19.000000	20.000000	20.000000	14.000000	20.000000	22.000000	20.000000	25.000000	19.000000	19.000000	20.000000	20.000000	24.000000	27.000000	15.000000	22.000000	32.000000	15.000000	25.000000	30.000000	25.000000	25.000000	24.000000	25.000000	21.000000	24.000000
ST140709CROSSORI0001-SORT_REDUCEDDATA-FILTERED_V1_22_C50A90_C50A180	outside	7.000000	13.000000	14.000000	12.000000	15.000000	14.000000	17.000000	12.000000	13.000000	16.000000	8.000000	11.000000	12.000000	14.000000	19.000000	12.000000	8.000000	9.000000	16.000000	16.000000	14.000000	5.000000	16.000000	11.000000	9.000000	9.000000	14.000000	10.000000	13.000000	12.000000	11.000000	7.000000	6.000000	12.000000	4.000000
ST140709CROSSORI0001-SORT_REDUCEDDATA-FILTERED_V1_23_C50A180_C50A270	single	10.000000	8.000000	6.000000	9.000000	6.000000	4.000000	9.000000	5.000000	8.000000	7.000000	2.000000	10.000000	7.000000	7.000000	3.000000	3.000000	7.000000	5.000000	6.000000	6.000000	8.000000	8.000000	8.000000	2.000000	6.000000	5.000000	4.000000	3.000000	4.000000	6.000000	7.000000	7.000000	6.000000	8.000000	6.000000	8.000000	6.000000
ST140709CROSSORI0001-SORT_REDUCEDDATA-FILTERED_V1_23_C50A90_C50A180	single	10.000000	10.000000	10.000000	10.000000	9.000000	13.000000	12.000000	8.000000	15.000000	10.000000	7.000000	9.000000	5.000000	6.000000	12.000000	4.000000	8.000000	5.000000	8.000000	12.000000	8.000000	10.000000	8.000000	8.000000	12.000000	9.000000	11.000000	9.000000	9.000000	8.000000	5.000000	9.000000	7.000000	8.000000	15.000000
ST140709CROSSORI0001-SORT_REDUCEDDATA-FILTERED_V1_24_C50A135_C50A225	outside	13.000000	15.000000	14.000000	23.000000	26.000000	22.000000	12.000000	20.000000	11.000000	16.000000	18.000000	17.000000	15.000000	14.000000	17.000000	19.000000	18.000000	16.000000	18.000000	18.000000	19.000000	20.000000	17.000000	15.000000	19.000000	17.000000	22.000000	17.000000	17.000000	18.000000	13.000000	16.000000	17.000000	15.000000	19.000000	19.000000	22.000000	15.000000	20.000000	19.000000	17.000000
ST140709CROSSORI0001-SORT_REDUCEDDATA-FILTERED_V1_24_C50A180_C50A270	outside	8.000000	9.000000	17.000000	13.000000	13.000000	11.000000	13.000000	10.000000	15.000000	5.000000	7.000000	11.000000	13.000000	14.000000	8.000000	13.000000	14.000000	10.000000	16.000000	16.000000	17.000000	14.000000	11.000000	8.000000	11.000000	16.000000	16.000000	20.000000	13.000000	13.000000	13.000000	14.000000	11.000000	7.000000	11.000000	17.000000	15.000000
ST140709CROSSORI0001-SORT_REDUCEDDATA-FILTERED_V1_24_C50A90_C50A180	outside	13.000000	22.000000	10.000000	14.000000	11.000000	18.000000	16.000000	19.000000	15.000000	15.000000	15.000000	19.000000	10.000000	17.000000	22.000000	17.000000	17.000000	19.000000	14.000000	16.000000	13.000000	13.000000	20.000000	11.000000	16.000000	18.000000	12.000000	19.000000	16.000000	13.000000	18.000000	14.000000	20.000000	19.000000	13.000000
ST140709CROSSORI0001-SORT_REDUCEDDATA-FILTERED_V1_27_C50A135_C50A225	outside	12.000000	13.000000	18.000000	21.000000	9.000000	3.000000	13.000000	7.000000	13.000000	8.000000	16.000000	14.000000	11.000000	19.000000	13.000000	14.000000	11.000000	12.000000	13.000000	18.000000	14.000000	12.000000	12.000000	11.000000	16.000000	14.000000	14.000000	21.000000	6.000000	13.000000	18.000000	14.000000	13.000000	10.000000	17.000000	12.000000	10.000000	11.000000	13.000000	12.000000	14.000000
ST140709CROSSORI0001-SORT_REDUCEDDATA-FILTERED_V1_27_C50A90_C50A180	outside	11.000000	6.000000	12.000000	9.000000	6.000000	15.000000	13.000000	19.000000	14.000000	12.000000	15.000000	17.000000	16.000000	20.000000	21.000000	8.000000	11.000000	15.000000	10.000000	10.000000	12.000000	16.000000	8.000000	14.000000	18.000000	17.000000	9.000000	17.000000	16.000000	13.000000	9.000000	12.000000	12.000000	12.000000	12.000000
ST140709CROSSORI0001-SORT_REDUCEDDATA-FILTERED_V1_29_C50A135_C50A225	outside	12.000000	8.000000	11.000000	9.000000	10.000000	9.000000	6.000000	5.000000	6.000000	5.000000	9.000000	5.000000	8.000000	10.000000	4.000000	8.000000	9.000000	6.000000	8.000000	4.000000	6.000000	3.000000	6.000000	4.000000	1.000000	5.000000	4.000000	4.000000	1.000000	6.000000	5.000000	2.000000	2.000000	4.000000	4.000000	0.000000	5.000000	2.000000	1.000000	3.000000	1.000000
ST140709CROSSORI0001-SORT_REDUCEDDATA-FILTERED_V1_29_C50A180_C50A270	outside	12.000000	7.000000	11.000000	11.000000	9.000000	9.000000	6.000000	5.000000	4.000000	9.000000	11.000000	7.000000	9.000000	6.000000	8.000000	5.000000	3.000000	7.000000	8.000000	4.000000	3.000000	2.000000	6.000000	7.000000	2.000000	4.000000	3.000000	7.000000	4.000000	2.000000	4.000000	5.000000	3.000000	0.000000	2.000000	5.000000	7.000000
ST140709CROSSORI0001-SORT_REDUCEDDATA-FILTERED_V1_29_C50A90_C50A180	outside	8.000000	10.000000	11.000000	8.000000	8.000000	13.000000	11.000000	8.000000	8.000000	10.000000	9.000000	6.000000	14.000000	15.000000	13.000000	10.000000	6.000000	6.000000	6.000000	9.000000	7.000000	8.000000	8.000000	9.000000	7.000000	6.000000	7.000000	3.000000	6.000000	3.000000	5.000000	6.000000	7.000000	3.000000	5.000000
ST140709CROSSORI0001-SORT_REDUCEDDATA-FILTERED_V1_3_C50A135_C50A225	outside	12.000000	17.000000	9.000000	8.000000	16.000000	20.000000	14.000000	18.000000	19.000000	18.000000	12.000000	11.000000	11.000000	14.000000	14.000000	12.000000	13.000000	14.000000	16.000000	14.000000	11.000000	14.000000	7.000000	10.000000	11.000000	25.000000	12.000000	15.000000	17.000000	18.000000	19.000000	20.000000	21.000000	15.000000	15.000000	16.000000	18.000000	17.000000	17.000000	16.000000	17.000000
ST140709CROSSORI0001-SORT_REDUCEDDATA-FILTERED_V1_30_C50A135_C50A225	outside	14.000000	14.000000	19.000000	22.000000	12.000000	18.000000	17.000000	13.000000	21.000000	20.000000	22.000000	10.000000	19.000000	21.000000	20.000000	21.000000	13.000000	19.000000	17.000000	21.000000	19.000000	21.000000	11.000000	12.000000	12.000000	14.000000	12.000000	22.000000	19.000000	12.000000	15.000000	15.000000	21.000000	24.000000	20.000000	18.000000	20.000000	16.000000	17.000000	16.000000	11.000000
ST140709CROSSORI0001-SORT_REDUCEDDATA-FILTERED_V1_31_C50A180_C50A270	outside	17.000000	18.000000	26.000000	26.000000	19.000000	22.000000	23.000000	18.000000	26.000000	29.000000	21.000000	25.000000	29.000000	18.000000	20.000000	28.000000	26.000000	27.000000	24.000000	30.000000	23.000000	23.000000	20.000000	30.000000	19.000000	29.000000	19.000000	23.000000	21.000000	18.000000	23.000000	23.000000	22.000000	23.000000	21.000000	25.000000	21.000000
ST140709CROSSORI0001-SORT_REDUCEDDATA-FILTERED_V1_31_C50A90_C50A180	outside	26.000000	25.000000	40.000000	29.000000	34.000000	27.000000	35.000000	32.000000	34.000000	31.000000	36.000000	41.000000	33.000000	41.000000	33.000000	35.000000	35.000000	35.000000	33.000000	34.000000	34.000000	28.000000	34.000000	30.000000	41.000000	24.000000	29.000000	29.000000	34.000000	34.000000	27.000000	35.000000	33.000000	34.000000	23.000000
ST140709CROSSORI0001-SORT_REDUCEDDATA-FILTERED_V1_33_C50A180_C50A270	outside	11.000000	9.000000	14.000000	22.000000	20.000000	9.000000	6.000000	7.000000	13.000000	14.000000	14.000000	11.000000	9.000000	12.000000	12.000000	12.000000	11.000000	10.000000	9.000000	10.000000	8.000000	12.000000	9.000000	13.000000	13.000000	15.000000	9.000000	8.000000	13.000000	15.000000	15.000000	11.000000	20.000000	13.000000	12.000000	16.000000	14.000000
ST140709CROSSORI0001-SORT_REDUCEDDATA-FILTERED_V1_33_C50A90_C50A180	outside	19.000000	10.000000	17.000000	16.000000	20.000000	16.000000	19.000000	18.000000	13.000000	12.000000	20.000000	21.000000	14.000000	23.000000	16.000000	15.000000	20.000000	18.000000	13.000000	12.000000	27.000000	17.000000	17.000000	18.000000	21.000000	16.000000	18.000000	19.000000	27.000000	24.000000	19.000000	20.000000	16.000000	11.000000	16.000000
ST140709CROSSORI0001-SORT_REDUCEDDATA-FILTERED_V1_34_C50A135_C50A225	mixture	10.000000	18.000000	6.000000	14.000000	18.000000	11.000000	10.000000	17.000000	14.000000	8.000000	16.000000	14.000000	16.000000	15.000000	14.000000	13.000000	12.000000	12.000000	9.000000	13.000000	19.000000	16.000000	14.000000	10.000000	16.000000	17.000000	13.000000	13.000000	11.000000	14.000000	13.000000	14.000000	18.000000	17.000000	13.000000	12.000000	9.000000	9.000000	13.000000	15.000000	14.000000
ST140709CROSSORI0001-SORT_REDUCEDDATA-FILTERED_V1_34_C50A180_C50A270	mixture	17.000000	15.000000	18.000000	11.000000	12.000000	22.000000	15.000000	10.000000	15.000000	13.000000	21.000000	14.000000	14.000000	20.000000	11.000000	16.000000	19.000000	19.000000	15.000000	13.000000	19.000000	15.000000	12.000000	20.000000	14.000000	15.000000	18.000000	12.000000	18.000000	15.000000	7.000000	17.000000	18.000000	14.000000	10.000000	17.000000	16.000000
ST140709CROSSORI0001-SORT_REDUCEDDATA-FILTERED_V1_35_C50A135_C50A225	outside	24.000000	26.000000	28.000000	24.000000	26.000000	24.000000	27.000000	27.000000	20.000000	26.000000	20.000000	23.000000	23.000000	26.000000	22.000000	27.000000	28.000000	27.000000	24.000000	18.000000	25.000000	23.000000	27.000000	19.000000	25.000000	29.000000	26.000000	26.000000	28.000000	33.000000	27.000000	20.000000	18.000000	30.000000	30.000000	29.000000	26.000000	23.000000	28.000000	34.000000	30.000000
ST140709CROSSORI0001-SORT_REDUCEDDATA-FILTERED_V1_35_C50A180_C50A270	outside	22.000000	25.000000	27.000000	26.000000	23.000000	26.000000	23.000000	22.000000	26.000000	23.000000	21.000000	22.000000	20.000000	26.000000	18.000000	30.000000	29.000000	23.000000	29.000000	25.000000	23.000000	18.000000	21.000000	30.000000	19.000000	26.000000	23.000000	26.000000	28.000000	30.000000	21.000000	29.000000	30.000000	29.000000	38.000000	29.000000	33.000000
ST140709CROSSORI0001-SORT_REDUCEDDATA-FILTERED_V1_35_C50A90_C50A180	outside	19.000000	20.000000	19.000000	15.000000	18.000000	21.000000	16.000000	18.000000	21.000000	17.000000	22.000000	22.000000	16.000000	18.000000	24.000000	16.000000	27.000000	23.000000	21.000000	17.000000	20.000000	24.000000	17.000000	12.000000	20.000000	23.000000	27.000000	19.000000	26.000000	18.000000	24.000000	21.000000	25.000000	21.000000	17.000000
ST140709CROSSORI0001-SORT_REDUCEDDATA-FILTERED_V1_36_C50A180_C50A270	single	12.000000	16.000000	9.000000	13.000000	19.000000	10.000000	10.000000	10.000000	11.000000	13.000000	24.000000	20.000000	22.000000	11.000000	22.000000	18.000000	21.000000	12.000000	7.000000	11.000000	12.000000	12.000000	13.000000	15.000000	19.000000	16.000000	12.000000	10.000000	14.000000	7.000000	6.000000	13.000000	4.000000	13.000000	11.000000	13.000000	15.000000
ST140709CROSSORI0001-SORT_REDUCEDDATA-FILTERED_V1_37_C50A135_C50A225	outside	13.000000	21.000000	10.000000	18.000000	16.000000	11.000000	12.000000	11.000000	10.000000	8.000000	16.000000	11.000000	11.000000	17.000000	5.000000	9.000000	10.000000	10.000000	12.000000	18.000000	13.000000	6.000000	10.000000	10.000000	12.000000	11.000000	11.000000	10.000000	12.000000	18.000000	7.000000	6.000000	11.000000	8.000000	10.000000	7.000000	9.000000	9.000000	11.000000	9.000000	9.000000
ST140709CROSSORI0001-SORT_REDUCEDDATA-FILTERED_V1_37_C50A180_C50A270	outside	19.000000	19.000000	17.000000	20.000000	17.000000	20.000000	22.000000	15.000000	11.000000	20.000000	18.000000	16.000000	17.000000	17.000000	20.000000	19.000000	14.000000	16.000000	19.000000	15.000000	17.000000	19.000000	15.000000	12.000000	15.000000	13.000000	11.000000	17.000000	13.000000	15.000000	19.000000	20.000000	19.000000	14.000000	14.000000	14.000000	17.000000
ST140709CROSSORI0001-SORT_REDUCEDDATA-FILTERED_V1_37_C50A90_C50A180	outside	9.000000	18.000000	23.000000	12.000000	15.000000	23.000000	13.000000	14.000000	15.000000	5.000000	14.000000	14.000000	7.000000	14.000000	10.000000	13.000000	10.000000	5.000000	11.000000	8.000000	7.000000	7.000000	12.000000	5.000000	11.000000	10.000000	7.000000	12.000000	10.000000	13.000000	11.000000	8.000000	15.000000	8.000000	10.000000
ST140709CROSSORI0001-SORT_REDUCEDDATA-FILTERED_V1_39_C50A180_C50A270	outside	8.000000	18.000000	13.000000	16.000000	13.000000	15.000000	14.000000	8.000000	11.000000	16.000000	14.000000	16.000000	17.000000	10.000000	10.000000	7.000000	16.000000	11.000000	9.000000	11.000000	14.000000	12.000000	10.000000	15.000000	15.000000	14.000000	14.000000	15.000000	11.000000	11.000000	17.000000	18.000000	14.000000	11.000000	17.000000	18.000000	19.000000
ST140709CROSSORI0001-SORT_REDUCEDDATA-FILTERED_V1_43_C50A180_C50A270	outside	12.000000	13.000000	15.000000	16.000000	15.000000	7.000000	13.000000	10.000000	14.000000	13.000000	8.000000	12.000000	10.000000	17.000000	14.000000	9.000000	11.000000	15.000000	14.000000	16.000000	14.000000	15.000000	17.000000	21.000000	16.000000	17.000000	9.000000	13.000000	14.000000	12.000000	16.000000	18.000000	17.000000	14.000000	9.000000	14.000000	10.000000
ST140709CROSSORI0001-SORT_REDUCEDDATA-FILTERED_V1_43_C50A90_C50A180	outside	6.000000	6.000000	15.000000	11.000000	8.000000	11.000000	8.000000	14.000000	9.000000	7.000000	15.000000	10.000000	7.000000	10.000000	4.000000	7.000000	10.000000	10.000000	11.000000	10.000000	10.000000	19.000000	14.000000	11.000000	14.000000	5.000000	9.000000	7.000000	14.000000	12.000000	11.000000	6.000000	13.000000	11.000000	11.000000
ST140709CROSSORI0001-SORT_REDUCEDDATA-FILTERED_V1_44_C50A135_C50A225	single	13.000000	8.000000	9.000000	13.000000	10.000000	10.000000	7.000000	4.000000	6.000000	10.000000	11.000000	13.000000	13.000000	10.000000	8.000000	14.000000	10.000000	6.000000	6.000000	9.000000	8.000000	11.000000	13.000000	9.000000	5.000000	11.000000	13.000000	6.000000	7.000000	11.000000	12.000000	10.000000	9.000000	11.000000	14.000000	10.000000	10.000000	9.000000	12.000000	8.000000	10.000000
ST140709CROSSORI0001-SORT_REDUCEDDATA-FILTERED_V1_44_C50A180_C50A270	single	12.000000	20.000000	15.000000	14.000000	15.000000	12.000000	13.000000	9.000000	10.000000	9.000000	13.000000	14.000000	14.000000	12.000000	7.000000	13.000000	15.000000	11.000000	14.000000	9.000000	5.000000	12.000000	9.000000	11.000000	10.000000	7.000000	15.000000	16.000000	14.000000	8.000000	11.000000	18.000000	21.000000	14.000000	13.000000	15.000000	13.000000
ST140709CROSSORI0001-SORT_REDUCEDDATA-FILTERED_V1_44_C50A90_C50A180	single	11.000000	14.000000	17.000000	8.000000	15.000000	13.000000	22.000000	23.000000	18.000000	16.000000	9.000000	13.000000	20.000000	15.000000	19.000000	20.000000	14.000000	11.000000	18.000000	15.000000	13.000000	11.000000	16.000000	13.000000	11.000000	13.000000	13.000000	16.000000	22.000000	18.000000	16.000000	22.000000	11.000000	16.000000	16.000000
ST140709CROSSORI0001-SORT_REDUCEDDATA-FILTERED_V1_45_C50A180_C50A270	outside	10.000000	7.000000	13.000000	11.000000	10.000000	10.000000	11.000000	11.000000	10.000000	9.000000	9.000000	10.000000	10.000000	11.000000	10.000000	11.000000	11.000000	10.000000	12.000000	5.000000	11.000000	10.000000	15.000000	5.000000	11.000000	9.000000	7.000000	11.000000	10.000000	5.000000	7.000000	13.000000	11.000000	8.000000	16.000000	13.000000	18.000000
ST140709CROSSORI0001-SORT_REDUCEDDATA-FILTERED_V1_45_C50A90_C50A180	outside	16.000000	7.000000	15.000000	18.000000	12.000000	8.000000	16.000000	14.000000	12.000000	15.000000	14.000000	11.000000	13.000000	16.000000	19.000000	11.000000	12.000000	10.000000	18.000000	16.000000	15.000000	13.000000	18.000000	11.000000	9.000000	18.000000	15.000000	16.000000	19.000000	14.000000	15.000000	15.000000	17.000000	13.000000	9.000000
ST140709CROSSORI0001-SORT_REDUCEDDATA-FILTERED_V1_48_C50A135_C50A225	single	29.000000	30.000000	35.000000	38.000000	33.000000	36.000000	28.000000	25.000000	32.000000	27.000000	32.000000	19.000000	27.000000	30.000000	24.000000	31.000000	24.000000	29.000000	22.000000	22.000000	24.000000	31.000000	21.000000	24.000000	25.000000	24.000000	28.000000	32.000000	26.000000	29.000000	28.000000	24.000000	22.000000	33.000000	21.000000	23.000000	21.000000	17.000000	21.000000	17.000000	22.000000
ST140709CROSSORI0001-SORT_REDUCEDDATA-FILTERED_V1_48_C50A180_C50A270	single	32.000000	24.000000	24.000000	30.000000	24.000000	21.000000	25.000000	16.000000	24.000000	27.000000	17.000000	19.000000	25.000000	23.000000	27.000000	20.000000	10.000000	16.000000	19.000000	24.000000	18.000000	21.000000	21.000000	20.000000	20.000000	24.000000	21.000000	18.000000	22.000000	23.000000	16.000000	26.000000	20.000000	21.000000	21.000000	20.000000	20.000000
ST140709CROSSORI0001-SORT_REDUCEDDATA-FILTERED_V1_48_C50A90_C50A180	single	31.000000	24.000000	23.000000	28.000000	36.000000	26.000000	18.000000	29.000000	24.000000	24.000000	29.000000	28.000000	22.000000	27.000000	30.000000	23.000000	20.000000	24.000000	28.000000	22.000000	16.000000	31.000000	30.000000	29.000000	20.000000	25.000000	18.000000	21.000000	26.000000	23.000000	15.000000	16.000000	23.000000	21.000000	19.000000
ST140709CROSSORI0001-SORT_REDUCEDDATA-FILTERED_V1_49_C50A180_C50A270	outside	19.000000	21.000000	17.000000	16.000000	16.000000	20.000000	17.000000	12.000000	15.000000	17.000000	17.000000	18.000000	23.000000	18.000000	14.000000	13.000000	12.000000	20.000000	18.000000	17.000000	18.000000	19.000000	11.000000	20.000000	24.000000	17.000000	19.000000	17.000000	17.000000	20.000000	13.000000	21.000000	20.000000	17.000000	17.000000	18.000000	25.000000
ST140709CROSSORI0001-SORT_REDUCEDDATA-FILTERED_V1_49_C50A90_C50A180	outside	14.000000	13.000000	17.000000	16.000000	13.000000	11.000000	19.000000	14.000000	18.000000	14.000000	18.000000	16.000000	13.000000	10.000000	11.000000	11.000000	11.000000	14.000000	21.000000	13.000000	13.000000	11.000000	13.000000	15.000000	15.000000	14.000000	13.000000	12.000000	15.000000	11.000000	10.000000	13.000000	21.000000	13.000000	11.000000
ST140709CROSSORI0001-SORT_REDUCEDDATA-FILTERED_V1_5_C50A180_C50A270	single	26.000000	18.000000	26.000000	26.000000	24.000000	26.000000	19.000000	22.000000	22.000000	26.000000	23.000000	17.000000	23.000000	22.000000	24.000000	21.000000	20.000000	23.000000	19.000000	26.000000	20.000000	22.000000	12.000000	22.000000	8.000000	17.000000	13.000000	15.000000	14.000000	11.000000	15.000000	19.000000	18.000000	7.000000	13.000000	18.000000	14.000000
ST140709CROSSORI0001-SORT_REDUCEDDATA-FILTERED_V1_50_C50A90_C50A180	single	22.000000	21.000000	23.000000	18.000000	21.000000	24.000000	22.000000	25.000000	23.000000	21.000000	21.000000	26.000000	20.000000	19.000000	22.000000	17.000000	18.000000	28.000000	22.000000	26.000000	24.000000	20.000000	20.000000	19.000000	16.000000	18.000000	15.000000	22.000000	18.000000	16.000000	18.000000	18.000000	16.000000	16.000000	18.000000
ST140709CROSSORI0001-SORT_REDUCEDDATA-FILTERED_V1_57_C50A180_C50A270	single	25.000000	27.000000	31.000000	27.000000	28.000000	20.000000	28.000000	26.000000	29.000000	21.000000	28.000000	20.000000	21.000000	27.000000	22.000000	24.000000	25.000000	26.000000	29.000000	28.000000	33.000000	25.000000	24.000000	27.000000	31.000000	29.000000	25.000000	29.000000	24.000000	22.000000	23.000000	34.000000	26.000000	24.000000	29.000000	31.000000	27.000000
ST140709CROSSORI0001-SORT_REDUCEDDATA-FILTERED_V1_59_C50A180_C50A270	single	6.000000	15.000000	15.000000	9.000000	14.000000	15.000000	11.000000	8.000000	11.000000	13.000000	8.000000	10.000000	10.000000	13.000000	11.000000	14.000000	8.000000	9.000000	8.000000	9.000000	8.000000	12.000000	12.000000	11.000000	11.000000	6.000000	13.000000	9.000000	15.000000	7.000000	8.000000	6.000000	8.000000	9.000000	11.000000	11.000000	18.000000
ST140709CROSSORI0001-SORT_REDUCEDDATA-FILTERED_V1_6_C50A135_C50A225	outside	19.000000	19.000000	14.000000	22.000000	18.000000	17.000000	16.000000	13.000000	20.000000	16.000000	20.000000	10.000000	16.000000	16.000000	19.000000	22.000000	19.000000	18.000000	21.000000	12.000000	22.000000	15.000000	21.000000	15.000000	22.000000	17.000000	20.000000	21.000000	22.000000	15.000000	18.000000	22.000000	17.000000	24.000000	20.000000	17.000000	25.000000	22.000000	19.000000	23.000000	23.000000
ST140709CROSSORI0001-SORT_REDUCEDDATA-FILTERED_V1_60_C50A135_C50A225	outside	16.000000	15.000000	15.000000	14.000000	26.000000	18.000000	21.000000	12.000000	18.000000	17.000000	14.000000	17.000000	23.000000	22.000000	26.000000	21.000000	13.000000	21.000000	19.000000	19.000000	24.000000	18.000000	13.000000	18.000000	17.000000	20.000000	22.000000	15.000000	12.000000	19.000000	12.000000	15.000000	17.000000	15.000000	16.000000	12.000000	19.000000	18.000000	20.000000	14.000000	13.000000
ST140709CROSSORI0001-SORT_REDUCEDDATA-FILTERED_V1_64_C50A90_C50A180	outside	15.000000	16.000000	11.000000	17.000000	11.000000	13.000000	17.000000	13.000000	16.000000	9.000000	17.000000	13.000000	16.000000	11.000000	13.000000	9.000000	14.000000	16.000000	17.000000	13.000000	12.000000	11.000000	16.000000	12.000000	14.000000	14.000000	12.000000	10.000000	11.000000	11.000000	11.000000	9.000000	15.000000	7.000000	11.000000
ST140709CROSSORI0001-SORT_REDUCEDDATA-FILTERED_V1_65_C50A90_C50A180	outside	13.000000	17.000000	20.000000	15.000000	12.000000	18.000000	15.000000	19.000000	18.000000	19.000000	16.000000	16.000000	12.000000	24.000000	19.000000	18.000000	21.000000	19.000000	17.000000	15.000000	10.000000	16.000000	18.000000	18.000000	16.000000	22.000000	18.000000	17.000000	21.000000	16.000000	18.000000	18.000000	22.000000	20.000000	11.000000
ST140709CROSSORI0001-SORT_REDUCEDDATA-FILTERED_V1_68_C50A135_C50A225	outside	13.000000	13.000000	9.000000	12.000000	12.000000	12.000000	7.000000	12.000000	9.000000	11.000000	8.000000	10.000000	11.000000	14.000000	20.000000	15.000000	10.000000	10.000000	10.000000	7.000000	16.000000	7.000000	12.000000	10.000000	6.000000	11.000000	10.000000	13.000000	7.000000	19.000000	9.000000	10.000000	13.000000	15.000000	9.000000	10.000000	19.000000	8.000000	15.000000	15.000000	10.000000
ST140709CROSSORI0001-SORT_REDUCEDDATA-FILTERED_V1_69_C50A135_C50A225	outside	24.000000	25.000000	23.000000	26.000000	23.000000	19.000000	26.000000	18.000000	26.000000	13.000000	20.000000	20.000000	19.000000	17.000000	18.000000	9.000000	21.000000	16.000000	25.000000	30.000000	24.000000	21.000000	16.000000	15.000000	18.000000	22.000000	13.000000	20.000000	19.000000	24.000000	23.000000	18.000000	18.000000	25.000000	18.000000	16.000000	21.000000	17.000000	14.000000	11.000000	19.000000
ST140709CROSSORI0001-SORT_REDUCEDDATA-FILTERED_V1_7_C50A135_C50A225	single	27.000000	20.000000	30.000000	27.000000	30.000000	25.000000	29.000000	26.000000	27.000000	22.000000	21.000000	22.000000	23.000000	25.000000	18.000000	21.000000	16.000000	19.000000	20.000000	24.000000	26.000000	21.000000	20.000000	18.000000	24.000000	23.000000	18.000000	19.000000	18.000000	25.000000	23.000000	15.000000	16.000000	26.000000	25.000000	23.000000	14.000000	23.000000	19.000000	17.000000	15.000000
ST140709CROSSORI0001-SORT_REDUCEDDATA-FILTERED_V1_7_C50A90_C50A180	single	24.000000	16.000000	19.000000	22.000000	23.000000	20.000000	28.000000	23.000000	31.000000	19.000000	25.000000	24.000000	21.000000	25.000000	21.000000	22.000000	23.000000	25.000000	27.000000	21.000000	18.000000	18.000000	25.000000	19.000000	20.000000	21.000000	26.000000	21.000000	19.000000	18.000000	17.000000	21.000000	20.000000	18.000000	21.000000
ST140709CROSSORI0001-SORT_REDUCEDDATA-FILTERED_V1_71_C50A135_C50A225	outside	15.000000	18.000000	18.000000	15.000000	15.000000	15.000000	15.000000	16.000000	19.000000	13.000000	18.000000	16.000000	16.000000	19.000000	18.000000	18.000000	19.000000	15.000000	20.000000	23.000000	23.000000	19.000000	18.000000	19.000000	18.000000	24.000000	18.000000	22.000000	25.000000	24.000000	20.000000	28.000000	16.000000	26.000000	24.000000	25.000000	21.000000	23.000000	28.000000	22.000000	28.000000
ST140709CROSSORI0001-SORT_REDUCEDDATA-FILTERED_V1_72_C50A135_C50A225	outside	31.000000	34.000000	21.000000	31.000000	31.000000	26.000000	27.000000	26.000000	28.000000	24.000000	25.000000	19.000000	21.000000	25.000000	27.000000	29.000000	30.000000	26.000000	32.000000	23.000000	25.000000	27.000000	24.000000	23.000000	24.000000	24.000000	25.000000	31.000000	27.000000	30.000000	26.000000	33.000000	23.000000	18.000000	26.000000	24.000000	22.000000	24.000000	24.000000	22.000000	26.000000
ST140709CROSSORI0001-SORT_REDUCEDDATA-FILTERED_V1_74_C50A180_C50A270	outside	15.000000	17.000000	16.000000	12.000000	13.000000	7.000000	11.000000	15.000000	9.000000	6.000000	8.000000	15.000000	11.000000	13.000000	13.000000	12.000000	15.000000	7.000000	12.000000	13.000000	15.000000	12.000000	8.000000	14.000000	10.000000	11.000000	11.000000	8.000000	11.000000	12.000000	6.000000	15.000000	8.000000	13.000000	14.000000	8.000000	11.000000
ST140709CROSSORI0001-SORT_REDUCEDDATA-FILTERED_V1_74_C50A90_C50A180	outside	14.000000	17.000000	16.000000	18.000000	13.000000	20.000000	16.000000	20.000000	14.000000	14.000000	20.000000	22.000000	12.000000	15.000000	18.000000	18.000000	17.000000	21.000000	17.000000	14.000000	12.000000	13.000000	18.000000	15.000000	20.000000	22.000000	13.000000	16.000000	21.000000	14.000000	23.000000	18.000000	18.000000	16.000000	19.000000
ST140709CROSSORI0001-SORT_REDUCEDDATA-FILTERED_V1_76_C50A180_C50A270	outside	28.000000	18.000000	21.000000	19.000000	24.000000	17.000000	25.000000	18.000000	18.000000	21.000000	18.000000	21.000000	29.000000	23.000000	12.000000	23.000000	18.000000	21.000000	17.000000	20.000000	22.000000	20.000000	22.000000	17.000000	16.000000	18.000000	22.000000	21.000000	19.000000	25.000000	22.000000	22.000000	22.000000	26.000000	27.000000	22.000000	18.000000
ST140709CROSSORI0001-SORT_REDUCEDDATA-FILTERED_V1_76_C50A90_C50A180	outside	15.000000	17.000000	21.000000	15.000000	20.000000	8.000000	13.000000	15.000000	21.000000	20.000000	13.000000	18.000000	11.000000	13.000000	17.000000	12.000000	15.000000	20.000000	14.000000	17.000000	11.000000	18.000000	19.000000	13.000000	15.000000	11.000000	12.000000	11.000000	22.000000	17.000000	15.000000	13.000000	17.000000	15.000000	10.000000
ST140709CROSSORI0001-SORT_REDUCEDDATA-FILTERED_V1_77_C50A135_C50A225	single	29.000000	39.000000	28.000000	22.000000	28.000000	34.000000	30.000000	28.000000	34.000000	30.000000	30.000000	38.000000	27.000000	28.000000	24.000000	31.000000	36.000000	37.000000	33.000000	35.000000	33.000000	38.000000	28.000000	36.000000	26.000000	32.000000	32.000000	30.000000	41.000000	27.000000	32.000000	30.000000	29.000000	35.000000	37.000000	30.000000	30.000000	32.000000	26.000000	29.000000	34.000000
ST140709CROSSORI0001-SORT_REDUCEDDATA-FILTERED_V1_78_C50A180_C50A270	outside	6.000000	6.000000	8.000000	6.000000	6.000000	4.000000	7.000000	7.000000	8.000000	6.000000	10.000000	13.000000	14.000000	9.000000	14.000000	12.000000	7.000000	6.000000	3.000000	11.000000	11.000000	10.000000	9.000000	9.000000	5.000000	6.000000	6.000000	4.000000	6.000000	7.000000	9.000000	13.000000	10.000000	6.000000	16.000000	11.000000	7.000000
ST140709CROSSORI0001-SORT_REDUCEDDATA-FILTERED_V1_8_C50A90_C50A180	outside	19.000000	18.000000	27.000000	19.000000	20.000000	19.000000	21.000000	20.000000	25.000000	26.000000	22.000000	13.000000	11.000000	12.000000	23.000000	25.000000	18.000000	23.000000	21.000000	27.000000	19.000000	15.000000	25.000000	21.000000	25.000000	11.000000	19.000000	21.000000	20.000000	17.000000	24.000000	16.000000	18.000000	22.000000	19.000000
ST140709CROSSORI0001-SORT_REDUCEDDATA-FILTERED_V1_81_C50A180_C50A270	outside	13.000000	15.000000	14.000000	18.000000	14.000000	17.000000	19.000000	16.000000	17.000000	20.000000	18.000000	18.000000	17.000000	26.000000	23.000000	27.000000	22.000000	14.000000	20.000000	18.000000	15.000000	17.000000	23.000000	10.000000	14.000000	15.000000	25.000000	18.000000	15.000000	18.000000	15.000000	20.000000	18.000000	7.000000	13.000000	10.000000	12.000000
ST140709CROSSORI0001-SORT_REDUCEDDATA-FILTERED_V1_81_C50A90_C50A180	outside	9.000000	12.000000	11.000000	9.000000	7.000000	7.000000	16.000000	14.000000	14.000000	15.000000	20.000000	14.000000	13.000000	18.000000	23.000000	13.000000	14.000000	18.000000	15.000000	17.000000	21.000000	10.000000	14.000000	14.000000	12.000000	15.000000	12.000000	14.000000	16.000000	12.000000	7.000000	3.000000	8.000000	8.000000	3.000000
ST140709CROSSORI0001-SORT_REDUCEDDATA-FILTERED_V1_83_C50A135_C50A225	outside	23.000000	24.000000	21.000000	27.000000	21.000000	26.000000	20.000000	28.000000	19.000000	19.000000	26.000000	17.000000	26.000000	29.000000	26.000000	34.000000	28.000000	20.000000	31.000000	27.000000	28.000000	23.000000	26.000000	19.000000	32.000000	26.000000	18.000000	29.000000	32.000000	34.000000	23.000000	27.000000	26.000000	30.000000	37.000000	32.000000	23.000000	31.000000	35.000000	27.000000	27.000000
ST140709CROSSORI0001-SORT_REDUCEDDATA-FILTERED_V1_83_C50A180_C50A270	outside	15.000000	18.000000	16.000000	20.000000	20.000000	21.000000	18.000000	22.000000	27.000000	19.000000	18.000000	22.000000	21.000000	22.000000	20.000000	23.000000	24.000000	23.000000	27.000000	16.000000	31.000000	18.000000	18.000000	26.000000	22.000000	27.000000	21.000000	23.000000	25.000000	22.000000	21.000000	30.000000	24.000000	25.000000	24.000000	23.000000	35.000000
ST140709CROSSORI0001-SORT_REDUCEDDATA-FILTERED_V1_83_C50A90_C50A180	outside	22.000000	21.000000	22.000000	21.000000	20.000000	18.000000	26.000000	27.000000	21.000000	23.000000	21.000000	25.000000	22.000000	19.000000	22.000000	29.000000	26.000000	29.000000	24.000000	22.000000	29.000000	30.000000	16.000000	24.000000	28.000000	29.000000	24.000000	29.000000	28.000000	28.000000	30.000000	28.000000	33.000000	32.000000	25.000000
ST140709CROSSORI0001-SORT_REDUCEDDATA-FILTERED_V1_84_C50A135_C50A225	outside	16.000000	17.000000	14.000000	18.000000	21.000000	25.000000	13.000000	15.000000	12.000000	16.000000	16.000000	13.000000	13.000000	20.000000	11.000000	16.000000	17.000000	13.000000	21.000000	12.000000	17.000000	22.000000	19.000000	15.000000	20.000000	19.000000	17.000000	16.000000	11.000000	19.000000	13.000000	15.000000	12.000000	19.000000	17.000000	19.000000	12.000000	15.000000	21.000000	24.000000	21.000000
ST140709CROSSORI0001-SORT_REDUCEDDATA-FILTERED_V1_84_C50A90_C50A180	outside	13.000000	14.000000	18.000000	19.000000	17.000000	20.000000	10.000000	17.000000	16.000000	19.000000	19.000000	24.000000	14.000000	14.000000	13.000000	14.000000	15.000000	17.000000	12.000000	18.000000	13.000000	14.000000	16.000000	13.000000	17.000000	9.000000	16.000000	17.000000	20.000000	15.000000	9.000000	17.000000	19.000000	21.000000	15.000000
ST140709CROSSORI0001-SORT_REDUCEDDATA-FILTERED_V1_87_C50A180_C50A270	single	7.000000	6.000000	8.000000	12.000000	5.000000	8.000000	9.000000	9.000000	14.000000	10.000000	10.000000	9.000000	15.000000	9.000000	12.000000	8.000000	10.000000	10.000000	7.000000	8.000000	10.000000	5.000000	9.000000	9.000000	12.000000	13.000000	11.000000	16.000000	4.000000	2.000000	6.000000	17.000000	10.000000	12.000000	9.000000	8.000000	12.000000
ST140709CROSSORI0001-SORT_REDUCEDDATA-FILTERED_V1_88_C50A90_C50A180	single	8.000000	9.000000	6.000000	5.000000	6.000000	12.000000	10.000000	13.000000	5.000000	4.000000	10.000000	6.000000	10.000000	6.000000	10.000000	6.000000	5.000000	13.000000	5.000000	7.000000	6.000000	4.000000	9.000000	11.000000	10.000000	9.000000	4.000000	11.000000	14.000000	10.000000	8.000000	1.000000	6.000000	7.000000	6.000000
ST140709CROSSORI0001-SORT_REDUCEDDATA-FILTERED_V1_9_C50A135_C50A225	single	8.000000	9.000000	15.000000	13.000000	9.000000	9.000000	7.000000	7.000000	7.000000	13.000000	3.000000	5.000000	7.000000	6.000000	7.000000	9.000000	6.000000	8.000000	9.000000	11.000000	3.000000	10.000000	6.000000	6.000000	8.000000	8.000000	12.000000	8.000000	5.000000	11.000000	6.000000	8.000000	8.000000	4.000000	7.000000	9.000000	9.000000	8.000000	6.000000	7.000000	5.000000
ST140709CROSSORI0001-SORT_REDUCEDDATA-FILTERED_V1_90_C50A135_C50A225	outside	14.000000	14.000000	13.000000	14.000000	15.000000	9.000000	9.000000	12.000000	8.000000	9.000000	7.000000	14.000000	10.000000	17.000000	12.000000	12.000000	14.000000	10.000000	18.000000	12.000000	9.000000	11.000000	14.000000	11.000000	13.000000	16.000000	11.000000	19.000000	13.000000	10.000000	13.000000	11.000000	16.000000	20.000000	17.000000	16.000000	7.000000	15.000000	19.000000	6.000000	13.000000
ST140709CROSSORI0001-SORT_REDUCEDDATA-FILTERED_V1_94_C50A135_C50A225	outside	15.000000	14.000000	13.000000	21.000000	13.000000	14.000000	13.000000	15.000000	14.000000	22.000000	19.000000	18.000000	13.000000	14.000000	20.000000	18.000000	19.000000	19.000000	25.000000	19.000000	23.000000	17.000000	17.000000	19.000000	17.000000	18.000000	20.000000	14.000000	16.000000	18.000000	20.000000	20.000000	19.000000	15.000000	17.000000	19.000000	19.000000	13.000000	18.000000	14.000000	19.000000
ST140709CROSSORI0001-SORT_REDUCEDDATA-FILTERED_V1_94_C50A180_C50A270	outside	14.000000	12.000000	14.000000	19.000000	17.000000	6.000000	13.000000	13.000000	15.000000	14.000000	11.000000	14.000000	21.000000	15.000000	13.000000	13.000000	9.000000	17.000000	20.000000	12.000000	18.000000	7.000000	10.000000	18.000000	7.000000	16.000000	12.000000	8.000000	11.000000	17.000000	11.000000	14.000000	16.000000	15.000000	13.000000	8.000000	18.000000
ST140709CROSSORI0001-SORT_REDUCEDDATA-FILTERED_V1_94_C50A90_C50A180	outside	17.000000	19.000000	15.000000	19.000000	16.000000	11.000000	16.000000	20.000000	15.000000	14.000000	13.000000	18.000000	14.000000	23.000000	17.000000	17.000000	19.000000	17.000000	18.000000	19.000000	13.000000	15.000000	24.000000	16.000000	20.000000	15.000000	11.000000	17.000000	13.000000	9.000000	19.000000	20.000000	11.000000	13.000000	19.000000
ST140709CROSSORI0001-SORT_REDUCEDDATA-FILTERED_V1_96_C50A135_C50A225	outside	21.000000	18.000000	20.000000	28.000000	23.000000	19.000000	22.000000	17.000000	20.000000	24.000000	25.000000	16.000000	16.000000	26.000000	13.000000	21.000000	13.000000	16.000000	16.000000	19.000000	18.000000	23.000000	24.000000	20.000000	9.000000	26.000000	17.000000	25.000000	16.000000	20.000000	15.000000	22.000000	19.000000	22.000000	15.000000	26.000000	16.000000	15.000000	15.000000	18.000000	16.000000
ST140709CROSSORI0001-SORT_REDUCEDDATA-FILTERED_V1_96_C50A180_C50A270	outside	8.000000	11.000000	NaN	7.000000	11.000000	9.000000	5.000000	9.000000	14.000000	12.000000	10.000000	6.000000	10.000000	8.000000	16.000000	9.000000	8.000000	10.000000	9.000000	13.000000	16.000000	8.000000	12.000000	9.000000	5.000000	12.000000	15.000000	9.000000	7.000000	7.000000	10.000000	21.000000	12.000000	17.000000	15.000000	14.000000	18.000000
ST140709CROSSORI0001-SORT_REDUCEDDATA-FILTERED_V1_96_C50A90_C50A180	outside	10.000000	16.000000	15.000000	16.000000	18.000000	14.000000	18.000000	17.000000	18.000000	13.000000	16.000000	20.000000	19.000000	23.000000	17.000000	25.000000	15.000000	22.000000	18.000000	21.000000	11.000000	16.000000	18.000000	17.000000	11.000000	23.000000	11.000000	15.000000	24.000000	14.000000	18.000000	12.000000	23.000000	22.000000	15.000000
ST140924CROSSORI0001-SORT_REDUCEDDATA-FILTERED_V1_11_C50A292.5_C50A382.5	single	25.000000	21.000000	23.000000	17.000000	26.000000	22.000000	18.000000	19.000000	18.000000	18.000000	20.000000
ST140924CROSSORI0001-SORT_REDUCEDDATA-FILTERED_V1_11_C50A315_C50A405	single	31.000000	27.000000	31.000000	29.000000	25.000000	27.000000	28.000000	31.000000	26.000000	32.000000	24.000000	29.000000	36.000000	25.000000	28.000000	25.000000	27.000000
ST140924CROSSORI0001-SORT_REDUCEDDATA-FILTERED_V1_13_C50A292.5_C50A382.5	single	22.000000	21.000000	21.000000	19.000000	17.000000	16.000000	19.000000	16.000000	20.000000	15.000000	22.000000
ST140924CROSSORI0001-SORT_REDUCEDDATA-FILTERED_V1_15_C50A270_C50A360	single	34.000000	37.000000	32.000000	35.000000	28.000000	37.000000	36.000000	29.000000	43.000000
ST140924CROSSORI0001-SORT_REDUCEDDATA-FILTERED_V1_15_C50A315_C50A405	single	16.000000	19.000000	22.000000	21.000000	11.000000	20.000000	18.000000	20.000000	17.000000	28.000000	28.000000	18.000000	19.000000	21.000000	14.000000	21.000000	22.000000
ST140924CROSSORI0001-SORT_REDUCEDDATA-FILTERED_V1_16_C50A315_C50A405	single	10.000000	8.000000	14.000000	13.000000	9.000000	8.000000	6.000000	9.000000	8.000000	13.000000	9.000000	10.000000	6.000000	8.000000	6.000000	6.000000	7.000000
ST140924CROSSORI0001-SORT_REDUCEDDATA-FILTERED_V1_17_C50A270_C50A360	single	23.000000	20.000000	18.000000	20.000000	18.000000	28.000000	24.000000	23.000000	28.000000
ST140924CROSSORI0001-SORT_REDUCEDDATA-FILTERED_V1_18_C50A315_C50A405	single	17.000000	16.000000	21.000000	17.000000	20.000000	16.000000	16.000000	23.000000	21.000000	18.000000	17.000000	20.000000	19.000000	15.000000	21.000000	22.000000	18.000000
ST140924CROSSORI0001-SORT_REDUCEDDATA-FILTERED_V1_19_C50A292.5_C50A382.5	single	26.000000	28.000000	19.000000	28.000000	20.000000	22.000000	18.000000	22.000000	21.000000	16.000000	19.000000
ST140924CROSSORI0001-SORT_REDUCEDDATA-FILTERED_V1_20_C50A292.5_C50A382.5	single	4.000000	15.000000	9.000000	12.000000	11.000000	9.000000	14.000000	10.000000	12.000000	15.000000	11.000000
ST140924CROSSORI0001-SORT_REDUCEDDATA-FILTERED_V1_21_C50A292.5_C50A382.5	single	16.000000	17.000000	15.000000	17.000000	14.000000	14.000000	11.000000	19.000000	11.000000	14.000000	10.000000
ST140924CROSSORI0001-SORT_REDUCEDDATA-FILTERED_V1_21_C50A315_C50A405	single	13.000000	12.000000	17.000000	16.000000	14.000000	11.000000	15.000000	12.000000	10.000000	11.000000	13.000000	7.000000	14.000000	12.000000	13.000000	11.000000	9.000000
ST140924CROSSORI0001-SORT_REDUCEDDATA-FILTERED_V1_22_C50A315_C50A405	single	11.000000	17.000000	18.000000	18.000000	18.000000	21.000000	14.000000	16.000000	19.000000	16.000000	14.000000	12.000000	11.000000	15.000000	19.000000	17.000000	11.000000
ST140924CROSSORI0001-SORT_REDUCEDDATA-FILTERED_V1_23_C50A270_C50A360	single	37.000000	41.000000	39.000000	36.000000	36.000000	48.000000	33.000000	35.000000	34.000000
ST140924CROSSORI0001-SORT_REDUCEDDATA-FILTERED_V1_23_C50A337.5_C50A427.5	single	28.000000	21.000000	27.000000	30.000000	24.000000	27.000000	25.000000	22.000000	21.000000	25.000000	28.000000
ST140924CROSSORI0001-SORT_REDUCEDDATA-FILTERED_V1_24_C50A270_C50A360	outside	21.000000	25.000000	21.000000	25.000000	22.000000	26.000000	28.000000	24.000000	22.000000
ST140924CROSSORI0001-SORT_REDUCEDDATA-FILTERED_V1_24_C50A292.5_C50A382.5	outside	27.000000	23.000000	14.000000	15.000000	31.000000	17.000000	26.000000	32.000000	20.000000	18.000000	24.000000
ST140924CROSSORI0001-SORT_REDUCEDDATA-FILTERED_V1_24_C50A337.5_C50A427.5	outside	8.000000	14.000000	13.000000	12.000000	14.000000	11.000000	12.000000	9.000000	14.000000	8.000000	10.000000
ST140924CROSSORI0001-SORT_REDUCEDDATA-FILTERED_V1_25_C50A315_C50A405	outside	21.000000	18.000000	25.000000	17.000000	17.000000	25.000000	23.000000	24.000000	24.000000	18.000000	20.000000	18.000000	29.000000	20.000000	27.000000	19.000000	21.000000
ST140924CROSSORI0001-SORT_REDUCEDDATA-FILTERED_V1_26_C50A270_C50A360	outside	13.000000	16.000000	21.000000	20.000000	19.000000	22.000000	22.000000	15.000000	22.000000
ST140924CROSSORI0001-SORT_REDUCEDDATA-FILTERED_V1_27_C50A292.5_C50A382.5	single	36.000000	40.000000	35.000000	37.000000	42.000000	45.000000	47.000000	46.000000	42.000000	43.000000	43.000000
ST140924CROSSORI0001-SORT_REDUCEDDATA-FILTERED_V1_27_C50A315_C50A405	single	38.000000	37.000000	35.000000	41.000000	40.000000	43.000000	42.000000	44.000000	46.000000	45.000000	51.000000	49.000000	42.000000	41.000000	47.000000	38.000000	39.000000
ST140924CROSSORI0001-SORT_REDUCEDDATA-FILTERED_V1_30_C50A292.5_C50A382.5	single	10.000000	14.000000	9.000000	16.000000	15.000000	11.000000	14.000000	15.000000	9.000000	9.000000	16.000000
ST140924CROSSORI0001-SORT_REDUCEDDATA-FILTERED_V1_30_C50A315_C50A405	single	8.000000	11.000000	13.000000	10.000000	13.000000	12.000000	7.000000	12.000000	12.000000	12.000000	14.000000	12.000000	6.000000	17.000000	13.000000	12.000000	18.000000
ST140924CROSSORI0001-SORT_REDUCEDDATA-FILTERED_V1_31_C50A270_C50A360	outside	23.000000	25.000000	21.000000	21.000000	17.000000	29.000000	17.000000	17.000000	19.000000
ST140924CROSSORI0001-SORT_REDUCEDDATA-FILTERED_V1_31_C50A292.5_C50A382.5	outside	28.000000	26.000000	25.000000	17.000000	21.000000	24.000000	24.000000	15.000000	16.000000	21.000000	18.000000
ST140924CROSSORI0001-SORT_REDUCEDDATA-FILTERED_V1_31_C50A337.5_C50A427.5	outside	14.000000	11.000000	17.000000	13.000000	14.000000	13.000000	13.000000	14.000000	10.000000	10.000000	10.000000
ST140924CROSSORI0001-SORT_REDUCEDDATA-FILTERED_V1_34_C50A315_C50A405	single	13.000000	10.000000	12.000000	14.000000	14.000000	16.000000	12.000000	14.000000	11.000000	18.000000	9.000000	12.000000	11.000000	12.000000	16.000000	8.000000	8.000000
ST140924CROSSORI0001-SORT_REDUCEDDATA-FILTERED_V1_35_C50A270_C50A360	single	15.000000	17.000000	16.000000	15.000000	12.000000	14.000000	19.000000	9.000000	7.000000
ST140924CROSSORI0001-SORT_REDUCEDDATA-FILTERED_V1_35_C50A337.5_C50A427.5	single	17.000000	17.000000	24.000000	22.000000	24.000000	14.000000	20.000000	22.000000	24.000000	15.000000	20.000000
ST140924CROSSORI0001-SORT_REDUCEDDATA-FILTERED_V1_36_C50A292.5_C50A382.5	single	20.000000	18.000000	21.000000	22.000000	27.000000	23.000000	20.000000	19.000000	20.000000	24.000000	18.000000
ST140924CROSSORI0001-SORT_REDUCEDDATA-FILTERED_V1_36_C50A315_C50A405	single	20.000000	17.000000	16.000000	16.000000	17.000000	17.000000	18.000000	15.000000	19.000000	20.000000	19.000000	15.000000	12.000000	19.000000	16.000000	12.000000	16.000000
ST140924CROSSORI0001-SORT_REDUCEDDATA-FILTERED_V1_37_C50A270_C50A360	outside	17.000000	15.000000	17.000000	16.000000	11.000000	17.000000	11.000000	12.000000	7.000000
ST140924CROSSORI0001-SORT_REDUCEDDATA-FILTERED_V1_37_C50A292.5_C50A382.5	outside	15.000000	19.000000	16.000000	12.000000	15.000000	15.000000	10.000000	20.000000	12.000000	7.000000	7.000000
ST140924CROSSORI0001-SORT_REDUCEDDATA-FILTERED_V1_37_C50A315_C50A405	outside	13.000000	16.000000	14.000000	17.000000	13.000000	14.000000	10.000000	18.000000	14.000000	13.000000	8.000000	6.000000	9.000000	9.000000	7.000000	4.000000	10.000000
ST140924CROSSORI0001-SORT_REDUCEDDATA-FILTERED_V1_38_C50A337.5_C50A427.5	single	16.000000	18.000000	12.000000	11.000000	11.000000	13.000000	7.000000	8.000000	8.000000	12.000000	13.000000
ST140924CROSSORI0001-SORT_REDUCEDDATA-FILTERED_V1_39_C50A270_C50A360	single	22.000000	21.000000	16.000000	16.000000	16.000000	23.000000	21.000000	16.000000	30.000000
ST140924CROSSORI0001-SORT_REDUCEDDATA-FILTERED_V1_40_C50A315_C50A405	outside	6.000000	5.000000	12.000000	7.000000	6.000000	5.000000	8.000000	5.000000	5.000000	5.000000	7.000000	7.000000	7.000000	9.000000	6.000000	8.000000	6.000000
ST140924CROSSORI0001-SORT_REDUCEDDATA-FILTERED_V1_43_C50A270_C50A360	single	13.000000	11.000000	17.000000	7.000000	13.000000	14.000000	8.000000	4.000000	5.000000
ST140924CROSSORI0001-SORT_REDUCEDDATA-FILTERED_V1_44_C50A270_C50A360	single	36.000000	34.000000	34.000000	37.000000	31.000000	31.000000	27.000000	24.000000	21.000000
ST140924CROSSORI0001-SORT_REDUCEDDATA-FILTERED_V1_44_C50A337.5_C50A427.5	single	20.000000	21.000000	22.000000	26.000000	28.000000	21.000000	11.000000	18.000000	13.000000	15.000000	14.000000
ST140924CROSSORI0001-SORT_REDUCEDDATA-FILTERED_V1_45_C50A270_C50A360	single	28.000000	33.000000	31.000000	27.000000	24.000000	24.000000	19.000000	20.000000	15.000000
ST140924CROSSORI0001-SORT_REDUCEDDATA-FILTERED_V1_45_C50A315_C50A405	single	21.000000	21.000000	15.000000	16.000000	17.000000	20.000000	16.000000	19.000000	13.000000	12.000000	17.000000	12.000000	11.000000	13.000000	19.000000	13.000000	11.000000
ST140924CROSSORI0001-SORT_REDUCEDDATA-FILTERED_V1_46_C50A292.5_C50A382.5	single	27.000000	28.000000	25.000000	26.000000	26.000000	32.000000	14.000000	20.000000	19.000000	15.000000	22.000000
ST140924CROSSORI0001-SORT_REDUCEDDATA-FILTERED_V1_47_C50A292.5_C50A382.5	single	38.000000	38.000000	43.000000	42.000000	40.000000	41.000000	39.000000	25.000000	31.000000	31.000000	32.000000
ST140924CROSSORI0001-SORT_REDUCEDDATA-FILTERED_V1_48_C50A337.5_C50A427.5	single	22.000000	20.000000	21.000000	27.000000	28.000000	23.000000	16.000000	19.000000	18.000000	24.000000	22.000000
ST140924CROSSORI0001-SORT_REDUCEDDATA-FILTERED_V1_49_C50A292.5_C50A382.5	single	17.000000	20.000000	13.000000	18.000000	18.000000	13.000000	14.000000	14.000000	11.000000	17.000000	16.000000
ST140924CROSSORI0001-SORT_REDUCEDDATA-FILTERED_V1_49_C50A315_C50A405	single	16.000000	19.000000	21.000000	16.000000	15.000000	16.000000	13.000000	16.000000	10.000000	14.000000	13.000000	11.000000	14.000000	9.000000	14.000000	12.000000	17.000000
ST140924CROSSORI0001-SORT_REDUCEDDATA-FILTERED_V1_5_C50A270_C50A360	single	14.000000	10.000000	13.000000	8.000000	10.000000	14.000000	13.000000	9.000000	7.000000
ST140924CROSSORI0001-SORT_REDUCEDDATA-FILTERED_V1_50_C50A292.5_C50A382.5	single	38.000000	39.000000	44.000000	41.000000	42.000000	42.000000	38.000000	40.000000	37.000000	39.000000	41.000000
ST140924CROSSORI0001-SORT_REDUCEDDATA-FILTERED_V1_50_C50A337.5_C50A427.5	single	36.000000	34.000000	31.000000	42.000000	40.000000	41.000000	36.000000	38.000000	34.000000	36.000000	39.000000
ST140924CROSSORI0001-SORT_REDUCEDDATA-FILTERED_V1_51_C50A337.5_C50A427.5	single	38.000000	45.000000	36.000000	37.000000	40.000000	36.000000	37.000000	37.000000	46.000000	40.000000	45.000000
ST140924CROSSORI0001-SORT_REDUCEDDATA-FILTERED_V1_52_C50A315_C50A405	single	14.000000	17.000000	20.000000	18.000000	15.000000	14.000000	16.000000	15.000000	12.000000	15.000000	18.000000	17.000000	12.000000	15.000000	15.000000	10.000000	7.000000
ST140924CROSSORI0001-SORT_REDUCEDDATA-FILTERED_V1_53_C50A270_C50A360	outside	31.000000	30.000000	24.000000	27.000000	26.000000	32.000000	32.000000	23.000000	23.000000
ST140924CROSSORI0001-SORT_REDUCEDDATA-FILTERED_V1_53_C50A315_C50A405	outside	14.000000	19.000000	21.000000	18.000000	16.000000	13.000000	20.000000	16.000000	8.000000	12.000000	19.000000	13.000000	20.000000	15.000000	10.000000	10.000000	13.000000
ST140924CROSSORI0001-SORT_REDUCEDDATA-FILTERED_V1_54_C50A270_C50A360	single	36.000000	36.000000	36.000000	41.000000	32.000000	35.000000	30.000000	31.000000	31.000000
ST140924CROSSORI0001-SORT_REDUCEDDATA-FILTERED_V1_55_C50A315_C50A405	single	11.000000	8.000000	7.000000	11.000000	12.000000	11.000000	15.000000	13.000000	13.000000	7.000000	9.000000	11.000000	11.000000	6.000000	7.000000	10.000000	8.000000
ST140924CROSSORI0001-SORT_REDUCEDDATA-FILTERED_V1_56_C50A292.5_C50A382.5	single	25.000000	17.000000	19.000000	27.000000	24.000000	19.000000	16.000000	16.000000	24.000000	14.000000	10.000000
ST140924CROSSORI0001-SORT_REDUCEDDATA-FILTERED_V1_56_C50A315_C50A405	single	17.000000	20.000000	23.000000	19.000000	13.000000	22.000000	22.000000	19.000000	17.000000	15.000000	17.000000	15.000000	19.000000	15.000000	17.000000	16.000000	15.000000
ST140924CROSSORI0001-SORT_REDUCEDDATA-FILTERED_V1_58_C50A315_C50A405	single	15.000000	20.000000	23.000000	21.000000	22.000000	19.000000	23.000000	21.000000	22.000000	22.000000	19.000000	19.000000	19.000000	18.000000	25.000000	20.000000	22.000000
ST140924CROSSORI0001-SORT_REDUCEDDATA-FILTERED_V1_58_C50A337.5_C50A427.5	single	20.000000	21.000000	17.000000	16.000000	24.000000	20.000000	22.000000	18.000000	18.000000	26.000000	22.000000
ST140924CROSSORI0001-SORT_REDUCEDDATA-FILTERED_V1_59_C50A315_C50A405	single	22.000000	10.000000	14.000000	13.000000	13.000000	16.000000	13.000000	14.000000	11.000000	12.000000	10.000000	9.000000	12.000000	16.000000	18.000000	12.000000	13.000000
ST140924CROSSORI0001-SORT_REDUCEDDATA-FILTERED_V1_60_C50A315_C50A405	single	29.000000	17.000000	27.000000	24.000000	29.000000	23.000000	25.000000	23.000000	23.000000	16.000000	25.000000	24.000000	25.000000	20.000000	23.000000	19.000000	14.000000
ST140924CROSSORI0001-SORT_REDUCEDDATA-FILTERED_V1_62_C50A337.5_C50A427.5	single	21.000000	19.000000	24.000000	21.000000	16.000000	16.000000	21.000000	16.000000	13.000000	15.000000	15.000000
ST140924CROSSORI0001-SORT_REDUCEDDATA-FILTERED_V1_63_C50A315_C50A405	single	8.000000	12.000000	9.000000	9.000000	7.000000	11.000000	7.000000	11.000000	8.000000	9.000000	8.000000	7.000000	9.000000	12.000000	9.000000	6.000000	11.000000
ST140924CROSSORI0001-SORT_REDUCEDDATA-FILTERED_V1_63_C50A337.5_C50A427.5	single	11.000000	11.000000	8.000000	14.000000	13.000000	8.000000	9.000000	9.000000	7.000000	11.000000	10.000000
ST140924CROSSORI0001-SORT_REDUCEDDATA-FILTERED_V1_67_C50A292.5_C50A382.5	single	13.000000	16.000000	5.000000	17.000000	15.000000	16.000000	10.000000	12.000000	13.000000	14.000000	14.000000
ST140924CROSSORI0001-SORT_REDUCEDDATA-FILTERED_V1_68_C50A315_C50A405	single	10.000000	13.000000	13.000000	11.000000	12.000000	13.000000	7.000000	11.000000	10.000000	11.000000	6.000000	5.000000	9.000000	6.000000	8.000000	7.000000	5.000000
ST140924CROSSORI0001-SORT_REDUCEDDATA-FILTERED_V1_69_C50A337.5_C50A427.5	single	23.000000	32.000000	21.000000	27.000000	27.000000	28.000000	28.000000	27.000000	20.000000	26.000000	23.000000
ST140924CROSSORI0001-SORT_REDUCEDDATA-FILTERED_V1_7_C50A292.5_C50A382.5	single	23.000000	26.000000	24.000000	17.000000	25.000000	27.000000	19.000000	22.000000	16.000000	20.000000	17.000000
ST140924CROSSORI0001-SORT_REDUCEDDATA-FILTERED_V1_70_C50A270_C50A360	single	39.000000	34.000000	35.000000	31.000000	33.000000	30.000000	26.000000	25.000000	28.000000
ST140924CROSSORI0001-SORT_REDUCEDDATA-FILTERED_V1_70_C50A337.5_C50A427.5	single	22.000000	21.000000	23.000000	15.000000	26.000000	16.000000	16.000000	16.000000	19.000000	14.000000	21.000000
ST140924CROSSORI0001-SORT_REDUCEDDATA-FILTERED_V1_72_C50A315_C50A405	single	27.000000	33.000000	34.000000	41.000000	39.000000	38.000000	33.000000	32.000000	26.000000	31.000000	29.000000	31.000000	24.000000	33.000000	33.000000	28.000000	33.000000
ST140924CROSSORI0001-SORT_REDUCEDDATA-FILTERED_V1_72_C50A337.5_C50A427.5	single	28.000000	37.000000	38.000000	36.000000	34.000000	35.000000	30.000000	30.000000	29.000000	33.000000	29.000000
ST140924CROSSORI0001-SORT_REDUCEDDATA-FILTERED_V1_73_C50A315_C50A405	single	19.000000	21.000000	19.000000	19.000000	25.000000	20.000000	19.000000	19.000000	17.000000	17.000000	20.000000	13.000000	16.000000	16.000000	17.000000	20.000000	14.000000
ST140924CROSSORI0001-SORT_REDUCEDDATA-FILTERED_V1_74_C50A270_C50A360	single	24.000000	21.000000	18.000000	25.000000	23.000000	21.000000	17.000000	14.000000	19.000000
ST140924CROSSORI0001-SORT_REDUCEDDATA-FILTERED_V1_74_C50A337.5_C50A427.5	single	18.000000	15.000000	9.000000	18.000000	15.000000	11.000000	5.000000	10.000000	11.000000	9.000000	13.000000
ST140924CROSSORI0001-SORT_REDUCEDDATA-FILTERED_V1_75_C50A292.5_C50A382.5	single	24.000000	27.000000	25.000000	28.000000	25.000000	31.000000	27.000000	26.000000	21.000000	21.000000	22.000000
ST140924CROSSORI0001-SORT_REDUCEDDATA-FILTERED_V1_76_C50A270_C50A360	single	15.000000	11.000000	8.000000	9.000000	12.000000	11.000000	12.000000	7.000000	8.000000
ST140924CROSSORI0001-SORT_REDUCEDDATA-FILTERED_V1_76_C50A315_C50A405	single	7.000000	13.000000	16.000000	9.000000	14.000000	10.000000	11.000000	12.000000	12.000000	9.000000	9.000000	12.000000	6.000000	12.000000	8.000000	10.000000	6.000000
ST140924CROSSORI0001-SORT_REDUCEDDATA-FILTERED_V1_78_C50A337.5_C50A427.5	single	6.000000	15.000000	10.000000	13.000000	12.000000	10.000000	12.000000	12.000000	7.000000	13.000000	10.000000
ST140924CROSSORI0001-SORT_REDUCEDDATA-FILTERED_V1_81_C50A270_C50A360	single	17.000000	17.000000	15.000000	9.000000	18.000000	9.000000	15.000000	13.000000	12.000000
ST140924CROSSORI0001-SORT_REDUCEDDATA-FILTERED_V1_81_C50A292.5_C50A382.5	single	13.000000	15.000000	18.000000	13.000000	18.000000	10.000000	10.000000	7.000000	8.000000	11.000000	14.000000
ST140924CROSSORI0001-SORT_REDUCEDDATA-FILTERED_V1_82_C50A292.5_C50A382.5	single	10.000000	14.000000	9.000000	18.000000	11.000000	12.000000	11.000000	12.000000	11.000000	10.000000	16.000000
ST140924CROSSORI0001-SORT_REDUCEDDATA-FILTERED_V1_83_C50A292.5_C50A382.5	single	21.000000	14.000000	25.000000	21.000000	24.000000	21.000000	16.000000	16.000000	22.000000	18.000000	22.000000
ST140924CROSSORI0001-SORT_REDUCEDDATA-FILTERED_V1_88_C50A270_C50A360	single	9.000000	11.000000	14.000000	7.000000	17.000000	6.000000	10.000000	5.000000	10.000000
ST140924CROSSORI0001-SORT_REDUCEDDATA-FILTERED_V1_93_C50A292.5_C50A382.5	single	30.000000	21.000000	22.000000	28.000000	25.000000	24.000000	20.000000	27.000000	27.000000	30.000000	28.000000
ST140924CROSSORI0001-SORT_REDUCEDDATA-FILTERED_V1_95_C50A315_C50A405	intermediate	3.000000	2.000000	4.000000	2.000000	6.000000	3.000000	6.000000	3.000000	2.000000	3.000000	1.000000	3.000000	3.000000	4.000000	5.000000	7.000000	2.000000
ST140924CROSSORI0001-SORT_REDUCEDDATA-FILTERED_V1_96_C50A270_C50A360	outside	18.000000	24.000000	14.000000	13.000000	13.000000	15.000000	20.000000	19.000000	16.000000
ST140924CROSSORI0001-SORT_REDUCEDDATA-FILTERED_V1_96_C50A337.5_C50A427.5	outside	14.000000	12.000000	7.000000	11.000000	11.000000	9.000000	4.000000	8.000000	8.000000	7.000000	11.000000
ST140925CROSSORI0001-SORT_REDUCEDDATA-FILTERED_V1_1_C50A112.5_C50A202.5	outside	21.000000	10.000000	13.000000	13.000000	13.000000	7.000000	13.000000	14.000000	13.000000	18.000000	14.000000	17.000000	16.000000
ST140925CROSSORI0001-SORT_REDUCEDDATA-FILTERED_V1_1_C50A135_C50A225	outside	13.000000	14.000000	9.000000	12.000000	13.000000	10.000000	14.000000	11.000000	7.000000	16.000000	14.000000	6.000000	12.000000
ST140925CROSSORI0001-SORT_REDUCEDDATA-FILTERED_V1_10_C50A90_C50A180	single	11.000000	8.000000	13.000000	11.000000	13.000000	14.000000	11.000000	10.000000	11.000000	8.000000	8.000000	15.000000	17.000000	12.000000	8.000000	14.000000
ST140925CROSSORI0001-SORT_REDUCEDDATA-FILTERED_V1_11_C50A112.5_C50A202.5	single	21.000000	16.000000	18.000000	15.000000	18.000000	10.000000	13.000000	12.000000	19.000000	10.000000	15.000000	12.000000	11.000000
ST140925CROSSORI0001-SORT_REDUCEDDATA-FILTERED_V1_11_C50A135_C50A225	single	19.000000	21.000000	24.000000	27.000000	27.000000	28.000000	22.000000	28.000000	26.000000	28.000000	20.000000	22.000000	17.000000
ST140925CROSSORI0001-SORT_REDUCEDDATA-FILTERED_V1_11_C50A157.5_C50A247.5	single	33.000000	32.000000	32.000000	30.000000	27.000000	37.000000	27.000000	32.000000	36.000000	32.000000	29.000000	32.000000	33.000000	32.000000	28.000000	26.000000
ST140925CROSSORI0001-SORT_REDUCEDDATA-FILTERED_V1_12_C50A157.5_C50A247.5	single	23.000000	28.000000	29.000000	30.000000	25.000000	28.000000	35.000000	28.000000	32.000000	24.000000	26.000000	27.000000	31.000000	19.000000	22.000000	26.000000
ST140925CROSSORI0001-SORT_REDUCEDDATA-FILTERED_V1_13_C50A112.5_C50A202.5	single	22.000000	12.000000	10.000000	11.000000	6.000000	12.000000	10.000000	10.000000	22.000000	11.000000	8.000000	16.000000	5.000000
ST140925CROSSORI0001-SORT_REDUCEDDATA-FILTERED_V1_14_C50A157.5_C50A247.5	single	19.000000	15.000000	17.000000	24.000000	21.000000	19.000000	24.000000	22.000000	26.000000	20.000000	24.000000	20.000000	19.000000	17.000000	14.000000	25.000000
ST140925CROSSORI0001-SORT_REDUCEDDATA-FILTERED_V1_14_C50A90_C50A180	single	11.000000	7.000000	8.000000	15.000000	20.000000	16.000000	8.000000	15.000000	10.000000	10.000000	7.000000	13.000000	7.000000	6.000000	6.000000	12.000000
ST140925CROSSORI0001-SORT_REDUCEDDATA-FILTERED_V1_15_C50A90_C50A180	outside	9.000000	10.000000	8.000000	7.000000	10.000000	8.000000	9.000000	13.000000	6.000000	8.000000	6.000000	15.000000	7.000000	7.000000	7.000000	12.000000
ST140925CROSSORI0001-SORT_REDUCEDDATA-FILTERED_V1_20_C50A135_C50A225	single	5.000000	10.000000	7.000000	8.000000	11.000000	6.000000	8.000000	4.000000	10.000000	7.000000	4.000000	11.000000	5.000000
ST140925CROSSORI0001-SORT_REDUCEDDATA-FILTERED_V1_20_C50A157.5_C50A247.5	single	14.000000	10.000000	10.000000	4.000000	5.000000	5.000000	8.000000	10.000000	10.000000	7.000000	4.000000	8.000000	9.000000	8.000000	6.000000	6.000000
ST140925CROSSORI0001-SORT_REDUCEDDATA-FILTERED_V1_23_C50A157.5_C50A247.5	outside	15.000000	16.000000	19.000000	12.000000	12.000000	14.000000	12.000000	16.000000	7.000000	12.000000	11.000000	16.000000	7.000000	10.000000	11.000000	6.000000
ST140925CROSSORI0001-SORT_REDUCEDDATA-FILTERED_V1_23_C50A90_C50A180	outside	24.000000	24.000000	24.000000	26.000000	21.000000	32.000000	22.000000	17.000000	24.000000	20.000000	17.000000	25.000000	21.000000	20.000000	16.000000	18.000000
ST140925CROSSORI0001-SORT_REDUCEDDATA-FILTERED_V1_27_C50A112.5_C50A202.5	single	16.000000	7.000000	9.000000	11.000000	13.000000	8.000000	4.000000	9.000000	10.000000	14.000000	10.000000	3.000000	13.000000
ST140925CROSSORI0001-SORT_REDUCEDDATA-FILTERED_V1_27_C50A135_C50A225	single	5.000000	9.000000	7.000000	6.000000	12.000000	4.000000	16.000000	8.000000	5.000000	6.000000	8.000000	7.000000	8.000000
ST140925CROSSORI0001-SORT_REDUCEDDATA-FILTERED_V1_27_C50A90_C50A180	single	8.000000	11.000000	10.000000	12.000000	6.000000	14.000000	9.000000	8.000000	8.000000	10.000000	8.000000	12.000000	6.000000	9.000000	9.000000	11.000000
ST140925CROSSORI0001-SORT_REDUCEDDATA-FILTERED_V1_28_C50A90_C50A180	single	7.000000	7.000000	5.000000	5.000000	7.000000	9.000000	2.000000	7.000000	8.000000	2.000000	5.000000	NaN	2.000000	2.000000	3.000000	8.000000
ST140925CROSSORI0001-SORT_REDUCEDDATA-FILTERED_V1_31_C50A157.5_C50A247.5	outside	17.000000	9.000000	9.000000	9.000000	7.000000	8.000000	7.000000	6.000000	11.000000	6.000000	8.000000	4.000000	5.000000	2.000000	7.000000	5.000000
ST140925CROSSORI0001-SORT_REDUCEDDATA-FILTERED_V1_31_C50A90_C50A180	outside	7.000000	9.000000	9.000000	11.000000	12.000000	11.000000	13.000000	8.000000	8.000000	7.000000	15.000000	20.000000	6.000000	8.000000	9.000000	8.000000
ST140925CROSSORI0001-SORT_REDUCEDDATA-FILTERED_V1_33_C50A112.5_C50A202.5	outside	17.000000	11.000000	9.000000	11.000000	13.000000	10.000000	9.000000	11.000000	12.000000	11.000000	15.000000	14.000000	7.000000
ST140925CROSSORI0001-SORT_REDUCEDDATA-FILTERED_V1_33_C50A90_C50A180	outside	11.000000	13.000000	15.000000	10.000000	16.000000	20.000000	16.000000	10.000000	12.000000	15.000000	12.000000	20.000000	8.000000	8.000000	16.000000	15.000000
ST140925CROSSORI0001-SORT_REDUCEDDATA-FILTERED_V1_34_C50A112.5_C50A202.5	single	7.000000	13.000000	10.000000	10.000000	8.000000	5.000000	9.000000	5.000000	12.000000	5.000000	10.000000	8.000000	5.000000
ST140925CROSSORI0001-SORT_REDUCEDDATA-FILTERED_V1_34_C50A135_C50A225	single	11.000000	17.000000	5.000000	7.000000	13.000000	10.000000	7.000000	9.000000	5.000000	12.000000	6.000000	10.000000	5.000000
ST140925CROSSORI0001-SORT_REDUCEDDATA-FILTERED_V1_34_C50A157.5_C50A247.5	single	18.000000	10.000000	9.000000	13.000000	11.000000	9.000000	7.000000	10.000000	7.000000	6.000000	9.000000	8.000000	12.000000	5.000000	5.000000	4.000000
ST140925CROSSORI0001-SORT_REDUCEDDATA-FILTERED_V1_35_C50A135_C50A225	outside	15.000000	17.000000	14.000000	17.000000	20.000000	11.000000	15.000000	18.000000	14.000000	9.000000	18.000000	17.000000	18.000000
ST140925CROSSORI0001-SORT_REDUCEDDATA-FILTERED_V1_35_C50A157.5_C50A247.5	outside	NaN	18.000000	20.000000	15.000000	16.000000	18.000000	15.000000	19.000000	19.000000	14.000000	19.000000	18.000000	17.000000	18.000000	16.000000	13.000000
ST140925CROSSORI0001-SORT_REDUCEDDATA-FILTERED_V1_35_C50A90_C50A180	outside	10.000000	10.000000	8.000000	11.000000	14.000000	12.000000	7.000000	13.000000	13.000000	11.000000	10.000000	17.000000	15.000000	9.000000	7.000000	12.000000
ST140925CROSSORI0001-SORT_REDUCEDDATA-FILTERED_V1_36_C50A90_C50A180	outside	8.000000	14.000000	13.000000	11.000000	22.000000	20.000000	10.000000	14.000000	15.000000	8.000000	15.000000	25.000000	19.000000	12.000000	12.000000	18.000000
ST140925CROSSORI0001-SORT_REDUCEDDATA-FILTERED_V1_37_C50A112.5_C50A202.5	outside	16.000000	13.000000	12.000000	10.000000	12.000000	10.000000	16.000000	10.000000	22.000000	10.000000	8.000000	15.000000	8.000000
ST140925CROSSORI0001-SORT_REDUCEDDATA-FILTERED_V1_37_C50A135_C50A225	outside	6.000000	20.000000	11.000000	13.000000	8.000000	8.000000	20.000000	7.000000	9.000000	6.000000	10.000000	14.000000	8.000000
ST140925CROSSORI0001-SORT_REDUCEDDATA-FILTERED_V1_38_C50A90_C50A180	outside	8.000000	11.000000	8.000000	8.000000	10.000000	12.000000	8.000000	7.000000	4.000000	10.000000	14.000000	18.000000	11.000000	9.000000	9.000000	10.000000
ST140925CROSSORI0001-SORT_REDUCEDDATA-FILTERED_V1_4_C50A157.5_C50A247.5	single	24.000000	17.000000	19.000000	20.000000	17.000000	20.000000	15.000000	14.000000	10.000000	21.000000	15.000000	22.000000	10.000000	12.000000	16.000000	14.000000
ST140925CROSSORI0001-SORT_REDUCEDDATA-FILTERED_V1_41_C50A112.5_C50A202.5	outside	24.000000	17.000000	17.000000	24.000000	25.000000	14.000000	12.000000	23.000000	18.000000	21.000000	15.000000	17.000000	13.000000
ST140925CROSSORI0001-SORT_REDUCEDDATA-FILTERED_V1_43_C50A135_C50A225	outside	10.000000	16.000000	8.000000	9.000000	9.000000	10.000000	10.000000	13.000000	5.000000	7.000000	12.000000	8.000000	8.000000
ST140925CROSSORI0001-SORT_REDUCEDDATA-FILTERED_V1_44_C50A112.5_C50A202.5	outside	13.000000	6.000000	8.000000	7.000000	10.000000	8.000000	10.000000	7.000000	15.000000	4.000000	4.000000	10.000000	3.000000
ST140925CROSSORI0001-SORT_REDUCEDDATA-FILTERED_V1_44_C50A135_C50A225	outside	8.000000	11.000000	9.000000	9.000000	12.000000	10.000000	13.000000	7.000000	8.000000	8.000000	6.000000	10.000000	7.000000
ST140925CROSSORI0001-SORT_REDUCEDDATA-FILTERED_V1_45_C50A135_C50A225	single	7.000000	8.000000	10.000000	7.000000	6.000000	6.000000	8.000000	8.000000	7.000000	12.000000	6.000000	4.000000	7.000000
ST140925CROSSORI0001-SORT_REDUCEDDATA-FILTERED_V1_45_C50A157.5_C50A247.5	single	16.000000	11.000000	6.000000	8.000000	8.000000	4.000000	10.000000	8.000000	10.000000	5.000000	11.000000	5.000000	7.000000	5.000000	4.000000	5.000000
ST140925CROSSORI0001-SORT_REDUCEDDATA-FILTERED_V1_46_C50A157.5_C50A247.5	single	18.000000	10.000000	8.000000	7.000000	6.000000	9.000000	10.000000	8.000000	9.000000	1.000000	5.000000	7.000000	5.000000	3.000000	3.000000	5.000000
ST140925CROSSORI0001-SORT_REDUCEDDATA-FILTERED_V1_47_C50A157.5_C50A247.5	single	34.000000	31.000000	33.000000	31.000000	30.000000	29.000000	25.000000	28.000000	37.000000	35.000000	33.000000	32.000000	31.000000	31.000000	28.000000	28.000000
ST140925CROSSORI0001-SORT_REDUCEDDATA-FILTERED_V1_47_C50A90_C50A180	single	38.000000	39.000000	44.000000	32.000000	36.000000	42.000000	42.000000	46.000000	43.000000	42.000000	40.000000	40.000000	40.000000	37.000000	34.000000	40.000000
ST140925CROSSORI0001-SORT_REDUCEDDATA-FILTERED_V1_49_C50A135_C50A225	outside	9.000000	11.000000	6.000000	6.000000	9.000000	16.000000	13.000000	11.000000	8.000000	10.000000	11.000000	12.000000	15.000000
ST140925CROSSORI0001-SORT_REDUCEDDATA-FILTERED_V1_49_C50A157.5_C50A247.5	outside	21.000000	10.000000	15.000000	18.000000	7.000000	18.000000	7.000000	15.000000	10.000000	14.000000	16.000000	12.000000	14.000000	11.000000	15.000000	16.000000
ST140925CROSSORI0001-SORT_REDUCEDDATA-FILTERED_V1_50_C50A112.5_C50A202.5	single	19.000000	12.000000	18.000000	6.000000	14.000000	9.000000	11.000000	13.000000	22.000000	12.000000	11.000000	10.000000	10.000000
ST140925CROSSORI0001-SORT_REDUCEDDATA-FILTERED_V1_53_C50A135_C50A225	outside	12.000000	15.000000	5.000000	1.000000	10.000000	7.000000	5.000000	9.000000	7.000000	9.000000	7.000000	5.000000	8.000000
ST140925CROSSORI0001-SORT_REDUCEDDATA-FILTERED_V1_53_C50A157.5_C50A247.5	outside	15.000000	11.000000	12.000000	9.000000	5.000000	10.000000	7.000000	7.000000	11.000000	10.000000	8.000000	10.000000	7.000000	5.000000	4.000000	5.000000
ST140925CROSSORI0001-SORT_REDUCEDDATA-FILTERED_V1_53_C50A90_C50A180	outside	14.000000	15.000000	10.000000	21.000000	17.000000	11.000000	10.000000	13.000000	8.000000	7.000000	10.000000	19.000000	6.000000	11.000000	6.000000	16.000000
ST140925CROSSORI0001-SORT_REDUCEDDATA-FILTERED_V1_54_C50A157.5_C50A247.5	outside	18.000000	5.000000	10.000000	6.000000	4.000000	10.000000	3.000000	8.000000	8.000000	3.000000	10.000000	7.000000	7.000000	5.000000	6.000000	3.000000
ST140925CROSSORI0001-SORT_REDUCEDDATA-FILTERED_V1_54_C50A90_C50A180	outside	15.000000	11.000000	25.000000	20.000000	23.000000	21.000000	16.000000	16.000000	14.000000	19.000000	10.000000	19.000000	15.000000	16.000000	14.000000	13.000000
ST140925CROSSORI0001-SORT_REDUCEDDATA-FILTERED_V1_56_C50A135_C50A225	outside	16.000000	17.000000	9.000000	3.000000	3.000000	5.000000	6.000000	3.000000	8.000000	11.000000	4.000000	8.000000	4.000000
ST140925CROSSORI0001-SORT_REDUCEDDATA-FILTERED_V1_57_C50A112.5_C50A202.5	single	15.000000	18.000000	11.000000	7.000000	7.000000	12.000000	11.000000	12.000000	13.000000	13.000000	13.000000	10.000000	7.000000
ST140925CROSSORI0001-SORT_REDUCEDDATA-FILTERED_V1_57_C50A135_C50A225	single	11.000000	12.000000	11.000000	15.000000	12.000000	12.000000	13.000000	14.000000	12.000000	13.000000	8.000000	17.000000	8.000000
ST140925CROSSORI0001-SORT_REDUCEDDATA-FILTERED_V1_59_C50A112.5_C50A202.5	outside	19.000000	29.000000	23.000000	21.000000	15.000000	18.000000	14.000000	18.000000	21.000000	22.000000	17.000000	19.000000	15.000000
ST140925CROSSORI0001-SORT_REDUCEDDATA-FILTERED_V1_59_C50A135_C50A225	outside	16.000000	19.000000	12.000000	10.000000	14.000000	17.000000	7.000000	9.000000	12.000000	11.000000	7.000000	6.000000	3.000000
ST140925CROSSORI0001-SORT_REDUCEDDATA-FILTERED_V1_59_C50A90_C50A180	outside	34.000000	31.000000	34.000000	33.000000	31.000000	26.000000	29.000000	33.000000	31.000000	22.000000	27.000000	27.000000	24.000000	19.000000	16.000000	28.000000
ST140925CROSSORI0001-SORT_REDUCEDDATA-FILTERED_V1_6_C50A112.5_C50A202.5	single	17.000000	21.000000	13.000000	17.000000	14.000000	23.000000	22.000000	20.000000	25.000000	18.000000	14.000000	17.000000	14.000000
ST140925CROSSORI0001-SORT_REDUCEDDATA-FILTERED_V1_6_C50A135_C50A225	single	21.000000	19.000000	14.000000	18.000000	26.000000	15.000000	21.000000	21.000000	21.000000	18.000000	12.000000	12.000000	17.000000
ST140925CROSSORI0001-SORT_REDUCEDDATA-FILTERED_V1_6_C50A90_C50A180	single	15.000000	23.000000	21.000000	17.000000	20.000000	20.000000	13.000000	17.000000	15.000000	21.000000	19.000000	16.000000	14.000000	9.000000	12.000000	12.000000
ST140925CROSSORI0001-SORT_REDUCEDDATA-FILTERED_V1_60_C50A135_C50A225	outside	11.000000	7.000000	8.000000	9.000000	8.000000	8.000000	10.000000	11.000000	11.000000	9.000000	8.000000	12.000000	4.000000
ST140925CROSSORI0001-SORT_REDUCEDDATA-FILTERED_V1_60_C50A90_C50A180	outside	15.000000	14.000000	14.000000	10.000000	19.000000	16.000000	9.000000	15.000000	11.000000	10.000000	9.000000	19.000000	13.000000	15.000000	11.000000	14.000000
ST140925CROSSORI0001-SORT_REDUCEDDATA-FILTERED_V1_62_C50A157.5_C50A247.5	outside	16.000000	5.000000	5.000000	15.000000	7.000000	3.000000	7.000000	7.000000	7.000000	5.000000	7.000000	9.000000	2.000000	3.000000	4.000000	8.000000
ST140925CROSSORI0001-SORT_REDUCEDDATA-FILTERED_V1_62_C50A90_C50A180	outside	6.000000	5.000000	10.000000	5.000000	13.000000	12.000000	9.000000	7.000000	6.000000	14.000000	9.000000	17.000000	7.000000	9.000000	3.000000	11.000000
ST140925CROSSORI0001-SORT_REDUCEDDATA-FILTERED_V1_63_C50A135_C50A225	single	25.000000	21.000000	22.000000	25.000000	23.000000	23.000000	16.000000	13.000000	22.000000	18.000000	19.000000	21.000000	19.000000
ST140925CROSSORI0001-SORT_REDUCEDDATA-FILTERED_V1_63_C50A157.5_C50A247.5	single	19.000000	16.000000	22.000000	21.000000	14.000000	14.000000	7.000000	18.000000	16.000000	12.000000	10.000000	15.000000	13.000000	19.000000	18.000000	18.000000
ST140925CROSSORI0001-SORT_REDUCEDDATA-FILTERED_V1_64_C50A135_C50A225	outside	10.000000	9.000000	4.000000	10.000000	7.000000	5.000000	9.000000	6.000000	12.000000	7.000000	8.000000	9.000000	5.000000
ST140925CROSSORI0001-SORT_REDUCEDDATA-FILTERED_V1_64_C50A157.5_C50A247.5	outside	15.000000	10.000000	6.000000	9.000000	7.000000	2.000000	10.000000	9.000000	5.000000	10.000000	9.000000	6.000000	8.000000	4.000000	5.000000	4.000000
ST140925CROSSORI0001-SORT_REDUCEDDATA-FILTERED_V1_64_C50A90_C50A180	outside	12.000000	16.000000	15.000000	16.000000	19.000000	15.000000	7.000000	12.000000	13.000000	12.000000	12.000000	24.000000	7.000000	10.000000	10.000000	13.000000
ST140925CROSSORI0001-SORT_REDUCEDDATA-FILTERED_V1_65_C50A157.5_C50A247.5	single	NaN	5.000000	4.000000	8.000000	6.000000	3.000000	2.000000	4.000000	3.000000	2.000000	3.000000	5.000000	4.000000	7.000000	1.000000	2.000000
ST140925CROSSORI0001-SORT_REDUCEDDATA-FILTERED_V1_66_C50A112.5_C50A202.5	single	25.000000	18.000000	17.000000	9.000000	13.000000	10.000000	15.000000	14.000000	17.000000	8.000000	12.000000	11.000000	9.000000
ST140925CROSSORI0001-SORT_REDUCEDDATA-FILTERED_V1_66_C50A157.5_C50A247.5	single	18.000000	11.000000	10.000000	7.000000	13.000000	7.000000	9.000000	8.000000	7.000000	9.000000	9.000000	6.000000	10.000000	3.000000	12.000000	5.000000
ST140925CROSSORI0001-SORT_REDUCEDDATA-FILTERED_V1_66_C50A90_C50A180	single	11.000000	14.000000	16.000000	14.000000	18.000000	18.000000	18.000000	22.000000	10.000000	17.000000	14.000000	21.000000	12.000000	17.000000	11.000000	16.000000
ST140925CROSSORI0001-SORT_REDUCEDDATA-FILTERED_V1_68_C50A112.5_C50A202.5	single	20.000000	17.000000	8.000000	17.000000	15.000000	10.000000	15.000000	15.000000	17.000000	9.000000	14.000000	21.000000	18.000000
ST140925CROSSORI0001-SORT_REDUCEDDATA-FILTERED_V1_68_C50A157.5_C50A247.5	single	18.000000	8.000000	14.000000	14.000000	16.000000	6.000000	12.000000	18.000000	19.000000	17.000000	14.000000	19.000000	14.000000	13.000000	13.000000	20.000000
ST140925CROSSORI0001-SORT_REDUCEDDATA-FILTERED_V1_7_C50A112.5_C50A202.5	outside	17.000000	16.000000	15.000000	15.000000	18.000000	13.000000	16.000000	9.000000	19.000000	11.000000	17.000000	11.000000	10.000000
ST140925CROSSORI0001-SORT_REDUCEDDATA-FILTERED_V1_7_C50A135_C50A225	outside	8.000000	20.000000	11.000000	9.000000	18.000000	15.000000	20.000000	12.000000	10.000000	10.000000	12.000000	11.000000	7.000000
ST140925CROSSORI0001-SORT_REDUCEDDATA-FILTERED_V1_7_C50A90_C50A180	outside	14.000000	12.000000	13.000000	13.000000	15.000000	19.000000	12.000000	15.000000	13.000000	11.000000	12.000000	21.000000	13.000000	8.000000	10.000000	15.000000
ST140925CROSSORI0001-SORT_REDUCEDDATA-FILTERED_V1_70_C50A157.5_C50A247.5	single	32.000000	25.000000	24.000000	17.000000	24.000000	23.000000	21.000000	27.000000	27.000000	29.000000	24.000000	18.000000	20.000000	20.000000	23.000000	19.000000
ST140925CROSSORI0001-SORT_REDUCEDDATA-FILTERED_V1_72_C50A157.5_C50A247.5	single	7.000000	9.000000	6.000000	9.000000	11.000000	4.000000	5.000000	7.000000	3.000000	7.000000	4.000000	5.000000	5.000000	8.000000	5.000000	5.000000
ST140925CROSSORI0001-SORT_REDUCEDDATA-FILTERED_V1_74_C50A112.5_C50A202.5	single	25.000000	21.000000	23.000000	29.000000	26.000000	28.000000	26.000000	24.000000	29.000000	27.000000	22.000000	22.000000	16.000000
ST140925CROSSORI0001-SORT_REDUCEDDATA-FILTERED_V1_75_C50A157.5_C50A247.5	single	11.000000	11.000000	9.000000	13.000000	11.000000	11.000000	8.000000	5.000000	10.000000	7.000000	9.000000	7.000000	7.000000	5.000000	8.000000	11.000000
ST140925CROSSORI0001-SORT_REDUCEDDATA-FILTERED_V1_76_C50A135_C50A225	single	31.000000	30.000000	34.000000	26.000000	30.000000	31.000000	29.000000	29.000000	26.000000	23.000000	24.000000	24.000000	26.000000
ST140925CROSSORI0001-SORT_REDUCEDDATA-FILTERED_V1_76_C50A157.5_C50A247.5	single	28.000000	22.000000	26.000000	34.000000	26.000000	25.000000	24.000000	19.000000	26.000000	23.000000	25.000000	30.000000	22.000000	21.000000	25.000000	16.000000
ST140925CROSSORI0001-SORT_REDUCEDDATA-FILTERED_V1_77_C50A135_C50A225	single	23.000000	25.000000	16.000000	23.000000	17.000000	25.000000	23.000000	23.000000	23.000000	26.000000	20.000000	16.000000	16.000000
ST140925CROSSORI0001-SORT_REDUCEDDATA-FILTERED_V1_78_C50A135_C50A225	single	20.000000	26.000000	17.000000	16.000000	15.000000	22.000000	20.000000	17.000000	21.000000	17.000000	10.000000	12.000000	19.000000
ST140925CROSSORI0001-SORT_REDUCEDDATA-FILTERED_V1_79_C50A157.5_C50A247.5	single	16.000000	12.000000	13.000000	11.000000	15.000000	11.000000	11.000000	10.000000	8.000000	8.000000	13.000000	11.000000	11.000000	8.000000	8.000000	7.000000
ST140925CROSSORI0001-SORT_REDUCEDDATA-FILTERED_V1_79_C50A90_C50A180	single	15.000000	25.000000	27.000000	24.000000	22.000000	17.000000	17.000000	25.000000	22.000000	25.000000	25.000000	20.000000	12.000000	21.000000	24.000000	20.000000
ST140925CROSSORI0001-SORT_REDUCEDDATA-FILTERED_V1_8_C50A90_C50A180	single	25.000000	22.000000	21.000000	25.000000	31.000000	30.000000	25.000000	28.000000	21.000000	21.000000	18.000000	22.000000	22.000000	14.000000	17.000000	25.000000
ST140925CROSSORI0001-SORT_REDUCEDDATA-FILTERED_V1_81_C50A112.5_C50A202.5	single	17.000000	14.000000	15.000000	11.000000	11.000000	11.000000	14.000000	11.000000	17.000000	9.000000	11.000000	12.000000	10.000000
ST140925CROSSORI0001-SORT_REDUCEDDATA-FILTERED_V1_81_C50A135_C50A225	single	12.000000	20.000000	11.000000	10.000000	13.000000	12.000000	14.000000	9.000000	16.000000	9.000000	10.000000	11.000000	6.000000
ST140925CROSSORI0001-SORT_REDUCEDDATA-FILTERED_V1_82_C50A112.5_C50A202.5	outside	11.000000	8.000000	8.000000	11.000000	8.000000	10.000000	13.000000	7.000000	15.000000	7.000000	10.000000	12.000000	6.000000
ST140925CROSSORI0001-SORT_REDUCEDDATA-FILTERED_V1_82_C50A90_C50A180	outside	7.000000	9.000000	9.000000	10.000000	7.000000	10.000000	11.000000	14.000000	8.000000	10.000000	5.000000	13.000000	8.000000	6.000000	8.000000	11.000000
ST140925CROSSORI0001-SORT_REDUCEDDATA-FILTERED_V1_83_C50A135_C50A225	outside	5.000000	7.000000	11.000000	12.000000	16.000000	12.000000	11.000000	9.000000	7.000000	8.000000	7.000000	7.000000	5.000000
ST140925CROSSORI0001-SORT_REDUCEDDATA-FILTERED_V1_84_C50A112.5_C50A202.5	single	21.000000	24.000000	19.000000	17.000000	17.000000	18.000000	19.000000	15.000000	27.000000	18.000000	18.000000	17.000000	15.000000
ST140925CROSSORI0001-SORT_REDUCEDDATA-FILTERED_V1_84_C50A135_C50A225	single	18.000000	26.000000	20.000000	17.000000	21.000000	15.000000	22.000000	19.000000	11.000000	19.000000	15.000000	19.000000	18.000000
ST140925CROSSORI0001-SORT_REDUCEDDATA-FILTERED_V1_84_C50A90_C50A180	single	10.000000	19.000000	19.000000	17.000000	22.000000	23.000000	19.000000	12.000000	23.000000	14.000000	12.000000	25.000000	14.000000	13.000000	12.000000	21.000000
ST140925CROSSORI0001-SORT_REDUCEDDATA-FILTERED_V1_85_C50A112.5_C50A202.5	single	21.000000	20.000000	14.000000	9.000000	17.000000	10.000000	23.000000	19.000000	18.000000	13.000000	19.000000	21.000000	15.000000
ST140925CROSSORI0001-SORT_REDUCEDDATA-FILTERED_V1_88_C50A112.5_C50A202.5	single	26.000000	24.000000	17.000000	26.000000	19.000000	21.000000	29.000000	29.000000	28.000000	31.000000	28.000000	17.000000	23.000000
ST140925CROSSORI0001-SORT_REDUCEDDATA-FILTERED_V1_88_C50A157.5_C50A247.5	single	20.000000	9.000000	15.000000	13.000000	18.000000	18.000000	10.000000	13.000000	17.000000	22.000000	19.000000	17.000000	18.000000	18.000000	6.000000	10.000000
ST140925CROSSORI0001-SORT_REDUCEDDATA-FILTERED_V1_88_C50A90_C50A180	single	19.000000	20.000000	22.000000	26.000000	20.000000	29.000000	25.000000	27.000000	29.000000	24.000000	25.000000	32.000000	19.000000	18.000000	17.000000	19.000000
ST140925CROSSORI0001-SORT_REDUCEDDATA-FILTERED_V1_89_C50A90_C50A180	single	8.000000	11.000000	6.000000	12.000000	10.000000	13.000000	8.000000	10.000000	5.000000	9.000000	6.000000	12.000000	3.000000	6.000000	8.000000	10.000000
ST140925CROSSORI0001-SORT_REDUCEDDATA-FILTERED_V1_9_C50A112.5_C50A202.5	single	9.000000	6.000000	8.000000	12.000000	7.000000	9.000000	10.000000	13.000000	10.000000	10.000000	10.000000	9.000000	8.000000
ST140925CROSSORI0001-SORT_REDUCEDDATA-FILTERED_V1_9_C50A135_C50A225	single	4.000000	11.000000	9.000000	6.000000	10.000000	6.000000	8.000000	13.000000	5.000000	8.000000	8.000000	7.000000	10.000000
ST140925CROSSORI0001-SORT_REDUCEDDATA-FILTERED_V1_90_C50A112.5_C50A202.5	single	14.000000	11.000000	13.000000	7.000000	6.000000	12.000000	12.000000	17.000000	11.000000	9.000000	13.000000	15.000000	12.000000
ST140925CROSSORI0001-SORT_REDUCEDDATA-FILTERED_V1_90_C50A157.5_C50A247.5	single	11.000000	7.000000	7.000000	6.000000	6.000000	5.000000	9.000000	14.000000	5.000000	5.000000	7.000000	11.000000	5.000000	4.000000	7.000000	6.000000
ST140925CROSSORI0001-SORT_REDUCEDDATA-FILTERED_V1_90_C50A90_C50A180	single	9.000000	13.000000	8.000000	14.000000	14.000000	10.000000	10.000000	13.000000	11.000000	10.000000	12.000000	19.000000	6.000000	12.000000	11.000000	10.000000
ST140925CROSSORI0001-SORT_REDUCEDDATA-FILTERED_V1_94_C50A112.5_C50A202.5	single	27.000000	23.000000	22.000000	23.000000	27.000000	23.000000	29.000000	25.000000	29.000000	31.000000	22.000000	21.000000	19.000000
ST140925CROSSORI0001-SORT_REDUCEDDATA-FILTERED_V1_94_C50A157.5_C50A247.5	single	27.000000	23.000000	16.000000	21.000000	23.000000	24.000000	19.000000	22.000000	25.000000	21.000000	23.000000	19.000000	27.000000	18.000000	15.000000	18.000000
ST140925CROSSORI0001-SORT_REDUCEDDATA-FILTERED_V1_97_C50A112.5_C50A202.5	single	26.000000	19.000000	15.000000	21.000000	19.000000	13.000000	16.000000	17.000000	25.000000	18.000000	15.000000	18.000000	15.000000
ST140925CROSSORI0001-SORT_REDUCEDDATA-FILTERED_V1_97_C50A135_C50A225	single	18.000000	26.000000	12.000000	12.000000	12.000000	14.000000	20.000000	13.000000	13.000000	14.000000	9.000000	14.000000	7.000000
ST140929CROSSORI0001-SORT_REDUCEDDATA-FILTERED_V1_1_C50A112.5_C50A202.5	outside	21.000000	33.000000	28.000000	35.000000	29.000000	25.000000	25.000000	35.000000	30.000000	31.000000	29.000000	27.000000	34.000000	28.000000	31.000000	30.000000	29.000000	33.000000	24.000000	20.000000	29.000000	26.000000	29.000000
ST140929CROSSORI0001-SORT_REDUCEDDATA-FILTERED_V1_1_C50A135_C50A225	outside	23.000000	23.000000	26.000000	23.000000	23.000000	28.000000	22.000000	25.000000	36.000000	27.000000	30.000000	30.000000	27.000000	37.000000	28.000000	24.000000	23.000000	18.000000	22.000000	26.000000	18.000000	23.000000	21.000000	27.000000
ST140929CROSSORI0001-SORT_REDUCEDDATA-FILTERED_V1_1_C50A157.5_C50A247.5	outside	17.000000	23.000000	23.000000	23.000000	26.000000	16.000000	18.000000	23.000000	20.000000	19.000000	20.000000	21.000000	22.000000	27.000000	25.000000	26.000000	24.000000	20.000000	20.000000	26.000000	19.000000	14.000000	16.000000	18.000000	24.000000	20.000000	10.000000	34.000000
ST140929CROSSORI0001-SORT_REDUCEDDATA-FILTERED_V1_10_C50A90_C50A180	single	20.000000	30.000000	19.000000	21.000000	26.000000	21.000000	24.000000	27.000000	25.000000	19.000000	16.000000	21.000000	20.000000	28.000000	19.000000	21.000000	24.000000	23.000000	21.000000	19.000000	25.000000	26.000000	30.000000	27.000000	19.000000	22.000000	19.000000
ST140929CROSSORI0001-SORT_REDUCEDDATA-FILTERED_V1_11_C50A112.5_C50A202.5	single	14.000000	26.000000	18.000000	23.000000	26.000000	14.000000	16.000000	22.000000	18.000000	25.000000	16.000000	23.000000	20.000000	20.000000	16.000000	15.000000	15.000000	21.000000	14.000000	16.000000	11.000000	10.000000	20.000000
ST140929CROSSORI0001-SORT_REDUCEDDATA-FILTERED_V1_11_C50A135_C50A225	single	20.000000	21.000000	18.000000	24.000000	20.000000	26.000000	22.000000	25.000000	31.000000	25.000000	32.000000	29.000000	19.000000	29.000000	24.000000	23.000000	22.000000	21.000000	18.000000	25.000000	15.000000	17.000000	24.000000	15.000000
ST140929CROSSORI0001-SORT_REDUCEDDATA-FILTERED_V1_11_C50A157.5_C50A247.5	single	33.000000	31.000000	39.000000	32.000000	31.000000	34.000000	25.000000	26.000000	30.000000	33.000000	30.000000	32.000000	36.000000	31.000000	23.000000	29.000000	25.000000	31.000000	31.000000	26.000000	31.000000	29.000000	29.000000	25.000000	34.000000	32.000000	30.000000	29.000000
ST140929CROSSORI0001-SORT_REDUCEDDATA-FILTERED_V1_11_C50A90_C50A180	single	20.000000	11.000000	16.000000	19.000000	14.000000	16.000000	14.000000	13.000000	21.000000	13.000000	14.000000	15.000000	15.000000	21.000000	10.000000	14.000000	12.000000	13.000000	11.000000	13.000000	13.000000	22.000000	NaN	9.000000	15.000000	17.000000	18.000000
ST140929CROSSORI0001-SORT_REDUCEDDATA-FILTERED_V1_12_C50A90_C50A180	single	26.000000	25.000000	25.000000	20.000000	25.000000	28.000000	30.000000	18.000000	32.000000	24.000000	18.000000	24.000000	22.000000	22.000000	25.000000	26.000000	27.000000	18.000000	24.000000	26.000000	19.000000	29.000000	37.000000	29.000000	33.000000	34.000000	36.000000
ST140929CROSSORI0001-SORT_REDUCEDDATA-FILTERED_V1_13_C50A112.5_C50A202.5	outside	24.000000	26.000000	19.000000	21.000000	28.000000	22.000000	23.000000	28.000000	18.000000	23.000000	19.000000	12.000000	23.000000	14.000000	23.000000	23.000000	22.000000	23.000000	15.000000	17.000000	19.000000	20.000000	24.000000
ST140929CROSSORI0001-SORT_REDUCEDDATA-FILTERED_V1_13_C50A90_C50A180	outside	12.000000	14.000000	21.000000	18.000000	21.000000	16.000000	24.000000	18.000000	25.000000	15.000000	23.000000	17.000000	18.000000	25.000000	19.000000	17.000000	23.000000	14.000000	17.000000	18.000000	18.000000	27.000000	27.000000	21.000000	28.000000	20.000000	16.000000
ST140929CROSSORI0001-SORT_REDUCEDDATA-FILTERED_V1_14_C50A157.5_C50A247.5	single	20.000000	23.000000	28.000000	24.000000	16.000000	24.000000	25.000000	19.000000	22.000000	21.000000	18.000000	19.000000	18.000000	24.000000	13.000000	25.000000	28.000000	16.000000	26.000000	24.000000	15.000000	19.000000	17.000000	20.000000	19.000000	20.000000	12.000000	20.000000
ST140929CROSSORI0001-SORT_REDUCEDDATA-FILTERED_V1_17_C50A135_C50A225	outside	13.000000	11.000000	12.000000	13.000000	15.000000	25.000000	12.000000	16.000000	24.000000	25.000000	17.000000	15.000000	20.000000	17.000000	15.000000	16.000000	15.000000	12.000000	12.000000	22.000000	18.000000	20.000000	12.000000	19.000000
ST140929CROSSORI0001-SORT_REDUCEDDATA-FILTERED_V1_17_C50A157.5_C50A247.5	outside	14.000000	16.000000	14.000000	16.000000	13.000000	16.000000	8.000000	15.000000	19.000000	18.000000	19.000000	13.000000	20.000000	15.000000	18.000000	14.000000	15.000000	11.000000	15.000000	16.000000	14.000000	17.000000	10.000000	14.000000	18.000000	20.000000	13.000000	NaN
ST140929CROSSORI0001-SORT_REDUCEDDATA-FILTERED_V1_17_C50A90_C50A180	outside	20.000000	20.000000	21.000000	23.000000	19.000000	13.000000	23.000000	22.000000	23.000000	17.000000	23.000000	20.000000	15.000000	24.000000	22.000000	23.000000	20.000000	24.000000	20.000000	22.000000	23.000000	23.000000	NaN	24.000000	24.000000	17.000000	21.000000
ST140929CROSSORI0001-SORT_REDUCEDDATA-FILTERED_V1_18_C50A112.5_C50A202.5	outside	31.000000	34.000000	35.000000	36.000000	37.000000	32.000000	26.000000	34.000000	28.000000	32.000000	31.000000	29.000000	30.000000	27.000000	27.000000	36.000000	34.000000	35.000000	31.000000	26.000000	31.000000	28.000000	35.000000
ST140929CROSSORI0001-SORT_REDUCEDDATA-FILTERED_V1_18_C50A90_C50A180	outside	26.000000	34.000000	24.000000	25.000000	28.000000	23.000000	27.000000	25.000000	32.000000	16.000000	20.000000	20.000000	23.000000	27.000000	20.000000	25.000000	21.000000	16.000000	14.000000	19.000000	13.000000	31.000000	26.000000	18.000000	26.000000	26.000000	27.000000
ST140929CROSSORI0001-SORT_REDUCEDDATA-FILTERED_V1_19_C50A112.5_C50A202.5	single	15.000000	21.000000	17.000000	27.000000	24.000000	19.000000	22.000000	20.000000	15.000000	23.000000	23.000000	14.000000	21.000000	17.000000	24.000000	24.000000	20.000000	24.000000	13.000000	23.000000	22.000000	18.000000	24.000000
ST140929CROSSORI0001-SORT_REDUCEDDATA-FILTERED_V1_19_C50A90_C50A180	single	20.000000	20.000000	27.000000	21.000000	21.000000	15.000000	22.000000	23.000000	22.000000	14.000000	20.000000	17.000000	17.000000	23.000000	19.000000	14.000000	20.000000	15.000000	16.000000	17.000000	13.000000	17.000000	29.000000	23.000000	18.000000	20.000000	19.000000
ST140929CROSSORI0001-SORT_REDUCEDDATA-FILTERED_V1_20_C50A157.5_C50A247.5	single	12.000000	11.000000	13.000000	11.000000	18.000000	11.000000	9.000000	14.000000	8.000000	11.000000	7.000000	10.000000	11.000000	6.000000	7.000000	9.000000	7.000000	8.000000	8.000000	15.000000	11.000000	10.000000	15.000000	11.000000	14.000000	12.000000	11.000000	20.000000
ST140929CROSSORI0001-SORT_REDUCEDDATA-FILTERED_V1_21_C50A135_C50A225	outside	19.000000	19.000000	19.000000	15.000000	20.000000	26.000000	26.000000	17.000000	28.000000	26.000000	18.000000	17.000000	19.000000	24.000000	9.000000	14.000000	17.000000	11.000000	8.000000	23.000000	11.000000	13.000000	16.000000	17.000000
ST140929CROSSORI0001-SORT_REDUCEDDATA-FILTERED_V1_21_C50A157.5_C50A247.5	outside	20.000000	15.000000	23.000000	25.000000	18.000000	16.000000	15.000000	15.000000	23.000000	17.000000	20.000000	15.000000	16.000000	20.000000	10.000000	15.000000	14.000000	15.000000	10.000000	17.000000	14.000000	13.000000	10.000000	11.000000	17.000000	14.000000	12.000000	30.000000
ST140929CROSSORI0001-SORT_REDUCEDDATA-FILTERED_V1_22_C50A112.5_C50A202.5	single	22.000000	31.000000	21.000000	21.000000	22.000000	19.000000	21.000000	25.000000	24.000000	18.000000	25.000000	18.000000	23.000000	15.000000	18.000000	16.000000	18.000000	22.000000	12.000000	17.000000	21.000000	16.000000	23.000000
ST140929CROSSORI0001-SORT_REDUCEDDATA-FILTERED_V1_23_C50A157.5_C50A247.5	outside	9.000000	8.000000	14.000000	12.000000	12.000000	11.000000	13.000000	14.000000	12.000000	8.000000	6.000000	11.000000	7.000000	12.000000	9.000000	11.000000	10.000000	15.000000	15.000000	11.000000	9.000000	10.000000	7.000000	8.000000	13.000000	18.000000	12.000000	17.000000
ST140929CROSSORI0001-SORT_REDUCEDDATA-FILTERED_V1_23_C50A90_C50A180	outside	18.000000	20.000000	18.000000	17.000000	20.000000	13.000000	18.000000	13.000000	15.000000	13.000000	16.000000	15.000000	20.000000	19.000000	18.000000	12.000000	17.000000	16.000000	12.000000	20.000000	18.000000	24.000000	20.000000	17.000000	21.000000	21.000000	13.000000
ST140929CROSSORI0001-SORT_REDUCEDDATA-FILTERED_V1_27_C50A112.5_C50A202.5	single	18.000000	29.000000	21.000000	28.000000	31.000000	22.000000	27.000000	25.000000	23.000000	23.000000	27.000000	21.000000	19.000000	22.000000	29.000000	25.000000	26.000000	34.000000	21.000000	24.000000	19.000000	27.000000	23.000000
ST140929CROSSORI0001-SORT_REDUCEDDATA-FILTERED_V1_27_C50A157.5_C50A247.5	single	19.000000	13.000000	19.000000	16.000000	15.000000	10.000000	11.000000	13.000000	15.000000	17.000000	12.000000	18.000000	13.000000	15.000000	12.000000	16.000000	15.000000	12.000000	8.000000	22.000000	15.000000	18.000000	13.000000	15.000000	21.000000	16.000000	10.000000	NaN
ST140929CROSSORI0001-SORT_REDUCEDDATA-FILTERED_V1_27_C50A90_C50A180	single	25.000000	19.000000	25.000000	22.000000	22.000000	21.000000	19.000000	17.000000	24.000000	20.000000	17.000000	20.000000	29.000000	23.000000	17.000000	21.000000	21.000000	26.000000	17.000000	20.000000	17.000000	33.000000	31.000000	30.000000	30.000000	30.000000	17.000000
ST140929CROSSORI0001-SORT_REDUCEDDATA-FILTERED_V1_31_C50A112.5_C50A202.5	outside	26.000000	28.000000	29.000000	28.000000	29.000000	25.000000	30.000000	27.000000	21.000000	21.000000	26.000000	25.000000	24.000000	23.000000	30.000000	27.000000	26.000000	29.000000	NaN	23.000000	31.000000	24.000000	34.000000
ST140929CROSSORI0001-SORT_REDUCEDDATA-FILTERED_V1_33_C50A112.5_C50A202.5	single	30.000000	40.000000	39.000000	36.000000	36.000000	30.000000	30.000000	42.000000	31.000000	36.000000	34.000000	36.000000	33.000000	31.000000	38.000000	34.000000	38.000000	42.000000	34.000000	25.000000	38.000000	37.000000	28.000000
ST140929CROSSORI0001-SORT_REDUCEDDATA-FILTERED_V1_34_C50A157.5_C50A247.5	single	28.000000	21.000000	28.000000	24.000000	22.000000	28.000000	18.000000	26.000000	27.000000	24.000000	29.000000	22.000000	27.000000	30.000000	26.000000	24.000000	22.000000	22.000000	18.000000	23.000000	26.000000	21.000000	23.000000	27.000000	23.000000	23.000000	21.000000	24.000000
ST140929CROSSORI0001-SORT_REDUCEDDATA-FILTERED_V1_35_C50A112.5_C50A202.5	outside	17.000000	29.000000	25.000000	29.000000	29.000000	22.000000	22.000000	30.000000	25.000000	26.000000	24.000000	20.000000	20.000000	22.000000	27.000000	28.000000	26.000000	28.000000	19.000000	27.000000	22.000000	21.000000	24.000000
ST140929CROSSORI0001-SORT_REDUCEDDATA-FILTERED_V1_35_C50A90_C50A180	outside	32.000000	27.000000	29.000000	22.000000	27.000000	22.000000	26.000000	20.000000	33.000000	23.000000	23.000000	21.000000	22.000000	29.000000	20.000000	23.000000	25.000000	28.000000	19.000000	25.000000	19.000000	25.000000	34.000000	22.000000	28.000000	26.000000	22.000000
ST140929CROSSORI0001-SORT_REDUCEDDATA-FILTERED_V1_36_C50A135_C50A225	outside	10.000000	18.000000	12.000000	17.000000	16.000000	28.000000	14.000000	17.000000	28.000000	22.000000	11.000000	19.000000	20.000000	30.000000	15.000000	16.000000	14.000000	11.000000	17.000000	25.000000	16.000000	15.000000	12.000000	14.000000
ST140929CROSSORI0001-SORT_REDUCEDDATA-FILTERED_V1_36_C50A90_C50A180	outside	20.000000	33.000000	35.000000	33.000000	33.000000	32.000000	29.000000	26.000000	33.000000	25.000000	28.000000	24.000000	33.000000	35.000000	24.000000	21.000000	24.000000	24.000000	20.000000	26.000000	27.000000	32.000000	45.000000	27.000000	33.000000	33.000000	33.000000
ST140929CROSSORI0001-SORT_REDUCEDDATA-FILTERED_V1_37_C50A112.5_C50A202.5	outside	15.000000	18.000000	18.000000	22.000000	21.000000	10.000000	16.000000	22.000000	15.000000	18.000000	16.000000	17.000000	17.000000	14.000000	15.000000	24.000000	14.000000	17.000000	11.000000	14.000000	12.000000	13.000000	21.000000
ST140929CROSSORI0001-SORT_REDUCEDDATA-FILTERED_V1_37_C50A135_C50A225	outside	11.000000	14.000000	8.000000	13.000000	12.000000	21.000000	11.000000	18.000000	20.000000	25.000000	14.000000	16.000000	14.000000	26.000000	13.000000	15.000000	18.000000	14.000000	14.000000	18.000000	13.000000	14.000000	9.000000	11.000000
ST140929CROSSORI0001-SORT_REDUCEDDATA-FILTERED_V1_37_C50A157.5_C50A247.5	outside	14.000000	17.000000	20.000000	18.000000	18.000000	20.000000	15.000000	12.000000	14.000000	15.000000	16.000000	12.000000	15.000000	14.000000	13.000000	13.000000	19.000000	14.000000	20.000000	14.000000	11.000000	8.000000	11.000000	11.000000	13.000000	19.000000	13.000000	NaN
ST140929CROSSORI0001-SORT_REDUCEDDATA-FILTERED_V1_37_C50A90_C50A180	outside	14.000000	21.000000	27.000000	22.000000	17.000000	19.000000	16.000000	18.000000	26.000000	21.000000	14.000000	16.000000	14.000000	15.000000	14.000000	15.000000	17.000000	19.000000	13.000000	12.000000	18.000000	19.000000	26.000000	12.000000	15.000000	19.000000	12.000000
ST140929CROSSORI0001-SORT_REDUCEDDATA-FILTERED_V1_38_C50A157.5_C50A247.5	outside	15.000000	14.000000	10.000000	17.000000	13.000000	11.000000	11.000000	18.000000	16.000000	17.000000	13.000000	17.000000	13.000000	14.000000	8.000000	16.000000	17.000000	9.000000	19.000000	12.000000	14.000000	14.000000	14.000000	11.000000	19.000000	20.000000	12.000000	23.000000
ST140929CROSSORI0001-SORT_REDUCEDDATA-FILTERED_V1_38_C50A90_C50A180	outside	20.000000	17.000000	24.000000	24.000000	13.000000	26.000000	19.000000	17.000000	27.000000	20.000000	22.000000	12.000000	20.000000	27.000000	19.000000	17.000000	16.000000	25.000000	22.000000	16.000000	11.000000	21.000000	27.000000	19.000000	22.000000	23.000000	22.000000
ST140929CROSSORI0001-SORT_REDUCEDDATA-FILTERED_V1_40_C50A135_C50A225	outside	18.000000	21.000000	13.000000	21.000000	24.000000	22.000000	20.000000	12.000000	21.000000	24.000000	16.000000	19.000000	23.000000	28.000000	19.000000	12.000000	18.000000	14.000000	13.000000	22.000000	16.000000	13.000000	19.000000	13.000000
ST140929CROSSORI0001-SORT_REDUCEDDATA-FILTERED_V1_40_C50A157.5_C50A247.5	outside	16.000000	13.000000	26.000000	15.000000	14.000000	15.000000	15.000000	14.000000	16.000000	17.000000	8.000000	12.000000	12.000000	13.000000	11.000000	15.000000	19.000000	11.000000	14.000000	19.000000	19.000000	15.000000	12.000000	14.000000	20.000000	25.000000	7.000000	22.000000
ST140929CROSSORI0001-SORT_REDUCEDDATA-FILTERED_V1_42_C50A112.5_C50A202.5	outside	26.000000	29.000000	28.000000	33.000000	39.000000	26.000000	28.000000	31.000000	26.000000	25.000000	25.000000	28.000000	33.000000	30.000000	32.000000	26.000000	28.000000	26.000000	22.000000	20.000000	25.000000	29.000000	37.000000
ST140929CROSSORI0001-SORT_REDUCEDDATA-FILTERED_V1_44_C50A157.5_C50A247.5	outside	23.000000	24.000000	29.000000	25.000000	29.000000	27.000000	22.000000	29.000000	24.000000	20.000000	27.000000	32.000000	23.000000	18.000000	24.000000	21.000000	33.000000	21.000000	22.000000	30.000000	26.000000	19.000000	26.000000	23.000000	28.000000	29.000000	21.000000	32.000000
ST140929CROSSORI0001-SORT_REDUCEDDATA-FILTERED_V1_44_C50A90_C50A180	outside	18.000000	10.000000	22.000000	20.000000	21.000000	13.000000	16.000000	19.000000	21.000000	20.000000	17.000000	20.000000	20.000000	25.000000	15.000000	14.000000	12.000000	17.000000	17.000000	13.000000	14.000000	25.000000	28.000000	19.000000	20.000000	21.000000	21.000000
ST140929CROSSORI0001-SORT_REDUCEDDATA-FILTERED_V1_45_C50A112.5_C50A202.5	outside	21.000000	21.000000	16.000000	25.000000	28.000000	21.000000	27.000000	21.000000	17.000000	16.000000	21.000000	18.000000	20.000000	20.000000	24.000000	22.000000	24.000000	24.000000	10.000000	17.000000	20.000000	18.000000	23.000000
ST140929CROSSORI0001-SORT_REDUCEDDATA-FILTERED_V1_45_C50A135_C50A225	outside	19.000000	18.000000	15.000000	18.000000	14.000000	30.000000	17.000000	21.000000	25.000000	21.000000	13.000000	28.000000	18.000000	22.000000	13.000000	19.000000	14.000000	20.000000	17.000000	30.000000	19.000000	13.000000	23.000000	15.000000
ST140929CROSSORI0001-SORT_REDUCEDDATA-FILTERED_V1_45_C50A157.5_C50A247.5	outside	21.000000	18.000000	26.000000	22.000000	20.000000	23.000000	18.000000	22.000000	20.000000	21.000000	21.000000	18.000000	16.000000	20.000000	18.000000	16.000000	16.000000	22.000000	19.000000	26.000000	21.000000	17.000000	13.000000	11.000000	21.000000	17.000000	24.000000	28.000000
ST140929CROSSORI0001-SORT_REDUCEDDATA-FILTERED_V1_46_C50A157.5_C50A247.5	outside	13.000000	19.000000	22.000000	22.000000	17.000000	18.000000	16.000000	15.000000	20.000000	23.000000	17.000000	19.000000	16.000000	23.000000	16.000000	19.000000	21.000000	14.000000	22.000000	22.000000	20.000000	17.000000	13.000000	17.000000	16.000000	19.000000	21.000000	22.000000
ST140929CROSSORI0001-SORT_REDUCEDDATA-FILTERED_V1_47_C50A135_C50A225	outside	15.000000	17.000000	15.000000	14.000000	14.000000	22.000000	13.000000	20.000000	28.000000	22.000000	16.000000	22.000000	16.000000	26.000000	12.000000	17.000000	25.000000	17.000000	14.000000	23.000000	19.000000	21.000000	26.000000	15.000000
ST140929CROSSORI0001-SORT_REDUCEDDATA-FILTERED_V1_47_C50A157.5_C50A247.5	outside	21.000000	15.000000	16.000000	15.000000	24.000000	27.000000	18.000000	22.000000	22.000000	22.000000	19.000000	19.000000	16.000000	12.000000	14.000000	14.000000	15.000000	20.000000	23.000000	23.000000	22.000000	21.000000	17.000000	20.000000	23.000000	20.000000	18.000000	NaN
ST140929CROSSORI0001-SORT_REDUCEDDATA-FILTERED_V1_48_C50A135_C50A225	outside	25.000000	24.000000	22.000000	24.000000	22.000000	31.000000	28.000000	27.000000	34.000000	31.000000	28.000000	27.000000	26.000000	36.000000	30.000000	33.000000	34.000000	27.000000	22.000000	27.000000	27.000000	28.000000	19.000000	22.000000
ST140929CROSSORI0001-SORT_REDUCEDDATA-FILTERED_V1_48_C50A90_C50A180	outside	20.000000	21.000000	25.000000	19.000000	24.000000	24.000000	19.000000	21.000000	22.000000	21.000000	21.000000	17.000000	19.000000	29.000000	19.000000	21.000000	20.000000	15.000000	18.000000	21.000000	15.000000	24.000000	28.000000	18.000000	29.000000	26.000000	20.000000
ST140929CROSSORI0001-SORT_REDUCEDDATA-FILTERED_V1_49_C50A112.5_C50A202.5	outside	17.000000	28.000000	23.000000	25.000000	38.000000	25.000000	31.000000	29.000000	31.000000	29.000000	27.000000	21.000000	29.000000	24.000000	33.000000	26.000000	29.000000	39.000000	30.000000	23.000000	18.000000	34.000000	35.000000
ST140929CROSSORI0001-SORT_REDUCEDDATA-FILTERED_V1_5_C50A90_C50A180	outside	17.000000	21.000000	22.000000	18.000000	29.000000	17.000000	21.000000	14.000000	25.000000	19.000000	19.000000	20.000000	25.000000	27.000000	21.000000	19.000000	19.000000	19.000000	18.000000	17.000000	13.000000	20.000000	32.000000	21.000000	20.000000	27.000000	20.000000
ST140929CROSSORI0001-SORT_REDUCEDDATA-FILTERED_V1_50_C50A135_C50A225	outside	23.000000	20.000000	21.000000	25.000000	22.000000	31.000000	28.000000	20.000000	23.000000	28.000000	21.000000	27.000000	25.000000	34.000000	19.000000	23.000000	26.000000	20.000000	21.000000	29.000000	24.000000	32.000000	18.000000	21.000000
ST140929CROSSORI0001-SORT_REDUCEDDATA-FILTERED_V1_50_C50A157.5_C50A247.5	outside	28.000000	28.000000	25.000000	23.000000	28.000000	25.000000	21.000000	23.000000	27.000000	29.000000	23.000000	31.000000	22.000000	24.000000	25.000000	30.000000	23.000000	25.000000	29.000000	24.000000	26.000000	25.000000	21.000000	19.000000	26.000000	21.000000	21.000000	30.000000
ST140929CROSSORI0001-SORT_REDUCEDDATA-FILTERED_V1_51_C50A112.5_C50A202.5	outside	19.000000	32.000000	31.000000	35.000000	37.000000	33.000000	29.000000	26.000000	23.000000	31.000000	27.000000	27.000000	29.000000	34.000000	32.000000	30.000000	33.000000	41.000000	24.000000	27.000000	26.000000	26.000000	30.000000
ST140929CROSSORI0001-SORT_REDUCEDDATA-FILTERED_V1_51_C50A157.5_C50A247.5	outside	23.000000	24.000000	33.000000	23.000000	23.000000	24.000000	18.000000	22.000000	23.000000	22.000000	19.000000	23.000000	19.000000	25.000000	25.000000	17.000000	17.000000	27.000000	30.000000	30.000000	26.000000	23.000000	29.000000	22.000000	27.000000	35.000000	24.000000	38.000000
ST140929CROSSORI0001-SORT_REDUCEDDATA-FILTERED_V1_53_C50A157.5_C50A247.5	outside	16.000000	19.000000	24.000000	23.000000	20.000000	22.000000	16.000000	17.000000	19.000000	15.000000	22.000000	20.000000	18.000000	16.000000	17.000000	17.000000	19.000000	16.000000	15.000000	26.000000	24.000000	14.000000	20.000000	19.000000	19.000000	24.000000	16.000000	NaN
ST140929CROSSORI0001-SORT_REDUCEDDATA-FILTERED_V1_54_C50A90_C50A180	outside	24.000000	24.000000	23.000000	29.000000	24.000000	23.000000	19.000000	20.000000	34.000000	21.000000	22.000000	20.000000	29.000000	29.000000	20.000000	27.000000	28.000000	22.000000	23.000000	26.000000	24.000000	26.000000	32.000000	21.000000	34.000000	30.000000	26.000000
ST140929CROSSORI0001-SORT_REDUCEDDATA-FILTERED_V1_55_C50A112.5_C50A202.5	outside	21.000000	22.000000	20.000000	29.000000	30.000000	16.000000	25.000000	21.000000	15.000000	15.000000	23.000000	12.000000	20.000000	19.000000	31.000000	25.000000	22.000000	22.000000	17.000000	20.000000	12.000000	21.000000	25.000000
ST140929CROSSORI0001-SORT_REDUCEDDATA-FILTERED_V1_55_C50A135_C50A225	outside	20.000000	24.000000	15.000000	19.000000	20.000000	24.000000	19.000000	21.000000	25.000000	24.000000	16.000000	22.000000	19.000000	27.000000	20.000000	23.000000	14.000000	14.000000	12.000000	31.000000	19.000000	19.000000	19.000000	18.000000
ST140929CROSSORI0001-SORT_REDUCEDDATA-FILTERED_V1_59_C50A112.5_C50A202.5	outside	28.000000	27.000000	22.000000	37.000000	37.000000	30.000000	24.000000	26.000000	31.000000	22.000000	34.000000	25.000000	22.000000	35.000000	32.000000	28.000000	30.000000	35.000000	21.000000	30.000000	26.000000	25.000000	35.000000
ST140929CROSSORI0001-SORT_REDUCEDDATA-FILTERED_V1_6_C50A112.5_C50A202.5	single	28.000000	34.000000	28.000000	27.000000	33.000000	33.000000	23.000000	34.000000	28.000000	26.000000	28.000000	22.000000	31.000000	26.000000	24.000000	23.000000	24.000000	22.000000	21.000000	20.000000	21.000000	19.000000	21.000000
ST140929CROSSORI0001-SORT_REDUCEDDATA-FILTERED_V1_6_C50A135_C50A225	single	24.000000	24.000000	22.000000	23.000000	20.000000	28.000000	23.000000	24.000000	32.000000	25.000000	20.000000	27.000000	26.000000	29.000000	16.000000	17.000000	20.000000	18.000000	21.000000	27.000000	15.000000	22.000000	19.000000	28.000000
ST140929CROSSORI0001-SORT_REDUCEDDATA-FILTERED_V1_6_C50A90_C50A180	single	22.000000	25.000000	19.000000	27.000000	26.000000	24.000000	29.000000	21.000000	27.000000	20.000000	24.000000	19.000000	19.000000	20.000000	21.000000	24.000000	19.000000	23.000000	24.000000	17.000000	17.000000	32.000000	26.000000	20.000000	21.000000	24.000000	21.000000
ST140929CROSSORI0001-SORT_REDUCEDDATA-FILTERED_V1_61_C50A112.5_C50A202.5	outside	17.000000	22.000000	17.000000	29.000000	31.000000	24.000000	24.000000	32.000000	23.000000	26.000000	27.000000	16.000000	23.000000	19.000000	26.000000	20.000000	21.000000	34.000000	14.000000	13.000000	16.000000	17.000000	30.000000
ST140929CROSSORI0001-SORT_REDUCEDDATA-FILTERED_V1_61_C50A90_C50A180	outside	16.000000	16.000000	28.000000	23.000000	19.000000	22.000000	16.000000	18.000000	31.000000	21.000000	19.000000	21.000000	23.000000	29.000000	15.000000	18.000000	24.000000	19.000000	20.000000	17.000000	21.000000	30.000000	30.000000	20.000000	31.000000	30.000000	19.000000
ST140929CROSSORI0001-SORT_REDUCEDDATA-FILTERED_V1_66_C50A112.5_C50A202.5	single	29.000000	31.000000	18.000000	21.000000	21.000000	20.000000	19.000000	20.000000	27.000000	23.000000	18.000000	15.000000	17.000000	16.000000	9.000000	14.000000	10.000000	15.000000	10.000000	13.000000	10.000000	11.000000	16.000000
ST140929CROSSORI0001-SORT_REDUCEDDATA-FILTERED_V1_66_C50A90_C50A180	single	24.000000	26.000000	25.000000	22.000000	27.000000	23.000000	25.000000	16.000000	23.000000	23.000000	20.000000	15.000000	17.000000	25.000000	17.000000	15.000000	16.000000	15.000000	10.000000	20.000000	9.000000	18.000000	23.000000	9.000000	14.000000	21.000000	13.000000
ST140929CROSSORI0001-SORT_REDUCEDDATA-FILTERED_V1_67_C50A157.5_C50A247.5	single	23.000000	21.000000	29.000000	31.000000	21.000000	23.000000	20.000000	17.000000	17.000000	26.000000	23.000000	17.000000	27.000000	23.000000	17.000000	20.000000	22.000000	17.000000	21.000000	25.000000	20.000000	19.000000	18.000000	22.000000	15.000000	25.000000	16.000000	26.000000
ST140929CROSSORI0001-SORT_REDUCEDDATA-FILTERED_V1_68_C50A112.5_C50A202.5	single	18.000000	21.000000	15.000000	22.000000	21.000000	15.000000	22.000000	19.000000	22.000000	21.000000	16.000000	12.000000	19.000000	23.000000	11.000000	15.000000	14.000000	17.000000	18.000000	20.000000	16.000000	NaN	22.000000
ST140929CROSSORI0001-SORT_REDUCEDDATA-FILTERED_V1_68_C50A135_C50A225	single	22.000000	12.000000	16.000000	15.000000	11.000000	23.000000	16.000000	16.000000	14.000000	19.000000	17.000000	18.000000	21.000000	21.000000	11.000000	16.000000	18.000000	20.000000	21.000000	21.000000	17.000000	26.000000	15.000000	22.000000
ST140929CROSSORI0001-SORT_REDUCEDDATA-FILTERED_V1_68_C50A157.5_C50A247.5	single	16.000000	16.000000	17.000000	13.000000	16.000000	12.000000	14.000000	10.000000	21.000000	14.000000	9.000000	12.000000	19.000000	16.000000	15.000000	14.000000	17.000000	18.000000	18.000000	13.000000	16.000000	20.000000	8.000000	10.000000	18.000000	17.000000	21.000000	NaN
ST140929CROSSORI0001-SORT_REDUCEDDATA-FILTERED_V1_7_C50A90_C50A180	outside	19.000000	23.000000	29.000000	31.000000	26.000000	29.000000	22.000000	26.000000	30.000000	20.000000	21.000000	23.000000	27.000000	28.000000	22.000000	19.000000	21.000000	25.000000	17.000000	21.000000	21.000000	32.000000	39.000000	24.000000	37.000000	30.000000	22.000000
ST140929CROSSORI0001-SORT_REDUCEDDATA-FILTERED_V1_70_C50A112.5_C50A202.5	single	19.000000	31.000000	27.000000	27.000000	31.000000	23.000000	32.000000	29.000000	24.000000	32.000000	20.000000	25.000000	34.000000	26.000000	30.000000	26.000000	22.000000	30.000000	28.000000	29.000000	29.000000	27.000000	29.000000
ST140929CROSSORI0001-SORT_REDUCEDDATA-FILTERED_V1_70_C50A135_C50A225	single	27.000000	25.000000	17.000000	29.000000	28.000000	26.000000	21.000000	22.000000	27.000000	29.000000	32.000000	25.000000	26.000000	36.000000	22.000000	27.000000	21.000000	34.000000	21.000000	34.000000	24.000000	28.000000	25.000000	31.000000
ST140929CROSSORI0001-SORT_REDUCEDDATA-FILTERED_V1_71_C50A112.5_C50A202.5	outside	26.000000	36.000000	28.000000	34.000000	35.000000	28.000000	27.000000	30.000000	28.000000	31.000000	33.000000	26.000000	34.000000	29.000000	28.000000	33.000000	36.000000	32.000000	29.000000	36.000000	34.000000	33.000000	29.000000
ST140929CROSSORI0001-SORT_REDUCEDDATA-FILTERED_V1_75_C50A90_C50A180	outside	18.000000	21.000000	16.000000	26.000000	24.000000	25.000000	23.000000	29.000000	30.000000	29.000000	19.000000	30.000000	23.000000	28.000000	22.000000	25.000000	25.000000	30.000000	27.000000	26.000000	26.000000	33.000000	30.000000	22.000000	25.000000	23.000000	15.000000
ST140929CROSSORI0001-SORT_REDUCEDDATA-FILTERED_V1_76_C50A90_C50A180	outside	20.000000	26.000000	27.000000	25.000000	27.000000	20.000000	25.000000	23.000000	25.000000	18.000000	19.000000	26.000000	27.000000	23.000000	17.000000	18.000000	23.000000	22.000000	19.000000	20.000000	20.000000	23.000000	27.000000	18.000000	26.000000	23.000000	28.000000
ST140929CROSSORI0001-SORT_REDUCEDDATA-FILTERED_V1_77_C50A112.5_C50A202.5	outside	23.000000	25.000000	17.000000	22.000000	26.000000	16.000000	24.000000	21.000000	14.000000	17.000000	20.000000	16.000000	19.000000	19.000000	16.000000	14.000000	17.000000	22.000000	12.000000	16.000000	20.000000	23.000000	22.000000
ST140929CROSSORI0001-SORT_REDUCEDDATA-FILTERED_V1_77_C50A135_C50A225	outside	21.000000	18.000000	21.000000	28.000000	21.000000	26.000000	23.000000	22.000000	23.000000	25.000000	22.000000	13.000000	17.000000	26.000000	17.000000	18.000000	22.000000	16.000000	8.000000	21.000000	17.000000	19.000000	11.000000	18.000000
ST140929CROSSORI0001-SORT_REDUCEDDATA-FILTERED_V1_77_C50A90_C50A180	outside	25.000000	17.000000	24.000000	18.000000	29.000000	21.000000	17.000000	22.000000	19.000000	15.000000	16.000000	25.000000	22.000000	27.000000	12.000000	19.000000	18.000000	16.000000	20.000000	16.000000	16.000000	20.000000	27.000000	14.000000	18.000000	24.000000	20.000000
ST140929CROSSORI0001-SORT_REDUCEDDATA-FILTERED_V1_78_C50A112.5_C50A202.5	single	19.000000	31.000000	21.000000	29.000000	29.000000	24.000000	22.000000	32.000000	23.000000	25.000000	25.000000	31.000000	23.000000	26.000000	31.000000	22.000000	28.000000	27.000000	18.000000	24.000000	23.000000	30.000000	26.000000
ST140929CROSSORI0001-SORT_REDUCEDDATA-FILTERED_V1_78_C50A135_C50A225	single	29.000000	26.000000	22.000000	19.000000	22.000000	34.000000	18.000000	23.000000	29.000000	31.000000	22.000000	23.000000	25.000000	34.000000	26.000000	22.000000	27.000000	26.000000	21.000000	24.000000	22.000000	26.000000	20.000000	17.000000
ST140929CROSSORI0001-SORT_REDUCEDDATA-FILTERED_V1_79_C50A157.5_C50A247.5	single	22.000000	26.000000	25.000000	21.000000	30.000000	25.000000	15.000000	21.000000	31.000000	24.000000	23.000000	15.000000	23.000000	24.000000	27.000000	22.000000	27.000000	24.000000	19.000000	31.000000	25.000000	15.000000	15.000000	26.000000	27.000000	27.000000	20.000000	29.000000
ST140929CROSSORI0001-SORT_REDUCEDDATA-FILTERED_V1_8_C50A90_C50A180	single	35.000000	29.000000	31.000000	34.000000	34.000000	35.000000	28.000000	37.000000	38.000000	32.000000	30.000000	27.000000	34.000000	36.000000	32.000000	25.000000	36.000000	27.000000	30.000000	27.000000	32.000000	31.000000	37.000000	34.000000	29.000000	28.000000	35.000000
ST140929CROSSORI0001-SORT_REDUCEDDATA-FILTERED_V1_81_C50A112.5_C50A202.5	single	23.000000	24.000000	32.000000	26.000000	22.000000	25.000000	21.000000	29.000000	27.000000	21.000000	27.000000	25.000000	28.000000	24.000000	23.000000	30.000000	33.000000	24.000000	17.000000	23.000000	23.000000	18.000000	20.000000
ST140929CROSSORI0001-SORT_REDUCEDDATA-FILTERED_V1_81_C50A135_C50A225	single	22.000000	27.000000	25.000000	27.000000	25.000000	30.000000	25.000000	21.000000	32.000000	26.000000	26.000000	16.000000	20.000000	22.000000	24.000000	25.000000	25.000000	23.000000	21.000000	27.000000	17.000000	26.000000	22.000000	18.000000
ST140929CROSSORI0001-SORT_REDUCEDDATA-FILTERED_V1_82_C50A157.5_C50A247.5	single	32.000000	28.000000	35.000000	20.000000	30.000000	26.000000	23.000000	35.000000	28.000000	32.000000	34.000000	26.000000	30.000000	34.000000	31.000000	35.000000	31.000000	28.000000	28.000000	33.000000	27.000000	33.000000	38.000000	39.000000	38.000000	43.000000	39.000000	37.000000
ST140929CROSSORI0001-SORT_REDUCEDDATA-FILTERED_V1_83_C50A112.5_C50A202.5	single	18.000000	24.000000	16.000000	26.000000	21.000000	15.000000	28.000000	23.000000	20.000000	16.000000	25.000000	21.000000	12.000000	17.000000	19.000000	20.000000	14.000000	15.000000	15.000000	15.000000	14.000000	20.000000	18.000000
ST140929CROSSORI0001-SORT_REDUCEDDATA-FILTERED_V1_84_C50A90_C50A180	single	36.000000	28.000000	36.000000	37.000000	31.000000	42.000000	37.000000	32.000000	46.000000	35.000000	36.000000	39.000000	30.000000	36.000000	37.000000	37.000000	37.000000	38.000000	32.000000	41.000000	33.000000	35.000000	42.000000	30.000000	41.000000	38.000000	37.000000
ST140929CROSSORI0001-SORT_REDUCEDDATA-FILTERED_V1_85_C50A90_C50A180	single	40.000000	34.000000	38.000000	35.000000	40.000000	42.000000	40.000000	36.000000	36.000000	38.000000	35.000000	44.000000	36.000000	30.000000	30.000000	36.000000	38.000000	37.000000	38.000000	43.000000	37.000000	46.000000	42.000000	46.000000	47.000000	36.000000	50.000000
ST140929CROSSORI0001-SORT_REDUCEDDATA-FILTERED_V1_87_C50A157.5_C50A247.5	single	24.000000	21.000000	NaN	18.000000	19.000000	26.000000	16.000000	24.000000	24.000000	24.000000	19.000000	26.000000	24.000000	16.000000	22.000000	18.000000	21.000000	23.000000	18.000000	26.000000	20.000000	23.000000	16.000000	16.000000	22.000000	17.000000	22.000000	30.000000
ST140929CROSSORI0001-SORT_REDUCEDDATA-FILTERED_V1_88_C50A157.5_C50A247.5	single	25.000000	23.000000	28.000000	21.000000	25.000000	22.000000	20.000000	20.000000	25.000000	20.000000	25.000000	16.000000	19.000000	20.000000	18.000000	20.000000	19.000000	20.000000	22.000000	18.000000	17.000000	15.000000	14.000000	18.000000	21.000000	20.000000	11.000000	20.000000
ST140929CROSSORI0001-SORT_REDUCEDDATA-FILTERED_V1_88_C50A90_C50A180	single	31.000000	31.000000	36.000000	29.000000	31.000000	31.000000	31.000000	28.000000	22.000000	27.000000	26.000000	24.000000	24.000000	32.000000	26.000000	33.000000	24.000000	26.000000	32.000000	27.000000	29.000000	26.000000	28.000000	30.000000	26.000000	25.000000	29.000000
ST140929CROSSORI0001-SORT_REDUCEDDATA-FILTERED_V1_9_C50A112.5_C50A202.5	outside	14.000000	24.000000	11.000000	23.000000	17.000000	19.000000	18.000000	21.000000	12.000000	17.000000	18.000000	11.000000	21.000000	14.000000	24.000000	22.000000	16.000000	16.000000	10.000000	14.000000	12.000000	15.000000	14.000000
ST140929CROSSORI0001-SORT_REDUCEDDATA-FILTERED_V1_9_C50A135_C50A225	outside	19.000000	19.000000	12.000000	14.000000	11.000000	22.000000	15.000000	13.000000	17.000000	19.000000	10.000000	19.000000	16.000000	26.000000	11.000000	10.000000	11.000000	8.000000	16.000000	17.000000	15.000000	12.000000	12.000000	13.000000
ST140929CROSSORI0001-SORT_REDUCEDDATA-FILTERED_V1_9_C50A157.5_C50A247.5	outside	14.000000	16.000000	15.000000	14.000000	12.000000	16.000000	17.000000	12.000000	20.000000	18.000000	15.000000	10.000000	15.000000	16.000000	17.000000	14.000000	15.000000	14.000000	13.000000	19.000000	18.000000	12.000000	12.000000	10.000000	17.000000	19.000000	11.000000	21.000000
ST140929CROSSORI0001-SORT_REDUCEDDATA-FILTERED_V1_9_C50A90_C50A180	outside	18.000000	27.000000	23.000000	18.000000	19.000000	19.000000	21.000000	21.000000	30.000000	21.000000	17.000000	21.000000	13.000000	29.000000	10.000000	18.000000	14.000000	21.000000	21.000000	21.000000	13.000000	28.000000	32.000000	20.000000	24.000000	17.000000	18.000000
ST140929CROSSORI0001-SORT_REDUCEDDATA-FILTERED_V1_90_C50A157.5_C50A247.5	single	22.000000	16.000000	23.000000	26.000000	22.000000	19.000000	13.000000	18.000000	18.000000	16.000000	17.000000	16.000000	16.000000	18.000000	13.000000	17.000000	16.000000	19.000000	16.000000	26.000000	16.000000	12.000000	18.000000	14.000000	22.000000	19.000000	17.000000	25.000000
ST140929CROSSORI0001-SORT_REDUCEDDATA-FILTERED_V1_91_C50A157.5_C50A247.5	single	15.000000	12.000000	25.000000	19.000000	18.000000	17.000000	7.000000	19.000000	14.000000	10.000000	7.000000	16.000000	10.000000	12.000000	11.000000	10.000000	14.000000	9.000000	15.000000	17.000000	14.000000	17.000000	16.000000	14.000000	20.000000	8.000000	13.000000	25.000000
ST140929CROSSORI0001-SORT_REDUCEDDATA-FILTERED_V1_94_C50A112.5_C50A202.5	single	23.000000	29.000000	23.000000	30.000000	35.000000	25.000000	31.000000	29.000000	30.000000	23.000000	22.000000	22.000000	24.000000	22.000000	25.000000	24.000000	27.000000	37.000000	22.000000	22.000000	20.000000	25.000000	35.000000
ST140929CROSSORI0001-SORT_REDUCEDDATA-FILTERED_V1_94_C50A135_C50A225	single	20.000000	25.000000	22.000000	23.000000	22.000000	33.000000	20.000000	25.000000	33.000000	33.000000	29.000000	29.000000	33.000000	34.000000	26.000000	31.000000	27.000000	23.000000	27.000000	35.000000	25.000000	24.000000	22.000000	28.000000
ST140929CROSSORI0001-SORT_REDUCEDDATA-FILTERED_V1_95_C50A157.5_C50A247.5	outside	19.000000	15.000000	21.000000	27.000000	13.000000	21.000000	20.000000	14.000000	14.000000	14.000000	8.000000	19.000000	18.000000	21.000000	12.000000	13.000000	16.000000	18.000000	16.000000	23.000000	10.000000	13.000000	16.000000	15.000000	14.000000	17.000000	12.000000	31.000000
ST140929CROSSORI0001-SORT_REDUCEDDATA-FILTERED_V1_97_C50A112.5_C50A202.5	mixture	3.000000	2.000000	4.000000	2.000000	3.000000	3.000000	2.000000	1.000000	2.000000	1.000000	2.000000	2.000000	1.000000	2.000000	2.000000	2.000000	6.000000	1.000000	4.000000	4.000000	5.000000	3.000000	1.000000
ST140929CROSSORI0001-SORT_REDUCEDDATA-FILTERED_V1_97_C50A90_C50A180	mixture	0.000000	0.000000	0.000000	1.000000	2.000000	0.000000	0.000000	0.000000	1.000000	1.000000	0.000000	0.000000	0.000000	0.000000	0.000000	2.000000	3.000000	0.000000	1.000000	0.000000	2.000000	1.000000	1.000000	1.000000	0.000000	3.000000	0.000000
ST140930CROSSORI0001-SORT_REDUCEDDATA-FILTERED_V1_1_C50A270_C50A360	single	26.000000	27.000000	27.000000	22.000000	26.000000	31.000000	21.000000	30.000000	34.000000	25.000000	23.000000	26.000000	32.000000	29.000000	27.000000	28.000000	29.000000	32.000000	28.000000	26.000000	35.000000	32.000000	22.000000	30.000000	23.000000	25.000000	35.000000	33.000000	33.000000	25.000000	24.000000	32.000000	35.000000	22.000000	25.000000	31.000000	29.000000	30.000000	26.000000	23.000000	26.000000	25.000000	28.000000	26.000000	29.000000	24.000000	25.000000	26.000000
ST140930CROSSORI0001-SORT_REDUCEDDATA-FILTERED_V1_1_C50A292.5_C50A382.5	single	26.000000	23.000000	30.000000	34.000000	31.000000	37.000000	22.000000	29.000000	31.000000	32.000000	32.000000	24.000000	34.000000	28.000000	36.000000	23.000000	34.000000	33.000000	26.000000	33.000000	31.000000	34.000000	30.000000	26.000000	26.000000	38.000000	28.000000	29.000000	31.000000	34.000000	35.000000	28.000000	24.000000	38.000000	24.000000	30.000000	32.000000	29.000000	26.000000	32.000000	29.000000	24.000000	33.000000	29.000000	22.000000	27.000000	27.000000	32.000000
ST140930CROSSORI0001-SORT_REDUCEDDATA-FILTERED_V1_11_C50A270_C50A360	outside	20.000000	17.000000	22.000000	6.000000	17.000000	21.000000	15.000000	17.000000	24.000000	22.000000	14.000000	18.000000	18.000000	18.000000	18.000000	16.000000	15.000000	13.000000	15.000000	12.000000	19.000000	14.000000	13.000000	17.000000	15.000000	16.000000	18.000000	17.000000	22.000000	17.000000	12.000000	17.000000	28.000000	15.000000	13.000000	24.000000	16.000000	14.000000	14.000000	18.000000	14.000000	12.000000	9.000000	13.000000	23.000000	15.000000	17.000000	18.000000
ST140930CROSSORI0001-SORT_REDUCEDDATA-FILTERED_V1_11_C50A315_C50A405	outside	19.000000	25.000000	17.000000	23.000000	18.000000	20.000000	18.000000	20.000000	20.000000	25.000000	14.000000	20.000000	15.000000	19.000000	17.000000	23.000000	24.000000	25.000000	20.000000	22.000000	26.000000	19.000000	23.000000	18.000000	21.000000	18.000000	17.000000	22.000000	15.000000	27.000000	22.000000	19.000000	15.000000	18.000000	21.000000	22.000000	21.000000	17.000000	18.000000	22.000000	NaN	24.000000	22.000000	19.000000	15.000000	18.000000	16.000000	18.000000
ST140930CROSSORI0001-SORT_REDUCEDDATA-FILTERED_V1_14_C50A337.5_C50A427.5	outside	22.000000	14.000000	14.000000	12.000000	16.000000	21.000000	18.000000	19.000000	22.000000	17.000000	20.000000	18.000000	12.000000	9.000000	17.000000	15.000000	17.000000	13.000000	9.000000	11.000000	16.000000	15.000000	20.000000	13.000000	11.000000	14.000000	19.000000	13.000000	15.000000	20.000000	16.000000	14.000000	10.000000	13.000000	13.000000	16.000000	11.000000	13.000000	18.000000	17.000000	12.000000	17.000000	11.000000	10.000000	13.000000	7.000000	10.000000	18.000000
ST140930CROSSORI0001-SORT_REDUCEDDATA-FILTERED_V1_15_C50A315_C50A405	outside	15.000000	11.000000	17.000000	18.000000	18.000000	10.000000	19.000000	16.000000	10.000000	18.000000	14.000000	14.000000	12.000000	11.000000	13.000000	10.000000	13.000000	13.000000	17.000000	16.000000	12.000000	14.000000	12.000000	12.000000	15.000000	11.000000	8.000000	15.000000	13.000000	11.000000	14.000000	13.000000	7.000000	11.000000	17.000000	22.000000	15.000000	15.000000	13.000000	11.000000	4.000000	17.000000	13.000000	14.000000	14.000000	12.000000	17.000000	11.000000
ST140930CROSSORI0001-SORT_REDUCEDDATA-FILTERED_V1_15_C50A337.5_C50A427.5	outside	NaN	17.000000	17.000000	14.000000	13.000000	14.000000	17.000000	16.000000	18.000000	15.000000	14.000000	13.000000	19.000000	11.000000	15.000000	13.000000	19.000000	11.000000	11.000000	12.000000	13.000000	22.000000	16.000000	17.000000	16.000000	17.000000	14.000000	19.000000	9.000000	19.000000	18.000000	14.000000	16.000000	15.000000	8.000000	21.000000	12.000000	12.000000	23.000000	15.000000	9.000000	11.000000	18.000000	14.000000	12.000000	14.000000	18.000000	21.000000
ST140930CROSSORI0001-SORT_REDUCEDDATA-FILTERED_V1_16_C50A292.5_C50A382.5	outside	16.000000	18.000000	13.000000	15.000000	19.000000	20.000000	17.000000	13.000000	20.000000	16.000000	9.000000	18.000000	14.000000	16.000000	17.000000	15.000000	17.000000	14.000000	21.000000	22.000000	19.000000	15.000000	17.000000	12.000000	16.000000	19.000000	11.000000	17.000000	19.000000	13.000000	12.000000	17.000000	17.000000	22.000000	8.000000	11.000000	10.000000	9.000000	14.000000	19.000000	12.000000	12.000000	24.000000	11.000000	17.000000	12.000000	16.000000	22.000000
ST140930CROSSORI0001-SORT_REDUCEDDATA-FILTERED_V1_18_C50A270_C50A360	single	21.000000	13.000000	20.000000	19.000000	14.000000	24.000000	18.000000	19.000000	NaN	18.000000	11.000000	15.000000	23.000000	16.000000	19.000000	15.000000	17.000000	10.000000	15.000000	16.000000	17.000000	21.000000	13.000000	13.000000	16.000000	15.000000	18.000000	15.000000	19.000000	17.000000	16.000000	16.000000	19.000000	12.000000	11.000000	24.000000	13.000000	18.000000	20.000000	15.000000	13.000000	17.000000	14.000000	13.000000	13.000000	12.000000	13.000000	13.000000
ST140930CROSSORI0001-SORT_REDUCEDDATA-FILTERED_V1_18_C50A292.5_C50A382.5	single	22.000000	19.000000	25.000000	18.000000	25.000000	25.000000	20.000000	20.000000	20.000000	23.000000	20.000000	23.000000	26.000000	20.000000	24.000000	21.000000	24.000000	21.000000	16.000000	16.000000	22.000000	26.000000	22.000000	19.000000	23.000000	26.000000	21.000000	17.000000	16.000000	23.000000	19.000000	19.000000	17.000000	24.000000	18.000000	21.000000	17.000000	15.000000	27.000000	16.000000	12.000000	20.000000	27.000000	26.000000	16.000000	20.000000	16.000000	17.000000
ST140930CROSSORI0001-SORT_REDUCEDDATA-FILTERED_V1_19_C50A270_C50A360	outside	22.000000	19.000000	18.000000	18.000000	20.000000	27.000000	24.000000	19.000000	NaN	23.000000	19.000000	17.000000	25.000000	16.000000	23.000000	13.000000	14.000000	13.000000	15.000000	14.000000	15.000000	18.000000	16.000000	19.000000	10.000000	13.000000	26.000000	15.000000	17.000000	15.000000	15.000000	15.000000	24.000000	15.000000	12.000000	20.000000	22.000000	11.000000	15.000000	16.000000	12.000000	11.000000	13.000000	14.000000	22.000000	21.000000	17.000000	10.000000
ST140930CROSSORI0001-SORT_REDUCEDDATA-FILTERED_V1_19_C50A315_C50A405	outside	23.000000	22.000000	21.000000	19.000000	19.000000	20.000000	20.000000	19.000000	18.000000	17.000000	15.000000	18.000000	17.000000	20.000000	19.000000	13.000000	20.000000	21.000000	25.000000	16.000000	16.000000	14.000000	15.000000	18.000000	16.000000	13.000000	22.000000	14.000000	13.000000	15.000000	21.000000	19.000000	13.000000	15.000000	17.000000	22.000000	19.000000	14.000000	14.000000	17.000000	NaN	15.000000	13.000000	23.000000	12.000000	14.000000	17.000000	13.000000
ST140930CROSSORI0001-SORT_REDUCEDDATA-FILTERED_V1_2_C50A292.5_C50A382.5	outside	21.000000	19.000000	14.000000	22.000000	18.000000	25.000000	19.000000	23.000000	13.000000	24.000000	15.000000	18.000000	17.000000	14.000000	14.000000	19.000000	20.000000	18.000000	16.000000	20.000000	28.000000	23.000000	12.000000	14.000000	16.000000	17.000000	17.000000	15.000000	21.000000	23.000000	15.000000	21.000000	15.000000	17.000000	18.000000	18.000000	18.000000	21.000000	22.000000	27.000000	16.000000	17.000000	17.000000	20.000000	13.000000	19.000000	13.000000	24.000000
ST140930CROSSORI0001-SORT_REDUCEDDATA-FILTERED_V1_20_C50A270_C50A360	outside	11.000000	13.000000	17.000000	12.000000	18.000000	21.000000	16.000000	15.000000	26.000000	19.000000	15.000000	14.000000	18.000000	12.000000	17.000000	8.000000	13.000000	11.000000	14.000000	11.000000	14.000000	14.000000	16.000000	12.000000	14.000000	18.000000	25.000000	15.000000	19.000000	12.000000	15.000000	13.000000	25.000000	15.000000	18.000000	29.000000	21.000000	8.000000	13.000000	13.000000	9.000000	12.000000	11.000000	7.000000	17.000000	16.000000	16.000000	18.000000
ST140930CROSSORI0001-SORT_REDUCEDDATA-FILTERED_V1_20_C50A315_C50A405	outside	13.000000	9.000000	19.000000	11.000000	13.000000	13.000000	14.000000	8.000000	9.000000	15.000000	14.000000	16.000000	14.000000	14.000000	15.000000	8.000000	13.000000	12.000000	14.000000	11.000000	13.000000	12.000000	13.000000	13.000000	13.000000	10.000000	8.000000	11.000000	5.000000	14.000000	8.000000	9.000000	5.000000	12.000000	15.000000	21.000000	16.000000	11.000000	10.000000	9.000000	6.000000	17.000000	11.000000	14.000000	10.000000	12.000000	12.000000	14.000000
ST140930CROSSORI0001-SORT_REDUCEDDATA-FILTERED_V1_20_C50A337.5_C50A427.5	outside	17.000000	15.000000	12.000000	10.000000	11.000000	8.000000	19.000000	16.000000	11.000000	9.000000	14.000000	15.000000	12.000000	12.000000	8.000000	8.000000	15.000000	9.000000	8.000000	15.000000	11.000000	10.000000	16.000000	9.000000	13.000000	12.000000	6.000000	9.000000	15.000000	20.000000	12.000000	14.000000	14.000000	15.000000	11.000000	23.000000	11.000000	17.000000	22.000000	9.000000	14.000000	11.000000	12.000000	8.000000	12.000000	6.000000	16.000000	14.000000
ST140930CROSSORI0001-SORT_REDUCEDDATA-FILTERED_V1_21_C50A270_C50A360	outside	21.000000	18.000000	18.000000	17.000000	15.000000	24.000000	19.000000	17.000000	24.000000	23.000000	19.000000	20.000000	17.000000	12.000000	19.000000	15.000000	14.000000	17.000000	14.000000	13.000000	17.000000	10.000000	18.000000	19.000000	13.000000	14.000000	16.000000	9.000000	22.000000	12.000000	19.000000	16.000000	27.000000	13.000000	10.000000	22.000000	12.000000	9.000000	20.000000	16.000000	16.000000	13.000000	14.000000	14.000000	14.000000	11.000000	19.000000	11.000000
ST140930CROSSORI0001-SORT_REDUCEDDATA-FILTERED_V1_21_C50A292.5_C50A382.5	outside	16.000000	7.000000	13.000000	11.000000	14.000000	11.000000	8.000000	14.000000	18.000000	17.000000	9.000000	12.000000	16.000000	13.000000	12.000000	11.000000	17.000000	17.000000	15.000000	11.000000	12.000000	12.000000	10.000000	12.000000	10.000000	19.000000	13.000000	13.000000	16.000000	13.000000	14.000000	14.000000	8.000000	24.000000	13.000000	14.000000	9.000000	9.000000	13.000000	13.000000	10.000000	9.000000	21.000000	17.000000	12.000000	11.000000	11.000000	22.000000
ST140930CROSSORI0001-SORT_REDUCEDDATA-FILTERED_V1_21_C50A315_C50A405	outside	12.000000	18.000000	17.000000	15.000000	16.000000	13.000000	15.000000	11.000000	14.000000	17.000000	13.000000	14.000000	11.000000	14.000000	11.000000	15.000000	12.000000	7.000000	16.000000	15.000000	10.000000	16.000000	12.000000	6.000000	10.000000	8.000000	7.000000	12.000000	11.000000	11.000000	16.000000	16.000000	10.000000	8.000000	18.000000	20.000000	13.000000	12.000000	11.000000	16.000000	4.000000	15.000000	18.000000	12.000000	17.000000	14.000000	9.000000	8.000000
ST140930CROSSORI0001-SORT_REDUCEDDATA-FILTERED_V1_21_C50A337.5_C50A427.5	outside	15.000000	17.000000	19.000000	13.000000	11.000000	8.000000	21.000000	11.000000	11.000000	12.000000	16.000000	16.000000	14.000000	9.000000	8.000000	14.000000	14.000000	10.000000	12.000000	14.000000	11.000000	6.000000	11.000000	6.000000	8.000000	14.000000	10.000000	14.000000	15.000000	19.000000	15.000000	14.000000	9.000000	8.000000	9.000000	24.000000	8.000000	11.000000	23.000000	11.000000	12.000000	8.000000	11.000000	11.000000	17.000000	6.000000	10.000000	14.000000
ST140930CROSSORI0001-SORT_REDUCEDDATA-FILTERED_V1_22_C50A292.5_C50A382.5	outside	18.000000	12.000000	8.000000	10.000000	14.000000	23.000000	13.000000	14.000000	18.000000	15.000000	15.000000	23.000000	13.000000	11.000000	16.000000	12.000000	13.000000	14.000000	10.000000	13.000000	24.000000	23.000000	15.000000	12.000000	12.000000	19.000000	16.000000	11.000000	19.000000	14.000000	9.000000	16.000000	15.000000	21.000000	8.000000	15.000000	12.000000	9.000000	11.000000	13.000000	12.000000	15.000000	19.000000	12.000000	12.000000	8.000000	9.000000	20.000000
ST140930CROSSORI0001-SORT_REDUCEDDATA-FILTERED_V1_22_C50A315_C50A405	outside	20.000000	14.000000	12.000000	16.000000	14.000000	11.000000	13.000000	18.000000	17.000000	22.000000	2.000000	15.000000	12.000000	16.000000	7.000000	13.000000	9.000000	13.000000	19.000000	15.000000	14.000000	15.000000	16.000000	15.000000	14.000000	9.000000	8.000000	13.000000	13.000000	14.000000	15.000000	17.000000	7.000000	13.000000	9.000000	20.000000	21.000000	17.000000	13.000000	14.000000	4.000000	21.000000	10.000000	11.000000	9.000000	10.000000	16.000000	10.000000
ST140930CROSSORI0001-SORT_REDUCEDDATA-FILTERED_V1_22_C50A337.5_C50A427.5	outside	21.000000	20.000000	10.000000	21.000000	14.000000	13.000000	19.000000	19.000000	17.000000	16.000000	16.000000	13.000000	7.000000	17.000000	16.000000	20.000000	19.000000	12.000000	12.000000	17.000000	13.000000	13.000000	NaN	13.000000	12.000000	11.000000	10.000000	7.000000	10.000000	19.000000	16.000000	12.000000	14.000000	12.000000	13.000000	25.000000	15.000000	17.000000	18.000000	16.000000	15.000000	11.000000	13.000000	11.000000	15.000000	12.000000	8.000000	13.000000
ST140930CROSSORI0001-SORT_REDUCEDDATA-FILTERED_V1_23_C50A270_C50A360	outside	16.000000	21.000000	26.000000	24.000000	19.000000	31.000000	25.000000	28.000000	33.000000	30.000000	26.000000	25.000000	27.000000	27.000000	23.000000	31.000000	31.000000	16.000000	15.000000	18.000000	20.000000	22.000000	21.000000	20.000000	17.000000	23.000000	21.000000	19.000000	19.000000	23.000000	17.000000	20.000000	19.000000	19.000000	14.000000	27.000000	19.000000	28.000000	19.000000	19.000000	18.000000	14.000000	18.000000	17.000000	19.000000	18.000000	18.000000	14.000000
ST140930CROSSORI0001-SORT_REDUCEDDATA-FILTERED_V1_23_C50A337.5_C50A427.5	outside	10.000000	12.000000	12.000000	18.000000	16.000000	13.000000	12.000000	17.000000	14.000000	17.000000	21.000000	15.000000	13.000000	17.000000	21.000000	14.000000	16.000000	9.000000	6.000000	10.000000	11.000000	9.000000	9.000000	11.000000	7.000000	15.000000	10.000000	13.000000	14.000000	15.000000	12.000000	6.000000	17.000000	10.000000	6.000000	17.000000	8.000000	12.000000	15.000000	12.000000	17.000000	12.000000	12.000000	12.000000	14.000000	6.000000	17.000000	12.000000
ST140930CROSSORI0001-SORT_REDUCEDDATA-FILTERED_V1_27_C50A270_C50A360	outside	21.000000	18.000000	22.000000	23.000000	19.000000	25.000000	20.000000	15.000000	22.000000	24.000000	10.000000	17.000000	27.000000	18.000000	13.000000	24.000000	19.000000	16.000000	13.000000	16.000000	17.000000	19.000000	19.000000	20.000000	15.000000	20.000000	26.000000	27.000000	29.000000	19.000000	18.000000	15.000000	30.000000	19.000000	15.000000	31.000000	15.000000	10.000000	18.000000	19.000000	18.000000	19.000000	13.000000	16.000000	19.000000	23.000000	19.000000	23.000000
ST140930CROSSORI0001-SORT_REDUCEDDATA-FILTERED_V1_27_C50A292.5_C50A382.5	outside	14.000000	20.000000	13.000000	21.000000	21.000000	29.000000	16.000000	17.000000	18.000000	19.000000	23.000000	17.000000	16.000000	18.000000	17.000000	24.000000	18.000000	17.000000	15.000000	21.000000	22.000000	16.000000	15.000000	12.000000	19.000000	28.000000	22.000000	17.000000	18.000000	18.000000	13.000000	25.000000	19.000000	26.000000	13.000000	16.000000	17.000000	11.000000	17.000000	22.000000	21.000000	16.000000	31.000000	21.000000	17.000000	15.000000	18.000000	20.000000
ST140930CROSSORI0001-SORT_REDUCEDDATA-FILTERED_V1_29_C50A337.5_C50A427.5	outside	16.000000	17.000000	13.000000	15.000000	17.000000	16.000000	15.000000	13.000000	13.000000	13.000000	16.000000	18.000000	14.000000	12.000000	8.000000	13.000000	15.000000	10.000000	12.000000	11.000000	9.000000	9.000000	18.000000	10.000000	12.000000	12.000000	17.000000	8.000000	13.000000	22.000000	18.000000	15.000000	11.000000	12.000000	12.000000	NaN	9.000000	12.000000	17.000000	13.000000	19.000000	11.000000	11.000000	12.000000	12.000000	7.000000	9.000000	18.000000
ST140930CROSSORI0001-SORT_REDUCEDDATA-FILTERED_V1_3_C50A315_C50A405	single	26.000000	24.000000	18.000000	28.000000	24.000000	21.000000	23.000000	25.000000	23.000000	28.000000	20.000000	15.000000	15.000000	19.000000	24.000000	23.000000	15.000000	28.000000	21.000000	25.000000	22.000000	17.000000	22.000000	20.000000	21.000000	18.000000	19.000000	23.000000	21.000000	14.000000	19.000000	26.000000	17.000000	14.000000	26.000000	24.000000	23.000000	19.000000	21.000000	17.000000	NaN	15.000000	21.000000	15.000000	28.000000	15.000000	15.000000	21.000000
ST140930CROSSORI0001-SORT_REDUCEDDATA-FILTERED_V1_3_C50A337.5_C50A427.5	single	18.000000	17.000000	19.000000	15.000000	16.000000	18.000000	24.000000	16.000000	20.000000	19.000000	28.000000	19.000000	22.000000	20.000000	18.000000	23.000000	27.000000	17.000000	19.000000	15.000000	18.000000	17.000000	18.000000	16.000000	17.000000	15.000000	19.000000	16.000000	16.000000	24.000000	24.000000	21.000000	29.000000	16.000000	21.000000	26.000000	9.000000	20.000000	14.000000	20.000000	21.000000	16.000000	16.000000	27.000000	24.000000	14.000000	17.000000	21.000000
ST140930CROSSORI0001-SORT_REDUCEDDATA-FILTERED_V1_31_C50A270_C50A360	outside	29.000000	28.000000	23.000000	34.000000	19.000000	36.000000	29.000000	22.000000	31.000000	33.000000	23.000000	22.000000	22.000000	25.000000	23.000000	24.000000	25.000000	19.000000	14.000000	22.000000	34.000000	24.000000	29.000000	30.000000	24.000000	32.000000	30.000000	18.000000	29.000000	27.000000	26.000000	22.000000	38.000000	21.000000	31.000000	35.000000	21.000000	15.000000	22.000000	25.000000	26.000000	30.000000	23.000000	24.000000	21.000000	30.000000	20.000000	20.000000
ST140930CROSSORI0001-SORT_REDUCEDDATA-FILTERED_V1_31_C50A315_C50A405	outside	30.000000	21.000000	27.000000	29.000000	19.000000	18.000000	23.000000	19.000000	17.000000	16.000000	15.000000	26.000000	20.000000	17.000000	19.000000	20.000000	22.000000	22.000000	16.000000	21.000000	23.000000	20.000000	14.000000	15.000000	18.000000	22.000000	13.000000	18.000000	22.000000	15.000000	24.000000	21.000000	11.000000	15.000000	15.000000	27.000000	28.000000	17.000000	17.000000	20.000000	10.000000	19.000000	23.000000	12.000000	23.000000	15.000000	15.000000	13.000000
ST140930CROSSORI0001-SORT_REDUCEDDATA-FILTERED_V1_33_C50A270_C50A360	outside	18.000000	20.000000	24.000000	29.000000	12.000000	26.000000	26.000000	28.000000	36.000000	18.000000	19.000000	21.000000	27.000000	18.000000	23.000000	25.000000	21.000000	27.000000	24.000000	23.000000	22.000000	26.000000	23.000000	28.000000	18.000000	22.000000	24.000000	20.000000	25.000000	18.000000	25.000000	23.000000	31.000000	20.000000	18.000000	27.000000	18.000000	26.000000	22.000000	19.000000	19.000000	23.000000	15.000000	17.000000	23.000000	21.000000	24.000000	22.000000
ST140930CROSSORI0001-SORT_REDUCEDDATA-FILTERED_V1_33_C50A292.5_C50A382.5	outside	23.000000	22.000000	22.000000	19.000000	19.000000	24.000000	13.000000	15.000000	21.000000	23.000000	21.000000	19.000000	15.000000	19.000000	24.000000	20.000000	25.000000	25.000000	25.000000	19.000000	21.000000	29.000000	25.000000	21.000000	19.000000	28.000000	20.000000	13.000000	23.000000	22.000000	24.000000	21.000000	19.000000	26.000000	19.000000	17.000000	17.000000	13.000000	24.000000	18.000000	22.000000	19.000000	27.000000	22.000000	20.000000	16.000000	22.000000	23.000000
ST140930CROSSORI0001-SORT_REDUCEDDATA-FILTERED_V1_33_C50A337.5_C50A427.5	outside	21.000000	17.000000	14.000000	15.000000	18.000000	9.000000	21.000000	14.000000	13.000000	24.000000	14.000000	14.000000	15.000000	11.000000	12.000000	17.000000	17.000000	13.000000	16.000000	19.000000	20.000000	16.000000	19.000000	13.000000	14.000000	20.000000	13.000000	17.000000	17.000000	27.000000	11.000000	12.000000	16.000000	15.000000	8.000000	21.000000	9.000000	15.000000	22.000000	24.000000	10.000000	14.000000	15.000000	13.000000	15.000000	6.000000	15.000000	14.000000
ST140930CROSSORI0001-SORT_REDUCEDDATA-FILTERED_V1_36_C50A270_C50A360	outside	29.000000	19.000000	26.000000	20.000000	17.000000	31.000000	31.000000	16.000000	29.000000	29.000000	22.000000	22.000000	24.000000	23.000000	32.000000	23.000000	21.000000	24.000000	23.000000	19.000000	24.000000	16.000000	19.000000	19.000000	16.000000	20.000000	20.000000	33.000000	27.000000	25.000000	23.000000	23.000000	38.000000	19.000000	14.000000	28.000000	23.000000	20.000000	20.000000	24.000000	22.000000	27.000000	18.000000	19.000000	21.000000	21.000000	27.000000	24.000000
ST140930CROSSORI0001-SORT_REDUCEDDATA-FILTERED_V1_36_C50A315_C50A405	outside	15.000000	14.000000	22.000000	17.000000	20.000000	16.000000	24.000000	18.000000	17.000000	18.000000	9.000000	17.000000	17.000000	13.000000	12.000000	16.000000	18.000000	17.000000	19.000000	17.000000	17.000000	14.000000	13.000000	15.000000	15.000000	12.000000	12.000000	16.000000	16.000000	13.000000	19.000000	19.000000	15.000000	11.000000	20.000000	17.000000	21.000000	17.000000	18.000000	15.000000	5.000000	18.000000	20.000000	7.000000	13.000000	18.000000	14.000000	14.000000
ST140930CROSSORI0001-SORT_REDUCEDDATA-FILTERED_V1_36_C50A337.5_C50A427.5	outside	23.000000	20.000000	16.000000	18.000000	19.000000	18.000000	17.000000	18.000000	20.000000	17.000000	20.000000	21.000000	17.000000	13.000000	15.000000	19.000000	22.000000	11.000000	21.000000	21.000000	16.000000	18.000000	17.000000	11.000000	15.000000	23.000000	13.000000	19.000000	20.000000	20.000000	21.000000	15.000000	17.000000	14.000000	12.000000	28.000000	15.000000	23.000000	27.000000	22.000000	14.000000	16.000000	16.000000	17.000000	23.000000	11.000000	22.000000	19.000000
ST140930CROSSORI0001-SORT_REDUCEDDATA-FILTERED_V1_37_C50A292.5_C50A382.5	outside	18.000000	9.000000	9.000000	11.000000	12.000000	16.000000	16.000000	12.000000	12.000000	18.000000	16.000000	8.000000	18.000000	10.000000	20.000000	12.000000	10.000000	17.000000	11.000000	14.000000	18.000000	18.000000	15.000000	11.000000	12.000000	18.000000	15.000000	9.000000	6.000000	16.000000	7.000000	13.000000	14.000000	19.000000	9.000000	10.000000	16.000000	7.000000	17.000000	17.000000	11.000000	10.000000	23.000000	17.000000	12.000000	17.000000	15.000000	18.000000
ST140930CROSSORI0001-SORT_REDUCEDDATA-FILTERED_V1_38_C50A270_C50A360	outside	22.000000	25.000000	20.000000	21.000000	19.000000	25.000000	26.000000	25.000000	30.000000	15.000000	21.000000	23.000000	24.000000	25.000000	25.000000	20.000000	19.000000	21.000000	17.000000	13.000000	19.000000	19.000000	20.000000	16.000000	14.000000	19.000000	24.000000	16.000000	31.000000	20.000000	23.000000	17.000000	27.000000	20.000000	20.000000	29.000000	28.000000	25.000000	23.000000	19.000000	20.000000	22.000000	18.000000	19.000000	22.000000	21.000000	21.000000	16.000000
ST140930CROSSORI0001-SORT_REDUCEDDATA-FILTERED_V1_38_C50A337.5_C50A427.5	outside	22.000000	23.000000	13.000000	19.000000	18.000000	22.000000	19.000000	20.000000	21.000000	19.000000	19.000000	22.000000	25.000000	19.000000	21.000000	26.000000	23.000000	15.000000	14.000000	23.000000	20.000000	20.000000	26.000000	14.000000	18.000000	17.000000	9.000000	21.000000	15.000000	19.000000	18.000000	17.000000	14.000000	7.000000	24.000000	24.000000	18.000000	20.000000	28.000000	26.000000	14.000000	19.000000	19.000000	23.000000	23.000000	12.000000	19.000000	17.000000
ST140930CROSSORI0001-SORT_REDUCEDDATA-FILTERED_V1_40_C50A270_C50A360	outside	30.000000	29.000000	21.000000	24.000000	22.000000	33.000000	19.000000	27.000000	27.000000	27.000000	17.000000	27.000000	23.000000	15.000000	28.000000	21.000000	20.000000	25.000000	29.000000	20.000000	24.000000	31.000000	22.000000	22.000000	24.000000	27.000000	27.000000	21.000000	28.000000	25.000000	25.000000	21.000000	33.000000	27.000000	22.000000	34.000000	22.000000	19.000000	25.000000	22.000000	19.000000	22.000000	25.000000	23.000000	21.000000	23.000000	24.000000	25.000000
ST140930CROSSORI0001-SORT_REDUCEDDATA-FILTERED_V1_40_C50A315_C50A405	outside	19.000000	17.000000	13.000000	22.000000	19.000000	20.000000	17.000000	19.000000	14.000000	16.000000	16.000000	14.000000	21.000000	16.000000	18.000000	13.000000	16.000000	18.000000	18.000000	16.000000	17.000000	12.000000	17.000000	19.000000	11.000000	20.000000	22.000000	15.000000	20.000000	23.000000	19.000000	18.000000	18.000000	15.000000	18.000000	22.000000	16.000000	23.000000	19.000000	18.000000	10.000000	20.000000	19.000000	18.000000	16.000000	14.000000	21.000000	13.000000
ST140930CROSSORI0001-SORT_REDUCEDDATA-FILTERED_V1_42_C50A292.5_C50A382.5	outside	3.000000	5.000000	3.000000	3.000000	1.000000	2.000000	2.000000	2.000000	2.000000	2.000000	1.000000	0.000000	2.000000	2.000000	1.000000	0.000000	2.000000	2.000000	1.000000	2.000000	4.000000	1.000000	3.000000	1.000000	2.000000	3.000000	3.000000	0.000000	2.000000	2.000000	0.000000	1.000000	1.000000	1.000000	2.000000	0.000000	2.000000	0.000000	1.000000	2.000000	3.000000	0.000000	1.000000	0.000000	3.000000	3.000000	2.000000	1.000000
ST140930CROSSORI0001-SORT_REDUCEDDATA-FILTERED_V1_42_C50A315_C50A405	outside	3.000000	2.000000	5.000000	6.000000	2.000000	3.000000	5.000000	3.000000	5.000000	6.000000	4.000000	5.000000	6.000000	3.000000	4.000000	4.000000	6.000000	3.000000	1.000000	6.000000	5.000000	4.000000	3.000000	4.000000	5.000000	2.000000	3.000000	4.000000	6.000000	9.000000	8.000000	9.000000	3.000000	3.000000	1.000000	0.000000	5.000000	2.000000	2.000000	3.000000	0.000000	3.000000	3.000000	6.000000	3.000000	3.000000	4.000000	6.000000
ST140930CROSSORI0001-SORT_REDUCEDDATA-FILTERED_V1_43_C50A270_C50A360	outside	31.000000	33.000000	30.000000	31.000000	21.000000	29.000000	27.000000	29.000000	32.000000	25.000000	28.000000	29.000000	27.000000	28.000000	30.000000	29.000000	33.000000	24.000000	21.000000	26.000000	20.000000	30.000000	24.000000	27.000000	22.000000	21.000000	34.000000	36.000000	38.000000	27.000000	31.000000	28.000000	31.000000	24.000000	22.000000	30.000000	26.000000	30.000000	26.000000	24.000000	22.000000	24.000000	23.000000	32.000000	28.000000	26.000000	29.000000	26.000000
ST140930CROSSORI0001-SORT_REDUCEDDATA-FILTERED_V1_43_C50A292.5_C50A382.5	outside	34.000000	33.000000	29.000000	38.000000	30.000000	37.000000	30.000000	31.000000	37.000000	33.000000	34.000000	37.000000	38.000000	34.000000	34.000000	29.000000	34.000000	33.000000	34.000000	34.000000	44.000000	38.000000	25.000000	37.000000	35.000000	34.000000	29.000000	30.000000	26.000000	33.000000	31.000000	30.000000	27.000000	27.000000	37.000000	36.000000	31.000000	36.000000	34.000000	35.000000	25.000000	32.000000	36.000000	29.000000	28.000000	32.000000	33.000000	39.000000
ST140930CROSSORI0001-SORT_REDUCEDDATA-FILTERED_V1_45_C50A270_C50A360	outside	17.000000	20.000000	17.000000	20.000000	24.000000	21.000000	15.000000	16.000000	25.000000	21.000000	15.000000	19.000000	22.000000	13.000000	22.000000	13.000000	19.000000	17.000000	17.000000	13.000000	15.000000	18.000000	17.000000	19.000000	15.000000	17.000000	20.000000	19.000000	29.000000	23.000000	15.000000	12.000000	25.000000	16.000000	16.000000	28.000000	18.000000	11.000000	15.000000	16.000000	18.000000	20.000000	19.000000	14.000000	13.000000	17.000000	22.000000	16.000000
ST140930CROSSORI0001-SORT_REDUCEDDATA-FILTERED_V1_45_C50A292.5_C50A382.5	outside	15.000000	21.000000	21.000000	17.000000	15.000000	19.000000	14.000000	22.000000	20.000000	16.000000	20.000000	22.000000	18.000000	23.000000	22.000000	14.000000	11.000000	13.000000	15.000000	12.000000	19.000000	15.000000	20.000000	14.000000	18.000000	23.000000	17.000000	12.000000	17.000000	23.000000	19.000000	21.000000	18.000000	27.000000	18.000000	15.000000	22.000000	12.000000	24.000000	23.000000	16.000000	12.000000	25.000000	15.000000	16.000000	20.000000	15.000000	17.000000
ST140930CROSSORI0001-SORT_REDUCEDDATA-FILTERED_V1_45_C50A337.5_C50A427.5	outside	29.000000	24.000000	21.000000	25.000000	24.000000	29.000000	23.000000	32.000000	24.000000	26.000000	27.000000	23.000000	22.000000	21.000000	22.000000	26.000000	20.000000	19.000000	17.000000	22.000000	19.000000	30.000000	23.000000	16.000000	27.000000	24.000000	22.000000	21.000000	27.000000	28.000000	24.000000	19.000000	23.000000	16.000000	22.000000	35.000000	26.000000	26.000000	33.000000	26.000000	23.000000	23.000000	21.000000	24.000000	25.000000	21.000000	22.000000	36.000000
ST140930CROSSORI0001-SORT_REDUCEDDATA-FILTERED_V1_46_C50A315_C50A405	outside	16.000000	11.000000	17.000000	12.000000	12.000000	12.000000	20.000000	12.000000	14.000000	16.000000	18.000000	18.000000	16.000000	20.000000	14.000000	17.000000	17.000000	17.000000	16.000000	16.000000	16.000000	17.000000	13.000000	18.000000	18.000000	15.000000	13.000000	19.000000	14.000000	19.000000	19.000000	19.000000	18.000000	12.000000	19.000000	21.000000	20.000000	17.000000	17.000000	14.000000	8.000000	21.000000	20.000000	17.000000	18.000000	13.000000	15.000000	18.000000
ST140930CROSSORI0001-SORT_REDUCEDDATA-FILTERED_V1_46_C50A337.5_C50A427.5	outside	23.000000	17.000000	19.000000	17.000000	12.000000	10.000000	14.000000	20.000000	21.000000	22.000000	18.000000	17.000000	18.000000	15.000000	14.000000	23.000000	17.000000	18.000000	19.000000	12.000000	13.000000	18.000000	15.000000	12.000000	21.000000	20.000000	11.000000	22.000000	20.000000	20.000000	16.000000	18.000000	22.000000	13.000000	9.000000	24.000000	14.000000	18.000000	23.000000	21.000000	17.000000	12.000000	15.000000	20.000000	22.000000	15.000000	21.000000	20.000000
ST140930CROSSORI0001-SORT_REDUCEDDATA-FILTERED_V1_47_C50A315_C50A405	outside	24.000000	17.000000	14.000000	14.000000	17.000000	23.000000	14.000000	21.000000	24.000000	23.000000	15.000000	17.000000	14.000000	19.000000	17.000000	17.000000	23.000000	18.000000	13.000000	24.000000	24.000000	15.000000	18.000000	13.000000	18.000000	19.000000	21.000000	21.000000	15.000000	23.000000	23.000000	25.000000	16.000000	17.000000	19.000000	26.000000	22.000000	19.000000	13.000000	17.000000	NaN	24.000000	21.000000	20.000000	12.000000	19.000000	21.000000	12.000000
ST140930CROSSORI0001-SORT_REDUCEDDATA-FILTERED_V1_48_C50A292.5_C50A382.5	outside	18.000000	19.000000	15.000000	18.000000	17.000000	15.000000	16.000000	15.000000	11.000000	17.000000	16.000000	15.000000	16.000000	14.000000	18.000000	12.000000	13.000000	11.000000	12.000000	11.000000	19.000000	13.000000	17.000000	16.000000	14.000000	20.000000	16.000000	14.000000	12.000000	18.000000	12.000000	24.000000	20.000000	18.000000	10.000000	13.000000	14.000000	8.000000	16.000000	19.000000	15.000000	13.000000	18.000000	20.000000	13.000000	14.000000	12.000000	18.000000
ST140930CROSSORI0001-SORT_REDUCEDDATA-FILTERED_V1_48_C50A315_C50A405	outside	22.000000	14.000000	11.000000	13.000000	13.000000	10.000000	13.000000	14.000000	15.000000	19.000000	8.000000	15.000000	11.000000	8.000000	10.000000	10.000000	13.000000	16.000000	15.000000	15.000000	10.000000	16.000000	12.000000	12.000000	14.000000	13.000000	10.000000	8.000000	12.000000	10.000000	15.000000	9.000000	9.000000	11.000000	12.000000	NaN	20.000000	12.000000	9.000000	14.000000	10.000000	17.000000	20.000000	14.000000	9.000000	13.000000	10.000000	14.000000
ST140930CROSSORI0001-SORT_REDUCEDDATA-FILTERED_V1_49_C50A270_C50A360	outside	24.000000	20.000000	28.000000	20.000000	17.000000	27.000000	22.000000	23.000000	27.000000	22.000000	16.000000	27.000000	22.000000	20.000000	20.000000	16.000000	23.000000	20.000000	21.000000	19.000000	22.000000	20.000000	19.000000	26.000000	27.000000	14.000000	26.000000	27.000000	33.000000	25.000000	28.000000	24.000000	36.000000	26.000000	19.000000	34.000000	27.000000	17.000000	20.000000	20.000000	19.000000	22.000000	24.000000	20.000000	24.000000	15.000000	23.000000	23.000000
ST140930CROSSORI0001-SORT_REDUCEDDATA-FILTERED_V1_49_C50A292.5_C50A382.5	outside	19.000000	18.000000	28.000000	28.000000	22.000000	22.000000	23.000000	26.000000	27.000000	24.000000	27.000000	23.000000	21.000000	22.000000	29.000000	20.000000	25.000000	19.000000	27.000000	24.000000	29.000000	28.000000	27.000000	30.000000	30.000000	32.000000	29.000000	24.000000	25.000000	33.000000	24.000000	20.000000	28.000000	29.000000	34.000000	28.000000	25.000000	29.000000	25.000000	34.000000	28.000000	23.000000	32.000000	27.000000	19.000000	28.000000	29.000000	25.000000
ST140930CROSSORI0001-SORT_REDUCEDDATA-FILTERED_V1_49_C50A315_C50A405	outside	24.000000	19.000000	23.000000	25.000000	25.000000	21.000000	23.000000	18.000000	25.000000	21.000000	27.000000	28.000000	23.000000	29.000000	26.000000	23.000000	24.000000	25.000000	26.000000	32.000000	23.000000	24.000000	28.000000	18.000000	22.000000	20.000000	28.000000	28.000000	22.000000	32.000000	33.000000	38.000000	30.000000	27.000000	31.000000	30.000000	34.000000	30.000000	21.000000	27.000000	NaN	34.000000	27.000000	31.000000	21.000000	27.000000	27.000000	25.000000
ST140930CROSSORI0001-SORT_REDUCEDDATA-FILTERED_V1_49_C50A337.5_C50A427.5	outside	25.000000	11.000000	21.000000	16.000000	16.000000	24.000000	23.000000	10.000000	18.000000	14.000000	17.000000	20.000000	22.000000	20.000000	25.000000	21.000000	24.000000	24.000000	14.000000	18.000000	14.000000	24.000000	17.000000	21.000000	19.000000	23.000000	17.000000	28.000000	20.000000	25.000000	21.000000	21.000000	19.000000	22.000000	18.000000	25.000000	24.000000	24.000000	21.000000	19.000000	15.000000	21.000000	19.000000	21.000000	23.000000	21.000000	17.000000	23.000000
ST140930CROSSORI0001-SORT_REDUCEDDATA-FILTERED_V1_5_C50A270_C50A360	outside	16.000000	18.000000	21.000000	17.000000	13.000000	26.000000	18.000000	24.000000	24.000000	18.000000	16.000000	15.000000	14.000000	13.000000	19.000000	14.000000	19.000000	12.000000	19.000000	16.000000	21.000000	19.000000	19.000000	16.000000	13.000000	19.000000	22.000000	15.000000	29.000000	21.000000	21.000000	20.000000	22.000000	13.000000	10.000000	22.000000	20.000000	17.000000	22.000000	15.000000	18.000000	24.000000	18.000000	23.000000	22.000000	17.000000	21.000000	18.000000
ST140930CROSSORI0001-SORT_REDUCEDDATA-FILTERED_V1_5_C50A292.5_C50A382.5	outside	18.000000	24.000000	18.000000	18.000000	12.000000	17.000000	14.000000	22.000000	23.000000	20.000000	13.000000	21.000000	20.000000	17.000000	24.000000	8.000000	21.000000	19.000000	11.000000	19.000000	24.000000	24.000000	19.000000	14.000000	21.000000	18.000000	16.000000	12.000000	20.000000	22.000000	24.000000	20.000000	16.000000	18.000000	22.000000	22.000000	15.000000	18.000000	21.000000	24.000000	24.000000	22.000000	32.000000	25.000000	13.000000	22.000000	23.000000	26.000000
ST140930CROSSORI0001-SORT_REDUCEDDATA-FILTERED_V1_50_C50A270_C50A360	outside	20.000000	20.000000	28.000000	18.000000	15.000000	31.000000	24.000000	18.000000	34.000000	31.000000	18.000000	22.000000	24.000000	11.000000	28.000000	22.000000	20.000000	19.000000	24.000000	22.000000	23.000000	22.000000	21.000000	24.000000	26.000000	22.000000	26.000000	22.000000	24.000000	23.000000	23.000000	19.000000	NaN	18.000000	18.000000	33.000000	23.000000	13.000000	17.000000	21.000000	17.000000	22.000000	16.000000	20.000000	18.000000	25.000000	26.000000	23.000000
ST140930CROSSORI0001-SORT_REDUCEDDATA-FILTERED_V1_51_C50A292.5_C50A382.5	outside	29.000000	28.000000	23.000000	17.000000	19.000000	25.000000	17.000000	30.000000	27.000000	26.000000	23.000000	30.000000	22.000000	26.000000	28.000000	19.000000	24.000000	24.000000	18.000000	23.000000	26.000000	25.000000	24.000000	18.000000	24.000000	31.000000	20.000000	22.000000	24.000000	29.000000	20.000000	28.000000	17.000000	22.000000	19.000000	22.000000	25.000000	15.000000	19.000000	32.000000	20.000000	22.000000	27.000000	16.000000	14.000000	25.000000	26.000000	26.000000
ST140930CROSSORI0001-SORT_REDUCEDDATA-FILTERED_V1_51_C50A315_C50A405	outside	23.000000	22.000000	17.000000	20.000000	15.000000	29.000000	21.000000	22.000000	22.000000	19.000000	14.000000	20.000000	15.000000	19.000000	23.000000	19.000000	24.000000	21.000000	19.000000	22.000000	28.000000	16.000000	17.000000	20.000000	18.000000	24.000000	16.000000	21.000000	15.000000	18.000000	22.000000	27.000000	18.000000	11.000000	20.000000	28.000000	24.000000	18.000000	15.000000	17.000000	NaN	24.000000	22.000000	22.000000	17.000000	16.000000	16.000000	15.000000
ST140930CROSSORI0001-SORT_REDUCEDDATA-FILTERED_V1_52_C50A270_C50A360	outside	21.000000	14.000000	25.000000	18.000000	14.000000	31.000000	20.000000	18.000000	32.000000	24.000000	20.000000	21.000000	19.000000	14.000000	16.000000	13.000000	19.000000	19.000000	13.000000	21.000000	25.000000	22.000000	20.000000	23.000000	17.000000	22.000000	32.000000	26.000000	24.000000	18.000000	20.000000	19.000000	33.000000	16.000000	18.000000	35.000000	22.000000	16.000000	21.000000	20.000000	19.000000	13.000000	16.000000	16.000000	17.000000	18.000000	23.000000	22.000000
ST140930CROSSORI0001-SORT_REDUCEDDATA-FILTERED_V1_54_C50A292.5_C50A382.5	outside	21.000000	23.000000	20.000000	21.000000	18.000000	25.000000	18.000000	23.000000	21.000000	23.000000	23.000000	20.000000	19.000000	8.000000	23.000000	26.000000	22.000000	22.000000	14.000000	20.000000	25.000000	18.000000	22.000000	15.000000	24.000000	31.000000	18.000000	12.000000	21.000000	23.000000	15.000000	25.000000	22.000000	28.000000	21.000000	13.000000	15.000000	18.000000	24.000000	23.000000	17.000000	14.000000	31.000000	24.000000	21.000000	22.000000	18.000000	24.000000
ST140930CROSSORI0001-SORT_REDUCEDDATA-FILTERED_V1_54_C50A315_C50A405	outside	21.000000	17.000000	19.000000	20.000000	17.000000	19.000000	17.000000	23.000000	12.000000	26.000000	15.000000	18.000000	14.000000	18.000000	18.000000	14.000000	24.000000	25.000000	20.000000	19.000000	25.000000	25.000000	20.000000	17.000000	23.000000	20.000000	16.000000	20.000000	16.000000	15.000000	30.000000	21.000000	14.000000	18.000000	18.000000	27.000000	14.000000	18.000000	21.000000	22.000000	8.000000	22.000000	19.000000	13.000000	14.000000	19.000000	20.000000	22.000000
ST140930CROSSORI0001-SORT_REDUCEDDATA-FILTERED_V1_54_C50A337.5_C50A427.5	outside	27.000000	23.000000	16.000000	20.000000	20.000000	15.000000	26.000000	20.000000	16.000000	26.000000	19.000000	22.000000	19.000000	22.000000	15.000000	27.000000	23.000000	16.000000	17.000000	17.000000	18.000000	25.000000	20.000000	12.000000	25.000000	17.000000	16.000000	24.000000	22.000000	24.000000	24.000000	19.000000	14.000000	15.000000	18.000000	30.000000	23.000000	21.000000	27.000000	23.000000	20.000000	17.000000	20.000000	19.000000	21.000000	14.000000	19.000000	30.000000
ST140930CROSSORI0001-SORT_REDUCEDDATA-FILTERED_V1_55_C50A270_C50A360	outside	25.000000	28.000000	29.000000	26.000000	26.000000	31.000000	25.000000	33.000000	36.000000	31.000000	24.000000	29.000000	23.000000	23.000000	31.000000	27.000000	31.000000	29.000000	31.000000	22.000000	31.000000	17.000000	18.000000	21.000000	22.000000	25.000000	32.000000	25.000000	33.000000	27.000000	22.000000	28.000000	27.000000	27.000000	24.000000	23.000000	25.000000	24.000000	21.000000	24.000000	25.000000	18.000000	24.000000	20.000000	29.000000	21.000000	26.000000	14.000000
ST140930CROSSORI0001-SORT_REDUCEDDATA-FILTERED_V1_55_C50A292.5_C50A382.5	outside	23.000000	23.000000	16.000000	14.000000	21.000000	25.000000	15.000000	25.000000	23.000000	26.000000	22.000000	22.000000	30.000000	16.000000	27.000000	18.000000	23.000000	27.000000	14.000000	27.000000	22.000000	31.000000	16.000000	19.000000	22.000000	28.000000	20.000000	20.000000	16.000000	24.000000	21.000000	22.000000	15.000000	25.000000	21.000000	16.000000	20.000000	15.000000	19.000000	20.000000	16.000000	13.000000	22.000000	18.000000	11.000000	14.000000	15.000000	19.000000
ST140930CROSSORI0001-SORT_REDUCEDDATA-FILTERED_V1_55_C50A315_C50A405	outside	23.000000	20.000000	19.000000	20.000000	12.000000	10.000000	23.000000	23.000000	23.000000	21.000000	15.000000	16.000000	21.000000	20.000000	13.000000	22.000000	21.000000	18.000000	19.000000	23.000000	19.000000	17.000000	17.000000	21.000000	22.000000	18.000000	13.000000	20.000000	16.000000	20.000000	17.000000	18.000000	18.000000	11.000000	19.000000	22.000000	22.000000	13.000000	9.000000	21.000000	NaN	15.000000	19.000000	18.000000	15.000000	13.000000	14.000000	17.000000
ST140930CROSSORI0001-SORT_REDUCEDDATA-FILTERED_V1_55_C50A337.5_C50A427.5	outside	29.000000	19.000000	19.000000	25.000000	18.000000	18.000000	19.000000	12.000000	14.000000	15.000000	19.000000	20.000000	19.000000	14.000000	19.000000	13.000000	16.000000	16.000000	15.000000	13.000000	19.000000	22.000000	17.000000	13.000000	20.000000	17.000000	13.000000	13.000000	14.000000	17.000000	17.000000	12.000000	13.000000	12.000000	15.000000	15.000000	12.000000	19.000000	24.000000	21.000000	12.000000	12.000000	9.000000	18.000000	12.000000	5.000000	8.000000	18.000000
ST140930CROSSORI0001-SORT_REDUCEDDATA-FILTERED_V1_56_C50A270_C50A360	outside	18.000000	15.000000	20.000000	13.000000	15.000000	23.000000	19.000000	21.000000	NaN	27.000000	13.000000	19.000000	19.000000	13.000000	21.000000	15.000000	15.000000	15.000000	15.000000	16.000000	17.000000	20.000000	18.000000	14.000000	10.000000	21.000000	22.000000	16.000000	22.000000	13.000000	16.000000	13.000000	22.000000	17.000000	18.000000	26.000000	24.000000	11.000000	24.000000	17.000000	11.000000	10.000000	9.000000	12.000000	19.000000	16.000000	20.000000	14.000000
ST140930CROSSORI0001-SORT_REDUCEDDATA-FILTERED_V1_56_C50A292.5_C50A382.5	outside	15.000000	21.000000	11.000000	22.000000	18.000000	17.000000	15.000000	16.000000	23.000000	16.000000	12.000000	14.000000	18.000000	16.000000	25.000000	13.000000	23.000000	19.000000	12.000000	14.000000	22.000000	20.000000	15.000000	16.000000	15.000000	19.000000	18.000000	11.000000	9.000000	20.000000	10.000000	21.000000	10.000000	18.000000	12.000000	11.000000	17.000000	11.000000	14.000000	19.000000	14.000000	14.000000	20.000000	13.000000	9.000000	18.000000	14.000000	18.000000
ST140930CROSSORI0001-SORT_REDUCEDDATA-FILTERED_V1_56_C50A315_C50A405	outside	21.000000	16.000000	14.000000	16.000000	16.000000	18.000000	18.000000	19.000000	18.000000	14.000000	13.000000	12.000000	12.000000	10.000000	19.000000	12.000000	14.000000	19.000000	18.000000	15.000000	14.000000	14.000000	12.000000	12.000000	12.000000	12.000000	14.000000	10.000000	11.000000	14.000000	20.000000	16.000000	13.000000	13.000000	19.000000	26.000000	22.000000	10.000000	14.000000	18.000000	5.000000	14.000000	19.000000	14.000000	15.000000	14.000000	18.000000	18.000000
ST140930CROSSORI0001-SORT_REDUCEDDATA-FILTERED_V1_58_C50A270_C50A360	outside	22.000000	20.000000	26.000000	25.000000	18.000000	32.000000	28.000000	26.000000	NaN	31.000000	24.000000	23.000000	22.000000	26.000000	27.000000	26.000000	23.000000	24.000000	18.000000	21.000000	27.000000	21.000000	26.000000	24.000000	23.000000	25.000000	25.000000	27.000000	32.000000	25.000000	19.000000	19.000000	31.000000	15.000000	22.000000	25.000000	21.000000	16.000000	24.000000	21.000000	17.000000	18.000000	18.000000	24.000000	27.000000	18.000000	27.000000	18.000000
ST140930CROSSORI0001-SORT_REDUCEDDATA-FILTERED_V1_58_C50A337.5_C50A427.5	outside	20.000000	26.000000	21.000000	21.000000	17.000000	15.000000	23.000000	16.000000	14.000000	22.000000	20.000000	23.000000	16.000000	19.000000	17.000000	19.000000	13.000000	15.000000	13.000000	21.000000	15.000000	21.000000	15.000000	19.000000	17.000000	21.000000	17.000000	15.000000	17.000000	23.000000	22.000000	15.000000	16.000000	14.000000	10.000000	24.000000	15.000000	18.000000	22.000000	19.000000	19.000000	12.000000	13.000000	20.000000	16.000000	14.000000	16.000000	21.000000
ST140930CROSSORI0001-SORT_REDUCEDDATA-FILTERED_V1_6_C50A292.5_C50A382.5	outside	29.000000	30.000000	29.000000	30.000000	32.000000	29.000000	24.000000	29.000000	24.000000	31.000000	31.000000	27.000000	27.000000	27.000000	31.000000	21.000000	24.000000	28.000000	26.000000	29.000000	31.000000	28.000000	33.000000	25.000000	26.000000	29.000000	33.000000	33.000000	35.000000	24.000000	24.000000	26.000000	29.000000	29.000000	25.000000	29.000000	35.000000	24.000000	23.000000	19.000000	27.000000	27.000000	26.000000	27.000000	23.000000	29.000000	24.000000	24.000000
ST140930CROSSORI0001-SORT_REDUCEDDATA-FILTERED_V1_61_C50A337.5_C50A427.5	outside	25.000000	27.000000	16.000000	18.000000	24.000000	21.000000	24.000000	19.000000	22.000000	15.000000	21.000000	17.000000	16.000000	17.000000	23.000000	19.000000	23.000000	18.000000	13.000000	11.000000	17.000000	17.000000	12.000000	19.000000	22.000000	24.000000	23.000000	15.000000	19.000000	24.000000	24.000000	18.000000	22.000000	21.000000	14.000000	23.000000	18.000000	21.000000	23.000000	15.000000	22.000000	17.000000	19.000000	17.000000	18.000000	12.000000	12.000000	22.000000
ST140930CROSSORI0001-SORT_REDUCEDDATA-FILTERED_V1_62_C50A292.5_C50A382.5	outside	17.000000	22.000000	20.000000	21.000000	21.000000	25.000000	20.000000	19.000000	27.000000	16.000000	23.000000	14.000000	20.000000	12.000000	20.000000	21.000000	19.000000	13.000000	24.000000	21.000000	27.000000	24.000000	22.000000	15.000000	22.000000	26.000000	21.000000	13.000000	20.000000	23.000000	21.000000	19.000000	15.000000	29.000000	22.000000	23.000000	17.000000	17.000000	20.000000	18.000000	19.000000	18.000000	29.000000	21.000000	24.000000	19.000000	20.000000	28.000000
ST140930CROSSORI0001-SORT_REDUCEDDATA-FILTERED_V1_62_C50A315_C50A405	outside	21.000000	25.000000	25.000000	25.000000	21.000000	20.000000	18.000000	19.000000	17.000000	28.000000	23.000000	20.000000	22.000000	18.000000	11.000000	10.000000	24.000000	26.000000	23.000000	20.000000	22.000000	18.000000	22.000000	17.000000	19.000000	20.000000	16.000000	23.000000	14.000000	20.000000	25.000000	26.000000	16.000000	9.000000	22.000000	25.000000	20.000000	22.000000	23.000000	22.000000	NaN	23.000000	23.000000	21.000000	25.000000	19.000000	16.000000	24.000000
ST140930CROSSORI0001-SORT_REDUCEDDATA-FILTERED_V1_63_C50A315_C50A405	single	11.000000	16.000000	10.000000	8.000000	8.000000	9.000000	14.000000	10.000000	7.000000	8.000000	10.000000	9.000000	6.000000	10.000000	11.000000	8.000000	15.000000	9.000000	15.000000	10.000000	8.000000	11.000000	14.000000	9.000000	6.000000	14.000000	8.000000	11.000000	11.000000	6.000000	14.000000	7.000000	7.000000	8.000000	11.000000	17.000000	11.000000	9.000000	12.000000	13.000000	4.000000	11.000000	15.000000	8.000000	8.000000	15.000000	6.000000	9.000000
ST140930CROSSORI0001-SORT_REDUCEDDATA-FILTERED_V1_63_C50A337.5_C50A427.5	single	15.000000	15.000000	12.000000	14.000000	10.000000	7.000000	19.000000	15.000000	13.000000	10.000000	8.000000	8.000000	3.000000	9.000000	7.000000	11.000000	8.000000	4.000000	6.000000	12.000000	9.000000	10.000000	14.000000	9.000000	11.000000	11.000000	7.000000	6.000000	10.000000	19.000000	13.000000	11.000000	7.000000	5.000000	11.000000	24.000000	10.000000	11.000000	18.000000	16.000000	10.000000	3.000000	12.000000	9.000000	3.000000	9.000000	10.000000	15.000000
ST140930CROSSORI0001-SORT_REDUCEDDATA-FILTERED_V1_67_C50A270_C50A360	outside	34.000000	29.000000	31.000000	31.000000	31.000000	34.000000	31.000000	29.000000	38.000000	27.000000	29.000000	29.000000	32.000000	29.000000	23.000000	27.000000	25.000000	22.000000	28.000000	27.000000	24.000000	27.000000	23.000000	19.000000	24.000000	20.000000	32.000000	19.000000	20.000000	21.000000	22.000000	19.000000	30.000000	27.000000	25.000000	24.000000	27.000000	15.000000	25.000000	20.000000	25.000000	27.000000	25.000000	20.000000	20.000000	20.000000	20.000000	21.000000
ST140930CROSSORI0001-SORT_REDUCEDDATA-FILTERED_V1_67_C50A292.5_C50A382.5	outside	32.000000	24.000000	24.000000	30.000000	23.000000	32.000000	23.000000	23.000000	29.000000	28.000000	25.000000	28.000000	31.000000	29.000000	31.000000	25.000000	34.000000	27.000000	25.000000	21.000000	27.000000	30.000000	22.000000	16.000000	22.000000	27.000000	26.000000	21.000000	18.000000	21.000000	17.000000	20.000000	19.000000	32.000000	23.000000	21.000000	21.000000	23.000000	15.000000	18.000000	21.000000	20.000000	22.000000	24.000000	15.000000	16.000000	16.000000	26.000000
ST140930CROSSORI0001-SORT_REDUCEDDATA-FILTERED_V1_67_C50A337.5_C50A427.5	outside	26.000000	26.000000	25.000000	20.000000	25.000000	27.000000	24.000000	25.000000	25.000000	22.000000	21.000000	25.000000	20.000000	17.000000	19.000000	20.000000	20.000000	13.000000	25.000000	17.000000	13.000000	16.000000	18.000000	13.000000	17.000000	22.000000	16.000000	15.000000	15.000000	20.000000	17.000000	16.000000	18.000000	18.000000	16.000000	17.000000	14.000000	15.000000	22.000000	21.000000	13.000000	19.000000	18.000000	17.000000	17.000000	18.000000	13.000000	16.000000
ST140930CROSSORI0001-SORT_REDUCEDDATA-FILTERED_V1_68_C50A337.5_C50A427.5	outside	20.000000	20.000000	17.000000	14.000000	19.000000	18.000000	18.000000	22.000000	16.000000	20.000000	19.000000	16.000000	14.000000	15.000000	15.000000	18.000000	18.000000	17.000000	11.000000	14.000000	16.000000	16.000000	24.000000	14.000000	18.000000	23.000000	18.000000	14.000000	14.000000	18.000000	17.000000	11.000000	17.000000	16.000000	24.000000	29.000000	23.000000	16.000000	22.000000	24.000000	13.000000	17.000000	20.000000	20.000000	19.000000	16.000000	19.000000	19.000000
ST140930CROSSORI0001-SORT_REDUCEDDATA-FILTERED_V1_7_C50A315_C50A405	outside	18.000000	14.000000	21.000000	18.000000	18.000000	16.000000	24.000000	20.000000	17.000000	23.000000	12.000000	16.000000	20.000000	17.000000	17.000000	20.000000	17.000000	19.000000	23.000000	20.000000	19.000000	17.000000	15.000000	18.000000	17.000000	14.000000	14.000000	14.000000	13.000000	19.000000	17.000000	18.000000	14.000000	13.000000	23.000000	19.000000	23.000000	21.000000	21.000000	19.000000	NaN	22.000000	23.000000	11.000000	23.000000	18.000000	19.000000	16.000000
ST140930CROSSORI0001-SORT_REDUCEDDATA-FILTERED_V1_7_C50A337.5_C50A427.5	outside	22.000000	19.000000	18.000000	20.000000	19.000000	17.000000	24.000000	19.000000	17.000000	19.000000	19.000000	23.000000	17.000000	12.000000	16.000000	17.000000	22.000000	13.000000	23.000000	22.000000	16.000000	20.000000	21.000000	11.000000	25.000000	19.000000	10.000000	18.000000	19.000000	19.000000	27.000000	18.000000	15.000000	18.000000	18.000000	31.000000	13.000000	22.000000	21.000000	19.000000	12.000000	19.000000	14.000000	19.000000	18.000000	9.000000	20.000000	24.000000
ST140930CROSSORI0001-SORT_REDUCEDDATA-FILTERED_V1_70_C50A315_C50A405	outside	11.000000	15.000000	23.000000	8.000000	16.000000	18.000000	19.000000	10.000000	13.000000	16.000000	14.000000	15.000000	16.000000	12.000000	13.000000	11.000000	19.000000	13.000000	21.000000	18.000000	19.000000	20.000000	21.000000	16.000000	14.000000	11.000000	9.000000	9.000000	15.000000	13.000000	20.000000	23.000000	13.000000	9.000000	14.000000	22.000000	14.000000	17.000000	10.000000	18.000000	4.000000	14.000000	19.000000	13.000000	7.000000	11.000000	11.000000	14.000000
ST140930CROSSORI0001-SORT_REDUCEDDATA-FILTERED_V1_70_C50A337.5_C50A427.5	outside	20.000000	17.000000	14.000000	16.000000	17.000000	10.000000	17.000000	14.000000	13.000000	16.000000	11.000000	15.000000	10.000000	13.000000	16.000000	14.000000	19.000000	10.000000	13.000000	14.000000	20.000000	17.000000	15.000000	8.000000	12.000000	17.000000	11.000000	10.000000	13.000000	23.000000	14.000000	8.000000	21.000000	17.000000	9.000000	18.000000	11.000000	13.000000	18.000000	19.000000	12.000000	13.000000	5.000000	15.000000	12.000000	13.000000	10.000000	15.000000
ST140930CROSSORI0001-SORT_REDUCEDDATA-FILTERED_V1_71_C50A292.5_C50A382.5	single	29.000000	29.000000	21.000000	30.000000	36.000000	32.000000	32.000000	38.000000	42.000000	41.000000	29.000000	40.000000	39.000000	39.000000	38.000000	39.000000	42.000000	39.000000	37.000000	39.000000	28.000000	26.000000	30.000000	25.000000	28.000000	31.000000	28.000000	21.000000	25.000000	33.000000	25.000000	27.000000	29.000000	39.000000	29.000000	25.000000	28.000000	24.000000	30.000000	33.000000	27.000000	23.000000	32.000000	27.000000	29.000000	29.000000	25.000000	28.000000
ST140930CROSSORI0001-SORT_REDUCEDDATA-FILTERED_V1_72_C50A270_C50A360	outside	35.000000	26.000000	31.000000	29.000000	28.000000	41.000000	31.000000	34.000000	42.000000	27.000000	28.000000	34.000000	28.000000	29.000000	36.000000	32.000000	37.000000	29.000000	34.000000	28.000000	28.000000	29.000000	28.000000	32.000000	29.000000	30.000000	34.000000	31.000000	36.000000	35.000000	33.000000	30.000000	41.000000	32.000000	34.000000	40.000000	29.000000	27.000000	34.000000	33.000000	29.000000	38.000000	32.000000	28.000000	27.000000	24.000000	32.000000	25.000000
ST140930CROSSORI0001-SORT_REDUCEDDATA-FILTERED_V1_72_C50A315_C50A405	outside	20.000000	29.000000	22.000000	19.000000	20.000000	22.000000	24.000000	20.000000	20.000000	18.000000	13.000000	19.000000	22.000000	27.000000	22.000000	23.000000	24.000000	21.000000	23.000000	20.000000	17.000000	17.000000	12.000000	26.000000	19.000000	21.000000	16.000000	22.000000	16.000000	23.000000	24.000000	29.000000	17.000000	19.000000	22.000000	20.000000	27.000000	21.000000	24.000000	15.000000	NaN	23.000000	25.000000	18.000000	19.000000	21.000000	15.000000	20.000000
ST140930CROSSORI0001-SORT_REDUCEDDATA-FILTERED_V1_72_C50A337.5_C50A427.5	outside	24.000000	20.000000	18.000000	22.000000	17.000000	18.000000	20.000000	15.000000	19.000000	16.000000	18.000000	16.000000	22.000000	18.000000	16.000000	14.000000	15.000000	14.000000	13.000000	16.000000	19.000000	17.000000	27.000000	12.000000	15.000000	18.000000	12.000000	19.000000	22.000000	21.000000	20.000000	18.000000	19.000000	16.000000	13.000000	21.000000	11.000000	19.000000	20.000000	12.000000	17.000000	13.000000	12.000000	19.000000	18.000000	11.000000	15.000000	16.000000
ST140930CROSSORI0001-SORT_REDUCEDDATA-FILTERED_V1_74_C50A270_C50A360	outside	31.000000	23.000000	23.000000	24.000000	19.000000	30.000000	25.000000	23.000000	36.000000	29.000000	21.000000	28.000000	31.000000	23.000000	27.000000	28.000000	36.000000	25.000000	36.000000	18.000000	27.000000	33.000000	25.000000	26.000000	27.000000	33.000000	36.000000	23.000000	31.000000	33.000000	26.000000	29.000000	36.000000	31.000000	28.000000	34.000000	29.000000	25.000000	29.000000	27.000000	32.000000	29.000000	26.000000	35.000000	35.000000	29.000000	31.000000	32.000000
ST140930CROSSORI0001-SORT_REDUCEDDATA-FILTERED_V1_75_C50A337.5_C50A427.5	outside	37.000000	35.000000	34.000000	37.000000	37.000000	32.000000	39.000000	37.000000	43.000000	47.000000	40.000000	38.000000	42.000000	33.000000	38.000000	43.000000	43.000000	30.000000	28.000000	32.000000	35.000000	38.000000	32.000000	30.000000	30.000000	29.000000	25.000000	27.000000	27.000000	32.000000	30.000000	38.000000	32.000000	30.000000	29.000000	29.000000	24.000000	27.000000	33.000000	26.000000	27.000000	28.000000	25.000000	26.000000	28.000000	11.000000	18.000000	26.000000
ST140930CROSSORI0001-SORT_REDUCEDDATA-FILTERED_V1_76_C50A270_C50A360	outside	37.000000	27.000000	24.000000	25.000000	23.000000	27.000000	21.000000	29.000000	38.000000	23.000000	20.000000	15.000000	25.000000	22.000000	29.000000	24.000000	36.000000	29.000000	23.000000	25.000000	26.000000	25.000000	27.000000	28.000000	22.000000	24.000000	30.000000	23.000000	33.000000	18.000000	22.000000	26.000000	34.000000	22.000000	24.000000	35.000000	21.000000	26.000000	20.000000	30.000000	21.000000	22.000000	24.000000	24.000000	27.000000	22.000000	23.000000	19.000000
ST140930CROSSORI0001-SORT_REDUCEDDATA-FILTERED_V1_76_C50A337.5_C50A427.5	outside	23.000000	18.000000	16.000000	23.000000	15.000000	19.000000	23.000000	21.000000	20.000000	20.000000	20.000000	27.000000	15.000000	15.000000	24.000000	20.000000	20.000000	19.000000	13.000000	17.000000	19.000000	21.000000	22.000000	12.000000	15.000000	15.000000	12.000000	13.000000	20.000000	26.000000	20.000000	17.000000	22.000000	18.000000	17.000000	19.000000	20.000000	15.000000	25.000000	22.000000	13.000000	14.000000	11.000000	13.000000	25.000000	17.000000	12.000000	17.000000
ST140930CROSSORI0001-SORT_REDUCEDDATA-FILTERED_V1_77_C50A270_C50A360	outside	29.000000	16.000000	21.000000	23.000000	22.000000	26.000000	20.000000	24.000000	33.000000	23.000000	22.000000	18.000000	25.000000	22.000000	32.000000	19.000000	31.000000	21.000000	25.000000	14.000000	24.000000	15.000000	19.000000	22.000000	20.000000	18.000000	24.000000	19.000000	27.000000	27.000000	18.000000	22.000000	25.000000	20.000000	21.000000	28.000000	25.000000	20.000000	22.000000	23.000000	20.000000	23.000000	25.000000	15.000000	12.000000	14.000000	21.000000	26.000000
ST140930CROSSORI0001-SORT_REDUCEDDATA-FILTERED_V1_77_C50A292.5_C50A382.5	outside	19.000000	17.000000	24.000000	31.000000	26.000000	29.000000	31.000000	29.000000	24.000000	22.000000	26.000000	29.000000	26.000000	28.000000	31.000000	22.000000	23.000000	28.000000	29.000000	35.000000	28.000000	29.000000	24.000000	25.000000	30.000000	30.000000	27.000000	25.000000	22.000000	26.000000	33.000000	24.000000	25.000000	31.000000	28.000000	27.000000	21.000000	23.000000	18.000000	19.000000	28.000000	21.000000	27.000000	34.000000	18.000000	26.000000	24.000000	26.000000
ST140930CROSSORI0001-SORT_REDUCEDDATA-FILTERED_V1_77_C50A337.5_C50A427.5	outside	27.000000	25.000000	22.000000	23.000000	17.000000	26.000000	28.000000	30.000000	19.000000	14.000000	21.000000	26.000000	26.000000	19.000000	24.000000	33.000000	25.000000	12.000000	22.000000	21.000000	22.000000	28.000000	22.000000	17.000000	17.000000	21.000000	18.000000	23.000000	16.000000	25.000000	21.000000	21.000000	21.000000	26.000000	20.000000	23.000000	18.000000	21.000000	23.000000	25.000000	21.000000	20.000000	21.000000	20.000000	19.000000	10.000000	18.000000	23.000000
ST140930CROSSORI0001-SORT_REDUCEDDATA-FILTERED_V1_8_C50A315_C50A405	single	25.000000	28.000000	30.000000	26.000000	23.000000	28.000000	34.000000	28.000000	27.000000	32.000000	29.000000	25.000000	28.000000	26.000000	17.000000	29.000000	25.000000	33.000000	24.000000	24.000000	31.000000	28.000000	24.000000	21.000000	27.000000	29.000000	23.000000	22.000000	23.000000	21.000000	27.000000	28.000000	30.000000	21.000000	26.000000	23.000000	27.000000	25.000000	24.000000	33.000000	NaN	33.000000	33.000000	25.000000	25.000000	27.000000	24.000000	27.000000
ST140930CROSSORI0001-SORT_REDUCEDDATA-FILTERED_V1_82_C50A292.5_C50A382.5	single	31.000000	35.000000	34.000000	38.000000	37.000000	39.000000	36.000000	37.000000	35.000000	39.000000	32.000000	32.000000	36.000000	34.000000	38.000000	32.000000	40.000000	41.000000	41.000000	38.000000	36.000000	34.000000	28.000000	32.000000	38.000000	43.000000	35.000000	29.000000	39.000000	38.000000	33.000000	30.000000	33.000000	33.000000	37.000000	38.000000	31.000000	34.000000	35.000000	36.000000	30.000000	30.000000	29.000000	27.000000	31.000000	31.000000	34.000000	39.000000
ST140930CROSSORI0001-SORT_REDUCEDDATA-FILTERED_V1_83_C50A270_C50A360	single	27.000000	24.000000	24.000000	22.000000	29.000000	30.000000	28.000000	25.000000	28.000000	26.000000	25.000000	26.000000	25.000000	24.000000	31.000000	26.000000	24.000000	17.000000	20.000000	19.000000	24.000000	17.000000	22.000000	22.000000	16.000000	18.000000	26.000000	13.000000	27.000000	15.000000	24.000000	26.000000	21.000000	15.000000	19.000000	26.000000	19.000000	15.000000	24.000000	18.000000	21.000000	29.000000	17.000000	14.000000	18.000000	22.000000	28.000000	21.000000
ST140930CROSSORI0001-SORT_REDUCEDDATA-FILTERED_V1_83_C50A292.5_C50A382.5	single	31.000000	21.000000	26.000000	28.000000	26.000000	28.000000	28.000000	28.000000	30.000000	24.000000	30.000000	25.000000	34.000000	21.000000	26.000000	25.000000	26.000000	27.000000	25.000000	30.000000	23.000000	21.000000	19.000000	18.000000	23.000000	23.000000	22.000000	23.000000	19.000000	24.000000	13.000000	18.000000	21.000000	17.000000	24.000000	18.000000	16.000000	23.000000	21.000000	19.000000	19.000000	16.000000	24.000000	19.000000	14.000000	18.000000	26.000000	17.000000
ST140930CROSSORI0001-SORT_REDUCEDDATA-FILTERED_V1_83_C50A315_C50A405	single	25.000000	33.000000	30.000000	29.000000	24.000000	28.000000	30.000000	23.000000	27.000000	32.000000	32.000000	25.000000	29.000000	34.000000	24.000000	28.000000	26.000000	23.000000	25.000000	26.000000	30.000000	25.000000	18.000000	19.000000	26.000000	20.000000	15.000000	26.000000	28.000000	23.000000	18.000000	23.000000	21.000000	18.000000	25.000000	22.000000	17.000000	14.000000	14.000000	18.000000	NaN	27.000000	24.000000	22.000000	18.000000	21.000000	19.000000	25.000000
ST140930CROSSORI0001-SORT_REDUCEDDATA-FILTERED_V1_83_C50A337.5_C50A427.5	single	34.000000	38.000000	35.000000	26.000000	29.000000	32.000000	32.000000	38.000000	35.000000	31.000000	23.000000	33.000000	33.000000	30.000000	31.000000	38.000000	35.000000	20.000000	31.000000	26.000000	26.000000	27.000000	30.000000	23.000000	27.000000	28.000000	24.000000	27.000000	24.000000	28.000000	19.000000	25.000000	23.000000	18.000000	24.000000	24.000000	21.000000	28.000000	24.000000	27.000000	25.000000	23.000000	31.000000	29.000000	27.000000	25.000000	25.000000	31.000000
ST140930CROSSORI0001-SORT_REDUCEDDATA-FILTERED_V1_84_C50A292.5_C50A382.5	outside	16.000000	12.000000	17.000000	17.000000	19.000000	16.000000	14.000000	19.000000	19.000000	15.000000	12.000000	16.000000	15.000000	10.000000	16.000000	11.000000	17.000000	13.000000	16.000000	11.000000	13.000000	11.000000	14.000000	13.000000	11.000000	22.000000	17.000000	13.000000	12.000000	20.000000	9.000000	15.000000	17.000000	20.000000	13.000000	13.000000	12.000000	7.000000	15.000000	14.000000	11.000000	6.000000	24.000000	10.000000	15.000000	12.000000	14.000000	15.000000
ST140930CROSSORI0001-SORT_REDUCEDDATA-FILTERED_V1_84_C50A315_C50A405	outside	18.000000	12.000000	17.000000	16.000000	12.000000	12.000000	19.000000	14.000000	12.000000	16.000000	17.000000	17.000000	15.000000	13.000000	14.000000	13.000000	10.000000	12.000000	15.000000	18.000000	18.000000	13.000000	10.000000	12.000000	21.000000	15.000000	8.000000	17.000000	12.000000	17.000000	15.000000	12.000000	12.000000	12.000000	14.000000	18.000000	19.000000	9.000000	11.000000	9.000000	NaN	12.000000	16.000000	8.000000	15.000000	13.000000	14.000000	13.000000
ST140930CROSSORI0001-SORT_REDUCEDDATA-FILTERED_V1_85_C50A315_C50A405	single	33.000000	30.000000	43.000000	33.000000	28.000000	36.000000	33.000000	32.000000	30.000000	38.000000	40.000000	35.000000	31.000000	36.000000	36.000000	34.000000	41.000000	43.000000	35.000000	35.000000	37.000000	31.000000	38.000000	32.000000	35.000000	27.000000	36.000000	36.000000	40.000000	44.000000	33.000000	41.000000	36.000000	31.000000	33.000000	33.000000	36.000000	33.000000	42.000000	40.000000	NaN	42.000000	32.000000	36.000000	38.000000	35.000000	33.000000	32.000000
ST140930CROSSORI0001-SORT_REDUCEDDATA-FILTERED_V1_86_C50A270_C50A360	single	36.000000	37.000000	39.000000	33.000000	39.000000	46.000000	36.000000	34.000000	47.000000	44.000000	35.000000	36.000000	38.000000	45.000000	46.000000	35.000000	45.000000	35.000000	32.000000	37.000000	29.000000	30.000000	32.000000	31.000000	26.000000	33.000000	29.000000	22.000000	39.000000	32.000000	29.000000	32.000000	34.000000	29.000000	27.000000	37.000000	31.000000	34.000000	29.000000	32.000000	32.000000	34.000000	33.000000	32.000000	26.000000	30.000000	33.000000	34.000000
ST140930CROSSORI0001-SORT_REDUCEDDATA-FILTERED_V1_86_C50A337.5_C50A427.5	single	31.000000	25.000000	34.000000	31.000000	28.000000	36.000000	30.000000	32.000000	32.000000	32.000000	40.000000	29.000000	40.000000	38.000000	35.000000	39.000000	33.000000	26.000000	29.000000	29.000000	34.000000	28.000000	24.000000	25.000000	23.000000	29.000000	19.000000	22.000000	27.000000	30.000000	26.000000	27.000000	20.000000	25.000000	30.000000	33.000000	21.000000	23.000000	26.000000	30.000000	20.000000	18.000000	16.000000	27.000000	27.000000	24.000000	22.000000	24.000000
ST140930CROSSORI0001-SORT_REDUCEDDATA-FILTERED_V1_9_C50A270_C50A360	outside	21.000000	13.000000	17.000000	22.000000	18.000000	21.000000	23.000000	25.000000	28.000000	22.000000	17.000000	28.000000	27.000000	18.000000	23.000000	20.000000	17.000000	20.000000	19.000000	19.000000	22.000000	15.000000	21.000000	20.000000	15.000000	29.000000	27.000000	15.000000	28.000000	19.000000	16.000000	18.000000	31.000000	19.000000	23.000000	NaN	19.000000	20.000000	16.000000	17.000000	19.000000	21.000000	24.000000	21.000000	25.000000	23.000000	25.000000	19.000000
ST140930CROSSORI0001-SORT_REDUCEDDATA-FILTERED_V1_9_C50A292.5_C50A382.5	outside	13.000000	16.000000	14.000000	20.000000	21.000000	16.000000	17.000000	12.000000	17.000000	16.000000	15.000000	22.000000	17.000000	20.000000	19.000000	15.000000	16.000000	13.000000	15.000000	15.000000	17.000000	21.000000	15.000000	16.000000	19.000000	19.000000	15.000000	21.000000	14.000000	20.000000	12.000000	22.000000	10.000000	23.000000	14.000000	14.000000	16.000000	16.000000	14.000000	20.000000	14.000000	13.000000	16.000000	19.000000	8.000000	13.000000	15.000000	24.000000
ST140930CROSSORI0001-SORT_REDUCEDDATA-FILTERED_V1_9_C50A315_C50A405	outside	15.000000	18.000000	15.000000	14.000000	21.000000	16.000000	15.000000	16.000000	9.000000	17.000000	14.000000	16.000000	17.000000	16.000000	11.000000	15.000000	13.000000	19.000000	14.000000	14.000000	18.000000	12.000000	14.000000	7.000000	15.000000	15.000000	12.000000	8.000000	18.000000	15.000000	12.000000	16.000000	13.000000	15.000000	14.000000	14.000000	24.000000	16.000000	16.000000	16.000000	NaN	16.000000	19.000000	10.000000	11.000000	13.000000	12.000000	16.000000
ST140930CROSSORI0001-SORT_REDUCEDDATA-FILTERED_V1_9_C50A337.5_C50A427.5	outside	17.000000	14.000000	17.000000	9.000000	15.000000	13.000000	18.000000	19.000000	22.000000	12.000000	18.000000	13.000000	12.000000	10.000000	5.000000	15.000000	15.000000	12.000000	15.000000	9.000000	18.000000	18.000000	13.000000	18.000000	15.000000	16.000000	12.000000	14.000000	9.000000	20.000000	19.000000	19.000000	9.000000	17.000000	13.000000	24.000000	9.000000	15.000000	18.000000	16.000000	12.000000	13.000000	19.000000	19.000000	13.000000	9.000000	14.000000	16.000000
ST140930CROSSORI0001-SORT_REDUCEDDATA-FILTERED_V1_90_C50A270_C50A360	outside	21.000000	12.000000	25.000000	18.000000	23.000000	24.000000	26.000000	25.000000	31.000000	19.000000	23.000000	16.000000	20.000000	16.000000	20.000000	14.000000	17.000000	15.000000	17.000000	21.000000	17.000000	18.000000	15.000000	19.000000	17.000000	20.000000	15.000000	26.000000	23.000000	18.000000	10.000000	16.000000	23.000000	19.000000	12.000000	28.000000	24.000000	12.000000	15.000000	14.000000	18.000000	21.000000	14.000000	17.000000	14.000000	12.000000	21.000000	19.000000
ST140930CROSSORI0001-SORT_REDUCEDDATA-FILTERED_V1_90_C50A337.5_C50A427.5	outside	26.000000	35.000000	29.000000	27.000000	22.000000	21.000000	30.000000	33.000000	35.000000	28.000000	24.000000	30.000000	23.000000	22.000000	24.000000	33.000000	29.000000	19.000000	24.000000	28.000000	28.000000	32.000000	26.000000	23.000000	27.000000	22.000000	29.000000	28.000000	21.000000	27.000000	24.000000	20.000000	19.000000	24.000000	20.000000	26.000000	29.000000	29.000000	26.000000	25.000000	22.000000	30.000000	24.000000	19.000000	30.000000	18.000000	24.000000	24.000000
ST140930CROSSORI0001-SORT_REDUCEDDATA-FILTERED_V1_91_C50A315_C50A405	outside	28.000000	30.000000	37.000000	31.000000	25.000000	25.000000	33.000000	22.000000	27.000000	26.000000	20.000000	33.000000	35.000000	27.000000	26.000000	34.000000	24.000000	25.000000	29.000000	26.000000	26.000000	22.000000	25.000000	27.000000	20.000000	26.000000	23.000000	25.000000	23.000000	25.000000	25.000000	23.000000	23.000000	29.000000	26.000000	20.000000	31.000000	20.000000	30.000000	21.000000	NaN	27.000000	19.000000	23.000000	24.000000	27.000000	23.000000	27.000000
ST140930CROSSORI0001-SORT_REDUCEDDATA-FILTERED_V1_93_C50A337.5_C50A427.5	single	20.000000	20.000000	17.000000	14.000000	21.000000	22.000000	20.000000	14.000000	19.000000	24.000000	20.000000	20.000000	27.000000	17.000000	16.000000	19.000000	16.000000	17.000000	17.000000	20.000000	19.000000	18.000000	15.000000	15.000000	18.000000	13.000000	14.000000	19.000000	24.000000	18.000000	23.000000	17.000000	14.000000	25.000000	16.000000	23.000000	15.000000	22.000000	24.000000	19.000000	16.000000	14.000000	20.000000	19.000000	16.000000	13.000000	15.000000	19.000000
ST140930CROSSORI0001-SORT_REDUCEDDATA-FILTERED_V1_95_C50A292.5_C50A382.5	outside	18.000000	24.000000	15.000000	20.000000	25.000000	23.000000	14.000000	25.000000	19.000000	19.000000	17.000000	19.000000	12.000000	13.000000	23.000000	19.000000	16.000000	17.000000	16.000000	15.000000	16.000000	20.000000	17.000000	21.000000	15.000000	28.000000	22.000000	17.000000	23.000000	20.000000	22.000000	23.000000	19.000000	24.000000	13.000000	10.000000	20.000000	22.000000	18.000000	24.000000	16.000000	18.000000	25.000000	22.000000	14.000000	22.000000	19.000000	27.000000
ST140930CROSSORI0001-SORT_REDUCEDDATA-FILTERED_V1_95_C50A315_C50A405	outside	18.000000	17.000000	18.000000	26.000000	23.000000	21.000000	18.000000	26.000000	17.000000	19.000000	16.000000	28.000000	13.000000	18.000000	14.000000	17.000000	23.000000	27.000000	23.000000	18.000000	19.000000	20.000000	16.000000	12.000000	20.000000	18.000000	14.000000	20.000000	14.000000	27.000000	23.000000	22.000000	12.000000	18.000000	20.000000	30.000000	23.000000	13.000000	21.000000	17.000000	7.000000	20.000000	32.000000	18.000000	22.000000	23.000000	23.000000	24.000000
ST140930CROSSORI0001-SORT_REDUCEDDATA-FILTERED_V1_96_C50A292.5_C50A382.5	single	18.000000	16.000000	19.000000	20.000000	20.000000	20.000000	15.000000	18.000000	16.000000	20.000000	11.000000	14.000000	15.000000	18.000000	21.000000	18.000000	21.000000	19.000000	24.000000	16.000000	21.000000	20.000000	22.000000	22.000000	20.000000	27.000000	19.000000	14.000000	14.000000	19.000000	21.000000	18.000000	12.000000	26.000000	17.000000	19.000000	22.000000	13.000000	21.000000	19.000000	NaN	18.000000	25.000000	20.000000	11.000000	23.000000	13.000000	25.000000
[truncated: 13 more columns]
