# Supplementary material for: Coordinated multiplexing of information about separate objects in visual cortex
Source: eLife. 2022 Nov 29;11:e76452. doi: 10.7554/eLife.76452 (PMC9708082; doi:10.7554/eLife.76452)
Supplement: Source data 1. — The file and folder names are informative regarding which analyses they relate to. Some analyses are based on multiple runs of the modeling code, with slight variations due to the probabilistic nature of the analysis. [file elife-76452-data1.zip › SourceData2022/correlations_considering_latency/Cohen1_superimposed_V1_30_230_alpha_selected_origpoi-Bspikes-correlations-sameordiff.csv]

exp_title	orientation_info	cell1	cell1_type	cell2	cell2_type	correlation	pvalue	comparison	first_pref	second_pref
BR130831CROSSORI0003-SORT_REDUCEDDATA-FILTERED	C50A120_C50A210	33	outside	34	outside	-0.297697	0.3012723	2	1	2
BR130831CROSSORI0003-SORT_REDUCEDDATA-FILTERED	C50A120_C50A210	33	outside	35	outside	-0.076287	0.7954789	2	1	2
BR130831CROSSORI0003-SORT_REDUCEDDATA-FILTERED	C50A120_C50A210	33	outside	42	outside	0.449925	0.106477	2	1	2
BR130831CROSSORI0003-SORT_REDUCEDDATA-FILTERED	C50A120_C50A210	33	outside	44	outside	0.291705	0.3115709	1	1	1
BR130831CROSSORI0003-SORT_REDUCEDDATA-FILTERED	C50A120_C50A210	33	outside	48	single	0.417408	0.1375524	1	1	1
BR130831CROSSORI0003-SORT_REDUCEDDATA-FILTERED	C50A120_C50A210	33	outside	54	outside	0.600661	0.0231169	2	1	2
BR130831CROSSORI0003-SORT_REDUCEDDATA-FILTERED	C50A120_C50A210	34	outside	35	outside	0.360648	0.2052364	1	2	2
BR130831CROSSORI0003-SORT_REDUCEDDATA-FILTERED	C50A120_C50A210	34	outside	42	outside	0.236539	0.4155398	1	2	2
BR130831CROSSORI0003-SORT_REDUCEDDATA-FILTERED	C50A120_C50A210	34	outside	44	outside	-0.449957	0.1064492	2	2	1
BR130831CROSSORI0003-SORT_REDUCEDDATA-FILTERED	C50A120_C50A210	34	outside	48	single	-0.170364	0.5603667	2	2	1
BR130831CROSSORI0003-SORT_REDUCEDDATA-FILTERED	C50A120_C50A210	34	outside	54	outside	-0.384663	0.1744505	1	2	2
BR130831CROSSORI0003-SORT_REDUCEDDATA-FILTERED	C50A120_C50A210	35	outside	42	outside	0.366668	0.1972187	1	2	2
BR130831CROSSORI0003-SORT_REDUCEDDATA-FILTERED	C50A120_C50A210	35	outside	44	outside	0.040234	0.8913792	2	2	1
BR130831CROSSORI0003-SORT_REDUCEDDATA-FILTERED	C50A120_C50A210	35	outside	48	single	0.070373	0.8110605	2	2	1
BR130831CROSSORI0003-SORT_REDUCEDDATA-FILTERED	C50A120_C50A210	35	outside	54	outside	-0.095212	0.7461094	1	2	2
BR130831CROSSORI0003-SORT_REDUCEDDATA-FILTERED	C50A120_C50A210	42	outside	44	outside	0.331511	0.2469172	2	2	1
BR130831CROSSORI0003-SORT_REDUCEDDATA-FILTERED	C50A120_C50A210	42	outside	48	single	0.378162	0.1824694	2	2	1
BR130831CROSSORI0003-SORT_REDUCEDDATA-FILTERED	C50A120_C50A210	42	outside	54	outside	0.028991	0.9216304	1	2	2
BR130831CROSSORI0003-SORT_REDUCEDDATA-FILTERED	C50A120_C50A210	44	outside	48	single	0.26535	0.3592105	1	1	1
BR130831CROSSORI0003-SORT_REDUCEDDATA-FILTERED	C50A120_C50A210	44	outside	54	outside	0.239824	0.4088998	2	1	2
BR130831CROSSORI0003-SORT_REDUCEDDATA-FILTERED	C50A120_C50A210	48	single	54	outside	0.145481	0.6197224	2	1	2
BR130831CROSSORI0003-SORT_REDUCEDDATA-FILTERED	C50A60_C50A150	2	outside	33	outside	0.756643	0.04897382	1	2	2
BR130831CROSSORI0003-SORT_REDUCEDDATA-FILTERED	C50A60_C50A150	2	outside	38	outside	0.328307	0.4721937	1	2	2
BR130831CROSSORI0003-SORT_REDUCEDDATA-FILTERED	C50A60_C50A150	2	outside	42	outside	-0.296836	0.5179791	2	2	1
BR130831CROSSORI0003-SORT_REDUCEDDATA-FILTERED	C50A60_C50A150	2	outside	43	outside	-0.079783	0.864987	1	2	2
BR130831CROSSORI0003-SORT_REDUCEDDATA-FILTERED	C50A60_C50A150	2	outside	44	outside	0.522651	0.2287647	1	2	2
BR130831CROSSORI0003-SORT_REDUCEDDATA-FILTERED	C50A60_C50A150	2	outside	48	single	0.731162	0.06188495	1	2	2
BR130831CROSSORI0003-SORT_REDUCEDDATA-FILTERED	C50A60_C50A150	2	outside	52	single	0.204365	0.6602579	1	2	2
BR130831CROSSORI0003-SORT_REDUCEDDATA-FILTERED	C50A60_C50A150	2	outside	66	single	0.728828	0.0631503	1	2	2
BR130831CROSSORI0003-SORT_REDUCEDDATA-FILTERED	C50A60_C50A150	33	outside	38	outside	0.379581	0.4010046	1	2	2
BR130831CROSSORI0003-SORT_REDUCEDDATA-FILTERED	C50A60_C50A150	33	outside	42	outside	-0.346594	0.4462993	2	2	1
BR130831CROSSORI0003-SORT_REDUCEDDATA-FILTERED	C50A60_C50A150	33	outside	43	outside	0.34577	0.4474538	1	2	2
BR130831CROSSORI0003-SORT_REDUCEDDATA-FILTERED	C50A60_C50A150	33	outside	44	outside	0.195283	0.6747618	1	2	2
BR130831CROSSORI0003-SORT_REDUCEDDATA-FILTERED	C50A60_C50A150	33	outside	48	single	0.484201	0.270864	1	2	2
BR130831CROSSORI0003-SORT_REDUCEDDATA-FILTERED	C50A60_C50A150	33	outside	52	single	-0.111636	0.8116595	1	2	2
BR130831CROSSORI0003-SORT_REDUCEDDATA-FILTERED	C50A60_C50A150	33	outside	66	single	0.52369	0.2276727	1	2	2
BR130831CROSSORI0003-SORT_REDUCEDDATA-FILTERED	C50A60_C50A150	38	outside	42	outside	-0.239096	0.6056007	2	2	1
BR130831CROSSORI0003-SORT_REDUCEDDATA-FILTERED	C50A60_C50A150	38	outside	43	outside	0.113143	0.8091489	1	2	2
BR130831CROSSORI0003-SORT_REDUCEDDATA-FILTERED	C50A60_C50A150	38	outside	44	outside	0.46188	0.2967774	1	2	2
BR130831CROSSORI0003-SORT_REDUCEDDATA-FILTERED	C50A60_C50A150	38	outside	48	single	-0.069316	0.8826078	1	2	2
BR130831CROSSORI0003-SORT_REDUCEDDATA-FILTERED	C50A60_C50A150	38	outside	52	single	-0.787167	0.03565719	1	2	2
BR130831CROSSORI0003-SORT_REDUCEDDATA-FILTERED	C50A60_C50A150	38	outside	66	single	0.053594	0.9091462	1	2	2
BR130831CROSSORI0003-SORT_REDUCEDDATA-FILTERED	C50A60_C50A150	42	outside	43	outside	0.381373	0.3985986	2	1	2
BR130831CROSSORI0003-SORT_REDUCEDDATA-FILTERED	C50A60_C50A150	42	outside	44	outside	-0.570479	0.1810939	2	1	2
BR130831CROSSORI0003-SORT_REDUCEDDATA-FILTERED	C50A60_C50A150	42	outside	48	single	-0.092645	0.843395	2	1	2
BR130831CROSSORI0003-SORT_REDUCEDDATA-FILTERED	C50A60_C50A150	42	outside	52	single	0	1	2	1	2
BR130831CROSSORI0003-SORT_REDUCEDDATA-FILTERED	C50A60_C50A150	42	outside	66	single	-0.06102	0.8966025	2	1	2
BR130831CROSSORI0003-SORT_REDUCEDDATA-FILTERED	C50A60_C50A150	43	outside	44	outside	-0.154713	0.7404828	1	2	2
BR130831CROSSORI0003-SORT_REDUCEDDATA-FILTERED	C50A60_C50A150	43	outside	48	single	-0.304195	0.507141	1	2	2
BR130831CROSSORI0003-SORT_REDUCEDDATA-FILTERED	C50A60_C50A150	43	outside	52	single	-0.459907	0.2991188	1	2	2
BR130831CROSSORI0003-SORT_REDUCEDDATA-FILTERED	C50A60_C50A150	43	outside	66	single	0.359043	0.4289863	1	2	2
BR130831CROSSORI0003-SORT_REDUCEDDATA-FILTERED	C50A60_C50A150	44	outside	48	single	0.0522	0.9115039	1	2	2
BR130831CROSSORI0003-SORT_REDUCEDDATA-FILTERED	C50A60_C50A150	44	outside	52	single	-0.128624	0.783443	1	2	2
BR130831CROSSORI0003-SORT_REDUCEDDATA-FILTERED	C50A60_C50A150	44	outside	66	single	0.593067	0.1604619	1	2	2
BR130831CROSSORI0003-SORT_REDUCEDDATA-FILTERED	C50A60_C50A150	48	single	52	single	0.425227	0.3415666	1	2	2
BR130831CROSSORI0003-SORT_REDUCEDDATA-FILTERED	C50A60_C50A150	48	single	66	single	0.37957	0.4010194	1	2	2
BR130831CROSSORI0003-SORT_REDUCEDDATA-FILTERED	C50A60_C50A150	52	single	66	single	0.181309	0.6972336	1	2	2
BR130831CROSSORI0003-SORT_REDUCEDDATA-FILTERED	C50A90_C50A180	34	outside	35	outside	0.358941	0.1888892	1	2	2
BR130831CROSSORI0003-SORT_REDUCEDDATA-FILTERED	C50A90_C50A180	34	outside	37	outside	0.043652	0.8772405	2	2	1
BR130831CROSSORI0003-SORT_REDUCEDDATA-FILTERED	C50A90_C50A180	34	outside	43	outside	0.310166	0.2605542	1	2	2
BR130831CROSSORI0003-SORT_REDUCEDDATA-FILTERED	C50A90_C50A180	34	outside	56	single	0.138832	0.6216967	2	2	1
BR130831CROSSORI0003-SORT_REDUCEDDATA-FILTERED	C50A90_C50A180	35	outside	37	outside	0.760069	0.001006927	2	2	1
BR130831CROSSORI0003-SORT_REDUCEDDATA-FILTERED	C50A90_C50A180	35	outside	43	outside	0.734325	0.001824473	1	2	2
BR130831CROSSORI0003-SORT_REDUCEDDATA-FILTERED	C50A90_C50A180	35	outside	56	single	0.227515	0.4147891	2	2	1
BR130831CROSSORI0003-SORT_REDUCEDDATA-FILTERED	C50A90_C50A180	37	outside	43	outside	0.537316	0.03886835	2	1	2
BR130831CROSSORI0003-SORT_REDUCEDDATA-FILTERED	C50A90_C50A180	37	outside	56	single	0.486114	0.06616961	1	1	1
BR130831CROSSORI0003-SORT_REDUCEDDATA-FILTERED	C50A90_C50A180	43	outside	56	single	0.057765	0.8379745	2	2	1
BR130901MAP0017-SORT_REDUCEDDATA-FILTERED	C50A170_C50A260	1090	outside	1138	single	0.680539	0.007389505	1	1	1
BR130901MAP0017-SORT_REDUCEDDATA-FILTERED	C50A170_C50A260	1090	outside	1164	single	0.302902	0.2924889	2	1	2
BR130901MAP0017-SORT_REDUCEDDATA-FILTERED	C50A170_C50A260	1090	outside	1240	single	0.600097	0.02328037	2	1	2
BR130901MAP0017-SORT_REDUCEDDATA-FILTERED	C50A170_C50A260	1090	outside	1256	outside	0.575248	0.03137811	2	1	2
BR130901MAP0017-SORT_REDUCEDDATA-FILTERED	C50A170_C50A260	1090	outside	1297	outside	0.30186	0.2942346	1	1	1
BR130901MAP0017-SORT_REDUCEDDATA-FILTERED	C50A170_C50A260	1090	outside	1454	outside	0.043806	0.8817953	2	1	2
BR130901MAP0017-SORT_REDUCEDDATA-FILTERED	C50A170_C50A260	1090	outside	456	outside	0.559739	0.03739329	1	1	1
BR130901MAP0017-SORT_REDUCEDDATA-FILTERED	C50A170_C50A260	1090	outside	536	outside	0.046978	0.8732947	1	1	1
BR130901MAP0017-SORT_REDUCEDDATA-FILTERED	C50A170_C50A260	1138	single	1164	single	0.239115	0.4103275	2	1	2
BR130901MAP0017-SORT_REDUCEDDATA-FILTERED	C50A170_C50A260	1138	single	1240	single	0.696555	0.005643225	2	1	2
BR130901MAP0017-SORT_REDUCEDDATA-FILTERED	C50A170_C50A260	1138	single	1256	outside	0.407988	0.147578	2	1	2
BR130901MAP0017-SORT_REDUCEDDATA-FILTERED	C50A170_C50A260	1138	single	1297	outside	0.311188	0.2788165	1	1	1
BR130901MAP0017-SORT_REDUCEDDATA-FILTERED	C50A170_C50A260	1138	single	1454	outside	0.30632	0.286803	2	1	2
BR130901MAP0017-SORT_REDUCEDDATA-FILTERED	C50A170_C50A260	1138	single	456	outside	0.751751	0.001931334	1	1	1
BR130901MAP0017-SORT_REDUCEDDATA-FILTERED	C50A170_C50A260	1138	single	536	outside	-0.180597	0.5366775	1	1	1
BR130901MAP0017-SORT_REDUCEDDATA-FILTERED	C50A170_C50A260	1164	single	1240	single	0.224498	0.440347	1	2	2
BR130901MAP0017-SORT_REDUCEDDATA-FILTERED	C50A170_C50A260	1164	single	1256	outside	0.274791	0.3417092	1	2	2
BR130901MAP0017-SORT_REDUCEDDATA-FILTERED	C50A170_C50A260	1164	single	1297	outside	-0.146196	0.6179845	2	2	1
BR130901MAP0017-SORT_REDUCEDDATA-FILTERED	C50A170_C50A260	1164	single	1454	outside	-0.052588	0.8582965	1	2	2
BR130901MAP0017-SORT_REDUCEDDATA-FILTERED	C50A170_C50A260	1164	single	456	outside	0.302454	0.2932384	2	2	1
BR130901MAP0017-SORT_REDUCEDDATA-FILTERED	C50A170_C50A260	1164	single	536	outside	0.521656	0.05572332	2	2	1
BR130901MAP0017-SORT_REDUCEDDATA-FILTERED	C50A170_C50A260	1240	single	1256	outside	0.362035	0.2033714	1	2	2
BR130901MAP0017-SORT_REDUCEDDATA-FILTERED	C50A170_C50A260	1240	single	1297	outside	0.39179	0.1659267	2	2	1
BR130901MAP0017-SORT_REDUCEDDATA-FILTERED	C50A170_C50A260	1240	single	1454	outside	0.111299	0.7048401	1	2	2
BR130901MAP0017-SORT_REDUCEDDATA-FILTERED	C50A170_C50A260	1240	single	456	outside	0.646933	0.01239749	2	2	1
BR130901MAP0017-SORT_REDUCEDDATA-FILTERED	C50A170_C50A260	1240	single	536	outside	0.057148	0.8461368	2	2	1
BR130901MAP0017-SORT_REDUCEDDATA-FILTERED	C50A170_C50A260	1256	outside	1297	outside	0.449628	0.1067372	2	2	1
BR130901MAP0017-SORT_REDUCEDDATA-FILTERED	C50A170_C50A260	1256	outside	1454	outside	-0.442973	0.112671	1	2	2
BR130901MAP0017-SORT_REDUCEDDATA-FILTERED	C50A170_C50A260	1256	outside	456	outside	0.639525	0.01378663	2	2	1
BR130901MAP0017-SORT_REDUCEDDATA-FILTERED	C50A170_C50A260	1256	outside	536	outside	0.006597	0.9821443	2	2	1
BR130901MAP0017-SORT_REDUCEDDATA-FILTERED	C50A170_C50A260	1297	outside	1454	outside	-0.434688	0.1203672	2	1	2
BR130901MAP0017-SORT_REDUCEDDATA-FILTERED	C50A170_C50A260	1297	outside	456	outside	0.591347	0.02592732	1	1	1
BR130901MAP0017-SORT_REDUCEDDATA-FILTERED	C50A170_C50A260	1297	outside	536	outside	-0.344931	0.2271271	1	1	1
BR130901MAP0017-SORT_REDUCEDDATA-FILTERED	C50A170_C50A260	1454	outside	456	outside	-0.014254	0.9614277	2	2	1
BR130901MAP0017-SORT_REDUCEDDATA-FILTERED	C50A170_C50A260	1454	outside	536	outside	-0.160337	0.5839963	2	2	1
BR130901MAP0017-SORT_REDUCEDDATA-FILTERED	C50A170_C50A260	456	outside	536	outside	-0.061944	0.8333823	1	1	1
BR130901MAP0017-SORT_REDUCEDDATA-FILTERED	C50A200_C50A290	1090	outside	1138	single	0.338786	0.2360635	2	2	1
BR130901MAP0017-SORT_REDUCEDDATA-FILTERED	C50A200_C50A290	1090	outside	1334	single	0.323803	0.2587425	1	2	2
BR130901MAP0017-SORT_REDUCEDDATA-FILTERED	C50A200_C50A290	1090	outside	1454	outside	-0.03946	0.8934565	2	2	1
BR130901MAP0017-SORT_REDUCEDDATA-FILTERED	C50A200_C50A290	1138	single	1334	single	0.524722	0.05404606	2	1	2
BR130901MAP0017-SORT_REDUCEDDATA-FILTERED	C50A200_C50A290	1138	single	1454	outside	-0.080342	0.7848328	1	1	1
BR130901MAP0017-SORT_REDUCEDDATA-FILTERED	C50A200_C50A290	1334	single	1454	outside	0.122795	0.6757935	2	2	1
BR130901MAP0017-SORT_REDUCEDDATA-FILTERED	C50A230_C50A320	1256	outside	1277	outside	-0.064581	0.8263864	1	1	1
BR130901MAP0017-SORT_REDUCEDDATA-FILTERED	C50A230_C50A320	1256	outside	1315	single	-0.022027	0.9404204	2	1	2
BR130901MAP0017-SORT_REDUCEDDATA-FILTERED	C50A230_C50A320	1256	outside	1334	single	0.384455	0.1747041	2	1	2
BR130901MAP0017-SORT_REDUCEDDATA-FILTERED	C50A230_C50A320	1256	outside	1436	single	-0.014078	0.9619024	2	1	2
BR130901MAP0017-SORT_REDUCEDDATA-FILTERED	C50A230_C50A320	1256	outside	1454	outside	0.025451	0.931177	1	1	1
BR130901MAP0017-SORT_REDUCEDDATA-FILTERED	C50A230_C50A320	1256	outside	436	single	0.320041	0.2646362	2	1	2
BR130901MAP0017-SORT_REDUCEDDATA-FILTERED	C50A230_C50A320	1277	outside	1315	single	0.366369	0.1976116	2	1	2
BR130901MAP0017-SORT_REDUCEDDATA-FILTERED	C50A230_C50A320	1277	outside	1334	single	0.109233	0.7100987	2	1	2
BR130901MAP0017-SORT_REDUCEDDATA-FILTERED	C50A230_C50A320	1277	outside	1436	single	0.157756	0.5901432	2	1	2
BR130901MAP0017-SORT_REDUCEDDATA-FILTERED	C50A230_C50A320	1277	outside	1454	outside	0.124091	0.6725454	1	1	1
BR130901MAP0017-SORT_REDUCEDDATA-FILTERED	C50A230_C50A320	1277	outside	436	single	-0.336125	0.239998	2	1	2
BR130901MAP0017-SORT_REDUCEDDATA-FILTERED	C50A230_C50A320	1315	single	1334	single	0.346369	0.2250662	1	2	2
BR130901MAP0017-SORT_REDUCEDDATA-FILTERED	C50A230_C50A320	1315	single	1436	single	-0.259434	0.3704194	1	2	2
BR130901MAP0017-SORT_REDUCEDDATA-FILTERED	C50A230_C50A320	1315	single	1454	outside	0.01326	0.9641144	2	2	1
BR130901MAP0017-SORT_REDUCEDDATA-FILTERED	C50A230_C50A320	1315	single	436	single	-0.394895	0.1622989	1	2	2
BR130901MAP0017-SORT_REDUCEDDATA-FILTERED	C50A230_C50A320	1334	single	1436	single	0.284812	0.3236646	1	2	2
BR130901MAP0017-SORT_REDUCEDDATA-FILTERED	C50A230_C50A320	1334	single	1454	outside	0.423359	0.1314591	2	2	1
BR130901MAP0017-SORT_REDUCEDDATA-FILTERED	C50A230_C50A320	1334	single	436	single	0.504478	0.06582124	1	2	2
BR130901MAP0017-SORT_REDUCEDDATA-FILTERED	C50A230_C50A320	1436	single	1454	outside	0.46924	0.09050844	2	2	1
BR130901MAP0017-SORT_REDUCEDDATA-FILTERED	C50A230_C50A320	1436	single	436	single	0.392489	0.1651052	1	2	2
BR130901MAP0017-SORT_REDUCEDDATA-FILTERED	C50A230_C50A320	1454	outside	436	single	0.264998	0.3598725	2	1	2
BR131001MAP0032-SORT_REDUCEDDATA-FILTERED	C50A-90_C50A0	65	single	73	single	0.294719	0.06855708	1	1	1
ST140421CROSSORI0001-SORT_REDUCEDDATA-FILTERED	C50A0_C50A90	10	outside	12	outside	0.180217	0.4888401	2	1	2
ST140421CROSSORI0001-SORT_REDUCEDDATA-FILTERED	C50A0_C50A90	10	outside	17	single	0.573146	0.01616893	1	1	1
ST140421CROSSORI0001-SORT_REDUCEDDATA-FILTERED	C50A0_C50A90	10	outside	18	intermediate	0.148	0.5707972	1	1	1
ST140421CROSSORI0001-SORT_REDUCEDDATA-FILTERED	C50A0_C50A90	10	outside	25	single	-0.165524	0.5254993	1	1	1
ST140421CROSSORI0001-SORT_REDUCEDDATA-FILTERED	C50A0_C50A90	10	outside	29	single	0.099841	0.7030141	1	1	1
ST140421CROSSORI0001-SORT_REDUCEDDATA-FILTERED	C50A0_C50A90	10	outside	35	single	0.273086	0.2889061	2	1	2
ST140421CROSSORI0001-SORT_REDUCEDDATA-FILTERED	C50A0_C50A90	10	outside	8	outside	-0.228971	0.3767022	1	1	1
ST140421CROSSORI0001-SORT_REDUCEDDATA-FILTERED	C50A0_C50A90	10	outside	84	outside	-0.599477	0.01097727	2	1	2
ST140421CROSSORI0001-SORT_REDUCEDDATA-FILTERED	C50A0_C50A90	12	outside	17	single	0.470285	0.05677527	2	2	1
ST140421CROSSORI0001-SORT_REDUCEDDATA-FILTERED	C50A0_C50A90	12	outside	18	intermediate	0.144569	0.5798569	2	2	1
ST140421CROSSORI0001-SORT_REDUCEDDATA-FILTERED	C50A0_C50A90	12	outside	25	single	-0.103212	0.6934362	2	2	1
ST140421CROSSORI0001-SORT_REDUCEDDATA-FILTERED	C50A0_C50A90	12	outside	29	single	0.191202	0.4622655	2	2	1
ST140421CROSSORI0001-SORT_REDUCEDDATA-FILTERED	C50A0_C50A90	12	outside	35	single	0.561768	0.01893564	1	2	2
ST140421CROSSORI0001-SORT_REDUCEDDATA-FILTERED	C50A0_C50A90	12	outside	8	outside	0.390615	0.1210896	2	2	1
ST140421CROSSORI0001-SORT_REDUCEDDATA-FILTERED	C50A0_C50A90	12	outside	84	outside	0.067617	0.7965204	1	2	2
ST140421CROSSORI0001-SORT_REDUCEDDATA-FILTERED	C50A0_C50A90	17	single	18	intermediate	0.159029	0.5420929	1	1	1
ST140421CROSSORI0001-SORT_REDUCEDDATA-FILTERED	C50A0_C50A90	17	single	25	single	0.146875	0.5737623	1	1	1
ST140421CROSSORI0001-SORT_REDUCEDDATA-FILTERED	C50A0_C50A90	17	single	29	single	0.37577	0.1371624	1	1	1
ST140421CROSSORI0001-SORT_REDUCEDDATA-FILTERED	C50A0_C50A90	17	single	35	single	0.674178	0.002998148	2	1	2
ST140421CROSSORI0001-SORT_REDUCEDDATA-FILTERED	C50A0_C50A90	17	single	8	outside	0.083044	0.751346	1	1	1
ST140421CROSSORI0001-SORT_REDUCEDDATA-FILTERED	C50A0_C50A90	17	single	84	outside	-0.210551	0.4172769	2	1	2
ST140421CROSSORI0001-SORT_REDUCEDDATA-FILTERED	C50A0_C50A90	18	intermediate	25	single	0.149345	0.5672631	1	1	1
ST140421CROSSORI0001-SORT_REDUCEDDATA-FILTERED	C50A0_C50A90	18	intermediate	29	single	0.196408	0.4499286	1	1	1
ST140421CROSSORI0001-SORT_REDUCEDDATA-FILTERED	C50A0_C50A90	18	intermediate	35	single	-0.179319	0.4910429	2	1	2
ST140421CROSSORI0001-SORT_REDUCEDDATA-FILTERED	C50A0_C50A90	18	intermediate	8	outside	0.238557	0.3564823	1	1	1
ST140421CROSSORI0001-SORT_REDUCEDDATA-FILTERED	C50A0_C50A90	18	intermediate	84	outside	0.034415	0.8956742	2	1	2
ST140421CROSSORI0001-SORT_REDUCEDDATA-FILTERED	C50A0_C50A90	25	single	29	single	0.184758	0.4777657	1	1	1
ST140421CROSSORI0001-SORT_REDUCEDDATA-FILTERED	C50A0_C50A90	25	single	35	single	0.364629	0.1501532	2	1	2
ST140421CROSSORI0001-SORT_REDUCEDDATA-FILTERED	C50A0_C50A90	25	single	8	outside	0.090776	0.7289776	1	1	1
ST140421CROSSORI0001-SORT_REDUCEDDATA-FILTERED	C50A0_C50A90	25	single	84	outside	0.046298	0.8599454	2	1	2
ST140421CROSSORI0001-SORT_REDUCEDDATA-FILTERED	C50A0_C50A90	29	single	35	single	0.037206	0.887263	2	1	2
ST140421CROSSORI0001-SORT_REDUCEDDATA-FILTERED	C50A0_C50A90	29	single	8	outside	-0.126348	0.6289459	1	1	1
ST140421CROSSORI0001-SORT_REDUCEDDATA-FILTERED	C50A0_C50A90	29	single	84	outside	-0.419905	0.09333763	2	1	2
ST140421CROSSORI0001-SORT_REDUCEDDATA-FILTERED	C50A0_C50A90	35	single	8	outside	0.169337	0.5158646	2	2	1
ST140421CROSSORI0001-SORT_REDUCEDDATA-FILTERED	C50A0_C50A90	35	single	84	outside	0.114625	0.6613407	1	2	2
ST140421CROSSORI0001-SORT_REDUCEDDATA-FILTERED	C50A0_C50A90	8	outside	84	outside	0.392893	0.1187456	2	1	2
ST140421CROSSORI0001-SORT_REDUCEDDATA-FILTERED	C50A45_C50A135	15	outside	27	outside	0.42249	0.08069669	2	2	1
ST140421CROSSORI0001-SORT_REDUCEDDATA-FILTERED	C50A45_C50A135	15	outside	64	outside	0.086196	0.7337963	2	2	1
ST140421CROSSORI0001-SORT_REDUCEDDATA-FILTERED	C50A45_C50A135	27	outside	64	outside	0.312315	0.2070326	1	1	1
ST140425CROSSORI0001-SORT_REDUCEDDATA-FILTERED	C50A-45_C50A-135	10	single	14	intermediate	-0.049234	0.803518	2	2	1
ST140425CROSSORI0001-SORT_REDUCEDDATA-FILTERED	C50A-45_C50A-135	10	single	30	single	0.062483	0.7521062	2	2	1
ST140425CROSSORI0001-SORT_REDUCEDDATA-FILTERED	C50A-45_C50A-135	10	single	37	outside	0.225844	0.2478556	1	2	2
ST140425CROSSORI0001-SORT_REDUCEDDATA-FILTERED	C50A-45_C50A-135	10	single	51	single	-0.32587	0.09059351	2	2	1
ST140425CROSSORI0001-SORT_REDUCEDDATA-FILTERED	C50A-45_C50A-135	10	single	62	single	-0.1548	0.4315516	1	2	2
ST140425CROSSORI0001-SORT_REDUCEDDATA-FILTERED	C50A-45_C50A-135	10	single	8	single	0.02444	0.9017552	2	2	1
ST140425CROSSORI0001-SORT_REDUCEDDATA-FILTERED	C50A-45_C50A-135	10	single	99	outside	0.209987	0.2834951	2	2	1
ST140425CROSSORI0001-SORT_REDUCEDDATA-FILTERED	C50A-45_C50A-135	14	intermediate	30	single	0.091025	0.6450432	1	1	1
ST140425CROSSORI0001-SORT_REDUCEDDATA-FILTERED	C50A-45_C50A-135	14	intermediate	37	outside	-0.010494	0.9577312	2	1	2
ST140425CROSSORI0001-SORT_REDUCEDDATA-FILTERED	C50A-45_C50A-135	14	intermediate	51	single	-0.260502	0.180618	1	1	1
ST140425CROSSORI0001-SORT_REDUCEDDATA-FILTERED	C50A-45_C50A-135	14	intermediate	62	single	0.255108	0.1901406	2	1	2
ST140425CROSSORI0001-SORT_REDUCEDDATA-FILTERED	C50A-45_C50A-135	14	intermediate	8	single	0.053583	0.7865426	1	1	1
ST140425CROSSORI0001-SORT_REDUCEDDATA-FILTERED	C50A-45_C50A-135	14	intermediate	99	outside	-0.130153	0.5091741	1	1	1
ST140425CROSSORI0001-SORT_REDUCEDDATA-FILTERED	C50A-45_C50A-135	30	single	37	outside	0.187812	0.3385426	2	1	2
ST140425CROSSORI0001-SORT_REDUCEDDATA-FILTERED	C50A-45_C50A-135	30	single	51	single	-0.322882	0.09376501	1	1	1
ST140425CROSSORI0001-SORT_REDUCEDDATA-FILTERED	C50A-45_C50A-135	30	single	62	single	0.024564	0.901258	2	1	2
ST140425CROSSORI0001-SORT_REDUCEDDATA-FILTERED	C50A-45_C50A-135	30	single	8	single	-0.181262	0.3559554	1	1	1
ST140425CROSSORI0001-SORT_REDUCEDDATA-FILTERED	C50A-45_C50A-135	30	single	99	outside	0.435745	0.020459	1	1	1
ST140425CROSSORI0001-SORT_REDUCEDDATA-FILTERED	C50A-45_C50A-135	37	outside	51	single	0.085897	0.6638481	2	2	1
ST140425CROSSORI0001-SORT_REDUCEDDATA-FILTERED	C50A-45_C50A-135	37	outside	62	single	0.012602	0.9492524	1	2	2
ST140425CROSSORI0001-SORT_REDUCEDDATA-FILTERED	C50A-45_C50A-135	37	outside	8	single	0.213457	0.2754294	2	2	1
ST140425CROSSORI0001-SORT_REDUCEDDATA-FILTERED	C50A-45_C50A-135	37	outside	99	outside	0.305229	0.1142347	2	2	1
ST140425CROSSORI0001-SORT_REDUCEDDATA-FILTERED	C50A-45_C50A-135	51	single	62	single	-0.049909	0.8008802	2	1	2
ST140425CROSSORI0001-SORT_REDUCEDDATA-FILTERED	C50A-45_C50A-135	51	single	8	single	0.100113	0.6122455	1	1	1
ST140425CROSSORI0001-SORT_REDUCEDDATA-FILTERED	C50A-45_C50A-135	51	single	99	outside	-0.059056	0.7653161	1	1	1
ST140425CROSSORI0001-SORT_REDUCEDDATA-FILTERED	C50A-45_C50A-135	62	single	8	single	0.233548	0.2316555	2	2	1
ST140425CROSSORI0001-SORT_REDUCEDDATA-FILTERED	C50A-45_C50A-135	62	single	99	outside	0.115979	0.5567269	2	2	1
ST140425CROSSORI0001-SORT_REDUCEDDATA-FILTERED	C50A-45_C50A-135	8	single	99	outside	-0.169765	0.387779	1	1	1
ST140425CROSSORI0001-SORT_REDUCEDDATA-FILTERED	C50A0_C50A-90	12	single	14	intermediate	0.353386	0.07057389	2	1	2
ST140425CROSSORI0001-SORT_REDUCEDDATA-FILTERED	C50A0_C50A-90	12	single	16	single	-0.100524	0.6178577	1	1	1
ST140425CROSSORI0001-SORT_REDUCEDDATA-FILTERED	C50A0_C50A-90	12	single	19	outside	0.234162	0.2397552	2	1	2
ST140425CROSSORI0001-SORT_REDUCEDDATA-FILTERED	C50A0_C50A-90	12	single	24	outside	0.005016	0.9801901	2	1	2
ST140425CROSSORI0001-SORT_REDUCEDDATA-FILTERED	C50A0_C50A-90	12	single	25	single	0.317492	0.1065828	1	1	1
ST140425CROSSORI0001-SORT_REDUCEDDATA-FILTERED	C50A0_C50A-90	12	single	27	single	0.153952	0.4432652	1	1	1
ST140425CROSSORI0001-SORT_REDUCEDDATA-FILTERED	C50A0_C50A-90	12	single	32	outside	0.151015	0.4521156	2	1	2
ST140425CROSSORI0001-SORT_REDUCEDDATA-FILTERED	C50A0_C50A-90	12	single	49	outside	-0.106891	0.5956516	1	1	1
ST140425CROSSORI0001-SORT_REDUCEDDATA-FILTERED	C50A0_C50A-90	12	single	64	outside	0.06483	0.7480114	1	1	1
ST140425CROSSORI0001-SORT_REDUCEDDATA-FILTERED	C50A0_C50A-90	12	single	92	single	0.349718	0.0737519	1	1	1
ST140425CROSSORI0001-SORT_REDUCEDDATA-FILTERED	C50A0_C50A-90	12	single	96	single	0.213191	0.2856611	2	1	2
ST140425CROSSORI0001-SORT_REDUCEDDATA-FILTERED	C50A0_C50A-90	14	intermediate	16	single	-0.107181	0.5946479	2	2	1
ST140425CROSSORI0001-SORT_REDUCEDDATA-FILTERED	C50A0_C50A-90	14	intermediate	19	outside	0.39888	0.03930317	1	2	2
ST140425CROSSORI0001-SORT_REDUCEDDATA-FILTERED	C50A0_C50A-90	14	intermediate	24	outside	0.224041	0.2612583	1	2	2
ST140425CROSSORI0001-SORT_REDUCEDDATA-FILTERED	C50A0_C50A-90	14	intermediate	25	single	-0.329755	0.09300887	2	2	1
ST140425CROSSORI0001-SORT_REDUCEDDATA-FILTERED	C50A0_C50A-90	14	intermediate	27	single	0.110429	0.5834617	2	2	1
ST140425CROSSORI0001-SORT_REDUCEDDATA-FILTERED	C50A0_C50A-90	14	intermediate	32	outside	0.290526	0.141532	1	2	2
ST140425CROSSORI0001-SORT_REDUCEDDATA-FILTERED	C50A0_C50A-90	14	intermediate	49	outside	0.069466	0.7306265	2	2	1
ST140425CROSSORI0001-SORT_REDUCEDDATA-FILTERED	C50A0_C50A-90	14	intermediate	64	outside	-0.042884	0.8318051	2	2	1
ST140425CROSSORI0001-SORT_REDUCEDDATA-FILTERED	C50A0_C50A-90	14	intermediate	92	single	0.059051	0.769846	2	2	1
ST140425CROSSORI0001-SORT_REDUCEDDATA-FILTERED	C50A0_C50A-90	14	intermediate	96	single	-0.009778	0.9613931	1	2	2
ST140425CROSSORI0001-SORT_REDUCEDDATA-FILTERED	C50A0_C50A-90	16	single	19	outside	0.334796	0.08782347	2	1	2
ST140425CROSSORI0001-SORT_REDUCEDDATA-FILTERED	C50A0_C50A-90	16	single	24	outside	0.373492	0.05498573	2	1	2
ST140425CROSSORI0001-SORT_REDUCEDDATA-FILTERED	C50A0_C50A-90	16	single	25	single	0.204032	0.3073461	1	1	1
ST140425CROSSORI0001-SORT_REDUCEDDATA-FILTERED	C50A0_C50A-90	16	single	27	single	0.211484	0.2896268	1	1	1
ST140425CROSSORI0001-SORT_REDUCEDDATA-FILTERED	C50A0_C50A-90	16	single	32	outside	0.304143	0.1229777	2	1	2
ST140425CROSSORI0001-SORT_REDUCEDDATA-FILTERED	C50A0_C50A-90	16	single	49	outside	0.050379	0.8029365	1	1	1
ST140425CROSSORI0001-SORT_REDUCEDDATA-FILTERED	C50A0_C50A-90	16	single	64	outside	-0.002478	0.9902124	1	1	1
ST140425CROSSORI0001-SORT_REDUCEDDATA-FILTERED	C50A0_C50A-90	16	single	92	single	-0.121403	0.5463648	1	1	1
ST140425CROSSORI0001-SORT_REDUCEDDATA-FILTERED	C50A0_C50A-90	16	single	96	single	0.118775	0.5551469	2	1	2
ST140425CROSSORI0001-SORT_REDUCEDDATA-FILTERED	C50A0_C50A-90	19	outside	24	outside	0.424609	0.02727301	1	2	2
ST140425CROSSORI0001-SORT_REDUCEDDATA-FILTERED	C50A0_C50A-90	19	outside	25	single	0.096287	0.6328203	2	2	1
ST140425CROSSORI0001-SORT_REDUCEDDATA-FILTERED	C50A0_C50A-90	19	outside	27	single	0.449473	0.01866751	2	2	1
ST140425CROSSORI0001-SORT_REDUCEDDATA-FILTERED	C50A0_C50A-90	19	outside	32	outside	0.501677	0.007673558	1	2	2
ST140425CROSSORI0001-SORT_REDUCEDDATA-FILTERED	C50A0_C50A-90	19	outside	49	outside	0.289197	0.1434453	2	2	1
ST140425CROSSORI0001-SORT_REDUCEDDATA-FILTERED	C50A0_C50A-90	19	outside	64	outside	0.41256	0.03246935	2	2	1
ST140425CROSSORI0001-SORT_REDUCEDDATA-FILTERED	C50A0_C50A-90	19	outside	92	single	0.132565	0.5097968	2	2	1
ST140425CROSSORI0001-SORT_REDUCEDDATA-FILTERED	C50A0_C50A-90	19	outside	96	single	0.065315	0.7461872	1	2	2
ST140425CROSSORI0001-SORT_REDUCEDDATA-FILTERED	C50A0_C50A-90	24	outside	25	single	0.020666	0.9185099	2	2	1
ST140425CROSSORI0001-SORT_REDUCEDDATA-FILTERED	C50A0_C50A-90	24	outside	27	single	0.302565	0.1250315	2	2	1
ST140425CROSSORI0001-SORT_REDUCEDDATA-FILTERED	C50A0_C50A-90	24	outside	32	outside	0.559679	0.002401465	1	2	2
ST140425CROSSORI0001-SORT_REDUCEDDATA-FILTERED	C50A0_C50A-90	24	outside	49	outside	0.024908	0.9018532	2	2	1
ST140425CROSSORI0001-SORT_REDUCEDDATA-FILTERED	C50A0_C50A-90	24	outside	64	outside	0.017904	0.9293702	2	2	1
ST140425CROSSORI0001-SORT_REDUCEDDATA-FILTERED	C50A0_C50A-90	24	outside	92	single	-0.157729	0.4320202	2	2	1
ST140425CROSSORI0001-SORT_REDUCEDDATA-FILTERED	C50A0_C50A-90	24	outside	96	single	-0.131187	0.5142447	1	2	2
ST140425CROSSORI0001-SORT_REDUCEDDATA-FILTERED	C50A0_C50A-90	25	single	27	single	-0.025944	0.8977916	1	1	1
ST140425CROSSORI0001-SORT_REDUCEDDATA-FILTERED	C50A0_C50A-90	25	single	32	outside	0.342072	0.0807277	2	1	2
ST140425CROSSORI0001-SORT_REDUCEDDATA-FILTERED	C50A0_C50A-90	25	single	49	outside	-0.006669	0.9736637	1	1	1
ST140425CROSSORI0001-SORT_REDUCEDDATA-FILTERED	C50A0_C50A-90	25	single	64	outside	0.322535	0.1008337	1	1	1
ST140425CROSSORI0001-SORT_REDUCEDDATA-FILTERED	C50A0_C50A-90	25	single	92	single	0.385207	0.04723264	1	1	1
ST140425CROSSORI0001-SORT_REDUCEDDATA-FILTERED	C50A0_C50A-90	25	single	96	single	0.461158	0.01547452	2	1	2
ST140425CROSSORI0001-SORT_REDUCEDDATA-FILTERED	C50A0_C50A-90	27	single	32	outside	0.219163	0.2720566	2	1	2
ST140425CROSSORI0001-SORT_REDUCEDDATA-FILTERED	C50A0_C50A-90	27	single	49	outside	0.24231	0.2233186	1	1	1
ST140425CROSSORI0001-SORT_REDUCEDDATA-FILTERED	C50A0_C50A-90	27	single	64	outside	0.065016	0.7473095	1	1	1
ST140425CROSSORI0001-SORT_REDUCEDDATA-FILTERED	C50A0_C50A-90	27	single	92	single	-0.050793	0.8013478	1	1	1
ST140425CROSSORI0001-SORT_REDUCEDDATA-FILTERED	C50A0_C50A-90	27	single	96	single	-0.115952	0.5646523	2	1	2
ST140425CROSSORI0001-SORT_REDUCEDDATA-FILTERED	C50A0_C50A-90	32	outside	49	outside	0.153107	0.4458009	2	2	1
ST140425CROSSORI0001-SORT_REDUCEDDATA-FILTERED	C50A0_C50A-90	32	outside	64	outside	0.220471	0.2691349	2	2	1
ST140425CROSSORI0001-SORT_REDUCEDDATA-FILTERED	C50A0_C50A-90	32	outside	92	single	0.207694	0.2985568	2	2	1
ST140425CROSSORI0001-SORT_REDUCEDDATA-FILTERED	C50A0_C50A-90	32	outside	96	single	0.003624	0.9856874	1	2	2
ST140425CROSSORI0001-SORT_REDUCEDDATA-FILTERED	C50A0_C50A-90	49	outside	64	outside	0.415214	0.03126147	1	1	1
ST140425CROSSORI0001-SORT_REDUCEDDATA-FILTERED	C50A0_C50A-90	49	outside	92	single	-0.348711	0.07464318	1	1	1
ST140425CROSSORI0001-SORT_REDUCEDDATA-FILTERED	C50A0_C50A-90	49	outside	96	single	-0.02277	0.910242	2	1	2
ST140425CROSSORI0001-SORT_REDUCEDDATA-FILTERED	C50A0_C50A-90	64	outside	92	single	0.34326	0.07961274	1	1	1
ST140425CROSSORI0001-SORT_REDUCEDDATA-FILTERED	C50A0_C50A-90	64	outside	96	single	0.088154	0.6619387	2	1	2
ST140425CROSSORI0001-SORT_REDUCEDDATA-FILTERED	C50A0_C50A-90	92	single	96	single	0.277314	0.1613865	2	1	2
ST140429CROSSORI0001-SORT_REDUCEDDATA-FILTERED	C50A-45_C50A-135	13	outside	14	single	-0.013961	0.9606144	1	1	1
ST140429CROSSORI0001-SORT_REDUCEDDATA-FILTERED	C50A-45_C50A-135	13	outside	18	single	0	1	1	1	1
ST140429CROSSORI0001-SORT_REDUCEDDATA-FILTERED	C50A-45_C50A-135	13	outside	20	single	-0.018716	0.9472173	1	1	1
ST140429CROSSORI0001-SORT_REDUCEDDATA-FILTERED	C50A-45_C50A-135	13	outside	30	single	0.45975	0.08466861	1	1	1
ST140429CROSSORI0001-SORT_REDUCEDDATA-FILTERED	C50A-45_C50A-135	13	outside	37	single	0.427268	0.1121695	2	1	2
ST140429CROSSORI0001-SORT_REDUCEDDATA-FILTERED	C50A-45_C50A-135	13	outside	41	single	-0.018247	0.9485363	1	1	1
ST140429CROSSORI0001-SORT_REDUCEDDATA-FILTERED	C50A-45_C50A-135	13	outside	70	single	-0.041486	0.883293	2	1	2
ST140429CROSSORI0001-SORT_REDUCEDDATA-FILTERED	C50A-45_C50A-135	13	outside	71	single	0.432905	0.107005	2	1	2
ST140429CROSSORI0001-SORT_REDUCEDDATA-FILTERED	C50A-45_C50A-135	13	outside	96	single	0.106333	0.7060472	1	1	1
ST140429CROSSORI0001-SORT_REDUCEDDATA-FILTERED	C50A-45_C50A-135	14	single	18	single	0.438864	0.1017273	1	1	1
ST140429CROSSORI0001-SORT_REDUCEDDATA-FILTERED	C50A-45_C50A-135	14	single	20	single	0.389142	0.1516758	1	1	1
ST140429CROSSORI0001-SORT_REDUCEDDATA-FILTERED	C50A-45_C50A-135	14	single	30	single	0.240968	0.3869548	1	1	1
ST140429CROSSORI0001-SORT_REDUCEDDATA-FILTERED	C50A-45_C50A-135	14	single	37	single	0.226173	0.4176215	2	1	2
ST140429CROSSORI0001-SORT_REDUCEDDATA-FILTERED	C50A-45_C50A-135	14	single	41	single	0.594089	0.01952738	1	1	1
ST140429CROSSORI0001-SORT_REDUCEDDATA-FILTERED	C50A-45_C50A-135	14	single	70	single	-0.133021	0.6364962	2	1	2
ST140429CROSSORI0001-SORT_REDUCEDDATA-FILTERED	C50A-45_C50A-135	14	single	71	single	-0.090445	0.7485436	2	1	2
ST140429CROSSORI0001-SORT_REDUCEDDATA-FILTERED	C50A-45_C50A-135	14	single	96	single	-0.389207	0.151602	1	1	1
ST140429CROSSORI0001-SORT_REDUCEDDATA-FILTERED	C50A-45_C50A-135	18	single	20	single	0.318206	0.2477427	1	1	1
ST140429CROSSORI0001-SORT_REDUCEDDATA-FILTERED	C50A-45_C50A-135	18	single	30	single	-0.080478	0.7755586	1	1	1
ST140429CROSSORI0001-SORT_REDUCEDDATA-FILTERED	C50A-45_C50A-135	18	single	37	single	-0.006498	0.9816642	2	1	2
ST140429CROSSORI0001-SORT_REDUCEDDATA-FILTERED	C50A-45_C50A-135	18	single	41	single	0.342712	0.2111291	1	1	1
ST140429CROSSORI0001-SORT_REDUCEDDATA-FILTERED	C50A-45_C50A-135	18	single	70	single	0.272024	0.3266864	2	1	2
ST140429CROSSORI0001-SORT_REDUCEDDATA-FILTERED	C50A-45_C50A-135	18	single	71	single	-0.526938	0.04356259	2	1	2
ST140429CROSSORI0001-SORT_REDUCEDDATA-FILTERED	C50A-45_C50A-135	18	single	96	single	-0.355974	0.1928364	1	1	1
ST140429CROSSORI0001-SORT_REDUCEDDATA-FILTERED	C50A-45_C50A-135	20	single	30	single	0.387947	0.1530468	1	1	1
ST140429CROSSORI0001-SORT_REDUCEDDATA-FILTERED	C50A-45_C50A-135	20	single	37	single	0.057596	0.8384451	2	1	2
ST140429CROSSORI0001-SORT_REDUCEDDATA-FILTERED	C50A-45_C50A-135	20	single	41	single	-0.015083	0.9574517	1	1	1
ST140429CROSSORI0001-SORT_REDUCEDDATA-FILTERED	C50A-45_C50A-135	20	single	70	single	-0.470946	0.0764131	2	1	2
ST140429CROSSORI0001-SORT_REDUCEDDATA-FILTERED	C50A-45_C50A-135	20	single	71	single	-0.147065	0.6009561	2	1	2
ST140429CROSSORI0001-SORT_REDUCEDDATA-FILTERED	C50A-45_C50A-135	20	single	96	single	0.140163	0.6183241	1	1	1
ST140429CROSSORI0001-SORT_REDUCEDDATA-FILTERED	C50A-45_C50A-135	30	single	37	single	0.405989	0.1332178	2	1	2
ST140429CROSSORI0001-SORT_REDUCEDDATA-FILTERED	C50A-45_C50A-135	30	single	41	single	0.364347	0.1818315	1	1	1
ST140429CROSSORI0001-SORT_REDUCEDDATA-FILTERED	C50A-45_C50A-135	30	single	70	single	-0.432896	0.1070129	2	1	2
ST140429CROSSORI0001-SORT_REDUCEDDATA-FILTERED	C50A-45_C50A-135	30	single	71	single	0.209705	0.4531785	2	1	2
ST140429CROSSORI0001-SORT_REDUCEDDATA-FILTERED	C50A-45_C50A-135	30	single	96	single	0.355061	0.1940618	1	1	1
ST140429CROSSORI0001-SORT_REDUCEDDATA-FILTERED	C50A-45_C50A-135	37	single	41	single	0.251636	0.3656158	2	2	1
ST140429CROSSORI0001-SORT_REDUCEDDATA-FILTERED	C50A-45_C50A-135	37	single	70	single	-0.074273	0.7925007	1	2	2
ST140429CROSSORI0001-SORT_REDUCEDDATA-FILTERED	C50A-45_C50A-135	37	single	71	single	0.176448	0.5293094	1	2	2
ST140429CROSSORI0001-SORT_REDUCEDDATA-FILTERED	C50A-45_C50A-135	37	single	96	single	0.254788	0.3594386	2	2	1
ST140429CROSSORI0001-SORT_REDUCEDDATA-FILTERED	C50A-45_C50A-135	41	single	70	single	-0.278618	0.3146246	2	1	2
ST140429CROSSORI0001-SORT_REDUCEDDATA-FILTERED	C50A-45_C50A-135	41	single	71	single	-0.145028	0.6060633	2	1	2
ST140429CROSSORI0001-SORT_REDUCEDDATA-FILTERED	C50A-45_C50A-135	41	single	96	single	-0.251375	0.3661311	1	1	1
ST140429CROSSORI0001-SORT_REDUCEDDATA-FILTERED	C50A-45_C50A-135	70	single	71	single	-0.047696	0.8659583	1	2	2
ST140429CROSSORI0001-SORT_REDUCEDDATA-FILTERED	C50A-45_C50A-135	70	single	96	single	-0.486647	0.06582898	2	2	1
ST140429CROSSORI0001-SORT_REDUCEDDATA-FILTERED	C50A-45_C50A-135	71	single	96	single	-0.005528	0.9844009	2	2	1
ST140429CROSSORI0001-SORT_REDUCEDDATA-FILTERED	C50A0_C50A-90	12	single	16	single	0.103595	0.7618048	1	1	1
ST140429CROSSORI0001-SORT_REDUCEDDATA-FILTERED	C50A0_C50A-90	12	single	17	single	0.464885	0.1496589	1	1	1
ST140429CROSSORI0001-SORT_REDUCEDDATA-FILTERED	C50A0_C50A-90	12	single	23	single	-0.181444	0.5933905	1	1	1
ST140429CROSSORI0001-SORT_REDUCEDDATA-FILTERED	C50A0_C50A-90	12	single	32	single	0.232865	0.4907724	2	1	2
ST140429CROSSORI0001-SORT_REDUCEDDATA-FILTERED	C50A0_C50A-90	12	single	36	single	0.23966	0.477833	1	1	1
ST140429CROSSORI0001-SORT_REDUCEDDATA-FILTERED	C50A0_C50A-90	12	single	38	single	-0.23518	0.4863466	1	1	1
ST140429CROSSORI0001-SORT_REDUCEDDATA-FILTERED	C50A0_C50A-90	12	single	42	single	-0.212889	0.5296817	1	1	1
ST140429CROSSORI0001-SORT_REDUCEDDATA-FILTERED	C50A0_C50A-90	12	single	6	intermediate	0.186646	0.5826537	1	1	1
ST140429CROSSORI0001-SORT_REDUCEDDATA-FILTERED	C50A0_C50A-90	12	single	7	mixture	-0.095117	0.7808691	1	1	1
ST140429CROSSORI0001-SORT_REDUCEDDATA-FILTERED	C50A0_C50A-90	12	single	71	single	-0.066999	0.8448266	1	1	1
ST140429CROSSORI0001-SORT_REDUCEDDATA-FILTERED	C50A0_C50A-90	12	single	77	single	0.056801	0.868251	1	1	1
ST140429CROSSORI0001-SORT_REDUCEDDATA-FILTERED	C50A0_C50A-90	12	single	8	single	0.515344	0.1047192	1	1	1
ST140429CROSSORI0001-SORT_REDUCEDDATA-FILTERED	C50A0_C50A-90	12	single	85	single	-0.269912	0.4221578	2	1	2
ST140429CROSSORI0001-SORT_REDUCEDDATA-FILTERED	C50A0_C50A-90	12	single	96	single	-0.052922	0.8771882	2	1	2
ST140429CROSSORI0001-SORT_REDUCEDDATA-FILTERED	C50A0_C50A-90	16	single	17	single	0.316409	0.3431453	1	1	1
ST140429CROSSORI0001-SORT_REDUCEDDATA-FILTERED	C50A0_C50A-90	16	single	23	single	-0.242132	0.4731647	1	1	1
ST140429CROSSORI0001-SORT_REDUCEDDATA-FILTERED	C50A0_C50A-90	16	single	32	single	-0.078223	0.819175	2	1	2
ST140429CROSSORI0001-SORT_REDUCEDDATA-FILTERED	C50A0_C50A-90	16	single	36	single	0.260179	0.4397171	1	1	1
ST140429CROSSORI0001-SORT_REDUCEDDATA-FILTERED	C50A0_C50A-90	16	single	38	single	-0.485582	0.1299866	1	1	1
ST140429CROSSORI0001-SORT_REDUCEDDATA-FILTERED	C50A0_C50A-90	16	single	42	single	-0.020413	0.9524969	1	1	1
ST140429CROSSORI0001-SORT_REDUCEDDATA-FILTERED	C50A0_C50A-90	16	single	6	intermediate	0.146132	0.6681164	1	1	1
ST140429CROSSORI0001-SORT_REDUCEDDATA-FILTERED	C50A0_C50A-90	16	single	7	mixture	0.320529	0.3365467	1	1	1
ST140429CROSSORI0001-SORT_REDUCEDDATA-FILTERED	C50A0_C50A-90	16	single	71	single	-0.197277	0.5609519	1	1	1
ST140429CROSSORI0001-SORT_REDUCEDDATA-FILTERED	C50A0_C50A-90	16	single	77	single	-0.121168	0.7226737	1	1	1
ST140429CROSSORI0001-SORT_REDUCEDDATA-FILTERED	C50A0_C50A-90	16	single	8	single	-0.246644	0.4646967	1	1	1
ST140429CROSSORI0001-SORT_REDUCEDDATA-FILTERED	C50A0_C50A-90	16	single	85	single	-0.112568	0.7417565	2	1	2
ST140429CROSSORI0001-SORT_REDUCEDDATA-FILTERED	C50A0_C50A-90	16	single	96	single	-0.070123	0.8376732	2	1	2
ST140429CROSSORI0001-SORT_REDUCEDDATA-FILTERED	C50A0_C50A-90	17	single	23	single	0.034015	0.9209128	1	1	1
ST140429CROSSORI0001-SORT_REDUCEDDATA-FILTERED	C50A0_C50A-90	17	single	32	single	0.440913	0.174651	2	1	2
ST140429CROSSORI0001-SORT_REDUCEDDATA-FILTERED	C50A0_C50A-90	17	single	36	single	0.573713	0.06497359	1	1	1
ST140429CROSSORI0001-SORT_REDUCEDDATA-FILTERED	C50A0_C50A-90	17	single	38	single	-0.104257	0.7603205	1	1	1
ST140429CROSSORI0001-SORT_REDUCEDDATA-FILTERED	C50A0_C50A-90	17	single	42	single	0.07284	0.831459	1	1	1
ST140429CROSSORI0001-SORT_REDUCEDDATA-FILTERED	C50A0_C50A-90	17	single	6	intermediate	-0.004984	0.9883955	1	1	1
ST140429CROSSORI0001-SORT_REDUCEDDATA-FILTERED	C50A0_C50A-90	17	single	7	mixture	0.521409	0.09999625	1	1	1
ST140429CROSSORI0001-SORT_REDUCEDDATA-FILTERED	C50A0_C50A-90	17	single	71	single	-0.474393	0.1404038	1	1	1
ST140429CROSSORI0001-SORT_REDUCEDDATA-FILTERED	C50A0_C50A-90	17	single	77	single	0.539582	0.08668691	1	1	1
ST140429CROSSORI0001-SORT_REDUCEDDATA-FILTERED	C50A0_C50A-90	17	single	8	single	-0.006276	0.9853882	1	1	1
ST140429CROSSORI0001-SORT_REDUCEDDATA-FILTERED	C50A0_C50A-90	17	single	85	single	-0.443308	0.1720469	2	1	2
ST140429CROSSORI0001-SORT_REDUCEDDATA-FILTERED	C50A0_C50A-90	17	single	96	single	-0.329917	0.3217684	2	1	2
ST140429CROSSORI0001-SORT_REDUCEDDATA-FILTERED	C50A0_C50A-90	23	single	32	single	0.420362	0.1979904	2	1	2
ST140429CROSSORI0001-SORT_REDUCEDDATA-FILTERED	C50A0_C50A-90	23	single	36	single	0.423743	0.1940285	1	1	1
ST140429CROSSORI0001-SORT_REDUCEDDATA-FILTERED	C50A0_C50A-90	23	single	38	single	0.451007	0.1638365	1	1	1
ST140429CROSSORI0001-SORT_REDUCEDDATA-FILTERED	C50A0_C50A-90	23	single	42	single	0.712688	0.01383924	1	1	1
ST140429CROSSORI0001-SORT_REDUCEDDATA-FILTERED	C50A0_C50A-90	23	single	6	intermediate	0.367017	0.2668704	1	1	1
ST140429CROSSORI0001-SORT_REDUCEDDATA-FILTERED	C50A0_C50A-90	23	single	7	mixture	0.304637	0.3623639	1	1	1
ST140429CROSSORI0001-SORT_REDUCEDDATA-FILTERED	C50A0_C50A-90	23	single	71	single	0.255336	0.4485819	1	1	1
ST140429CROSSORI0001-SORT_REDUCEDDATA-FILTERED	C50A0_C50A-90	23	single	77	single	0.18541	0.5851983	1	1	1
ST140429CROSSORI0001-SORT_REDUCEDDATA-FILTERED	C50A0_C50A-90	23	single	8	single	0.033216	0.9227656	1	1	1
ST140429CROSSORI0001-SORT_REDUCEDDATA-FILTERED	C50A0_C50A-90	23	single	85	single	0.32046	0.3366569	2	1	2
ST140429CROSSORI0001-SORT_REDUCEDDATA-FILTERED	C50A0_C50A-90	23	single	96	single	0.607876	0.04725624	2	1	2
ST140429CROSSORI0001-SORT_REDUCEDDATA-FILTERED	C50A0_C50A-90	32	single	36	single	0.299894	0.3702601	2	2	1
ST140429CROSSORI0001-SORT_REDUCEDDATA-FILTERED	C50A0_C50A-90	32	single	38	single	0.238157	0.4806822	2	2	1
ST140429CROSSORI0001-SORT_REDUCEDDATA-FILTERED	C50A0_C50A-90	32	single	42	single	0.016442	0.9617324	2	2	1
ST140429CROSSORI0001-SORT_REDUCEDDATA-FILTERED	C50A0_C50A-90	32	single	6	intermediate	-0.035366	0.9177809	2	2	1
ST140429CROSSORI0001-SORT_REDUCEDDATA-FILTERED	C50A0_C50A-90	32	single	7	mixture	0.126325	0.7112989	2	2	1
ST140429CROSSORI0001-SORT_REDUCEDDATA-FILTERED	C50A0_C50A-90	32	single	71	single	-0.154198	0.6507782	2	2	1
ST140429CROSSORI0001-SORT_REDUCEDDATA-FILTERED	C50A0_C50A-90	32	single	77	single	0.2129	0.5296591	2	2	1
ST140429CROSSORI0001-SORT_REDUCEDDATA-FILTERED	C50A0_C50A-90	32	single	8	single	0.110786	0.7457269	2	2	1
ST140429CROSSORI0001-SORT_REDUCEDDATA-FILTERED	C50A0_C50A-90	32	single	85	single	0.327233	0.325957	1	2	2
ST140429CROSSORI0001-SORT_REDUCEDDATA-FILTERED	C50A0_C50A-90	32	single	96	single	-0.107843	0.752295	1	2	2
ST140429CROSSORI0001-SORT_REDUCEDDATA-FILTERED	C50A0_C50A-90	36	single	38	single	-0.067937	0.8426781	1	1	1
ST140429CROSSORI0001-SORT_REDUCEDDATA-FILTERED	C50A0_C50A-90	36	single	42	single	0.196908	0.5616996	1	1	1
ST140429CROSSORI0001-SORT_REDUCEDDATA-FILTERED	C50A0_C50A-90	36	single	6	intermediate	0.627945	0.0385739	1	1	1
ST140429CROSSORI0001-SORT_REDUCEDDATA-FILTERED	C50A0_C50A-90	36	single	7	mixture	0.231433	0.4935187	1	1	1
ST140429CROSSORI0001-SORT_REDUCEDDATA-FILTERED	C50A0_C50A-90	36	single	71	single	-0.185924	0.5841403	1	1	1
ST140429CROSSORI0001-SORT_REDUCEDDATA-FILTERED	C50A0_C50A-90	36	single	77	single	0.201196	0.5530329	1	1	1
ST140429CROSSORI0001-SORT_REDUCEDDATA-FILTERED	C50A0_C50A-90	36	single	8	single	-0.212157	0.5311314	1	1	1
ST140429CROSSORI0001-SORT_REDUCEDDATA-FILTERED	C50A0_C50A-90	36	single	85	single	-0.063909	0.8519124	2	1	2
ST140429CROSSORI0001-SORT_REDUCEDDATA-FILTERED	C50A0_C50A-90	36	single	96	single	-0.039811	0.9074817	2	1	2
ST140429CROSSORI0001-SORT_REDUCEDDATA-FILTERED	C50A0_C50A-90	38	single	42	single	-0.045565	0.8941728	1	1	1
ST140429CROSSORI0001-SORT_REDUCEDDATA-FILTERED	C50A0_C50A-90	38	single	6	intermediate	0.250998	0.4565916	1	1	1
ST140429CROSSORI0001-SORT_REDUCEDDATA-FILTERED	C50A0_C50A-90	38	single	7	mixture	-0.108721	0.7503338	1	1	1
ST140429CROSSORI0001-SORT_REDUCEDDATA-FILTERED	C50A0_C50A-90	38	single	71	single	0.178052	0.6004294	1	1	1
ST140429CROSSORI0001-SORT_REDUCEDDATA-FILTERED	C50A0_C50A-90	38	single	77	single	-0.051755	0.8798795	1	1	1
ST140429CROSSORI0001-SORT_REDUCEDDATA-FILTERED	C50A0_C50A-90	38	single	8	single	0.127924	0.707782	1	1	1
ST140429CROSSORI0001-SORT_REDUCEDDATA-FILTERED	C50A0_C50A-90	38	single	85	single	0.413917	0.2056752	2	1	2
ST140429CROSSORI0001-SORT_REDUCEDDATA-FILTERED	C50A0_C50A-90	38	single	96	single	0.099622	0.7707258	2	1	2
ST140429CROSSORI0001-SORT_REDUCEDDATA-FILTERED	C50A0_C50A-90	42	single	6	intermediate	-0.086228	0.8009742	1	1	1
ST140429CROSSORI0001-SORT_REDUCEDDATA-FILTERED	C50A0_C50A-90	42	single	7	mixture	0.700968	0.01625855	1	1	1
ST140429CROSSORI0001-SORT_REDUCEDDATA-FILTERED	C50A0_C50A-90	42	single	71	single	-0.018029	0.9580416	1	1	1
ST140429CROSSORI0001-SORT_REDUCEDDATA-FILTERED	C50A0_C50A-90	42	single	77	single	0.50046	0.1169161	1	1	1
ST140429CROSSORI0001-SORT_REDUCEDDATA-FILTERED	C50A0_C50A-90	42	single	8	single	0.086289	0.8008358	1	1	1
ST140429CROSSORI0001-SORT_REDUCEDDATA-FILTERED	C50A0_C50A-90	42	single	85	single	-0.148593	0.6628088	2	1	2
ST140429CROSSORI0001-SORT_REDUCEDDATA-FILTERED	C50A0_C50A-90	42	single	96	single	0.65151	0.02987459	2	1	2
ST140429CROSSORI0001-SORT_REDUCEDDATA-FILTERED	C50A0_C50A-90	6	intermediate	7	mixture	-0.31707	0.3420811	1	1	1
ST140429CROSSORI0001-SORT_REDUCEDDATA-FILTERED	C50A0_C50A-90	6	intermediate	71	single	0.457548	0.1570547	1	1	1
ST140429CROSSORI0001-SORT_REDUCEDDATA-FILTERED	C50A0_C50A-90	6	intermediate	77	single	-0.424765	0.1928405	1	1	1
ST140429CROSSORI0001-SORT_REDUCEDDATA-FILTERED	C50A0_C50A-90	6	intermediate	8	single	-0.076449	0.8232179	1	1	1
ST140429CROSSORI0001-SORT_REDUCEDDATA-FILTERED	C50A0_C50A-90	6	intermediate	85	single	0.295711	0.3772969	2	1	2
ST140429CROSSORI0001-SORT_REDUCEDDATA-FILTERED	C50A0_C50A-90	6	intermediate	96	single	0.184209	0.5876744	2	1	2
ST140429CROSSORI0001-SORT_REDUCEDDATA-FILTERED	C50A0_C50A-90	7	mixture	71	single	-0.578591	0.06220631	1	1	1
ST140429CROSSORI0001-SORT_REDUCEDDATA-FILTERED	C50A0_C50A-90	7	mixture	77	single	0.817771	0.002103086	1	1	1
ST140429CROSSORI0001-SORT_REDUCEDDATA-FILTERED	C50A0_C50A-90	7	mixture	8	single	0.176715	0.603213	1	1	1
ST140429CROSSORI0001-SORT_REDUCEDDATA-FILTERED	C50A0_C50A-90	7	mixture	85	single	-0.36615	0.2680888	2	1	2
ST140429CROSSORI0001-SORT_REDUCEDDATA-FILTERED	C50A0_C50A-90	7	mixture	96	single	0.052244	0.8787525	2	1	2
ST140429CROSSORI0001-SORT_REDUCEDDATA-FILTERED	C50A0_C50A-90	71	single	77	single	-0.687717	0.01934339	1	1	1
ST140429CROSSORI0001-SORT_REDUCEDDATA-FILTERED	C50A0_C50A-90	71	single	8	single	-0.119841	0.7256102	1	1	1
ST140429CROSSORI0001-SORT_REDUCEDDATA-FILTERED	C50A0_C50A-90	71	single	85	single	0.312662	0.3492036	2	1	2
ST140429CROSSORI0001-SORT_REDUCEDDATA-FILTERED	C50A0_C50A-90	71	single	96	single	0.481704	0.1335397	2	1	2
ST140429CROSSORI0001-SORT_REDUCEDDATA-FILTERED	C50A0_C50A-90	77	single	8	single	0.393349	0.2313738	1	1	1
ST140429CROSSORI0001-SORT_REDUCEDDATA-FILTERED	C50A0_C50A-90	77	single	85	single	-0.378135	0.2515278	2	1	2
ST140429CROSSORI0001-SORT_REDUCEDDATA-FILTERED	C50A0_C50A-90	77	single	96	single	-0.224433	0.5070392	2	1	2
ST140429CROSSORI0001-SORT_REDUCEDDATA-FILTERED	C50A0_C50A-90	8	single	85	single	-0.016989	0.9604586	2	1	2
ST140429CROSSORI0001-SORT_REDUCEDDATA-FILTERED	C50A0_C50A-90	8	single	96	single	-0.034837	0.9190078	2	1	2
ST140429CROSSORI0001-SORT_REDUCEDDATA-FILTERED	C50A0_C50A-90	85	single	96	single	0.192394	0.5708813	1	2	2
ST140501CROSSORI0002-SORT_REDUCEDDATA-FILTERED	C50A135_C50A225	11	single	12	single	0.18497	0.3108221	1	1	1
ST140501CROSSORI0002-SORT_REDUCEDDATA-FILTERED	C50A135_C50A225	11	single	13	single	-0.123747	0.4998228	1	1	1
ST140501CROSSORI0002-SORT_REDUCEDDATA-FILTERED	C50A135_C50A225	11	single	26	outside	-0.239183	0.1873621	1	1	1
ST140501CROSSORI0002-SORT_REDUCEDDATA-FILTERED	C50A135_C50A225	11	single	32	single	0.27198	0.132095	1	1	1
ST140501CROSSORI0002-SORT_REDUCEDDATA-FILTERED	C50A135_C50A225	11	single	39	single	0.251553	0.1648836	2	1	2
ST140501CROSSORI0002-SORT_REDUCEDDATA-FILTERED	C50A135_C50A225	11	single	45	single	0.046452	0.8006898	1	1	1
ST140501CROSSORI0002-SORT_REDUCEDDATA-FILTERED	C50A135_C50A225	11	single	52	intermediate	0.244234	0.1854655	1	1	1
ST140501CROSSORI0002-SORT_REDUCEDDATA-FILTERED	C50A135_C50A225	11	single	55	intermediate	-0.019107	0.9173345	2	1	2
ST140501CROSSORI0002-SORT_REDUCEDDATA-FILTERED	C50A135_C50A225	11	single	66	single	0.371302	0.03641245	1	1	1
ST140501CROSSORI0002-SORT_REDUCEDDATA-FILTERED	C50A135_C50A225	11	single	70	single	-0.029424	0.8729897	2	1	2
ST140501CROSSORI0002-SORT_REDUCEDDATA-FILTERED	C50A135_C50A225	11	single	82	single	0.212853	0.2421479	2	1	2
ST140501CROSSORI0002-SORT_REDUCEDDATA-FILTERED	C50A135_C50A225	11	single	96	single	-0.032565	0.8595614	1	1	1
ST140501CROSSORI0002-SORT_REDUCEDDATA-FILTERED	C50A135_C50A225	11	single	99	single	-0.064794	0.7246001	1	1	1
ST140501CROSSORI0002-SORT_REDUCEDDATA-FILTERED	C50A135_C50A225	12	single	13	single	-0.11612	0.5268083	1	1	1
ST140501CROSSORI0002-SORT_REDUCEDDATA-FILTERED	C50A135_C50A225	12	single	26	outside	0.031925	0.8622968	1	1	1
ST140501CROSSORI0002-SORT_REDUCEDDATA-FILTERED	C50A135_C50A225	12	single	32	single	0.166544	0.3622869	1	1	1
ST140501CROSSORI0002-SORT_REDUCEDDATA-FILTERED	C50A135_C50A225	12	single	39	single	0.317994	0.07612242	2	1	2
ST140501CROSSORI0002-SORT_REDUCEDDATA-FILTERED	C50A135_C50A225	12	single	45	single	-0.137708	0.4522964	1	1	1
ST140501CROSSORI0002-SORT_REDUCEDDATA-FILTERED	C50A135_C50A225	12	single	52	intermediate	0.145859	0.433663	1	1	1
ST140501CROSSORI0002-SORT_REDUCEDDATA-FILTERED	C50A135_C50A225	12	single	55	intermediate	0.01244	0.9461264	2	1	2
ST140501CROSSORI0002-SORT_REDUCEDDATA-FILTERED	C50A135_C50A225	12	single	66	single	0.4368	0.01243365	1	1	1
ST140501CROSSORI0002-SORT_REDUCEDDATA-FILTERED	C50A135_C50A225	12	single	70	single	0.059142	0.7478092	2	1	2
ST140501CROSSORI0002-SORT_REDUCEDDATA-FILTERED	C50A135_C50A225	12	single	82	single	0.124899	0.4958074	2	1	2
ST140501CROSSORI0002-SORT_REDUCEDDATA-FILTERED	C50A135_C50A225	12	single	96	single	-0.062963	0.732092	1	1	1
ST140501CROSSORI0002-SORT_REDUCEDDATA-FILTERED	C50A135_C50A225	12	single	99	single	0.171625	0.3476138	1	1	1
ST140501CROSSORI0002-SORT_REDUCEDDATA-FILTERED	C50A135_C50A225	13	single	26	outside	0.020726	0.9103532	1	1	1
ST140501CROSSORI0002-SORT_REDUCEDDATA-FILTERED	C50A135_C50A225	13	single	32	single	-0.023983	0.8963379	1	1	1
ST140501CROSSORI0002-SORT_REDUCEDDATA-FILTERED	C50A135_C50A225	13	single	39	single	0.088935	0.6283596	2	1	2
ST140501CROSSORI0002-SORT_REDUCEDDATA-FILTERED	C50A135_C50A225	13	single	45	single	0.022193	0.9040398	1	1	1
ST140501CROSSORI0002-SORT_REDUCEDDATA-FILTERED	C50A135_C50A225	13	single	52	intermediate	0.099993	0.5925105	1	1	1
ST140501CROSSORI0002-SORT_REDUCEDDATA-FILTERED	C50A135_C50A225	13	single	55	intermediate	-0.13391	0.4649784	2	1	2
ST140501CROSSORI0002-SORT_REDUCEDDATA-FILTERED	C50A135_C50A225	13	single	66	single	-0.26902	0.1365238	1	1	1
ST140501CROSSORI0002-SORT_REDUCEDDATA-FILTERED	C50A135_C50A225	13	single	70	single	-0.151099	0.4090928	2	1	2
ST140501CROSSORI0002-SORT_REDUCEDDATA-FILTERED	C50A135_C50A225	13	single	82	single	0.204999	0.2603702	2	1	2
ST140501CROSSORI0002-SORT_REDUCEDDATA-FILTERED	C50A135_C50A225	13	single	96	single	-0.042229	0.8184968	1	1	1
ST140501CROSSORI0002-SORT_REDUCEDDATA-FILTERED	C50A135_C50A225	13	single	99	single	-0.022406	0.9031221	1	1	1
ST140501CROSSORI0002-SORT_REDUCEDDATA-FILTERED	C50A135_C50A225	26	outside	32	single	0.045321	0.8054484	1	1	1
ST140501CROSSORI0002-SORT_REDUCEDDATA-FILTERED	C50A135_C50A225	26	outside	39	single	0.003739	0.9837984	2	1	2
ST140501CROSSORI0002-SORT_REDUCEDDATA-FILTERED	C50A135_C50A225	26	outside	45	single	0.257047	0.1555433	1	1	1
ST140501CROSSORI0002-SORT_REDUCEDDATA-FILTERED	C50A135_C50A225	26	outside	52	intermediate	0.221168	0.2318191	1	1	1
ST140501CROSSORI0002-SORT_REDUCEDDATA-FILTERED	C50A135_C50A225	26	outside	55	intermediate	0.302317	0.09262065	2	1	2
ST140501CROSSORI0002-SORT_REDUCEDDATA-FILTERED	C50A135_C50A225	26	outside	66	single	0.087114	0.6354352	1	1	1
ST140501CROSSORI0002-SORT_REDUCEDDATA-FILTERED	C50A135_C50A225	26	outside	70	single	0.121411	0.5080133	2	1	2
ST140501CROSSORI0002-SORT_REDUCEDDATA-FILTERED	C50A135_C50A225	26	outside	82	single	0.153421	0.4018456	2	1	2
ST140501CROSSORI0002-SORT_REDUCEDDATA-FILTERED	C50A135_C50A225	26	outside	96	single	0.081044	0.6592553	1	1	1
ST140501CROSSORI0002-SORT_REDUCEDDATA-FILTERED	C50A135_C50A225	26	outside	99	single	0.068552	0.709299	1	1	1
ST140501CROSSORI0002-SORT_REDUCEDDATA-FILTERED	C50A135_C50A225	32	single	39	single	0.092664	0.6139657	2	1	2
ST140501CROSSORI0002-SORT_REDUCEDDATA-FILTERED	C50A135_C50A225	32	single	45	single	-0.275556	0.1268888	1	1	1
ST140501CROSSORI0002-SORT_REDUCEDDATA-FILTERED	C50A135_C50A225	32	single	52	intermediate	-0.066704	0.7214449	1	1	1
ST140501CROSSORI0002-SORT_REDUCEDDATA-FILTERED	C50A135_C50A225	32	single	55	intermediate	0.082106	0.6550634	2	1	2
ST140501CROSSORI0002-SORT_REDUCEDDATA-FILTERED	C50A135_C50A225	32	single	66	single	0.412152	0.01907864	1	1	1
ST140501CROSSORI0002-SORT_REDUCEDDATA-FILTERED	C50A135_C50A225	32	single	70	single	0.060502	0.7422052	2	1	2
ST140501CROSSORI0002-SORT_REDUCEDDATA-FILTERED	C50A135_C50A225	32	single	82	single	0.123159	0.5018779	2	1	2
ST140501CROSSORI0002-SORT_REDUCEDDATA-FILTERED	C50A135_C50A225	32	single	96	single	-0.108217	0.5554954	1	1	1
ST140501CROSSORI0002-SORT_REDUCEDDATA-FILTERED	C50A135_C50A225	32	single	99	single	0.333068	0.06249838	1	1	1
ST140501CROSSORI0002-SORT_REDUCEDDATA-FILTERED	C50A135_C50A225	39	single	45	single	0.031552	0.8638897	2	2	1
ST140501CROSSORI0002-SORT_REDUCEDDATA-FILTERED	C50A135_C50A225	39	single	52	intermediate	0.483661	0.005840844	2	2	1
ST140501CROSSORI0002-SORT_REDUCEDDATA-FILTERED	C50A135_C50A225	39	single	55	intermediate	0.196609	0.2808059	1	2	2
ST140501CROSSORI0002-SORT_REDUCEDDATA-FILTERED	C50A135_C50A225	39	single	66	single	0.356888	0.04495033	2	2	1
ST140501CROSSORI0002-SORT_REDUCEDDATA-FILTERED	C50A135_C50A225	39	single	70	single	0.116452	0.5256189	1	2	2
ST140501CROSSORI0002-SORT_REDUCEDDATA-FILTERED	C50A135_C50A225	39	single	82	single	0.316839	0.07725474	1	2	2
ST140501CROSSORI0002-SORT_REDUCEDDATA-FILTERED	C50A135_C50A225	39	single	96	single	-0.102731	0.5758227	2	2	1
ST140501CROSSORI0002-SORT_REDUCEDDATA-FILTERED	C50A135_C50A225	39	single	99	single	0.105298	0.5662685	2	2	1
ST140501CROSSORI0002-SORT_REDUCEDDATA-FILTERED	C50A135_C50A225	45	single	52	intermediate	0.069968	0.7083924	1	1	1
ST140501CROSSORI0002-SORT_REDUCEDDATA-FILTERED	C50A135_C50A225	45	single	55	intermediate	0.028806	0.8756383	2	1	2
ST140501CROSSORI0002-SORT_REDUCEDDATA-FILTERED	C50A135_C50A225	45	single	66	single	0.266928	0.1397171	1	1	1
ST140501CROSSORI0002-SORT_REDUCEDDATA-FILTERED	C50A135_C50A225	45	single	70	single	0.400337	0.0231806	2	1	2
ST140501CROSSORI0002-SORT_REDUCEDDATA-FILTERED	C50A135_C50A225	45	single	82	single	0.097875	0.5940911	2	1	2
ST140501CROSSORI0002-SORT_REDUCEDDATA-FILTERED	C50A135_C50A225	45	single	96	single	0.364787	0.04009265	1	1	1
ST140501CROSSORI0002-SORT_REDUCEDDATA-FILTERED	C50A135_C50A225	45	single	99	single	0.083166	0.6508905	1	1	1
ST140501CROSSORI0002-SORT_REDUCEDDATA-FILTERED	C50A135_C50A225	52	intermediate	55	intermediate	0.401877	0.02502349	2	1	2
ST140501CROSSORI0002-SORT_REDUCEDDATA-FILTERED	C50A135_C50A225	52	intermediate	66	single	-0.025017	0.8937305	1	1	1
ST140501CROSSORI0002-SORT_REDUCEDDATA-FILTERED	C50A135_C50A225	52	intermediate	70	single	-0.127883	0.4929757	2	1	2
ST140501CROSSORI0002-SORT_REDUCEDDATA-FILTERED	C50A135_C50A225	52	intermediate	82	single	0.032482	0.8622844	2	1	2
ST140501CROSSORI0002-SORT_REDUCEDDATA-FILTERED	C50A135_C50A225	52	intermediate	96	single	-0.141886	0.4464237	1	1	1
ST140501CROSSORI0002-SORT_REDUCEDDATA-FILTERED	C50A135_C50A225	52	intermediate	99	single	-0.081524	0.6628515	1	1	1
ST140501CROSSORI0002-SORT_REDUCEDDATA-FILTERED	C50A135_C50A225	55	intermediate	66	single	0.116599	0.5250941	2	2	1
ST140501CROSSORI0002-SORT_REDUCEDDATA-FILTERED	C50A135_C50A225	55	intermediate	70	single	-0.118062	0.5198711	1	2	2
ST140501CROSSORI0002-SORT_REDUCEDDATA-FILTERED	C50A135_C50A225	55	intermediate	82	single	-0.005669	0.9754366	1	2	2
ST140501CROSSORI0002-SORT_REDUCEDDATA-FILTERED	C50A135_C50A225	55	intermediate	96	single	0.070705	0.7005818	2	2	1
ST140501CROSSORI0002-SORT_REDUCEDDATA-FILTERED	C50A135_C50A225	55	intermediate	99	single	0.048144	0.7935843	2	2	1
ST140501CROSSORI0002-SORT_REDUCEDDATA-FILTERED	C50A135_C50A225	66	single	70	single	0.190882	0.2953334	2	1	2
ST140501CROSSORI0002-SORT_REDUCEDDATA-FILTERED	C50A135_C50A225	66	single	82	single	0.148944	0.4158835	2	1	2
ST140501CROSSORI0002-SORT_REDUCEDDATA-FILTERED	C50A135_C50A225	66	single	96	single	0.01569	0.9320772	1	1	1
ST140501CROSSORI0002-SORT_REDUCEDDATA-FILTERED	C50A135_C50A225	66	single	99	single	0.347986	0.05097711	1	1	1
ST140501CROSSORI0002-SORT_REDUCEDDATA-FILTERED	C50A135_C50A225	70	single	82	single	0.082691	0.652761	1	2	2
ST140501CROSSORI0002-SORT_REDUCEDDATA-FILTERED	C50A135_C50A225	70	single	96	single	0.15854	0.3861318	2	2	1
ST140501CROSSORI0002-SORT_REDUCEDDATA-FILTERED	C50A135_C50A225	70	single	99	single	0.3114	0.08276043	2	2	1
ST140501CROSSORI0002-SORT_REDUCEDDATA-FILTERED	C50A135_C50A225	82	single	96	single	-0.099679	0.5872755	2	2	1
ST140501CROSSORI0002-SORT_REDUCEDDATA-FILTERED	C50A135_C50A225	82	single	99	single	-0.211863	0.2443956	2	2	1
ST140501CROSSORI0002-SORT_REDUCEDDATA-FILTERED	C50A135_C50A225	96	single	99	single	0.027974	0.8792057	1	1	1
ST140501CROSSORI0002-SORT_REDUCEDDATA-FILTERED	C50A180_C50A270	1	single	12	single	0.256607	0.1963445	1	2	2
ST140501CROSSORI0002-SORT_REDUCEDDATA-FILTERED	C50A180_C50A270	1	single	19	outside	-0.062423	0.7570845	2	2	1
ST140501CROSSORI0002-SORT_REDUCEDDATA-FILTERED	C50A180_C50A270	1	single	3	single	-0.112193	0.5774238	1	2	2
ST140501CROSSORI0002-SORT_REDUCEDDATA-FILTERED	C50A180_C50A270	1	single	35	intermediate	0.372318	0.05581468	1	2	2
ST140501CROSSORI0002-SORT_REDUCEDDATA-FILTERED	C50A180_C50A270	1	single	37	single	0.075966	0.7064744	1	2	2
ST140501CROSSORI0002-SORT_REDUCEDDATA-FILTERED	C50A180_C50A270	1	single	40	single	0.188277	0.3469756	1	2	2
ST140501CROSSORI0002-SORT_REDUCEDDATA-FILTERED	C50A180_C50A270	1	single	41	single	-0.133273	0.5075189	1	2	2
ST140501CROSSORI0002-SORT_REDUCEDDATA-FILTERED	C50A180_C50A270	1	single	44	single	0.237761	0.2323982	1	2	2
ST140501CROSSORI0002-SORT_REDUCEDDATA-FILTERED	C50A180_C50A270	1	single	45	single	0.001558	0.9938482	2	2	1
ST140501CROSSORI0002-SORT_REDUCEDDATA-FILTERED	C50A180_C50A270	1	single	47	single	0.321019	0.1025366	1	2	2
ST140501CROSSORI0002-SORT_REDUCEDDATA-FILTERED	C50A180_C50A270	1	single	51	intermediate	0.231073	0.2461893	2	2	1
ST140501CROSSORI0002-SORT_REDUCEDDATA-FILTERED	C50A180_C50A270	1	single	55	intermediate	0.218252	0.2741043	1	2	2
ST140501CROSSORI0002-SORT_REDUCEDDATA-FILTERED	C50A180_C50A270	1	single	68	single	0.002205	0.9912891	2	2	1
ST140501CROSSORI0002-SORT_REDUCEDDATA-FILTERED	C50A180_C50A270	1	single	69	single	-0.068048	0.7359312	2	2	1
ST140501CROSSORI0002-SORT_REDUCEDDATA-FILTERED	C50A180_C50A270	1	single	7	single	0.11524	0.5670613	1	2	2
ST140501CROSSORI0002-SORT_REDUCEDDATA-FILTERED	C50A180_C50A270	1	single	72	single	0.185494	0.3542784	1	2	2
ST140501CROSSORI0002-SORT_REDUCEDDATA-FILTERED	C50A180_C50A270	1	single	77	single	0.155446	0.4387966	2	2	1
ST140501CROSSORI0002-SORT_REDUCEDDATA-FILTERED	C50A180_C50A270	1	single	84	single	0.419801	0.02925915	2	2	1
ST140501CROSSORI0002-SORT_REDUCEDDATA-FILTERED	C50A180_C50A270	1	single	85	single	0.168837	0.3998674	2	2	1
ST140501CROSSORI0002-SORT_REDUCEDDATA-FILTERED	C50A180_C50A270	1	single	97	single	-0.017197	0.9321523	1	2	2
ST140501CROSSORI0002-SORT_REDUCEDDATA-FILTERED	C50A180_C50A270	12	single	19	outside	0.229452	0.2496124	2	2	1
ST140501CROSSORI0002-SORT_REDUCEDDATA-FILTERED	C50A180_C50A270	12	single	3	single	0.028508	0.8877489	1	2	2
ST140501CROSSORI0002-SORT_REDUCEDDATA-FILTERED	C50A180_C50A270	12	single	35	intermediate	0.516308	0.005832653	1	2	2
ST140501CROSSORI0002-SORT_REDUCEDDATA-FILTERED	C50A180_C50A270	12	single	37	single	0.06089	0.7628776	1	2	2
ST140501CROSSORI0002-SORT_REDUCEDDATA-FILTERED	C50A180_C50A270	12	single	40	single	0.282028	0.1540889	1	2	2
ST140501CROSSORI0002-SORT_REDUCEDDATA-FILTERED	C50A180_C50A270	12	single	41	single	0.058187	0.7731281	1	2	2
ST140501CROSSORI0002-SORT_REDUCEDDATA-FILTERED	C50A180_C50A270	12	single	44	single	0.23005	0.248345	1	2	2
ST140501CROSSORI0002-SORT_REDUCEDDATA-FILTERED	C50A180_C50A270	12	single	45	single	0.477144	0.01184862	2	2	1
ST140501CROSSORI0002-SORT_REDUCEDDATA-FILTERED	C50A180_C50A270	12	single	47	single	0.104585	0.6036547	1	2	2
ST140501CROSSORI0002-SORT_REDUCEDDATA-FILTERED	C50A180_C50A270	12	single	51	intermediate	0.466142	0.01425723	2	2	1
ST140501CROSSORI0002-SORT_REDUCEDDATA-FILTERED	C50A180_C50A270	12	single	55	intermediate	0.48636	0.01010088	1	2	2
ST140501CROSSORI0002-SORT_REDUCEDDATA-FILTERED	C50A180_C50A270	12	single	68	single	0.280499	0.1564283	2	2	1
ST140501CROSSORI0002-SORT_REDUCEDDATA-FILTERED	C50A180_C50A270	12	single	69	single	-0.20052	0.3159258	2	2	1
ST140501CROSSORI0002-SORT_REDUCEDDATA-FILTERED	C50A180_C50A270	12	single	7	single	0.283571	0.151751	1	2	2
ST140501CROSSORI0002-SORT_REDUCEDDATA-FILTERED	C50A180_C50A270	12	single	72	single	0.106906	0.5955982	1	2	2
ST140501CROSSORI0002-SORT_REDUCEDDATA-FILTERED	C50A180_C50A270	12	single	77	single	0.13858	0.4906042	2	2	1
ST140501CROSSORI0002-SORT_REDUCEDDATA-FILTERED	C50A180_C50A270	12	single	84	single	0.087234	0.6652638	2	2	1
ST140501CROSSORI0002-SORT_REDUCEDDATA-FILTERED	C50A180_C50A270	12	single	85	single	0.127503	0.5262308	2	2	1
ST140501CROSSORI0002-SORT_REDUCEDDATA-FILTERED	C50A180_C50A270	12	single	97	single	0.193378	0.3338257	1	2	2
ST140501CROSSORI0002-SORT_REDUCEDDATA-FILTERED	C50A180_C50A270	19	outside	3	single	-0.107915	0.5921109	2	1	2
ST140501CROSSORI0002-SORT_REDUCEDDATA-FILTERED	C50A180_C50A270	19	outside	35	intermediate	-0.170386	0.3954928	2	1	2
ST140501CROSSORI0002-SORT_REDUCEDDATA-FILTERED	C50A180_C50A270	19	outside	37	single	-0.197467	0.3235032	2	1	2
ST140501CROSSORI0002-SORT_REDUCEDDATA-FILTERED	C50A180_C50A270	19	outside	40	single	-0.099974	0.6197929	2	1	2
ST140501CROSSORI0002-SORT_REDUCEDDATA-FILTERED	C50A180_C50A270	19	outside	41	single	0.003395	0.9865893	2	1	2
ST140501CROSSORI0002-SORT_REDUCEDDATA-FILTERED	C50A180_C50A270	19	outside	44	single	-0.055303	0.7841029	2	1	2
ST140501CROSSORI0002-SORT_REDUCEDDATA-FILTERED	C50A180_C50A270	19	outside	45	single	0.440635	0.02142574	1	1	1
ST140501CROSSORI0002-SORT_REDUCEDDATA-FILTERED	C50A180_C50A270	19	outside	47	single	0.014814	0.941538	2	1	2
ST140501CROSSORI0002-SORT_REDUCEDDATA-FILTERED	C50A180_C50A270	19	outside	51	intermediate	0.08951	0.6570474	1	1	1
ST140501CROSSORI0002-SORT_REDUCEDDATA-FILTERED	C50A180_C50A270	19	outside	55	intermediate	0.21382	0.284208	2	1	2
ST140501CROSSORI0002-SORT_REDUCEDDATA-FILTERED	C50A180_C50A270	19	outside	68	single	0.068141	0.7355836	1	1	1
ST140501CROSSORI0002-SORT_REDUCEDDATA-FILTERED	C50A180_C50A270	19	outside	69	single	0.285501	0.1488648	1	1	1
ST140501CROSSORI0002-SORT_REDUCEDDATA-FILTERED	C50A180_C50A270	19	outside	7	single	-0.170961	0.3938773	2	1	2
ST140501CROSSORI0002-SORT_REDUCEDDATA-FILTERED	C50A180_C50A270	19	outside	72	single	-0.047757	0.8130084	2	1	2
ST140501CROSSORI0002-SORT_REDUCEDDATA-FILTERED	C50A180_C50A270	19	outside	77	single	-0.213584	0.2847516	1	1	1
ST140501CROSSORI0002-SORT_REDUCEDDATA-FILTERED	C50A180_C50A270	19	outside	84	single	0.008293	0.9672515	1	1	1
ST140501CROSSORI0002-SORT_REDUCEDDATA-FILTERED	C50A180_C50A270	19	outside	85	single	0.407169	0.03503804	1	1	1
ST140501CROSSORI0002-SORT_REDUCEDDATA-FILTERED	C50A180_C50A270	19	outside	97	single	0.190475	0.3412711	2	1	2
ST140501CROSSORI0002-SORT_REDUCEDDATA-FILTERED	C50A180_C50A270	3	single	35	intermediate	0.131618	0.5128541	1	2	2
ST140501CROSSORI0002-SORT_REDUCEDDATA-FILTERED	C50A180_C50A270	3	single	37	single	0.008374	0.9669348	1	2	2
ST140501CROSSORI0002-SORT_REDUCEDDATA-FILTERED	C50A180_C50A270	3	single	40	single	0.338164	0.08448291	1	2	2
ST140501CROSSORI0002-SORT_REDUCEDDATA-FILTERED	C50A180_C50A270	3	single	41	single	0.315263	0.1092015	1	2	2
ST140501CROSSORI0002-SORT_REDUCEDDATA-FILTERED	C50A180_C50A270	3	single	44	single	0.114593	0.5692555	1	2	2
ST140501CROSSORI0002-SORT_REDUCEDDATA-FILTERED	C50A180_C50A270	3	single	45	single	0.254166	0.2007828	2	2	1
ST140501CROSSORI0002-SORT_REDUCEDDATA-FILTERED	C50A180_C50A270	3	single	47	single	0.185166	0.355145	1	2	2
ST140501CROSSORI0002-SORT_REDUCEDDATA-FILTERED	C50A180_C50A270	3	single	51	intermediate	0.354928	0.06926983	2	2	1
ST140501CROSSORI0002-SORT_REDUCEDDATA-FILTERED	C50A180_C50A270	3	single	55	intermediate	0.09438	0.6396016	1	2	2
ST140501CROSSORI0002-SORT_REDUCEDDATA-FILTERED	C50A180_C50A270	3	single	68	single	-0.230243	0.2479372	2	2	1
ST140501CROSSORI0002-SORT_REDUCEDDATA-FILTERED	C50A180_C50A270	3	single	69	single	0.036993	0.8546522	2	2	1
ST140501CROSSORI0002-SORT_REDUCEDDATA-FILTERED	C50A180_C50A270	3	single	7	single	0.042703	0.8325049	1	2	2
ST140501CROSSORI0002-SORT_REDUCEDDATA-FILTERED	C50A180_C50A270	3	single	72	single	-0.056994	0.7776618	1	2	2
ST140501CROSSORI0002-SORT_REDUCEDDATA-FILTERED	C50A180_C50A270	3	single	77	single	0.339183	0.08349098	2	2	1
ST140501CROSSORI0002-SORT_REDUCEDDATA-FILTERED	C50A180_C50A270	3	single	84	single	0.161661	0.4204822	2	2	1
ST140501CROSSORI0002-SORT_REDUCEDDATA-FILTERED	C50A180_C50A270	3	single	85	single	0.009019	0.9643867	2	2	1
ST140501CROSSORI0002-SORT_REDUCEDDATA-FILTERED	C50A180_C50A270	3	single	97	single	-0.093117	0.6441076	1	2	2
ST140501CROSSORI0002-SORT_REDUCEDDATA-FILTERED	C50A180_C50A270	35	intermediate	37	single	0.571534	0.001844642	1	2	2
ST140501CROSSORI0002-SORT_REDUCEDDATA-FILTERED	C50A180_C50A270	35	intermediate	40	single	0.368856	0.05831558	1	2	2
ST140501CROSSORI0002-SORT_REDUCEDDATA-FILTERED	C50A180_C50A270	35	intermediate	41	single	0.117072	0.5608737	1	2	2
ST140501CROSSORI0002-SORT_REDUCEDDATA-FILTERED	C50A180_C50A270	35	intermediate	44	single	0.087992	0.6625243	1	2	2
ST140501CROSSORI0002-SORT_REDUCEDDATA-FILTERED	C50A180_C50A270	35	intermediate	45	single	0.026305	0.8963785	2	2	1
ST140501CROSSORI0002-SORT_REDUCEDDATA-FILTERED	C50A180_C50A270	35	intermediate	47	single	0.358735	0.06612921	1	2	2
ST140501CROSSORI0002-SORT_REDUCEDDATA-FILTERED	C50A180_C50A270	35	intermediate	51	intermediate	0.148996	0.458253	2	2	1
ST140501CROSSORI0002-SORT_REDUCEDDATA-FILTERED	C50A180_C50A270	35	intermediate	55	intermediate	0.423406	0.02775927	1	2	2
ST140501CROSSORI0002-SORT_REDUCEDDATA-FILTERED	C50A180_C50A270	35	intermediate	68	single	0.262309	0.1862387	2	2	1
ST140501CROSSORI0002-SORT_REDUCEDDATA-FILTERED	C50A180_C50A270	35	intermediate	69	single	-0.34453	0.07843279	2	2	1
ST140501CROSSORI0002-SORT_REDUCEDDATA-FILTERED	C50A180_C50A270	35	intermediate	7	single	0.072709	0.7185426	1	2	2
ST140501CROSSORI0002-SORT_REDUCEDDATA-FILTERED	C50A180_C50A270	35	intermediate	72	single	0.127292	0.5269216	1	2	2
ST140501CROSSORI0002-SORT_REDUCEDDATA-FILTERED	C50A180_C50A270	35	intermediate	77	single	0.335319	0.08729837	2	2	1
ST140501CROSSORI0002-SORT_REDUCEDDATA-FILTERED	C50A180_C50A270	35	intermediate	84	single	0.056031	0.7813308	2	2	1
ST140501CROSSORI0002-SORT_REDUCEDDATA-FILTERED	C50A180_C50A270	35	intermediate	85	single	0.05161	0.7982194	2	2	1
ST140501CROSSORI0002-SORT_REDUCEDDATA-FILTERED	C50A180_C50A270	35	intermediate	97	single	0.093292	0.6434831	1	2	2
ST140501CROSSORI0002-SORT_REDUCEDDATA-FILTERED	C50A180_C50A270	37	single	40	single	0.017502	0.9309531	1	2	2
ST140501CROSSORI0002-SORT_REDUCEDDATA-FILTERED	C50A180_C50A270	37	single	41	single	-0.035576	0.8601613	1	2	2
ST140501CROSSORI0002-SORT_REDUCEDDATA-FILTERED	C50A180_C50A270	37	single	44	single	-0.153806	0.4437025	1	2	2
ST140501CROSSORI0002-SORT_REDUCEDDATA-FILTERED	C50A180_C50A270	37	single	45	single	-0.225235	0.2586597	2	2	1
ST140501CROSSORI0002-SORT_REDUCEDDATA-FILTERED	C50A180_C50A270	37	single	47	single	-0.138553	0.4906905	1	2	2
ST140501CROSSORI0002-SORT_REDUCEDDATA-FILTERED	C50A180_C50A270	37	single	51	intermediate	-0.212752	0.2866763	2	2	1
ST140501CROSSORI0002-SORT_REDUCEDDATA-FILTERED	C50A180_C50A270	37	single	55	intermediate	-0.018767	0.9259759	1	2	2
ST140501CROSSORI0002-SORT_REDUCEDDATA-FILTERED	C50A180_C50A270	37	single	68	single	0.092516	0.6462592	2	2	1
ST140501CROSSORI0002-SORT_REDUCEDDATA-FILTERED	C50A180_C50A270	37	single	69	single	-0.203677	0.308208	2	2	1
ST140501CROSSORI0002-SORT_REDUCEDDATA-FILTERED	C50A180_C50A270	37	single	7	single	-0.164456	0.4123834	1	2	2
ST140501CROSSORI0002-SORT_REDUCEDDATA-FILTERED	C50A180_C50A270	37	single	72	single	-0.054527	0.7870626	1	2	2
ST140501CROSSORI0002-SORT_REDUCEDDATA-FILTERED	C50A180_C50A270	37	single	77	single	0.069594	0.730148	2	2	1
ST140501CROSSORI0002-SORT_REDUCEDDATA-FILTERED	C50A180_C50A270	37	single	84	single	0.01094	0.9568091	2	2	1
ST140501CROSSORI0002-SORT_REDUCEDDATA-FILTERED	C50A180_C50A270	37	single	85	single	0.050916	0.8008789	2	2	1
ST140501CROSSORI0002-SORT_REDUCEDDATA-FILTERED	C50A180_C50A270	37	single	97	single	-0.220123	0.2699098	1	2	2
ST140501CROSSORI0002-SORT_REDUCEDDATA-FILTERED	C50A180_C50A270	40	single	41	single	0.187074	0.3501208	1	2	2
ST140501CROSSORI0002-SORT_REDUCEDDATA-FILTERED	C50A180_C50A270	40	single	44	single	0.490618	0.009369336	1	2	2
ST140501CROSSORI0002-SORT_REDUCEDDATA-FILTERED	C50A180_C50A270	40	single	45	single	0.085145	0.6728344	2	2	1
ST140501CROSSORI0002-SORT_REDUCEDDATA-FILTERED	C50A180_C50A270	40	single	47	single	0.32031	0.1033405	1	2	2
ST140501CROSSORI0002-SORT_REDUCEDDATA-FILTERED	C50A180_C50A270	40	single	51	intermediate	0.329791	0.09297137	2	2	1
ST140501CROSSORI0002-SORT_REDUCEDDATA-FILTERED	C50A180_C50A270	40	single	55	intermediate	0.543674	0.00337779	1	2	2
ST140501CROSSORI0002-SORT_REDUCEDDATA-FILTERED	C50A180_C50A270	40	single	68	single	0.068112	0.7356906	2	2	1
ST140501CROSSORI0002-SORT_REDUCEDDATA-FILTERED	C50A180_C50A270	40	single	69	single	0.020049	0.9209344	2	2	1
ST140501CROSSORI0002-SORT_REDUCEDDATA-FILTERED	C50A180_C50A270	40	single	7	single	0.498321	0.008158376	1	2	2
ST140501CROSSORI0002-SORT_REDUCEDDATA-FILTERED	C50A180_C50A270	40	single	72	single	0.613294	0.0006698687	1	2	2
ST140501CROSSORI0002-SORT_REDUCEDDATA-FILTERED	C50A180_C50A270	40	single	77	single	0.525888	0.004842034	2	2	1
ST140501CROSSORI0002-SORT_REDUCEDDATA-FILTERED	C50A180_C50A270	40	single	84	single	0.129129	0.5209256	2	2	1
ST140501CROSSORI0002-SORT_REDUCEDDATA-FILTERED	C50A180_C50A270	40	single	85	single	0.046859	0.8164676	2	2	1
ST140501CROSSORI0002-SORT_REDUCEDDATA-FILTERED	C50A180_C50A270	40	single	97	single	-0.016334	0.9355502	1	2	2
ST140501CROSSORI0002-SORT_REDUCEDDATA-FILTERED	C50A180_C50A270	41	single	44	single	0.314157	0.110518	1	2	2
ST140501CROSSORI0002-SORT_REDUCEDDATA-FILTERED	C50A180_C50A270	41	single	45	single	0.076649	0.7039516	2	2	1
ST140501CROSSORI0002-SORT_REDUCEDDATA-FILTERED	C50A180_C50A270	41	single	47	single	0.219589	0.2711015	1	2	2
ST140501CROSSORI0002-SORT_REDUCEDDATA-FILTERED	C50A180_C50A270	41	single	51	intermediate	0.042393	0.8337045	2	2	1
ST140501CROSSORI0002-SORT_REDUCEDDATA-FILTERED	C50A180_C50A270	41	single	55	intermediate	0.168652	0.4003924	1	2	2
ST140501CROSSORI0002-SORT_REDUCEDDATA-FILTERED	C50A180_C50A270	41	single	68	single	-0.114875	0.5682983	2	2	1
ST140501CROSSORI0002-SORT_REDUCEDDATA-FILTERED	C50A180_C50A270	41	single	69	single	0.034575	0.8640601	2	2	1
ST140501CROSSORI0002-SORT_REDUCEDDATA-FILTERED	C50A180_C50A270	41	single	7	single	-0.079692	0.6927476	1	2	2
ST140501CROSSORI0002-SORT_REDUCEDDATA-FILTERED	C50A180_C50A270	41	single	72	single	-0.045908	0.82013	1	2	2
ST140501CROSSORI0002-SORT_REDUCEDDATA-FILTERED	C50A180_C50A270	41	single	77	single	0.318855	0.1050063	2	2	1
ST140501CROSSORI0002-SORT_REDUCEDDATA-FILTERED	C50A180_C50A270	41	single	84	single	0.151413	0.4509103	2	2	1
ST140501CROSSORI0002-SORT_REDUCEDDATA-FILTERED	C50A180_C50A270	41	single	85	single	0.295135	0.1350392	2	2	1
ST140501CROSSORI0002-SORT_REDUCEDDATA-FILTERED	C50A180_C50A270	41	single	97	single	-0.067973	0.7362105	1	2	2
ST140501CROSSORI0002-SORT_REDUCEDDATA-FILTERED	C50A180_C50A270	44	single	45	single	-0.065447	0.7456892	2	2	1
ST140501CROSSORI0002-SORT_REDUCEDDATA-FILTERED	C50A180_C50A270	44	single	47	single	0.195443	0.3285869	1	2	2
ST140501CROSSORI0002-SORT_REDUCEDDATA-FILTERED	C50A180_C50A270	44	single	51	intermediate	0.131959	0.5117526	2	2	1
ST140501CROSSORI0002-SORT_REDUCEDDATA-FILTERED	C50A180_C50A270	44	single	55	intermediate	0.174019	0.3853439	1	2	2
ST140501CROSSORI0002-SORT_REDUCEDDATA-FILTERED	C50A180_C50A270	44	single	68	single	0.089953	0.6554552	2	2	1
ST140501CROSSORI0002-SORT_REDUCEDDATA-FILTERED	C50A180_C50A270	44	single	69	single	-0.161699	0.4203721	2	2	1
ST140501CROSSORI0002-SORT_REDUCEDDATA-FILTERED	C50A180_C50A270	44	single	7	single	0.627094	0.0004642842	1	2	2
ST140501CROSSORI0002-SORT_REDUCEDDATA-FILTERED	C50A180_C50A270	44	single	72	single	0.466363	0.014205	1	2	2
ST140501CROSSORI0002-SORT_REDUCEDDATA-FILTERED	C50A180_C50A270	44	single	77	single	0.226429	0.2560756	2	2	1
ST140501CROSSORI0002-SORT_REDUCEDDATA-FILTERED	C50A180_C50A270	44	single	84	single	0.286162	0.1478843	2	2	1
ST140501CROSSORI0002-SORT_REDUCEDDATA-FILTERED	C50A180_C50A270	44	single	85	single	-0.078469	0.6972423	2	2	1
ST140501CROSSORI0002-SORT_REDUCEDDATA-FILTERED	C50A180_C50A270	44	single	97	single	-0.086001	0.6697298	1	2	2
ST140501CROSSORI0002-SORT_REDUCEDDATA-FILTERED	C50A180_C50A270	45	single	47	single	-0.061359	0.7611051	2	1	2
ST140501CROSSORI0002-SORT_REDUCEDDATA-FILTERED	C50A180_C50A270	45	single	51	intermediate	0.466425	0.01419041	1	1	1
ST140501CROSSORI0002-SORT_REDUCEDDATA-FILTERED	C50A180_C50A270	45	single	55	intermediate	0.194112	0.3319583	2	1	2
ST140501CROSSORI0002-SORT_REDUCEDDATA-FILTERED	C50A180_C50A270	45	single	68	single	-0.361296	0.06407978	1	1	1
ST140501CROSSORI0002-SORT_REDUCEDDATA-FILTERED	C50A180_C50A270	45	single	69	single	0.203565	0.3084801	1	1	1
ST140501CROSSORI0002-SORT_REDUCEDDATA-FILTERED	C50A180_C50A270	45	single	7	single	-0.109099	0.5880306	2	1	2
ST140501CROSSORI0002-SORT_REDUCEDDATA-FILTERED	C50A180_C50A270	45	single	72	single	0.017454	0.9311426	2	1	2
ST140501CROSSORI0002-SORT_REDUCEDDATA-FILTERED	C50A180_C50A270	45	single	77	single	0.345405	0.07762781	1	1	1
ST140501CROSSORI0002-SORT_REDUCEDDATA-FILTERED	C50A180_C50A270	45	single	84	single	0.329201	0.09359261	1	1	1
ST140501CROSSORI0002-SORT_REDUCEDDATA-FILTERED	C50A180_C50A270	45	single	85	single	0.411838	0.03280412	1	1	1
ST140501CROSSORI0002-SORT_REDUCEDDATA-FILTERED	C50A180_C50A270	45	single	97	single	-0.178225	0.3737809	2	1	2
ST140501CROSSORI0002-SORT_REDUCEDDATA-FILTERED	C50A180_C50A270	47	single	51	intermediate	0.070681	0.726092	2	2	1
ST140501CROSSORI0002-SORT_REDUCEDDATA-FILTERED	C50A180_C50A270	47	single	55	intermediate	0.429768	0.02526437	1	2	2
ST140501CROSSORI0002-SORT_REDUCEDDATA-FILTERED	C50A180_C50A270	47	single	68	single	0.179183	0.371175	2	2	1
ST140501CROSSORI0002-SORT_REDUCEDDATA-FILTERED	C50A180_C50A270	47	single	69	single	-0.129372	0.5201332	2	2	1
ST140501CROSSORI0002-SORT_REDUCEDDATA-FILTERED	C50A180_C50A270	47	single	7	single	0.249721	0.2090425	1	2	2
ST140501CROSSORI0002-SORT_REDUCEDDATA-FILTERED	C50A180_C50A270	47	single	72	single	0.165124	0.4104611	1	2	2
ST140501CROSSORI0002-SORT_REDUCEDDATA-FILTERED	C50A180_C50A270	47	single	77	single	0.060868	0.7629615	2	2	1
ST140501CROSSORI0002-SORT_REDUCEDDATA-FILTERED	C50A180_C50A270	47	single	84	single	0.00851	0.9663985	2	2	1
ST140501CROSSORI0002-SORT_REDUCEDDATA-FILTERED	C50A180_C50A270	47	single	85	single	-0.0763	0.7052387	2	2	1
ST140501CROSSORI0002-SORT_REDUCEDDATA-FILTERED	C50A180_C50A270	47	single	97	single	0.080059	0.6914011	1	2	2
ST140501CROSSORI0002-SORT_REDUCEDDATA-FILTERED	C50A180_C50A270	51	intermediate	55	intermediate	0.270298	0.1726964	2	1	2
ST140501CROSSORI0002-SORT_REDUCEDDATA-FILTERED	C50A180_C50A270	51	intermediate	68	single	-0.155978	0.4372125	1	1	1
ST140501CROSSORI0002-SORT_REDUCEDDATA-FILTERED	C50A180_C50A270	51	intermediate	69	single	-0.02214	0.9127169	1	1	1
ST140501CROSSORI0002-SORT_REDUCEDDATA-FILTERED	C50A180_C50A270	51	intermediate	7	single	0.018345	0.9276357	2	1	2
ST140501CROSSORI0002-SORT_REDUCEDDATA-FILTERED	C50A180_C50A270	51	intermediate	72	single	0.094548	0.6390046	2	1	2
ST140501CROSSORI0002-SORT_REDUCEDDATA-FILTERED	C50A180_C50A270	51	intermediate	77	single	0.368148	0.05883736	1	1	1
ST140501CROSSORI0002-SORT_REDUCEDDATA-FILTERED	C50A180_C50A270	51	intermediate	84	single	0.126056	0.5309736	1	1	1
ST140501CROSSORI0002-SORT_REDUCEDDATA-FILTERED	C50A180_C50A270	51	intermediate	85	single	-0.01641	0.9352505	1	1	1
ST140501CROSSORI0002-SORT_REDUCEDDATA-FILTERED	C50A180_C50A270	51	intermediate	97	single	0.083465	0.6789489	2	1	2
ST140501CROSSORI0002-SORT_REDUCEDDATA-FILTERED	C50A180_C50A270	55	intermediate	68	single	0.24186	0.2242058	2	2	1
ST140501CROSSORI0002-SORT_REDUCEDDATA-FILTERED	C50A180_C50A270	55	intermediate	69	single	-0.085794	0.6704805	2	2	1
ST140501CROSSORI0002-SORT_REDUCEDDATA-FILTERED	C50A180_C50A270	55	intermediate	7	single	0.182809	0.3614105	1	2	2
ST140501CROSSORI0002-SORT_REDUCEDDATA-FILTERED	C50A180_C50A270	55	intermediate	72	single	0.369719	0.05768372	1	2	2
ST140501CROSSORI0002-SORT_REDUCEDDATA-FILTERED	C50A180_C50A270	55	intermediate	77	single	0.038892	0.8472745	2	2	1
ST140501CROSSORI0002-SORT_REDUCEDDATA-FILTERED	C50A180_C50A270	55	intermediate	84	single	-0.100472	0.618042	2	2	1
ST140501CROSSORI0002-SORT_REDUCEDDATA-FILTERED	C50A180_C50A270	55	intermediate	85	single	0.134735	0.5028312	2	2	1
ST140501CROSSORI0002-SORT_REDUCEDDATA-FILTERED	C50A180_C50A270	55	intermediate	97	single	0.149116	0.4578855	1	2	2
ST140501CROSSORI0002-SORT_REDUCEDDATA-FILTERED	C50A180_C50A270	68	single	69	single	-0.20786	0.2981615	1	1	1
ST140501CROSSORI0002-SORT_REDUCEDDATA-FILTERED	C50A180_C50A270	68	single	7	single	0.318786	0.105085	2	1	2
ST140501CROSSORI0002-SORT_REDUCEDDATA-FILTERED	C50A180_C50A270	68	single	72	single	-0.062003	0.7586701	2	1	2
ST140501CROSSORI0002-SORT_REDUCEDDATA-FILTERED	C50A180_C50A270	68	single	77	single	-0.361172	0.06417812	1	1	1
ST140501CROSSORI0002-SORT_REDUCEDDATA-FILTERED	C50A180_C50A270	68	single	84	single	-0.32001	0.103683	1	1	1
ST140501CROSSORI0002-SORT_REDUCEDDATA-FILTERED	C50A180_C50A270	68	single	85	single	-0.196113	0.3269007	1	1	1
ST140501CROSSORI0002-SORT_REDUCEDDATA-FILTERED	C50A180_C50A270	68	single	97	single	0.245105	0.2178597	2	1	2
ST140501CROSSORI0002-SORT_REDUCEDDATA-FILTERED	C50A180_C50A270	69	single	7	single	-0.310649	0.1147716	2	1	2
ST140501CROSSORI0002-SORT_REDUCEDDATA-FILTERED	C50A180_C50A270	69	single	72	single	0.102533	0.6108132	2	1	2
ST140501CROSSORI0002-SORT_REDUCEDDATA-FILTERED	C50A180_C50A270	69	single	77	single	0.063159	0.7543042	1	1	1
ST140501CROSSORI0002-SORT_REDUCEDDATA-FILTERED	C50A180_C50A270	69	single	84	single	0.212398	0.2874981	1	1	1
ST140501CROSSORI0002-SORT_REDUCEDDATA-FILTERED	C50A180_C50A270	69	single	85	single	0.361464	0.06394686	1	1	1
ST140501CROSSORI0002-SORT_REDUCEDDATA-FILTERED	C50A180_C50A270	69	single	97	single	0.099948	0.6198823	2	1	2
ST140501CROSSORI0002-SORT_REDUCEDDATA-FILTERED	C50A180_C50A270	7	single	72	single	0.449357	0.01870166	1	2	2
ST140501CROSSORI0002-SORT_REDUCEDDATA-FILTERED	C50A180_C50A270	7	single	77	single	-0.010813	0.9573121	2	2	1
ST140501CROSSORI0002-SORT_REDUCEDDATA-FILTERED	C50A180_C50A270	7	single	84	single	-0.077488	0.700856	2	2	1
ST140501CROSSORI0002-SORT_REDUCEDDATA-FILTERED	C50A180_C50A270	7	single	85	single	-0.239025	0.2298521	2	2	1
ST140501CROSSORI0002-SORT_REDUCEDDATA-FILTERED	C50A180_C50A270	7	single	97	single	-0.024872	0.9019937	1	2	2
ST140501CROSSORI0002-SORT_REDUCEDDATA-FILTERED	C50A180_C50A270	72	single	77	single	0.139767	0.4868606	2	2	1
ST140501CROSSORI0002-SORT_REDUCEDDATA-FILTERED	C50A180_C50A270	72	single	84	single	0.109503	0.5866406	2	2	1
ST140501CROSSORI0002-SORT_REDUCEDDATA-FILTERED	C50A180_C50A270	72	single	85	single	0.078333	0.6977427	2	2	1
ST140501CROSSORI0002-SORT_REDUCEDDATA-FILTERED	C50A180_C50A270	72	single	97	single	-0.042421	0.8335988	1	2	2
ST140501CROSSORI0002-SORT_REDUCEDDATA-FILTERED	C50A180_C50A270	77	single	84	single	0.562545	0.002255127	1	1	1
ST140501CROSSORI0002-SORT_REDUCEDDATA-FILTERED	C50A180_C50A270	77	single	85	single	-0.042468	0.8334172	1	1	1
ST140501CROSSORI0002-SORT_REDUCEDDATA-FILTERED	C50A180_C50A270	77	single	97	single	-0.071222	0.7240745	2	1	2
ST140501CROSSORI0002-SORT_REDUCEDDATA-FILTERED	C50A180_C50A270	84	single	85	single	0.175283	0.3818463	1	1	1
ST140501CROSSORI0002-SORT_REDUCEDDATA-FILTERED	C50A180_C50A270	84	single	97	single	0.010734	0.9576207	2	1	2
ST140501CROSSORI0002-SORT_REDUCEDDATA-FILTERED	C50A180_C50A270	85	single	97	single	0.06073	0.763485	2	1	2
ST140516CROSSORI0001-SORT_REDUCEDDATA-FILTERED	C50A45_C50A135	14	outside	15	single	0.160307	0.5531341	2	2	1
ST140516CROSSORI0001-SORT_REDUCEDDATA-FILTERED	C50A45_C50A135	14	outside	24	outside	-0.248108	0.3541704	1	2	2
ST140516CROSSORI0001-SORT_REDUCEDDATA-FILTERED	C50A45_C50A135	14	outside	33	single	0.039835	0.8835482	1	2	2
ST140516CROSSORI0001-SORT_REDUCEDDATA-FILTERED	C50A45_C50A135	14	outside	41	single	-0.062016	0.8195224	1	2	2
ST140516CROSSORI0001-SORT_REDUCEDDATA-FILTERED	C50A45_C50A135	14	outside	44	mixture	-0.12514	0.644241	2	2	1
ST140516CROSSORI0001-SORT_REDUCEDDATA-FILTERED	C50A45_C50A135	14	outside	48	single	-0.43873	0.08912724	2	2	1
ST140516CROSSORI0001-SORT_REDUCEDDATA-FILTERED	C50A45_C50A135	14	outside	49	single	0.370256	0.1580526	1	2	2
ST140516CROSSORI0001-SORT_REDUCEDDATA-FILTERED	C50A45_C50A135	14	outside	52	single	0.348333	0.186109	2	2	1
ST140516CROSSORI0001-SORT_REDUCEDDATA-FILTERED	C50A45_C50A135	14	outside	55	single	0.011547	0.9661453	1	2	2
ST140516CROSSORI0001-SORT_REDUCEDDATA-FILTERED	C50A45_C50A135	14	outside	56	single	0.463247	0.07074263	2	2	1
ST140516CROSSORI0001-SORT_REDUCEDDATA-FILTERED	C50A45_C50A135	14	outside	61	outside	0.163883	0.5441947	2	2	1
ST140516CROSSORI0001-SORT_REDUCEDDATA-FILTERED	C50A45_C50A135	14	outside	63	intermediate	0.071632	0.7920687	1	2	2
ST140516CROSSORI0001-SORT_REDUCEDDATA-FILTERED	C50A45_C50A135	14	outside	70	single	-0.254069	0.3423425	1	2	2
ST140516CROSSORI0001-SORT_REDUCEDDATA-FILTERED	C50A45_C50A135	14	outside	81	single	0.3078	0.2461478	2	2	1
ST140516CROSSORI0001-SORT_REDUCEDDATA-FILTERED	C50A45_C50A135	14	outside	85	single	-0.064766	0.8116496	1	2	2
ST140516CROSSORI0001-SORT_REDUCEDDATA-FILTERED	C50A45_C50A135	14	outside	9	single	-0.483504	0.05777268	2	2	1
ST140516CROSSORI0001-SORT_REDUCEDDATA-FILTERED	C50A45_C50A135	15	single	24	outside	0.020265	0.9406207	2	1	2
ST140516CROSSORI0001-SORT_REDUCEDDATA-FILTERED	C50A45_C50A135	15	single	33	single	0.298556	0.2613474	2	1	2
ST140516CROSSORI0001-SORT_REDUCEDDATA-FILTERED	C50A45_C50A135	15	single	41	single	0.212467	0.4295214	2	1	2
ST140516CROSSORI0001-SORT_REDUCEDDATA-FILTERED	C50A45_C50A135	15	single	44	mixture	0.498685	0.04927036	1	1	1
ST140516CROSSORI0001-SORT_REDUCEDDATA-FILTERED	C50A45_C50A135	15	single	48	single	0.488454	0.05488998	1	1	1
ST140516CROSSORI0001-SORT_REDUCEDDATA-FILTERED	C50A45_C50A135	15	single	49	single	0.438465	0.08934293	2	1	2
ST140516CROSSORI0001-SORT_REDUCEDDATA-FILTERED	C50A45_C50A135	15	single	52	single	0.161576	0.5499563	1	1	1
ST140516CROSSORI0001-SORT_REDUCEDDATA-FILTERED	C50A45_C50A135	15	single	55	single	0.004925	0.9855568	2	1	2
ST140516CROSSORI0001-SORT_REDUCEDDATA-FILTERED	C50A45_C50A135	15	single	56	single	0.443811	0.08506346	1	1	1
ST140516CROSSORI0001-SORT_REDUCEDDATA-FILTERED	C50A45_C50A135	15	single	61	outside	0.544339	0.02925737	1	1	1
ST140516CROSSORI0001-SORT_REDUCEDDATA-FILTERED	C50A45_C50A135	15	single	63	intermediate	0.431344	0.09527896	2	1	2
ST140516CROSSORI0001-SORT_REDUCEDDATA-FILTERED	C50A45_C50A135	15	single	70	single	-0.12662	0.6402966	2	1	2
ST140516CROSSORI0001-SORT_REDUCEDDATA-FILTERED	C50A45_C50A135	15	single	81	single	-0.223383	0.405615	1	1	1
ST140516CROSSORI0001-SORT_REDUCEDDATA-FILTERED	C50A45_C50A135	15	single	85	single	0.370171	0.1581548	2	1	2
ST140516CROSSORI0001-SORT_REDUCEDDATA-FILTERED	C50A45_C50A135	15	single	9	single	0.05533	0.8387273	1	1	1
ST140516CROSSORI0001-SORT_REDUCEDDATA-FILTERED	C50A45_C50A135	24	outside	33	single	0.264806	0.3216154	1	2	2
ST140516CROSSORI0001-SORT_REDUCEDDATA-FILTERED	C50A45_C50A135	24	outside	41	single	-0.150113	0.5789603	1	2	2
ST140516CROSSORI0001-SORT_REDUCEDDATA-FILTERED	C50A45_C50A135	24	outside	44	mixture	-0.109678	0.6859559	2	2	1
ST140516CROSSORI0001-SORT_REDUCEDDATA-FILTERED	C50A45_C50A135	24	outside	48	single	0.404974	0.1196982	2	2	1
ST140516CROSSORI0001-SORT_REDUCEDDATA-FILTERED	C50A45_C50A135	24	outside	49	single	-0.014109	0.9586399	1	2	2
ST140516CROSSORI0001-SORT_REDUCEDDATA-FILTERED	C50A45_C50A135	24	outside	52	single	-0.15617	0.5635532	2	2	1
ST140516CROSSORI0001-SORT_REDUCEDDATA-FILTERED	C50A45_C50A135	24	outside	55	single	0.103541	0.7027606	1	2	2
ST140516CROSSORI0001-SORT_REDUCEDDATA-FILTERED	C50A45_C50A135	24	outside	56	single	-0.113262	0.6762066	2	2	1
ST140516CROSSORI0001-SORT_REDUCEDDATA-FILTERED	C50A45_C50A135	24	outside	61	outside	-0.05595	0.8369439	2	2	1
ST140516CROSSORI0001-SORT_REDUCEDDATA-FILTERED	C50A45_C50A135	24	outside	63	intermediate	0.342034	0.1947379	1	2	2
ST140516CROSSORI0001-SORT_REDUCEDDATA-FILTERED	C50A45_C50A135	24	outside	70	single	0.052589	0.8466253	1	2	2
ST140516CROSSORI0001-SORT_REDUCEDDATA-FILTERED	C50A45_C50A135	24	outside	81	single	-0.108404	0.6894354	2	2	1
ST140516CROSSORI0001-SORT_REDUCEDDATA-FILTERED	C50A45_C50A135	24	outside	85	single	0.105959	0.6961233	1	2	2
ST140516CROSSORI0001-SORT_REDUCEDDATA-FILTERED	C50A45_C50A135	24	outside	9	single	0.015459	0.954685	2	2	1
ST140516CROSSORI0001-SORT_REDUCEDDATA-FILTERED	C50A45_C50A135	33	single	41	single	0.003053	0.991046	1	2	2
ST140516CROSSORI0001-SORT_REDUCEDDATA-FILTERED	C50A45_C50A135	33	single	44	mixture	0.198272	0.4616632	2	2	1
ST140516CROSSORI0001-SORT_REDUCEDDATA-FILTERED	C50A45_C50A135	33	single	48	single	0.037805	0.8894484	2	2	1
ST140516CROSSORI0001-SORT_REDUCEDDATA-FILTERED	C50A45_C50A135	33	single	49	single	0.197729	0.4629158	1	2	2
ST140516CROSSORI0001-SORT_REDUCEDDATA-FILTERED	C50A45_C50A135	33	single	52	single	0.22152	0.4096435	2	2	1
ST140516CROSSORI0001-SORT_REDUCEDDATA-FILTERED	C50A45_C50A135	33	single	55	single	-0.464102	0.07015577	1	2	2
ST140516CROSSORI0001-SORT_REDUCEDDATA-FILTERED	C50A45_C50A135	33	single	56	single	0.240546	0.3694975	2	2	1
ST140516CROSSORI0001-SORT_REDUCEDDATA-FILTERED	C50A45_C50A135	33	single	61	outside	0.372533	0.1553122	2	2	1
ST140516CROSSORI0001-SORT_REDUCEDDATA-FILTERED	C50A45_C50A135	33	single	63	intermediate	0.347283	0.1875302	1	2	2
ST140516CROSSORI0001-SORT_REDUCEDDATA-FILTERED	C50A45_C50A135	33	single	70	single	-0.09479	0.7269469	1	2	2
ST140516CROSSORI0001-SORT_REDUCEDDATA-FILTERED	C50A45_C50A135	33	single	81	single	-0.30384	0.2525909	2	2	1
ST140516CROSSORI0001-SORT_REDUCEDDATA-FILTERED	C50A45_C50A135	33	single	85	single	0.237239	0.376314	1	2	2
ST140516CROSSORI0001-SORT_REDUCEDDATA-FILTERED	C50A45_C50A135	33	single	9	single	-0.37131	0.1567795	2	2	1
ST140516CROSSORI0001-SORT_REDUCEDDATA-FILTERED	C50A45_C50A135	41	single	44	mixture	0.233398	0.3843171	2	2	1
ST140516CROSSORI0001-SORT_REDUCEDDATA-FILTERED	C50A45_C50A135	41	single	48	single	0.099219	0.7146741	2	2	1
ST140516CROSSORI0001-SORT_REDUCEDDATA-FILTERED	C50A45_C50A135	41	single	49	single	0.273511	0.3053561	1	2	2
ST140516CROSSORI0001-SORT_REDUCEDDATA-FILTERED	C50A45_C50A135	41	single	52	single	-0.358213	0.1730886	2	2	1
ST140516CROSSORI0001-SORT_REDUCEDDATA-FILTERED	C50A45_C50A135	41	single	55	single	0.106701	0.6940923	1	2	2
ST140516CROSSORI0001-SORT_REDUCEDDATA-FILTERED	C50A45_C50A135	41	single	56	single	-0.178961	0.5072266	2	2	1
ST140516CROSSORI0001-SORT_REDUCEDDATA-FILTERED	C50A45_C50A135	41	single	61	outside	0.19332	0.4731491	2	2	1
ST140516CROSSORI0001-SORT_REDUCEDDATA-FILTERED	C50A45_C50A135	41	single	63	intermediate	0.229847	0.3917985	1	2	2
ST140516CROSSORI0001-SORT_REDUCEDDATA-FILTERED	C50A45_C50A135	41	single	70	single	-0.188931	0.4834448	1	2	2
ST140516CROSSORI0001-SORT_REDUCEDDATA-FILTERED	C50A45_C50A135	41	single	81	single	-0.049297	0.8561302	2	2	1
ST140516CROSSORI0001-SORT_REDUCEDDATA-FILTERED	C50A45_C50A135	41	single	85	single	0.154441	0.5679331	1	2	2
ST140516CROSSORI0001-SORT_REDUCEDDATA-FILTERED	C50A45_C50A135	41	single	9	single	0.13006	0.6311645	2	2	1
ST140516CROSSORI0001-SORT_REDUCEDDATA-FILTERED	C50A45_C50A135	44	mixture	48	single	0.252166	0.346094	1	1	1
ST140516CROSSORI0001-SORT_REDUCEDDATA-FILTERED	C50A45_C50A135	44	mixture	49	single	-0.033079	0.9032037	2	1	2
ST140516CROSSORI0001-SORT_REDUCEDDATA-FILTERED	C50A45_C50A135	44	mixture	52	single	-0.139178	0.607206	1	1	1
ST140516CROSSORI0001-SORT_REDUCEDDATA-FILTERED	C50A45_C50A135	44	mixture	55	single	-0.289128	0.277431	2	1	2
ST140516CROSSORI0001-SORT_REDUCEDDATA-FILTERED	C50A45_C50A135	44	mixture	56	single	0.064989	0.8110112	1	1	1
ST140516CROSSORI0001-SORT_REDUCEDDATA-FILTERED	C50A45_C50A135	44	mixture	61	outside	0.445823	0.08349225	1	1	1
ST140516CROSSORI0001-SORT_REDUCEDDATA-FILTERED	C50A45_C50A135	44	mixture	63	intermediate	-0.114484	0.6728922	2	1	2
ST140516CROSSORI0001-SORT_REDUCEDDATA-FILTERED	C50A45_C50A135	44	mixture	70	single	0.007124	0.9791107	2	1	2
ST140516CROSSORI0001-SORT_REDUCEDDATA-FILTERED	C50A45_C50A135	44	mixture	81	single	-0.073422	0.7869833	1	1	1
ST140516CROSSORI0001-SORT_REDUCEDDATA-FILTERED	C50A45_C50A135	44	mixture	85	single	-0.193218	0.4733864	2	1	2
ST140516CROSSORI0001-SORT_REDUCEDDATA-FILTERED	C50A45_C50A135	44	mixture	9	single	0.437678	0.0899852	1	1	1
ST140516CROSSORI0001-SORT_REDUCEDDATA-FILTERED	C50A45_C50A135	48	single	49	single	0.266836	0.3177801	2	1	2
ST140516CROSSORI0001-SORT_REDUCEDDATA-FILTERED	C50A45_C50A135	48	single	52	single	0.063399	0.8155605	1	1	1
ST140516CROSSORI0001-SORT_REDUCEDDATA-FILTERED	C50A45_C50A135	48	single	55	single	0.176891	0.5122305	2	1	2
ST140516CROSSORI0001-SORT_REDUCEDDATA-FILTERED	C50A45_C50A135	48	single	56	single	0.170878	0.5268994	1	1	1
ST140516CROSSORI0001-SORT_REDUCEDDATA-FILTERED	C50A45_C50A135	48	single	61	outside	0.320491	0.2261939	1	1	1
ST140516CROSSORI0001-SORT_REDUCEDDATA-FILTERED	C50A45_C50A135	48	single	63	intermediate	0.084361	0.7560859	2	1	2
ST140516CROSSORI0001-SORT_REDUCEDDATA-FILTERED	C50A45_C50A135	48	single	70	single	0.217826	0.4176958	2	1	2
ST140516CROSSORI0001-SORT_REDUCEDDATA-FILTERED	C50A45_C50A135	48	single	81	single	-0.020904	0.9387513	1	1	1
ST140516CROSSORI0001-SORT_REDUCEDDATA-FILTERED	C50A45_C50A135	48	single	85	single	0.345777	0.1895805	2	1	2
ST140516CROSSORI0001-SORT_REDUCEDDATA-FILTERED	C50A45_C50A135	48	single	9	single	0.460873	0.07239085	1	1	1
ST140516CROSSORI0001-SORT_REDUCEDDATA-FILTERED	C50A45_C50A135	49	single	52	single	0.098472	0.7167399	2	2	1
ST140516CROSSORI0001-SORT_REDUCEDDATA-FILTERED	C50A45_C50A135	49	single	55	single	0.178055	0.5094145	1	2	2
ST140516CROSSORI0001-SORT_REDUCEDDATA-FILTERED	C50A45_C50A135	49	single	56	single	0.353262	0.1795349	2	2	1
ST140516CROSSORI0001-SORT_REDUCEDDATA-FILTERED	C50A45_C50A135	49	single	61	outside	0.344106	0.1918718	2	2	1
ST140516CROSSORI0001-SORT_REDUCEDDATA-FILTERED	C50A45_C50A135	49	single	63	intermediate	0.372514	0.155334	1	2	2
ST140516CROSSORI0001-SORT_REDUCEDDATA-FILTERED	C50A45_C50A135	49	single	70	single	0.059567	0.8265466	1	2	2
ST140516CROSSORI0001-SORT_REDUCEDDATA-FILTERED	C50A45_C50A135	49	single	81	single	0.009445	0.9723061	2	2	1
ST140516CROSSORI0001-SORT_REDUCEDDATA-FILTERED	C50A45_C50A135	49	single	85	single	0.017754	0.9479668	1	2	2
ST140516CROSSORI0001-SORT_REDUCEDDATA-FILTERED	C50A45_C50A135	49	single	9	single	-0.014817	0.9565675	2	2	1
ST140516CROSSORI0001-SORT_REDUCEDDATA-FILTERED	C50A45_C50A135	52	single	55	single	-0.38956	0.1358297	2	1	2
ST140516CROSSORI0001-SORT_REDUCEDDATA-FILTERED	C50A45_C50A135	52	single	56	single	0.328992	0.2134201	1	1	1
ST140516CROSSORI0001-SORT_REDUCEDDATA-FILTERED	C50A45_C50A135	52	single	61	outside	0.095012	0.7263295	1	1	1
ST140516CROSSORI0001-SORT_REDUCEDDATA-FILTERED	C50A45_C50A135	52	single	63	intermediate	0.188626	0.4841642	2	1	2
ST140516CROSSORI0001-SORT_REDUCEDDATA-FILTERED	C50A45_C50A135	52	single	70	single	0.145747	0.590172	2	1	2
ST140516CROSSORI0001-SORT_REDUCEDDATA-FILTERED	C50A45_C50A135	52	single	81	single	0.25036	0.3496761	1	1	1
ST140516CROSSORI0001-SORT_REDUCEDDATA-FILTERED	C50A45_C50A135	52	single	85	single	0.462201	0.07146527	2	1	2
ST140516CROSSORI0001-SORT_REDUCEDDATA-FILTERED	C50A45_C50A135	52	single	9	single	-0.102011	0.706971	1	1	1
ST140516CROSSORI0001-SORT_REDUCEDDATA-FILTERED	C50A45_C50A135	55	single	56	single	-0.048014	0.8598396	2	2	1
ST140516CROSSORI0001-SORT_REDUCEDDATA-FILTERED	C50A45_C50A135	55	single	61	outside	-0.203977	0.4486038	2	2	1
ST140516CROSSORI0001-SORT_REDUCEDDATA-FILTERED	C50A45_C50A135	55	single	63	intermediate	0.144996	0.5921088	1	2	2
ST140516CROSSORI0001-SORT_REDUCEDDATA-FILTERED	C50A45_C50A135	55	single	70	single	-0.412596	0.1122366	1	2	2
ST140516CROSSORI0001-SORT_REDUCEDDATA-FILTERED	C50A45_C50A135	55	single	81	single	0.015808	0.9536631	2	2	1
ST140516CROSSORI0001-SORT_REDUCEDDATA-FILTERED	C50A45_C50A135	55	single	85	single	-0.208007	0.4394919	1	2	2
ST140516CROSSORI0001-SORT_REDUCEDDATA-FILTERED	C50A45_C50A135	55	single	9	single	0.015781	0.9537431	2	2	1
ST140516CROSSORI0001-SORT_REDUCEDDATA-FILTERED	C50A45_C50A135	56	single	61	outside	0.608944	0.01229322	1	1	1
ST140516CROSSORI0001-SORT_REDUCEDDATA-FILTERED	C50A45_C50A135	56	single	63	intermediate	0.129153	0.633569	2	1	2
ST140516CROSSORI0001-SORT_REDUCEDDATA-FILTERED	C50A45_C50A135	56	single	70	single	-0.040351	0.8820502	2	1	2
ST140516CROSSORI0001-SORT_REDUCEDDATA-FILTERED	C50A45_C50A135	56	single	81	single	0.036021	0.8946367	1	1	1
ST140516CROSSORI0001-SORT_REDUCEDDATA-FILTERED	C50A45_C50A135	56	single	85	single	0.196974	0.4646595	2	1	2
ST140516CROSSORI0001-SORT_REDUCEDDATA-FILTERED	C50A45_C50A135	56	single	9	single	-0.270394	0.3111221	1	1	1
ST140516CROSSORI0001-SORT_REDUCEDDATA-FILTERED	C50A45_C50A135	61	outside	63	intermediate	0.098514	0.7166234	2	1	2
ST140516CROSSORI0001-SORT_REDUCEDDATA-FILTERED	C50A45_C50A135	61	outside	70	single	0.252885	0.3446736	2	1	2
ST140516CROSSORI0001-SORT_REDUCEDDATA-FILTERED	C50A45_C50A135	61	outside	81	single	-0.17185	0.5245146	1	1	1
ST140516CROSSORI0001-SORT_REDUCEDDATA-FILTERED	C50A45_C50A135	61	outside	85	single	0.080757	0.7662289	2	1	2
ST140516CROSSORI0001-SORT_REDUCEDDATA-FILTERED	C50A45_C50A135	61	outside	9	single	-0.102115	0.7066848	1	1	1
ST140516CROSSORI0001-SORT_REDUCEDDATA-FILTERED	C50A45_C50A135	63	intermediate	70	single	-0.211566	0.4315256	1	2	2
ST140516CROSSORI0001-SORT_REDUCEDDATA-FILTERED	C50A45_C50A135	63	intermediate	81	single	-0.307178	0.2471523	2	2	1
ST140516CROSSORI0001-SORT_REDUCEDDATA-FILTERED	C50A45_C50A135	63	intermediate	85	single	0.365963	0.1633082	1	2	2
ST140516CROSSORI0001-SORT_REDUCEDDATA-FILTERED	C50A45_C50A135	63	intermediate	9	single	-0.172759	0.5222898	2	2	1
ST140516CROSSORI0001-SORT_REDUCEDDATA-FILTERED	C50A45_C50A135	70	single	81	single	0.274599	0.3033596	2	2	1
ST140516CROSSORI0001-SORT_REDUCEDDATA-FILTERED	C50A45_C50A135	70	single	85	single	0.089469	0.7417716	1	2	2
ST140516CROSSORI0001-SORT_REDUCEDDATA-FILTERED	C50A45_C50A135	70	single	9	single	0.177006	0.5119524	2	2	1
ST140516CROSSORI0001-SORT_REDUCEDDATA-FILTERED	C50A45_C50A135	81	single	85	single	0.141865	0.6002133	2	1	2
ST140516CROSSORI0001-SORT_REDUCEDDATA-FILTERED	C50A45_C50A135	81	single	9	single	0.242168	0.3661794	1	1	1
ST140516CROSSORI0001-SORT_REDUCEDDATA-FILTERED	C50A45_C50A135	85	single	9	single	-0.131504	0.6273459	2	2	1
ST140516CROSSORI0001-SORT_REDUCEDDATA-FILTERED	C50A90_C50A180	11	single	24	outside	-0.398826	0.08152964	2	2	1
ST140516CROSSORI0001-SORT_REDUCEDDATA-FILTERED	C50A90_C50A180	11	single	25	single	-0.178851	0.4505736	1	2	2
ST140516CROSSORI0001-SORT_REDUCEDDATA-FILTERED	C50A90_C50A180	11	single	4	single	0.238467	0.3113037	1	2	2
ST140516CROSSORI0001-SORT_REDUCEDDATA-FILTERED	C50A90_C50A180	11	single	43	single	-0.091008	0.7027663	1	2	2
ST140516CROSSORI0001-SORT_REDUCEDDATA-FILTERED	C50A90_C50A180	11	single	49	single	0.031884	0.8938438	2	2	1
ST140516CROSSORI0001-SORT_REDUCEDDATA-FILTERED	C50A90_C50A180	11	single	52	single	0.130318	0.5839553	2	2	1
ST140516CROSSORI0001-SORT_REDUCEDDATA-FILTERED	C50A90_C50A180	11	single	61	outside	0.042635	0.858352	1	2	2
ST140516CROSSORI0001-SORT_REDUCEDDATA-FILTERED	C50A90_C50A180	11	single	73	single	0.296741	0.2039182	1	2	2
ST140516CROSSORI0001-SORT_REDUCEDDATA-FILTERED	C50A90_C50A180	11	single	76	single	-0.302519	0.1948289	1	2	2
ST140516CROSSORI0001-SORT_REDUCEDDATA-FILTERED	C50A90_C50A180	11	single	78	outside	-0.078009	0.7437418	2	2	1
ST140516CROSSORI0001-SORT_REDUCEDDATA-FILTERED	C50A90_C50A180	11	single	80	outside	0.360575	0.1183387	2	2	1
ST140516CROSSORI0001-SORT_REDUCEDDATA-FILTERED	C50A90_C50A180	11	single	83	outside	0.124341	0.6014614	1	2	2
ST140516CROSSORI0001-SORT_REDUCEDDATA-FILTERED	C50A90_C50A180	24	outside	25	single	0.146719	0.5370671	2	1	2
ST140516CROSSORI0001-SORT_REDUCEDDATA-FILTERED	C50A90_C50A180	24	outside	4	single	0.107823	0.6509276	2	1	2
ST140516CROSSORI0001-SORT_REDUCEDDATA-FILTERED	C50A90_C50A180	24	outside	43	single	0.266537	0.2559818	2	1	2
ST140516CROSSORI0001-SORT_REDUCEDDATA-FILTERED	C50A90_C50A180	24	outside	49	single	0.149407	0.5295525	1	1	1
ST140516CROSSORI0001-SORT_REDUCEDDATA-FILTERED	C50A90_C50A180	24	outside	52	single	-0.185627	0.4333091	1	1	1
ST140516CROSSORI0001-SORT_REDUCEDDATA-FILTERED	C50A90_C50A180	24	outside	61	outside	-0.081378	0.7330547	2	1	2
ST140516CROSSORI0001-SORT_REDUCEDDATA-FILTERED	C50A90_C50A180	24	outside	73	single	-0.260098	0.2680799	2	1	2
ST140516CROSSORI0001-SORT_REDUCEDDATA-FILTERED	C50A90_C50A180	24	outside	76	single	0.332378	0.1521974	2	1	2
ST140516CROSSORI0001-SORT_REDUCEDDATA-FILTERED	C50A90_C50A180	24	outside	78	outside	-0.121887	0.6087129	1	1	1
ST140516CROSSORI0001-SORT_REDUCEDDATA-FILTERED	C50A90_C50A180	24	outside	80	outside	-0.232355	0.3242336	1	1	1
ST140516CROSSORI0001-SORT_REDUCEDDATA-FILTERED	C50A90_C50A180	24	outside	83	outside	-0.16023	0.4997954	2	1	2
ST140516CROSSORI0001-SORT_REDUCEDDATA-FILTERED	C50A90_C50A180	25	single	4	single	-0.250164	0.2874366	1	2	2
ST140516CROSSORI0001-SORT_REDUCEDDATA-FILTERED	C50A90_C50A180	25	single	43	single	-0.01369	0.9543178	1	2	2
ST140516CROSSORI0001-SORT_REDUCEDDATA-FILTERED	C50A90_C50A180	25	single	49	single	0.047963	0.8408535	2	2	1
ST140516CROSSORI0001-SORT_REDUCEDDATA-FILTERED	C50A90_C50A180	25	single	52	single	-0.237249	0.313854	2	2	1
ST140516CROSSORI0001-SORT_REDUCEDDATA-FILTERED	C50A90_C50A180	25	single	61	outside	-0.16338	0.4912898	1	2	2
ST140516CROSSORI0001-SORT_REDUCEDDATA-FILTERED	C50A90_C50A180	25	single	73	single	-0.432272	0.05698127	1	2	2
ST140516CROSSORI0001-SORT_REDUCEDDATA-FILTERED	C50A90_C50A180	25	single	76	single	0.049143	0.8369879	1	2	2
ST140516CROSSORI0001-SORT_REDUCEDDATA-FILTERED	C50A90_C50A180	25	single	78	outside	-0.327439	0.1587554	2	2	1
ST140516CROSSORI0001-SORT_REDUCEDDATA-FILTERED	C50A90_C50A180	25	single	80	outside	0.047331	0.8429252	2	2	1
ST140516CROSSORI0001-SORT_REDUCEDDATA-FILTERED	C50A90_C50A180	25	single	83	outside	0.140285	0.5552532	1	2	2
ST140516CROSSORI0001-SORT_REDUCEDDATA-FILTERED	C50A90_C50A180	4	single	43	single	-0.318093	0.1716963	1	2	2
ST140516CROSSORI0001-SORT_REDUCEDDATA-FILTERED	C50A90_C50A180	4	single	49	single	0	1	2	2	1
ST140516CROSSORI0001-SORT_REDUCEDDATA-FILTERED	C50A90_C50A180	4	single	52	single	-0.187004	0.4298443	2	2	1
ST140516CROSSORI0001-SORT_REDUCEDDATA-FILTERED	C50A90_C50A180	4	single	61	outside	-0.165345	0.4860206	1	2	2
ST140516CROSSORI0001-SORT_REDUCEDDATA-FILTERED	C50A90_C50A180	4	single	73	single	0.067074	0.7787367	1	2	2
ST140516CROSSORI0001-SORT_REDUCEDDATA-FILTERED	C50A90_C50A180	4	single	76	single	0.213936	0.3650973	1	2	2
ST140516CROSSORI0001-SORT_REDUCEDDATA-FILTERED	C50A90_C50A180	4	single	78	outside	-0.029244	0.9025913	2	2	1
ST140516CROSSORI0001-SORT_REDUCEDDATA-FILTERED	C50A90_C50A180	4	single	80	outside	-0.057479	0.8097874	2	2	1
ST140516CROSSORI0001-SORT_REDUCEDDATA-FILTERED	C50A90_C50A180	4	single	83	outside	0.102808	0.6662401	1	2	2
ST140516CROSSORI0001-SORT_REDUCEDDATA-FILTERED	C50A90_C50A180	43	single	49	single	0.187683	0.428139	2	2	1
ST140516CROSSORI0001-SORT_REDUCEDDATA-FILTERED	C50A90_C50A180	43	single	52	single	0.624726	0.003231447	2	2	1
ST140516CROSSORI0001-SORT_REDUCEDDATA-FILTERED	C50A90_C50A180	43	single	61	outside	0.151446	0.5238849	1	2	2
ST140516CROSSORI0001-SORT_REDUCEDDATA-FILTERED	C50A90_C50A180	43	single	73	single	0.243182	0.3015423	1	2	2
ST140516CROSSORI0001-SORT_REDUCEDDATA-FILTERED	C50A90_C50A180	43	single	76	single	0.228302	0.3329823	1	2	2
ST140516CROSSORI0001-SORT_REDUCEDDATA-FILTERED	C50A90_C50A180	43	single	78	outside	0.167716	0.4797008	2	2	1
ST140516CROSSORI0001-SORT_REDUCEDDATA-FILTERED	C50A90_C50A180	43	single	80	outside	0.140666	0.554168	2	2	1
ST140516CROSSORI0001-SORT_REDUCEDDATA-FILTERED	C50A90_C50A180	43	single	83	outside	0.113855	0.6326866	1	2	2
ST140516CROSSORI0001-SORT_REDUCEDDATA-FILTERED	C50A90_C50A180	49	single	52	single	-0.044537	0.8520976	1	1	1
ST140516CROSSORI0001-SORT_REDUCEDDATA-FILTERED	C50A90_C50A180	49	single	61	outside	0.222653	0.3454052	2	1	2
ST140516CROSSORI0001-SORT_REDUCEDDATA-FILTERED	C50A90_C50A180	49	single	73	single	-0.066941	0.7791665	2	1	2
ST140516CROSSORI0001-SORT_REDUCEDDATA-FILTERED	C50A90_C50A180	49	single	76	single	0.30763	0.1870188	2	1	2
ST140516CROSSORI0001-SORT_REDUCEDDATA-FILTERED	C50A90_C50A180	49	single	78	outside	-0.177287	0.4546086	1	1	1
ST140516CROSSORI0001-SORT_REDUCEDDATA-FILTERED	C50A90_C50A180	49	single	80	outside	0.068446	0.7743209	1	1	1
ST140516CROSSORI0001-SORT_REDUCEDDATA-FILTERED	C50A90_C50A180	49	single	83	outside	0.106843	0.6539084	2	1	2
ST140516CROSSORI0001-SORT_REDUCEDDATA-FILTERED	C50A90_C50A180	52	single	61	outside	0.038725	0.8712335	2	1	2
ST140516CROSSORI0001-SORT_REDUCEDDATA-FILTERED	C50A90_C50A180	52	single	73	single	0.366309	0.1121751	2	1	2
ST140516CROSSORI0001-SORT_REDUCEDDATA-FILTERED	C50A90_C50A180	52	single	76	single	-0.011431	0.9618529	2	1	2
ST140516CROSSORI0001-SORT_REDUCEDDATA-FILTERED	C50A90_C50A180	52	single	78	outside	0.297373	0.2029101	1	1	1
ST140516CROSSORI0001-SORT_REDUCEDDATA-FILTERED	C50A90_C50A180	52	single	80	outside	0.147508	0.5348579	1	1	1
ST140516CROSSORI0001-SORT_REDUCEDDATA-FILTERED	C50A90_C50A180	52	single	83	outside	0.112482	0.6368221	2	1	2
ST140516CROSSORI0001-SORT_REDUCEDDATA-FILTERED	C50A90_C50A180	61	outside	73	single	0.160784	0.4982934	1	2	2
ST140516CROSSORI0001-SORT_REDUCEDDATA-FILTERED	C50A90_C50A180	61	outside	76	single	-0.214899	0.3628903	1	2	2
ST140516CROSSORI0001-SORT_REDUCEDDATA-FILTERED	C50A90_C50A180	61	outside	78	outside	0.223518	0.3434852	2	2	1
ST140516CROSSORI0001-SORT_REDUCEDDATA-FILTERED	C50A90_C50A180	61	outside	80	outside	-0.053022	0.8243085	2	2	1
ST140516CROSSORI0001-SORT_REDUCEDDATA-FILTERED	C50A90_C50A180	61	outside	83	outside	0.394122	0.08552775	1	2	2
ST140516CROSSORI0001-SORT_REDUCEDDATA-FILTERED	C50A90_C50A180	73	single	76	single	0.349172	0.1313091	1	2	2
ST140516CROSSORI0001-SORT_REDUCEDDATA-FILTERED	C50A90_C50A180	73	single	78	outside	0.43227	0.05698231	2	2	1
ST140516CROSSORI0001-SORT_REDUCEDDATA-FILTERED	C50A90_C50A180	73	single	80	outside	-0.028582	0.9047864	2	2	1
ST140516CROSSORI0001-SORT_REDUCEDDATA-FILTERED	C50A90_C50A180	73	single	83	outside	0.186693	0.4306246	1	2	2
ST140516CROSSORI0001-SORT_REDUCEDDATA-FILTERED	C50A90_C50A180	76	single	78	outside	0.221249	0.3485359	2	2	1
ST140516CROSSORI0001-SORT_REDUCEDDATA-FILTERED	C50A90_C50A180	76	single	80	outside	-0.096837	0.6846388	2	2	1
ST140516CROSSORI0001-SORT_REDUCEDDATA-FILTERED	C50A90_C50A180	76	single	83	outside	0.071982	0.7629761	1	2	2
ST140516CROSSORI0001-SORT_REDUCEDDATA-FILTERED	C50A90_C50A180	78	outside	80	outside	-0.472273	0.0355014	1	1	1
ST140516CROSSORI0001-SORT_REDUCEDDATA-FILTERED	C50A90_C50A180	78	outside	83	outside	-0.007901	0.9736255	2	1	2
ST140516CROSSORI0001-SORT_REDUCEDDATA-FILTERED	C50A90_C50A180	80	outside	83	outside	-0.092534	0.6980055	2	1	2
ST140519CROSSORI0001-SORT_REDUCEDDATA-FILTERED	C50A180_C50A270	12	single	15	intermediate	0.294343	0.4419907	1	1	1
ST140519CROSSORI0001-SORT_REDUCEDDATA-FILTERED	C50A180_C50A270	12	single	27	single	0.361535	0.3390658	2	1	2
ST140519CROSSORI0001-SORT_REDUCEDDATA-FILTERED	C50A180_C50A270	12	single	43	single	0.509091	0.1615856	1	1	1
ST140519CROSSORI0001-SORT_REDUCEDDATA-FILTERED	C50A180_C50A270	12	single	44	outside	0.151206	0.6977747	1	1	1
ST140519CROSSORI0001-SORT_REDUCEDDATA-FILTERED	C50A180_C50A270	12	single	52	single	0.542093	0.1316235	1	1	1
ST140519CROSSORI0001-SORT_REDUCEDDATA-FILTERED	C50A180_C50A270	12	single	6	single	-0.355236	0.3481654	1	1	1
ST140519CROSSORI0001-SORT_REDUCEDDATA-FILTERED	C50A180_C50A270	12	single	65	single	0.112494	0.7732316	2	1	2
ST140519CROSSORI0001-SORT_REDUCEDDATA-FILTERED	C50A180_C50A270	12	single	77	outside	0.026521	0.9460037	1	1	1
ST140519CROSSORI0001-SORT_REDUCEDDATA-FILTERED	C50A180_C50A270	12	single	85	single	0.153059	0.6942132	1	1	1
ST140519CROSSORI0001-SORT_REDUCEDDATA-FILTERED	C50A180_C50A270	15	intermediate	27	single	-0.002703	0.9944936	2	1	2
ST140519CROSSORI0001-SORT_REDUCEDDATA-FILTERED	C50A180_C50A270	15	intermediate	43	single	0.176034	0.6505175	1	1	1
ST140519CROSSORI0001-SORT_REDUCEDDATA-FILTERED	C50A180_C50A270	15	intermediate	44	outside	0.825731	0.006107175	1	1	1
ST140519CROSSORI0001-SORT_REDUCEDDATA-FILTERED	C50A180_C50A270	15	intermediate	52	single	0.017437	0.9644869	1	1	1
ST140519CROSSORI0001-SORT_REDUCEDDATA-FILTERED	C50A180_C50A270	15	intermediate	6	single	-0.047115	0.9041964	1	1	1
ST140519CROSSORI0001-SORT_REDUCEDDATA-FILTERED	C50A180_C50A270	15	intermediate	65	single	-0.411213	0.2715311	2	1	2
ST140519CROSSORI0001-SORT_REDUCEDDATA-FILTERED	C50A180_C50A270	15	intermediate	77	outside	-0.279699	0.4660535	1	1	1
ST140519CROSSORI0001-SORT_REDUCEDDATA-FILTERED	C50A180_C50A270	15	intermediate	85	single	-0.035881	0.9269812	1	1	1
ST140519CROSSORI0001-SORT_REDUCEDDATA-FILTERED	C50A180_C50A270	27	single	43	single	0.227865	0.5554167	2	2	1
ST140519CROSSORI0001-SORT_REDUCEDDATA-FILTERED	C50A180_C50A270	27	single	44	outside	-0.106031	0.7860088	2	2	1
ST140519CROSSORI0001-SORT_REDUCEDDATA-FILTERED	C50A180_C50A270	27	single	52	single	0.488893	0.1816975	2	2	1
ST140519CROSSORI0001-SORT_REDUCEDDATA-FILTERED	C50A180_C50A270	27	single	6	single	0.425756	0.2532232	2	2	1
ST140519CROSSORI0001-SORT_REDUCEDDATA-FILTERED	C50A180_C50A270	27	single	65	single	0.304009	0.4264152	1	2	2
ST140519CROSSORI0001-SORT_REDUCEDDATA-FILTERED	C50A180_C50A270	27	single	77	outside	0.398223	0.2884513	2	2	1
ST140519CROSSORI0001-SORT_REDUCEDDATA-FILTERED	C50A180_C50A270	27	single	85	single	-0.748397	0.02035842	2	2	1
ST140519CROSSORI0001-SORT_REDUCEDDATA-FILTERED	C50A180_C50A270	43	single	44	outside	-0.011471	0.9766345	1	1	1
ST140519CROSSORI0001-SORT_REDUCEDDATA-FILTERED	C50A180_C50A270	43	single	52	single	0.27735	0.4699636	1	1	1
ST140519CROSSORI0001-SORT_REDUCEDDATA-FILTERED	C50A180_C50A270	43	single	6	single	-0.267644	0.486268	1	1	1
ST140519CROSSORI0001-SORT_REDUCEDDATA-FILTERED	C50A180_C50A270	43	single	65	single	0.141421	0.7166574	2	1	2
ST140519CROSSORI0001-SORT_REDUCEDDATA-FILTERED	C50A180_C50A270	43	single	77	outside	-0.029173	0.9406114	1	1	1
ST140519CROSSORI0001-SORT_REDUCEDDATA-FILTERED	C50A180_C50A270	43	single	85	single	0.097024	0.8038881	1	1	1
ST140519CROSSORI0001-SORT_REDUCEDDATA-FILTERED	C50A180_C50A270	44	outside	52	single	0.015907	0.9676011	1	1	1
ST140519CROSSORI0001-SORT_REDUCEDDATA-FILTERED	C50A180_C50A270	44	outside	6	single	-0.199556	0.606719	1	1	1
ST140519CROSSORI0001-SORT_REDUCEDDATA-FILTERED	C50A180_C50A270	44	outside	65	single	-0.60833	0.08217018	2	1	2
ST140519CROSSORI0001-SORT_REDUCEDDATA-FILTERED	C50A180_C50A270	44	outside	77	outside	-0.200782	0.6044627	1	1	1
ST140519CROSSORI0001-SORT_REDUCEDDATA-FILTERED	C50A180_C50A270	44	outside	85	single	-0.091654	0.8145859	1	1	1
ST140519CROSSORI0001-SORT_REDUCEDDATA-FILTERED	C50A180_C50A270	52	single	6	single	-0.163308	0.6746165	1	1	1
ST140519CROSSORI0001-SORT_REDUCEDDATA-FILTERED	C50A180_C50A270	52	single	65	single	-0.245145	0.5249332	2	1	2
ST140519CROSSORI0001-SORT_REDUCEDDATA-FILTERED	C50A180_C50A270	52	single	77	outside	0.586607	0.09684513	1	1	1
ST140519CROSSORI0001-SORT_REDUCEDDATA-FILTERED	C50A180_C50A270	52	single	85	single	-0.39573	0.2917589	1	1	1
ST140519CROSSORI0001-SORT_REDUCEDDATA-FILTERED	C50A180_C50A270	6	single	65	single	0.274417	0.4748668	2	1	2
ST140519CROSSORI0001-SORT_REDUCEDDATA-FILTERED	C50A180_C50A270	6	single	77	outside	0.417727	0.2632473	1	1	1
ST140519CROSSORI0001-SORT_REDUCEDDATA-FILTERED	C50A180_C50A270	6	single	85	single	-0.658363	0.05385628	1	1	1
ST140519CROSSORI0001-SORT_REDUCEDDATA-FILTERED	C50A180_C50A270	65	single	77	outside	0.180499	0.6421285	2	2	1
ST140519CROSSORI0001-SORT_REDUCEDDATA-FILTERED	C50A180_C50A270	65	single	85	single	-0.020178	0.9589069	2	2	1
ST140519CROSSORI0001-SORT_REDUCEDDATA-FILTERED	C50A180_C50A270	77	outside	85	single	-0.670159	0.04824772	1	1	1
ST140519CROSSORI0001-SORT_REDUCEDDATA-FILTERED	C50A225_C50A315	100	mixture	16	single	0.309312	0.4179751	2	2	1
ST140519CROSSORI0001-SORT_REDUCEDDATA-FILTERED	C50A225_C50A315	100	mixture	19	single	0.071489	0.8549833	1	2	2
ST140519CROSSORI0001-SORT_REDUCEDDATA-FILTERED	C50A225_C50A315	100	mixture	42	single	0.48551	0.185198	2	2	1
ST140519CROSSORI0001-SORT_REDUCEDDATA-FILTERED	C50A225_C50A315	100	mixture	44	outside	0.325729	0.3923359	1	2	2
ST140519CROSSORI0001-SORT_REDUCEDDATA-FILTERED	C50A225_C50A315	100	mixture	46	outside	-0.317861	0.4045303	1	2	2
ST140519CROSSORI0001-SORT_REDUCEDDATA-FILTERED	C50A225_C50A315	100	mixture	50	outside	0.176637	0.6493842	1	2	2
ST140519CROSSORI0001-SORT_REDUCEDDATA-FILTERED	C50A225_C50A315	100	mixture	52	single	0.617075	0.07667743	2	2	1
ST140519CROSSORI0001-SORT_REDUCEDDATA-FILTERED	C50A225_C50A315	100	mixture	60	single	0.226405	0.5580222	1	2	2
ST140519CROSSORI0001-SORT_REDUCEDDATA-FILTERED	C50A225_C50A315	100	mixture	63	single	0.370866	0.3258031	2	2	1
ST140519CROSSORI0001-SORT_REDUCEDDATA-FILTERED	C50A225_C50A315	100	mixture	66	single	0.342174	0.3674093	1	2	2
ST140519CROSSORI0001-SORT_REDUCEDDATA-FILTERED	C50A225_C50A315	100	mixture	68	outside	0.280911	0.4640415	1	2	2
ST140519CROSSORI0001-SORT_REDUCEDDATA-FILTERED	C50A225_C50A315	100	mixture	70	single	0.801384	0.00941041	1	2	2
ST140519CROSSORI0001-SORT_REDUCEDDATA-FILTERED	C50A225_C50A315	100	mixture	71	single	0.557157	0.119136	2	2	1
ST140519CROSSORI0001-SORT_REDUCEDDATA-FILTERED	C50A225_C50A315	100	mixture	73	single	0.534105	0.1385471	1	2	2
ST140519CROSSORI0001-SORT_REDUCEDDATA-FILTERED	C50A225_C50A315	100	mixture	76	single	0.14977	0.7005374	1	2	2
ST140519CROSSORI0001-SORT_REDUCEDDATA-FILTERED	C50A225_C50A315	100	mixture	79	single	0.283616	0.459563	1	2	2
ST140519CROSSORI0001-SORT_REDUCEDDATA-FILTERED	C50A225_C50A315	100	mixture	81	intermediate	0.020055	0.9591576	1	2	2
ST140519CROSSORI0001-SORT_REDUCEDDATA-FILTERED	C50A225_C50A315	16	single	19	single	0.686394	0.04116124	2	1	2
ST140519CROSSORI0001-SORT_REDUCEDDATA-FILTERED	C50A225_C50A315	16	single	42	single	0.55398	0.121708	1	1	1
ST140519CROSSORI0001-SORT_REDUCEDDATA-FILTERED	C50A225_C50A315	16	single	44	outside	0.29038	0.4484484	2	1	2
ST140519CROSSORI0001-SORT_REDUCEDDATA-FILTERED	C50A225_C50A315	16	single	46	outside	0.087047	0.823786	2	1	2
ST140519CROSSORI0001-SORT_REDUCEDDATA-FILTERED	C50A225_C50A315	16	single	50	outside	0.291113	0.447251	2	1	2
ST140519CROSSORI0001-SORT_REDUCEDDATA-FILTERED	C50A225_C50A315	16	single	52	single	-0.073785	0.8503664	1	1	1
ST140519CROSSORI0001-SORT_REDUCEDDATA-FILTERED	C50A225_C50A315	16	single	60	single	-0.075801	0.8463171	2	1	2
ST140519CROSSORI0001-SORT_REDUCEDDATA-FILTERED	C50A225_C50A315	16	single	63	single	0.490853	0.179686	1	1	1
ST140519CROSSORI0001-SORT_REDUCEDDATA-FILTERED	C50A225_C50A315	16	single	66	single	-0.359857	0.3414779	2	1	2
ST140519CROSSORI0001-SORT_REDUCEDDATA-FILTERED	C50A225_C50A315	16	single	68	outside	0.645263	0.06055153	2	1	2
ST140519CROSSORI0001-SORT_REDUCEDDATA-FILTERED	C50A225_C50A315	16	single	70	single	0.670062	0.04829195	2	1	2
ST140519CROSSORI0001-SORT_REDUCEDDATA-FILTERED	C50A225_C50A315	16	single	71	single	0.189196	0.6258852	1	1	1
ST140519CROSSORI0001-SORT_REDUCEDDATA-FILTERED	C50A225_C50A315	16	single	73	single	0.734438	0.02422861	2	1	2
ST140519CROSSORI0001-SORT_REDUCEDDATA-FILTERED	C50A225_C50A315	16	single	76	single	0.594902	0.09106694	2	1	2
ST140519CROSSORI0001-SORT_REDUCEDDATA-FILTERED	C50A225_C50A315	16	single	79	single	0.239531	0.5347651	2	1	2
ST140519CROSSORI0001-SORT_REDUCEDDATA-FILTERED	C50A225_C50A315	16	single	81	intermediate	0.585123	0.0979021	2	1	2
ST140519CROSSORI0001-SORT_REDUCEDDATA-FILTERED	C50A225_C50A315	19	single	42	single	0.351077	0.354239	2	2	1
ST140519CROSSORI0001-SORT_REDUCEDDATA-FILTERED	C50A225_C50A315	19	single	44	outside	0.123133	0.7523034	1	2	2
ST140519CROSSORI0001-SORT_REDUCEDDATA-FILTERED	C50A225_C50A315	19	single	46	outside	0.19156	0.6214939	1	2	2
ST140519CROSSORI0001-SORT_REDUCEDDATA-FILTERED	C50A225_C50A315	19	single	50	outside	0.012233	0.9750819	1	2	2
ST140519CROSSORI0001-SORT_REDUCEDDATA-FILTERED	C50A225_C50A315	19	single	52	single	0.128489	0.7418188	2	2	1
ST140519CROSSORI0001-SORT_REDUCEDDATA-FILTERED	C50A225_C50A315	19	single	60	single	-0.488263	0.1823467	1	2	2
ST140519CROSSORI0001-SORT_REDUCEDDATA-FILTERED	C50A225_C50A315	19	single	63	single	0.60275	0.08579861	2	2	1
ST140519CROSSORI0001-SORT_REDUCEDDATA-FILTERED	C50A225_C50A315	19	single	66	single	-0.126341	0.7460184	1	2	2
ST140519CROSSORI0001-SORT_REDUCEDDATA-FILTERED	C50A225_C50A315	19	single	68	outside	0.210163	0.5873071	1	2	2
ST140519CROSSORI0001-SORT_REDUCEDDATA-FILTERED	C50A225_C50A315	19	single	70	single	0.523129	0.1484024	1	2	2
ST140519CROSSORI0001-SORT_REDUCEDDATA-FILTERED	C50A225_C50A315	19	single	71	single	0.07084	0.8562885	2	2	1
ST140519CROSSORI0001-SORT_REDUCEDDATA-FILTERED	C50A225_C50A315	19	single	73	single	0.522303	0.14916	1	2	2
ST140519CROSSORI0001-SORT_REDUCEDDATA-FILTERED	C50A225_C50A315	19	single	76	single	0.419098	0.2615204	1	2	2
ST140519CROSSORI0001-SORT_REDUCEDDATA-FILTERED	C50A225_C50A315	19	single	79	single	0.057557	0.8830696	1	2	2
ST140519CROSSORI0001-SORT_REDUCEDDATA-FILTERED	C50A225_C50A315	19	single	81	intermediate	0.215034	0.5784673	1	2	2
ST140519CROSSORI0001-SORT_REDUCEDDATA-FILTERED	C50A225_C50A315	42	single	44	outside	-0.022769	0.9536351	2	1	2
ST140519CROSSORI0001-SORT_REDUCEDDATA-FILTERED	C50A225_C50A315	42	single	46	outside	0.204064	0.598442	2	1	2
ST140519CROSSORI0001-SORT_REDUCEDDATA-FILTERED	C50A225_C50A315	42	single	50	outside	-0.113105	0.772027	2	1	2
ST140519CROSSORI0001-SORT_REDUCEDDATA-FILTERED	C50A225_C50A315	42	single	52	single	0.313965	0.4106324	1	1	1
ST140519CROSSORI0001-SORT_REDUCEDDATA-FILTERED	C50A225_C50A315	42	single	60	single	0.161894	0.677311	2	1	2
ST140519CROSSORI0001-SORT_REDUCEDDATA-FILTERED	C50A225_C50A315	42	single	63	single	0.471789	0.1997824	1	1	1
ST140519CROSSORI0001-SORT_REDUCEDDATA-FILTERED	C50A225_C50A315	42	single	66	single	0.14685	0.7061647	2	1	2
ST140519CROSSORI0001-SORT_REDUCEDDATA-FILTERED	C50A225_C50A315	42	single	68	outside	0.320042	0.4011332	2	1	2
ST140519CROSSORI0001-SORT_REDUCEDDATA-FILTERED	C50A225_C50A315	42	single	70	single	0.672221	0.04730718	2	1	2
ST140519CROSSORI0001-SORT_REDUCEDDATA-FILTERED	C50A225_C50A315	42	single	71	single	0.364117	0.3353694	1	1	1
ST140519CROSSORI0001-SORT_REDUCEDDATA-FILTERED	C50A225_C50A315	42	single	73	single	0.872172	0.002165122	2	1	2
ST140519CROSSORI0001-SORT_REDUCEDDATA-FILTERED	C50A225_C50A315	42	single	76	single	0.511605	0.159177	2	1	2
ST140519CROSSORI0001-SORT_REDUCEDDATA-FILTERED	C50A225_C50A315	42	single	79	single	0.143995	0.7116775	2	1	2
ST140519CROSSORI0001-SORT_REDUCEDDATA-FILTERED	C50A225_C50A315	42	single	81	intermediate	0.668324	0.04909444	2	1	2
ST140519CROSSORI0001-SORT_REDUCEDDATA-FILTERED	C50A225_C50A315	44	outside	46	outside	0.228285	0.5546679	1	2	2
ST140519CROSSORI0001-SORT_REDUCEDDATA-FILTERED	C50A225_C50A315	44	outside	50	outside	0.562033	0.1152524	1	2	2
ST140519CROSSORI0001-SORT_REDUCEDDATA-FILTERED	C50A225_C50A315	44	outside	52	single	0.031944	0.9349799	2	2	1
ST140519CROSSORI0001-SORT_REDUCEDDATA-FILTERED	C50A225_C50A315	44	outside	60	single	0.152362	0.695552	1	2	2
ST140519CROSSORI0001-SORT_REDUCEDDATA-FILTERED	C50A225_C50A315	44	outside	63	single	0.325738	0.3923213	2	2	1
ST140519CROSSORI0001-SORT_REDUCEDDATA-FILTERED	C50A225_C50A315	44	outside	66	single	-0.60307	0.08558801	1	2	2
ST140519CROSSORI0001-SORT_REDUCEDDATA-FILTERED	C50A225_C50A315	44	outside	68	outside	0.079437	0.8390206	1	2	2
ST140519CROSSORI0001-SORT_REDUCEDDATA-FILTERED	C50A225_C50A315	44	outside	70	single	0.169734	0.6624156	1	2	2
ST140519CROSSORI0001-SORT_REDUCEDDATA-FILTERED	C50A225_C50A315	44	outside	71	single	-0.300889	0.4314151	2	2	1
ST140519CROSSORI0001-SORT_REDUCEDDATA-FILTERED	C50A225_C50A315	44	outside	73	single	-0.031105	0.9366848	1	2	2
ST140519CROSSORI0001-SORT_REDUCEDDATA-FILTERED	C50A225_C50A315	44	outside	76	single	-0.051282	0.8957573	1	2	2
ST140519CROSSORI0001-SORT_REDUCEDDATA-FILTERED	C50A225_C50A315	44	outside	79	single	-0.106057	0.7859578	1	2	2
ST140519CROSSORI0001-SORT_REDUCEDDATA-FILTERED	C50A225_C50A315	44	outside	81	intermediate	0	1	1	2	2
ST140519CROSSORI0001-SORT_REDUCEDDATA-FILTERED	C50A225_C50A315	46	outside	50	outside	0.449279	0.2250516	1	2	2
ST140519CROSSORI0001-SORT_REDUCEDDATA-FILTERED	C50A225_C50A315	46	outside	52	single	-0.076974	0.8439617	2	2	1
ST140519CROSSORI0001-SORT_REDUCEDDATA-FILTERED	C50A225_C50A315	46	outside	60	single	0.457815	0.215274	1	2	2
ST140519CROSSORI0001-SORT_REDUCEDDATA-FILTERED	C50A225_C50A315	46	outside	63	single	0.311805	0.4140343	2	2	1
ST140519CROSSORI0001-SORT_REDUCEDDATA-FILTERED	C50A225_C50A315	46	outside	66	single	-0.165716	0.6700366	1	2	2
ST140519CROSSORI0001-SORT_REDUCEDDATA-FILTERED	C50A225_C50A315	46	outside	68	outside	0.272854	0.4774873	1	2	2
ST140519CROSSORI0001-SORT_REDUCEDDATA-FILTERED	C50A225_C50A315	46	outside	70	single	-0.285715	0.4561019	1	2	2
ST140519CROSSORI0001-SORT_REDUCEDDATA-FILTERED	C50A225_C50A315	46	outside	71	single	-0.552264	0.1231113	2	2	1
ST140519CROSSORI0001-SORT_REDUCEDDATA-FILTERED	C50A225_C50A315	46	outside	73	single	0.188477	0.6272233	1	2	2
ST140519CROSSORI0001-SORT_REDUCEDDATA-FILTERED	C50A225_C50A315	46	outside	76	single	0.14164	0.7162343	1	2	2
ST140519CROSSORI0001-SORT_REDUCEDDATA-FILTERED	C50A225_C50A315	46	outside	79	single	0.175606	0.6513251	1	2	2
ST140519CROSSORI0001-SORT_REDUCEDDATA-FILTERED	C50A225_C50A315	46	outside	81	intermediate	0.504539	0.166	1	2	2
ST140519CROSSORI0001-SORT_REDUCEDDATA-FILTERED	C50A225_C50A315	50	outside	52	single	0.138051	0.7231923	2	2	1
ST140519CROSSORI0001-SORT_REDUCEDDATA-FILTERED	C50A225_C50A315	50	outside	60	single	0.663703	0.0512685	1	2	2
ST140519CROSSORI0001-SORT_REDUCEDDATA-FILTERED	C50A225_C50A315	50	outside	63	single	0.234623	0.5434159	2	2	1
ST140519CROSSORI0001-SORT_REDUCEDDATA-FILTERED	C50A225_C50A315	50	outside	66	single	-0.301445	0.4305222	1	2	2
ST140519CROSSORI0001-SORT_REDUCEDDATA-FILTERED	C50A225_C50A315	50	outside	68	outside	0.592888	0.09244984	1	2	2
ST140519CROSSORI0001-SORT_REDUCEDDATA-FILTERED	C50A225_C50A315	50	outside	70	single	0.009198	0.9812634	1	2	2
ST140519CROSSORI0001-SORT_REDUCEDDATA-FILTERED	C50A225_C50A315	50	outside	71	single	-0.495728	0.1747405	2	2	1
ST140519CROSSORI0001-SORT_REDUCEDDATA-FILTERED	C50A225_C50A315	50	outside	73	single	0.187475	0.6290895	1	2	2
ST140519CROSSORI0001-SORT_REDUCEDDATA-FILTERED	C50A225_C50A315	50	outside	76	single	0.079819	0.8382541	1	2	2
ST140519CROSSORI0001-SORT_REDUCEDDATA-FILTERED	C50A225_C50A315	50	outside	79	single	0.590931	0.09380565	1	2	2
ST140519CROSSORI0001-SORT_REDUCEDDATA-FILTERED	C50A225_C50A315	50	outside	81	intermediate	0.381793	0.3106076	1	2	2
ST140519CROSSORI0001-SORT_REDUCEDDATA-FILTERED	C50A225_C50A315	52	single	60	single	0.131036	0.7368466	2	1	2
ST140519CROSSORI0001-SORT_REDUCEDDATA-FILTERED	C50A225_C50A315	52	single	63	single	0.567957	0.1106374	1	1	1
ST140519CROSSORI0001-SORT_REDUCEDDATA-FILTERED	C50A225_C50A315	52	single	66	single	0.491643	0.1788797	2	1	2
ST140519CROSSORI0001-SORT_REDUCEDDATA-FILTERED	C50A225_C50A315	52	single	68	outside	0.048107	0.9021855	2	1	2
ST140519CROSSORI0001-SORT_REDUCEDDATA-FILTERED	C50A225_C50A315	52	single	70	single	0.552052	0.1232848	2	1	2
ST140519CROSSORI0001-SORT_REDUCEDDATA-FILTERED	C50A225_C50A315	52	single	71	single	0.186891	0.6301765	1	1	1
ST140519CROSSORI0001-SORT_REDUCEDDATA-FILTERED	C50A225_C50A315	52	single	73	single	0.436635	0.2399707	2	1	2
ST140519CROSSORI0001-SORT_REDUCEDDATA-FILTERED	C50A225_C50A315	52	single	76	single	0.261194	0.4972294	2	1	2
ST140519CROSSORI0001-SORT_REDUCEDDATA-FILTERED	C50A225_C50A315	52	single	79	single	0.536882	0.1361166	2	1	2
ST140519CROSSORI0001-SORT_REDUCEDDATA-FILTERED	C50A225_C50A315	52	single	81	intermediate	0.070804	0.8563598	2	1	2
ST140519CROSSORI0001-SORT_REDUCEDDATA-FILTERED	C50A225_C50A315	60	single	63	single	-0.101806	0.7943863	2	2	1
ST140519CROSSORI0001-SORT_REDUCEDDATA-FILTERED	C50A225_C50A315	60	single	66	single	0.118538	0.7613265	1	2	2
ST140519CROSSORI0001-SORT_REDUCEDDATA-FILTERED	C50A225_C50A315	60	single	68	outside	0.453483	0.2202059	1	2	2
ST140519CROSSORI0001-SORT_REDUCEDDATA-FILTERED	C50A225_C50A315	60	single	70	single	-0.151911	0.6964194	1	2	2
ST140519CROSSORI0001-SORT_REDUCEDDATA-FILTERED	C50A225_C50A315	60	single	71	single	-0.281139	0.4636634	2	2	1
ST140519CROSSORI0001-SORT_REDUCEDDATA-FILTERED	C50A225_C50A315	60	single	73	single	0.206986	0.5930978	1	2	2
ST140519CROSSORI0001-SORT_REDUCEDDATA-FILTERED	C50A225_C50A315	60	single	76	single	-0.093495	0.8109161	1	2	2
ST140519CROSSORI0001-SORT_REDUCEDDATA-FILTERED	C50A225_C50A315	60	single	79	single	0.47614	0.1950903	1	2	2
ST140519CROSSORI0001-SORT_REDUCEDDATA-FILTERED	C50A225_C50A315	60	single	81	intermediate	0.458159	0.2148842	1	2	2
ST140519CROSSORI0001-SORT_REDUCEDDATA-FILTERED	C50A225_C50A315	63	single	66	single	0.032399	0.9340541	2	1	2
ST140519CROSSORI0001-SORT_REDUCEDDATA-FILTERED	C50A225_C50A315	63	single	68	outside	0.451028	0.2230288	2	1	2
ST140519CROSSORI0001-SORT_REDUCEDDATA-FILTERED	C50A225_C50A315	63	single	70	single	0.661789	0.05218663	2	1	2
ST140519CROSSORI0001-SORT_REDUCEDDATA-FILTERED	C50A225_C50A315	63	single	71	single	0.201921	0.602371	1	1	1
ST140519CROSSORI0001-SORT_REDUCEDDATA-FILTERED	C50A225_C50A315	63	single	73	single	0.626685	0.0709116	2	1	2
ST140519CROSSORI0001-SORT_REDUCEDDATA-FILTERED	C50A225_C50A315	63	single	76	single	0.782641	0.0126513	2	1	2
ST140519CROSSORI0001-SORT_REDUCEDDATA-FILTERED	C50A225_C50A315	63	single	79	single	0.49501	0.1754639	2	1	2
ST140519CROSSORI0001-SORT_REDUCEDDATA-FILTERED	C50A225_C50A315	63	single	81	intermediate	0.361785	0.3387072	2	1	2
ST140519CROSSORI0001-SORT_REDUCEDDATA-FILTERED	C50A225_C50A315	66	single	68	outside	0.046575	0.9052887	1	2	2
ST140519CROSSORI0001-SORT_REDUCEDDATA-FILTERED	C50A225_C50A315	66	single	70	single	0.189989	0.6244117	1	2	2
ST140519CROSSORI0001-SORT_REDUCEDDATA-FILTERED	C50A225_C50A315	66	single	71	single	0.571517	0.1079183	2	2	1
ST140519CROSSORI0001-SORT_REDUCEDDATA-FILTERED	C50A225_C50A315	66	single	73	single	0.183893	0.6357731	1	2	2
ST140519CROSSORI0001-SORT_REDUCEDDATA-FILTERED	C50A225_C50A315	66	single	76	single	-0.012528	0.9744811	1	2	2
ST140519CROSSORI0001-SORT_REDUCEDDATA-FILTERED	C50A225_C50A315	66	single	79	single	0.30962	0.417488	1	2	2
ST140519CROSSORI0001-SORT_REDUCEDDATA-FILTERED	C50A225_C50A315	66	single	81	intermediate	-0.240509	0.5330472	1	2	2
ST140519CROSSORI0001-SORT_REDUCEDDATA-FILTERED	C50A225_C50A315	68	outside	70	single	0.411134	0.271632	1	2	2
ST140519CROSSORI0001-SORT_REDUCEDDATA-FILTERED	C50A225_C50A315	68	outside	71	single	0.208172	0.5909327	2	2	1
ST140519CROSSORI0001-SORT_REDUCEDDATA-FILTERED	C50A225_C50A315	68	outside	73	single	0.634993	0.06615155	1	2	2
ST140519CROSSORI0001-SORT_REDUCEDDATA-FILTERED	C50A225_C50A315	68	outside	76	single	0.654812	0.05562218	1	2	2
ST140519CROSSORI0001-SORT_REDUCEDDATA-FILTERED	C50A225_C50A315	68	outside	79	single	0.761064	0.01722196	1	2	2
ST140519CROSSORI0001-SORT_REDUCEDDATA-FILTERED	C50A225_C50A315	68	outside	81	intermediate	0.601588	0.08656676	1	2	2
ST140519CROSSORI0001-SORT_REDUCEDDATA-FILTERED	C50A225_C50A315	70	single	71	single	0.627426	0.07047842	2	2	1
ST140519CROSSORI0001-SORT_REDUCEDDATA-FILTERED	C50A225_C50A315	70	single	73	single	0.791397	0.0110568	1	2	2
ST140519CROSSORI0001-SORT_REDUCEDDATA-FILTERED	C50A225_C50A315	70	single	76	single	0.584685	0.0982156	1	2	2
ST140519CROSSORI0001-SORT_REDUCEDDATA-FILTERED	C50A225_C50A315	70	single	79	single	0.337299	0.3747171	1	2	2
ST140519CROSSORI0001-SORT_REDUCEDDATA-FILTERED	C50A225_C50A315	70	single	81	intermediate	0.264286	0.4919617	1	2	2
ST140519CROSSORI0001-SORT_REDUCEDDATA-FILTERED	C50A225_C50A315	71	single	73	single	0.337679	0.3741451	2	1	2
ST140519CROSSORI0001-SORT_REDUCEDDATA-FILTERED	C50A225_C50A315	71	single	76	single	0.346705	0.3606769	2	1	2
ST140519CROSSORI0001-SORT_REDUCEDDATA-FILTERED	C50A225_C50A315	71	single	79	single	0.061188	0.8757369	2	1	2
ST140519CROSSORI0001-SORT_REDUCEDDATA-FILTERED	C50A225_C50A315	71	single	81	intermediate	-0.202942	0.6004978	2	1	2
ST140519CROSSORI0001-SORT_REDUCEDDATA-FILTERED	C50A225_C50A315	73	single	76	single	0.680981	0.04344393	1	2	2
ST140519CROSSORI0001-SORT_REDUCEDDATA-FILTERED	C50A225_C50A315	73	single	79	single	0.526701	0.1451515	1	2	2
ST140519CROSSORI0001-SORT_REDUCEDDATA-FILTERED	C50A225_C50A315	73	single	81	intermediate	0.738196	0.02314287	1	2	2
ST140519CROSSORI0001-SORT_REDUCEDDATA-FILTERED	C50A225_C50A315	76	single	79	single	0.582828	0.09955013	1	2	2
ST140519CROSSORI0001-SORT_REDUCEDDATA-FILTERED	C50A225_C50A315	76	single	81	intermediate	0.597047	0.08960788	1	2	2
ST140519CROSSORI0001-SORT_REDUCEDDATA-FILTERED	C50A225_C50A315	79	single	81	intermediate	0.476686	0.1945063	1	2	2
ST140523CROSSORI0001-SORT_REDUCEDDATA-FILTERED	C50A135_C50A225	10	single	22	outside	-0.142659	0.6419828	1	2	2
ST140523CROSSORI0001-SORT_REDUCEDDATA-FILTERED	C50A135_C50A225	10	single	26	single	0.100342	0.7443041	2	2	1
ST140523CROSSORI0001-SORT_REDUCEDDATA-FILTERED	C50A135_C50A225	10	single	34	single	0.336772	0.2605183	1	2	2
ST140523CROSSORI0001-SORT_REDUCEDDATA-FILTERED	C50A135_C50A225	10	single	37	single	-0.319246	0.2876825	1	2	2
ST140523CROSSORI0001-SORT_REDUCEDDATA-FILTERED	C50A135_C50A225	10	single	40	single	0.287857	0.3402338	1	2	2
ST140523CROSSORI0001-SORT_REDUCEDDATA-FILTERED	C50A135_C50A225	10	single	45	outside	0.012741	0.9670477	1	2	2
ST140523CROSSORI0001-SORT_REDUCEDDATA-FILTERED	C50A135_C50A225	10	single	47	outside	0.043622	0.8874765	2	2	1
ST140523CROSSORI0001-SORT_REDUCEDDATA-FILTERED	C50A135_C50A225	10	single	5	single	0.489009	0.08991441	2	2	1
ST140523CROSSORI0001-SORT_REDUCEDDATA-FILTERED	C50A135_C50A225	10	single	61	single	0.133355	0.6640553	1	2	2
ST140523CROSSORI0001-SORT_REDUCEDDATA-FILTERED	C50A135_C50A225	10	single	63	outside	-0.075227	0.807038	2	2	1
ST140523CROSSORI0001-SORT_REDUCEDDATA-FILTERED	C50A135_C50A225	10	single	65	outside	0.089111	0.7722025	2	2	1
ST140523CROSSORI0001-SORT_REDUCEDDATA-FILTERED	C50A135_C50A225	10	single	68	single	0.330637	0.2698468	1	2	2
ST140523CROSSORI0001-SORT_REDUCEDDATA-FILTERED	C50A135_C50A225	10	single	71	outside	0.24312	0.4234932	2	2	1
ST140523CROSSORI0001-SORT_REDUCEDDATA-FILTERED	C50A135_C50A225	10	single	77	single	-0.657893	0.01451523	2	2	1
ST140523CROSSORI0001-SORT_REDUCEDDATA-FILTERED	C50A135_C50A225	10	single	78	single	-0.047558	0.8773887	2	2	1
ST140523CROSSORI0001-SORT_REDUCEDDATA-FILTERED	C50A135_C50A225	10	single	79	single	0.33702	0.2601451	1	2	2
ST140523CROSSORI0001-SORT_REDUCEDDATA-FILTERED	C50A135_C50A225	10	single	82	single	0.184631	0.5459441	1	2	2
ST140523CROSSORI0001-SORT_REDUCEDDATA-FILTERED	C50A135_C50A225	10	single	89	single	-0.089645	0.770869	1	2	2
ST140523CROSSORI0001-SORT_REDUCEDDATA-FILTERED	C50A135_C50A225	10	single	9	single	0.459933	0.1137952	1	2	2
ST140523CROSSORI0001-SORT_REDUCEDDATA-FILTERED	C50A135_C50A225	10	single	96	single	-0.183009	0.549538	2	2	1
ST140523CROSSORI0001-SORT_REDUCEDDATA-FILTERED	C50A135_C50A225	22	outside	26	single	0.361082	0.2254549	2	2	1
ST140523CROSSORI0001-SORT_REDUCEDDATA-FILTERED	C50A135_C50A225	22	outside	34	single	0.078584	0.798581	1	2	2
ST140523CROSSORI0001-SORT_REDUCEDDATA-FILTERED	C50A135_C50A225	22	outside	37	single	-0.247303	0.4153066	1	2	2
ST140523CROSSORI0001-SORT_REDUCEDDATA-FILTERED	C50A135_C50A225	22	outside	40	single	0.471407	0.1039134	1	2	2
ST140523CROSSORI0001-SORT_REDUCEDDATA-FILTERED	C50A135_C50A225	22	outside	45	outside	0.196203	0.5205928	1	2	2
ST140523CROSSORI0001-SORT_REDUCEDDATA-FILTERED	C50A135_C50A225	22	outside	47	outside	0.178078	0.5605281	2	2	1
ST140523CROSSORI0001-SORT_REDUCEDDATA-FILTERED	C50A135_C50A225	22	outside	5	single	0.361065	0.225479	2	2	1
ST140523CROSSORI0001-SORT_REDUCEDDATA-FILTERED	C50A135_C50A225	22	outside	61	single	0.197601	0.5175663	1	2	2
ST140523CROSSORI0001-SORT_REDUCEDDATA-FILTERED	C50A135_C50A225	22	outside	63	outside	0.583433	0.03633586	2	2	1
ST140523CROSSORI0001-SORT_REDUCEDDATA-FILTERED	C50A135_C50A225	22	outside	65	outside	0.614068	0.02556946	2	2	1
ST140523CROSSORI0001-SORT_REDUCEDDATA-FILTERED	C50A135_C50A225	22	outside	68	single	0.01394	0.9639494	1	2	2
ST140523CROSSORI0001-SORT_REDUCEDDATA-FILTERED	C50A135_C50A225	22	outside	71	outside	0.058247	0.8500847	2	2	1
ST140523CROSSORI0001-SORT_REDUCEDDATA-FILTERED	C50A135_C50A225	22	outside	77	single	0.090122	0.7696792	2	2	1
ST140523CROSSORI0001-SORT_REDUCEDDATA-FILTERED	C50A135_C50A225	22	outside	78	single	0.170741	0.5770426	2	2	1
ST140523CROSSORI0001-SORT_REDUCEDDATA-FILTERED	C50A135_C50A225	22	outside	79	single	0.070513	0.8189431	1	2	2
ST140523CROSSORI0001-SORT_REDUCEDDATA-FILTERED	C50A135_C50A225	22	outside	82	single	0.298487	0.3218809	1	2	2
ST140523CROSSORI0001-SORT_REDUCEDDATA-FILTERED	C50A135_C50A225	22	outside	89	single	0.203162	0.5056026	1	2	2
ST140523CROSSORI0001-SORT_REDUCEDDATA-FILTERED	C50A135_C50A225	22	outside	9	single	0.077786	0.8005901	1	2	2
ST140523CROSSORI0001-SORT_REDUCEDDATA-FILTERED	C50A135_C50A225	22	outside	96	single	0.268277	0.3754943	2	2	1
ST140523CROSSORI0001-SORT_REDUCEDDATA-FILTERED	C50A135_C50A225	26	single	34	single	0.326997	0.2754747	2	1	2
ST140523CROSSORI0001-SORT_REDUCEDDATA-FILTERED	C50A135_C50A225	26	single	37	single	-0.709923	0.006556042	2	1	2
ST140523CROSSORI0001-SORT_REDUCEDDATA-FILTERED	C50A135_C50A225	26	single	40	single	0.275446	0.3623661	2	1	2
ST140523CROSSORI0001-SORT_REDUCEDDATA-FILTERED	C50A135_C50A225	26	single	45	outside	0.130159	0.6716983	2	1	2
ST140523CROSSORI0001-SORT_REDUCEDDATA-FILTERED	C50A135_C50A225	26	single	47	outside	-0.29329	0.3307833	1	1	1
ST140523CROSSORI0001-SORT_REDUCEDDATA-FILTERED	C50A135_C50A225	26	single	5	single	0.555352	0.04880369	1	1	1
ST140523CROSSORI0001-SORT_REDUCEDDATA-FILTERED	C50A135_C50A225	26	single	61	single	-0.319761	0.2868618	2	1	2
ST140523CROSSORI0001-SORT_REDUCEDDATA-FILTERED	C50A135_C50A225	26	single	63	outside	0.700881	0.007612723	1	1	1
ST140523CROSSORI0001-SORT_REDUCEDDATA-FILTERED	C50A135_C50A225	26	single	65	outside	0.408422	0.1658892	1	1	1
ST140523CROSSORI0001-SORT_REDUCEDDATA-FILTERED	C50A135_C50A225	26	single	68	single	-0.060424	0.8445409	2	1	2
ST140523CROSSORI0001-SORT_REDUCEDDATA-FILTERED	C50A135_C50A225	26	single	71	outside	0.298524	0.3218187	1	1	1
ST140523CROSSORI0001-SORT_REDUCEDDATA-FILTERED	C50A135_C50A225	26	single	77	single	-0.365877	0.2188986	1	1	1
ST140523CROSSORI0001-SORT_REDUCEDDATA-FILTERED	C50A135_C50A225	26	single	78	single	-0.034702	0.910391	1	1	1
ST140523CROSSORI0001-SORT_REDUCEDDATA-FILTERED	C50A135_C50A225	26	single	79	single	0.255814	0.3989007	2	1	2
ST140523CROSSORI0001-SORT_REDUCEDDATA-FILTERED	C50A135_C50A225	26	single	82	single	0.448762	0.1240049	2	1	2
ST140523CROSSORI0001-SORT_REDUCEDDATA-FILTERED	C50A135_C50A225	26	single	89	single	-0.031801	0.917858	2	1	2
ST140523CROSSORI0001-SORT_REDUCEDDATA-FILTERED	C50A135_C50A225	26	single	9	single	0.578186	0.03846637	2	1	2
ST140523CROSSORI0001-SORT_REDUCEDDATA-FILTERED	C50A135_C50A225	26	single	96	single	0.118618	0.699529	1	1	1
ST140523CROSSORI0001-SORT_REDUCEDDATA-FILTERED	C50A135_C50A225	34	single	37	single	-0.528447	0.06337531	1	2	2
ST140523CROSSORI0001-SORT_REDUCEDDATA-FILTERED	C50A135_C50A225	34	single	40	single	-0.070386	0.8192643	1	2	2
ST140523CROSSORI0001-SORT_REDUCEDDATA-FILTERED	C50A135_C50A225	34	single	45	outside	0.064093	0.8352157	1	2	2
ST140523CROSSORI0001-SORT_REDUCEDDATA-FILTERED	C50A135_C50A225	34	single	47	outside	-0.215052	0.4804505	2	2	1
ST140523CROSSORI0001-SORT_REDUCEDDATA-FILTERED	C50A135_C50A225	34	single	5	single	0.365555	0.2193357	2	2	1
ST140523CROSSORI0001-SORT_REDUCEDDATA-FILTERED	C50A135_C50A225	34	single	61	single	-0.007096	0.9816438	1	2	2
ST140523CROSSORI0001-SORT_REDUCEDDATA-FILTERED	C50A135_C50A225	34	single	63	outside	0.016448	0.9574677	2	2	1
ST140523CROSSORI0001-SORT_REDUCEDDATA-FILTERED	C50A135_C50A225	34	single	65	outside	-0.087344	0.7766144	2	2	1
ST140523CROSSORI0001-SORT_REDUCEDDATA-FILTERED	C50A135_C50A225	34	single	68	single	0.255156	0.4001585	1	2	2
ST140523CROSSORI0001-SORT_REDUCEDDATA-FILTERED	C50A135_C50A225	34	single	71	outside	0.295618	0.3267791	2	2	1
ST140523CROSSORI0001-SORT_REDUCEDDATA-FILTERED	C50A135_C50A225	34	single	77	single	-0.511409	0.07405121	2	2	1
ST140523CROSSORI0001-SORT_REDUCEDDATA-FILTERED	C50A135_C50A225	34	single	78	single	0.236418	0.4367752	2	2	1
ST140523CROSSORI0001-SORT_REDUCEDDATA-FILTERED	C50A135_C50A225	34	single	79	single	-0.217203	0.4759653	1	2	2
ST140523CROSSORI0001-SORT_REDUCEDDATA-FILTERED	C50A135_C50A225	34	single	82	single	-0.036171	0.9066137	1	2	2
ST140523CROSSORI0001-SORT_REDUCEDDATA-FILTERED	C50A135_C50A225	34	single	89	single	0.111976	0.7157058	1	2	2
ST140523CROSSORI0001-SORT_REDUCEDDATA-FILTERED	C50A135_C50A225	34	single	9	single	0.189065	0.5361686	1	2	2
ST140523CROSSORI0001-SORT_REDUCEDDATA-FILTERED	C50A135_C50A225	34	single	96	single	-0.067162	0.8274297	2	2	1
ST140523CROSSORI0001-SORT_REDUCEDDATA-FILTERED	C50A135_C50A225	37	single	40	single	-0.224716	0.4604493	1	2	2
ST140523CROSSORI0001-SORT_REDUCEDDATA-FILTERED	C50A135_C50A225	37	single	45	outside	0.112282	0.714958	1	2	2
ST140523CROSSORI0001-SORT_REDUCEDDATA-FILTERED	C50A135_C50A225	37	single	47	outside	0.361752	0.2245321	2	2	1
ST140523CROSSORI0001-SORT_REDUCEDDATA-FILTERED	C50A135_C50A225	37	single	5	single	-0.522537	0.06694651	2	2	1
ST140523CROSSORI0001-SORT_REDUCEDDATA-FILTERED	C50A135_C50A225	37	single	61	single	0.061807	0.8410244	1	2	2
ST140523CROSSORI0001-SORT_REDUCEDDATA-FILTERED	C50A135_C50A225	37	single	63	outside	-0.392713	0.1843884	2	2	1
ST140523CROSSORI0001-SORT_REDUCEDDATA-FILTERED	C50A135_C50A225	37	single	65	outside	-0.045185	0.8834676	2	2	1
ST140523CROSSORI0001-SORT_REDUCEDDATA-FILTERED	C50A135_C50A225	37	single	68	single	0.15411	0.6151858	1	2	2
ST140523CROSSORI0001-SORT_REDUCEDDATA-FILTERED	C50A135_C50A225	37	single	71	outside	0.08802	0.7749251	2	2	1
ST140523CROSSORI0001-SORT_REDUCEDDATA-FILTERED	C50A135_C50A225	37	single	77	single	0.696418	0.008179988	2	2	1
ST140523CROSSORI0001-SORT_REDUCEDDATA-FILTERED	C50A135_C50A225	37	single	78	single	-0.021288	0.9449679	2	2	1
ST140523CROSSORI0001-SORT_REDUCEDDATA-FILTERED	C50A135_C50A225	37	single	79	single	-0.276434	0.3605773	1	2	2
ST140523CROSSORI0001-SORT_REDUCEDDATA-FILTERED	C50A135_C50A225	37	single	82	single	-0.278568	0.3567276	1	2	2
ST140523CROSSORI0001-SORT_REDUCEDDATA-FILTERED	C50A135_C50A225	37	single	89	single	-0.182395	0.5509023	1	2	2
ST140523CROSSORI0001-SORT_REDUCEDDATA-FILTERED	C50A135_C50A225	37	single	9	single	-0.615915	0.02500621	1	2	2
ST140523CROSSORI0001-SORT_REDUCEDDATA-FILTERED	C50A135_C50A225	37	single	96	single	0.255709	0.3991023	2	2	1
ST140523CROSSORI0001-SORT_REDUCEDDATA-FILTERED	C50A135_C50A225	40	single	45	outside	-0.047033	0.878732	1	2	2
ST140523CROSSORI0001-SORT_REDUCEDDATA-FILTERED	C50A135_C50A225	40	single	47	outside	0.446719	0.1259366	2	2	1
ST140523CROSSORI0001-SORT_REDUCEDDATA-FILTERED	C50A135_C50A225	40	single	5	single	0.273201	0.3664498	2	2	1
ST140523CROSSORI0001-SORT_REDUCEDDATA-FILTERED	C50A135_C50A225	40	single	61	single	0.140538	0.6469925	1	2	2
ST140523CROSSORI0001-SORT_REDUCEDDATA-FILTERED	C50A135_C50A225	40	single	63	outside	0.557066	0.04796569	2	2	1
ST140523CROSSORI0001-SORT_REDUCEDDATA-FILTERED	C50A135_C50A225	40	single	65	outside	0.217087	0.4762067	2	2	1
ST140523CROSSORI0001-SORT_REDUCEDDATA-FILTERED	C50A135_C50A225	40	single	68	single	0.173779	0.5701813	1	2	2
ST140523CROSSORI0001-SORT_REDUCEDDATA-FILTERED	C50A135_C50A225	40	single	71	outside	-0.090987	0.7675239	2	2	1
ST140523CROSSORI0001-SORT_REDUCEDDATA-FILTERED	C50A135_C50A225	40	single	77	single	-0.182936	0.5496994	2	2	1
ST140523CROSSORI0001-SORT_REDUCEDDATA-FILTERED	C50A135_C50A225	40	single	78	single	0.308074	0.305816	2	2	1
ST140523CROSSORI0001-SORT_REDUCEDDATA-FILTERED	C50A135_C50A225	40	single	79	single	0.463193	0.1109261	1	2	2
ST140523CROSSORI0001-SORT_REDUCEDDATA-FILTERED	C50A135_C50A225	40	single	82	single	0.60953	0.02699276	1	2	2
ST140523CROSSORI0001-SORT_REDUCEDDATA-FILTERED	C50A135_C50A225	40	single	89	single	0.379736	0.2006155	1	2	2
ST140523CROSSORI0001-SORT_REDUCEDDATA-FILTERED	C50A135_C50A225	40	single	9	single	0.452325	0.1206844	1	2	2
ST140523CROSSORI0001-SORT_REDUCEDDATA-FILTERED	C50A135_C50A225	40	single	96	single	0.281476	0.3515191	2	2	1
ST140523CROSSORI0001-SORT_REDUCEDDATA-FILTERED	C50A135_C50A225	45	outside	47	outside	0.167298	0.5848621	2	2	1
ST140523CROSSORI0001-SORT_REDUCEDDATA-FILTERED	C50A135_C50A225	45	outside	5	single	0.103562	0.736357	2	2	1
ST140523CROSSORI0001-SORT_REDUCEDDATA-FILTERED	C50A135_C50A225	45	outside	61	single	-0.544364	0.05442903	1	2	2
ST140523CROSSORI0001-SORT_REDUCEDDATA-FILTERED	C50A135_C50A225	45	outside	63	outside	0.120688	0.6945104	2	2	1
ST140523CROSSORI0001-SORT_REDUCEDDATA-FILTERED	C50A135_C50A225	45	outside	65	outside	0.153604	0.6163619	2	2	1
ST140523CROSSORI0001-SORT_REDUCEDDATA-FILTERED	C50A135_C50A225	45	outside	68	single	-0.250888	0.4083564	1	2	2
ST140523CROSSORI0001-SORT_REDUCEDDATA-FILTERED	C50A135_C50A225	45	outside	71	outside	0.44148	0.1309798	2	2	1
ST140523CROSSORI0001-SORT_REDUCEDDATA-FILTERED	C50A135_C50A225	45	outside	77	single	-0.093905	0.76026	2	2	1
ST140523CROSSORI0001-SORT_REDUCEDDATA-FILTERED	C50A135_C50A225	45	outside	78	single	-0.050233	0.8705426	2	2	1
ST140523CROSSORI0001-SORT_REDUCEDDATA-FILTERED	C50A135_C50A225	45	outside	79	single	0.013317	0.9655594	1	2	2
ST140523CROSSORI0001-SORT_REDUCEDDATA-FILTERED	C50A135_C50A225	45	outside	82	single	0.442709	0.1297841	1	2	2
ST140523CROSSORI0001-SORT_REDUCEDDATA-FILTERED	C50A135_C50A225	45	outside	89	single	-0.057386	0.8522778	1	2	2
ST140523CROSSORI0001-SORT_REDUCEDDATA-FILTERED	C50A135_C50A225	45	outside	9	single	-0.457583	0.1158942	1	2	2
ST140523CROSSORI0001-SORT_REDUCEDDATA-FILTERED	C50A135_C50A225	45	outside	96	single	0.305074	0.3107941	2	2	1
ST140523CROSSORI0001-SORT_REDUCEDDATA-FILTERED	C50A135_C50A225	47	outside	5	single	-0.218435	0.4734036	1	1	1
ST140523CROSSORI0001-SORT_REDUCEDDATA-FILTERED	C50A135_C50A225	47	outside	61	single	0.21259	0.4856117	2	1	2
ST140523CROSSORI0001-SORT_REDUCEDDATA-FILTERED	C50A135_C50A225	47	outside	63	outside	0.24313	0.4234727	1	1	1
ST140523CROSSORI0001-SORT_REDUCEDDATA-FILTERED	C50A135_C50A225	47	outside	65	outside	0.13367	0.6633058	1	1	1
ST140523CROSSORI0001-SORT_REDUCEDDATA-FILTERED	C50A135_C50A225	47	outside	68	single	0.373548	0.2086571	2	1	2
ST140523CROSSORI0001-SORT_REDUCEDDATA-FILTERED	C50A135_C50A225	47	outside	71	outside	-0.223621	0.4626953	1	1	1
ST140523CROSSORI0001-SORT_REDUCEDDATA-FILTERED	C50A135_C50A225	47	outside	77	single	0.124007	0.6864875	1	1	1
ST140523CROSSORI0001-SORT_REDUCEDDATA-FILTERED	C50A135_C50A225	47	outside	78	single	0.147412	0.6308093	1	1	1
ST140523CROSSORI0001-SORT_REDUCEDDATA-FILTERED	C50A135_C50A225	47	outside	79	single	0.289391	0.33755	2	1	2
ST140523CROSSORI0001-SORT_REDUCEDDATA-FILTERED	C50A135_C50A225	47	outside	82	single	0.453884	0.1192513	2	1	2
ST140523CROSSORI0001-SORT_REDUCEDDATA-FILTERED	C50A135_C50A225	47	outside	89	single	0.120812	0.6942104	2	1	2
ST140523CROSSORI0001-SORT_REDUCEDDATA-FILTERED	C50A135_C50A225	47	outside	9	single	-0.31697	0.2913254	2	1	2
ST140523CROSSORI0001-SORT_REDUCEDDATA-FILTERED	C50A135_C50A225	47	outside	96	single	0.229096	0.4515163	1	1	1
ST140523CROSSORI0001-SORT_REDUCEDDATA-FILTERED	C50A135_C50A225	5	single	61	single	-0.305685	0.3097768	2	1	2
ST140523CROSSORI0001-SORT_REDUCEDDATA-FILTERED	C50A135_C50A225	5	single	63	outside	0.564763	0.04432791	1	1	1
ST140523CROSSORI0001-SORT_REDUCEDDATA-FILTERED	C50A135_C50A225	5	single	65	outside	0.192392	0.5288834	1	1	1
ST140523CROSSORI0001-SORT_REDUCEDDATA-FILTERED	C50A135_C50A225	5	single	68	single	0.230457	0.448758	2	1	2
ST140523CROSSORI0001-SORT_REDUCEDDATA-FILTERED	C50A135_C50A225	5	single	71	outside	0.660085	0.01407842	1	1	1
ST140523CROSSORI0001-SORT_REDUCEDDATA-FILTERED	C50A135_C50A225	5	single	77	single	-0.340189	0.2554054	1	1	1
ST140523CROSSORI0001-SORT_REDUCEDDATA-FILTERED	C50A135_C50A225	5	single	78	single	-0.270589	0.3712332	1	1	1
ST140523CROSSORI0001-SORT_REDUCEDDATA-FILTERED	C50A135_C50A225	5	single	79	single	0.159017	0.6038343	2	1	2
ST140523CROSSORI0001-SORT_REDUCEDDATA-FILTERED	C50A135_C50A225	5	single	82	single	0.240629	0.4284062	2	1	2
ST140523CROSSORI0001-SORT_REDUCEDDATA-FILTERED	C50A135_C50A225	5	single	89	single	-0.380162	0.200069	2	1	2
ST140523CROSSORI0001-SORT_REDUCEDDATA-FILTERED	C50A135_C50A225	5	single	9	single	0.479319	0.09744975	2	1	2
ST140523CROSSORI0001-SORT_REDUCEDDATA-FILTERED	C50A135_C50A225	5	single	96	single	0.043628	0.8874597	1	1	1
ST140523CROSSORI0001-SORT_REDUCEDDATA-FILTERED	C50A135_C50A225	61	single	63	outside	-0.329974	0.2708666	2	2	1
ST140523CROSSORI0001-SORT_REDUCEDDATA-FILTERED	C50A135_C50A225	61	single	65	outside	0.220335	0.4694663	2	2	1
ST140523CROSSORI0001-SORT_REDUCEDDATA-FILTERED	C50A135_C50A225	61	single	68	single	0.46202	0.111953	1	2	2
ST140523CROSSORI0001-SORT_REDUCEDDATA-FILTERED	C50A135_C50A225	61	single	71	outside	-0.553264	0.04983908	2	2	1
ST140523CROSSORI0001-SORT_REDUCEDDATA-FILTERED	C50A135_C50A225	61	single	77	single	-0.119978	0.6962307	2	2	1
ST140523CROSSORI0001-SORT_REDUCEDDATA-FILTERED	C50A135_C50A225	61	single	78	single	0.026742	0.930896	2	2	1
ST140523CROSSORI0001-SORT_REDUCEDDATA-FILTERED	C50A135_C50A225	61	single	79	single	0.139552	0.6493264	1	2	2
ST140523CROSSORI0001-SORT_REDUCEDDATA-FILTERED	C50A135_C50A225	61	single	82	single	-0.289973	0.3365355	1	2	2
ST140523CROSSORI0001-SORT_REDUCEDDATA-FILTERED	C50A135_C50A225	61	single	89	single	0.475183	0.1007938	1	2	2
ST140523CROSSORI0001-SORT_REDUCEDDATA-FILTERED	C50A135_C50A225	61	single	9	single	0.19178	0.5302212	1	2	2
ST140523CROSSORI0001-SORT_REDUCEDDATA-FILTERED	C50A135_C50A225	61	single	96	single	-0.261165	0.3887611	2	2	1
ST140523CROSSORI0001-SORT_REDUCEDDATA-FILTERED	C50A135_C50A225	63	outside	65	outside	0.421468	0.1514688	1	1	1
ST140523CROSSORI0001-SORT_REDUCEDDATA-FILTERED	C50A135_C50A225	63	outside	68	single	0.037606	0.9029221	2	1	2
ST140523CROSSORI0001-SORT_REDUCEDDATA-FILTERED	C50A135_C50A225	63	outside	71	outside	0.237245	0.4351258	1	1	1
ST140523CROSSORI0001-SORT_REDUCEDDATA-FILTERED	C50A135_C50A225	63	outside	77	single	0.01311	0.966095	1	1	1
ST140523CROSSORI0001-SORT_REDUCEDDATA-FILTERED	C50A135_C50A225	63	outside	78	single	0.011688	0.9697702	1	1	1
ST140523CROSSORI0001-SORT_REDUCEDDATA-FILTERED	C50A135_C50A225	63	outside	79	single	0.270537	0.371329	2	1	2
ST140523CROSSORI0001-SORT_REDUCEDDATA-FILTERED	C50A135_C50A225	63	outside	82	single	0.646216	0.01701674	2	1	2
ST140523CROSSORI0001-SORT_REDUCEDDATA-FILTERED	C50A135_C50A225	63	outside	89	single	-0.199853	0.512707	2	1	2
ST140523CROSSORI0001-SORT_REDUCEDDATA-FILTERED	C50A135_C50A225	63	outside	9	single	0.258903	0.3930304	2	1	2
ST140523CROSSORI0001-SORT_REDUCEDDATA-FILTERED	C50A135_C50A225	63	outside	96	single	0.288333	0.3394002	1	1	1
ST140523CROSSORI0001-SORT_REDUCEDDATA-FILTERED	C50A135_C50A225	65	outside	68	single	0.058181	0.8502521	2	1	2
ST140523CROSSORI0001-SORT_REDUCEDDATA-FILTERED	C50A135_C50A225	65	outside	71	outside	0.113979	0.7108156	1	1	1
ST140523CROSSORI0001-SORT_REDUCEDDATA-FILTERED	C50A135_C50A225	65	outside	77	single	0.114933	0.7084892	1	1	1
ST140523CROSSORI0001-SORT_REDUCEDDATA-FILTERED	C50A135_C50A225	65	outside	78	single	0.092711	0.7632316	1	1	1
ST140523CROSSORI0001-SORT_REDUCEDDATA-FILTERED	C50A135_C50A225	65	outside	79	single	-0.047773	0.876838	2	1	2
ST140523CROSSORI0001-SORT_REDUCEDDATA-FILTERED	C50A135_C50A225	65	outside	82	single	0.153833	0.6158297	2	1	2
ST140523CROSSORI0001-SORT_REDUCEDDATA-FILTERED	C50A135_C50A225	65	outside	89	single	-0.217036	0.4763114	2	1	2
ST140523CROSSORI0001-SORT_REDUCEDDATA-FILTERED	C50A135_C50A225	65	outside	9	single	0.13687	0.6556881	2	1	2
ST140523CROSSORI0001-SORT_REDUCEDDATA-FILTERED	C50A135_C50A225	65	outside	96	single	-0.014161	0.963377	1	1	1
ST140523CROSSORI0001-SORT_REDUCEDDATA-FILTERED	C50A135_C50A225	68	single	71	outside	0.24544	0.4189427	2	2	1
ST140523CROSSORI0001-SORT_REDUCEDDATA-FILTERED	C50A135_C50A225	68	single	77	single	-0.205209	0.501231	2	2	1
ST140523CROSSORI0001-SORT_REDUCEDDATA-FILTERED	C50A135_C50A225	68	single	78	single	-0.350139	0.240862	2	2	1
ST140523CROSSORI0001-SORT_REDUCEDDATA-FILTERED	C50A135_C50A225	68	single	79	single	0.195162	0.5228516	1	2	2
ST140523CROSSORI0001-SORT_REDUCEDDATA-FILTERED	C50A135_C50A225	68	single	82	single	-0.048773	0.8742776	1	2	2
ST140523CROSSORI0001-SORT_REDUCEDDATA-FILTERED	C50A135_C50A225	68	single	89	single	0.038425	0.9008174	1	2	2
ST140523CROSSORI0001-SORT_REDUCEDDATA-FILTERED	C50A135_C50A225	68	single	9	single	0.251391	0.4073844	1	2	2
ST140523CROSSORI0001-SORT_REDUCEDDATA-FILTERED	C50A135_C50A225	68	single	96	single	-0.002543	0.9934216	2	2	1
ST140523CROSSORI0001-SORT_REDUCEDDATA-FILTERED	C50A135_C50A225	71	outside	77	single	0.042161	0.8912242	1	1	1
ST140523CROSSORI0001-SORT_REDUCEDDATA-FILTERED	C50A135_C50A225	71	outside	78	single	-0.225533	0.4587771	1	1	1
ST140523CROSSORI0001-SORT_REDUCEDDATA-FILTERED	C50A135_C50A225	71	outside	79	single	-0.177602	0.5615932	2	1	2
ST140523CROSSORI0001-SORT_REDUCEDDATA-FILTERED	C50A135_C50A225	71	outside	82	single	0.048523	0.8749182	2	1	2
ST140523CROSSORI0001-SORT_REDUCEDDATA-FILTERED	C50A135_C50A225	71	outside	89	single	-0.5203	0.06833481	2	1	2
ST140523CROSSORI0001-SORT_REDUCEDDATA-FILTERED	C50A135_C50A225	71	outside	9	single	0.029737	0.9231759	2	1	2
ST140523CROSSORI0001-SORT_REDUCEDDATA-FILTERED	C50A135_C50A225	71	outside	96	single	0.334199	0.2644067	1	1	1
ST140523CROSSORI0001-SORT_REDUCEDDATA-FILTERED	C50A135_C50A225	77	single	78	single	0.261715	0.3877268	1	1	1
ST140523CROSSORI0001-SORT_REDUCEDDATA-FILTERED	C50A135_C50A225	77	single	79	single	-0.473709	0.1020038	2	1	2
ST140523CROSSORI0001-SORT_REDUCEDDATA-FILTERED	C50A135_C50A225	77	single	82	single	-0.322829	0.2820001	2	1	2
ST140523CROSSORI0001-SORT_REDUCEDDATA-FILTERED	C50A135_C50A225	77	single	89	single	-0.330089	0.2706897	2	1	2
ST140523CROSSORI0001-SORT_REDUCEDDATA-FILTERED	C50A135_C50A225	77	single	9	single	-0.486104	0.09212987	2	1	2
ST140523CROSSORI0001-SORT_REDUCEDDATA-FILTERED	C50A135_C50A225	77	single	96	single	0.349636	0.2415846	1	1	1
ST140523CROSSORI0001-SORT_REDUCEDDATA-FILTERED	C50A135_C50A225	78	single	79	single	-0.31264	0.2983283	2	1	2
ST140523CROSSORI0001-SORT_REDUCEDDATA-FILTERED	C50A135_C50A225	78	single	82	single	0.033467	0.9135683	2	1	2
ST140523CROSSORI0001-SORT_REDUCEDDATA-FILTERED	C50A135_C50A225	78	single	89	single	0.238415	0.4327972	2	1	2
ST140523CROSSORI0001-SORT_REDUCEDDATA-FILTERED	C50A135_C50A225	78	single	9	single	-0.072232	0.8145987	2	1	2
ST140523CROSSORI0001-SORT_REDUCEDDATA-FILTERED	C50A135_C50A225	78	single	96	single	0.284847	0.3455307	1	1	1
ST140523CROSSORI0001-SORT_REDUCEDDATA-FILTERED	C50A135_C50A225	79	single	82	single	0.698285	0.007938866	1	2	2
ST140523CROSSORI0001-SORT_REDUCEDDATA-FILTERED	C50A135_C50A225	79	single	89	single	0.381271	0.1986508	1	2	2
ST140523CROSSORI0001-SORT_REDUCEDDATA-FILTERED	C50A135_C50A225	79	single	9	single	0.306712	0.3080705	1	2	2
ST140523CROSSORI0001-SORT_REDUCEDDATA-FILTERED	C50A135_C50A225	79	single	96	single	0.312178	0.2990814	2	2	1
ST140523CROSSORI0001-SORT_REDUCEDDATA-FILTERED	C50A135_C50A225	82	single	89	single	0.186263	0.5423373	1	2	2
ST140523CROSSORI0001-SORT_REDUCEDDATA-FILTERED	C50A135_C50A225	82	single	9	single	0.018533	0.9520805	1	2	2
ST140523CROSSORI0001-SORT_REDUCEDDATA-FILTERED	C50A135_C50A225	82	single	96	single	0.474858	0.1010599	2	2	1
ST140523CROSSORI0001-SORT_REDUCEDDATA-FILTERED	C50A135_C50A225	89	single	9	single	0.168174	0.5828676	1	2	2
ST140523CROSSORI0001-SORT_REDUCEDDATA-FILTERED	C50A135_C50A225	89	single	96	single	0.173583	0.5706216	2	2	1
ST140523CROSSORI0001-SORT_REDUCEDDATA-FILTERED	C50A135_C50A225	9	single	96	single	-0.234218	0.4411794	2	2	1
ST140523CROSSORI0001-SORT_REDUCEDDATA-FILTERED	C50A90_C50A180	1	outside	10	single	0.485378	0.05666872	1	1	1
ST140523CROSSORI0001-SORT_REDUCEDDATA-FILTERED	C50A90_C50A180	1	outside	14	single	0.122455	0.6514174	2	1	2
ST140523CROSSORI0001-SORT_REDUCEDDATA-FILTERED	C50A90_C50A180	1	outside	19	single	0.357462	0.1740558	2	1	2
ST140523CROSSORI0001-SORT_REDUCEDDATA-FILTERED	C50A90_C50A180	1	outside	31	single	0.312652	0.2383939	1	1	1
ST140523CROSSORI0001-SORT_REDUCEDDATA-FILTERED	C50A90_C50A180	1	outside	33	outside	0.381173	0.145204	1	1	1
ST140523CROSSORI0001-SORT_REDUCEDDATA-FILTERED	C50A90_C50A180	1	outside	47	outside	0.448344	0.08155179	1	1	1
ST140523CROSSORI0001-SORT_REDUCEDDATA-FILTERED	C50A90_C50A180	1	outside	5	single	0.342666	0.193861	2	1	2
ST140523CROSSORI0001-SORT_REDUCEDDATA-FILTERED	C50A90_C50A180	1	outside	59	single	0.125362	0.6436484	1	1	1
ST140523CROSSORI0001-SORT_REDUCEDDATA-FILTERED	C50A90_C50A180	1	outside	67	single	0.000527	0.9984533	2	1	2
ST140523CROSSORI0001-SORT_REDUCEDDATA-FILTERED	C50A90_C50A180	1	outside	68	single	-0.035343	0.8966115	2	1	2
ST140523CROSSORI0001-SORT_REDUCEDDATA-FILTERED	C50A90_C50A180	1	outside	79	single	0.501799	0.04764786	2	1	2
ST140523CROSSORI0001-SORT_REDUCEDDATA-FILTERED	C50A90_C50A180	1	outside	8	outside	0.510566	0.04329489	1	1	1
ST140523CROSSORI0001-SORT_REDUCEDDATA-FILTERED	C50A90_C50A180	10	single	14	single	-0.081458	0.7642538	2	1	2
ST140523CROSSORI0001-SORT_REDUCEDDATA-FILTERED	C50A90_C50A180	10	single	19	single	0.549025	0.02762466	2	1	2
ST140523CROSSORI0001-SORT_REDUCEDDATA-FILTERED	C50A90_C50A180	10	single	31	single	0.234301	0.3824286	1	1	1
ST140523CROSSORI0001-SORT_REDUCEDDATA-FILTERED	C50A90_C50A180	10	single	33	outside	0.574035	0.02005609	1	1	1
ST140523CROSSORI0001-SORT_REDUCEDDATA-FILTERED	C50A90_C50A180	10	single	47	outside	0.789435	0.0002762429	1	1	1
ST140523CROSSORI0001-SORT_REDUCEDDATA-FILTERED	C50A90_C50A180	10	single	5	single	0.543049	0.02971945	2	1	2
ST140523CROSSORI0001-SORT_REDUCEDDATA-FILTERED	C50A90_C50A180	10	single	59	single	0.303916	0.2524662	1	1	1
ST140523CROSSORI0001-SORT_REDUCEDDATA-FILTERED	C50A90_C50A180	10	single	67	single	0.040354	0.8820406	2	1	2
ST140523CROSSORI0001-SORT_REDUCEDDATA-FILTERED	C50A90_C50A180	10	single	68	single	0.249518	0.3513521	2	1	2
ST140523CROSSORI0001-SORT_REDUCEDDATA-FILTERED	C50A90_C50A180	10	single	79	single	0.622448	0.01002214	2	1	2
ST140523CROSSORI0001-SORT_REDUCEDDATA-FILTERED	C50A90_C50A180	10	single	8	outside	0.386566	0.1391273	1	1	1
ST140523CROSSORI0001-SORT_REDUCEDDATA-FILTERED	C50A90_C50A180	14	single	19	single	0.171789	0.5246637	1	2	2
ST140523CROSSORI0001-SORT_REDUCEDDATA-FILTERED	C50A90_C50A180	14	single	31	single	0.180366	0.5038422	2	2	1
ST140523CROSSORI0001-SORT_REDUCEDDATA-FILTERED	C50A90_C50A180	14	single	33	outside	0.27876	0.2957933	2	2	1
ST140523CROSSORI0001-SORT_REDUCEDDATA-FILTERED	C50A90_C50A180	14	single	47	outside	-0.033626	0.9016106	2	2	1
ST140523CROSSORI0001-SORT_REDUCEDDATA-FILTERED	C50A90_C50A180	14	single	5	single	-0.103506	0.7028579	1	2	2
ST140523CROSSORI0001-SORT_REDUCEDDATA-FILTERED	C50A90_C50A180	14	single	59	single	-0.117249	0.6654159	2	2	1
ST140523CROSSORI0001-SORT_REDUCEDDATA-FILTERED	C50A90_C50A180	14	single	67	single	-0.135098	0.6178824	1	2	2
ST140523CROSSORI0001-SORT_REDUCEDDATA-FILTERED	C50A90_C50A180	14	single	68	single	0.135196	0.6176255	1	2	2
ST140523CROSSORI0001-SORT_REDUCEDDATA-FILTERED	C50A90_C50A180	14	single	79	single	0.293469	0.269953	1	2	2
ST140523CROSSORI0001-SORT_REDUCEDDATA-FILTERED	C50A90_C50A180	14	single	8	outside	-0.313133	0.237633	2	2	1
ST140523CROSSORI0001-SORT_REDUCEDDATA-FILTERED	C50A90_C50A180	19	single	31	single	0.19314	0.4735695	2	2	1
ST140523CROSSORI0001-SORT_REDUCEDDATA-FILTERED	C50A90_C50A180	19	single	33	outside	0.536727	0.03206511	2	2	1
ST140523CROSSORI0001-SORT_REDUCEDDATA-FILTERED	C50A90_C50A180	19	single	47	outside	0.446015	0.08334323	2	2	1
ST140523CROSSORI0001-SORT_REDUCEDDATA-FILTERED	C50A90_C50A180	19	single	5	single	0.494787	0.05135828	1	2	2
ST140523CROSSORI0001-SORT_REDUCEDDATA-FILTERED	C50A90_C50A180	19	single	59	single	0.149524	0.5804666	2	2	1
ST140523CROSSORI0001-SORT_REDUCEDDATA-FILTERED	C50A90_C50A180	19	single	67	single	0.189772	0.4814648	1	2	2
ST140523CROSSORI0001-SORT_REDUCEDDATA-FILTERED	C50A90_C50A180	19	single	68	single	0.273679	0.3050478	1	2	2
ST140523CROSSORI0001-SORT_REDUCEDDATA-FILTERED	C50A90_C50A180	19	single	79	single	0.261843	0.3272613	1	2	2
ST140523CROSSORI0001-SORT_REDUCEDDATA-FILTERED	C50A90_C50A180	19	single	8	outside	0.508992	0.04405362	2	2	1
ST140523CROSSORI0001-SORT_REDUCEDDATA-FILTERED	C50A90_C50A180	31	single	33	outside	0.596123	0.01480561	1	1	1
ST140523CROSSORI0001-SORT_REDUCEDDATA-FILTERED	C50A90_C50A180	31	single	47	outside	0.408509	0.1161962	1	1	1
ST140523CROSSORI0001-SORT_REDUCEDDATA-FILTERED	C50A90_C50A180	31	single	5	single	0.123849	0.6476865	2	1	2
ST140523CROSSORI0001-SORT_REDUCEDDATA-FILTERED	C50A90_C50A180	31	single	59	single	0.619865	0.01042869	1	1	1
ST140523CROSSORI0001-SORT_REDUCEDDATA-FILTERED	C50A90_C50A180	31	single	67	single	-0.308844	0.2444657	2	1	2
ST140523CROSSORI0001-SORT_REDUCEDDATA-FILTERED	C50A90_C50A180	31	single	68	single	0.298608	0.2612617	2	1	2
ST140523CROSSORI0001-SORT_REDUCEDDATA-FILTERED	C50A90_C50A180	31	single	79	single	0.543037	0.02972388	2	1	2
ST140523CROSSORI0001-SORT_REDUCEDDATA-FILTERED	C50A90_C50A180	31	single	8	outside	-0.062291	0.8187334	1	1	1
ST140523CROSSORI0001-SORT_REDUCEDDATA-FILTERED	C50A90_C50A180	33	outside	47	outside	0.451523	0.07915257	1	1	1
ST140523CROSSORI0001-SORT_REDUCEDDATA-FILTERED	C50A90_C50A180	33	outside	5	single	0.022993	0.932641	2	1	2
ST140523CROSSORI0001-SORT_REDUCEDDATA-FILTERED	C50A90_C50A180	33	outside	59	single	0.494079	0.05174445	1	1	1
ST140523CROSSORI0001-SORT_REDUCEDDATA-FILTERED	C50A90_C50A180	33	outside	67	single	-0.37069	0.1575277	2	1	2
ST140523CROSSORI0001-SORT_REDUCEDDATA-FILTERED	C50A90_C50A180	33	outside	68	single	0.192338	0.4754441	2	1	2
ST140523CROSSORI0001-SORT_REDUCEDDATA-FILTERED	C50A90_C50A180	33	outside	79	single	0.333621	0.2066625	2	1	2
ST140523CROSSORI0001-SORT_REDUCEDDATA-FILTERED	C50A90_C50A180	33	outside	8	outside	0.18693	0.4881754	1	1	1
ST140523CROSSORI0001-SORT_REDUCEDDATA-FILTERED	C50A90_C50A180	47	outside	5	single	0.454864	0.07668591	2	1	2
ST140523CROSSORI0001-SORT_REDUCEDDATA-FILTERED	C50A90_C50A180	47	outside	59	single	0.555612	0.02544859	1	1	1
ST140523CROSSORI0001-SORT_REDUCEDDATA-FILTERED	C50A90_C50A180	47	outside	67	single	-0.024905	0.9270537	2	1	2
ST140523CROSSORI0001-SORT_REDUCEDDATA-FILTERED	C50A90_C50A180	47	outside	68	single	0.499908	0.04862856	2	1	2
ST140523CROSSORI0001-SORT_REDUCEDDATA-FILTERED	C50A90_C50A180	47	outside	79	single	0.657817	0.005609071	2	1	2
ST140523CROSSORI0001-SORT_REDUCEDDATA-FILTERED	C50A90_C50A180	47	outside	8	outside	0.241708	0.3671185	1	1	1
ST140523CROSSORI0001-SORT_REDUCEDDATA-FILTERED	C50A90_C50A180	5	single	59	single	-0.01164	0.9658741	2	2	1
ST140523CROSSORI0001-SORT_REDUCEDDATA-FILTERED	C50A90_C50A180	5	single	67	single	0.11918	0.6602109	1	2	2
ST140523CROSSORI0001-SORT_REDUCEDDATA-FILTERED	C50A90_C50A180	5	single	68	single	0.238369	0.3739783	1	2	2
ST140523CROSSORI0001-SORT_REDUCEDDATA-FILTERED	C50A90_C50A180	5	single	79	single	0.434929	0.09225645	1	2	2
ST140523CROSSORI0001-SORT_REDUCEDDATA-FILTERED	C50A90_C50A180	5	single	8	outside	0.390164	0.1351706	2	2	1
ST140523CROSSORI0001-SORT_REDUCEDDATA-FILTERED	C50A90_C50A180	59	single	67	single	-0.304858	0.2509238	2	1	2
ST140523CROSSORI0001-SORT_REDUCEDDATA-FILTERED	C50A90_C50A180	59	single	68	single	0.243086	0.3643093	2	1	2
ST140523CROSSORI0001-SORT_REDUCEDDATA-FILTERED	C50A90_C50A180	59	single	79	single	0.213212	0.4278665	2	1	2
ST140523CROSSORI0001-SORT_REDUCEDDATA-FILTERED	C50A90_C50A180	59	single	8	outside	-0.093389	0.7308403	1	1	1
ST140523CROSSORI0001-SORT_REDUCEDDATA-FILTERED	C50A90_C50A180	67	single	68	single	-0.207944	0.4396357	1	2	2
ST140523CROSSORI0001-SORT_REDUCEDDATA-FILTERED	C50A90_C50A180	67	single	79	single	0.198065	0.4621411	1	2	2
ST140523CROSSORI0001-SORT_REDUCEDDATA-FILTERED	C50A90_C50A180	67	single	8	outside	0.408543	0.116163	2	2	1
ST140523CROSSORI0001-SORT_REDUCEDDATA-FILTERED	C50A90_C50A180	68	single	79	single	0.398749	0.1260439	1	2	2
ST140523CROSSORI0001-SORT_REDUCEDDATA-FILTERED	C50A90_C50A180	68	single	8	outside	-0.281027	0.291717	2	2	1
ST140523CROSSORI0001-SORT_REDUCEDDATA-FILTERED	C50A90_C50A180	79	single	8	outside	0.179579	0.5057365	2	2	1
ST140603CROSSORI0001-SORT_REDUCEDDATA-FILTERED	C50A0_C50A90	1	outside	19	single	0.022119	0.9283823	2	2	1
ST140603CROSSORI0001-SORT_REDUCEDDATA-FILTERED	C50A0_C50A90	1	outside	26	single	0.510103	0.02565879	1	2	2
ST140603CROSSORI0001-SORT_REDUCEDDATA-FILTERED	C50A0_C50A90	1	outside	33	outside	0.536671	0.01783375	1	2	2
ST140603CROSSORI0001-SORT_REDUCEDDATA-FILTERED	C50A0_C50A90	1	outside	46	outside	0.152431	0.5332973	1	2	2
ST140603CROSSORI0001-SORT_REDUCEDDATA-FILTERED	C50A0_C50A90	1	outside	52	outside	0.180863	0.4587016	2	2	1
ST140603CROSSORI0001-SORT_REDUCEDDATA-FILTERED	C50A0_C50A90	1	outside	66	single	0.150312	0.5390711	1	2	2
ST140603CROSSORI0001-SORT_REDUCEDDATA-FILTERED	C50A0_C50A90	1	outside	68	outside	0.143075	0.5589987	2	2	1
ST140603CROSSORI0001-SORT_REDUCEDDATA-FILTERED	C50A0_C50A90	1	outside	72	outside	0.225535	0.3532094	1	2	2
ST140603CROSSORI0001-SORT_REDUCEDDATA-FILTERED	C50A0_C50A90	1	outside	74	single	0.069658	0.7768996	2	2	1
ST140603CROSSORI0001-SORT_REDUCEDDATA-FILTERED	C50A0_C50A90	1	outside	78	single	0.39669	0.09265481	2	2	1
ST140603CROSSORI0001-SORT_REDUCEDDATA-FILTERED	C50A0_C50A90	1	outside	83	single	-0.02055	0.9334523	2	2	1
ST140603CROSSORI0001-SORT_REDUCEDDATA-FILTERED	C50A0_C50A90	19	single	26	single	0.007955	0.9742143	2	1	2
ST140603CROSSORI0001-SORT_REDUCEDDATA-FILTERED	C50A0_C50A90	19	single	33	outside	0.380509	0.1080254	2	1	2
ST140603CROSSORI0001-SORT_REDUCEDDATA-FILTERED	C50A0_C50A90	19	single	46	outside	0.203746	0.402792	2	1	2
ST140603CROSSORI0001-SORT_REDUCEDDATA-FILTERED	C50A0_C50A90	19	single	52	outside	0.03383	0.8906426	1	1	1
ST140603CROSSORI0001-SORT_REDUCEDDATA-FILTERED	C50A0_C50A90	19	single	66	single	0.124951	0.6102774	2	1	2
ST140603CROSSORI0001-SORT_REDUCEDDATA-FILTERED	C50A0_C50A90	19	single	68	outside	-0.069674	0.7768487	1	1	1
ST140603CROSSORI0001-SORT_REDUCEDDATA-FILTERED	C50A0_C50A90	19	single	72	outside	0.34606	0.1466888	2	1	2
ST140603CROSSORI0001-SORT_REDUCEDDATA-FILTERED	C50A0_C50A90	19	single	74	single	0.067211	0.7845563	1	1	1
ST140603CROSSORI0001-SORT_REDUCEDDATA-FILTERED	C50A0_C50A90	19	single	78	single	-0.023443	0.9241063	1	1	1
ST140603CROSSORI0001-SORT_REDUCEDDATA-FILTERED	C50A0_C50A90	19	single	83	single	0.4652	0.04474607	1	1	1
ST140603CROSSORI0001-SORT_REDUCEDDATA-FILTERED	C50A0_C50A90	26	single	33	outside	0.265379	0.2721753	1	2	2
ST140603CROSSORI0001-SORT_REDUCEDDATA-FILTERED	C50A0_C50A90	26	single	46	outside	0.154638	0.5273138	1	2	2
ST140603CROSSORI0001-SORT_REDUCEDDATA-FILTERED	C50A0_C50A90	26	single	52	outside	-0.008616	0.9720745	2	2	1
ST140603CROSSORI0001-SORT_REDUCEDDATA-FILTERED	C50A0_C50A90	26	single	66	single	0.358262	0.1320348	1	2	2
ST140603CROSSORI0001-SORT_REDUCEDDATA-FILTERED	C50A0_C50A90	26	single	68	outside	0.366127	0.1231546	2	2	1
ST140603CROSSORI0001-SORT_REDUCEDDATA-FILTERED	C50A0_C50A90	26	single	72	outside	-0.026927	0.9128658	1	2	2
ST140603CROSSORI0001-SORT_REDUCEDDATA-FILTERED	C50A0_C50A90	26	single	74	single	0.186111	0.4455438	2	2	1
ST140603CROSSORI0001-SORT_REDUCEDDATA-FILTERED	C50A0_C50A90	26	single	78	single	0.266498	0.2700834	2	2	1
ST140603CROSSORI0001-SORT_REDUCEDDATA-FILTERED	C50A0_C50A90	26	single	83	single	0.363823	0.1257099	2	2	1
ST140603CROSSORI0001-SORT_REDUCEDDATA-FILTERED	C50A0_C50A90	33	outside	46	outside	-0.045992	0.851691	1	2	2
ST140603CROSSORI0001-SORT_REDUCEDDATA-FILTERED	C50A0_C50A90	33	outside	52	outside	0.244144	0.3137897	2	2	1
ST140603CROSSORI0001-SORT_REDUCEDDATA-FILTERED	C50A0_C50A90	33	outside	66	single	0.12436	0.6119812	1	2	2
ST140603CROSSORI0001-SORT_REDUCEDDATA-FILTERED	C50A0_C50A90	33	outside	68	outside	-0.263543	0.2756305	2	2	1
ST140603CROSSORI0001-SORT_REDUCEDDATA-FILTERED	C50A0_C50A90	33	outside	72	outside	0.192486	0.429825	1	2	2
ST140603CROSSORI0001-SORT_REDUCEDDATA-FILTERED	C50A0_C50A90	33	outside	74	single	0.045721	0.8525542	2	2	1
ST140603CROSSORI0001-SORT_REDUCEDDATA-FILTERED	C50A0_C50A90	33	outside	78	single	-0.09974	0.6845524	2	2	1
ST140603CROSSORI0001-SORT_REDUCEDDATA-FILTERED	C50A0_C50A90	33	outside	83	single	0.251915	0.2981415	2	2	1
ST140603CROSSORI0001-SORT_REDUCEDDATA-FILTERED	C50A0_C50A90	46	outside	52	outside	-0.393377	0.09566434	2	2	1
ST140603CROSSORI0001-SORT_REDUCEDDATA-FILTERED	C50A0_C50A90	46	outside	66	single	0.124957	0.6102605	1	2	2
ST140603CROSSORI0001-SORT_REDUCEDDATA-FILTERED	C50A0_C50A90	46	outside	68	outside	-0.081555	0.7399587	2	2	1
ST140603CROSSORI0001-SORT_REDUCEDDATA-FILTERED	C50A0_C50A90	46	outside	72	outside	0.421101	0.07257606	1	2	2
ST140603CROSSORI0001-SORT_REDUCEDDATA-FILTERED	C50A0_C50A90	46	outside	74	single	0.162013	0.5075526	2	2	1
ST140603CROSSORI0001-SORT_REDUCEDDATA-FILTERED	C50A0_C50A90	46	outside	78	single	0.110081	0.6537016	2	2	1
ST140603CROSSORI0001-SORT_REDUCEDDATA-FILTERED	C50A0_C50A90	46	outside	83	single	-0.011626	0.9623228	2	2	1
ST140603CROSSORI0001-SORT_REDUCEDDATA-FILTERED	C50A0_C50A90	52	outside	66	single	0.115217	0.6385742	2	1	2
ST140603CROSSORI0001-SORT_REDUCEDDATA-FILTERED	C50A0_C50A90	52	outside	68	outside	0.268695	0.2660032	1	1	1
ST140603CROSSORI0001-SORT_REDUCEDDATA-FILTERED	C50A0_C50A90	52	outside	72	outside	0.035902	0.8839894	2	1	2
ST140603CROSSORI0001-SORT_REDUCEDDATA-FILTERED	C50A0_C50A90	52	outside	74	single	-0.544936	0.01583298	1	1	1
ST140603CROSSORI0001-SORT_REDUCEDDATA-FILTERED	C50A0_C50A90	52	outside	78	single	0.036019	0.8836138	1	1	1
ST140603CROSSORI0001-SORT_REDUCEDDATA-FILTERED	C50A0_C50A90	52	outside	83	single	-0.15159	0.5355845	1	1	1
ST140603CROSSORI0001-SORT_REDUCEDDATA-FILTERED	C50A0_C50A90	66	single	68	outside	0.164369	0.5013143	2	2	1
ST140603CROSSORI0001-SORT_REDUCEDDATA-FILTERED	C50A0_C50A90	66	single	72	outside	-0.06065	0.8051831	1	2	2
ST140603CROSSORI0001-SORT_REDUCEDDATA-FILTERED	C50A0_C50A90	66	single	74	single	0.008624	0.9720493	2	2	1
ST140603CROSSORI0001-SORT_REDUCEDDATA-FILTERED	C50A0_C50A90	66	single	78	single	0.221518	0.3620749	2	2	1
ST140603CROSSORI0001-SORT_REDUCEDDATA-FILTERED	C50A0_C50A90	66	single	83	single	-0.19769	0.4172152	2	2	1
ST140603CROSSORI0001-SORT_REDUCEDDATA-FILTERED	C50A0_C50A90	68	outside	72	outside	-0.015858	0.9486249	2	1	2
ST140603CROSSORI0001-SORT_REDUCEDDATA-FILTERED	C50A0_C50A90	68	outside	74	single	-0.380232	0.1083035	1	1	1
ST140603CROSSORI0001-SORT_REDUCEDDATA-FILTERED	C50A0_C50A90	68	outside	78	single	0.254181	0.2936698	1	1	1
ST140603CROSSORI0001-SORT_REDUCEDDATA-FILTERED	C50A0_C50A90	68	outside	83	single	0.048564	0.8434894	1	1	1
ST140603CROSSORI0001-SORT_REDUCEDDATA-FILTERED	C50A0_C50A90	72	outside	74	single	-0.027746	0.9102261	2	2	1
ST140603CROSSORI0001-SORT_REDUCEDDATA-FILTERED	C50A0_C50A90	72	outside	78	single	0.232989	0.3370917	2	2	1
ST140603CROSSORI0001-SORT_REDUCEDDATA-FILTERED	C50A0_C50A90	72	outside	83	single	0.11593	0.6364856	2	2	1
ST140603CROSSORI0001-SORT_REDUCEDDATA-FILTERED	C50A0_C50A90	74	single	78	single	-0.419907	0.07347517	1	1	1
ST140603CROSSORI0001-SORT_REDUCEDDATA-FILTERED	C50A0_C50A90	74	single	83	single	0.085545	0.7276844	1	1	1
ST140603CROSSORI0001-SORT_REDUCEDDATA-FILTERED	C50A0_C50A90	78	single	83	single	0.165811	0.4975144	1	1	1
ST140603CROSSORI0001-SORT_REDUCEDDATA-FILTERED	C50A45_C50A135	1	outside	13	outside	0.381095	0.07278865	1	2	2
ST140603CROSSORI0001-SORT_REDUCEDDATA-FILTERED	C50A45_C50A135	1	outside	14	single	0.447724	0.03216684	1	2	2
ST140603CROSSORI0001-SORT_REDUCEDDATA-FILTERED	C50A45_C50A135	1	outside	15	single	-0.146461	0.5048731	2	2	1
ST140603CROSSORI0001-SORT_REDUCEDDATA-FILTERED	C50A45_C50A135	1	outside	21	single	0.377985	0.0753525	1	2	2
ST140603CROSSORI0001-SORT_REDUCEDDATA-FILTERED	C50A45_C50A135	1	outside	24	outside	0.114914	0.6015947	1	2	2
ST140603CROSSORI0001-SORT_REDUCEDDATA-FILTERED	C50A45_C50A135	1	outside	33	outside	0.250744	0.2484925	1	2	2
ST140603CROSSORI0001-SORT_REDUCEDDATA-FILTERED	C50A45_C50A135	1	outside	4	single	0.290162	0.1792485	1	2	2
ST140603CROSSORI0001-SORT_REDUCEDDATA-FILTERED	C50A45_C50A135	1	outside	41	single	0.31488	0.1433506	1	2	2
ST140603CROSSORI0001-SORT_REDUCEDDATA-FILTERED	C50A45_C50A135	1	outside	51	single	0.401042	0.05788524	1	2	2
ST140603CROSSORI0001-SORT_REDUCEDDATA-FILTERED	C50A45_C50A135	1	outside	57	single	0.391438	0.06473596	1	2	2
ST140603CROSSORI0001-SORT_REDUCEDDATA-FILTERED	C50A45_C50A135	1	outside	66	single	-0.094286	0.6764163	1	2	2
ST140603CROSSORI0001-SORT_REDUCEDDATA-FILTERED	C50A45_C50A135	1	outside	68	outside	0.550517	0.006487901	1	2	2
ST140603CROSSORI0001-SORT_REDUCEDDATA-FILTERED	C50A45_C50A135	1	outside	72	outside	0.369203	0.08296205	2	2	1
ST140603CROSSORI0001-SORT_REDUCEDDATA-FILTERED	C50A45_C50A135	1	outside	74	single	0.166377	0.4480141	1	2	2
ST140603CROSSORI0001-SORT_REDUCEDDATA-FILTERED	C50A45_C50A135	1	outside	78	single	0.269436	0.2137716	2	2	1
ST140603CROSSORI0001-SORT_REDUCEDDATA-FILTERED	C50A45_C50A135	1	outside	8	outside	0.01076	0.9611376	1	2	2
ST140603CROSSORI0001-SORT_REDUCEDDATA-FILTERED	C50A45_C50A135	1	outside	82	outside	0.471846	0.02301865	1	2	2
ST140603CROSSORI0001-SORT_REDUCEDDATA-FILTERED	C50A45_C50A135	13	outside	14	single	0.231357	0.2881594	1	2	2
ST140603CROSSORI0001-SORT_REDUCEDDATA-FILTERED	C50A45_C50A135	13	outside	15	single	0.28748	0.183484	2	2	1
ST140603CROSSORI0001-SORT_REDUCEDDATA-FILTERED	C50A45_C50A135	13	outside	21	single	0.743268	4.832363e-05	1	2	2
ST140603CROSSORI0001-SORT_REDUCEDDATA-FILTERED	C50A45_C50A135	13	outside	24	outside	0.363931	0.08779822	1	2	2
ST140603CROSSORI0001-SORT_REDUCEDDATA-FILTERED	C50A45_C50A135	13	outside	33	outside	0.068737	0.7553156	1	2	2
ST140603CROSSORI0001-SORT_REDUCEDDATA-FILTERED	C50A45_C50A135	13	outside	4	single	0.249761	0.2504148	1	2	2
ST140603CROSSORI0001-SORT_REDUCEDDATA-FILTERED	C50A45_C50A135	13	outside	41	single	0.170874	0.435659	1	2	2
ST140603CROSSORI0001-SORT_REDUCEDDATA-FILTERED	C50A45_C50A135	13	outside	51	single	0.181872	0.4062311	1	2	2
ST140603CROSSORI0001-SORT_REDUCEDDATA-FILTERED	C50A45_C50A135	13	outside	57	single	0.182806	0.4037836	1	2	2
ST140603CROSSORI0001-SORT_REDUCEDDATA-FILTERED	C50A45_C50A135	13	outside	66	single	0.092464	0.682351	1	2	2
ST140603CROSSORI0001-SORT_REDUCEDDATA-FILTERED	C50A45_C50A135	13	outside	68	outside	0.297628	0.1678115	1	2	2
ST140603CROSSORI0001-SORT_REDUCEDDATA-FILTERED	C50A45_C50A135	13	outside	72	outside	0.079948	0.7168905	2	2	1
ST140603CROSSORI0001-SORT_REDUCEDDATA-FILTERED	C50A45_C50A135	13	outside	74	single	0.009082	0.9671926	1	2	2
ST140603CROSSORI0001-SORT_REDUCEDDATA-FILTERED	C50A45_C50A135	13	outside	78	single	0.332267	0.1213761	2	2	1
ST140603CROSSORI0001-SORT_REDUCEDDATA-FILTERED	C50A45_C50A135	13	outside	8	outside	0.219797	0.3135907	1	2	2
ST140603CROSSORI0001-SORT_REDUCEDDATA-FILTERED	C50A45_C50A135	13	outside	82	outside	0.489519	0.01774924	1	2	2
ST140603CROSSORI0001-SORT_REDUCEDDATA-FILTERED	C50A45_C50A135	14	single	15	single	-0.199924	0.3603947	2	2	1
ST140603CROSSORI0001-SORT_REDUCEDDATA-FILTERED	C50A45_C50A135	14	single	21	single	0.559814	0.0054734	1	2	2
ST140603CROSSORI0001-SORT_REDUCEDDATA-FILTERED	C50A45_C50A135	14	single	24	outside	0.004214	0.9847744	1	2	2
ST140603CROSSORI0001-SORT_REDUCEDDATA-FILTERED	C50A45_C50A135	14	single	33	outside	0.117462	0.5935035	1	2	2
ST140603CROSSORI0001-SORT_REDUCEDDATA-FILTERED	C50A45_C50A135	14	single	4	single	0.308841	0.1516059	1	2	2
ST140603CROSSORI0001-SORT_REDUCEDDATA-FILTERED	C50A45_C50A135	14	single	41	single	0.353829	0.09764977	1	2	2
ST140603CROSSORI0001-SORT_REDUCEDDATA-FILTERED	C50A45_C50A135	14	single	51	single	-0.033661	0.8788137	1	2	2
ST140603CROSSORI0001-SORT_REDUCEDDATA-FILTERED	C50A45_C50A135	14	single	57	single	0.119915	0.585758	1	2	2
ST140603CROSSORI0001-SORT_REDUCEDDATA-FILTERED	C50A45_C50A135	14	single	66	single	0.241189	0.2795602	1	2	2
ST140603CROSSORI0001-SORT_REDUCEDDATA-FILTERED	C50A45_C50A135	14	single	68	outside	0.353274	0.09821315	1	2	2
ST140603CROSSORI0001-SORT_REDUCEDDATA-FILTERED	C50A45_C50A135	14	single	72	outside	0.513477	0.01221073	2	2	1
ST140603CROSSORI0001-SORT_REDUCEDDATA-FILTERED	C50A45_C50A135	14	single	74	single	0.594999	0.002746068	1	2	2
ST140603CROSSORI0001-SORT_REDUCEDDATA-FILTERED	C50A45_C50A135	14	single	78	single	0.115929	0.5983668	2	2	1
ST140603CROSSORI0001-SORT_REDUCEDDATA-FILTERED	C50A45_C50A135	14	single	8	outside	0.534566	0.008591855	1	2	2
ST140603CROSSORI0001-SORT_REDUCEDDATA-FILTERED	C50A45_C50A135	14	single	82	outside	0.116462	0.5966719	1	2	2
ST140603CROSSORI0001-SORT_REDUCEDDATA-FILTERED	C50A45_C50A135	15	single	21	single	0.065458	0.7666671	2	1	2
ST140603CROSSORI0001-SORT_REDUCEDDATA-FILTERED	C50A45_C50A135	15	single	24	outside	0.496584	0.01593801	2	1	2
ST140603CROSSORI0001-SORT_REDUCEDDATA-FILTERED	C50A45_C50A135	15	single	33	outside	0.282029	0.1923039	2	1	2
ST140603CROSSORI0001-SORT_REDUCEDDATA-FILTERED	C50A45_C50A135	15	single	4	single	-0.090301	0.6819831	2	1	2
ST140603CROSSORI0001-SORT_REDUCEDDATA-FILTERED	C50A45_C50A135	15	single	41	single	-0.317198	0.1402693	2	1	2
ST140603CROSSORI0001-SORT_REDUCEDDATA-FILTERED	C50A45_C50A135	15	single	51	single	0.086999	0.693055	2	1	2
ST140603CROSSORI0001-SORT_REDUCEDDATA-FILTERED	C50A45_C50A135	15	single	57	single	0.222948	0.3065256	2	1	2
ST140603CROSSORI0001-SORT_REDUCEDDATA-FILTERED	C50A45_C50A135	15	single	66	single	0.472657	0.02632453	2	1	2
ST140603CROSSORI0001-SORT_REDUCEDDATA-FILTERED	C50A45_C50A135	15	single	68	outside	-0.09938	0.6518795	2	1	2
ST140603CROSSORI0001-SORT_REDUCEDDATA-FILTERED	C50A45_C50A135	15	single	72	outside	-0.03441	0.8761377	1	1	1
ST140603CROSSORI0001-SORT_REDUCEDDATA-FILTERED	C50A45_C50A135	15	single	74	single	-0.290233	0.1791375	2	1	2
ST140603CROSSORI0001-SORT_REDUCEDDATA-FILTERED	C50A45_C50A135	15	single	78	single	0.105813	0.6308603	1	1	1
ST140603CROSSORI0001-SORT_REDUCEDDATA-FILTERED	C50A45_C50A135	15	single	8	outside	0.1616	0.4613359	2	1	2
ST140603CROSSORI0001-SORT_REDUCEDDATA-FILTERED	C50A45_C50A135	15	single	82	outside	0.020528	0.9259306	2	1	2
ST140603CROSSORI0001-SORT_REDUCEDDATA-FILTERED	C50A45_C50A135	21	single	24	outside	0.237419	0.2753531	1	2	2
ST140603CROSSORI0001-SORT_REDUCEDDATA-FILTERED	C50A45_C50A135	21	single	33	outside	0.084715	0.7007453	1	2	2
ST140603CROSSORI0001-SORT_REDUCEDDATA-FILTERED	C50A45_C50A135	21	single	4	single	0.405259	0.0550592	1	2	2
ST140603CROSSORI0001-SORT_REDUCEDDATA-FILTERED	C50A45_C50A135	21	single	41	single	0.22705	0.2974795	1	2	2
ST140603CROSSORI0001-SORT_REDUCEDDATA-FILTERED	C50A45_C50A135	21	single	51	single	0.100955	0.6467115	1	2	2
ST140603CROSSORI0001-SORT_REDUCEDDATA-FILTERED	C50A45_C50A135	21	single	57	single	0.008616	0.968875	1	2	2
ST140603CROSSORI0001-SORT_REDUCEDDATA-FILTERED	C50A45_C50A135	21	single	66	single	0.20151	0.3685085	1	2	2
ST140603CROSSORI0001-SORT_REDUCEDDATA-FILTERED	C50A45_C50A135	21	single	68	outside	0.489685	0.01770471	1	2	2
ST140603CROSSORI0001-SORT_REDUCEDDATA-FILTERED	C50A45_C50A135	21	single	72	outside	0.171373	0.4343013	2	2	1
ST140603CROSSORI0001-SORT_REDUCEDDATA-FILTERED	C50A45_C50A135	21	single	74	single	0.150438	0.4932444	1	2	2
ST140603CROSSORI0001-SORT_REDUCEDDATA-FILTERED	C50A45_C50A135	21	single	78	single	0.346495	0.1052982	2	2	1
ST140603CROSSORI0001-SORT_REDUCEDDATA-FILTERED	C50A45_C50A135	21	single	8	outside	0.420686	0.04561999	1	2	2
ST140603CROSSORI0001-SORT_REDUCEDDATA-FILTERED	C50A45_C50A135	21	single	82	outside	0.477973	0.02106584	1	2	2
ST140603CROSSORI0001-SORT_REDUCEDDATA-FILTERED	C50A45_C50A135	24	outside	33	outside	0.438134	0.03651968	1	2	2
ST140603CROSSORI0001-SORT_REDUCEDDATA-FILTERED	C50A45_C50A135	24	outside	4	single	0.096416	0.661654	1	2	2
ST140603CROSSORI0001-SORT_REDUCEDDATA-FILTERED	C50A45_C50A135	24	outside	41	single	0.15747	0.4730153	1	2	2
ST140603CROSSORI0001-SORT_REDUCEDDATA-FILTERED	C50A45_C50A135	24	outside	51	single	0.28218	0.1920556	1	2	2
ST140603CROSSORI0001-SORT_REDUCEDDATA-FILTERED	C50A45_C50A135	24	outside	57	single	0.356382	0.09508595	1	2	2
ST140603CROSSORI0001-SORT_REDUCEDDATA-FILTERED	C50A45_C50A135	24	outside	66	single	0.417418	0.05325227	1	2	2
ST140603CROSSORI0001-SORT_REDUCEDDATA-FILTERED	C50A45_C50A135	24	outside	68	outside	0.459633	0.02734532	1	2	2
ST140603CROSSORI0001-SORT_REDUCEDDATA-FILTERED	C50A45_C50A135	24	outside	72	outside	0.362248	0.08938589	2	2	1
ST140603CROSSORI0001-SORT_REDUCEDDATA-FILTERED	C50A45_C50A135	24	outside	74	single	-0.089763	0.6837843	1	2	2
ST140603CROSSORI0001-SORT_REDUCEDDATA-FILTERED	C50A45_C50A135	24	outside	78	single	0.057011	0.7961162	2	2	1
ST140603CROSSORI0001-SORT_REDUCEDDATA-FILTERED	C50A45_C50A135	24	outside	8	outside	0.345238	0.1066516	1	2	2
ST140603CROSSORI0001-SORT_REDUCEDDATA-FILTERED	C50A45_C50A135	24	outside	82	outside	0.454722	0.02925831	1	2	2
ST140603CROSSORI0001-SORT_REDUCEDDATA-FILTERED	C50A45_C50A135	33	outside	4	single	-0.03722	0.8661073	1	2	2
ST140603CROSSORI0001-SORT_REDUCEDDATA-FILTERED	C50A45_C50A135	33	outside	41	single	0.205926	0.3458511	1	2	2
ST140603CROSSORI0001-SORT_REDUCEDDATA-FILTERED	C50A45_C50A135	33	outside	51	single	0.273762	0.2062243	1	2	2
ST140603CROSSORI0001-SORT_REDUCEDDATA-FILTERED	C50A45_C50A135	33	outside	57	single	0.166054	0.4489069	1	2	2
ST140603CROSSORI0001-SORT_REDUCEDDATA-FILTERED	C50A45_C50A135	33	outside	66	single	-0.044956	0.8425337	1	2	2
ST140603CROSSORI0001-SORT_REDUCEDDATA-FILTERED	C50A45_C50A135	33	outside	68	outside	0.256336	0.2377439	1	2	2
ST140603CROSSORI0001-SORT_REDUCEDDATA-FILTERED	C50A45_C50A135	33	outside	72	outside	0.042049	0.8489173	2	2	1
ST140603CROSSORI0001-SORT_REDUCEDDATA-FILTERED	C50A45_C50A135	33	outside	74	single	0.115048	0.6011684	1	2	2
ST140603CROSSORI0001-SORT_REDUCEDDATA-FILTERED	C50A45_C50A135	33	outside	78	single	0.363167	0.08851617	2	2	1
ST140603CROSSORI0001-SORT_REDUCEDDATA-FILTERED	C50A45_C50A135	33	outside	8	outside	0.10349	0.63842	1	2	2
ST140603CROSSORI0001-SORT_REDUCEDDATA-FILTERED	C50A45_C50A135	33	outside	82	outside	0.080379	0.7154281	1	2	2
ST140603CROSSORI0001-SORT_REDUCEDDATA-FILTERED	C50A45_C50A135	4	single	41	single	0.383242	0.07105819	1	2	2
ST140603CROSSORI0001-SORT_REDUCEDDATA-FILTERED	C50A45_C50A135	4	single	51	single	-0.027568	0.9006323	1	2	2
ST140603CROSSORI0001-SORT_REDUCEDDATA-FILTERED	C50A45_C50A135	4	single	57	single	0.245582	0.2586889	1	2	2
ST140603CROSSORI0001-SORT_REDUCEDDATA-FILTERED	C50A45_C50A135	4	single	66	single	0.009294	0.9672577	1	2	2
ST140603CROSSORI0001-SORT_REDUCEDDATA-FILTERED	C50A45_C50A135	4	single	68	outside	0.406351	0.05434556	1	2	2
ST140603CROSSORI0001-SORT_REDUCEDDATA-FILTERED	C50A45_C50A135	4	single	72	outside	0.194125	0.3747773	2	2	1
ST140603CROSSORI0001-SORT_REDUCEDDATA-FILTERED	C50A45_C50A135	4	single	74	single	0.156323	0.4762877	1	2	2
ST140603CROSSORI0001-SORT_REDUCEDDATA-FILTERED	C50A45_C50A135	4	single	78	single	0.443489	0.0340351	2	2	1
ST140603CROSSORI0001-SORT_REDUCEDDATA-FILTERED	C50A45_C50A135	4	single	8	outside	0.286158	0.1855973	1	2	2
ST140603CROSSORI0001-SORT_REDUCEDDATA-FILTERED	C50A45_C50A135	4	single	82	outside	0.11521	0.6006512	1	2	2
ST140603CROSSORI0001-SORT_REDUCEDDATA-FILTERED	C50A45_C50A135	41	single	51	single	0.28199	0.1923685	1	2	2
ST140603CROSSORI0001-SORT_REDUCEDDATA-FILTERED	C50A45_C50A135	41	single	57	single	0.072297	0.7430484	1	2	2
ST140603CROSSORI0001-SORT_REDUCEDDATA-FILTERED	C50A45_C50A135	41	single	66	single	0.034583	0.8785685	1	2	2
ST140603CROSSORI0001-SORT_REDUCEDDATA-FILTERED	C50A45_C50A135	41	single	68	outside	0.120792	0.5830001	1	2	2
ST140603CROSSORI0001-SORT_REDUCEDDATA-FILTERED	C50A45_C50A135	41	single	72	outside	0.356392	0.09507566	2	2	1
ST140603CROSSORI0001-SORT_REDUCEDDATA-FILTERED	C50A45_C50A135	41	single	74	single	0.20369	0.3512266	1	2	2
ST140603CROSSORI0001-SORT_REDUCEDDATA-FILTERED	C50A45_C50A135	41	single	78	single	0.493718	0.0166536	2	2	1
ST140603CROSSORI0001-SORT_REDUCEDDATA-FILTERED	C50A45_C50A135	41	single	8	outside	0.498493	0.01547544	1	2	2
ST140603CROSSORI0001-SORT_REDUCEDDATA-FILTERED	C50A45_C50A135	41	single	82	outside	0.403598	0.05615923	1	2	2
ST140603CROSSORI0001-SORT_REDUCEDDATA-FILTERED	C50A45_C50A135	51	single	57	single	0.265033	0.2216421	1	2	2
ST140603CROSSORI0001-SORT_REDUCEDDATA-FILTERED	C50A45_C50A135	51	single	66	single	0.012016	0.9576749	1	2	2
ST140603CROSSORI0001-SORT_REDUCEDDATA-FILTERED	C50A45_C50A135	51	single	68	outside	0.211119	0.3335504	1	2	2
ST140603CROSSORI0001-SORT_REDUCEDDATA-FILTERED	C50A45_C50A135	51	single	72	outside	0.152178	0.488201	2	2	1
ST140603CROSSORI0001-SORT_REDUCEDDATA-FILTERED	C50A45_C50A135	51	single	74	single	-0.370381	0.08190915	1	2	2
ST140603CROSSORI0001-SORT_REDUCEDDATA-FILTERED	C50A45_C50A135	51	single	78	single	0.220647	0.3116755	2	2	1
ST140603CROSSORI0001-SORT_REDUCEDDATA-FILTERED	C50A45_C50A135	51	single	8	outside	0.063883	0.772136	1	2	2
ST140603CROSSORI0001-SORT_REDUCEDDATA-FILTERED	C50A45_C50A135	51	single	82	outside	0.363064	0.08861281	1	2	2
ST140603CROSSORI0001-SORT_REDUCEDDATA-FILTERED	C50A45_C50A135	57	single	66	single	0.034681	0.8782268	1	2	2
ST140603CROSSORI0001-SORT_REDUCEDDATA-FILTERED	C50A45_C50A135	57	single	68	outside	0.206261	0.3450477	1	2	2
ST140603CROSSORI0001-SORT_REDUCEDDATA-FILTERED	C50A45_C50A135	57	single	72	outside	0.374979	0.07789508	2	2	1
ST140603CROSSORI0001-SORT_REDUCEDDATA-FILTERED	C50A45_C50A135	57	single	74	single	0.03623	0.8696409	1	2	2
ST140603CROSSORI0001-SORT_REDUCEDDATA-FILTERED	C50A45_C50A135	57	single	78	single	0.001563	0.9943529	2	2	1
ST140603CROSSORI0001-SORT_REDUCEDDATA-FILTERED	C50A45_C50A135	57	single	8	outside	0.033873	0.8780567	1	2	2
ST140603CROSSORI0001-SORT_REDUCEDDATA-FILTERED	C50A45_C50A135	57	single	82	outside	0.25491	0.2404555	1	2	2
ST140603CROSSORI0001-SORT_REDUCEDDATA-FILTERED	C50A45_C50A135	66	single	68	outside	0.05001	0.8250818	1	2	2
ST140603CROSSORI0001-SORT_REDUCEDDATA-FILTERED	C50A45_C50A135	66	single	72	outside	0.06139	0.7860894	2	2	1
ST140603CROSSORI0001-SORT_REDUCEDDATA-FILTERED	C50A45_C50A135	66	single	74	single	-0.034986	0.8771611	1	2	2
ST140603CROSSORI0001-SORT_REDUCEDDATA-FILTERED	C50A45_C50A135	66	single	78	single	0.008471	0.9701534	2	2	1
ST140603CROSSORI0001-SORT_REDUCEDDATA-FILTERED	C50A45_C50A135	66	single	8	outside	0.567189	0.005908259	1	2	2
ST140603CROSSORI0001-SORT_REDUCEDDATA-FILTERED	C50A45_C50A135	66	single	82	outside	0.251097	0.2596674	1	2	2
ST140603CROSSORI0001-SORT_REDUCEDDATA-FILTERED	C50A45_C50A135	68	outside	72	outside	0.402158	0.05712676	2	2	1
ST140603CROSSORI0001-SORT_REDUCEDDATA-FILTERED	C50A45_C50A135	68	outside	74	single	0.100215	0.649137	1	2	2
ST140603CROSSORI0001-SORT_REDUCEDDATA-FILTERED	C50A45_C50A135	68	outside	78	single	0.134024	0.5420784	2	2	1
ST140603CROSSORI0001-SORT_REDUCEDDATA-FILTERED	C50A45_C50A135	68	outside	8	outside	0.268452	0.2155154	1	2	2
ST140603CROSSORI0001-SORT_REDUCEDDATA-FILTERED	C50A45_C50A135	68	outside	82	outside	0.416468	0.04806512	1	2	2
ST140603CROSSORI0001-SORT_REDUCEDDATA-FILTERED	C50A45_C50A135	72	outside	74	single	0.238503	0.2731039	2	1	2
ST140603CROSSORI0001-SORT_REDUCEDDATA-FILTERED	C50A45_C50A135	72	outside	78	single	0.07734	0.7257742	1	1	1
ST140603CROSSORI0001-SORT_REDUCEDDATA-FILTERED	C50A45_C50A135	72	outside	8	outside	0.385995	0.06888402	2	1	2
ST140603CROSSORI0001-SORT_REDUCEDDATA-FILTERED	C50A45_C50A135	72	outside	82	outside	0.328284	0.1261799	2	1	2
ST140603CROSSORI0001-SORT_REDUCEDDATA-FILTERED	C50A45_C50A135	74	single	78	single	-0.129241	0.5567163	2	2	1
ST140603CROSSORI0001-SORT_REDUCEDDATA-FILTERED	C50A45_C50A135	74	single	8	outside	0.046227	0.834101	1	2	2
ST140603CROSSORI0001-SORT_REDUCEDDATA-FILTERED	C50A45_C50A135	74	single	82	outside	-0.09728	0.6587991	1	2	2
ST140603CROSSORI0001-SORT_REDUCEDDATA-FILTERED	C50A45_C50A135	78	single	8	outside	0.289349	0.1805245	2	1	2
ST140603CROSSORI0001-SORT_REDUCEDDATA-FILTERED	C50A45_C50A135	78	single	82	outside	0.356897	0.09457482	2	1	2
ST140603CROSSORI0001-SORT_REDUCEDDATA-FILTERED	C50A45_C50A135	8	outside	82	outside	0.224561	0.3029492	1	2	2
ST140605CROSSORI0001-SORT_REDUCEDDATA-FILTERED	C50A0_C50A90	12	single	27	single	0.42083	0.08202218	1	2	2
ST140605CROSSORI0001-SORT_REDUCEDDATA-FILTERED	C50A0_C50A90	12	single	33	single	-0.132786	0.5994063	1	2	2
ST140605CROSSORI0001-SORT_REDUCEDDATA-FILTERED	C50A0_C50A90	12	single	38	single	0.027601	0.9134304	1	2	2
ST140605CROSSORI0001-SORT_REDUCEDDATA-FILTERED	C50A0_C50A90	12	single	43	outside	0.077155	0.7609025	2	2	1
ST140605CROSSORI0001-SORT_REDUCEDDATA-FILTERED	C50A0_C50A90	12	single	47	outside	0.501152	0.03411892	1	2	2
ST140605CROSSORI0001-SORT_REDUCEDDATA-FILTERED	C50A0_C50A90	12	single	64	single	0.272757	0.2734896	1	2	2
ST140605CROSSORI0001-SORT_REDUCEDDATA-FILTERED	C50A0_C50A90	12	single	67	single	0.358216	0.1443914	2	2	1
ST140605CROSSORI0001-SORT_REDUCEDDATA-FILTERED	C50A0_C50A90	12	single	7	outside	-0.120705	0.6332941	1	2	2
ST140605CROSSORI0001-SORT_REDUCEDDATA-FILTERED	C50A0_C50A90	12	single	73	single	-0.047338	0.8520332	2	2	1
ST140605CROSSORI0001-SORT_REDUCEDDATA-FILTERED	C50A0_C50A90	12	single	97	single	0.599167	0.008595226	1	2	2
ST140605CROSSORI0001-SORT_REDUCEDDATA-FILTERED	C50A0_C50A90	12	single	98	single	0.363937	0.13763	1	2	2
ST140605CROSSORI0001-SORT_REDUCEDDATA-FILTERED	C50A0_C50A90	27	single	33	single	0.239772	0.3379039	1	2	2
ST140605CROSSORI0001-SORT_REDUCEDDATA-FILTERED	C50A0_C50A90	27	single	38	single	0.065797	0.7953334	1	2	2
ST140605CROSSORI0001-SORT_REDUCEDDATA-FILTERED	C50A0_C50A90	27	single	43	outside	0.494435	0.03699486	2	2	1
ST140605CROSSORI0001-SORT_REDUCEDDATA-FILTERED	C50A0_C50A90	27	single	47	outside	0.453759	0.05856823	1	2	2
ST140605CROSSORI0001-SORT_REDUCEDDATA-FILTERED	C50A0_C50A90	27	single	64	single	0.54812	0.01851989	1	2	2
ST140605CROSSORI0001-SORT_REDUCEDDATA-FILTERED	C50A0_C50A90	27	single	67	single	0.598684	0.008662905	2	2	1
ST140605CROSSORI0001-SORT_REDUCEDDATA-FILTERED	C50A0_C50A90	27	single	7	outside	0.091497	0.7180414	1	2	2
ST140605CROSSORI0001-SORT_REDUCEDDATA-FILTERED	C50A0_C50A90	27	single	73	single	0.346969	0.158345	2	2	1
ST140605CROSSORI0001-SORT_REDUCEDDATA-FILTERED	C50A0_C50A90	27	single	97	single	0.579568	0.011707	1	2	2
ST140605CROSSORI0001-SORT_REDUCEDDATA-FILTERED	C50A0_C50A90	27	single	98	single	0.575539	0.01244602	1	2	2
ST140605CROSSORI0001-SORT_REDUCEDDATA-FILTERED	C50A0_C50A90	33	single	38	single	0.075917	0.764636	1	2	2
ST140605CROSSORI0001-SORT_REDUCEDDATA-FILTERED	C50A0_C50A90	33	single	43	outside	0.487716	0.04005451	2	2	1
ST140605CROSSORI0001-SORT_REDUCEDDATA-FILTERED	C50A0_C50A90	33	single	47	outside	0.287315	0.2476638	1	2	2
ST140605CROSSORI0001-SORT_REDUCEDDATA-FILTERED	C50A0_C50A90	33	single	64	single	-0.081406	0.7481227	1	2	2
ST140605CROSSORI0001-SORT_REDUCEDDATA-FILTERED	C50A0_C50A90	33	single	67	single	0.378025	0.1219271	2	2	1
ST140605CROSSORI0001-SORT_REDUCEDDATA-FILTERED	C50A0_C50A90	33	single	7	outside	0.30367	0.220554	1	2	2
ST140605CROSSORI0001-SORT_REDUCEDDATA-FILTERED	C50A0_C50A90	33	single	73	single	0.235744	0.346326	2	2	1
ST140605CROSSORI0001-SORT_REDUCEDDATA-FILTERED	C50A0_C50A90	33	single	97	single	0.165491	0.5116563	1	2	2
ST140605CROSSORI0001-SORT_REDUCEDDATA-FILTERED	C50A0_C50A90	33	single	98	single	-0.047264	0.8522635	1	2	2
ST140605CROSSORI0001-SORT_REDUCEDDATA-FILTERED	C50A0_C50A90	38	single	43	outside	0.179785	0.4753176	2	2	1
ST140605CROSSORI0001-SORT_REDUCEDDATA-FILTERED	C50A0_C50A90	38	single	47	outside	0.174129	0.4895405	1	2	2
ST140605CROSSORI0001-SORT_REDUCEDDATA-FILTERED	C50A0_C50A90	38	single	64	single	0.309321	0.2116526	1	2	2
ST140605CROSSORI0001-SORT_REDUCEDDATA-FILTERED	C50A0_C50A90	38	single	67	single	0.135028	0.5932006	2	2	1
ST140605CROSSORI0001-SORT_REDUCEDDATA-FILTERED	C50A0_C50A90	38	single	7	outside	-0.19563	0.4365908	1	2	2
ST140605CROSSORI0001-SORT_REDUCEDDATA-FILTERED	C50A0_C50A90	38	single	73	single	0.242808	0.3316352	2	2	1
ST140605CROSSORI0001-SORT_REDUCEDDATA-FILTERED	C50A0_C50A90	38	single	97	single	0.326308	0.186321	1	2	2
ST140605CROSSORI0001-SORT_REDUCEDDATA-FILTERED	C50A0_C50A90	38	single	98	single	0.26908	0.2802647	1	2	2
ST140605CROSSORI0001-SORT_REDUCEDDATA-FILTERED	C50A0_C50A90	43	outside	47	outside	0.618515	0.006213786	2	1	2
ST140605CROSSORI0001-SORT_REDUCEDDATA-FILTERED	C50A0_C50A90	43	outside	64	single	0.410328	0.09077525	2	1	2
ST140605CROSSORI0001-SORT_REDUCEDDATA-FILTERED	C50A0_C50A90	43	outside	67	single	0.48733	0.04023589	1	1	1
ST140605CROSSORI0001-SORT_REDUCEDDATA-FILTERED	C50A0_C50A90	43	outside	7	outside	0.317367	0.1993892	2	1	2
ST140605CROSSORI0001-SORT_REDUCEDDATA-FILTERED	C50A0_C50A90	43	outside	73	single	0.565179	0.01451872	1	1	1
ST140605CROSSORI0001-SORT_REDUCEDDATA-FILTERED	C50A0_C50A90	43	outside	97	single	0.152349	0.5461761	2	1	2
ST140605CROSSORI0001-SORT_REDUCEDDATA-FILTERED	C50A0_C50A90	43	outside	98	single	0.083333	0.7423509	2	1	2
ST140605CROSSORI0001-SORT_REDUCEDDATA-FILTERED	C50A0_C50A90	47	outside	64	single	0.359417	0.1429532	1	2	2
ST140605CROSSORI0001-SORT_REDUCEDDATA-FILTERED	C50A0_C50A90	47	outside	67	single	0.378085	0.1218634	2	2	1
ST140605CROSSORI0001-SORT_REDUCEDDATA-FILTERED	C50A0_C50A90	47	outside	7	outside	0.054781	0.8290714	1	2	2
ST140605CROSSORI0001-SORT_REDUCEDDATA-FILTERED	C50A0_C50A90	47	outside	73	single	0.294309	0.2358239	2	2	1
ST140605CROSSORI0001-SORT_REDUCEDDATA-FILTERED	C50A0_C50A90	47	outside	97	single	0.366085	0.1351493	1	2	2
ST140605CROSSORI0001-SORT_REDUCEDDATA-FILTERED	C50A0_C50A90	47	outside	98	single	0.062984	0.8039169	1	2	2
ST140605CROSSORI0001-SORT_REDUCEDDATA-FILTERED	C50A0_C50A90	64	single	67	single	0.359236	0.1431693	2	2	1
ST140605CROSSORI0001-SORT_REDUCEDDATA-FILTERED	C50A0_C50A90	64	single	7	outside	-0.011373	0.9642754	1	2	2
ST140605CROSSORI0001-SORT_REDUCEDDATA-FILTERED	C50A0_C50A90	64	single	73	single	0.454315	0.05822089	2	2	1
ST140605CROSSORI0001-SORT_REDUCEDDATA-FILTERED	C50A0_C50A90	64	single	97	single	0.551996	0.01754232	1	2	2
ST140605CROSSORI0001-SORT_REDUCEDDATA-FILTERED	C50A0_C50A90	64	single	98	single	0.705228	0.00107902	1	2	2
ST140605CROSSORI0001-SORT_REDUCEDDATA-FILTERED	C50A0_C50A90	67	single	7	outside	-0.059406	0.8148682	2	1	2
ST140605CROSSORI0001-SORT_REDUCEDDATA-FILTERED	C50A0_C50A90	67	single	73	single	0.280039	0.2603716	1	1	1
ST140605CROSSORI0001-SORT_REDUCEDDATA-FILTERED	C50A0_C50A90	67	single	97	single	0.33143	0.1790979	2	1	2
ST140605CROSSORI0001-SORT_REDUCEDDATA-FILTERED	C50A0_C50A90	67	single	98	single	0.43591	0.0705552	2	1	2
ST140605CROSSORI0001-SORT_REDUCEDDATA-FILTERED	C50A0_C50A90	7	outside	73	single	-0.041169	0.8711528	2	2	1
ST140605CROSSORI0001-SORT_REDUCEDDATA-FILTERED	C50A0_C50A90	7	outside	97	single	-0.018662	0.9414098	1	2	2
ST140605CROSSORI0001-SORT_REDUCEDDATA-FILTERED	C50A0_C50A90	7	outside	98	single	0.07421	0.7697909	1	2	2
ST140605CROSSORI0001-SORT_REDUCEDDATA-FILTERED	C50A0_C50A90	73	single	97	single	0.142101	0.5737973	2	1	2
ST140605CROSSORI0001-SORT_REDUCEDDATA-FILTERED	C50A0_C50A90	73	single	98	single	0.220358	0.3795876	2	1	2
ST140605CROSSORI0001-SORT_REDUCEDDATA-FILTERED	C50A0_C50A90	97	single	98	single	0.728748	0.0006025562	1	2	2
ST140609CROSSORI0001-SORT_REDUCEDDATA-FILTERED	C50A135_C50A225	28	single	36	single	0.217534	0.5205198	2	1	2
ST140609CROSSORI0001-SORT_REDUCEDDATA-FILTERED	C50A135_C50A225	28	single	39	outside	0.7365	0.009738915	2	1	2
ST140609CROSSORI0001-SORT_REDUCEDDATA-FILTERED	C50A135_C50A225	28	single	46	single	-0.093559	0.7843846	2	1	2
ST140609CROSSORI0001-SORT_REDUCEDDATA-FILTERED	C50A135_C50A225	28	single	47	single	-0.135113	0.6920368	2	1	2
ST140609CROSSORI0001-SORT_REDUCEDDATA-FILTERED	C50A135_C50A225	28	single	59	single	-0.102618	0.7639959	1	1	1
ST140609CROSSORI0001-SORT_REDUCEDDATA-FILTERED	C50A135_C50A225	28	single	62	outside	-0.050383	0.8830446	2	1	2
ST140609CROSSORI0001-SORT_REDUCEDDATA-FILTERED	C50A135_C50A225	28	single	64	single	0.15228	0.6548873	1	1	1
ST140609CROSSORI0001-SORT_REDUCEDDATA-FILTERED	C50A135_C50A225	28	single	74	single	-0.135675	0.6908115	1	1	1
ST140609CROSSORI0001-SORT_REDUCEDDATA-FILTERED	C50A135_C50A225	28	single	78	outside	-0.030683	0.928642	2	1	2
ST140609CROSSORI0001-SORT_REDUCEDDATA-FILTERED	C50A135_C50A225	28	single	8	outside	0.12849	0.7065397	1	1	1
ST140609CROSSORI0001-SORT_REDUCEDDATA-FILTERED	C50A135_C50A225	28	single	95	single	0.001197	0.9972137	1	1	1
ST140609CROSSORI0001-SORT_REDUCEDDATA-FILTERED	C50A135_C50A225	36	single	39	outside	0.264115	0.4325758	1	2	2
ST140609CROSSORI0001-SORT_REDUCEDDATA-FILTERED	C50A135_C50A225	36	single	46	single	-0.244266	0.4691509	1	2	2
ST140609CROSSORI0001-SORT_REDUCEDDATA-FILTERED	C50A135_C50A225	36	single	47	single	-0.067838	0.8429046	1	2	2
ST140609CROSSORI0001-SORT_REDUCEDDATA-FILTERED	C50A135_C50A225	36	single	59	single	0.074003	0.8288026	2	2	1
ST140609CROSSORI0001-SORT_REDUCEDDATA-FILTERED	C50A135_C50A225	36	single	62	outside	-0.083567	0.807015	1	2	2
ST140609CROSSORI0001-SORT_REDUCEDDATA-FILTERED	C50A135_C50A225	36	single	64	single	-0.063478	0.8529018	2	2	1
ST140609CROSSORI0001-SORT_REDUCEDDATA-FILTERED	C50A135_C50A225	36	single	74	single	-0.159317	0.6398533	2	2	1
ST140609CROSSORI0001-SORT_REDUCEDDATA-FILTERED	C50A135_C50A225	36	single	78	outside	-0.377449	0.2524603	1	2	2
ST140609CROSSORI0001-SORT_REDUCEDDATA-FILTERED	C50A135_C50A225	36	single	8	outside	0.267956	0.4256592	2	2	1
ST140609CROSSORI0001-SORT_REDUCEDDATA-FILTERED	C50A135_C50A225	36	single	95	single	0.125717	0.7126386	2	2	1
ST140609CROSSORI0001-SORT_REDUCEDDATA-FILTERED	C50A135_C50A225	39	outside	46	single	-0.366296	0.2678834	1	2	2
ST140609CROSSORI0001-SORT_REDUCEDDATA-FILTERED	C50A135_C50A225	39	outside	47	single	0.02767	0.935636	1	2	2
ST140609CROSSORI0001-SORT_REDUCEDDATA-FILTERED	C50A135_C50A225	39	outside	59	single	-0.378355	0.2512295	2	2	1
ST140609CROSSORI0001-SORT_REDUCEDDATA-FILTERED	C50A135_C50A225	39	outside	62	outside	-0.421864	0.196224	1	2	2
ST140609CROSSORI0001-SORT_REDUCEDDATA-FILTERED	C50A135_C50A225	39	outside	64	single	0.153307	0.6526853	2	2	1
ST140609CROSSORI0001-SORT_REDUCEDDATA-FILTERED	C50A135_C50A225	39	outside	74	single	0.020307	0.9527434	2	2	1
ST140609CROSSORI0001-SORT_REDUCEDDATA-FILTERED	C50A135_C50A225	39	outside	78	outside	-0.342364	0.3027212	1	2	2
ST140609CROSSORI0001-SORT_REDUCEDDATA-FILTERED	C50A135_C50A225	39	outside	8	outside	-0.200162	0.5551176	2	2	1
ST140609CROSSORI0001-SORT_REDUCEDDATA-FILTERED	C50A135_C50A225	39	outside	95	single	-0.093335	0.7848911	2	2	1
ST140609CROSSORI0001-SORT_REDUCEDDATA-FILTERED	C50A135_C50A225	46	single	47	single	0.030549	0.9289523	1	2	2
ST140609CROSSORI0001-SORT_REDUCEDDATA-FILTERED	C50A135_C50A225	46	single	59	single	0.065571	0.8481002	2	2	1
ST140609CROSSORI0001-SORT_REDUCEDDATA-FILTERED	C50A135_C50A225	46	single	62	outside	0.368584	0.2646773	1	2	2
ST140609CROSSORI0001-SORT_REDUCEDDATA-FILTERED	C50A135_C50A225	46	single	64	single	0.099466	0.7710749	2	2	1
ST140609CROSSORI0001-SORT_REDUCEDDATA-FILTERED	C50A135_C50A225	46	single	74	single	0	1	2	2	1
ST140609CROSSORI0001-SORT_REDUCEDDATA-FILTERED	C50A135_C50A225	46	single	78	outside	0.739533	0.009289096	1	2	2
ST140609CROSSORI0001-SORT_REDUCEDDATA-FILTERED	C50A135_C50A225	46	single	8	outside	-0.119265	0.7268852	2	2	1
ST140609CROSSORI0001-SORT_REDUCEDDATA-FILTERED	C50A135_C50A225	46	single	95	single	0.225131	0.5056848	2	2	1
ST140609CROSSORI0001-SORT_REDUCEDDATA-FILTERED	C50A135_C50A225	47	single	59	single	0.043705	0.8984719	2	2	1
ST140609CROSSORI0001-SORT_REDUCEDDATA-FILTERED	C50A135_C50A225	47	single	62	outside	0.010967	0.974469	1	2	2
ST140609CROSSORI0001-SORT_REDUCEDDATA-FILTERED	C50A135_C50A225	47	single	64	single	0.15785	0.6429764	2	2	1
ST140609CROSSORI0001-SORT_REDUCEDDATA-FILTERED	C50A135_C50A225	47	single	74	single	0.095659	0.7796477	2	2	1
ST140609CROSSORI0001-SORT_REDUCEDDATA-FILTERED	C50A135_C50A225	47	single	78	outside	-0.046587	0.8918099	1	2	2
ST140609CROSSORI0001-SORT_REDUCEDDATA-FILTERED	C50A135_C50A225	47	single	8	outside	0.077285	0.8213115	2	2	1
ST140609CROSSORI0001-SORT_REDUCEDDATA-FILTERED	C50A135_C50A225	47	single	95	single	0.031262	0.927299	2	2	1
ST140609CROSSORI0001-SORT_REDUCEDDATA-FILTERED	C50A135_C50A225	59	single	62	outside	-0.365351	0.2692137	2	1	2
ST140609CROSSORI0001-SORT_REDUCEDDATA-FILTERED	C50A135_C50A225	59	single	64	single	-0.029477	0.931442	1	1	1
ST140609CROSSORI0001-SORT_REDUCEDDATA-FILTERED	C50A135_C50A225	59	single	74	single	-0.397854	0.2255922	1	1	1
ST140609CROSSORI0001-SORT_REDUCEDDATA-FILTERED	C50A135_C50A225	59	single	78	outside	0.029031	0.932477	2	1	2
ST140609CROSSORI0001-SORT_REDUCEDDATA-FILTERED	C50A135_C50A225	59	single	8	outside	0.011375	0.9735206	1	1	1
ST140609CROSSORI0001-SORT_REDUCEDDATA-FILTERED	C50A135_C50A225	59	single	95	single	-0.56163	0.07218469	1	1	1
ST140609CROSSORI0001-SORT_REDUCEDDATA-FILTERED	C50A135_C50A225	62	outside	64	single	-0.167324	0.6228949	2	2	1
ST140609CROSSORI0001-SORT_REDUCEDDATA-FILTERED	C50A135_C50A225	62	outside	74	single	-0.016217	0.9622539	2	2	1
ST140609CROSSORI0001-SORT_REDUCEDDATA-FILTERED	C50A135_C50A225	62	outside	78	outside	0.51481	0.1051411	1	2	2
ST140609CROSSORI0001-SORT_REDUCEDDATA-FILTERED	C50A135_C50A225	62	outside	8	outside	0.442446	0.1729818	2	2	1
ST140609CROSSORI0001-SORT_REDUCEDDATA-FILTERED	C50A135_C50A225	62	outside	95	single	0.675893	0.02243055	2	2	1
ST140609CROSSORI0001-SORT_REDUCEDDATA-FILTERED	C50A135_C50A225	64	single	74	single	0.653187	0.02931354	1	1	1
ST140609CROSSORI0001-SORT_REDUCEDDATA-FILTERED	C50A135_C50A225	64	single	78	outside	-0.45645	0.1581804	2	1	2
ST140609CROSSORI0001-SORT_REDUCEDDATA-FILTERED	C50A135_C50A225	64	single	8	outside	0.425214	0.1923202	1	1	1
ST140609CROSSORI0001-SORT_REDUCEDDATA-FILTERED	C50A135_C50A225	64	single	95	single	-0.372973	0.2585867	1	1	1
ST140609CROSSORI0001-SORT_REDUCEDDATA-FILTERED	C50A135_C50A225	74	single	78	outside	-0.322216	0.3338655	2	1	2
ST140609CROSSORI0001-SORT_REDUCEDDATA-FILTERED	C50A135_C50A225	74	single	8	outside	0.177544	0.6014873	1	1	1
ST140609CROSSORI0001-SORT_REDUCEDDATA-FILTERED	C50A135_C50A225	74	single	95	single	0.160348	0.6376618	1	1	1
ST140609CROSSORI0001-SORT_REDUCEDDATA-FILTERED	C50A135_C50A225	78	outside	8	outside	-0.352019	0.2883811	2	2	1
ST140609CROSSORI0001-SORT_REDUCEDDATA-FILTERED	C50A135_C50A225	78	outside	95	single	0.416691	0.2023462	2	2	1
ST140609CROSSORI0001-SORT_REDUCEDDATA-FILTERED	C50A135_C50A225	8	outside	95	single	0.164763	0.6283018	1	1	1
ST140609CROSSORI0001-SORT_REDUCEDDATA-FILTERED	C50A180_C50A270	28	single	35	single	-0.162992	0.6527763	1	2	2
ST140609CROSSORI0001-SORT_REDUCEDDATA-FILTERED	C50A180_C50A270	28	single	43	outside	0.092477	0.7994286	2	2	1
ST140609CROSSORI0001-SORT_REDUCEDDATA-FILTERED	C50A180_C50A270	28	single	5	outside	-0.199445	0.5806591	2	2	1
ST140609CROSSORI0001-SORT_REDUCEDDATA-FILTERED	C50A180_C50A270	28	single	55	outside	-0.090938	0.8027099	1	2	2
ST140609CROSSORI0001-SORT_REDUCEDDATA-FILTERED	C50A180_C50A270	28	single	60	single	-0.018472	0.9596053	1	2	2
ST140609CROSSORI0001-SORT_REDUCEDDATA-FILTERED	C50A180_C50A270	28	single	63	single	-0.162727	0.653312	1	2	2
ST140609CROSSORI0001-SORT_REDUCEDDATA-FILTERED	C50A180_C50A270	28	single	72	single	-0.863174	0.001295689	1	2	2
ST140609CROSSORI0001-SORT_REDUCEDDATA-FILTERED	C50A180_C50A270	28	single	78	outside	-0.089366	0.8060651	2	2	1
ST140609CROSSORI0001-SORT_REDUCEDDATA-FILTERED	C50A180_C50A270	28	single	8	outside	0.186812	0.6053139	1	2	2
ST140609CROSSORI0001-SORT_REDUCEDDATA-FILTERED	C50A180_C50A270	28	single	82	single	-0.717862	0.01939507	1	2	2
ST140609CROSSORI0001-SORT_REDUCEDDATA-FILTERED	C50A180_C50A270	28	single	96	single	0.119607	0.7420701	1	2	2
ST140609CROSSORI0001-SORT_REDUCEDDATA-FILTERED	C50A180_C50A270	28	single	98	outside	-0.502854	0.1384949	1	2	2
ST140609CROSSORI0001-SORT_REDUCEDDATA-FILTERED	C50A180_C50A270	35	single	43	outside	-0.130881	0.7185527	2	2	1
ST140609CROSSORI0001-SORT_REDUCEDDATA-FILTERED	C50A180_C50A270	35	single	5	outside	0.273775	0.4440219	2	2	1
ST140609CROSSORI0001-SORT_REDUCEDDATA-FILTERED	C50A180_C50A270	35	single	55	outside	-0.425508	0.2202098	1	2	2
ST140609CROSSORI0001-SORT_REDUCEDDATA-FILTERED	C50A180_C50A270	35	single	60	single	0.025882	0.9434203	1	2	2
ST140609CROSSORI0001-SORT_REDUCEDDATA-FILTERED	C50A180_C50A270	35	single	63	single	-0.051284	0.88811	1	2	2
ST140609CROSSORI0001-SORT_REDUCEDDATA-FILTERED	C50A180_C50A270	35	single	72	single	0.356846	0.3114354	1	2	2
ST140609CROSSORI0001-SORT_REDUCEDDATA-FILTERED	C50A180_C50A270	35	single	78	outside	-0.868976	0.001097516	2	2	1
ST140609CROSSORI0001-SORT_REDUCEDDATA-FILTERED	C50A180_C50A270	35	single	8	outside	0.34371	0.3308388	1	2	2
ST140609CROSSORI0001-SORT_REDUCEDDATA-FILTERED	C50A180_C50A270	35	single	82	single	0.566863	0.08749954	1	2	2
ST140609CROSSORI0001-SORT_REDUCEDDATA-FILTERED	C50A180_C50A270	35	single	96	single	-0.114263	0.753288	1	2	2
ST140609CROSSORI0001-SORT_REDUCEDDATA-FILTERED	C50A180_C50A270	35	single	98	outside	-0.200259	0.5790819	1	2	2
ST140609CROSSORI0001-SORT_REDUCEDDATA-FILTERED	C50A180_C50A270	43	outside	5	outside	0.481387	0.1589323	1	1	1
ST140609CROSSORI0001-SORT_REDUCEDDATA-FILTERED	C50A180_C50A270	43	outside	55	outside	0.150217	0.678716	2	1	2
ST140609CROSSORI0001-SORT_REDUCEDDATA-FILTERED	C50A180_C50A270	43	outside	60	single	0.542893	0.1048865	2	1	2
ST140609CROSSORI0001-SORT_REDUCEDDATA-FILTERED	C50A180_C50A270	43	outside	63	single	0.516473	0.1264098	2	1	2
ST140609CROSSORI0001-SORT_REDUCEDDATA-FILTERED	C50A180_C50A270	43	outside	72	single	-0.080256	0.8255672	2	1	2
ST140609CROSSORI0001-SORT_REDUCEDDATA-FILTERED	C50A180_C50A270	43	outside	78	outside	0.38981	0.2654758	1	1	1
ST140609CROSSORI0001-SORT_REDUCEDDATA-FILTERED	C50A180_C50A270	43	outside	8	outside	0.695035	0.02567678	2	1	2
ST140609CROSSORI0001-SORT_REDUCEDDATA-FILTERED	C50A180_C50A270	43	outside	82	single	0.056977	0.8757667	2	1	2
ST140609CROSSORI0001-SORT_REDUCEDDATA-FILTERED	C50A180_C50A270	43	outside	96	single	0.078922	0.8284289	2	1	2
ST140609CROSSORI0001-SORT_REDUCEDDATA-FILTERED	C50A180_C50A270	43	outside	98	outside	0.337255	0.3405948	2	1	2
ST140609CROSSORI0001-SORT_REDUCEDDATA-FILTERED	C50A180_C50A270	5	outside	55	outside	0.198664	0.5821724	2	1	2
ST140609CROSSORI0001-SORT_REDUCEDDATA-FILTERED	C50A180_C50A270	5	outside	60	single	0.789953	0.00655187	2	1	2
ST140609CROSSORI0001-SORT_REDUCEDDATA-FILTERED	C50A180_C50A270	5	outside	63	single	0.627843	0.05194702	2	1	2
ST140609CROSSORI0001-SORT_REDUCEDDATA-FILTERED	C50A180_C50A270	5	outside	72	single	0.387729	0.2682606	2	1	2
ST140609CROSSORI0001-SORT_REDUCEDDATA-FILTERED	C50A180_C50A270	5	outside	78	outside	0.129098	0.7222585	1	1	1
ST140609CROSSORI0001-SORT_REDUCEDDATA-FILTERED	C50A180_C50A270	5	outside	8	outside	0.251593	0.4831741	2	1	2
ST140609CROSSORI0001-SORT_REDUCEDDATA-FILTERED	C50A180_C50A270	5	outside	82	single	0.532344	0.1131794	2	1	2
ST140609CROSSORI0001-SORT_REDUCEDDATA-FILTERED	C50A180_C50A270	5	outside	96	single	0.214595	0.551601	2	1	2
ST140609CROSSORI0001-SORT_REDUCEDDATA-FILTERED	C50A180_C50A270	5	outside	98	outside	0.562825	0.0902891	2	1	2
ST140609CROSSORI0001-SORT_REDUCEDDATA-FILTERED	C50A180_C50A270	55	outside	60	single	-0.13985	0.6999906	1	2	2
ST140609CROSSORI0001-SORT_REDUCEDDATA-FILTERED	C50A180_C50A270	55	outside	63	single	0.379706	0.2791433	1	2	2
ST140609CROSSORI0001-SORT_REDUCEDDATA-FILTERED	C50A180_C50A270	55	outside	72	single	0.126507	0.7276526	1	2	2
ST140609CROSSORI0001-SORT_REDUCEDDATA-FILTERED	C50A180_C50A270	55	outside	78	outside	0.433688	0.2105081	2	2	1
ST140609CROSSORI0001-SORT_REDUCEDDATA-FILTERED	C50A180_C50A270	55	outside	8	outside	-0.468726	0.1717902	1	2	2
ST140609CROSSORI0001-SORT_REDUCEDDATA-FILTERED	C50A180_C50A270	55	outside	82	single	-0.183614	0.6116143	1	2	2
ST140609CROSSORI0001-SORT_REDUCEDDATA-FILTERED	C50A180_C50A270	55	outside	96	single	-0.156802	0.6653047	1	2	2
ST140609CROSSORI0001-SORT_REDUCEDDATA-FILTERED	C50A180_C50A270	55	outside	98	outside	0.504253	0.1372221	1	2	2
ST140609CROSSORI0001-SORT_REDUCEDDATA-FILTERED	C50A180_C50A270	60	single	63	single	0.671312	0.03355165	1	2	2
ST140609CROSSORI0001-SORT_REDUCEDDATA-FILTERED	C50A180_C50A270	60	single	72	single	0.222981	0.5357668	1	2	2
ST140609CROSSORI0001-SORT_REDUCEDDATA-FILTERED	C50A180_C50A270	60	single	78	outside	0.313075	0.3784188	2	2	1
ST140609CROSSORI0001-SORT_REDUCEDDATA-FILTERED	C50A180_C50A270	60	single	8	outside	0.467445	0.1731246	1	2	2
ST140609CROSSORI0001-SORT_REDUCEDDATA-FILTERED	C50A180_C50A270	60	single	82	single	0.326165	0.3576958	1	2	2
ST140609CROSSORI0001-SORT_REDUCEDDATA-FILTERED	C50A180_C50A270	60	single	96	single	0.638481	0.04694262	1	2	2
ST140609CROSSORI0001-SORT_REDUCEDDATA-FILTERED	C50A180_C50A270	60	single	98	outside	0.460406	0.1805668	1	2	2
ST140609CROSSORI0001-SORT_REDUCEDDATA-FILTERED	C50A180_C50A270	63	single	72	single	0.45027	0.1916099	1	2	2
ST140609CROSSORI0001-SORT_REDUCEDDATA-FILTERED	C50A180_C50A270	63	single	78	outside	0.362653	0.303055	2	2	1
ST140609CROSSORI0001-SORT_REDUCEDDATA-FILTERED	C50A180_C50A270	63	single	8	outside	0.320836	0.3660625	1	2	2
ST140609CROSSORI0001-SORT_REDUCEDDATA-FILTERED	C50A180_C50A270	63	single	82	single	0.133662	0.7127831	1	2	2
ST140609CROSSORI0001-SORT_REDUCEDDATA-FILTERED	C50A180_C50A270	63	single	96	single	0.614818	0.0585413	1	2	2
ST140609CROSSORI0001-SORT_REDUCEDDATA-FILTERED	C50A180_C50A270	63	single	98	outside	0.735837	0.01526616	1	2	2
ST140609CROSSORI0001-SORT_REDUCEDDATA-FILTERED	C50A180_C50A270	72	single	78	outside	-0.083285	0.8190727	2	2	1
ST140609CROSSORI0001-SORT_REDUCEDDATA-FILTERED	C50A180_C50A270	72	single	8	outside	-0.106855	0.7689058	1	2	2
ST140609CROSSORI0001-SORT_REDUCEDDATA-FILTERED	C50A180_C50A270	72	single	82	single	0.687243	0.02810591	1	2	2
ST140609CROSSORI0001-SORT_REDUCEDDATA-FILTERED	C50A180_C50A270	72	single	96	single	0.232629	0.5177799	1	2	2
ST140609CROSSORI0001-SORT_REDUCEDDATA-FILTERED	C50A180_C50A270	72	single	98	outside	0.528937	0.1159426	1	2	2
ST140609CROSSORI0001-SORT_REDUCEDDATA-FILTERED	C50A180_C50A270	78	outside	8	outside	-0.167742	0.6432159	2	1	2
ST140609CROSSORI0001-SORT_REDUCEDDATA-FILTERED	C50A180_C50A270	78	outside	82	single	-0.236828	0.5100309	2	1	2
ST140609CROSSORI0001-SORT_REDUCEDDATA-FILTERED	C50A180_C50A270	78	outside	96	single	0.20925	0.5617865	2	1	2
ST140609CROSSORI0001-SORT_REDUCEDDATA-FILTERED	C50A180_C50A270	78	outside	98	outside	0.574765	0.08220291	2	1	2
ST140609CROSSORI0001-SORT_REDUCEDDATA-FILTERED	C50A180_C50A270	8	outside	82	single	0.130244	0.7198756	1	2	2
ST140609CROSSORI0001-SORT_REDUCEDDATA-FILTERED	C50A180_C50A270	8	outside	96	single	0.178411	0.6219134	1	2	2
ST140609CROSSORI0001-SORT_REDUCEDDATA-FILTERED	C50A180_C50A270	8	outside	98	outside	-0.065579	0.857162	1	2	2
ST140609CROSSORI0001-SORT_REDUCEDDATA-FILTERED	C50A180_C50A270	82	single	96	single	-0.080818	0.8243618	1	2	2
ST140609CROSSORI0001-SORT_REDUCEDDATA-FILTERED	C50A180_C50A270	82	single	98	outside	0.424975	0.2208509	1	2	2
ST140609CROSSORI0001-SORT_REDUCEDDATA-FILTERED	C50A180_C50A270	96	single	98	outside	0.282043	0.429811	1	2	2
ST140609CROSSORI0001-SORT_REDUCEDDATA-FILTERED	C50A90_C50A180	35	single	51	single	0.112549	0.7417984	2	1	2
ST140609CROSSORI0001-SORT_REDUCEDDATA-FILTERED	C50A90_C50A180	35	single	72	single	-0.270993	0.4202269	1	1	1
ST140609CROSSORI0001-SORT_REDUCEDDATA-FILTERED	C50A90_C50A180	35	single	74	single	0.318062	0.3404892	2	1	2
ST140609CROSSORI0001-SORT_REDUCEDDATA-FILTERED	C50A90_C50A180	35	single	78	outside	-0.329973	0.3216805	2	1	2
ST140609CROSSORI0001-SORT_REDUCEDDATA-FILTERED	C50A90_C50A180	35	single	8	outside	0.072161	0.8330116	1	1	1
ST140609CROSSORI0001-SORT_REDUCEDDATA-FILTERED	C50A90_C50A180	35	single	90	single	-0.086593	0.8001477	2	1	2
ST140609CROSSORI0001-SORT_REDUCEDDATA-FILTERED	C50A90_C50A180	51	single	72	single	-0.026435	0.9385036	2	2	1
ST140609CROSSORI0001-SORT_REDUCEDDATA-FILTERED	C50A90_C50A180	51	single	74	single	0.100051	0.7697604	1	2	2
ST140609CROSSORI0001-SORT_REDUCEDDATA-FILTERED	C50A90_C50A180	51	single	78	outside	-0.081575	0.8115445	1	2	2
ST140609CROSSORI0001-SORT_REDUCEDDATA-FILTERED	C50A90_C50A180	51	single	8	outside	-0.647906	0.03110549	2	2	1
ST140609CROSSORI0001-SORT_REDUCEDDATA-FILTERED	C50A90_C50A180	51	single	90	single	-0.037023	0.91394	1	2	2
ST140609CROSSORI0001-SORT_REDUCEDDATA-FILTERED	C50A90_C50A180	72	single	74	single	-0.418699	0.1999561	2	1	2
ST140609CROSSORI0001-SORT_REDUCEDDATA-FILTERED	C50A90_C50A180	72	single	78	outside	-0.42352	0.1942882	2	1	2
ST140609CROSSORI0001-SORT_REDUCEDDATA-FILTERED	C50A90_C50A180	72	single	8	outside	0.129581	0.7041451	1	1	1
ST140609CROSSORI0001-SORT_REDUCEDDATA-FILTERED	C50A90_C50A180	72	single	90	single	-0.434756	0.1814569	2	1	2
ST140609CROSSORI0001-SORT_REDUCEDDATA-FILTERED	C50A90_C50A180	74	single	78	outside	-0.189469	0.5768601	1	2	2
ST140609CROSSORI0001-SORT_REDUCEDDATA-FILTERED	C50A90_C50A180	74	single	8	outside	-0.287901	0.3906128	2	2	1
ST140609CROSSORI0001-SORT_REDUCEDDATA-FILTERED	C50A90_C50A180	74	single	90	single	0.275538	0.4121638	1	2	2
ST140609CROSSORI0001-SORT_REDUCEDDATA-FILTERED	C50A90_C50A180	78	outside	8	outside	0.050712	0.8822861	2	2	1
ST140609CROSSORI0001-SORT_REDUCEDDATA-FILTERED	C50A90_C50A180	78	outside	90	single	0.493128	0.1232467	1	2	2
ST140609CROSSORI0001-SORT_REDUCEDDATA-FILTERED	C50A90_C50A180	8	outside	90	single	-0.1	0.769875	2	1	2
ST140610CROSSORI0001-SORT_REDUCEDDATA-FILTERED	C50A180_C50A270	19	single	23	single	-0.10565	0.6313893	2	2	1
ST140610CROSSORI0001-SORT_REDUCEDDATA-FILTERED	C50A180_C50A270	19	single	38	single	0.317146	0.1403368	2	2	1
ST140610CROSSORI0001-SORT_REDUCEDDATA-FILTERED	C50A180_C50A270	19	single	44	outside	0.38999	0.06582062	2	2	1
ST140610CROSSORI0001-SORT_REDUCEDDATA-FILTERED	C50A180_C50A270	19	single	5	single	-0.129521	0.555853	2	2	1
ST140610CROSSORI0001-SORT_REDUCEDDATA-FILTERED	C50A180_C50A270	19	single	52	outside	0.24538	0.2590939	2	2	1
ST140610CROSSORI0001-SORT_REDUCEDDATA-FILTERED	C50A180_C50A270	19	single	8	single	0.113515	0.6060565	1	2	2
ST140610CROSSORI0001-SORT_REDUCEDDATA-FILTERED	C50A180_C50A270	19	single	90	single	0.123408	0.5748049	2	2	1
ST140610CROSSORI0001-SORT_REDUCEDDATA-FILTERED	C50A180_C50A270	23	single	38	single	0.096665	0.6608304	1	1	1
ST140610CROSSORI0001-SORT_REDUCEDDATA-FILTERED	C50A180_C50A270	23	single	44	outside	-0.015998	0.9422457	1	1	1
ST140610CROSSORI0001-SORT_REDUCEDDATA-FILTERED	C50A180_C50A270	23	single	5	single	0.429772	0.04068342	1	1	1
ST140610CROSSORI0001-SORT_REDUCEDDATA-FILTERED	C50A180_C50A270	23	single	52	outside	0.028686	0.8966239	1	1	1
ST140610CROSSORI0001-SORT_REDUCEDDATA-FILTERED	C50A180_C50A270	23	single	8	single	0.10697	0.6271088	2	1	2
ST140610CROSSORI0001-SORT_REDUCEDDATA-FILTERED	C50A180_C50A270	23	single	90	single	-0.072882	0.7410374	1	1	1
ST140610CROSSORI0001-SORT_REDUCEDDATA-FILTERED	C50A180_C50A270	38	single	44	outside	-0.005712	0.9793656	1	1	1
ST140610CROSSORI0001-SORT_REDUCEDDATA-FILTERED	C50A180_C50A270	38	single	5	single	0.270608	0.2117102	1	1	1
ST140610CROSSORI0001-SORT_REDUCEDDATA-FILTERED	C50A180_C50A270	38	single	52	outside	0.417867	0.04724329	1	1	1
ST140610CROSSORI0001-SORT_REDUCEDDATA-FILTERED	C50A180_C50A270	38	single	8	single	0.414382	0.04931166	2	1	2
ST140610CROSSORI0001-SORT_REDUCEDDATA-FILTERED	C50A180_C50A270	38	single	90	single	-0.040271	0.8552422	1	1	1
ST140610CROSSORI0001-SORT_REDUCEDDATA-FILTERED	C50A180_C50A270	44	outside	5	single	-0.317444	0.1399444	1	1	1
ST140610CROSSORI0001-SORT_REDUCEDDATA-FILTERED	C50A180_C50A270	44	outside	52	outside	0.422275	0.04472442	1	1	1
ST140610CROSSORI0001-SORT_REDUCEDDATA-FILTERED	C50A180_C50A270	44	outside	8	single	-0.091745	0.6771641	2	1	2
ST140610CROSSORI0001-SORT_REDUCEDDATA-FILTERED	C50A180_C50A270	44	outside	90	single	-0.027467	0.9009966	1	1	1
ST140610CROSSORI0001-SORT_REDUCEDDATA-FILTERED	C50A180_C50A270	5	single	52	outside	-0.054567	0.8046893	1	1	1
ST140610CROSSORI0001-SORT_REDUCEDDATA-FILTERED	C50A180_C50A270	5	single	8	single	0.121539	0.5806549	2	1	2
ST140610CROSSORI0001-SORT_REDUCEDDATA-FILTERED	C50A180_C50A270	5	single	90	single	0.425354	0.04302878	1	1	1
ST140610CROSSORI0001-SORT_REDUCEDDATA-FILTERED	C50A180_C50A270	52	outside	8	single	0.008971	0.9675956	2	1	2
ST140610CROSSORI0001-SORT_REDUCEDDATA-FILTERED	C50A180_C50A270	52	outside	90	single	0.078191	0.722871	1	1	1
ST140610CROSSORI0001-SORT_REDUCEDDATA-FILTERED	C50A180_C50A270	8	single	90	single	0.116287	0.5972281	2	2	1
ST140623CROSSORI0001-SORT_REDUCEDDATA-FILTERED	C50A0_C50A90	11	outside	14	outside	0.140064	0.4523443	1	1	1
ST140623CROSSORI0001-SORT_REDUCEDDATA-FILTERED	C50A0_C50A90	11	outside	19	single	-0.007231	0.9692021	1	1	1
ST140623CROSSORI0001-SORT_REDUCEDDATA-FILTERED	C50A0_C50A90	11	outside	20	single	0.171405	0.3565419	1	1	1
ST140623CROSSORI0001-SORT_REDUCEDDATA-FILTERED	C50A0_C50A90	11	outside	21	single	0.351398	0.05257085	1	1	1
ST140623CROSSORI0001-SORT_REDUCEDDATA-FILTERED	C50A0_C50A90	11	outside	26	outside	0.060726	0.7455491	2	1	2
ST140623CROSSORI0001-SORT_REDUCEDDATA-FILTERED	C50A0_C50A90	11	outside	31	single	-0.079677	0.6700579	2	1	2
ST140623CROSSORI0001-SORT_REDUCEDDATA-FILTERED	C50A0_C50A90	11	outside	32	single	0.208468	0.2604108	1	1	1
ST140623CROSSORI0001-SORT_REDUCEDDATA-FILTERED	C50A0_C50A90	11	outside	35	outside	-0.011698	0.9501968	1	1	1
ST140623CROSSORI0001-SORT_REDUCEDDATA-FILTERED	C50A0_C50A90	11	outside	36	outside	0.255099	0.1660514	2	1	2
ST140623CROSSORI0001-SORT_REDUCEDDATA-FILTERED	C50A0_C50A90	11	outside	37	outside	0.020708	0.9119549	1	1	1
ST140623CROSSORI0001-SORT_REDUCEDDATA-FILTERED	C50A0_C50A90	11	outside	41	single	0.115341	0.5366617	2	1	2
ST140623CROSSORI0001-SORT_REDUCEDDATA-FILTERED	C50A0_C50A90	11	outside	45	mixture	0.272516	0.1380239	2	1	2
ST140623CROSSORI0001-SORT_REDUCEDDATA-FILTERED	C50A0_C50A90	11	outside	51	single	-0.050033	0.7892439	1	1	1
ST140623CROSSORI0001-SORT_REDUCEDDATA-FILTERED	C50A0_C50A90	11	outside	60	single	0.081462	0.663093	1	1	1
ST140623CROSSORI0001-SORT_REDUCEDDATA-FILTERED	C50A0_C50A90	11	outside	70	single	0.01707	0.9273795	2	1	2
ST140623CROSSORI0001-SORT_REDUCEDDATA-FILTERED	C50A0_C50A90	11	outside	72	single	0.346131	0.05646672	1	1	1
ST140623CROSSORI0001-SORT_REDUCEDDATA-FILTERED	C50A0_C50A90	11	outside	76	single	0.270183	0.1415635	1	1	1
ST140623CROSSORI0001-SORT_REDUCEDDATA-FILTERED	C50A0_C50A90	11	outside	8	outside	0.328873	0.07084595	2	1	2
ST140623CROSSORI0001-SORT_REDUCEDDATA-FILTERED	C50A0_C50A90	11	outside	93	outside	0.212001	0.2607248	1	1	1
ST140623CROSSORI0001-SORT_REDUCEDDATA-FILTERED	C50A0_C50A90	14	outside	19	single	0.120413	0.5187768	1	1	1
ST140623CROSSORI0001-SORT_REDUCEDDATA-FILTERED	C50A0_C50A90	14	outside	20	single	-0.145205	0.4357512	1	1	1
ST140623CROSSORI0001-SORT_REDUCEDDATA-FILTERED	C50A0_C50A90	14	outside	21	single	0.017537	0.9253987	1	1	1
ST140623CROSSORI0001-SORT_REDUCEDDATA-FILTERED	C50A0_C50A90	14	outside	26	outside	0.118984	0.5237866	2	1	2
ST140623CROSSORI0001-SORT_REDUCEDDATA-FILTERED	C50A0_C50A90	14	outside	31	single	0.108851	0.5599682	2	1	2
ST140623CROSSORI0001-SORT_REDUCEDDATA-FILTERED	C50A0_C50A90	14	outside	32	single	0.028267	0.8800164	1	1	1
ST140623CROSSORI0001-SORT_REDUCEDDATA-FILTERED	C50A0_C50A90	14	outside	35	outside	0.067195	0.7194774	1	1	1
ST140623CROSSORI0001-SORT_REDUCEDDATA-FILTERED	C50A0_C50A90	14	outside	36	outside	0.199633	0.281606	2	1	2
ST140623CROSSORI0001-SORT_REDUCEDDATA-FILTERED	C50A0_C50A90	14	outside	37	outside	0.395655	0.02758267	1	1	1
ST140623CROSSORI0001-SORT_REDUCEDDATA-FILTERED	C50A0_C50A90	14	outside	41	single	0.036722	0.8445127	2	1	2
ST140623CROSSORI0001-SORT_REDUCEDDATA-FILTERED	C50A0_C50A90	14	outside	45	mixture	0.071544	0.7021187	2	1	2
ST140623CROSSORI0001-SORT_REDUCEDDATA-FILTERED	C50A0_C50A90	14	outside	51	single	0.47026	0.00759442	1	1	1
ST140623CROSSORI0001-SORT_REDUCEDDATA-FILTERED	C50A0_C50A90	14	outside	60	single	0.276687	0.1318576	1	1	1
ST140623CROSSORI0001-SORT_REDUCEDDATA-FILTERED	C50A0_C50A90	14	outside	70	single	0.036079	0.8472047	2	1	2
ST140623CROSSORI0001-SORT_REDUCEDDATA-FILTERED	C50A0_C50A90	14	outside	72	single	0.164182	0.3774685	1	1	1
ST140623CROSSORI0001-SORT_REDUCEDDATA-FILTERED	C50A0_C50A90	14	outside	76	single	-0.028934	0.8772061	1	1	1
ST140623CROSSORI0001-SORT_REDUCEDDATA-FILTERED	C50A0_C50A90	14	outside	8	outside	-0.215397	0.2445383	2	1	2
ST140623CROSSORI0001-SORT_REDUCEDDATA-FILTERED	C50A0_C50A90	14	outside	93	outside	-0.010957	0.9541751	1	1	1
ST140623CROSSORI0001-SORT_REDUCEDDATA-FILTERED	C50A0_C50A90	19	single	20	single	0.300984	0.09989777	1	1	1
ST140623CROSSORI0001-SORT_REDUCEDDATA-FILTERED	C50A0_C50A90	19	single	21	single	0.160383	0.3887554	1	1	1
ST140623CROSSORI0001-SORT_REDUCEDDATA-FILTERED	C50A0_C50A90	19	single	26	outside	0.134353	0.4711658	2	1	2
ST140623CROSSORI0001-SORT_REDUCEDDATA-FILTERED	C50A0_C50A90	19	single	31	single	0.183095	0.3241795	2	1	2
ST140623CROSSORI0001-SORT_REDUCEDDATA-FILTERED	C50A0_C50A90	19	single	32	single	0.011106	0.952715	1	1	1
ST140623CROSSORI0001-SORT_REDUCEDDATA-FILTERED	C50A0_C50A90	19	single	35	outside	-0.163268	0.3801657	1	1	1
ST140623CROSSORI0001-SORT_REDUCEDDATA-FILTERED	C50A0_C50A90	19	single	36	outside	0.072333	0.6989859	2	1	2
ST140623CROSSORI0001-SORT_REDUCEDDATA-FILTERED	C50A0_C50A90	19	single	37	outside	-0.071285	0.7031488	1	1	1
ST140623CROSSORI0001-SORT_REDUCEDDATA-FILTERED	C50A0_C50A90	19	single	41	single	0.221041	0.2320959	2	1	2
ST140623CROSSORI0001-SORT_REDUCEDDATA-FILTERED	C50A0_C50A90	19	single	45	mixture	0.133585	0.473729	2	1	2
ST140623CROSSORI0001-SORT_REDUCEDDATA-FILTERED	C50A0_C50A90	19	single	51	single	0.462134	0.008861357	1	1	1
ST140623CROSSORI0001-SORT_REDUCEDDATA-FILTERED	C50A0_C50A90	19	single	60	single	0.271596	0.1394125	1	1	1
ST140623CROSSORI0001-SORT_REDUCEDDATA-FILTERED	C50A0_C50A90	19	single	70	single	-0.010498	0.9553015	2	1	2
ST140623CROSSORI0001-SORT_REDUCEDDATA-FILTERED	C50A0_C50A90	19	single	72	single	0.342344	0.05940577	1	1	1
ST140623CROSSORI0001-SORT_REDUCEDDATA-FILTERED	C50A0_C50A90	19	single	76	single	0.155065	0.4048773	1	1	1
ST140623CROSSORI0001-SORT_REDUCEDDATA-FILTERED	C50A0_C50A90	19	single	8	outside	0.261609	0.1551379	2	1	2
ST140623CROSSORI0001-SORT_REDUCEDDATA-FILTERED	C50A0_C50A90	19	single	93	outside	-0.060947	0.7490198	1	1	1
ST140623CROSSORI0001-SORT_REDUCEDDATA-FILTERED	C50A0_C50A90	20	single	21	single	0.487377	0.005420729	1	1	1
ST140623CROSSORI0001-SORT_REDUCEDDATA-FILTERED	C50A0_C50A90	20	single	26	outside	-0.22884	0.2156118	2	1	2
ST140623CROSSORI0001-SORT_REDUCEDDATA-FILTERED	C50A0_C50A90	20	single	31	single	0.242607	0.1885038	2	1	2
ST140623CROSSORI0001-SORT_REDUCEDDATA-FILTERED	C50A0_C50A90	20	single	32	single	0.38935	0.03038985	1	1	1
ST140623CROSSORI0001-SORT_REDUCEDDATA-FILTERED	C50A0_C50A90	20	single	35	outside	-0.123472	0.5081302	1	1	1
ST140623CROSSORI0001-SORT_REDUCEDDATA-FILTERED	C50A0_C50A90	20	single	36	outside	0.205117	0.2683235	2	1	2
ST140623CROSSORI0001-SORT_REDUCEDDATA-FILTERED	C50A0_C50A90	20	single	37	outside	0.083944	0.6534553	1	1	1
ST140623CROSSORI0001-SORT_REDUCEDDATA-FILTERED	C50A0_C50A90	20	single	41	single	0.249639	0.1756187	2	1	2
ST140623CROSSORI0001-SORT_REDUCEDDATA-FILTERED	C50A0_C50A90	20	single	45	mixture	0.248111	0.1783629	2	1	2
ST140623CROSSORI0001-SORT_REDUCEDDATA-FILTERED	C50A0_C50A90	20	single	51	single	-0.015489	0.9340916	1	1	1
ST140623CROSSORI0001-SORT_REDUCEDDATA-FILTERED	C50A0_C50A90	20	single	60	single	-0.074827	0.6891124	1	1	1
ST140623CROSSORI0001-SORT_REDUCEDDATA-FILTERED	C50A0_C50A90	20	single	70	single	0.045684	0.8072041	2	1	2
ST140623CROSSORI0001-SORT_REDUCEDDATA-FILTERED	C50A0_C50A90	20	single	72	single	0.300358	0.1006401	1	1	1
ST140623CROSSORI0001-SORT_REDUCEDDATA-FILTERED	C50A0_C50A90	20	single	76	single	0.557739	0.00111444	1	1	1
ST140623CROSSORI0001-SORT_REDUCEDDATA-FILTERED	C50A0_C50A90	20	single	8	outside	0.336968	0.06378352	2	1	2
ST140623CROSSORI0001-SORT_REDUCEDDATA-FILTERED	C50A0_C50A90	20	single	93	outside	-0.259623	0.1659048	1	1	1
ST140623CROSSORI0001-SORT_REDUCEDDATA-FILTERED	C50A0_C50A90	21	single	26	outside	-0.367602	0.04190438	2	1	2
ST140623CROSSORI0001-SORT_REDUCEDDATA-FILTERED	C50A0_C50A90	21	single	31	single	-0.139054	0.4556423	2	1	2
ST140623CROSSORI0001-SORT_REDUCEDDATA-FILTERED	C50A0_C50A90	21	single	32	single	0.498546	0.004309735	1	1	1
ST140623CROSSORI0001-SORT_REDUCEDDATA-FILTERED	C50A0_C50A90	21	single	35	outside	-0.163671	0.3789745	1	1	1
ST140623CROSSORI0001-SORT_REDUCEDDATA-FILTERED	C50A0_C50A90	21	single	36	outside	0.008263	0.9648106	2	1	2
ST140623CROSSORI0001-SORT_REDUCEDDATA-FILTERED	C50A0_C50A90	21	single	37	outside	0.194944	0.2932944	1	1	1
ST140623CROSSORI0001-SORT_REDUCEDDATA-FILTERED	C50A0_C50A90	21	single	41	single	0.298303	0.1031051	2	1	2
ST140623CROSSORI0001-SORT_REDUCEDDATA-FILTERED	C50A0_C50A90	21	single	45	mixture	-0.095688	0.6086135	2	1	2
ST140623CROSSORI0001-SORT_REDUCEDDATA-FILTERED	C50A0_C50A90	21	single	51	single	0.06248	0.7384514	1	1	1
ST140623CROSSORI0001-SORT_REDUCEDDATA-FILTERED	C50A0_C50A90	21	single	60	single	0.429131	0.0159972	1	1	1
ST140623CROSSORI0001-SORT_REDUCEDDATA-FILTERED	C50A0_C50A90	21	single	70	single	0.271869	0.1389995	2	1	2
ST140623CROSSORI0001-SORT_REDUCEDDATA-FILTERED	C50A0_C50A90	21	single	72	single	0.415038	0.02024911	1	1	1
ST140623CROSSORI0001-SORT_REDUCEDDATA-FILTERED	C50A0_C50A90	21	single	76	single	0.44772	0.01154904	1	1	1
ST140623CROSSORI0001-SORT_REDUCEDDATA-FILTERED	C50A0_C50A90	21	single	8	outside	0.004304	0.9816674	2	1	2
ST140623CROSSORI0001-SORT_REDUCEDDATA-FILTERED	C50A0_C50A90	21	single	93	outside	0.240724	0.2000481	1	1	1
ST140623CROSSORI0001-SORT_REDUCEDDATA-FILTERED	C50A0_C50A90	26	outside	31	single	0.267069	0.1463897	1	2	2
ST140623CROSSORI0001-SORT_REDUCEDDATA-FILTERED	C50A0_C50A90	26	outside	32	single	-0.350648	0.05311249	2	2	1
ST140623CROSSORI0001-SORT_REDUCEDDATA-FILTERED	C50A0_C50A90	26	outside	35	outside	0.090611	0.6278419	2	2	1
ST140623CROSSORI0001-SORT_REDUCEDDATA-FILTERED	C50A0_C50A90	26	outside	36	outside	-0.01082	0.953931	1	2	2
ST140623CROSSORI0001-SORT_REDUCEDDATA-FILTERED	C50A0_C50A90	26	outside	37	outside	-0.006474	0.9724275	2	2	1
ST140623CROSSORI0001-SORT_REDUCEDDATA-FILTERED	C50A0_C50A90	26	outside	41	single	-0.114709	0.5389097	1	2	2
ST140623CROSSORI0001-SORT_REDUCEDDATA-FILTERED	C50A0_C50A90	26	outside	45	mixture	0.019281	0.9180013	1	2	2
ST140623CROSSORI0001-SORT_REDUCEDDATA-FILTERED	C50A0_C50A90	26	outside	51	single	-0.025263	0.8926927	2	2	1
ST140623CROSSORI0001-SORT_REDUCEDDATA-FILTERED	C50A0_C50A90	26	outside	60	single	-0.161847	0.3843837	2	2	1
ST140623CROSSORI0001-SORT_REDUCEDDATA-FILTERED	C50A0_C50A90	26	outside	70	single	0.105941	0.5705693	1	2	2
ST140623CROSSORI0001-SORT_REDUCEDDATA-FILTERED	C50A0_C50A90	26	outside	72	single	-0.074115	0.6919251	2	2	1
ST140623CROSSORI0001-SORT_REDUCEDDATA-FILTERED	C50A0_C50A90	26	outside	76	single	-0.184988	0.3191151	2	2	1
ST140623CROSSORI0001-SORT_REDUCEDDATA-FILTERED	C50A0_C50A90	26	outside	8	outside	-0.103767	0.5785462	1	2	2
ST140623CROSSORI0001-SORT_REDUCEDDATA-FILTERED	C50A0_C50A90	26	outside	93	outside	-0.067678	0.7223334	2	2	1
ST140623CROSSORI0001-SORT_REDUCEDDATA-FILTERED	C50A0_C50A90	31	single	32	single	0.147868	0.4272873	2	2	1
ST140623CROSSORI0001-SORT_REDUCEDDATA-FILTERED	C50A0_C50A90	31	single	35	outside	0.305443	0.09473162	2	2	1
ST140623CROSSORI0001-SORT_REDUCEDDATA-FILTERED	C50A0_C50A90	31	single	36	outside	0.070274	0.707173	1	2	2
ST140623CROSSORI0001-SORT_REDUCEDDATA-FILTERED	C50A0_C50A90	31	single	37	outside	0.151268	0.4166159	2	2	1
ST140623CROSSORI0001-SORT_REDUCEDDATA-FILTERED	C50A0_C50A90	31	single	41	single	-0.050898	0.7856826	1	2	2
ST140623CROSSORI0001-SORT_REDUCEDDATA-FILTERED	C50A0_C50A90	31	single	45	mixture	-0.072837	0.6969867	1	2	2
ST140623CROSSORI0001-SORT_REDUCEDDATA-FILTERED	C50A0_C50A90	31	single	51	single	0.025967	0.8897172	2	2	1
[truncated: 8,971 more rows]
