# Supplementary material for: Coordinated multiplexing of information about separate objects in visual cortex
Source: eLife. 2022 Nov 29;11:e76452. doi: 10.7554/eLife.76452 (PMC9708082; doi:10.7554/eLife.76452)
Supplement: Source data 1. — The file and folder names are informative regarding which analyses they relate to. Some analyses are based on multiple runs of the modeling code, with slight variations due to the probabilistic nature of the analysis. [file elife-76452-data1.zip › SourceData2022/correlations_considering_latency/Cohen1_superimposed_V4_50_250_bw23_alpha_merged-Aspikes-correlations-sameordiff.csv]

exp_title	orientation_info	cell1	cell1_type	cell2	cell2_type	correlation	pvalue	comparison	first_pref	second_pref
JD130901CROSSORI0001-SORT_REDUCEDDATA-FILTERED	C50A120_C50A210	2	single	47	outside	0.372178	0.06694061	2	2	1
JD130901CROSSORI0001-SORT_REDUCEDDATA-FILTERED	C50A120_C50A210	2	single	49	single	0.093784	0.6556702	1	2	2
JD130901CROSSORI0001-SORT_REDUCEDDATA-FILTERED	C50A120_C50A210	2	single	74	single	0.3635	0.07407985	1	2	2
JD130901CROSSORI0001-SORT_REDUCEDDATA-FILTERED	C50A120_C50A210	47	outside	49	single	0.211848	0.2988317	2	1	2
JD130901CROSSORI0001-SORT_REDUCEDDATA-FILTERED	C50A120_C50A210	47	outside	74	single	0.047857	0.816419	2	1	2
JD130901CROSSORI0001-SORT_REDUCEDDATA-FILTERED	C50A120_C50A210	49	single	74	single	0.21302	0.2961024	1	2	2
JD130902CROSSORI0001-SORT_REDUCEDDATA-FILTERED	C50A120_C50A210	21	mixture	24	mixture	0.569432	0.001934352	1	1	1
JD130902CROSSORI0001-SORT_REDUCEDDATA-FILTERED	C50A120_C50A210	21	mixture	83	intermediate	0.323811	0.09941539	2	1	2
JD130902CROSSORI0001-SORT_REDUCEDDATA-FILTERED	C50A120_C50A210	21	mixture	9	mixture	0.64128	0.0003126749	1	1	1
JD130902CROSSORI0001-SORT_REDUCEDDATA-FILTERED	C50A120_C50A210	24	mixture	83	intermediate	0.186625	0.3513005	2	1	2
JD130902CROSSORI0001-SORT_REDUCEDDATA-FILTERED	C50A120_C50A210	24	mixture	9	mixture	0.717333	2.543472e-05	1	1	1
JD130902CROSSORI0001-SORT_REDUCEDDATA-FILTERED	C50A120_C50A210	83	intermediate	9	mixture	0.330579	0.09214541	2	2	1
JD130902CROSSORI0001-SORT_REDUCEDDATA-FILTERED	C50A150_C50A240	3	single	4	mixture	-0.059624	0.7770941	2	2	1
JD130902CROSSORI0001-SORT_REDUCEDDATA-FILTERED	C50A150_C50A240	3	single	48	single	-0.345693	0.0905287	2	2	1
JD130902CROSSORI0001-SORT_REDUCEDDATA-FILTERED	C50A150_C50A240	3	single	74	intermediate	0.193045	0.355202	1	2	2
JD130902CROSSORI0001-SORT_REDUCEDDATA-FILTERED	C50A150_C50A240	4	mixture	48	single	-0.318318	0.1209587	1	1	1
JD130902CROSSORI0001-SORT_REDUCEDDATA-FILTERED	C50A150_C50A240	4	mixture	74	intermediate	0.166644	0.4259442	2	1	2
JD130902CROSSORI0001-SORT_REDUCEDDATA-FILTERED	C50A150_C50A240	48	single	74	intermediate	-0.15028	0.473361	2	1	2
JD130902CROSSORI0001-SORT_REDUCEDDATA-FILTERED	C50A90_C50A180	2	single	3	single	0.001559	0.994232	2	2	1
JD130902CROSSORI0001-SORT_REDUCEDDATA-FILTERED	C50A90_C50A180	2	single	88	single	-0.281816	0.182159	1	2	2
JD130902CROSSORI0001-SORT_REDUCEDDATA-FILTERED	C50A90_C50A180	3	single	88	single	0.060587	0.7785368	2	1	2
JD130902CROSSORI0002-SORT_REDUCEDDATA-FILTERED	C50A120_C50A210	2	single	3	outside	-0.04138	0.7897027	1	2	2
JD130902CROSSORI0002-SORT_REDUCEDDATA-FILTERED	C50A120_C50A210	2	single	39	mixture	-0.181953	0.2371686	1	2	2
JD130902CROSSORI0002-SORT_REDUCEDDATA-FILTERED	C50A120_C50A210	2	single	50	mixture	-0.012492	0.9366292	1	2	2
JD130902CROSSORI0002-SORT_REDUCEDDATA-FILTERED	C50A120_C50A210	2	single	74	single	0.053191	0.7316635	1	2	2
JD130902CROSSORI0002-SORT_REDUCEDDATA-FILTERED	C50A120_C50A210	2	single	83	single	-0.203884	0.1843532	1	2	2
JD130902CROSSORI0002-SORT_REDUCEDDATA-FILTERED	C50A120_C50A210	2	single	91	single	0.12285	0.432559	1	2	2
JD130902CROSSORI0002-SORT_REDUCEDDATA-FILTERED	C50A120_C50A210	2	single	92	mixture	0.218058	0.1550353	1	2	2
JD130902CROSSORI0002-SORT_REDUCEDDATA-FILTERED	C50A120_C50A210	3	outside	39	mixture	0.271311	0.07142294	1	2	2
JD130902CROSSORI0002-SORT_REDUCEDDATA-FILTERED	C50A120_C50A210	3	outside	50	mixture	0.333583	0.0269079	1	2	2
JD130902CROSSORI0002-SORT_REDUCEDDATA-FILTERED	C50A120_C50A210	3	outside	74	single	0.096482	0.5283808	1	2	2
JD130902CROSSORI0002-SORT_REDUCEDDATA-FILTERED	C50A120_C50A210	3	outside	83	single	0.157451	0.3016249	1	2	2
JD130902CROSSORI0002-SORT_REDUCEDDATA-FILTERED	C50A120_C50A210	3	outside	91	single	0.205096	0.1817	1	2	2
JD130902CROSSORI0002-SORT_REDUCEDDATA-FILTERED	C50A120_C50A210	3	outside	92	mixture	0.271689	0.07101399	1	2	2
JD130902CROSSORI0002-SORT_REDUCEDDATA-FILTERED	C50A120_C50A210	39	mixture	50	mixture	-0.012953	0.9334938	1	2	2
JD130902CROSSORI0002-SORT_REDUCEDDATA-FILTERED	C50A120_C50A210	39	mixture	74	single	0.249856	0.09786591	1	2	2
JD130902CROSSORI0002-SORT_REDUCEDDATA-FILTERED	C50A120_C50A210	39	mixture	83	single	0.208064	0.1702124	1	2	2
JD130902CROSSORI0002-SORT_REDUCEDDATA-FILTERED	C50A120_C50A210	39	mixture	91	single	-0.112411	0.4675388	1	2	2
JD130902CROSSORI0002-SORT_REDUCEDDATA-FILTERED	C50A120_C50A210	39	mixture	92	mixture	0.061154	0.6898456	1	2	2
JD130902CROSSORI0002-SORT_REDUCEDDATA-FILTERED	C50A120_C50A210	50	mixture	74	single	-0.163536	0.2888237	1	2	2
JD130902CROSSORI0002-SORT_REDUCEDDATA-FILTERED	C50A120_C50A210	50	mixture	83	single	0.238396	0.1191433	1	2	2
JD130902CROSSORI0002-SORT_REDUCEDDATA-FILTERED	C50A120_C50A210	50	mixture	91	single	0.531944	0.000241491	1	2	2
JD130902CROSSORI0002-SORT_REDUCEDDATA-FILTERED	C50A120_C50A210	50	mixture	92	mixture	0.318088	0.03536025	1	2	2
JD130902CROSSORI0002-SORT_REDUCEDDATA-FILTERED	C50A120_C50A210	74	single	83	single	0.13369	0.38129	1	2	2
JD130902CROSSORI0002-SORT_REDUCEDDATA-FILTERED	C50A120_C50A210	74	single	91	single	0.24578	0.1078003	1	2	2
JD130902CROSSORI0002-SORT_REDUCEDDATA-FILTERED	C50A120_C50A210	74	single	92	mixture	0.054168	0.7237859	1	2	2
JD130902CROSSORI0002-SORT_REDUCEDDATA-FILTERED	C50A120_C50A210	83	single	91	single	0.103813	0.5024684	1	2	2
JD130902CROSSORI0002-SORT_REDUCEDDATA-FILTERED	C50A120_C50A210	83	single	92	mixture	0.302057	0.04373555	1	2	2
JD130902CROSSORI0002-SORT_REDUCEDDATA-FILTERED	C50A120_C50A210	91	single	92	mixture	0.298645	0.04893561	1	2	2
JD130902CROSSORI0002-SORT_REDUCEDDATA-FILTERED	C50A150_C50A240	39	mixture	7	single	0.110924	0.4788628	2	1	2
JD130902CROSSORI0002-SORT_REDUCEDDATA-FILTERED	C50A90_C50A180	39	mixture	83	single	0.285105	0.05765277	1	2	2
JD130903CROSSORI0001-SORT_REDUCEDDATA-FILTERED	C50A120_C50A210	65	outside	74	single	0.145016	0.2648118	1	2	2
JD130903CROSSORI0001-SORT_REDUCEDDATA-FILTERED	C50A150_C50A240	39	single	73	outside	-0.031706	0.8199628	1	1	1
JD130903CROSSORI0001-SORT_REDUCEDDATA-FILTERED	C50A150_C50A240	39	single	88	outside	0.132406	0.3398676	1	1	1
JD130903CROSSORI0001-SORT_REDUCEDDATA-FILTERED	C50A150_C50A240	73	outside	88	outside	0.075358	0.5881058	1	1	1
JD130903CROSSORI0001-SORT_REDUCEDDATA-FILTERED	C50A90_C50A180	39	single	43	outside	0.256333	0.06134868	2	2	1
JD130903CROSSORI0001-SORT_REDUCEDDATA-FILTERED	C50A90_C50A180	39	single	65	outside	0.273513	0.04537	1	2	2
JD130903CROSSORI0001-SORT_REDUCEDDATA-FILTERED	C50A90_C50A180	39	single	96	mixture	0.069216	0.6189562	2	2	1
JD130903CROSSORI0001-SORT_REDUCEDDATA-FILTERED	C50A90_C50A180	43	outside	65	outside	-0.011833	0.93298	2	1	2
JD130903CROSSORI0001-SORT_REDUCEDDATA-FILTERED	C50A90_C50A180	43	outside	96	mixture	0.076154	0.5878351	1	1	1
JD130903CROSSORI0001-SORT_REDUCEDDATA-FILTERED	C50A90_C50A180	65	outside	96	mixture	0.057511	0.6825078	2	2	1
SY150420CROSSORI0002-SORT_REDUCEDDATA-FILTERED	C50A112.5_C50A202.5	101	outside	14	single	-0.021602	0.8050642	2	1	2
SY150420CROSSORI0002-SORT_REDUCEDDATA-FILTERED	C50A112.5_C50A202.5	101	outside	17	single	0.209805	0.014972	1	1	1
SY150420CROSSORI0002-SORT_REDUCEDDATA-FILTERED	C50A112.5_C50A202.5	101	outside	19	mixture	-0.085244	0.3292739	2	1	2
SY150420CROSSORI0002-SORT_REDUCEDDATA-FILTERED	C50A112.5_C50A202.5	101	outside	26	outside	0.259644	0.00244899	1	1	1
SY150420CROSSORI0002-SORT_REDUCEDDATA-FILTERED	C50A112.5_C50A202.5	101	outside	27	mixture	0.025581	0.7692171	2	1	2
SY150420CROSSORI0002-SORT_REDUCEDDATA-FILTERED	C50A112.5_C50A202.5	101	outside	29	outside	0.243814	0.004527187	1	1	1
SY150420CROSSORI0002-SORT_REDUCEDDATA-FILTERED	C50A112.5_C50A202.5	101	outside	31	outside	0.223624	0.009394273	1	1	1
SY150420CROSSORI0002-SORT_REDUCEDDATA-FILTERED	C50A112.5_C50A202.5	101	outside	35	mixture	0.290562	0.0006918337	1	1	1
SY150420CROSSORI0002-SORT_REDUCEDDATA-FILTERED	C50A112.5_C50A202.5	101	outside	41	outside	0.256907	0.002834897	2	1	2
SY150420CROSSORI0002-SORT_REDUCEDDATA-FILTERED	C50A112.5_C50A202.5	101	outside	44	outside	0.33174	9.589145e-05	2	1	2
SY150420CROSSORI0002-SORT_REDUCEDDATA-FILTERED	C50A112.5_C50A202.5	101	outside	45	outside	0.159136	0.06626895	2	1	2
SY150420CROSSORI0002-SORT_REDUCEDDATA-FILTERED	C50A112.5_C50A202.5	101	outside	46	mixture	0.367839	1.22854e-05	2	1	2
SY150420CROSSORI0002-SORT_REDUCEDDATA-FILTERED	C50A112.5_C50A202.5	101	outside	47	single	0.254838	0.002963045	1	1	1
SY150420CROSSORI0002-SORT_REDUCEDDATA-FILTERED	C50A112.5_C50A202.5	101	outside	48	outside	0.124908	0.1535702	2	1	2
SY150420CROSSORI0002-SORT_REDUCEDDATA-FILTERED	C50A112.5_C50A202.5	101	outside	5	intermediate	0.076103	0.3839524	2	1	2
SY150420CROSSORI0002-SORT_REDUCEDDATA-FILTERED	C50A112.5_C50A202.5	101	outside	54	outside	0.261767	0.002248816	1	1	1
SY150420CROSSORI0002-SORT_REDUCEDDATA-FILTERED	C50A112.5_C50A202.5	101	outside	60	mixture	-0.098578	0.2571319	1	1	1
SY150420CROSSORI0002-SORT_REDUCEDDATA-FILTERED	C50A112.5_C50A202.5	101	outside	64	outside	0.069142	0.4272939	2	1	2
SY150420CROSSORI0002-SORT_REDUCEDDATA-FILTERED	C50A112.5_C50A202.5	101	outside	69	outside	0.294527	0.0005790344	1	1	1
SY150420CROSSORI0002-SORT_REDUCEDDATA-FILTERED	C50A112.5_C50A202.5	101	outside	7	single	0.251041	0.003435871	1	1	1
SY150420CROSSORI0002-SORT_REDUCEDDATA-FILTERED	C50A112.5_C50A202.5	101	outside	77	outside	-0.10252	0.238498	2	1	2
SY150420CROSSORI0002-SORT_REDUCEDDATA-FILTERED	C50A112.5_C50A202.5	101	outside	78	outside	0.212952	0.01349603	2	1	2
SY150420CROSSORI0002-SORT_REDUCEDDATA-FILTERED	C50A112.5_C50A202.5	101	outside	83	single	0.272899	0.001421626	2	1	2
SY150420CROSSORI0002-SORT_REDUCEDDATA-FILTERED	C50A112.5_C50A202.5	101	outside	91	outside	0.357479	2.231813e-05	2	1	2
SY150420CROSSORI0002-SORT_REDUCEDDATA-FILTERED	C50A112.5_C50A202.5	101	outside	94	outside	0.240857	0.005056819	2	1	2
SY150420CROSSORI0002-SORT_REDUCEDDATA-FILTERED	C50A112.5_C50A202.5	101	outside	97	intermediate	0.146068	0.09341647	2	1	2
SY150420CROSSORI0002-SORT_REDUCEDDATA-FILTERED	C50A112.5_C50A202.5	101	outside	98	outside	-0.058057	0.5084605	1	1	1
SY150420CROSSORI0002-SORT_REDUCEDDATA-FILTERED	C50A112.5_C50A202.5	14	single	17	single	0.208515	0.01601627	2	2	1
SY150420CROSSORI0002-SORT_REDUCEDDATA-FILTERED	C50A112.5_C50A202.5	14	single	19	mixture	0.173497	0.04580925	1	2	2
SY150420CROSSORI0002-SORT_REDUCEDDATA-FILTERED	C50A112.5_C50A202.5	14	single	26	outside	0.373952	8.553888e-06	2	2	1
SY150420CROSSORI0002-SORT_REDUCEDDATA-FILTERED	C50A112.5_C50A202.5	14	single	27	mixture	0.386205	4.404614e-06	1	2	2
SY150420CROSSORI0002-SORT_REDUCEDDATA-FILTERED	C50A112.5_C50A202.5	14	single	29	outside	0.036577	0.6747879	2	2	1
SY150420CROSSORI0002-SORT_REDUCEDDATA-FILTERED	C50A112.5_C50A202.5	14	single	31	outside	0.244158	0.004468966	2	2	1
SY150420CROSSORI0002-SORT_REDUCEDDATA-FILTERED	C50A112.5_C50A202.5	14	single	35	mixture	0.154674	0.07545935	2	2	1
SY150420CROSSORI0002-SORT_REDUCEDDATA-FILTERED	C50A112.5_C50A202.5	14	single	41	outside	-0.002231	0.979668	1	2	2
SY150420CROSSORI0002-SORT_REDUCEDDATA-FILTERED	C50A112.5_C50A202.5	14	single	44	outside	-0.002666	0.975702	1	2	2
SY150420CROSSORI0002-SORT_REDUCEDDATA-FILTERED	C50A112.5_C50A202.5	14	single	45	outside	0.176978	0.04079069	1	2	2
SY150420CROSSORI0002-SORT_REDUCEDDATA-FILTERED	C50A112.5_C50A202.5	14	single	46	mixture	0.129036	0.1388025	1	2	2
SY150420CROSSORI0002-SORT_REDUCEDDATA-FILTERED	C50A112.5_C50A202.5	14	single	47	single	0.081447	0.3495113	2	2	1
SY150420CROSSORI0002-SORT_REDUCEDDATA-FILTERED	C50A112.5_C50A202.5	14	single	48	outside	0.03536	0.687303	1	2	2
SY150420CROSSORI0002-SORT_REDUCEDDATA-FILTERED	C50A112.5_C50A202.5	14	single	5	intermediate	0.127952	0.1421794	1	2	2
SY150420CROSSORI0002-SORT_REDUCEDDATA-FILTERED	C50A112.5_C50A202.5	14	single	54	outside	0.043276	0.6195446	2	2	1
SY150420CROSSORI0002-SORT_REDUCEDDATA-FILTERED	C50A112.5_C50A202.5	14	single	60	mixture	0.21338	0.0133055	2	2	1
SY150420CROSSORI0002-SORT_REDUCEDDATA-FILTERED	C50A112.5_C50A202.5	14	single	64	outside	0.195698	0.02344539	1	2	2
SY150420CROSSORI0002-SORT_REDUCEDDATA-FILTERED	C50A112.5_C50A202.5	14	single	69	outside	0.058218	0.5056487	2	2	1
SY150420CROSSORI0002-SORT_REDUCEDDATA-FILTERED	C50A112.5_C50A202.5	14	single	7	single	0.017339	0.8423794	2	2	1
SY150420CROSSORI0002-SORT_REDUCEDDATA-FILTERED	C50A112.5_C50A202.5	14	single	77	outside	-0.055257	0.5259907	1	2	2
SY150420CROSSORI0002-SORT_REDUCEDDATA-FILTERED	C50A112.5_C50A202.5	14	single	78	outside	-0.029846	0.7321029	1	2	2
SY150420CROSSORI0002-SORT_REDUCEDDATA-FILTERED	C50A112.5_C50A202.5	14	single	83	single	0.039008	0.6545187	1	2	2
SY150420CROSSORI0002-SORT_REDUCEDDATA-FILTERED	C50A112.5_C50A202.5	14	single	91	outside	0.075469	0.3861244	1	2	2
SY150420CROSSORI0002-SORT_REDUCEDDATA-FILTERED	C50A112.5_C50A202.5	14	single	94	outside	-0.161995	0.06147913	1	2	2
SY150420CROSSORI0002-SORT_REDUCEDDATA-FILTERED	C50A112.5_C50A202.5	14	single	97	intermediate	0.103128	0.2357099	1	2	2
SY150420CROSSORI0002-SORT_REDUCEDDATA-FILTERED	C50A112.5_C50A202.5	14	single	98	outside	0.24794	0.004008934	2	2	1
SY150420CROSSORI0002-SORT_REDUCEDDATA-FILTERED	C50A112.5_C50A202.5	17	single	19	mixture	0.161351	0.06353838	2	1	2
SY150420CROSSORI0002-SORT_REDUCEDDATA-FILTERED	C50A112.5_C50A202.5	17	single	26	outside	0.09898	0.2551888	1	1	1
SY150420CROSSORI0002-SORT_REDUCEDDATA-FILTERED	C50A112.5_C50A202.5	17	single	27	mixture	0.218628	0.01115275	2	1	2
SY150420CROSSORI0002-SORT_REDUCEDDATA-FILTERED	C50A112.5_C50A202.5	17	single	29	outside	0.056865	0.5139978	1	1	1
SY150420CROSSORI0002-SORT_REDUCEDDATA-FILTERED	C50A112.5_C50A202.5	17	single	31	outside	0.10916	0.2092847	1	1	1
SY150420CROSSORI0002-SORT_REDUCEDDATA-FILTERED	C50A112.5_C50A202.5	17	single	35	mixture	0.150496	0.08379492	1	1	1
SY150420CROSSORI0002-SORT_REDUCEDDATA-FILTERED	C50A112.5_C50A202.5	17	single	41	outside	0.17891	0.03935372	2	1	2
SY150420CROSSORI0002-SORT_REDUCEDDATA-FILTERED	C50A112.5_C50A202.5	17	single	44	outside	0.009461	0.9139264	2	1	2
SY150420CROSSORI0002-SORT_REDUCEDDATA-FILTERED	C50A112.5_C50A202.5	17	single	45	outside	0.265981	0.001894684	2	1	2
SY150420CROSSORI0002-SORT_REDUCEDDATA-FILTERED	C50A112.5_C50A202.5	17	single	46	mixture	0.21544	0.01242068	2	1	2
SY150420CROSSORI0002-SORT_REDUCEDDATA-FILTERED	C50A112.5_C50A202.5	17	single	47	single	0.171345	0.04775537	1	1	1
SY150420CROSSORI0002-SORT_REDUCEDDATA-FILTERED	C50A112.5_C50A202.5	17	single	48	outside	-0.00018	0.9983699	2	1	2
SY150420CROSSORI0002-SORT_REDUCEDDATA-FILTERED	C50A112.5_C50A202.5	17	single	5	intermediate	0.008329	0.9241926	2	1	2
SY150420CROSSORI0002-SORT_REDUCEDDATA-FILTERED	C50A112.5_C50A202.5	17	single	54	outside	0.108198	0.2133521	1	1	1
SY150420CROSSORI0002-SORT_REDUCEDDATA-FILTERED	C50A112.5_C50A202.5	17	single	60	mixture	0.335794	7.294238e-05	1	1	1
SY150420CROSSORI0002-SORT_REDUCEDDATA-FILTERED	C50A112.5_C50A202.5	17	single	64	outside	0.065155	0.4544899	2	1	2
SY150420CROSSORI0002-SORT_REDUCEDDATA-FILTERED	C50A112.5_C50A202.5	17	single	69	outside	0.181617	0.03642374	1	1	1
SY150420CROSSORI0002-SORT_REDUCEDDATA-FILTERED	C50A112.5_C50A202.5	17	single	7	single	0.073782	0.396861	1	1	1
SY150420CROSSORI0002-SORT_REDUCEDDATA-FILTERED	C50A112.5_C50A202.5	17	single	77	outside	-0.107882	0.2146972	2	1	2
SY150420CROSSORI0002-SORT_REDUCEDDATA-FILTERED	C50A112.5_C50A202.5	17	single	78	outside	0.102188	0.2400334	2	1	2
SY150420CROSSORI0002-SORT_REDUCEDDATA-FILTERED	C50A112.5_C50A202.5	17	single	83	single	0.269514	0.001637683	2	1	2
SY150420CROSSORI0002-SORT_REDUCEDDATA-FILTERED	C50A112.5_C50A202.5	17	single	91	outside	0.108956	0.2101416	2	1	2
SY150420CROSSORI0002-SORT_REDUCEDDATA-FILTERED	C50A112.5_C50A202.5	17	single	94	outside	0.128959	0.1375349	2	1	2
SY150420CROSSORI0002-SORT_REDUCEDDATA-FILTERED	C50A112.5_C50A202.5	17	single	97	intermediate	0.230953	0.007481813	2	1	2
SY150420CROSSORI0002-SORT_REDUCEDDATA-FILTERED	C50A112.5_C50A202.5	17	single	98	outside	0.211613	0.01485992	1	1	1
SY150420CROSSORI0002-SORT_REDUCEDDATA-FILTERED	C50A112.5_C50A202.5	19	mixture	26	outside	0.116413	0.1804058	2	2	1
SY150420CROSSORI0002-SORT_REDUCEDDATA-FILTERED	C50A112.5_C50A202.5	19	mixture	27	mixture	0.306693	0.0003300534	1	2	2
SY150420CROSSORI0002-SORT_REDUCEDDATA-FILTERED	C50A112.5_C50A202.5	19	mixture	29	outside	0.023701	0.7857585	2	2	1
SY150420CROSSORI0002-SORT_REDUCEDDATA-FILTERED	C50A112.5_C50A202.5	19	mixture	31	outside	0.0946	0.2769235	2	2	1
SY150420CROSSORI0002-SORT_REDUCEDDATA-FILTERED	C50A112.5_C50A202.5	19	mixture	35	mixture	0.148574	0.08786923	2	2	1
SY150420CROSSORI0002-SORT_REDUCEDDATA-FILTERED	C50A112.5_C50A202.5	19	mixture	41	outside	0.055753	0.523863	1	2	2
SY150420CROSSORI0002-SORT_REDUCEDDATA-FILTERED	C50A112.5_C50A202.5	19	mixture	44	outside	-0.032189	0.7130166	1	2	2
SY150420CROSSORI0002-SORT_REDUCEDDATA-FILTERED	C50A112.5_C50A202.5	19	mixture	45	outside	0.091662	0.2921843	1	2	2
SY150420CROSSORI0002-SORT_REDUCEDDATA-FILTERED	C50A112.5_C50A202.5	19	mixture	46	mixture	0.022486	0.7972518	1	2	2
SY150420CROSSORI0002-SORT_REDUCEDDATA-FILTERED	C50A112.5_C50A202.5	19	mixture	47	single	0.008189	0.9251793	2	2	1
SY150420CROSSORI0002-SORT_REDUCEDDATA-FILTERED	C50A112.5_C50A202.5	19	mixture	48	outside	0.187656	0.03118756	1	2	2
SY150420CROSSORI0002-SORT_REDUCEDDATA-FILTERED	C50A112.5_C50A202.5	19	mixture	5	intermediate	0.093746	0.2831421	1	2	2
SY150420CROSSORI0002-SORT_REDUCEDDATA-FILTERED	C50A112.5_C50A202.5	19	mixture	54	outside	0.036835	0.6726315	2	2	1
SY150420CROSSORI0002-SORT_REDUCEDDATA-FILTERED	C50A112.5_C50A202.5	19	mixture	60	mixture	0.224876	0.008993974	2	2	1
SY150420CROSSORI0002-SORT_REDUCEDDATA-FILTERED	C50A112.5_C50A202.5	19	mixture	64	outside	0.175327	0.04273709	1	2	2
SY150420CROSSORI0002-SORT_REDUCEDDATA-FILTERED	C50A112.5_C50A202.5	19	mixture	69	outside	0.124231	0.1542442	2	2	1
SY150420CROSSORI0002-SORT_REDUCEDDATA-FILTERED	C50A112.5_C50A202.5	19	mixture	7	single	0.038362	0.6598833	2	2	1
SY150420CROSSORI0002-SORT_REDUCEDDATA-FILTERED	C50A112.5_C50A202.5	19	mixture	77	outside	-0.024604	0.7777977	1	2	2
SY150420CROSSORI0002-SORT_REDUCEDDATA-FILTERED	C50A112.5_C50A202.5	19	mixture	78	outside	0.071557	0.411288	1	2	2
SY150420CROSSORI0002-SORT_REDUCEDDATA-FILTERED	C50A112.5_C50A202.5	19	mixture	83	single	0.035345	0.6851506	1	2	2
SY150420CROSSORI0002-SORT_REDUCEDDATA-FILTERED	C50A112.5_C50A202.5	19	mixture	91	outside	0.212036	0.0139116	1	2	2
SY150420CROSSORI0002-SORT_REDUCEDDATA-FILTERED	C50A112.5_C50A202.5	19	mixture	94	outside	0.040304	0.6438131	1	2	2
SY150420CROSSORI0002-SORT_REDUCEDDATA-FILTERED	C50A112.5_C50A202.5	19	mixture	97	intermediate	0.284546	0.0009019111	1	2	2
SY150420CROSSORI0002-SORT_REDUCEDDATA-FILTERED	C50A112.5_C50A202.5	19	mixture	98	outside	0.33352	9.309842e-05	2	2	1
SY150420CROSSORI0002-SORT_REDUCEDDATA-FILTERED	C50A112.5_C50A202.5	26	outside	27	mixture	0.366771	1.307817e-05	2	1	2
SY150420CROSSORI0002-SORT_REDUCEDDATA-FILTERED	C50A112.5_C50A202.5	26	outside	29	outside	0.240802	0.004902557	1	1	1
SY150420CROSSORI0002-SORT_REDUCEDDATA-FILTERED	C50A112.5_C50A202.5	26	outside	31	outside	0.250247	0.003419264	1	1	1
SY150420CROSSORI0002-SORT_REDUCEDDATA-FILTERED	C50A112.5_C50A202.5	26	outside	35	mixture	0.224961	0.008967192	1	1	1
SY150420CROSSORI0002-SORT_REDUCEDDATA-FILTERED	C50A112.5_C50A202.5	26	outside	41	outside	0.10934	0.2085307	2	1	2
SY150420CROSSORI0002-SORT_REDUCEDDATA-FILTERED	C50A112.5_C50A202.5	26	outside	44	outside	0.193892	0.02478207	2	1	2
SY150420CROSSORI0002-SORT_REDUCEDDATA-FILTERED	C50A112.5_C50A202.5	26	outside	45	outside	0.113988	0.1880394	2	1	2
SY150420CROSSORI0002-SORT_REDUCEDDATA-FILTERED	C50A112.5_C50A202.5	26	outside	46	mixture	0.355362	2.51502e-05	2	1	2
SY150420CROSSORI0002-SORT_REDUCEDDATA-FILTERED	C50A112.5_C50A202.5	26	outside	47	single	0.103007	0.2344931	1	1	1
SY150420CROSSORI0002-SORT_REDUCEDDATA-FILTERED	C50A112.5_C50A202.5	26	outside	48	outside	-0.011562	0.894913	2	1	2
SY150420CROSSORI0002-SORT_REDUCEDDATA-FILTERED	C50A112.5_C50A202.5	26	outside	5	intermediate	0.026162	0.76413	2	1	2
SY150420CROSSORI0002-SORT_REDUCEDDATA-FILTERED	C50A112.5_C50A202.5	26	outside	54	outside	0.191095	0.02640652	1	1	1
SY150420CROSSORI0002-SORT_REDUCEDDATA-FILTERED	C50A112.5_C50A202.5	26	outside	60	mixture	0.009831	0.9099022	1	1	1
SY150420CROSSORI0002-SORT_REDUCEDDATA-FILTERED	C50A112.5_C50A202.5	26	outside	64	outside	0.253401	0.003022541	2	1	2
SY150420CROSSORI0002-SORT_REDUCEDDATA-FILTERED	C50A112.5_C50A202.5	26	outside	69	outside	0.145509	0.09343525	1	1	1
SY150420CROSSORI0002-SORT_REDUCEDDATA-FILTERED	C50A112.5_C50A202.5	26	outside	7	single	0.168996	0.05006418	1	1	1
SY150420CROSSORI0002-SORT_REDUCEDDATA-FILTERED	C50A112.5_C50A202.5	26	outside	77	outside	-0.070942	0.4135621	2	1	2
SY150420CROSSORI0002-SORT_REDUCEDDATA-FILTERED	C50A112.5_C50A202.5	26	outside	78	outside	0.112	0.1959083	2	1	2
SY150420CROSSORI0002-SORT_REDUCEDDATA-FILTERED	C50A112.5_C50A202.5	26	outside	83	single	0.147187	0.08846639	2	1	2
SY150420CROSSORI0002-SORT_REDUCEDDATA-FILTERED	C50A112.5_C50A202.5	26	outside	91	outside	0.181336	0.03530649	2	1	2
SY150420CROSSORI0002-SORT_REDUCEDDATA-FILTERED	C50A112.5_C50A202.5	26	outside	94	outside	-0.051979	0.5493545	2	1	2
SY150420CROSSORI0002-SORT_REDUCEDDATA-FILTERED	C50A112.5_C50A202.5	26	outside	97	intermediate	-0.000497	0.9954569	2	1	2
SY150420CROSSORI0002-SORT_REDUCEDDATA-FILTERED	C50A112.5_C50A202.5	26	outside	98	outside	0.176879	0.04167985	1	1	1
SY150420CROSSORI0002-SORT_REDUCEDDATA-FILTERED	C50A112.5_C50A202.5	27	mixture	29	outside	-0.233931	0.006519683	2	2	1
SY150420CROSSORI0002-SORT_REDUCEDDATA-FILTERED	C50A112.5_C50A202.5	27	mixture	31	outside	0.275638	0.001266224	2	2	1
SY150420CROSSORI0002-SORT_REDUCEDDATA-FILTERED	C50A112.5_C50A202.5	27	mixture	35	mixture	0.171494	0.04841019	2	2	1
SY150420CROSSORI0002-SORT_REDUCEDDATA-FILTERED	C50A112.5_C50A202.5	27	mixture	41	outside	0.095787	0.2727428	1	2	2
SY150420CROSSORI0002-SORT_REDUCEDDATA-FILTERED	C50A112.5_C50A202.5	27	mixture	44	outside	-0.133809	0.1246578	1	2	2
SY150420CROSSORI0002-SORT_REDUCEDDATA-FILTERED	C50A112.5_C50A202.5	27	mixture	45	outside	0.157228	0.06963304	1	2	2
SY150420CROSSORI0002-SORT_REDUCEDDATA-FILTERED	C50A112.5_C50A202.5	27	mixture	46	mixture	0.18687	0.03061851	1	2	2
SY150420CROSSORI0002-SORT_REDUCEDDATA-FILTERED	C50A112.5_C50A202.5	27	mixture	47	single	0.022354	0.7976649	2	2	1
SY150420CROSSORI0002-SORT_REDUCEDDATA-FILTERED	C50A112.5_C50A202.5	27	mixture	48	outside	0.043419	0.621069	1	2	2
SY150420CROSSORI0002-SORT_REDUCEDDATA-FILTERED	C50A112.5_C50A202.5	27	mixture	5	intermediate	-0.013791	0.8748066	1	2	2
SY150420CROSSORI0002-SORT_REDUCEDDATA-FILTERED	C50A112.5_C50A202.5	27	mixture	54	outside	0.104654	0.2288172	2	2	1
SY150420CROSSORI0002-SORT_REDUCEDDATA-FILTERED	C50A112.5_C50A202.5	27	mixture	60	mixture	0.232135	0.006955789	2	2	1
SY150420CROSSORI0002-SORT_REDUCEDDATA-FILTERED	C50A112.5_C50A202.5	27	mixture	64	outside	0.306368	0.0003179623	1	2	2
SY150420CROSSORI0002-SORT_REDUCEDDATA-FILTERED	C50A112.5_C50A202.5	27	mixture	69	outside	0.159948	0.06590711	2	2	1
SY150420CROSSORI0002-SORT_REDUCEDDATA-FILTERED	C50A112.5_C50A202.5	27	mixture	7	single	0.070074	0.4210795	2	2	1
SY150420CROSSORI0002-SORT_REDUCEDDATA-FILTERED	C50A112.5_C50A202.5	27	mixture	77	outside	-0.073444	0.3990322	1	2	2
SY150420CROSSORI0002-SORT_REDUCEDDATA-FILTERED	C50A112.5_C50A202.5	27	mixture	78	outside	0.038083	0.6622046	1	2	2
SY150420CROSSORI0002-SORT_REDUCEDDATA-FILTERED	C50A112.5_C50A202.5	27	mixture	83	single	0.211324	0.01424299	1	2	2
SY150420CROSSORI0002-SORT_REDUCEDDATA-FILTERED	C50A112.5_C50A202.5	27	mixture	91	outside	0.057687	0.5079265	1	2	2
SY150420CROSSORI0002-SORT_REDUCEDDATA-FILTERED	C50A112.5_C50A202.5	27	mixture	94	outside	-0.191708	0.02648547	1	2	2
SY150420CROSSORI0002-SORT_REDUCEDDATA-FILTERED	C50A112.5_C50A202.5	27	mixture	97	intermediate	0.173772	0.04546019	1	2	2
SY150420CROSSORI0002-SORT_REDUCEDDATA-FILTERED	C50A112.5_C50A202.5	27	mixture	98	outside	0.390243	3.733912e-06	2	2	1
SY150420CROSSORI0002-SORT_REDUCEDDATA-FILTERED	C50A112.5_C50A202.5	29	outside	31	outside	-0.036236	0.6764978	1	1	1
SY150420CROSSORI0002-SORT_REDUCEDDATA-FILTERED	C50A112.5_C50A202.5	29	outside	35	mixture	0.215441	0.01242008	1	1	1
SY150420CROSSORI0002-SORT_REDUCEDDATA-FILTERED	C50A112.5_C50A202.5	29	outside	41	outside	-0.056718	0.5150935	2	1	2
SY150420CROSSORI0002-SORT_REDUCEDDATA-FILTERED	C50A112.5_C50A202.5	29	outside	44	outside	0.378999	6.308651e-06	2	1	2
SY150420CROSSORI0002-SORT_REDUCEDDATA-FILTERED	C50A112.5_C50A202.5	29	outside	45	outside	0.086687	0.3174428	2	1	2
SY150420CROSSORI0002-SORT_REDUCEDDATA-FILTERED	C50A112.5_C50A202.5	29	outside	46	mixture	0.047428	0.5863131	2	1	2
SY150420CROSSORI0002-SORT_REDUCEDDATA-FILTERED	C50A112.5_C50A202.5	29	outside	47	single	0.045027	0.6040676	1	1	1
SY150420CROSSORI0002-SORT_REDUCEDDATA-FILTERED	C50A112.5_C50A202.5	29	outside	48	outside	0.07447	0.3942643	2	1	2
SY150420CROSSORI0002-SORT_REDUCEDDATA-FILTERED	C50A112.5_C50A202.5	29	outside	5	intermediate	0.128379	0.1393276	2	1	2
SY150420CROSSORI0002-SORT_REDUCEDDATA-FILTERED	C50A112.5_C50A202.5	29	outside	54	outside	0.19593	0.02275897	1	1	1
SY150420CROSSORI0002-SORT_REDUCEDDATA-FILTERED	C50A112.5_C50A202.5	29	outside	60	mixture	0.075904	0.3815824	1	1	1
SY150420CROSSORI0002-SORT_REDUCEDDATA-FILTERED	C50A112.5_C50A202.5	29	outside	64	outside	-0.017686	0.8386686	2	1	2
SY150420CROSSORI0002-SORT_REDUCEDDATA-FILTERED	C50A112.5_C50A202.5	29	outside	69	outside	-0.036088	0.6788964	1	1	1
SY150420CROSSORI0002-SORT_REDUCEDDATA-FILTERED	C50A112.5_C50A202.5	29	outside	7	single	-0.079739	0.3579235	1	1	1
SY150420CROSSORI0002-SORT_REDUCEDDATA-FILTERED	C50A112.5_C50A202.5	29	outside	77	outside	0.052298	0.5469049	2	1	2
SY150420CROSSORI0002-SORT_REDUCEDDATA-FILTERED	C50A112.5_C50A202.5	29	outside	78	outside	0.113182	0.1912026	2	1	2
SY150420CROSSORI0002-SORT_REDUCEDDATA-FILTERED	C50A112.5_C50A202.5	29	outside	83	single	-0.056106	0.5180567	2	1	2
SY150420CROSSORI0002-SORT_REDUCEDDATA-FILTERED	C50A112.5_C50A202.5	29	outside	91	outside	0.085381	0.3248149	2	1	2
SY150420CROSSORI0002-SORT_REDUCEDDATA-FILTERED	C50A112.5_C50A202.5	29	outside	94	outside	0.034684	0.6896224	2	1	2
SY150420CROSSORI0002-SORT_REDUCEDDATA-FILTERED	C50A112.5_C50A202.5	29	outside	97	intermediate	0.076953	0.376827	2	1	2
SY150420CROSSORI0002-SORT_REDUCEDDATA-FILTERED	C50A112.5_C50A202.5	29	outside	98	outside	-0.009902	0.9099346	1	1	1
SY150420CROSSORI0002-SORT_REDUCEDDATA-FILTERED	C50A112.5_C50A202.5	31	outside	35	mixture	0.039558	0.6499697	1	1	1
SY150420CROSSORI0002-SORT_REDUCEDDATA-FILTERED	C50A112.5_C50A202.5	31	outside	41	outside	0.047529	0.5855209	2	1	2
SY150420CROSSORI0002-SORT_REDUCEDDATA-FILTERED	C50A112.5_C50A202.5	31	outside	44	outside	0.046504	0.5936417	2	1	2
SY150420CROSSORI0002-SORT_REDUCEDDATA-FILTERED	C50A112.5_C50A202.5	31	outside	45	outside	0.294116	0.0005352893	2	1	2
SY150420CROSSORI0002-SORT_REDUCEDDATA-FILTERED	C50A112.5_C50A202.5	31	outside	46	mixture	0.240489	0.005126453	2	1	2
SY150420CROSSORI0002-SORT_REDUCEDDATA-FILTERED	C50A112.5_C50A202.5	31	outside	47	single	0.189013	0.02812443	1	1	1
SY150420CROSSORI0002-SORT_REDUCEDDATA-FILTERED	C50A112.5_C50A202.5	31	outside	48	outside	0.118809	0.1731769	2	1	2
SY150420CROSSORI0002-SORT_REDUCEDDATA-FILTERED	C50A112.5_C50A202.5	31	outside	5	intermediate	0.052047	0.5503448	2	1	2
SY150420CROSSORI0002-SORT_REDUCEDDATA-FILTERED	C50A112.5_C50A202.5	31	outside	54	outside	0.140876	0.1031548	1	1	1
SY150420CROSSORI0002-SORT_REDUCEDDATA-FILTERED	C50A112.5_C50A202.5	31	outside	60	mixture	0.048686	0.5749628	1	1	1
SY150420CROSSORI0002-SORT_REDUCEDDATA-FILTERED	C50A112.5_C50A202.5	31	outside	64	outside	0.350395	3.096694e-05	2	1	2
SY150420CROSSORI0002-SORT_REDUCEDDATA-FILTERED	C50A112.5_C50A202.5	31	outside	69	outside	0.20248	0.01896246	1	1	1
SY150420CROSSORI0002-SORT_REDUCEDDATA-FILTERED	C50A112.5_C50A202.5	31	outside	7	single	0.148542	0.08553979	1	1	1
SY150420CROSSORI0002-SORT_REDUCEDDATA-FILTERED	C50A112.5_C50A202.5	31	outside	77	outside	0.017468	0.8406297	2	1	2
SY150420CROSSORI0002-SORT_REDUCEDDATA-FILTERED	C50A112.5_C50A202.5	31	outside	78	outside	0.149433	0.08365916	2	1	2
SY150420CROSSORI0002-SORT_REDUCEDDATA-FILTERED	C50A112.5_C50A202.5	31	outside	83	single	0.181986	0.0346433	2	1	2
SY150420CROSSORI0002-SORT_REDUCEDDATA-FILTERED	C50A112.5_C50A202.5	31	outside	91	outside	0.129845	0.1333572	2	1	2
SY150420CROSSORI0002-SORT_REDUCEDDATA-FILTERED	C50A112.5_C50A202.5	31	outside	94	outside	0.095738	0.2693481	2	1	2
SY150420CROSSORI0002-SORT_REDUCEDDATA-FILTERED	C50A112.5_C50A202.5	31	outside	97	intermediate	0.163089	0.05972281	2	1	2
SY150420CROSSORI0002-SORT_REDUCEDDATA-FILTERED	C50A112.5_C50A202.5	31	outside	98	outside	0.194774	0.0246653	1	1	1
SY150420CROSSORI0002-SORT_REDUCEDDATA-FILTERED	C50A112.5_C50A202.5	35	mixture	41	outside	0.132746	0.1277086	2	1	2
SY150420CROSSORI0002-SORT_REDUCEDDATA-FILTERED	C50A112.5_C50A202.5	35	mixture	44	outside	0.259096	0.002600168	2	1	2
SY150420CROSSORI0002-SORT_REDUCEDDATA-FILTERED	C50A112.5_C50A202.5	35	mixture	45	outside	0.221865	0.009983268	2	1	2
SY150420CROSSORI0002-SORT_REDUCEDDATA-FILTERED	C50A112.5_C50A202.5	35	mixture	46	mixture	0.284741	0.0008942502	2	1	2
SY150420CROSSORI0002-SORT_REDUCEDDATA-FILTERED	C50A112.5_C50A202.5	35	mixture	47	single	0.237519	0.005720509	1	1	1
SY150420CROSSORI0002-SORT_REDUCEDDATA-FILTERED	C50A112.5_C50A202.5	35	mixture	48	outside	-0.024922	0.776679	2	1	2
SY150420CROSSORI0002-SORT_REDUCEDDATA-FILTERED	C50A112.5_C50A202.5	35	mixture	5	intermediate	0.297563	0.0005044074	2	1	2
SY150420CROSSORI0002-SORT_REDUCEDDATA-FILTERED	C50A112.5_C50A202.5	35	mixture	54	outside	0.364865	1.461283e-05	1	1	1
SY150420CROSSORI0002-SORT_REDUCEDDATA-FILTERED	C50A112.5_C50A202.5	35	mixture	60	mixture	0.122109	0.1598605	1	1	1
SY150420CROSSORI0002-SORT_REDUCEDDATA-FILTERED	C50A112.5_C50A202.5	35	mixture	64	outside	0.150914	0.08175955	2	1	2
SY150420CROSSORI0002-SORT_REDUCEDDATA-FILTERED	C50A112.5_C50A202.5	35	mixture	69	outside	0.155607	0.07369204	1	1	1
SY150420CROSSORI0002-SORT_REDUCEDDATA-FILTERED	C50A112.5_C50A202.5	35	mixture	7	single	0.231219	0.007188002	1	1	1
SY150420CROSSORI0002-SORT_REDUCEDDATA-FILTERED	C50A112.5_C50A202.5	35	mixture	77	outside	-0.012666	0.8845116	2	1	2
SY150420CROSSORI0002-SORT_REDUCEDDATA-FILTERED	C50A112.5_C50A202.5	35	mixture	78	outside	0.140792	0.1046739	2	1	2
SY150420CROSSORI0002-SORT_REDUCEDDATA-FILTERED	C50A112.5_C50A202.5	35	mixture	83	single	0.11975	0.1681477	2	1	2
SY150420CROSSORI0002-SORT_REDUCEDDATA-FILTERED	C50A112.5_C50A202.5	35	mixture	91	outside	0.233829	0.006543786	2	1	2
SY150420CROSSORI0002-SORT_REDUCEDDATA-FILTERED	C50A112.5_C50A202.5	35	mixture	94	outside	0.044805	0.607213	2	1	2
SY150420CROSSORI0002-SORT_REDUCEDDATA-FILTERED	C50A112.5_C50A202.5	35	mixture	97	intermediate	0.074739	0.3925563	2	1	2
SY150420CROSSORI0002-SORT_REDUCEDDATA-FILTERED	C50A112.5_C50A202.5	35	mixture	98	outside	0.045682	0.602977	1	1	1
SY150420CROSSORI0002-SORT_REDUCEDDATA-FILTERED	C50A112.5_C50A202.5	41	outside	44	outside	-0.059111	0.4991299	1	2	2
SY150420CROSSORI0002-SORT_REDUCEDDATA-FILTERED	C50A112.5_C50A202.5	41	outside	45	outside	0.014357	0.8692187	1	2	2
SY150420CROSSORI0002-SORT_REDUCEDDATA-FILTERED	C50A112.5_C50A202.5	41	outside	46	mixture	0.217543	0.01189171	1	2	2
SY150420CROSSORI0002-SORT_REDUCEDDATA-FILTERED	C50A112.5_C50A202.5	41	outside	47	single	0.015972	0.8546685	2	2	1
SY150420CROSSORI0002-SORT_REDUCEDDATA-FILTERED	C50A112.5_C50A202.5	41	outside	48	outside	0.075929	0.3868704	1	2	2
SY150420CROSSORI0002-SORT_REDUCEDDATA-FILTERED	C50A112.5_C50A202.5	41	outside	5	intermediate	0.04161	0.6343958	1	2	2
SY150420CROSSORI0002-SORT_REDUCEDDATA-FILTERED	C50A112.5_C50A202.5	41	outside	54	outside	0.191226	0.02687532	2	2	1
SY150420CROSSORI0002-SORT_REDUCEDDATA-FILTERED	C50A112.5_C50A202.5	41	outside	60	mixture	-0.00497	0.9545473	2	2	1
SY150420CROSSORI0002-SORT_REDUCEDDATA-FILTERED	C50A112.5_C50A202.5	41	outside	64	outside	-0.12931	0.1364587	1	2	2
SY150420CROSSORI0002-SORT_REDUCEDDATA-FILTERED	C50A112.5_C50A202.5	41	outside	69	outside	0.094489	0.2793252	2	2	1
SY150420CROSSORI0002-SORT_REDUCEDDATA-FILTERED	C50A112.5_C50A202.5	41	outside	7	single	0.204769	0.01762663	2	2	1
SY150420CROSSORI0002-SORT_REDUCEDDATA-FILTERED	C50A112.5_C50A202.5	41	outside	77	outside	0.02282	0.7935363	1	2	2
SY150420CROSSORI0002-SORT_REDUCEDDATA-FILTERED	C50A112.5_C50A202.5	41	outside	78	outside	0.245922	0.004180533	1	2	2
SY150420CROSSORI0002-SORT_REDUCEDDATA-FILTERED	C50A112.5_C50A202.5	41	outside	83	single	0.073003	0.4018783	1	2	2
SY150420CROSSORI0002-SORT_REDUCEDDATA-FILTERED	C50A112.5_C50A202.5	41	outside	91	outside	0.16864	0.05143422	1	2	2
SY150420CROSSORI0002-SORT_REDUCEDDATA-FILTERED	C50A112.5_C50A202.5	41	outside	94	outside	0.006604	0.9396336	1	2	2
SY150420CROSSORI0002-SORT_REDUCEDDATA-FILTERED	C50A112.5_C50A202.5	41	outside	97	intermediate	0.110126	0.2069881	1	2	2
SY150420CROSSORI0002-SORT_REDUCEDDATA-FILTERED	C50A112.5_C50A202.5	41	outside	98	outside	0.02034	0.8169379	2	2	1
SY150420CROSSORI0002-SORT_REDUCEDDATA-FILTERED	C50A112.5_C50A202.5	44	outside	45	outside	0.077205	0.3752578	1	2	2
SY150420CROSSORI0002-SORT_REDUCEDDATA-FILTERED	C50A112.5_C50A202.5	44	outside	46	mixture	0.235957	0.006252876	1	2	2
SY150420CROSSORI0002-SORT_REDUCEDDATA-FILTERED	C50A112.5_C50A202.5	44	outside	47	single	0.17479	0.04338719	2	2	1
SY150420CROSSORI0002-SORT_REDUCEDDATA-FILTERED	C50A112.5_C50A202.5	44	outside	48	outside	0.095642	0.2753189	1	2	2
SY150420CROSSORI0002-SORT_REDUCEDDATA-FILTERED	C50A112.5_C50A202.5	44	outside	5	intermediate	0.248646	0.003902613	1	2	2
SY150420CROSSORI0002-SORT_REDUCEDDATA-FILTERED	C50A112.5_C50A202.5	44	outside	54	outside	0.285538	0.000824957	2	2	1
SY150420CROSSORI0002-SORT_REDUCEDDATA-FILTERED	C50A112.5_C50A202.5	44	outside	60	mixture	-0.073246	0.4003062	2	2	1
SY150420CROSSORI0002-SORT_REDUCEDDATA-FILTERED	C50A112.5_C50A202.5	44	outside	64	outside	0.102491	0.2386344	1	2	2
SY150420CROSSORI0002-SORT_REDUCEDDATA-FILTERED	C50A112.5_C50A202.5	44	outside	69	outside	0.182867	0.03513345	2	2	1
SY150420CROSSORI0002-SORT_REDUCEDDATA-FILTERED	C50A112.5_C50A202.5	44	outside	7	single	0.156463	0.07101959	2	2	1
SY150420CROSSORI0002-SORT_REDUCEDDATA-FILTERED	C50A112.5_C50A202.5	44	outside	77	outside	0.051089	0.5577142	1	2	2
SY150420CROSSORI0002-SORT_REDUCEDDATA-FILTERED	C50A112.5_C50A202.5	44	outside	78	outside	0.275789	0.00125809	1	2	2
SY150420CROSSORI0002-SORT_REDUCEDDATA-FILTERED	C50A112.5_C50A202.5	44	outside	83	single	0.162885	0.06004787	1	2	2
SY150420CROSSORI0002-SORT_REDUCEDDATA-FILTERED	C50A112.5_C50A202.5	44	outside	91	outside	0.265272	0.001950523	1	2	2
SY150420CROSSORI0002-SORT_REDUCEDDATA-FILTERED	C50A112.5_C50A202.5	44	outside	94	outside	0.138849	0.1095997	1	2	2
SY150420CROSSORI0002-SORT_REDUCEDDATA-FILTERED	C50A112.5_C50A202.5	44	outside	97	intermediate	-0.141656	0.1038545	1	2	2
SY150420CROSSORI0002-SORT_REDUCEDDATA-FILTERED	C50A112.5_C50A202.5	44	outside	98	outside	-0.00363	0.967049	2	2	1
SY150420CROSSORI0002-SORT_REDUCEDDATA-FILTERED	C50A112.5_C50A202.5	45	outside	46	mixture	0.326448	0.0001183539	1	2	2
SY150420CROSSORI0002-SORT_REDUCEDDATA-FILTERED	C50A112.5_C50A202.5	45	outside	47	single	0.153704	0.075099	2	2	1
SY150420CROSSORI0002-SORT_REDUCEDDATA-FILTERED	C50A112.5_C50A202.5	45	outside	48	outside	0.080434	0.3573898	1	2	2
SY150420CROSSORI0002-SORT_REDUCEDDATA-FILTERED	C50A112.5_C50A202.5	45	outside	5	intermediate	0.063103	0.4688481	1	2	2
SY150420CROSSORI0002-SORT_REDUCEDDATA-FILTERED	C50A112.5_C50A202.5	45	outside	54	outside	0.135979	0.115822	2	2	1
SY150420CROSSORI0002-SORT_REDUCEDDATA-FILTERED	C50A112.5_C50A202.5	45	outside	60	mixture	0.239136	0.005217003	2	2	1
SY150420CROSSORI0002-SORT_REDUCEDDATA-FILTERED	C50A112.5_C50A202.5	45	outside	64	outside	0.172586	0.04531991	1	2	2
SY150420CROSSORI0002-SORT_REDUCEDDATA-FILTERED	C50A112.5_C50A202.5	45	outside	69	outside	0.213418	0.01328872	2	2	1
SY150420CROSSORI0002-SORT_REDUCEDDATA-FILTERED	C50A112.5_C50A202.5	45	outside	7	single	0.172341	0.04563224	2	2	1
SY150420CROSSORI0002-SORT_REDUCEDDATA-FILTERED	C50A112.5_C50A202.5	45	outside	77	outside	-0.086211	0.320118	1	2	2
SY150420CROSSORI0002-SORT_REDUCEDDATA-FILTERED	C50A112.5_C50A202.5	45	outside	78	outside	0.119461	0.1675698	1	2	2
SY150420CROSSORI0002-SORT_REDUCEDDATA-FILTERED	C50A112.5_C50A202.5	45	outside	83	single	0.157282	0.06848235	1	2	2
SY150420CROSSORI0002-SORT_REDUCEDDATA-FILTERED	C50A112.5_C50A202.5	45	outside	91	outside	0.153826	0.07486417	1	2	2
SY150420CROSSORI0002-SORT_REDUCEDDATA-FILTERED	C50A112.5_C50A202.5	45	outside	94	outside	0.204408	0.0174026	1	2	2
SY150420CROSSORI0002-SORT_REDUCEDDATA-FILTERED	C50A112.5_C50A202.5	45	outside	97	intermediate	0.168248	0.05198716	1	2	2
SY150420CROSSORI0002-SORT_REDUCEDDATA-FILTERED	C50A112.5_C50A202.5	45	outside	98	outside	0.138117	0.1128713	2	2	1
SY150420CROSSORI0002-SORT_REDUCEDDATA-FILTERED	C50A112.5_C50A202.5	46	mixture	47	single	0.068233	0.4334138	2	2	1
SY150420CROSSORI0002-SORT_REDUCEDDATA-FILTERED	C50A112.5_C50A202.5	46	mixture	48	outside	-0.01865	0.8319106	1	2	2
SY150420CROSSORI0002-SORT_REDUCEDDATA-FILTERED	C50A112.5_C50A202.5	46	mixture	5	intermediate	0.167651	0.05374717	1	2	2
SY150420CROSSORI0002-SORT_REDUCEDDATA-FILTERED	C50A112.5_C50A202.5	46	mixture	54	outside	0.270001	0.001604923	2	2	1
SY150420CROSSORI0002-SORT_REDUCEDDATA-FILTERED	C50A112.5_C50A202.5	46	mixture	60	mixture	-0.009146	0.9164688	2	2	1
SY150420CROSSORI0002-SORT_REDUCEDDATA-FILTERED	C50A112.5_C50A202.5	46	mixture	64	outside	0.109218	0.2090396	1	2	2
SY150420CROSSORI0002-SORT_REDUCEDDATA-FILTERED	C50A112.5_C50A202.5	46	mixture	69	outside	0.365849	1.488056e-05	2	2	1
SY150420CROSSORI0002-SORT_REDUCEDDATA-FILTERED	C50A112.5_C50A202.5	46	mixture	7	single	0.402945	1.38622e-06	2	2	1
SY150420CROSSORI0002-SORT_REDUCEDDATA-FILTERED	C50A112.5_C50A202.5	46	mixture	77	outside	-0.114785	0.1866169	1	2	2
SY150420CROSSORI0002-SORT_REDUCEDDATA-FILTERED	C50A112.5_C50A202.5	46	mixture	78	outside	0.244853	0.004353292	1	2	2
SY150420CROSSORI0002-SORT_REDUCEDDATA-FILTERED	C50A112.5_C50A202.5	46	mixture	83	single	0.313518	0.0002254192	1	2	2
SY150420CROSSORI0002-SORT_REDUCEDDATA-FILTERED	C50A112.5_C50A202.5	46	mixture	91	outside	0.282625	0.0009373029	1	2	2
SY150420CROSSORI0002-SORT_REDUCEDDATA-FILTERED	C50A112.5_C50A202.5	46	mixture	94	outside	0.242504	0.004755416	1	2	2
SY150420CROSSORI0002-SORT_REDUCEDDATA-FILTERED	C50A112.5_C50A202.5	46	mixture	97	intermediate	-0.017744	0.8393586	1	2	2
SY150420CROSSORI0002-SORT_REDUCEDDATA-FILTERED	C50A112.5_C50A202.5	46	mixture	98	outside	0.011905	0.8922291	2	2	1
SY150420CROSSORI0002-SORT_REDUCEDDATA-FILTERED	C50A112.5_C50A202.5	47	single	48	outside	-0.047564	0.5866711	2	1	2
SY150420CROSSORI0002-SORT_REDUCEDDATA-FILTERED	C50A112.5_C50A202.5	47	single	5	intermediate	0.154327	0.07500831	2	1	2
SY150420CROSSORI0002-SORT_REDUCEDDATA-FILTERED	C50A112.5_C50A202.5	47	single	54	outside	0.30973	0.000256588	1	1	1
SY150420CROSSORI0002-SORT_REDUCEDDATA-FILTERED	C50A112.5_C50A202.5	47	single	60	mixture	0.00593	0.9455746	1	1	1
SY150420CROSSORI0002-SORT_REDUCEDDATA-FILTERED	C50A112.5_C50A202.5	47	single	64	outside	0.081681	0.3462955	2	1	2
SY150420CROSSORI0002-SORT_REDUCEDDATA-FILTERED	C50A112.5_C50A202.5	47	single	69	outside	0.140119	0.1063588	1	1	1
SY150420CROSSORI0002-SORT_REDUCEDDATA-FILTERED	C50A112.5_C50A202.5	47	single	7	single	0.082123	0.3436859	1	1	1
SY150420CROSSORI0002-SORT_REDUCEDDATA-FILTERED	C50A112.5_C50A202.5	47	single	77	outside	-0.075013	0.3872098	2	1	2
SY150420CROSSORI0002-SORT_REDUCEDDATA-FILTERED	C50A112.5_C50A202.5	47	single	78	outside	-0.009374	0.9140685	2	1	2
SY150420CROSSORI0002-SORT_REDUCEDDATA-FILTERED	C50A112.5_C50A202.5	47	single	83	single	0.056419	0.5157249	2	1	2
SY150420CROSSORI0002-SORT_REDUCEDDATA-FILTERED	C50A112.5_C50A202.5	47	single	91	outside	0.166578	0.05348571	2	1	2
SY150420CROSSORI0002-SORT_REDUCEDDATA-FILTERED	C50A112.5_C50A202.5	47	single	94	outside	0.127405	0.1408703	2	1	2
SY150420CROSSORI0002-SORT_REDUCEDDATA-FILTERED	C50A112.5_C50A202.5	47	single	97	intermediate	0.01544	0.8594565	2	1	2
SY150420CROSSORI0002-SORT_REDUCEDDATA-FILTERED	C50A112.5_C50A202.5	47	single	98	outside	0.033388	0.7028176	1	1	1
SY150420CROSSORI0002-SORT_REDUCEDDATA-FILTERED	C50A112.5_C50A202.5	48	outside	5	intermediate	0.060951	0.4875165	1	2	2
SY150420CROSSORI0002-SORT_REDUCEDDATA-FILTERED	C50A112.5_C50A202.5	48	outside	54	outside	-0.117635	0.1774912	2	2	1
SY150420CROSSORI0002-SORT_REDUCEDDATA-FILTERED	C50A112.5_C50A202.5	48	outside	60	mixture	0.055429	0.5262807	2	2	1
SY150420CROSSORI0002-SORT_REDUCEDDATA-FILTERED	C50A112.5_C50A202.5	48	outside	64	outside	0.062829	0.4724799	1	2	2
SY150420CROSSORI0002-SORT_REDUCEDDATA-FILTERED	C50A112.5_C50A202.5	48	outside	69	outside	0.30555	0.0003670446	2	2	1
SY150420CROSSORI0002-SORT_REDUCEDDATA-FILTERED	C50A112.5_C50A202.5	48	outside	7	single	0.01002	0.9088677	2	2	1
SY150420CROSSORI0002-SORT_REDUCEDDATA-FILTERED	C50A112.5_C50A202.5	48	outside	77	outside	0.250881	0.003582941	1	2	2
SY150420CROSSORI0002-SORT_REDUCEDDATA-FILTERED	C50A112.5_C50A202.5	48	outside	78	outside	0.031257	0.7209721	1	2	2
SY150420CROSSORI0002-SORT_REDUCEDDATA-FILTERED	C50A112.5_C50A202.5	48	outside	83	single	0.086353	0.3229982	1	2	2
SY150420CROSSORI0002-SORT_REDUCEDDATA-FILTERED	C50A112.5_C50A202.5	48	outside	91	outside	0.316288	0.000208193	1	2	2
SY150420CROSSORI0002-SORT_REDUCEDDATA-FILTERED	C50A112.5_C50A202.5	48	outside	94	outside	-0.027815	0.7506293	1	2	2
SY150420CROSSORI0002-SORT_REDUCEDDATA-FILTERED	C50A112.5_C50A202.5	48	outside	97	intermediate	0.087276	0.319692	1	2	2
SY150420CROSSORI0002-SORT_REDUCEDDATA-FILTERED	C50A112.5_C50A202.5	48	outside	98	outside	0.107279	0.2226108	2	2	1
SY150420CROSSORI0002-SORT_REDUCEDDATA-FILTERED	C50A112.5_C50A202.5	5	intermediate	54	outside	0.269989	0.001605721	2	2	1
SY150420CROSSORI0002-SORT_REDUCEDDATA-FILTERED	C50A112.5_C50A202.5	5	intermediate	60	mixture	-0.036602	0.6745803	2	2	1
SY150420CROSSORI0002-SORT_REDUCEDDATA-FILTERED	C50A112.5_C50A202.5	5	intermediate	64	outside	-0.002479	0.977318	1	2	2
SY150420CROSSORI0002-SORT_REDUCEDDATA-FILTERED	C50A112.5_C50A202.5	5	intermediate	69	outside	0.05771	0.509373	2	2	1
SY150420CROSSORI0002-SORT_REDUCEDDATA-FILTERED	C50A112.5_C50A202.5	5	intermediate	7	single	0.120986	0.1637666	2	2	1
SY150420CROSSORI0002-SORT_REDUCEDDATA-FILTERED	C50A112.5_C50A202.5	5	intermediate	77	outside	0.003625	0.9668391	1	2	2
SY150420CROSSORI0002-SORT_REDUCEDDATA-FILTERED	C50A112.5_C50A202.5	5	intermediate	78	outside	0.163983	0.05831844	1	2	2
SY150420CROSSORI0002-SORT_REDUCEDDATA-FILTERED	C50A112.5_C50A202.5	5	intermediate	83	single	0.172758	0.0459217	1	2	2
SY150420CROSSORI0002-SORT_REDUCEDDATA-FILTERED	C50A112.5_C50A202.5	5	intermediate	91	outside	0.161066	0.06300422	1	2	2
SY150420CROSSORI0002-SORT_REDUCEDDATA-FILTERED	C50A112.5_C50A202.5	5	intermediate	94	outside	0.07184	0.4094388	1	2	2
SY150420CROSSORI0002-SORT_REDUCEDDATA-FILTERED	C50A112.5_C50A202.5	5	intermediate	97	intermediate	-0.107976	0.2160496	1	2	2
SY150420CROSSORI0002-SORT_REDUCEDDATA-FILTERED	C50A112.5_C50A202.5	5	intermediate	98	outside	0.077116	0.379465	2	2	1
SY150420CROSSORI0002-SORT_REDUCEDDATA-FILTERED	C50A112.5_C50A202.5	54	outside	60	mixture	-0.049451	0.5689662	1	1	1
SY150420CROSSORI0002-SORT_REDUCEDDATA-FILTERED	C50A112.5_C50A202.5	54	outside	64	outside	0.015676	0.8567952	2	1	2
SY150420CROSSORI0002-SORT_REDUCEDDATA-FILTERED	C50A112.5_C50A202.5	54	outside	69	outside	0.186176	0.03125445	1	1	1
SY150420CROSSORI0002-SORT_REDUCEDDATA-FILTERED	C50A112.5_C50A202.5	54	outside	7	single	0.146162	0.09073083	1	1	1
SY150420CROSSORI0002-SORT_REDUCEDDATA-FILTERED	C50A112.5_C50A202.5	54	outside	77	outside	0.115294	0.1829983	2	1	2
SY150420CROSSORI0002-SORT_REDUCEDDATA-FILTERED	C50A112.5_C50A202.5	54	outside	78	outside	0.187566	0.02937401	2	1	2
SY150420CROSSORI0002-SORT_REDUCEDDATA-FILTERED	C50A112.5_C50A202.5	54	outside	83	single	0.084234	0.3313788	2	1	2
SY150420CROSSORI0002-SORT_REDUCEDDATA-FILTERED	C50A112.5_C50A202.5	54	outside	91	outside	0.223264	0.009243479	2	1	2
SY150420CROSSORI0002-SORT_REDUCEDDATA-FILTERED	C50A112.5_C50A202.5	54	outside	94	outside	0.191915	0.02575508	2	1	2
SY150420CROSSORI0002-SORT_REDUCEDDATA-FILTERED	C50A112.5_C50A202.5	54	outside	97	intermediate	-0.034728	0.6903624	2	1	2
SY150420CROSSORI0002-SORT_REDUCEDDATA-FILTERED	C50A112.5_C50A202.5	54	outside	98	outside	0.11436	0.1899522	1	1	1
SY150420CROSSORI0002-SORT_REDUCEDDATA-FILTERED	C50A112.5_C50A202.5	60	mixture	64	outside	0.133545	0.1225535	2	1	2
SY150420CROSSORI0002-SORT_REDUCEDDATA-FILTERED	C50A112.5_C50A202.5	60	mixture	69	outside	0.035016	0.6879301	1	1	1
SY150420CROSSORI0002-SORT_REDUCEDDATA-FILTERED	C50A112.5_C50A202.5	60	mixture	7	single	-0.029563	0.7335762	1	1	1
SY150420CROSSORI0002-SORT_REDUCEDDATA-FILTERED	C50A112.5_C50A202.5	60	mixture	77	outside	-0.01566	0.8569351	2	1	2
SY150420CROSSORI0002-SORT_REDUCEDDATA-FILTERED	C50A112.5_C50A202.5	60	mixture	78	outside	0.0561	0.5181062	2	1	2
SY150420CROSSORI0002-SORT_REDUCEDDATA-FILTERED	C50A112.5_C50A202.5	60	mixture	83	single	-0.022349	0.7969527	2	1	2
SY150420CROSSORI0002-SORT_REDUCEDDATA-FILTERED	C50A112.5_C50A202.5	60	mixture	91	outside	0.008234	0.9244859	2	1	2
SY150420CROSSORI0002-SORT_REDUCEDDATA-FILTERED	C50A112.5_C50A202.5	60	mixture	94	outside	-0.114894	0.1845327	2	1	2
SY150420CROSSORI0002-SORT_REDUCEDDATA-FILTERED	C50A112.5_C50A202.5	60	mixture	97	intermediate	0.304748	0.000343311	2	1	2
SY150420CROSSORI0002-SORT_REDUCEDDATA-FILTERED	C50A112.5_C50A202.5	60	mixture	98	outside	0.305652	0.0003466472	1	1	1
SY150420CROSSORI0002-SORT_REDUCEDDATA-FILTERED	C50A112.5_C50A202.5	64	outside	69	outside	-0.004717	0.9568622	2	2	1
SY150420CROSSORI0002-SORT_REDUCEDDATA-FILTERED	C50A112.5_C50A202.5	64	outside	7	single	0.134068	0.1210822	2	2	1
SY150420CROSSORI0002-SORT_REDUCEDDATA-FILTERED	C50A112.5_C50A202.5	64	outside	77	outside	0.098104	0.2576342	1	2	2
SY150420CROSSORI0002-SORT_REDUCEDDATA-FILTERED	C50A112.5_C50A202.5	64	outside	78	outside	0.174714	0.04269017	1	2	2
SY150420CROSSORI0002-SORT_REDUCEDDATA-FILTERED	C50A112.5_C50A202.5	64	outside	83	single	0.128594	0.1371697	1	2	2
SY150420CROSSORI0002-SORT_REDUCEDDATA-FILTERED	C50A112.5_C50A202.5	64	outside	91	outside	0.201542	0.01907633	1	2	2
SY150420CROSSORI0002-SORT_REDUCEDDATA-FILTERED	C50A112.5_C50A202.5	64	outside	94	outside	0.035142	0.6857444	1	2	2
SY150420CROSSORI0002-SORT_REDUCEDDATA-FILTERED	C50A112.5_C50A202.5	64	outside	97	intermediate	0.06286	0.4705697	1	2	2
SY150420CROSSORI0002-SORT_REDUCEDDATA-FILTERED	C50A112.5_C50A202.5	64	outside	98	outside	0.225744	0.008984319	2	2	1
SY150420CROSSORI0002-SORT_REDUCEDDATA-FILTERED	C50A112.5_C50A202.5	69	outside	7	single	0.171805	0.0471515	1	1	1
SY150420CROSSORI0002-SORT_REDUCEDDATA-FILTERED	C50A112.5_C50A202.5	69	outside	77	outside	0.044915	0.6063334	2	1	2
SY150420CROSSORI0002-SORT_REDUCEDDATA-FILTERED	C50A112.5_C50A202.5	69	outside	78	outside	0.275539	0.001271558	2	1	2
SY150420CROSSORI0002-SORT_REDUCEDDATA-FILTERED	C50A112.5_C50A202.5	69	outside	83	single	0.225284	0.008866755	2	1	2
SY150420CROSSORI0002-SORT_REDUCEDDATA-FILTERED	C50A112.5_C50A202.5	69	outside	91	outside	0.326766	0.0001164501	2	1	2
SY150420CROSSORI0002-SORT_REDUCEDDATA-FILTERED	C50A112.5_C50A202.5	69	outside	94	outside	0.200088	0.02045079	2	1	2
SY150420CROSSORI0002-SORT_REDUCEDDATA-FILTERED	C50A112.5_C50A202.5	69	outside	97	intermediate	0.116836	0.1804761	2	1	2
SY150420CROSSORI0002-SORT_REDUCEDDATA-FILTERED	C50A112.5_C50A202.5	69	outside	98	outside	0.125046	0.1531145	1	1	1
SY150420CROSSORI0002-SORT_REDUCEDDATA-FILTERED	C50A112.5_C50A202.5	7	single	77	outside	-0.138399	0.1094179	2	1	2
SY150420CROSSORI0002-SORT_REDUCEDDATA-FILTERED	C50A112.5_C50A202.5	7	single	78	outside	0.195663	0.02294866	2	1	2
SY150420CROSSORI0002-SORT_REDUCEDDATA-FILTERED	C50A112.5_C50A202.5	7	single	83	single	0.173745	0.04387153	2	1	2
SY150420CROSSORI0002-SORT_REDUCEDDATA-FILTERED	C50A112.5_C50A202.5	7	single	91	outside	0.223673	0.009112624	2	1	2
SY150420CROSSORI0002-SORT_REDUCEDDATA-FILTERED	C50A112.5_C50A202.5	7	single	94	outside	0.180219	0.03647062	2	1	2
SY150420CROSSORI0002-SORT_REDUCEDDATA-FILTERED	C50A112.5_C50A202.5	7	single	97	intermediate	-0.099934	0.2506147	2	1	2
SY150420CROSSORI0002-SORT_REDUCEDDATA-FILTERED	C50A112.5_C50A202.5	7	single	98	outside	0.020543	0.814436	1	1	1
SY150420CROSSORI0002-SORT_REDUCEDDATA-FILTERED	C50A112.5_C50A202.5	77	outside	78	outside	-0.006529	0.9400875	1	2	2
SY150420CROSSORI0002-SORT_REDUCEDDATA-FILTERED	C50A112.5_C50A202.5	77	outside	83	single	-0.069241	0.4248818	1	2	2
SY150420CROSSORI0002-SORT_REDUCEDDATA-FILTERED	C50A112.5_C50A202.5	77	outside	91	outside	0.129323	0.1349383	1	2	2
SY150420CROSSORI0002-SORT_REDUCEDDATA-FILTERED	C50A112.5_C50A202.5	77	outside	94	outside	-0.041793	0.63031	1	2	2
SY150420CROSSORI0002-SORT_REDUCEDDATA-FILTERED	C50A112.5_C50A202.5	77	outside	97	intermediate	0.086835	0.318444	1	2	2
SY150420CROSSORI0002-SORT_REDUCEDDATA-FILTERED	C50A112.5_C50A202.5	77	outside	98	outside	0.067821	0.4379527	2	2	1
SY150420CROSSORI0002-SORT_REDUCEDDATA-FILTERED	C50A112.5_C50A202.5	78	outside	83	single	0.121538	0.1602514	1	2	2
SY150420CROSSORI0002-SORT_REDUCEDDATA-FILTERED	C50A112.5_C50A202.5	78	outside	91	outside	0.249355	0.003539616	1	2	2
SY150420CROSSORI0002-SORT_REDUCEDDATA-FILTERED	C50A112.5_C50A202.5	78	outside	94	outside	0.207809	0.01558335	1	2	2
SY150420CROSSORI0002-SORT_REDUCEDDATA-FILTERED	C50A112.5_C50A202.5	78	outside	97	intermediate	0.072526	0.4049695	1	2	2
SY150420CROSSORI0002-SORT_REDUCEDDATA-FILTERED	C50A112.5_C50A202.5	78	outside	98	outside	0.095612	0.2736255	2	2	1
SY150420CROSSORI0002-SORT_REDUCEDDATA-FILTERED	C50A112.5_C50A202.5	83	single	91	outside	0.17738	0.03957545	1	2	2
SY150420CROSSORI0002-SORT_REDUCEDDATA-FILTERED	C50A112.5_C50A202.5	83	single	94	outside	0.15286	0.07673202	1	2	2
SY150420CROSSORI0002-SORT_REDUCEDDATA-FILTERED	C50A112.5_C50A202.5	83	single	97	intermediate	0.054115	0.5345906	1	2	2
SY150420CROSSORI0002-SORT_REDUCEDDATA-FILTERED	C50A112.5_C50A202.5	83	single	98	outside	0.082886	0.3428778	2	2	1
SY150420CROSSORI0002-SORT_REDUCEDDATA-FILTERED	C50A112.5_C50A202.5	91	outside	94	outside	0.18417	0.03249291	1	2	2
SY150420CROSSORI0002-SORT_REDUCEDDATA-FILTERED	C50A112.5_C50A202.5	91	outside	97	intermediate	-0.003993	0.9634748	1	2	2
SY150420CROSSORI0002-SORT_REDUCEDDATA-FILTERED	C50A112.5_C50A202.5	91	outside	98	outside	0.082366	0.3459233	2	2	1
SY150420CROSSORI0002-SORT_REDUCEDDATA-FILTERED	C50A112.5_C50A202.5	94	outside	97	intermediate	0.127709	0.1414216	1	2	2
SY150420CROSSORI0002-SORT_REDUCEDDATA-FILTERED	C50A112.5_C50A202.5	94	outside	98	outside	-0.043207	0.6214345	2	2	1
SY150420CROSSORI0002-SORT_REDUCEDDATA-FILTERED	C50A112.5_C50A202.5	97	intermediate	98	outside	0.293314	0.0006115915	2	2	1
SY150420CROSSORI0002-SORT_REDUCEDDATA-FILTERED	C50A135_C50A225	1	outside	101	outside	0.174688	0.04118497	2	2	1
SY150420CROSSORI0002-SORT_REDUCEDDATA-FILTERED	C50A135_C50A225	1	outside	19	mixture	0.222852	0.008857036	1	2	2
SY150420CROSSORI0002-SORT_REDUCEDDATA-FILTERED	C50A135_C50A225	1	outside	2	outside	0.030853	0.7194198	1	2	2
SY150420CROSSORI0002-SORT_REDUCEDDATA-FILTERED	C50A135_C50A225	1	outside	21	mixture	0.072792	0.4014583	1	2	2
SY150420CROSSORI0002-SORT_REDUCEDDATA-FILTERED	C50A135_C50A225	1	outside	24	outside	0.163056	0.0569365	1	2	2
SY150420CROSSORI0002-SORT_REDUCEDDATA-FILTERED	C50A135_C50A225	1	outside	27	mixture	-0.067453	0.4335249	1	2	2
SY150420CROSSORI0002-SORT_REDUCEDDATA-FILTERED	C50A135_C50A225	1	outside	29	outside	-0.047963	0.5778213	2	2	1
SY150420CROSSORI0002-SORT_REDUCEDDATA-FILTERED	C50A135_C50A225	1	outside	30	outside	0.117578	0.1744164	1	2	2
SY150420CROSSORI0002-SORT_REDUCEDDATA-FILTERED	C50A135_C50A225	1	outside	33	mixture	0.00596	0.9448903	1	2	2
SY150420CROSSORI0002-SORT_REDUCEDDATA-FILTERED	C50A135_C50A225	1	outside	34	outside	0.236268	0.005272678	1	2	2
SY150420CROSSORI0002-SORT_REDUCEDDATA-FILTERED	C50A135_C50A225	1	outside	39	outside	-0.017342	0.8400049	1	2	2
SY150420CROSSORI0002-SORT_REDUCEDDATA-FILTERED	C50A135_C50A225	1	outside	4	single	0.202624	0.01756758	1	2	2
SY150420CROSSORI0002-SORT_REDUCEDDATA-FILTERED	C50A135_C50A225	1	outside	41	outside	-0.034221	0.6902908	1	2	2
SY150420CROSSORI0002-SORT_REDUCEDDATA-FILTERED	C50A135_C50A225	1	outside	42	outside	0.093695	0.2743652	1	2	2
SY150420CROSSORI0002-SORT_REDUCEDDATA-FILTERED	C50A135_C50A225	1	outside	44	outside	-0.071173	0.4085333	1	2	2
SY150420CROSSORI0002-SORT_REDUCEDDATA-FILTERED	C50A135_C50A225	1	outside	45	outside	0.103318	0.2278573	1	2	2
SY150420CROSSORI0002-SORT_REDUCEDDATA-FILTERED	C50A135_C50A225	1	outside	46	mixture	0.1481	0.08300164	1	2	2
SY150420CROSSORI0002-SORT_REDUCEDDATA-FILTERED	C50A135_C50A225	1	outside	47	single	0.080922	0.3489985	2	2	1
SY150420CROSSORI0002-SORT_REDUCEDDATA-FILTERED	C50A135_C50A225	1	outside	48	outside	0.25623	0.002417727	1	2	2
SY150420CROSSORI0002-SORT_REDUCEDDATA-FILTERED	C50A135_C50A225	1	outside	5	intermediate	0.056496	0.5119961	1	2	2
SY150420CROSSORI0002-SORT_REDUCEDDATA-FILTERED	C50A135_C50A225	1	outside	63	mixture	0.062294	0.4729085	1	2	2
SY150420CROSSORI0002-SORT_REDUCEDDATA-FILTERED	C50A135_C50A225	1	outside	66	intermediate	-0.026337	0.7591225	2	2	1
SY150420CROSSORI0002-SORT_REDUCEDDATA-FILTERED	C50A135_C50A225	1	outside	69	outside	0.236303	0.005435846	1	2	2
SY150420CROSSORI0002-SORT_REDUCEDDATA-FILTERED	C50A135_C50A225	1	outside	7	single	0.084201	0.3297552	2	2	1
SY150420CROSSORI0002-SORT_REDUCEDDATA-FILTERED	C50A135_C50A225	1	outside	71	outside	0.088707	0.3026325	1	2	2
SY150420CROSSORI0002-SORT_REDUCEDDATA-FILTERED	C50A135_C50A225	1	outside	74	outside	0.199902	0.01917866	1	2	2
SY150420CROSSORI0002-SORT_REDUCEDDATA-FILTERED	C50A135_C50A225	1	outside	76	single	0.124965	0.1456745	1	2	2
SY150420CROSSORI0002-SORT_REDUCEDDATA-FILTERED	C50A135_C50A225	1	outside	80	single	0.115356	0.1811177	1	2	2
SY150420CROSSORI0002-SORT_REDUCEDDATA-FILTERED	C50A135_C50A225	1	outside	82	outside	0.234472	0.006195564	2	2	1
SY150420CROSSORI0002-SORT_REDUCEDDATA-FILTERED	C50A135_C50A225	1	outside	87	single	0.169064	0.05084232	2	2	1
SY150420CROSSORI0002-SORT_REDUCEDDATA-FILTERED	C50A135_C50A225	1	outside	92	single	0.045208	0.5985301	1	2	2
SY150420CROSSORI0002-SORT_REDUCEDDATA-FILTERED	C50A135_C50A225	1	outside	94	outside	0.205483	0.01561555	1	2	2
SY150420CROSSORI0002-SORT_REDUCEDDATA-FILTERED	C50A135_C50A225	1	outside	95	mixture	0.138422	0.1080297	1	2	2
SY150420CROSSORI0002-SORT_REDUCEDDATA-FILTERED	C50A135_C50A225	1	outside	97	intermediate	0.055168	0.5219784	1	2	2
SY150420CROSSORI0002-SORT_REDUCEDDATA-FILTERED	C50A135_C50A225	101	outside	19	mixture	0.013348	0.8765229	2	1	2
SY150420CROSSORI0002-SORT_REDUCEDDATA-FILTERED	C50A135_C50A225	101	outside	2	outside	0.264313	0.00166559	2	1	2
SY150420CROSSORI0002-SORT_REDUCEDDATA-FILTERED	C50A135_C50A225	101	outside	21	mixture	-0.106844	0.2156979	2	1	2
SY150420CROSSORI0002-SORT_REDUCEDDATA-FILTERED	C50A135_C50A225	101	outside	24	outside	-0.037165	0.6651823	2	1	2
SY150420CROSSORI0002-SORT_REDUCEDDATA-FILTERED	C50A135_C50A225	101	outside	27	mixture	-0.09022	0.2944281	2	1	2
SY150420CROSSORI0002-SORT_REDUCEDDATA-FILTERED	C50A135_C50A225	101	outside	29	outside	0.175759	0.03920777	1	1	1
SY150420CROSSORI0002-SORT_REDUCEDDATA-FILTERED	C50A135_C50A225	101	outside	30	outside	-0.013557	0.8755203	2	1	2
SY150420CROSSORI0002-SORT_REDUCEDDATA-FILTERED	C50A135_C50A225	101	outside	33	mixture	0.383162	3.509838e-06	2	1	2
SY150420CROSSORI0002-SORT_REDUCEDDATA-FILTERED	C50A135_C50A225	101	outside	34	outside	0.311857	0.0001860984	2	1	2
SY150420CROSSORI0002-SORT_REDUCEDDATA-FILTERED	C50A135_C50A225	101	outside	39	outside	0.154594	0.06919923	2	1	2
SY150420CROSSORI0002-SORT_REDUCEDDATA-FILTERED	C50A135_C50A225	101	outside	4	single	0.12124	0.1566206	2	1	2
SY150420CROSSORI0002-SORT_REDUCEDDATA-FILTERED	C50A135_C50A225	101	outside	41	outside	0.281247	0.000796876	2	1	2
SY150420CROSSORI0002-SORT_REDUCEDDATA-FILTERED	C50A135_C50A225	101	outside	42	outside	0.153526	0.07116645	2	1	2
SY150420CROSSORI0002-SORT_REDUCEDDATA-FILTERED	C50A135_C50A225	101	outside	44	outside	0.003923	0.9635734	2	1	2
SY150420CROSSORI0002-SORT_REDUCEDDATA-FILTERED	C50A135_C50A225	101	outside	45	outside	0.300451	0.0003260509	2	1	2
SY150420CROSSORI0002-SORT_REDUCEDDATA-FILTERED	C50A135_C50A225	101	outside	46	mixture	0.205159	0.01540256	2	1	2
SY150420CROSSORI0002-SORT_REDUCEDDATA-FILTERED	C50A135_C50A225	101	outside	47	single	0.143006	0.09549677	1	1	1
SY150420CROSSORI0002-SORT_REDUCEDDATA-FILTERED	C50A135_C50A225	101	outside	48	outside	0.171778	0.04394895	2	1	2
SY150420CROSSORI0002-SORT_REDUCEDDATA-FILTERED	C50A135_C50A225	101	outside	5	intermediate	0.010524	0.9024923	2	1	2
SY150420CROSSORI0002-SORT_REDUCEDDATA-FILTERED	C50A135_C50A225	101	outside	63	mixture	-0.091687	0.2884112	2	1	2
SY150420CROSSORI0002-SORT_REDUCEDDATA-FILTERED	C50A135_C50A225	101	outside	66	intermediate	0.09672	0.2573523	1	1	1
SY150420CROSSORI0002-SORT_REDUCEDDATA-FILTERED	C50A135_C50A225	101	outside	69	outside	0.202653	0.01713654	2	1	2
SY150420CROSSORI0002-SORT_REDUCEDDATA-FILTERED	C50A135_C50A225	101	outside	7	single	0.220742	0.009539137	1	1	1
SY150420CROSSORI0002-SORT_REDUCEDDATA-FILTERED	C50A135_C50A225	101	outside	71	outside	0.147981	0.08325289	2	1	2
SY150420CROSSORI0002-SORT_REDUCEDDATA-FILTERED	C50A135_C50A225	101	outside	74	outside	0.181079	0.03354925	2	1	2
SY150420CROSSORI0002-SORT_REDUCEDDATA-FILTERED	C50A135_C50A225	101	outside	76	single	0.063268	0.4609942	2	1	2
SY150420CROSSORI0002-SORT_REDUCEDDATA-FILTERED	C50A135_C50A225	101	outside	80	single	-0.059227	0.4917796	2	1	2
SY150420CROSSORI0002-SORT_REDUCEDDATA-FILTERED	C50A135_C50A225	101	outside	82	outside	0.095165	0.2704349	1	1	1
SY150420CROSSORI0002-SORT_REDUCEDDATA-FILTERED	C50A135_C50A225	101	outside	87	single	0.058976	0.4984785	1	1	1
SY150420CROSSORI0002-SORT_REDUCEDDATA-FILTERED	C50A135_C50A225	101	outside	92	single	0.361022	1.264657e-05	2	1	2
SY150420CROSSORI0002-SORT_REDUCEDDATA-FILTERED	C50A135_C50A225	101	outside	94	outside	0.078339	0.3593133	2	1	2
SY150420CROSSORI0002-SORT_REDUCEDDATA-FILTERED	C50A135_C50A225	101	outside	95	mixture	-0.147248	0.08596539	2	1	2
SY150420CROSSORI0002-SORT_REDUCEDDATA-FILTERED	C50A135_C50A225	101	outside	97	intermediate	0.041211	0.6312876	2	1	2
SY150420CROSSORI0002-SORT_REDUCEDDATA-FILTERED	C50A135_C50A225	19	mixture	2	outside	0.001336	0.987544	1	2	2
SY150420CROSSORI0002-SORT_REDUCEDDATA-FILTERED	C50A135_C50A225	19	mixture	21	mixture	0.222247	0.009308736	1	2	2
SY150420CROSSORI0002-SORT_REDUCEDDATA-FILTERED	C50A135_C50A225	19	mixture	24	outside	0.167217	0.04995874	1	2	2
SY150420CROSSORI0002-SORT_REDUCEDDATA-FILTERED	C50A135_C50A225	19	mixture	27	mixture	0.244834	0.003933264	1	2	2
SY150420CROSSORI0002-SORT_REDUCEDDATA-FILTERED	C50A135_C50A225	19	mixture	29	outside	-0.073053	0.3944884	2	2	1
SY150420CROSSORI0002-SORT_REDUCEDDATA-FILTERED	C50A135_C50A225	19	mixture	30	outside	0.183035	0.03293424	1	2	2
SY150420CROSSORI0002-SORT_REDUCEDDATA-FILTERED	C50A135_C50A225	19	mixture	33	mixture	-0.033306	0.6981637	1	2	2
SY150420CROSSORI0002-SORT_REDUCEDDATA-FILTERED	C50A135_C50A225	19	mixture	34	outside	0.073747	0.3882519	1	2	2
SY150420CROSSORI0002-SORT_REDUCEDDATA-FILTERED	C50A135_C50A225	19	mixture	39	outside	0.009733	0.9094645	1	2	2
SY150420CROSSORI0002-SORT_REDUCEDDATA-FILTERED	C50A135_C50A225	19	mixture	4	single	0.118644	0.1657536	1	2	2
SY150420CROSSORI0002-SORT_REDUCEDDATA-FILTERED	C50A135_C50A225	19	mixture	41	outside	-0.029513	0.7301805	1	2	2
SY150420CROSSORI0002-SORT_REDUCEDDATA-FILTERED	C50A135_C50A225	19	mixture	42	outside	-0.002071	0.9806968	1	2	2
SY150420CROSSORI0002-SORT_REDUCEDDATA-FILTERED	C50A135_C50A225	19	mixture	44	outside	0.041462	0.629204	1	2	2
SY150420CROSSORI0002-SORT_REDUCEDDATA-FILTERED	C50A135_C50A225	19	mixture	45	outside	0.046584	0.5860635	1	2	2
SY150420CROSSORI0002-SORT_REDUCEDDATA-FILTERED	C50A135_C50A225	19	mixture	46	mixture	-0.000211	0.9980353	1	2	2
SY150420CROSSORI0002-SORT_REDUCEDDATA-FILTERED	C50A135_C50A225	19	mixture	47	single	-0.001574	0.9854361	2	2	1
SY150420CROSSORI0002-SORT_REDUCEDDATA-FILTERED	C50A135_C50A225	19	mixture	48	outside	-0.020865	0.8080778	1	2	2
SY150420CROSSORI0002-SORT_REDUCEDDATA-FILTERED	C50A135_C50A225	19	mixture	5	intermediate	0.053166	0.5357087	1	2	2
SY150420CROSSORI0002-SORT_REDUCEDDATA-FILTERED	C50A135_C50A225	19	mixture	63	mixture	0.327103	0.000101524	1	2	2
SY150420CROSSORI0002-SORT_REDUCEDDATA-FILTERED	C50A135_C50A225	19	mixture	66	intermediate	0.103852	0.2237453	2	2	1
SY150420CROSSORI0002-SORT_REDUCEDDATA-FILTERED	C50A135_C50A225	19	mixture	69	outside	0.023095	0.7880244	1	2	2
SY150420CROSSORI0002-SORT_REDUCEDDATA-FILTERED	C50A135_C50A225	19	mixture	7	single	0.053724	0.5329443	2	2	1
SY150420CROSSORI0002-SORT_REDUCEDDATA-FILTERED	C50A135_C50A225	19	mixture	71	outside	-0.072207	0.3999994	1	2	2
SY150420CROSSORI0002-SORT_REDUCEDDATA-FILTERED	C50A135_C50A225	19	mixture	74	outside	0.060799	0.4787025	1	2	2
SY150420CROSSORI0002-SORT_REDUCEDDATA-FILTERED	C50A135_C50A225	19	mixture	76	single	0.088524	0.3018424	1	2	2
SY150420CROSSORI0002-SORT_REDUCEDDATA-FILTERED	C50A135_C50A225	19	mixture	80	single	-0.123003	0.1521521	1	2	2
SY150420CROSSORI0002-SORT_REDUCEDDATA-FILTERED	C50A135_C50A225	19	mixture	82	outside	0.113563	0.1880403	2	2	1
SY150420CROSSORI0002-SORT_REDUCEDDATA-FILTERED	C50A135_C50A225	19	mixture	87	single	-0.008843	0.9192282	2	2	1
SY150420CROSSORI0002-SORT_REDUCEDDATA-FILTERED	C50A135_C50A225	19	mixture	92	single	-0.077825	0.362485	1	2	2
SY150420CROSSORI0002-SORT_REDUCEDDATA-FILTERED	C50A135_C50A225	19	mixture	94	outside	-0.028271	0.7411268	1	2	2
SY150420CROSSORI0002-SORT_REDUCEDDATA-FILTERED	C50A135_C50A225	19	mixture	95	mixture	0.362079	1.376054e-05	1	2	2
SY150420CROSSORI0002-SORT_REDUCEDDATA-FILTERED	C50A135_C50A225	19	mixture	97	intermediate	0.289664	0.0005689348	1	2	2
SY150420CROSSORI0002-SORT_REDUCEDDATA-FILTERED	C50A135_C50A225	2	outside	21	mixture	0.197315	0.0208264	1	2	2
SY150420CROSSORI0002-SORT_REDUCEDDATA-FILTERED	C50A135_C50A225	2	outside	24	outside	0.068362	0.4239248	1	2	2
SY150420CROSSORI0002-SORT_REDUCEDDATA-FILTERED	C50A135_C50A225	2	outside	27	mixture	0.069753	0.4162461	1	2	2
SY150420CROSSORI0002-SORT_REDUCEDDATA-FILTERED	C50A135_C50A225	2	outside	29	outside	0.169912	0.04553224	2	2	1
SY150420CROSSORI0002-SORT_REDUCEDDATA-FILTERED	C50A135_C50A225	2	outside	30	outside	0.23008	0.006836092	1	2	2
SY150420CROSSORI0002-SORT_REDUCEDDATA-FILTERED	C50A135_C50A225	2	outside	33	mixture	0.230998	0.006220186	1	2	2
SY150420CROSSORI0002-SORT_REDUCEDDATA-FILTERED	C50A135_C50A225	2	outside	34	outside	0.06547	0.4421703	1	2	2
SY150420CROSSORI0002-SORT_REDUCEDDATA-FILTERED	C50A135_C50A225	2	outside	39	outside	0.254414	0.002418501	1	2	2
SY150420CROSSORI0002-SORT_REDUCEDDATA-FILTERED	C50A135_C50A225	2	outside	4	single	-0.0306	0.7206495	1	2	2
SY150420CROSSORI0002-SORT_REDUCEDDATA-FILTERED	C50A135_C50A225	2	outside	41	outside	0.385764	2.513969e-06	1	2	2
SY150420CROSSORI0002-SORT_REDUCEDDATA-FILTERED	C50A135_C50A225	2	outside	42	outside	0.122105	0.1506621	1	2	2
SY150420CROSSORI0002-SORT_REDUCEDDATA-FILTERED	C50A135_C50A225	2	outside	44	outside	-0.123396	0.1478365	1	2	2
SY150420CROSSORI0002-SORT_REDUCEDDATA-FILTERED	C50A135_C50A225	2	outside	45	outside	0.218246	0.009584207	1	2	2
SY150420CROSSORI0002-SORT_REDUCEDDATA-FILTERED	C50A135_C50A225	2	outside	46	mixture	0.220789	0.008756256	1	2	2
SY150420CROSSORI0002-SORT_REDUCEDDATA-FILTERED	C50A135_C50A225	2	outside	47	single	0.335958	5.614633e-05	2	2	1
SY150420CROSSORI0002-SORT_REDUCEDDATA-FILTERED	C50A135_C50A225	2	outside	48	outside	0.104754	0.2197272	1	2	2
SY150420CROSSORI0002-SORT_REDUCEDDATA-FILTERED	C50A135_C50A225	2	outside	5	intermediate	0.203899	0.01605897	1	2	2
SY150420CROSSORI0002-SORT_REDUCEDDATA-FILTERED	C50A135_C50A225	2	outside	63	mixture	0.039867	0.6436969	1	2	2
SY150420CROSSORI0002-SORT_REDUCEDDATA-FILTERED	C50A135_C50A225	2	outside	66	intermediate	0.170062	0.04455642	2	2	1
SY150420CROSSORI0002-SORT_REDUCEDDATA-FILTERED	C50A135_C50A225	2	outside	69	outside	0.200547	0.01792475	1	2	2
SY150420CROSSORI0002-SORT_REDUCEDDATA-FILTERED	C50A135_C50A225	2	outside	7	single	0.122813	0.1512763	2	2	1
SY150420CROSSORI0002-SORT_REDUCEDDATA-FILTERED	C50A135_C50A225	2	outside	71	outside	0.125285	0.1416842	1	2	2
SY150420CROSSORI0002-SORT_REDUCEDDATA-FILTERED	C50A135_C50A225	2	outside	74	outside	0.299451	0.0003421088	1	2	2
SY150420CROSSORI0002-SORT_REDUCEDDATA-FILTERED	C50A135_C50A225	2	outside	76	single	0.041147	0.6305584	1	2	2
SY150420CROSSORI0002-SORT_REDUCEDDATA-FILTERED	C50A135_C50A225	2	outside	80	single	0.023908	0.7807523	1	2	2
SY150420CROSSORI0002-SORT_REDUCEDDATA-FILTERED	C50A135_C50A225	2	outside	82	outside	0.007873	0.9272444	2	2	1
SY150420CROSSORI0002-SORT_REDUCEDDATA-FILTERED	C50A135_C50A225	2	outside	87	single	0.198132	0.02124727	2	2	1
SY150420CROSSORI0002-SORT_REDUCEDDATA-FILTERED	C50A135_C50A225	2	outside	92	single	0.153711	0.06979736	1	2	2
SY150420CROSSORI0002-SORT_REDUCEDDATA-FILTERED	C50A135_C50A225	2	outside	94	outside	0.181207	0.03214352	1	2	2
SY150420CROSSORI0002-SORT_REDUCEDDATA-FILTERED	C50A135_C50A225	2	outside	95	mixture	0.037055	0.6661135	1	2	2
SY150420CROSSORI0002-SORT_REDUCEDDATA-FILTERED	C50A135_C50A225	2	outside	97	intermediate	0.074152	0.3856482	1	2	2
SY150420CROSSORI0002-SORT_REDUCEDDATA-FILTERED	C50A135_C50A225	21	mixture	24	outside	0.250138	0.003314033	1	2	2
SY150420CROSSORI0002-SORT_REDUCEDDATA-FILTERED	C50A135_C50A225	21	mixture	27	mixture	0.446228	5.818259e-08	1	2	2
SY150420CROSSORI0002-SORT_REDUCEDDATA-FILTERED	C50A135_C50A225	21	mixture	29	outside	-0.117693	0.1723795	2	2	1
SY150420CROSSORI0002-SORT_REDUCEDDATA-FILTERED	C50A135_C50A225	21	mixture	30	outside	0.43846	1.043935e-07	1	2	2
SY150420CROSSORI0002-SORT_REDUCEDDATA-FILTERED	C50A135_C50A225	21	mixture	33	mixture	0.044999	0.6029311	1	2	2
SY150420CROSSORI0002-SORT_REDUCEDDATA-FILTERED	C50A135_C50A225	21	mixture	34	outside	-0.05555	0.5190975	1	2	2
SY150420CROSSORI0002-SORT_REDUCEDDATA-FILTERED	C50A135_C50A225	21	mixture	39	outside	0.068932	0.4234864	1	2	2
SY150420CROSSORI0002-SORT_REDUCEDDATA-FILTERED	C50A135_C50A225	21	mixture	4	single	0.127958	0.1376579	1	2	2
SY150420CROSSORI0002-SORT_REDUCEDDATA-FILTERED	C50A135_C50A225	21	mixture	41	outside	0.105915	0.2180206	1	2	2
SY150420CROSSORI0002-SORT_REDUCEDDATA-FILTERED	C50A135_C50A225	21	mixture	42	outside	0.04237	0.6229989	1	2	2
SY150420CROSSORI0002-SORT_REDUCEDDATA-FILTERED	C50A135_C50A225	21	mixture	44	outside	-0.054365	0.5296057	1	2	2
SY150420CROSSORI0002-SORT_REDUCEDDATA-FILTERED	C50A135_C50A225	21	mixture	45	outside	-0.061524	0.4751045	1	2	2
SY150420CROSSORI0002-SORT_REDUCEDDATA-FILTERED	C50A135_C50A225	21	mixture	46	mixture	0.1747	0.04117039	1	2	2
SY150420CROSSORI0002-SORT_REDUCEDDATA-FILTERED	C50A135_C50A225	21	mixture	47	single	0.063902	0.4615318	2	2	1
SY150420CROSSORI0002-SORT_REDUCEDDATA-FILTERED	C50A135_C50A225	21	mixture	48	outside	0.038045	0.6601247	1	2	2
SY150420CROSSORI0002-SORT_REDUCEDDATA-FILTERED	C50A135_C50A225	21	mixture	5	intermediate	0.04246	0.6235588	1	2	2
SY150420CROSSORI0002-SORT_REDUCEDDATA-FILTERED	C50A135_C50A225	21	mixture	63	mixture	0.385101	4.336336e-06	1	2	2
SY150420CROSSORI0002-SORT_REDUCEDDATA-FILTERED	C50A135_C50A225	21	mixture	66	intermediate	0.176169	0.03947062	2	2	1
SY150420CROSSORI0002-SORT_REDUCEDDATA-FILTERED	C50A135_C50A225	21	mixture	69	outside	0.0415	0.6314336	1	2	2
SY150420CROSSORI0002-SORT_REDUCEDDATA-FILTERED	C50A135_C50A225	21	mixture	7	single	0.222082	0.00963168	2	2	1
SY150420CROSSORI0002-SORT_REDUCEDDATA-FILTERED	C50A135_C50A225	21	mixture	71	outside	0.078674	0.3625953	1	2	2
SY150420CROSSORI0002-SORT_REDUCEDDATA-FILTERED	C50A135_C50A225	21	mixture	74	outside	0.006349	0.9413064	1	2	2
SY150420CROSSORI0002-SORT_REDUCEDDATA-FILTERED	C50A135_C50A225	21	mixture	76	single	0.117959	0.1714015	1	2	2
SY150420CROSSORI0002-SORT_REDUCEDDATA-FILTERED	C50A135_C50A225	21	mixture	80	single	0.079466	0.359574	1	2	2
SY150420CROSSORI0002-SORT_REDUCEDDATA-FILTERED	C50A135_C50A225	21	mixture	82	outside	0.082067	0.3458436	2	2	1
SY150420CROSSORI0002-SORT_REDUCEDDATA-FILTERED	C50A135_C50A225	21	mixture	87	single	-0.014577	0.8682394	2	2	1
SY150420CROSSORI0002-SORT_REDUCEDDATA-FILTERED	C50A135_C50A225	21	mixture	92	single	-0.171372	0.04525082	1	2	2
SY150420CROSSORI0002-SORT_REDUCEDDATA-FILTERED	C50A135_C50A225	21	mixture	94	outside	0.044764	0.6034788	1	2	2
SY150420CROSSORI0002-SORT_REDUCEDDATA-FILTERED	C50A135_C50A225	21	mixture	95	mixture	0.356064	2.251426e-05	1	2	2
SY150420CROSSORI0002-SORT_REDUCEDDATA-FILTERED	C50A135_C50A225	21	mixture	97	intermediate	0.197787	0.02099151	1	2	2
SY150420CROSSORI0002-SORT_REDUCEDDATA-FILTERED	C50A135_C50A225	24	outside	27	mixture	0.190504	0.02575932	1	2	2
SY150420CROSSORI0002-SORT_REDUCEDDATA-FILTERED	C50A135_C50A225	24	outside	29	outside	-0.111985	0.1909832	2	2	1
SY150420CROSSORI0002-SORT_REDUCEDDATA-FILTERED	C50A135_C50A225	24	outside	30	outside	0.286928	0.0006753181	1	2	2
SY150420CROSSORI0002-SORT_REDUCEDDATA-FILTERED	C50A135_C50A225	24	outside	33	mixture	0.173969	0.04128395	1	2	2
SY150420CROSSORI0002-SORT_REDUCEDDATA-FILTERED	C50A135_C50A225	24	outside	34	outside	0.109447	0.199643	1	2	2
SY150420CROSSORI0002-SORT_REDUCEDDATA-FILTERED	C50A135_C50A225	24	outside	39	outside	0.069873	0.4137251	1	2	2
SY150420CROSSORI0002-SORT_REDUCEDDATA-FILTERED	C50A135_C50A225	24	outside	4	single	0.070624	0.4104366	1	2	2
SY150420CROSSORI0002-SORT_REDUCEDDATA-FILTERED	C50A135_C50A225	24	outside	41	outside	0.047175	0.5813113	1	2	2
SY150420CROSSORI0002-SORT_REDUCEDDATA-FILTERED	C50A135_C50A225	24	outside	42	outside	0.12023	0.1585944	1	2	2
SY150420CROSSORI0002-SORT_REDUCEDDATA-FILTERED	C50A135_C50A225	24	outside	44	outside	-0.044304	0.6058732	1	2	2
SY150420CROSSORI0002-SORT_REDUCEDDATA-FILTERED	C50A135_C50A225	24	outside	45	outside	0.010836	0.8992521	1	2	2
SY150420CROSSORI0002-SORT_REDUCEDDATA-FILTERED	C50A135_C50A225	24	outside	46	mixture	0.024511	0.774557	1	2	2
SY150420CROSSORI0002-SORT_REDUCEDDATA-FILTERED	C50A135_C50A225	24	outside	47	single	-0.089806	0.2966556	2	2	1
SY150420CROSSORI0002-SORT_REDUCEDDATA-FILTERED	C50A135_C50A225	24	outside	48	outside	0.029994	0.7269253	1	2	2
SY150420CROSSORI0002-SORT_REDUCEDDATA-FILTERED	C50A135_C50A225	24	outside	5	intermediate	-0.032128	0.7083408	1	2	2
SY150420CROSSORI0002-SORT_REDUCEDDATA-FILTERED	C50A135_C50A225	24	outside	63	mixture	0.324365	0.0001169209	1	2	2
SY150420CROSSORI0002-SORT_REDUCEDDATA-FILTERED	C50A135_C50A225	24	outside	66	intermediate	0.091013	0.286626	2	2	1
SY150420CROSSORI0002-SORT_REDUCEDDATA-FILTERED	C50A135_C50A225	24	outside	69	outside	0.032617	0.7041123	1	2	2
SY150420CROSSORI0002-SORT_REDUCEDDATA-FILTERED	C50A135_C50A225	24	outside	7	single	0.076371	0.3750757	2	2	1
SY150420CROSSORI0002-SORT_REDUCEDDATA-FILTERED	C50A135_C50A225	24	outside	71	outside	0.138358	0.1055882	1	2	2
SY150420CROSSORI0002-SORT_REDUCEDDATA-FILTERED	C50A135_C50A225	24	outside	74	outside	0.067029	0.4347295	1	2	2
SY150420CROSSORI0002-SORT_REDUCEDDATA-FILTERED	C50A135_C50A225	24	outside	76	single	0.054698	0.5240056	1	2	2
SY150420CROSSORI0002-SORT_REDUCEDDATA-FILTERED	C50A135_C50A225	24	outside	80	single	0.14405	0.09307823	1	2	2
SY150420CROSSORI0002-SORT_REDUCEDDATA-FILTERED	C50A135_C50A225	24	outside	82	outside	0.122974	0.15225	2	2	1
SY150420CROSSORI0002-SORT_REDUCEDDATA-FILTERED	C50A135_C50A225	24	outside	87	single	-0.030193	0.7291081	2	2	1
SY150420CROSSORI0002-SORT_REDUCEDDATA-FILTERED	C50A135_C50A225	24	outside	92	single	0.024837	0.7716449	1	2	2
SY150420CROSSORI0002-SORT_REDUCEDDATA-FILTERED	C50A135_C50A225	24	outside	94	outside	0.028192	0.7418198	1	2	2
SY150420CROSSORI0002-SORT_REDUCEDDATA-FILTERED	C50A135_C50A225	24	outside	95	mixture	0.28712	0.0006695033	1	2	2
SY150420CROSSORI0002-SORT_REDUCEDDATA-FILTERED	C50A135_C50A225	24	outside	97	intermediate	0.07576	0.3771525	1	2	2
SY150420CROSSORI0002-SORT_REDUCEDDATA-FILTERED	C50A135_C50A225	27	mixture	29	outside	0.083316	0.3330729	2	2	1
SY150420CROSSORI0002-SORT_REDUCEDDATA-FILTERED	C50A135_C50A225	27	mixture	30	outside	0.518065	1.050889e-10	1	2	2
SY150420CROSSORI0002-SORT_REDUCEDDATA-FILTERED	C50A135_C50A225	27	mixture	33	mixture	0.106903	0.2120391	1	2	2
SY150420CROSSORI0002-SORT_REDUCEDDATA-FILTERED	C50A135_C50A225	27	mixture	34	outside	-0.103335	0.2277779	1	2	2
SY150420CROSSORI0002-SORT_REDUCEDDATA-FILTERED	C50A135_C50A225	27	mixture	39	outside	-0.015135	0.8601481	1	2	2
SY150420CROSSORI0002-SORT_REDUCEDDATA-FILTERED	C50A135_C50A225	27	mixture	4	single	0.074736	0.3854141	1	2	2
SY150420CROSSORI0002-SORT_REDUCEDDATA-FILTERED	C50A135_C50A225	27	mixture	41	outside	-0.002846	0.97357	1	2	2
SY150420CROSSORI0002-SORT_REDUCEDDATA-FILTERED	C50A135_C50A225	27	mixture	42	outside	0.030649	0.7211995	1	2	2
SY150420CROSSORI0002-SORT_REDUCEDDATA-FILTERED	C50A135_C50A225	27	mixture	44	outside	-0.046957	0.5858317	1	2	2
SY150420CROSSORI0002-SORT_REDUCEDDATA-FILTERED	C50A135_C50A225	27	mixture	45	outside	-0.090213	0.2926778	1	2	2
SY150420CROSSORI0002-SORT_REDUCEDDATA-FILTERED	C50A135_C50A225	27	mixture	46	mixture	0.148595	0.08196718	1	2	2
SY150420CROSSORI0002-SORT_REDUCEDDATA-FILTERED	C50A135_C50A225	27	mixture	47	single	-0.114902	0.1828522	2	2	1
SY150420CROSSORI0002-SORT_REDUCEDDATA-FILTERED	C50A135_C50A225	27	mixture	48	outside	-0.046736	0.5876051	1	2	2
SY150420CROSSORI0002-SORT_REDUCEDDATA-FILTERED	C50A135_C50A225	27	mixture	5	intermediate	-0.10173	0.2368586	1	2	2
SY150420CROSSORI0002-SORT_REDUCEDDATA-FILTERED	C50A135_C50A225	27	mixture	63	mixture	0.315852	0.0001901678	1	2	2
SY150420CROSSORI0002-SORT_REDUCEDDATA-FILTERED	C50A135_C50A225	27	mixture	66	intermediate	0.14426	0.09139119	2	2	1
SY150420CROSSORI0002-SORT_REDUCEDDATA-FILTERED	C50A135_C50A225	27	mixture	69	outside	-0.097427	0.2573832	1	2	2
SY150420CROSSORI0002-SORT_REDUCEDDATA-FILTERED	C50A135_C50A225	27	mixture	7	single	-0.018897	0.8271498	2	2	1
SY150420CROSSORI0002-SORT_REDUCEDDATA-FILTERED	C50A135_C50A225	27	mixture	71	outside	0.043903	0.6104637	1	2	2
SY150420CROSSORI0002-SORT_REDUCEDDATA-FILTERED	C50A135_C50A225	27	mixture	74	outside	-0.005706	0.9472416	1	2	2
SY150420CROSSORI0002-SORT_REDUCEDDATA-FILTERED	C50A135_C50A225	27	mixture	76	single	0.061767	0.4733569	1	2	2
SY150420CROSSORI0002-SORT_REDUCEDDATA-FILTERED	C50A135_C50A225	27	mixture	80	single	0.012559	0.8846168	1	2	2
SY150420CROSSORI0002-SORT_REDUCEDDATA-FILTERED	C50A135_C50A225	27	mixture	82	outside	0.036198	0.676821	2	2	1
SY150420CROSSORI0002-SORT_REDUCEDDATA-FILTERED	C50A135_C50A225	27	mixture	87	single	-0.07956	0.3626582	2	2	1
SY150420CROSSORI0002-SORT_REDUCEDDATA-FILTERED	C50A135_C50A225	27	mixture	92	single	-0.039119	0.6487195	1	2	2
SY150420CROSSORI0002-SORT_REDUCEDDATA-FILTERED	C50A135_C50A225	27	mixture	94	outside	-0.034907	0.6844064	1	2	2
SY150420CROSSORI0002-SORT_REDUCEDDATA-FILTERED	C50A135_C50A225	27	mixture	95	mixture	0.597571	1.590752e-14	1	2	2
SY150420CROSSORI0002-SORT_REDUCEDDATA-FILTERED	C50A135_C50A225	27	mixture	97	intermediate	0.323923	0.0001063432	1	2	2
SY150420CROSSORI0002-SORT_REDUCEDDATA-FILTERED	C50A135_C50A225	29	outside	30	outside	0.13841	0.1080607	2	1	2
SY150420CROSSORI0002-SORT_REDUCEDDATA-FILTERED	C50A135_C50A225	29	outside	33	mixture	0.42885	1.538783e-07	2	1	2
SY150420CROSSORI0002-SORT_REDUCEDDATA-FILTERED	C50A135_C50A225	29	outside	34	outside	0.011752	0.8907916	2	1	2
SY150420CROSSORI0002-SORT_REDUCEDDATA-FILTERED	C50A135_C50A225	29	outside	39	outside	-0.069925	0.4133829	2	1	2
SY150420CROSSORI0002-SORT_REDUCEDDATA-FILTERED	C50A135_C50A225	29	outside	4	single	-0.007802	0.9276358	2	1	2
SY150420CROSSORI0002-SORT_REDUCEDDATA-FILTERED	C50A135_C50A225	29	outside	41	outside	0.06632	0.4379295	2	1	2
SY150420CROSSORI0002-SORT_REDUCEDDATA-FILTERED	C50A135_C50A225	29	outside	42	outside	0.031155	0.7157946	2	1	2
SY150420CROSSORI0002-SORT_REDUCEDDATA-FILTERED	C50A135_C50A225	29	outside	44	outside	-0.03383	0.6936465	2	1	2
SY150420CROSSORI0002-SORT_REDUCEDDATA-FILTERED	C50A135_C50A225	29	outside	45	outside	0.163906	0.0538505	2	1	2
SY150420CROSSORI0002-SORT_REDUCEDDATA-FILTERED	C50A135_C50A225	29	outside	46	mixture	0.070114	0.4121156	2	1	2
SY150420CROSSORI0002-SORT_REDUCEDDATA-FILTERED	C50A135_C50A225	29	outside	47	single	0.062181	0.4703941	1	1	1
SY150420CROSSORI0002-SORT_REDUCEDDATA-FILTERED	C50A135_C50A225	29	outside	48	outside	0.049047	0.5678138	2	1	2
SY150420CROSSORI0002-SORT_REDUCEDDATA-FILTERED	C50A135_C50A225	29	outside	5	intermediate	0.033557	0.6959942	2	1	2
SY150420CROSSORI0002-SORT_REDUCEDDATA-FILTERED	C50A135_C50A225	29	outside	63	mixture	-0.050721	0.5575914	2	1	2
SY150420CROSSORI0002-SORT_REDUCEDDATA-FILTERED	C50A135_C50A225	29	outside	66	intermediate	0.223067	0.008302345	1	1	1
SY150420CROSSORI0002-SORT_REDUCEDDATA-FILTERED	C50A135_C50A225	29	outside	69	outside	0.065844	0.442908	2	1	2
SY150420CROSSORI0002-SORT_REDUCEDDATA-FILTERED	C50A135_C50A225	29	outside	7	single	-0.015429	0.8579785	1	1	1
SY150420CROSSORI0002-SORT_REDUCEDDATA-FILTERED	C50A135_C50A225	29	outside	71	outside	0.132508	0.1213098	2	1	2
SY150420CROSSORI0002-SORT_REDUCEDDATA-FILTERED	C50A135_C50A225	29	outside	74	outside	0.049011	0.5680957	2	1	2
SY150420CROSSORI0002-SORT_REDUCEDDATA-FILTERED	C50A135_C50A225	29	outside	76	single	0.059371	0.4891153	2	1	2
SY150420CROSSORI0002-SORT_REDUCEDDATA-FILTERED	C50A135_C50A225	29	outside	80	single	-0.16675	0.05147063	2	1	2
SY150420CROSSORI0002-SORT_REDUCEDDATA-FILTERED	C50A135_C50A225	29	outside	82	outside	-0.098942	0.2517883	1	1	1
SY150420CROSSORI0002-SORT_REDUCEDDATA-FILTERED	C50A135_C50A225	29	outside	87	single	-0.042631	0.6247789	1	1	1
SY150420CROSSORI0002-SORT_REDUCEDDATA-FILTERED	C50A135_C50A225	29	outside	92	single	0.194838	0.02153668	2	1	2
SY150420CROSSORI0002-SORT_REDUCEDDATA-FILTERED	C50A135_C50A225	29	outside	94	outside	0.028964	0.7350102	2	1	2
SY150420CROSSORI0002-SORT_REDUCEDDATA-FILTERED	C50A135_C50A225	29	outside	95	mixture	-0.083944	0.3294329	2	1	2
SY150420CROSSORI0002-SORT_REDUCEDDATA-FILTERED	C50A135_C50A225	29	outside	97	intermediate	0.051296	0.55017	2	1	2
SY150420CROSSORI0002-SORT_REDUCEDDATA-FILTERED	C50A135_C50A225	30	outside	33	mixture	0.285227	0.0007291804	1	2	2
SY150420CROSSORI0002-SORT_REDUCEDDATA-FILTERED	C50A135_C50A225	30	outside	34	outside	0.036954	0.6681292	1	2	2
SY150420CROSSORI0002-SORT_REDUCEDDATA-FILTERED	C50A135_C50A225	30	outside	39	outside	0.11521	0.1800471	1	2	2
SY150420CROSSORI0002-SORT_REDUCEDDATA-FILTERED	C50A135_C50A225	30	outside	4	single	0.044462	0.6072696	1	2	2
SY150420CROSSORI0002-SORT_REDUCEDDATA-FILTERED	C50A135_C50A225	30	outside	41	outside	0.123523	0.150417	1	2	2
SY150420CROSSORI0002-SORT_REDUCEDDATA-FILTERED	C50A135_C50A225	30	outside	42	outside	0.082147	0.3399251	1	2	2
SY150420CROSSORI0002-SORT_REDUCEDDATA-FILTERED	C50A135_C50A225	30	outside	44	outside	-0.068144	0.4305406	1	2	2
SY150420CROSSORI0002-SORT_REDUCEDDATA-FILTERED	C50A135_C50A225	30	outside	45	outside	0.12901	0.1329743	1	2	2
SY150420CROSSORI0002-SORT_REDUCEDDATA-FILTERED	C50A135_C50A225	30	outside	46	mixture	0.151457	0.07727414	1	2	2
SY150420CROSSORI0002-SORT_REDUCEDDATA-FILTERED	C50A135_C50A225	30	outside	47	single	-0.067561	0.4362298	2	2	1
SY150420CROSSORI0002-SORT_REDUCEDDATA-FILTERED	C50A135_C50A225	30	outside	48	outside	0.097876	0.2569587	1	2	2
SY150420CROSSORI0002-SORT_REDUCEDDATA-FILTERED	C50A135_C50A225	30	outside	5	intermediate	0.009785	0.9099833	1	2	2
SY150420CROSSORI0002-SORT_REDUCEDDATA-FILTERED	C50A135_C50A225	30	outside	63	mixture	0.421079	4.05702e-07	1	2	2
SY150420CROSSORI0002-SORT_REDUCEDDATA-FILTERED	C50A135_C50A225	30	outside	66	intermediate	0.161865	0.05879832	2	2	1
SY150420CROSSORI0002-SORT_REDUCEDDATA-FILTERED	C50A135_C50A225	30	outside	69	outside	-0.015058	0.8618733	1	2	2
SY150420CROSSORI0002-SORT_REDUCEDDATA-FILTERED	C50A135_C50A225	30	outside	7	single	0.098836	0.254084	2	2	1
SY150420CROSSORI0002-SORT_REDUCEDDATA-FILTERED	C50A135_C50A225	30	outside	71	outside	0.089499	0.3001197	1	2	2
SY150420CROSSORI0002-SORT_REDUCEDDATA-FILTERED	C50A135_C50A225	30	outside	74	outside	0.03079	0.7219584	1	2	2
SY150420CROSSORI0002-SORT_REDUCEDDATA-FILTERED	C50A135_C50A225	30	outside	76	single	0.06254	0.4694902	1	2	2
SY150420CROSSORI0002-SORT_REDUCEDDATA-FILTERED	C50A135_C50A225	30	outside	80	single	-0.021202	0.8071684	1	2	2
SY150420CROSSORI0002-SORT_REDUCEDDATA-FILTERED	C50A135_C50A225	30	outside	82	outside	0.078195	0.3673354	2	2	1
SY150420CROSSORI0002-SORT_REDUCEDDATA-FILTERED	C50A135_C50A225	30	outside	87	single	-0.087983	0.3157763	2	2	1
SY150420CROSSORI0002-SORT_REDUCEDDATA-FILTERED	C50A135_C50A225	30	outside	92	single	0.069173	0.4218613	1	2	2
SY150420CROSSORI0002-SORT_REDUCEDDATA-FILTERED	C50A135_C50A225	30	outside	94	outside	0.221901	0.009159118	1	2	2
SY150420CROSSORI0002-SORT_REDUCEDDATA-FILTERED	C50A135_C50A225	30	outside	95	mixture	0.430176	1.916583e-07	1	2	2
SY150420CROSSORI0002-SORT_REDUCEDDATA-FILTERED	C50A135_C50A225	30	outside	97	intermediate	0.252769	0.002882268	1	2	2
SY150420CROSSORI0002-SORT_REDUCEDDATA-FILTERED	C50A135_C50A225	33	mixture	34	outside	0.271759	0.001211398	1	2	2
SY150420CROSSORI0002-SORT_REDUCEDDATA-FILTERED	C50A135_C50A225	33	mixture	39	outside	0.025482	0.7658797	1	2	2
SY150420CROSSORI0002-SORT_REDUCEDDATA-FILTERED	C50A135_C50A225	33	mixture	4	single	0.117451	0.1700835	1	2	2
SY150420CROSSORI0002-SORT_REDUCEDDATA-FILTERED	C50A135_C50A225	33	mixture	41	outside	0.371058	6.898281e-06	1	2	2
SY150420CROSSORI0002-SORT_REDUCEDDATA-FILTERED	C50A135_C50A225	33	mixture	42	outside	0.246902	0.003387972	1	2	2
SY150420CROSSORI0002-SORT_REDUCEDDATA-FILTERED	C50A135_C50A225	33	mixture	44	outside	0.061919	0.4706275	1	2	2
SY150420CROSSORI0002-SORT_REDUCEDDATA-FILTERED	C50A135_C50A225	33	mixture	45	outside	0.193141	0.02272506	1	2	2
SY150420CROSSORI0002-SORT_REDUCEDDATA-FILTERED	C50A135_C50A225	33	mixture	46	mixture	0.131083	0.1240158	1	2	2
SY150420CROSSORI0002-SORT_REDUCEDDATA-FILTERED	C50A135_C50A225	33	mixture	47	single	0.056115	0.5148492	2	2	1
SY150420CROSSORI0002-SORT_REDUCEDDATA-FILTERED	C50A135_C50A225	33	mixture	48	outside	0.051602	0.5477923	1	2	2
SY150420CROSSORI0002-SORT_REDUCEDDATA-FILTERED	C50A135_C50A225	33	mixture	5	intermediate	0.046484	0.5882382	1	2	2
SY150420CROSSORI0002-SORT_REDUCEDDATA-FILTERED	C50A135_C50A225	33	mixture	63	mixture	-0.012702	0.8833108	1	2	2
SY150420CROSSORI0002-SORT_REDUCEDDATA-FILTERED	C50A135_C50A225	33	mixture	66	intermediate	0.241959	0.004109154	2	2	1
SY150420CROSSORI0002-SORT_REDUCEDDATA-FILTERED	C50A135_C50A225	33	mixture	69	outside	0.070227	0.4130775	1	2	2
SY150420CROSSORI0002-SORT_REDUCEDDATA-FILTERED	C50A135_C50A225	33	mixture	7	single	0.110935	0.1968577	2	2	1
SY150420CROSSORI0002-SORT_REDUCEDDATA-FILTERED	C50A135_C50A225	33	mixture	71	outside	0.268453	0.001454692	1	2	2
SY150420CROSSORI0002-SORT_REDUCEDDATA-FILTERED	C50A135_C50A225	33	mixture	74	outside	0.004313	0.9599582	1	2	2
SY150420CROSSORI0002-SORT_REDUCEDDATA-FILTERED	C50A135_C50A225	33	mixture	76	single	0.124886	0.1444412	1	2	2
SY150420CROSSORI0002-SORT_REDUCEDDATA-FILTERED	C50A135_C50A225	33	mixture	80	single	-0.03109	0.718358	1	2	2
SY150420CROSSORI0002-SORT_REDUCEDDATA-FILTERED	C50A135_C50A225	33	mixture	82	outside	0.056609	0.5127233	2	2	1
SY150420CROSSORI0002-SORT_REDUCEDDATA-FILTERED	C50A135_C50A225	33	mixture	87	single	-0.034782	0.6899079	2	2	1
SY150420CROSSORI0002-SORT_REDUCEDDATA-FILTERED	C50A135_C50A225	33	mixture	92	single	0.331282	6.78858e-05	1	2	2
SY150420CROSSORI0002-SORT_REDUCEDDATA-FILTERED	C50A135_C50A225	33	mixture	94	outside	0.057296	0.5028806	1	2	2
SY150420CROSSORI0002-SORT_REDUCEDDATA-FILTERED	C50A135_C50A225	33	mixture	95	mixture	0.017864	0.8358592	1	2	2
SY150420CROSSORI0002-SORT_REDUCEDDATA-FILTERED	C50A135_C50A225	33	mixture	97	intermediate	0.091162	0.2858339	1	2	2
SY150420CROSSORI0002-SORT_REDUCEDDATA-FILTERED	C50A135_C50A225	34	outside	39	outside	0.18029	0.03304055	1	2	2
SY150420CROSSORI0002-SORT_REDUCEDDATA-FILTERED	C50A135_C50A225	34	outside	4	single	0.226255	0.007400956	1	2	2
SY150420CROSSORI0002-SORT_REDUCEDDATA-FILTERED	C50A135_C50A225	34	outside	41	outside	0.170028	0.04459944	1	2	2
SY150420CROSSORI0002-SORT_REDUCEDDATA-FILTERED	C50A135_C50A225	34	outside	42	outside	0.165585	0.05056136	1	2	2
SY150420CROSSORI0002-SORT_REDUCEDDATA-FILTERED	C50A135_C50A225	34	outside	44	outside	0.134201	0.1152442	1	2	2
SY150420CROSSORI0002-SORT_REDUCEDDATA-FILTERED	C50A135_C50A225	34	outside	45	outside	0.230727	0.006095035	1	2	2
SY150420CROSSORI0002-SORT_REDUCEDDATA-FILTERED	C50A135_C50A225	34	outside	46	mixture	0.093539	0.2716543	1	2	2
SY150420CROSSORI0002-SORT_REDUCEDDATA-FILTERED	C50A135_C50A225	34	outside	47	single	0.076348	0.3734527	2	2	1
SY150420CROSSORI0002-SORT_REDUCEDDATA-FILTERED	C50A135_C50A225	34	outside	48	outside	0.160675	0.05882158	1	2	2
SY150420CROSSORI0002-SORT_REDUCEDDATA-FILTERED	C50A135_C50A225	34	outside	5	intermediate	0.15392	0.07043472	1	2	2
SY150420CROSSORI0002-SORT_REDUCEDDATA-FILTERED	C50A135_C50A225	34	outside	63	mixture	-0.06103	0.4786606	1	2	2
SY150420CROSSORI0002-SORT_REDUCEDDATA-FILTERED	C50A135_C50A225	34	outside	66	intermediate	0.223712	0.00788316	2	2	1
SY150420CROSSORI0002-SORT_REDUCEDDATA-FILTERED	C50A135_C50A225	34	outside	69	outside	0.281827	0.0007763628	1	2	2
SY150420CROSSORI0002-SORT_REDUCEDDATA-FILTERED	C50A135_C50A225	34	outside	7	single	0.231038	0.006403254	2	2	1
SY150420CROSSORI0002-SORT_REDUCEDDATA-FILTERED	C50A135_C50A225	34	outside	71	outside	0.239222	0.004565047	1	2	2
SY150420CROSSORI0002-SORT_REDUCEDDATA-FILTERED	C50A135_C50A225	34	outside	74	outside	0.074455	0.3837053	1	2	2
SY150420CROSSORI0002-SORT_REDUCEDDATA-FILTERED	C50A135_C50A225	34	outside	76	single	0.167168	0.04918971	1	2	2
SY150420CROSSORI0002-SORT_REDUCEDDATA-FILTERED	C50A135_C50A225	34	outside	80	single	0.094407	0.2707225	1	2	2
SY150420CROSSORI0002-SORT_REDUCEDDATA-FILTERED	C50A135_C50A225	34	outside	82	outside	0.202776	0.01748114	2	2	1
SY150420CROSSORI0002-SORT_REDUCEDDATA-FILTERED	C50A135_C50A225	34	outside	87	single	0.099094	0.2528378	2	2	1
SY150420CROSSORI0002-SORT_REDUCEDDATA-FILTERED	C50A135_C50A225	34	outside	92	single	0.22934	0.00641685	1	2	2
SY150420CROSSORI0002-SORT_REDUCEDDATA-FILTERED	C50A135_C50A225	34	outside	94	outside	0.065098	0.4447776	1	2	2
SY150420CROSSORI0002-SORT_REDUCEDDATA-FILTERED	C50A135_C50A225	34	outside	95	mixture	0.001066	0.9900987	1	2	2
SY150420CROSSORI0002-SORT_REDUCEDDATA-FILTERED	C50A135_C50A225	34	outside	97	intermediate	0.002026	0.9811186	1	2	2
SY150420CROSSORI0002-SORT_REDUCEDDATA-FILTERED	C50A135_C50A225	39	outside	4	single	-0.041262	0.6296031	1	2	2
SY150420CROSSORI0002-SORT_REDUCEDDATA-FILTERED	C50A135_C50A225	39	outside	41	outside	0.260129	0.001909799	1	2	2
SY150420CROSSORI0002-SORT_REDUCEDDATA-FILTERED	C50A135_C50A225	39	outside	42	outside	0.094461	0.2669405	1	2	2
SY150420CROSSORI0002-SORT_REDUCEDDATA-FILTERED	C50A135_C50A225	39	outside	44	outside	0.006713	0.9374811	1	2	2
SY150420CROSSORI0002-SORT_REDUCEDDATA-FILTERED	C50A135_C50A225	39	outside	45	outside	0.179574	0.03375448	1	2	2
SY150420CROSSORI0002-SORT_REDUCEDDATA-FILTERED	C50A135_C50A225	39	outside	46	mixture	0.212549	0.01169415	1	2	2
SY150420CROSSORI0002-SORT_REDUCEDDATA-FILTERED	C50A135_C50A225	39	outside	47	single	0.061232	0.4755707	2	2	1
SY150420CROSSORI0002-SORT_REDUCEDDATA-FILTERED	C50A135_C50A225	39	outside	48	outside	0.26849	0.001394637	1	2	2
SY150420CROSSORI0002-SORT_REDUCEDDATA-FILTERED	C50A135_C50A225	39	outside	5	intermediate	0.221388	0.008815184	1	2	2
SY150420CROSSORI0002-SORT_REDUCEDDATA-FILTERED	C50A135_C50A225	39	outside	63	mixture	0.000344	0.9968145	1	2	2
SY150420CROSSORI0002-SORT_REDUCEDDATA-FILTERED	C50A135_C50A225	39	outside	66	intermediate	-0.082823	0.3306226	2	2	1
SY150420CROSSORI0002-SORT_REDUCEDDATA-FILTERED	C50A135_C50A225	39	outside	69	outside	0.176613	0.0375433	1	2	2
SY150420CROSSORI0002-SORT_REDUCEDDATA-FILTERED	C50A135_C50A225	39	outside	7	single	0.170406	0.04568946	2	2	1
SY150420CROSSORI0002-SORT_REDUCEDDATA-FILTERED	C50A135_C50A225	39	outside	71	outside	0.113019	0.1852734	1	2	2
SY150420CROSSORI0002-SORT_REDUCEDDATA-FILTERED	C50A135_C50A225	39	outside	74	outside	0.299546	0.0003405565	1	2	2
SY150420CROSSORI0002-SORT_REDUCEDDATA-FILTERED	C50A135_C50A225	39	outside	76	single	0.154855	0.0687257	1	2	2
SY150420CROSSORI0002-SORT_REDUCEDDATA-FILTERED	C50A135_C50A225	39	outside	80	single	0.047867	0.5771754	1	2	2
SY150420CROSSORI0002-SORT_REDUCEDDATA-FILTERED	C50A135_C50A225	39	outside	82	outside	0.097591	0.2565751	2	2	1
SY150420CROSSORI0002-SORT_REDUCEDDATA-FILTERED	C50A135_C50A225	39	outside	87	single	0.112307	0.1946782	2	2	1
SY150420CROSSORI0002-SORT_REDUCEDDATA-FILTERED	C50A135_C50A225	39	outside	92	single	0.160157	0.05872693	1	2	2
SY150420CROSSORI0002-SORT_REDUCEDDATA-FILTERED	C50A135_C50A225	39	outside	94	outside	0.218202	0.009599238	1	2	2
SY150420CROSSORI0002-SORT_REDUCEDDATA-FILTERED	C50A135_C50A225	39	outside	95	mixture	-0.05774	0.501146	1	2	2
SY150420CROSSORI0002-SORT_REDUCEDDATA-FILTERED	C50A135_C50A225	39	outside	97	intermediate	-0.029419	0.731004	1	2	2
SY150420CROSSORI0002-SORT_REDUCEDDATA-FILTERED	C50A135_C50A225	4	single	41	outside	-0.070856	0.407176	1	2	2
SY150420CROSSORI0002-SORT_REDUCEDDATA-FILTERED	C50A135_C50A225	4	single	42	outside	0.042833	0.6166041	1	2	2
SY150420CROSSORI0002-SORT_REDUCEDDATA-FILTERED	C50A135_C50A225	4	single	44	outside	0.135807	0.1122359	1	2	2
SY150420CROSSORI0002-SORT_REDUCEDDATA-FILTERED	C50A135_C50A225	4	single	45	outside	-0.000125	0.9988325	1	2	2
SY150420CROSSORI0002-SORT_REDUCEDDATA-FILTERED	C50A135_C50A225	4	single	46	mixture	0.138396	0.1042144	1	2	2
SY150420CROSSORI0002-SORT_REDUCEDDATA-FILTERED	C50A135_C50A225	4	single	47	single	0.018326	0.8316722	2	2	1
SY150420CROSSORI0002-SORT_REDUCEDDATA-FILTERED	C50A135_C50A225	4	single	48	outside	0.217036	0.01055908	1	2	2
SY150420CROSSORI0002-SORT_REDUCEDDATA-FILTERED	C50A135_C50A225	4	single	5	intermediate	0.073842	0.3893876	1	2	2
SY150420CROSSORI0002-SORT_REDUCEDDATA-FILTERED	C50A135_C50A225	4	single	63	mixture	0.124177	0.1497686	1	2	2
SY150420CROSSORI0002-SORT_REDUCEDDATA-FILTERED	C50A135_C50A225	4	single	66	intermediate	0.106658	0.2114123	2	2	1
SY150420CROSSORI0002-SORT_REDUCEDDATA-FILTERED	C50A135_C50A225	4	single	69	outside	0.203432	0.01670522	1	2	2
SY150420CROSSORI0002-SORT_REDUCEDDATA-FILTERED	C50A135_C50A225	4	single	7	single	0.16447	0.05479027	2	2	1
SY150420CROSSORI0002-SORT_REDUCEDDATA-FILTERED	C50A135_C50A225	4	single	71	outside	0.148786	0.08157019	1	2	2
SY150420CROSSORI0002-SORT_REDUCEDDATA-FILTERED	C50A135_C50A225	4	single	74	outside	0.090111	0.2932225	1	2	2
SY150420CROSSORI0002-SORT_REDUCEDDATA-FILTERED	C50A135_C50A225	4	single	76	single	0.139773	0.1007808	1	2	2
SY150420CROSSORI0002-SORT_REDUCEDDATA-FILTERED	C50A135_C50A225	4	single	80	single	0.058068	0.5003085	1	2	2
SY150420CROSSORI0002-SORT_REDUCEDDATA-FILTERED	C50A135_C50A225	4	single	82	outside	0.190193	0.02656679	2	2	1
SY150420CROSSORI0002-SORT_REDUCEDDATA-FILTERED	C50A135_C50A225	4	single	87	single	-0.051868	0.5517152	2	2	1
SY150420CROSSORI0002-SORT_REDUCEDDATA-FILTERED	C50A135_C50A225	4	single	92	single	0.208511	0.01376841	1	2	2
SY150420CROSSORI0002-SORT_REDUCEDDATA-FILTERED	C50A135_C50A225	4	single	94	outside	0.161131	0.05809784	1	2	2
SY150420CROSSORI0002-SORT_REDUCEDDATA-FILTERED	C50A135_C50A225	4	single	95	mixture	0.038629	0.6540356	1	2	2
SY150420CROSSORI0002-SORT_REDUCEDDATA-FILTERED	C50A135_C50A225	4	single	97	intermediate	0.012822	0.8813437	1	2	2
SY150420CROSSORI0002-SORT_REDUCEDDATA-FILTERED	C50A135_C50A225	41	outside	42	outside	0.235033	0.005185433	1	2	2
SY150420CROSSORI0002-SORT_REDUCEDDATA-FILTERED	C50A135_C50A225	41	outside	44	outside	0.046473	0.5869568	1	2	2
SY150420CROSSORI0002-SORT_REDUCEDDATA-FILTERED	C50A135_C50A225	41	outside	45	outside	0.213594	0.01127922	1	2	2
SY150420CROSSORI0002-SORT_REDUCEDDATA-FILTERED	C50A135_C50A225	41	outside	46	mixture	0.253663	0.002493749	1	2	2
SY150420CROSSORI0002-SORT_REDUCEDDATA-FILTERED	C50A135_C50A225	41	outside	47	single	0.236317	0.005263017	2	2	1
SY150420CROSSORI0002-SORT_REDUCEDDATA-FILTERED	C50A135_C50A225	41	outside	48	outside	0.111875	0.1897908	1	2	2
SY150420CROSSORI0002-SORT_REDUCEDDATA-FILTERED	C50A135_C50A225	41	outside	5	intermediate	0.099833	0.2422789	1	2	2
SY150420CROSSORI0002-SORT_REDUCEDDATA-FILTERED	C50A135_C50A225	41	outside	63	mixture	-0.073061	0.3961821	1	2	2
SY150420CROSSORI0002-SORT_REDUCEDDATA-FILTERED	C50A135_C50A225	41	outside	66	intermediate	0.0648	0.4468696	2	2	1
SY150420CROSSORI0002-SORT_REDUCEDDATA-FILTERED	C50A135_C50A225	41	outside	69	outside	0.086705	0.3101467	1	2	2
SY150420CROSSORI0002-SORT_REDUCEDDATA-FILTERED	C50A135_C50A225	41	outside	7	single	0.237702	0.004995532	2	2	1
SY150420CROSSORI0002-SORT_REDUCEDDATA-FILTERED	C50A135_C50A225	41	outside	71	outside	0.123244	0.1483402	1	2	2
SY150420CROSSORI0002-SORT_REDUCEDDATA-FILTERED	C50A135_C50A225	41	outside	74	outside	0.105185	0.2178249	1	2	2
SY150420CROSSORI0002-SORT_REDUCEDDATA-FILTERED	C50A135_C50A225	41	outside	76	single	0.181755	0.03224333	1	2	2
SY150420CROSSORI0002-SORT_REDUCEDDATA-FILTERED	C50A135_C50A225	41	outside	80	single	-0.006921	0.9357857	1	2	2
SY150420CROSSORI0002-SORT_REDUCEDDATA-FILTERED	C50A135_C50A225	41	outside	82	outside	-0.085193	0.3222635	2	2	1
SY150420CROSSORI0002-SORT_REDUCEDDATA-FILTERED	C50A135_C50A225	41	outside	87	single	0.220516	0.0101682	2	2	1
SY150420CROSSORI0002-SORT_REDUCEDDATA-FILTERED	C50A135_C50A225	41	outside	92	single	0.291252	0.0004807628	1	2	2
SY150420CROSSORI0002-SORT_REDUCEDDATA-FILTERED	C50A135_C50A225	41	outside	94	outside	0.062901	0.4603262	1	2	2
SY150420CROSSORI0002-SORT_REDUCEDDATA-FILTERED	C50A135_C50A225	41	outside	95	mixture	-0.047779	0.577874	1	2	2
SY150420CROSSORI0002-SORT_REDUCEDDATA-FILTERED	C50A135_C50A225	41	outside	97	intermediate	0.09086	0.2874411	1	2	2
SY150420CROSSORI0002-SORT_REDUCEDDATA-FILTERED	C50A135_C50A225	42	outside	44	outside	0.045602	0.5939924	1	2	2
SY150420CROSSORI0002-SORT_REDUCEDDATA-FILTERED	C50A135_C50A225	42	outside	45	outside	0.14225	0.09362708	1	2	2
SY150420CROSSORI0002-SORT_REDUCEDDATA-FILTERED	C50A135_C50A225	42	outside	46	mixture	0.104238	0.2203326	1	2	2
SY150420CROSSORI0002-SORT_REDUCEDDATA-FILTERED	C50A135_C50A225	42	outside	47	single	0.107012	0.2115707	2	2	1
SY150420CROSSORI0002-SORT_REDUCEDDATA-FILTERED	C50A135_C50A225	42	outside	48	outside	0.225054	0.007729927	1	2	2
SY150420CROSSORI0002-SORT_REDUCEDDATA-FILTERED	C50A135_C50A225	42	outside	5	intermediate	-0.043064	0.6147053	1	2	2
SY150420CROSSORI0002-SORT_REDUCEDDATA-FILTERED	C50A135_C50A225	42	outside	63	mixture	0.017752	0.8368754	1	2	2
SY150420CROSSORI0002-SORT_REDUCEDDATA-FILTERED	C50A135_C50A225	42	outside	66	intermediate	-0.021943	0.7969171	2	2	1
SY150420CROSSORI0002-SORT_REDUCEDDATA-FILTERED	C50A135_C50A225	42	outside	69	outside	0.093095	0.2756992	1	2	2
SY150420CROSSORI0002-SORT_REDUCEDDATA-FILTERED	C50A135_C50A225	42	outside	7	single	0.083575	0.3297768	2	2	1
SY150420CROSSORI0002-SORT_REDUCEDDATA-FILTERED	C50A135_C50A225	42	outside	71	outside	0.238508	0.004691363	1	2	2
SY150420CROSSORI0002-SORT_REDUCEDDATA-FILTERED	C50A135_C50A225	42	outside	74	outside	-0.001953	0.9817935	1	2	2
SY150420CROSSORI0002-SORT_REDUCEDDATA-FILTERED	C50A135_C50A225	42	outside	76	single	-0.004933	0.9540387	1	2	2
SY150420CROSSORI0002-SORT_REDUCEDDATA-FILTERED	C50A135_C50A225	42	outside	80	single	0.089893	0.2943963	1	2	2
SY150420CROSSORI0002-SORT_REDUCEDDATA-FILTERED	C50A135_C50A225	42	outside	82	outside	0.071113	0.4089326	2	2	1
SY150420CROSSORI0002-SORT_REDUCEDDATA-FILTERED	C50A135_C50A225	42	outside	87	single	0.087764	0.3114414	2	2	1
SY150420CROSSORI0002-SORT_REDUCEDDATA-FILTERED	C50A135_C50A225	42	outside	92	single	0.2157	0.01048159	1	2	2
SY150420CROSSORI0002-SORT_REDUCEDDATA-FILTERED	C50A135_C50A225	42	outside	94	outside	0.042966	0.6142264	1	2	2
SY150420CROSSORI0002-SORT_REDUCEDDATA-FILTERED	C50A135_C50A225	42	outside	95	mixture	-0.021047	0.8064335	1	2	2
SY150420CROSSORI0002-SORT_REDUCEDDATA-FILTERED	C50A135_C50A225	42	outside	97	intermediate	0.038465	0.6530264	1	2	2
SY150420CROSSORI0002-SORT_REDUCEDDATA-FILTERED	C50A135_C50A225	44	outside	45	outside	-0.025657	0.7643225	1	2	2
SY150420CROSSORI0002-SORT_REDUCEDDATA-FILTERED	C50A135_C50A225	44	outside	46	mixture	0.315505	0.0001547928	1	2	2
SY150420CROSSORI0002-SORT_REDUCEDDATA-FILTERED	C50A135_C50A225	44	outside	47	single	0.037292	0.6652766	2	2	1
SY150420CROSSORI0002-SORT_REDUCEDDATA-FILTERED	C50A135_C50A225	44	outside	48	outside	-0.070262	0.4128431	1	2	2
SY150420CROSSORI0002-SORT_REDUCEDDATA-FILTERED	C50A135_C50A225	44	outside	5	intermediate	0.094563	0.2699233	1	2	2
SY150420CROSSORI0002-SORT_REDUCEDDATA-FILTERED	C50A135_C50A225	44	outside	63	mixture	-0.075671	0.381262	1	2	2
SY150420CROSSORI0002-SORT_REDUCEDDATA-FILTERED	C50A135_C50A225	44	outside	66	intermediate	0.0152	0.8590351	2	2	1
SY150420CROSSORI0002-SORT_REDUCEDDATA-FILTERED	C50A135_C50A225	44	outside	69	outside	0.118375	0.1667221	1	2	2
SY150420CROSSORI0002-SORT_REDUCEDDATA-FILTERED	C50A135_C50A225	44	outside	7	single	0.138203	0.1072787	2	2	1
SY150420CROSSORI0002-SORT_REDUCEDDATA-FILTERED	C50A135_C50A225	44	outside	71	outside	0.112367	0.1894646	1	2	2
SY150420CROSSORI0002-SORT_REDUCEDDATA-FILTERED	C50A135_C50A225	44	outside	74	outside	0.1285	0.1330884	1	2	2
SY150420CROSSORI0002-SORT_REDUCEDDATA-FILTERED	C50A135_C50A225	44	outside	76	single	0.156733	0.06638503	1	2	2
SY150420CROSSORI0002-SORT_REDUCEDDATA-FILTERED	C50A135_C50A225	44	outside	80	single	-0.127162	0.1386657	1	2	2
SY150420CROSSORI0002-SORT_REDUCEDDATA-FILTERED	C50A135_C50A225	44	outside	82	outside	0.26834	0.001522177	2	2	1
SY150420CROSSORI0002-SORT_REDUCEDDATA-FILTERED	C50A135_C50A225	44	outside	87	single	0.021272	0.8072606	2	2	1
SY150420CROSSORI0002-SORT_REDUCEDDATA-FILTERED	C50A135_C50A225	44	outside	92	single	0.136761	0.1084107	1	2	2
SY150420CROSSORI0002-SORT_REDUCEDDATA-FILTERED	C50A135_C50A225	44	outside	94	outside	0.035941	0.6744467	1	2	2
SY150420CROSSORI0002-SORT_REDUCEDDATA-FILTERED	C50A135_C50A225	44	outside	95	mixture	0.03149	0.7148906	1	2	2
SY150420CROSSORI0002-SORT_REDUCEDDATA-FILTERED	C50A135_C50A225	44	outside	97	intermediate	-0.009114	0.9155125	1	2	2
SY150420CROSSORI0002-SORT_REDUCEDDATA-FILTERED	C50A135_C50A225	45	outside	46	mixture	0.145041	0.0873005	1	2	2
SY150420CROSSORI0002-SORT_REDUCEDDATA-FILTERED	C50A135_C50A225	45	outside	47	single	0.249675	0.003144351	2	2	1
SY150420CROSSORI0002-SORT_REDUCEDDATA-FILTERED	C50A135_C50A225	45	outside	48	outside	0.133117	0.1182361	1	2	2
SY150420CROSSORI0002-SORT_REDUCEDDATA-FILTERED	C50A135_C50A225	45	outside	5	intermediate	0.159547	0.06064458	1	2	2
SY150420CROSSORI0002-SORT_REDUCEDDATA-FILTERED	C50A135_C50A225	45	outside	63	mixture	0.021924	0.799273	1	2	2
SY150420CROSSORI0002-SORT_REDUCEDDATA-FILTERED	C50A135_C50A225	45	outside	66	intermediate	0.097017	0.2541533	2	2	1
SY150420CROSSORI0002-SORT_REDUCEDDATA-FILTERED	C50A135_C50A225	45	outside	69	outside	0.111314	0.1920345	1	2	2
SY150420CROSSORI0002-SORT_REDUCEDDATA-FILTERED	C50A135_C50A225	45	outside	7	single	0.181532	0.03310112	2	2	1
SY150420CROSSORI0002-SORT_REDUCEDDATA-FILTERED	C50A135_C50A225	45	outside	71	outside	0.052953	0.5358516	1	2	2
SY150420CROSSORI0002-SORT_REDUCEDDATA-FILTERED	C50A135_C50A225	45	outside	74	outside	0.178473	0.03554645	1	2	2
SY150420CROSSORI0002-SORT_REDUCEDDATA-FILTERED	C50A135_C50A225	45	outside	76	single	0.071306	0.4041958	1	2	2
SY150420CROSSORI0002-SORT_REDUCEDDATA-FILTERED	C50A135_C50A225	45	outside	80	single	0.015501	0.8568009	1	2	2
SY150420CROSSORI0002-SORT_REDUCEDDATA-FILTERED	C50A135_C50A225	45	outside	82	outside	-0.014959	0.8622654	2	2	1
SY150420CROSSORI0002-SORT_REDUCEDDATA-FILTERED	C50A135_C50A225	45	outside	87	single	-0.002128	0.9804598	2	2	1
SY150420CROSSORI0002-SORT_REDUCEDDATA-FILTERED	C50A135_C50A225	45	outside	92	single	0.271588	0.001170819	1	2	2
SY150420CROSSORI0002-SORT_REDUCEDDATA-FILTERED	C50A135_C50A225	45	outside	94	outside	0.095336	0.2625104	1	2	2
SY150420CROSSORI0002-SORT_REDUCEDDATA-FILTERED	C50A135_C50A225	45	outside	95	mixture	-0.135766	0.1123435	1	2	2
SY150420CROSSORI0002-SORT_REDUCEDDATA-FILTERED	C50A135_C50A225	45	outside	97	intermediate	0.233937	0.005575753	1	2	2
SY150420CROSSORI0002-SORT_REDUCEDDATA-FILTERED	C50A135_C50A225	46	mixture	47	single	0.112657	0.1883159	2	2	1
SY150420CROSSORI0002-SORT_REDUCEDDATA-FILTERED	C50A135_C50A225	46	mixture	48	outside	0.159521	0.06068613	1	2	2
SY150420CROSSORI0002-SORT_REDUCEDDATA-FILTERED	C50A135_C50A225	46	mixture	5	intermediate	0.16628	0.05042447	1	2	2
SY150420CROSSORI0002-SORT_REDUCEDDATA-FILTERED	C50A135_C50A225	46	mixture	63	mixture	0.00369	0.9658618	1	2	2
SY150420CROSSORI0002-SORT_REDUCEDDATA-FILTERED	C50A135_C50A225	46	mixture	66	intermediate	0.032175	0.7058911	2	2	1
SY150420CROSSORI0002-SORT_REDUCEDDATA-FILTERED	C50A135_C50A225	46	mixture	69	outside	0.290131	0.0005311455	1	2	2
SY150420CROSSORI0002-SORT_REDUCEDDATA-FILTERED	C50A135_C50A225	46	mixture	7	single	0.344453	3.519948e-05	2	2	1
SY150420CROSSORI0002-SORT_REDUCEDDATA-FILTERED	C50A135_C50A225	46	mixture	71	outside	0.016105	0.8507411	1	2	2
SY150420CROSSORI0002-SORT_REDUCEDDATA-FILTERED	C50A135_C50A225	46	mixture	74	outside	0.224114	0.007996154	1	2	2
SY150420CROSSORI0002-SORT_REDUCEDDATA-FILTERED	C50A135_C50A225	46	mixture	76	single	0.245479	0.003582953	1	2	2
SY150420CROSSORI0002-SORT_REDUCEDDATA-FILTERED	C50A135_C50A225	46	mixture	80	single	-0.039068	0.6491451	1	2	2
SY150420CROSSORI0002-SORT_REDUCEDDATA-FILTERED	C50A135_C50A225	46	mixture	82	outside	0.13067	0.1280164	2	2	1
SY150420CROSSORI0002-SORT_REDUCEDDATA-FILTERED	C50A135_C50A225	46	mixture	87	single	0.190858	0.02659772	2	2	1
SY150420CROSSORI0002-SORT_REDUCEDDATA-FILTERED	C50A135_C50A225	46	mixture	92	single	0.167489	0.04792988	1	2	2
SY150420CROSSORI0002-SORT_REDUCEDDATA-FILTERED	C50A135_C50A225	46	mixture	94	outside	0.127456	0.1334382	1	2	2
SY150420CROSSORI0002-SORT_REDUCEDDATA-FILTERED	C50A135_C50A225	46	mixture	95	mixture	0.139156	0.1035739	1	2	2
SY150420CROSSORI0002-SORT_REDUCEDDATA-FILTERED	C50A135_C50A225	46	mixture	97	intermediate	0.078763	0.3567115	1	2	2
SY150420CROSSORI0002-SORT_REDUCEDDATA-FILTERED	C50A135_C50A225	47	single	48	outside	0.220251	0.009704196	2	1	2
SY150420CROSSORI0002-SORT_REDUCEDDATA-FILTERED	C50A135_C50A225	47	single	5	intermediate	0.151406	0.07737637	2	1	2
SY150420CROSSORI0002-SORT_REDUCEDDATA-FILTERED	C50A135_C50A225	47	single	63	mixture	-0.020597	0.8125715	2	1	2
SY150420CROSSORI0002-SORT_REDUCEDDATA-FILTERED	C50A135_C50A225	47	single	66	intermediate	-0.049225	0.5664063	1	1	1
SY150420CROSSORI0002-SORT_REDUCEDDATA-FILTERED	C50A135_C50A225	47	single	69	outside	0.198513	0.02004857	2	1	2
SY150420CROSSORI0002-SORT_REDUCEDDATA-FILTERED	C50A135_C50A225	47	single	7	single	0.211209	0.01357672	1	1	1
SY150420CROSSORI0002-SORT_REDUCEDDATA-FILTERED	C50A135_C50A225	47	single	71	outside	0.0535	0.5346567	2	1	2
SY150420CROSSORI0002-SORT_REDUCEDDATA-FILTERED	C50A135_C50A225	47	single	74	outside	0.227684	0.007455164	2	1	2
SY150420CROSSORI0002-SORT_REDUCEDDATA-FILTERED	C50A135_C50A225	47	single	76	single	0.118865	0.166529	2	1	2
SY150420CROSSORI0002-SORT_REDUCEDDATA-FILTERED	C50A135_C50A225	47	single	80	single	-0.143298	0.09605099	2	1	2
SY150420CROSSORI0002-SORT_REDUCEDDATA-FILTERED	C50A135_C50A225	47	single	82	outside	0.022809	0.7928713	1	1	1
SY150420CROSSORI0002-SORT_REDUCEDDATA-FILTERED	C50A135_C50A225	47	single	87	single	0.212308	0.01415198	1	1	1
SY150420CROSSORI0002-SORT_REDUCEDDATA-FILTERED	C50A135_C50A225	47	single	92	single	0.037026	0.6663563	2	1	2
SY150420CROSSORI0002-SORT_REDUCEDDATA-FILTERED	C50A135_C50A225	47	single	94	outside	0.124942	0.1442597	2	1	2
SY150420CROSSORI0002-SORT_REDUCEDDATA-FILTERED	C50A135_C50A225	47	single	95	mixture	-0.015456	0.8582588	2	1	2
SY150420CROSSORI0002-SORT_REDUCEDDATA-FILTERED	C50A135_C50A225	47	single	97	intermediate	0.083007	0.3348787	2	1	2
SY150420CROSSORI0002-SORT_REDUCEDDATA-FILTERED	C50A135_C50A225	48	outside	5	intermediate	0.125783	0.141555	1	2	2
SY150420CROSSORI0002-SORT_REDUCEDDATA-FILTERED	C50A135_C50A225	48	outside	63	mixture	0.092771	0.2827221	1	2	2
SY150420CROSSORI0002-SORT_REDUCEDDATA-FILTERED	C50A135_C50A225	48	outside	66	intermediate	-0.0024	0.9776266	2	2	1
SY150420CROSSORI0002-SORT_REDUCEDDATA-FILTERED	C50A135_C50A225	48	outside	69	outside	0.373382	6.465095e-06	1	2	2
SY150420CROSSORI0002-SORT_REDUCEDDATA-FILTERED	C50A135_C50A225	48	outside	7	single	0.17881	0.03656217	2	2	1
SY150420CROSSORI0002-SORT_REDUCEDDATA-FILTERED	C50A135_C50A225	48	outside	71	outside	0.273006	0.00119656	1	2	2
SY150420CROSSORI0002-SORT_REDUCEDDATA-FILTERED	C50A135_C50A225	48	outside	74	outside	0.148436	0.08229886	1	2	2
SY150420CROSSORI0002-SORT_REDUCEDDATA-FILTERED	C50A135_C50A225	48	outside	76	single	0.100803	0.2394374	1	2	2
SY150420CROSSORI0002-SORT_REDUCEDDATA-FILTERED	C50A135_C50A225	48	outside	80	single	0.043733	0.611852	1	2	2
SY150420CROSSORI0002-SORT_REDUCEDDATA-FILTERED	C50A135_C50A225	48	outside	82	outside	0.117208	0.1741637	2	2	1
SY150420CROSSORI0002-SORT_REDUCEDDATA-FILTERED	C50A135_C50A225	48	outside	87	single	0.106749	0.2178348	2	2	1
SY150420CROSSORI0002-SORT_REDUCEDDATA-FILTERED	C50A135_C50A225	48	outside	92	single	0.235862	0.005186555	1	2	2
SY150420CROSSORI0002-SORT_REDUCEDDATA-FILTERED	C50A135_C50A225	48	outside	94	outside	0.250527	0.002933821	1	2	2
SY150420CROSSORI0002-SORT_REDUCEDDATA-FILTERED	C50A135_C50A225	48	outside	95	mixture	-0.088578	0.3033363	1	2	2
SY150420CROSSORI0002-SORT_REDUCEDDATA-FILTERED	C50A135_C50A225	48	outside	97	intermediate	0.08106	0.3445887	1	2	2
SY150420CROSSORI0002-SORT_REDUCEDDATA-FILTERED	C50A135_C50A225	5	intermediate	63	mixture	-0.236755	0.005518486	1	2	2
SY150420CROSSORI0002-SORT_REDUCEDDATA-FILTERED	C50A135_C50A225	5	intermediate	66	intermediate	-0.052328	0.5406798	2	2	1
SY150420CROSSORI0002-SORT_REDUCEDDATA-FILTERED	C50A135_C50A225	5	intermediate	69	outside	0.195505	0.02156237	1	2	2
SY150420CROSSORI0002-SORT_REDUCEDDATA-FILTERED	C50A135_C50A225	5	intermediate	7	single	0.034604	0.6880935	2	2	1
SY150420CROSSORI0002-SORT_REDUCEDDATA-FILTERED	C50A135_C50A225	5	intermediate	71	outside	-0.035169	0.6821645	1	2	2
SY150420CROSSORI0002-SORT_REDUCEDDATA-FILTERED	C50A135_C50A225	5	intermediate	74	outside	0.22396	0.00827511	1	2	2
SY150420CROSSORI0002-SORT_REDUCEDDATA-FILTERED	C50A135_C50A225	5	intermediate	76	single	0.170559	0.04549303	1	2	2
SY150420CROSSORI0002-SORT_REDUCEDDATA-FILTERED	C50A135_C50A225	5	intermediate	80	single	0.132559	0.1225473	1	2	2
SY150420CROSSORI0002-SORT_REDUCEDDATA-FILTERED	C50A135_C50A225	5	intermediate	82	outside	0.248436	0.003541341	2	2	1
SY150420CROSSORI0002-SORT_REDUCEDDATA-FILTERED	C50A135_C50A225	5	intermediate	87	single	0.14381	0.09736611	2	2	1
SY150420CROSSORI0002-SORT_REDUCEDDATA-FILTERED	C50A135_C50A225	5	intermediate	92	single	0.162569	0.05586447	1	2	2
SY150420CROSSORI0002-SORT_REDUCEDDATA-FILTERED	C50A135_C50A225	5	intermediate	94	outside	0.044624	0.6019362	1	2	2
SY150420CROSSORI0002-SORT_REDUCEDDATA-FILTERED	C50A135_C50A225	5	intermediate	95	mixture	-0.145066	0.09076965	1	2	2
SY150420CROSSORI0002-SORT_REDUCEDDATA-FILTERED	C50A135_C50A225	5	intermediate	97	intermediate	0.055117	0.520822	1	2	2
SY150420CROSSORI0002-SORT_REDUCEDDATA-FILTERED	C50A135_C50A225	63	mixture	66	intermediate	0.245407	0.00384715	2	2	1
SY150420CROSSORI0002-SORT_REDUCEDDATA-FILTERED	C50A135_C50A225	63	mixture	69	outside	-0.061705	0.47545	1	2	2
SY150420CROSSORI0002-SORT_REDUCEDDATA-FILTERED	C50A135_C50A225	63	mixture	7	single	0.049357	0.569703	2	2	1
SY150420CROSSORI0002-SORT_REDUCEDDATA-FILTERED	C50A135_C50A225	63	mixture	71	outside	0.11354	0.1881311	1	2	2
SY150420CROSSORI0002-SORT_REDUCEDDATA-FILTERED	C50A135_C50A225	63	mixture	74	outside	-0.049522	0.5669581	1	2	2
SY150420CROSSORI0002-SORT_REDUCEDDATA-FILTERED	C50A135_C50A225	63	mixture	76	single	0.002169	0.9800092	1	2	2
SY150420CROSSORI0002-SORT_REDUCEDDATA-FILTERED	C50A135_C50A225	63	mixture	80	single	-0.06879	0.4279071	1	2	2
SY150420CROSSORI0002-SORT_REDUCEDDATA-FILTERED	C50A135_C50A225	63	mixture	82	outside	-0.086665	0.3193953	2	2	1
SY150420CROSSORI0002-SORT_REDUCEDDATA-FILTERED	C50A135_C50A225	63	mixture	87	single	-0.249534	0.003908512	2	2	1
SY150420CROSSORI0002-SORT_REDUCEDDATA-FILTERED	C50A135_C50A225	63	mixture	92	single	-0.099585	0.2469411	1	2	2
SY150420CROSSORI0002-SORT_REDUCEDDATA-FILTERED	C50A135_C50A225	63	mixture	94	outside	0.005835	0.946047	1	2	2
SY150420CROSSORI0002-SORT_REDUCEDDATA-FILTERED	C50A135_C50A225	63	mixture	95	mixture	0.400466	1.488977e-06	1	2	2
SY150420CROSSORI0002-SORT_REDUCEDDATA-FILTERED	C50A135_C50A225	63	mixture	97	intermediate	0.161949	0.05961145	1	2	2
SY150420CROSSORI0002-SORT_REDUCEDDATA-FILTERED	C50A135_C50A225	66	intermediate	69	outside	0.101056	0.2365302	2	1	2
SY150420CROSSORI0002-SORT_REDUCEDDATA-FILTERED	C50A135_C50A225	66	intermediate	7	single	0.083618	0.329531	1	1	1
SY150420CROSSORI0002-SORT_REDUCEDDATA-FILTERED	C50A135_C50A225	66	intermediate	71	outside	0.065109	0.4463586	2	1	2
SY150420CROSSORI0002-SORT_REDUCEDDATA-FILTERED	C50A135_C50A225	66	intermediate	74	outside	-0.018756	0.8265348	2	1	2
SY150420CROSSORI0002-SORT_REDUCEDDATA-FILTERED	C50A135_C50A225	66	intermediate	76	single	-0.086361	0.3120727	2	1	2
SY150420CROSSORI0002-SORT_REDUCEDDATA-FILTERED	C50A135_C50A225	66	intermediate	80	single	-0.04865	0.5709517	2	1	2
SY150420CROSSORI0002-SORT_REDUCEDDATA-FILTERED	C50A135_C50A225	66	intermediate	82	outside	0.082739	0.3364456	1	1	1
SY150420CROSSORI0002-SORT_REDUCEDDATA-FILTERED	C50A135_C50A225	66	intermediate	87	single	-0.117516	0.1746448	1	1	1
SY150420CROSSORI0002-SORT_REDUCEDDATA-FILTERED	C50A135_C50A225	66	intermediate	92	single	-0.01094	0.8979193	2	1	2
SY150420CROSSORI0002-SORT_REDUCEDDATA-FILTERED	C50A135_C50A225	66	intermediate	94	outside	-0.028038	0.7422754	2	1	2
SY150420CROSSORI0002-SORT_REDUCEDDATA-FILTERED	C50A135_C50A225	66	intermediate	95	mixture	0.135961	0.1118239	2	1	2
SY150420CROSSORI0002-SORT_REDUCEDDATA-FILTERED	C50A135_C50A225	66	intermediate	97	intermediate	0.163276	0.05479188	2	1	2
SY150420CROSSORI0002-SORT_REDUCEDDATA-FILTERED	C50A135_C50A225	69	outside	7	single	0.191889	0.0246823	2	2	1
SY150420CROSSORI0002-SORT_REDUCEDDATA-FILTERED	C50A135_C50A225	69	outside	71	outside	0.372385	6.873079e-06	1	2	2
SY150420CROSSORI0002-SORT_REDUCEDDATA-FILTERED	C50A135_C50A225	69	outside	74	outside	0.208543	0.01410449	1	2	2
SY150420CROSSORI0002-SORT_REDUCEDDATA-FILTERED	C50A135_C50A225	69	outside	76	single	0.112127	0.1904165	1	2	2
SY150420CROSSORI0002-SORT_REDUCEDDATA-FILTERED	C50A135_C50A225	69	outside	80	single	-0.024806	0.7735541	1	2	2
SY150420CROSSORI0002-SORT_REDUCEDDATA-FILTERED	C50A135_C50A225	69	outside	82	outside	0.465922	9.608818e-09	2	2	1
SY150420CROSSORI0002-SORT_REDUCEDDATA-FILTERED	C50A135_C50A225	69	outside	87	single	0.209679	0.01503369	2	2	1
SY150420CROSSORI0002-SORT_REDUCEDDATA-FILTERED	C50A135_C50A225	69	outside	92	single	0.207536	0.01422733	1	2	2
SY150420CROSSORI0002-SORT_REDUCEDDATA-FILTERED	C50A135_C50A225	69	outside	94	outside	0.226239	0.007405236	1	2	2
SY150420CROSSORI0002-SORT_REDUCEDDATA-FILTERED	C50A135_C50A225	69	outside	95	mixture	-0.117511	0.1714475	1	2	2
SY150420CROSSORI0002-SORT_REDUCEDDATA-FILTERED	C50A135_C50A225	69	outside	97	intermediate	0.002547	0.9763458	1	2	2
SY150420CROSSORI0002-SORT_REDUCEDDATA-FILTERED	C50A135_C50A225	7	single	71	outside	0.139711	0.1034646	2	1	2
SY150420CROSSORI0002-SORT_REDUCEDDATA-FILTERED	C50A135_C50A225	7	single	74	outside	0.084839	0.3242818	2	1	2
SY150420CROSSORI0002-SORT_REDUCEDDATA-FILTERED	C50A135_C50A225	7	single	76	single	0.143118	0.09523624	2	1	2
SY150420CROSSORI0002-SORT_REDUCEDDATA-FILTERED	C50A135_C50A225	7	single	80	single	0.018773	0.8282638	2	1	2
SY150420CROSSORI0002-SORT_REDUCEDDATA-FILTERED	C50A135_C50A225	7	single	82	outside	0.071916	0.4071669	1	1	1
SY150420CROSSORI0002-SORT_REDUCEDDATA-FILTERED	C50A135_C50A225	7	single	87	single	-0.054437	0.533719	1	1	1
SY150420CROSSORI0002-SORT_REDUCEDDATA-FILTERED	C50A135_C50A225	7	single	92	single	0.10824	0.206342	2	1	2
SY150420CROSSORI0002-SORT_REDUCEDDATA-FILTERED	C50A135_C50A225	7	single	94	outside	0.195939	0.02126758	2	1	2
SY150420CROSSORI0002-SORT_REDUCEDDATA-FILTERED	C50A135_C50A225	7	single	95	mixture	0.007347	0.9323481	2	1	2
SY150420CROSSORI0002-SORT_REDUCEDDATA-FILTERED	C50A135_C50A225	7	single	97	intermediate	0.080534	0.3495268	2	1	2
SY150420CROSSORI0002-SORT_REDUCEDDATA-FILTERED	C50A135_C50A225	71	outside	74	outside	0.199933	0.01871773	1	2	2
SY150420CROSSORI0002-SORT_REDUCEDDATA-FILTERED	C50A135_C50A225	71	outside	76	single	0.097181	0.2568258	1	2	2
SY150420CROSSORI0002-SORT_REDUCEDDATA-FILTERED	C50A135_C50A225	71	outside	80	single	0.118178	0.1690103	1	2	2
SY150420CROSSORI0002-SORT_REDUCEDDATA-FILTERED	C50A135_C50A225	71	outside	82	outside	0.203653	0.01740487	2	2	1
SY150420CROSSORI0002-SORT_REDUCEDDATA-FILTERED	C50A135_C50A225	71	outside	87	single	-0.050086	0.5654848	2	2	1
SY150420CROSSORI0002-SORT_REDUCEDDATA-FILTERED	C50A135_C50A225	71	outside	92	single	0.170256	0.04508937	1	2	2
SY150420CROSSORI0002-SORT_REDUCEDDATA-FILTERED	C50A135_C50A225	71	outside	94	outside	0.058751	0.4920775	1	2	2
SY150420CROSSORI0002-SORT_REDUCEDDATA-FILTERED	C50A135_C50A225	71	outside	95	mixture	-0.083911	0.3296199	1	2	2
SY150420CROSSORI0002-SORT_REDUCEDDATA-FILTERED	C50A135_C50A225	71	outside	97	intermediate	-0.025514	0.7664287	1	2	2
SY150420CROSSORI0002-SORT_REDUCEDDATA-FILTERED	C50A135_C50A225	74	outside	76	single	0.051012	0.5523838	1	2	2
SY150420CROSSORI0002-SORT_REDUCEDDATA-FILTERED	C50A135_C50A225	74	outside	80	single	0.037757	0.6613533	1	2	2
SY150420CROSSORI0002-SORT_REDUCEDDATA-FILTERED	C50A135_C50A225	74	outside	82	outside	0.066857	0.4393187	2	2	1
SY150420CROSSORI0002-SORT_REDUCEDDATA-FILTERED	C50A135_C50A225	74	outside	87	single	0.158322	0.06768672	2	2	1
SY150420CROSSORI0002-SORT_REDUCEDDATA-FILTERED	C50A135_C50A225	74	outside	92	single	0.178176	0.03585992	1	2	2
SY150420CROSSORI0002-SORT_REDUCEDDATA-FILTERED	C50A135_C50A225	74	outside	94	outside	0.124227	0.145104	1	2	2
SY150420CROSSORI0002-SORT_REDUCEDDATA-FILTERED	C50A135_C50A225	74	outside	95	mixture	0.057911	0.5014652	1	2	2
SY150420CROSSORI0002-SORT_REDUCEDDATA-FILTERED	C50A135_C50A225	74	outside	97	intermediate	0.068907	0.421939	1	2	2
SY150420CROSSORI0002-SORT_REDUCEDDATA-FILTERED	C50A135_C50A225	76	single	80	single	0.129415	0.1317509	1	2	2
SY150420CROSSORI0002-SORT_REDUCEDDATA-FILTERED	C50A135_C50A225	76	single	82	outside	0.086174	0.318505	2	2	1
SY150420CROSSORI0002-SORT_REDUCEDDATA-FILTERED	C50A135_C50A225	76	single	87	single	0.162865	0.06007938	2	2	1
SY150420CROSSORI0002-SORT_REDUCEDDATA-FILTERED	C50A135_C50A225	76	single	92	single	0.079773	0.3505617	1	2	2
SY150420CROSSORI0002-SORT_REDUCEDDATA-FILTERED	C50A135_C50A225	76	single	94	outside	0.035345	0.6795531	1	2	2
SY150420CROSSORI0002-SORT_REDUCEDDATA-FILTERED	C50A135_C50A225	76	single	95	mixture	0.034842	0.6860627	1	2	2
SY150420CROSSORI0002-SORT_REDUCEDDATA-FILTERED	C50A135_C50A225	76	single	97	intermediate	0.007431	0.9310701	1	2	2
SY150420CROSSORI0002-SORT_REDUCEDDATA-FILTERED	C50A135_C50A225	80	single	82	outside	0.059745	0.4912393	2	2	1
SY150420CROSSORI0002-SORT_REDUCEDDATA-FILTERED	C50A135_C50A225	80	single	87	single	0.034805	0.690838	2	2	1
SY150420CROSSORI0002-SORT_REDUCEDDATA-FILTERED	C50A135_C50A225	80	single	92	single	0.001491	0.9861521	1	2	2
SY150420CROSSORI0002-SORT_REDUCEDDATA-FILTERED	C50A135_C50A225	80	single	94	outside	0.006249	0.942007	1	2	2
SY150420CROSSORI0002-SORT_REDUCEDDATA-FILTERED	C50A135_C50A225	80	single	95	mixture	0.036721	0.6712553	1	2	2
SY150420CROSSORI0002-SORT_REDUCEDDATA-FILTERED	C50A135_C50A225	80	single	97	intermediate	-0.126556	0.1405729	1	2	2
SY150420CROSSORI0002-SORT_REDUCEDDATA-FILTERED	C50A135_C50A225	82	outside	87	single	-0.050449	0.5656538	1	1	1
SY150420CROSSORI0002-SORT_REDUCEDDATA-FILTERED	C50A135_C50A225	82	outside	92	single	0.049822	0.5631524	2	1	2
SY150420CROSSORI0002-SORT_REDUCEDDATA-FILTERED	C50A135_C50A225	82	outside	94	outside	0.212636	0.01260867	2	1	2
SY150420CROSSORI0002-SORT_REDUCEDDATA-FILTERED	C50A135_C50A225	82	outside	95	mixture	0.036752	0.6721514	2	1	2
SY150420CROSSORI0002-SORT_REDUCEDDATA-FILTERED	C50A135_C50A225	82	outside	97	intermediate	0.0116	0.8933741	2	1	2
SY150420CROSSORI0002-SORT_REDUCEDDATA-FILTERED	C50A135_C50A225	87	single	92	single	0.123503	0.1535495	2	1	2
SY150420CROSSORI0002-SORT_REDUCEDDATA-FILTERED	C50A135_C50A225	87	single	94	outside	-0.009398	0.913854	2	1	2
SY150420CROSSORI0002-SORT_REDUCEDDATA-FILTERED	C50A135_C50A225	87	single	95	mixture	-0.073634	0.3996132	2	1	2
SY150420CROSSORI0002-SORT_REDUCEDDATA-FILTERED	C50A135_C50A225	87	single	97	intermediate	-0.044436	0.6101829	2	1	2
SY150420CROSSORI0002-SORT_REDUCEDDATA-FILTERED	C50A135_C50A225	92	single	94	outside	0.14048	0.0978241	1	2	2
SY150420CROSSORI0002-SORT_REDUCEDDATA-FILTERED	C50A135_C50A225	92	single	95	mixture	-0.097047	0.2574868	1	2	2
SY150420CROSSORI0002-SORT_REDUCEDDATA-FILTERED	C50A135_C50A225	92	single	97	intermediate	0.027447	0.7484156	1	2	2
SY150420CROSSORI0002-SORT_REDUCEDDATA-FILTERED	C50A135_C50A225	94	outside	95	mixture	0.015165	0.8598731	1	2	2
SY150420CROSSORI0002-SORT_REDUCEDDATA-FILTERED	C50A135_C50A225	94	outside	97	intermediate	0.126446	0.1380001	1	2	2
SY150420CROSSORI0002-SORT_REDUCEDDATA-FILTERED	C50A135_C50A225	95	mixture	97	intermediate	0.30844	0.0002454719	1	2	2
SY150420CROSSORI0002-SORT_REDUCEDDATA-FILTERED	C50A157.5_C50A247.5	1	outside	101	outside	0.146224	0.1051209	1	1	1
SY150420CROSSORI0002-SORT_REDUCEDDATA-FILTERED	C50A157.5_C50A247.5	1	outside	12	outside	0.156218	0.08706573	2	1	2
SY150420CROSSORI0002-SORT_REDUCEDDATA-FILTERED	C50A157.5_C50A247.5	1	outside	13	mixture	0.120218	0.1871803	1	1	1
SY150420CROSSORI0002-SORT_REDUCEDDATA-FILTERED	C50A157.5_C50A247.5	1	outside	14	single	-0.038582	0.6717953	1	1	1
SY150420CROSSORI0002-SORT_REDUCEDDATA-FILTERED	C50A157.5_C50A247.5	1	outside	21	mixture	0.057365	0.5285435	1	1	1
SY150420CROSSORI0002-SORT_REDUCEDDATA-FILTERED	C50A157.5_C50A247.5	1	outside	22	mixture	0.264725	0.002966424	1	1	1
SY150420CROSSORI0002-SORT_REDUCEDDATA-FILTERED	C50A157.5_C50A247.5	1	outside	26	outside	0.15392	0.08917309	1	1	1
SY150420CROSSORI0002-SORT_REDUCEDDATA-FILTERED	C50A157.5_C50A247.5	1	outside	27	mixture	-0.019599	0.8296362	2	1	2
SY150420CROSSORI0002-SORT_REDUCEDDATA-FILTERED	C50A157.5_C50A247.5	1	outside	28	single	-0.053469	0.5569596	2	1	2
SY150420CROSSORI0002-SORT_REDUCEDDATA-FILTERED	C50A157.5_C50A247.5	1	outside	29	outside	-0.03176	0.7272919	2	1	2
SY150420CROSSORI0002-SORT_REDUCEDDATA-FILTERED	C50A157.5_C50A247.5	1	outside	3	outside	0.058005	0.5222294	1	1	1
SY150420CROSSORI0002-SORT_REDUCEDDATA-FILTERED	C50A157.5_C50A247.5	1	outside	31	outside	0.172722	0.05711141	2	1	2
SY150420CROSSORI0002-SORT_REDUCEDDATA-FILTERED	C50A157.5_C50A247.5	1	outside	33	mixture	0.055201	0.5442359	2	1	2
SY150420CROSSORI0002-SORT_REDUCEDDATA-FILTERED	C50A157.5_C50A247.5	1	outside	35	mixture	0.064071	0.4813994	2	1	2
SY150420CROSSORI0002-SORT_REDUCEDDATA-FILTERED	C50A157.5_C50A247.5	1	outside	39	outside	0.085932	0.3446351	2	1	2
SY150420CROSSORI0002-SORT_REDUCEDDATA-FILTERED	C50A157.5_C50A247.5	1	outside	4	single	0.051854	0.5689518	2	1	2
SY150420CROSSORI0002-SORT_REDUCEDDATA-FILTERED	C50A157.5_C50A247.5	1	outside	44	outside	-0.019175	0.8325866	2	1	2
SY150420CROSSORI0002-SORT_REDUCEDDATA-FILTERED	C50A157.5_C50A247.5	1	outside	45	outside	0.078933	0.3835256	2	1	2
SY150420CROSSORI0002-SORT_REDUCEDDATA-FILTERED	C50A157.5_C50A247.5	1	outside	46	mixture	0.134259	0.1371079	2	1	2
SY150420CROSSORI0002-SORT_REDUCEDDATA-FILTERED	C50A157.5_C50A247.5	1	outside	47	single	0.150847	0.09445897	1	1	1
SY150420CROSSORI0002-SORT_REDUCEDDATA-FILTERED	C50A157.5_C50A247.5	1	outside	48	outside	0.193866	0.03167027	1	1	1
SY150420CROSSORI0002-SORT_REDUCEDDATA-FILTERED	C50A157.5_C50A247.5	1	outside	5	intermediate	-0.042118	0.6423188	1	1	1
SY150420CROSSORI0002-SORT_REDUCEDDATA-FILTERED	C50A157.5_C50A247.5	1	outside	50	outside	0.174891	0.05204307	1	1	1
SY150420CROSSORI0002-SORT_REDUCEDDATA-FILTERED	C50A157.5_C50A247.5	1	outside	52	outside	0.144444	0.1094707	1	1	1
SY150420CROSSORI0002-SORT_REDUCEDDATA-FILTERED	C50A157.5_C50A247.5	1	outside	54	outside	-0.005916	0.9482214	2	1	2
SY150420CROSSORI0002-SORT_REDUCEDDATA-FILTERED	C50A157.5_C50A247.5	1	outside	66	intermediate	0.138256	0.1272575	1	1	1
SY150420CROSSORI0002-SORT_REDUCEDDATA-FILTERED	C50A157.5_C50A247.5	1	outside	69	outside	0.133809	0.1384425	2	1	2
SY150420CROSSORI0002-SORT_REDUCEDDATA-FILTERED	C50A157.5_C50A247.5	1	outside	7	single	0.018339	0.8397878	2	1	2
SY150420CROSSORI0002-SORT_REDUCEDDATA-FILTERED	C50A157.5_C50A247.5	1	outside	72	outside	-0.192943	0.03179505	1	1	1
SY150420CROSSORI0002-SORT_REDUCEDDATA-FILTERED	C50A157.5_C50A247.5	1	outside	73	outside	0.068086	0.4542951	2	1	2
SY150420CROSSORI0002-SORT_REDUCEDDATA-FILTERED	C50A157.5_C50A247.5	1	outside	76	single	0.132037	0.1437893	2	1	2
SY150420CROSSORI0002-SORT_REDUCEDDATA-FILTERED	C50A157.5_C50A247.5	1	outside	77	outside	0.084267	0.3540936	1	1	1
SY150420CROSSORI0002-SORT_REDUCEDDATA-FILTERED	C50A157.5_C50A247.5	1	outside	79	outside	0.119472	0.1881068	1	1	1
SY150420CROSSORI0002-SORT_REDUCEDDATA-FILTERED	C50A157.5_C50A247.5	1	outside	82	outside	0.10362	0.2521019	1	1	1
SY150420CROSSORI0002-SORT_REDUCEDDATA-FILTERED	C50A157.5_C50A247.5	1	outside	83	single	0.262266	0.003254858	2	1	2
SY150420CROSSORI0002-SORT_REDUCEDDATA-FILTERED	C50A157.5_C50A247.5	1	outside	92	single	0.120678	0.1836544	2	1	2
SY150420CROSSORI0002-SORT_REDUCEDDATA-FILTERED	C50A157.5_C50A247.5	1	outside	95	mixture	0.054641	0.5483304	2	1	2
SY150420CROSSORI0002-SORT_REDUCEDDATA-FILTERED	C50A157.5_C50A247.5	1	outside	97	intermediate	0.00996	0.9132993	2	1	2
SY150420CROSSORI0002-SORT_REDUCEDDATA-FILTERED	C50A157.5_C50A247.5	101	outside	12	outside	-0.00499	0.9561382	2	1	2
SY150420CROSSORI0002-SORT_REDUCEDDATA-FILTERED	C50A157.5_C50A247.5	101	outside	13	mixture	0.095609	0.288854	1	1	1
SY150420CROSSORI0002-SORT_REDUCEDDATA-FILTERED	C50A157.5_C50A247.5	101	outside	14	single	0.010617	0.9060754	1	1	1
SY150420CROSSORI0002-SORT_REDUCEDDATA-FILTERED	C50A157.5_C50A247.5	101	outside	21	mixture	-0.156624	0.07987531	1	1	1
SY150420CROSSORI0002-SORT_REDUCEDDATA-FILTERED	C50A157.5_C50A247.5	101	outside	22	mixture	0.334766	0.0001273917	1	1	1
SY150420CROSSORI0002-SORT_REDUCEDDATA-FILTERED	C50A157.5_C50A247.5	101	outside	26	outside	0.205573	0.02145323	1	1	1
SY150420CROSSORI0002-SORT_REDUCEDDATA-FILTERED	C50A157.5_C50A247.5	101	outside	27	mixture	-0.135204	0.1327489	2	1	2
SY150420CROSSORI0002-SORT_REDUCEDDATA-FILTERED	C50A157.5_C50A247.5	101	outside	28	single	-0.025362	0.7780214	2	1	2
SY150420CROSSORI0002-SORT_REDUCEDDATA-FILTERED	C50A157.5_C50A247.5	101	outside	29	outside	0.199687	0.02497637	2	1	2
SY150420CROSSORI0002-SORT_REDUCEDDATA-FILTERED	C50A157.5_C50A247.5	101	outside	3	outside	0.30718	0.0004433308	1	1	1
SY150420CROSSORI0002-SORT_REDUCEDDATA-FILTERED	C50A157.5_C50A247.5	101	outside	31	outside	0.364282	2.962819e-05	2	1	2
SY150420CROSSORI0002-SORT_REDUCEDDATA-FILTERED	C50A157.5_C50A247.5	101	outside	33	mixture	0.308002	0.0004752688	2	1	2
SY150420CROSSORI0002-SORT_REDUCEDDATA-FILTERED	C50A157.5_C50A247.5	101	outside	35	mixture	0.377316	1.32919e-05	2	1	2
SY150420CROSSORI0002-SORT_REDUCEDDATA-FILTERED	C50A157.5_C50A247.5	101	outside	39	outside	0.087972	0.3292766	2	1	2
SY150420CROSSORI0002-SORT_REDUCEDDATA-FILTERED	C50A157.5_C50A247.5	101	outside	4	single	0.179732	0.04489492	2	1	2
SY150420CROSSORI0002-SORT_REDUCEDDATA-FILTERED	C50A157.5_C50A247.5	101	outside	44	outside	0.046581	0.6030418	2	1	2
SY150420CROSSORI0002-SORT_REDUCEDDATA-FILTERED	C50A157.5_C50A247.5	101	outside	45	outside	0.213155	0.01655613	2	1	2
SY150420CROSSORI0002-SORT_REDUCEDDATA-FILTERED	C50A157.5_C50A247.5	101	outside	46	mixture	0.30638	0.0004596508	2	1	2
SY150420CROSSORI0002-SORT_REDUCEDDATA-FILTERED	C50A157.5_C50A247.5	101	outside	47	single	0.173883	0.05057008	1	1	1
SY150420CROSSORI0002-SORT_REDUCEDDATA-FILTERED	C50A157.5_C50A247.5	101	outside	48	outside	0.229732	0.009959129	1	1	1
SY150420CROSSORI0002-SORT_REDUCEDDATA-FILTERED	C50A157.5_C50A247.5	101	outside	5	intermediate	0.114529	0.1997923	1	1	1
SY150420CROSSORI0002-SORT_REDUCEDDATA-FILTERED	C50A157.5_C50A247.5	101	outside	50	outside	-0.028002	0.755614	1	1	1
SY150420CROSSORI0002-SORT_REDUCEDDATA-FILTERED	C50A157.5_C50A247.5	101	outside	52	outside	0.361839	2.915919e-05	1	1	1
SY150420CROSSORI0002-SORT_REDUCEDDATA-FILTERED	C50A157.5_C50A247.5	101	outside	54	outside	0.169043	0.05845966	2	1	2
SY150420CROSSORI0002-SORT_REDUCEDDATA-FILTERED	C50A157.5_C50A247.5	101	outside	66	intermediate	0.175182	0.04976134	1	1	1
SY150420CROSSORI0002-SORT_REDUCEDDATA-FILTERED	C50A157.5_C50A247.5	101	outside	69	outside	0.05215	0.563544	2	1	2
SY150420CROSSORI0002-SORT_REDUCEDDATA-FILTERED	C50A157.5_C50A247.5	101	outside	7	single	0.323552	0.0002068408	2	1	2
SY150420CROSSORI0002-SORT_REDUCEDDATA-FILTERED	C50A157.5_C50A247.5	101	outside	72	outside	0.066803	0.4573464	1	1	1
SY150420CROSSORI0002-SORT_REDUCEDDATA-FILTERED	C50A157.5_C50A247.5	101	outside	73	outside	0.075893	0.4002358	2	1	2
SY150420CROSSORI0002-SORT_REDUCEDDATA-FILTERED	C50A157.5_C50A247.5	101	outside	76	single	0.255578	0.00373087	2	1	2
SY150420CROSSORI0002-SORT_REDUCEDDATA-FILTERED	C50A157.5_C50A247.5	101	outside	77	outside	0.167043	0.06155073	1	1	1
SY150420CROSSORI0002-SORT_REDUCEDDATA-FILTERED	C50A157.5_C50A247.5	101	outside	79	outside	0.016107	0.8590714	1	1	1
SY150420CROSSORI0002-SORT_REDUCEDDATA-FILTERED	C50A157.5_C50A247.5	101	outside	82	outside	0.064046	0.4779568	1	1	1
SY150420CROSSORI0002-SORT_REDUCEDDATA-FILTERED	C50A157.5_C50A247.5	101	outside	83	single	0.206813	0.02015139	2	1	2
SY150420CROSSORI0002-SORT_REDUCEDDATA-FILTERED	C50A157.5_C50A247.5	101	outside	92	single	0.228869	0.009944359	2	1	2
SY150420CROSSORI0002-SORT_REDUCEDDATA-FILTERED	C50A157.5_C50A247.5	101	outside	95	mixture	0.123073	0.1697681	2	1	2
SY150420CROSSORI0002-SORT_REDUCEDDATA-FILTERED	C50A157.5_C50A247.5	101	outside	97	intermediate	0.058413	0.5193035	2	1	2
SY150420CROSSORI0002-SORT_REDUCEDDATA-FILTERED	C50A157.5_C50A247.5	12	outside	13	mixture	0.098547	0.2801786	2	2	1
SY150420CROSSORI0002-SORT_REDUCEDDATA-FILTERED	C50A157.5_C50A247.5	12	outside	14	single	0.297009	0.0008500439	2	2	1
SY150420CROSSORI0002-SORT_REDUCEDDATA-FILTERED	C50A157.5_C50A247.5	12	outside	21	mixture	0.179696	0.04672423	2	2	1
SY150420CROSSORI0002-SORT_REDUCEDDATA-FILTERED	C50A157.5_C50A247.5	12	outside	22	mixture	0.143321	0.1137735	2	2	1
SY150420CROSSORI0002-SORT_REDUCEDDATA-FILTERED	C50A157.5_C50A247.5	12	outside	26	outside	0.050535	0.5804136	2	2	1
SY150420CROSSORI0002-SORT_REDUCEDDATA-FILTERED	C50A157.5_C50A247.5	12	outside	27	mixture	0.298278	0.0008469651	1	2	2
SY150420CROSSORI0002-SORT_REDUCEDDATA-FILTERED	C50A157.5_C50A247.5	12	outside	28	single	0.01656	0.8557459	1	2	2
SY150420CROSSORI0002-SORT_REDUCEDDATA-FILTERED	C50A157.5_C50A247.5	12	outside	29	outside	0.00965	0.9156389	1	2	2
SY150420CROSSORI0002-SORT_REDUCEDDATA-FILTERED	C50A157.5_C50A247.5	12	outside	3	outside	0.10827	0.231325	2	2	1
SY150420CROSSORI0002-SORT_REDUCEDDATA-FILTERED	C50A157.5_C50A247.5	12	outside	31	outside	0.206763	0.02231225	1	2	2
SY150420CROSSORI0002-SORT_REDUCEDDATA-FILTERED	C50A157.5_C50A247.5	12	outside	33	mixture	-0.016204	0.8593928	1	2	2
SY150420CROSSORI0002-SORT_REDUCEDDATA-FILTERED	C50A157.5_C50A247.5	12	outside	35	mixture	0.109338	0.2286492	1	2	2
SY150420CROSSORI0002-SORT_REDUCEDDATA-FILTERED	C50A157.5_C50A247.5	12	outside	39	outside	0.059308	0.5163978	1	2	2
SY150420CROSSORI0002-SORT_REDUCEDDATA-FILTERED	C50A157.5_C50A247.5	12	outside	4	single	0.041441	0.6503965	1	2	2
SY150420CROSSORI0002-SORT_REDUCEDDATA-FILTERED	C50A157.5_C50A247.5	12	outside	44	outside	0.136686	0.1300846	1	2	2
SY150420CROSSORI0002-SORT_REDUCEDDATA-FILTERED	C50A157.5_C50A247.5	12	outside	45	outside	0.046526	0.6093483	1	2	2
SY150420CROSSORI0002-SORT_REDUCEDDATA-FILTERED	C50A157.5_C50A247.5	12	outside	46	mixture	0.139479	0.1223454	1	2	2
SY150420CROSSORI0002-SORT_REDUCEDDATA-FILTERED	C50A157.5_C50A247.5	12	outside	47	single	0.238758	0.007573693	2	2	1
SY150420CROSSORI0002-SORT_REDUCEDDATA-FILTERED	C50A157.5_C50A247.5	12	outside	48	outside	0.220575	0.01463071	2	2	1
SY150420CROSSORI0002-SORT_REDUCEDDATA-FILTERED	C50A157.5_C50A247.5	12	outside	5	intermediate	0.091889	0.3100991	2	2	1
SY150420CROSSORI0002-SORT_REDUCEDDATA-FILTERED	C50A157.5_C50A247.5	12	outside	50	outside	0.199469	0.02697335	2	2	1
SY150420CROSSORI0002-SORT_REDUCEDDATA-FILTERED	C50A157.5_C50A247.5	12	outside	52	outside	0.091296	0.3132438	2	2	1
SY150420CROSSORI0002-SORT_REDUCEDDATA-FILTERED	C50A157.5_C50A247.5	12	outside	54	outside	0.204933	0.02297786	1	2	2
SY150420CROSSORI0002-SORT_REDUCEDDATA-FILTERED	C50A157.5_C50A247.5	12	outside	66	intermediate	0.185529	0.03992946	2	2	1
SY150420CROSSORI0002-SORT_REDUCEDDATA-FILTERED	C50A157.5_C50A247.5	12	outside	69	outside	0.192696	0.03346544	1	2	2
SY150420CROSSORI0002-SORT_REDUCEDDATA-FILTERED	C50A157.5_C50A247.5	12	outside	7	single	-0.014494	0.873061	1	2	2
SY150420CROSSORI0002-SORT_REDUCEDDATA-FILTERED	C50A157.5_C50A247.5	12	outside	72	outside	-0.129835	0.1523443	2	2	1
SY150420CROSSORI0002-SORT_REDUCEDDATA-FILTERED	C50A157.5_C50A247.5	12	outside	73	outside	0.013741	0.880589	1	2	2
SY150420CROSSORI0002-SORT_REDUCEDDATA-FILTERED	C50A157.5_C50A247.5	12	outside	76	single	0.073779	0.4154402	1	2	2
SY150420CROSSORI0002-SORT_REDUCEDDATA-FILTERED	C50A157.5_C50A247.5	12	outside	77	outside	0.088797	0.3287253	2	2	1
SY150420CROSSORI0002-SORT_REDUCEDDATA-FILTERED	C50A157.5_C50A247.5	12	outside	79	outside	0.279064	0.001937398	2	2	1
SY150420CROSSORI0002-SORT_REDUCEDDATA-FILTERED	C50A157.5_C50A247.5	12	outside	82	outside	0.228057	0.01152283	2	2	1
SY150420CROSSORI0002-SORT_REDUCEDDATA-FILTERED	C50A157.5_C50A247.5	12	outside	83	single	-0.012664	0.8894343	1	2	2
SY150420CROSSORI0002-SORT_REDUCEDDATA-FILTERED	C50A157.5_C50A247.5	12	outside	92	single	0.128394	0.1569854	1	2	2
SY150420CROSSORI0002-SORT_REDUCEDDATA-FILTERED	C50A157.5_C50A247.5	12	outside	95	mixture	0.425365	9.373334e-07	1	2	2
SY150420CROSSORI0002-SORT_REDUCEDDATA-FILTERED	C50A157.5_C50A247.5	12	outside	97	intermediate	0.248695	0.005948557	1	2	2
SY150420CROSSORI0002-SORT_REDUCEDDATA-FILTERED	C50A157.5_C50A247.5	13	mixture	14	single	0.137936	0.1265751	1	1	1
SY150420CROSSORI0002-SORT_REDUCEDDATA-FILTERED	C50A157.5_C50A247.5	13	mixture	21	mixture	0.095844	0.289642	1	1	1
SY150420CROSSORI0002-SORT_REDUCEDDATA-FILTERED	C50A157.5_C50A247.5	13	mixture	22	mixture	0.202619	0.0240157	1	1	1
SY150420CROSSORI0002-SORT_REDUCEDDATA-FILTERED	C50A157.5_C50A247.5	13	mixture	26	outside	0.187171	0.03817343	1	1	1
SY150420CROSSORI0002-SORT_REDUCEDDATA-FILTERED	C50A157.5_C50A247.5	13	mixture	27	mixture	0.173598	0.05482672	2	1	2
SY150420CROSSORI0002-SORT_REDUCEDDATA-FILTERED	C50A157.5_C50A247.5	13	mixture	28	single	0.055268	0.5420808	2	1	2
SY150420CROSSORI0002-SORT_REDUCEDDATA-FILTERED	C50A157.5_C50A247.5	13	mixture	29	outside	-0.009971	0.912482	2	1	2
SY150420CROSSORI0002-SORT_REDUCEDDATA-FILTERED	C50A157.5_C50A247.5	13	mixture	3	outside	0.098751	0.2732267	1	1	1
SY150420CROSSORI0002-SORT_REDUCEDDATA-FILTERED	C50A157.5_C50A247.5	13	mixture	31	outside	0.239618	0.007599455	2	1	2
SY150420CROSSORI0002-SORT_REDUCEDDATA-FILTERED	C50A157.5_C50A247.5	13	mixture	33	mixture	0.075496	0.4065808	2	1	2
SY150420CROSSORI0002-SORT_REDUCEDDATA-FILTERED	C50A157.5_C50A247.5	13	mixture	35	mixture	0.119516	0.1861223	2	1	2
SY150420CROSSORI0002-SORT_REDUCEDDATA-FILTERED	C50A157.5_C50A247.5	13	mixture	39	outside	-0.009248	0.919139	2	1	2
SY150420CROSSORI0002-SORT_REDUCEDDATA-FILTERED	C50A157.5_C50A247.5	13	mixture	4	single	0.049803	0.5843515	2	1	2
SY150420CROSSORI0002-SORT_REDUCEDDATA-FILTERED	C50A157.5_C50A247.5	13	mixture	44	outside	0.042093	0.6411508	2	1	2
SY150420CROSSORI0002-SORT_REDUCEDDATA-FILTERED	C50A157.5_C50A247.5	13	mixture	45	outside	-0.036301	0.6889554	2	1	2
SY150420CROSSORI0002-SORT_REDUCEDDATA-FILTERED	C50A157.5_C50A247.5	13	mixture	46	mixture	0.143882	0.1094157	2	1	2
SY150420CROSSORI0002-SORT_REDUCEDDATA-FILTERED	C50A157.5_C50A247.5	13	mixture	47	single	0.135392	0.1322049	1	1	1
SY150420CROSSORI0002-SORT_REDUCEDDATA-FILTERED	C50A157.5_C50A247.5	13	mixture	48	outside	0.068746	0.4499268	1	1	1
SY150420CROSSORI0002-SORT_REDUCEDDATA-FILTERED	C50A157.5_C50A247.5	13	mixture	5	intermediate	0.016135	0.8582531	1	1	1
SY150420CROSSORI0002-SORT_REDUCEDDATA-FILTERED	C50A157.5_C50A247.5	13	mixture	50	outside	0.069483	0.4431845	1	1	1
SY150420CROSSORI0002-SORT_REDUCEDDATA-FILTERED	C50A157.5_C50A247.5	13	mixture	52	outside	0.196439	0.02811819	1	1	1
SY150420CROSSORI0002-SORT_REDUCEDDATA-FILTERED	C50A157.5_C50A247.5	13	mixture	54	outside	0.214762	0.01660711	2	1	2
SY150420CROSSORI0002-SORT_REDUCEDDATA-FILTERED	C50A157.5_C50A247.5	13	mixture	66	intermediate	0.145232	0.1075291	1	1	1
SY150420CROSSORI0002-SORT_REDUCEDDATA-FILTERED	C50A157.5_C50A247.5	13	mixture	69	outside	0.036329	0.6899479	2	1	2
SY150420CROSSORI0002-SORT_REDUCEDDATA-FILTERED	C50A157.5_C50A247.5	13	mixture	7	single	0.094834	0.2928017	2	1	2
SY150420CROSSORI0002-SORT_REDUCEDDATA-FILTERED	C50A157.5_C50A247.5	13	mixture	72	outside	0.035913	0.6921173	1	1	1
SY150420CROSSORI0002-SORT_REDUCEDDATA-FILTERED	C50A157.5_C50A247.5	13	mixture	73	outside	0.199675	0.02681224	2	1	2
SY150420CROSSORI0002-SORT_REDUCEDDATA-FILTERED	C50A157.5_C50A247.5	13	mixture	76	single	-0.050983	0.5723094	2	1	2
SY150420CROSSORI0002-SORT_REDUCEDDATA-FILTERED	C50A157.5_C50A247.5	13	mixture	77	outside	-0.034858	0.7007181	1	1	1
SY150420CROSSORI0002-SORT_REDUCEDDATA-FILTERED	C50A157.5_C50A247.5	13	mixture	79	outside	0.08529	0.3502705	1	1	1
SY150420CROSSORI0002-SORT_REDUCEDDATA-FILTERED	C50A157.5_C50A247.5	13	mixture	82	outside	0.219514	0.01470765	1	1	1
SY150420CROSSORI0002-SORT_REDUCEDDATA-FILTERED	C50A157.5_C50A247.5	13	mixture	83	single	0.18191	0.0431707	2	1	2
SY150420CROSSORI0002-SORT_REDUCEDDATA-FILTERED	C50A157.5_C50A247.5	13	mixture	92	single	0.05541	0.5410413	2	1	2
SY150420CROSSORI0002-SORT_REDUCEDDATA-FILTERED	C50A157.5_C50A247.5	13	mixture	95	mixture	0.202489	0.02410809	2	1	2
SY150420CROSSORI0002-SORT_REDUCEDDATA-FILTERED	C50A157.5_C50A247.5	13	mixture	97	intermediate	-0.031918	0.7270883	2	1	2
SY150420CROSSORI0002-SORT_REDUCEDDATA-FILTERED	C50A157.5_C50A247.5	14	single	21	mixture	0.258069	0.003664283	1	1	1
SY150420CROSSORI0002-SORT_REDUCEDDATA-FILTERED	C50A157.5_C50A247.5	14	single	22	mixture	0.149606	0.09586679	1	1	1
SY150420CROSSORI0002-SORT_REDUCEDDATA-FILTERED	C50A157.5_C50A247.5	14	single	26	outside	0.215994	0.01598039	1	1	1
SY150420CROSSORI0002-SORT_REDUCEDDATA-FILTERED	C50A157.5_C50A247.5	14	single	27	mixture	0.307773	0.0005064769	2	1	2
SY150420CROSSORI0002-SORT_REDUCEDDATA-FILTERED	C50A157.5_C50A247.5	14	single	28	single	0.048812	0.588802	2	1	2
SY150420CROSSORI0002-SORT_REDUCEDDATA-FILTERED	C50A157.5_C50A247.5	14	single	29	outside	-0.09846	0.2746512	2	1	2
SY150420CROSSORI0002-SORT_REDUCEDDATA-FILTERED	C50A157.5_C50A247.5	14	single	3	outside	0.049491	0.5820927	1	1	1
SY150420CROSSORI0002-SORT_REDUCEDDATA-FILTERED	C50A157.5_C50A247.5	14	single	31	outside	0.124023	0.1699456	2	1	2
SY150420CROSSORI0002-SORT_REDUCEDDATA-FILTERED	C50A157.5_C50A247.5	14	single	33	mixture	-0.121099	0.1803172	2	1	2
SY150420CROSSORI0002-SORT_REDUCEDDATA-FILTERED	C50A157.5_C50A247.5	14	single	35	mixture	0.031882	0.7241154	2	1	2
SY150420CROSSORI0002-SORT_REDUCEDDATA-FILTERED	C50A157.5_C50A247.5	14	single	39	outside	0.043471	0.6316533	2	1	2
SY150420CROSSORI0002-SORT_REDUCEDDATA-FILTERED	C50A157.5_C50A247.5	14	single	4	single	0.218033	0.0145795	2	1	2
SY150420CROSSORI0002-SORT_REDUCEDDATA-FILTERED	C50A157.5_C50A247.5	14	single	44	outside	0.159142	0.07508864	2	1	2
SY150420CROSSORI0002-SORT_REDUCEDDATA-FILTERED	C50A157.5_C50A247.5	14	single	45	outside	-0.011174	0.9015685	2	1	2
SY150420CROSSORI0002-SORT_REDUCEDDATA-FILTERED	C50A157.5_C50A247.5	14	single	46	mixture	0.218637	0.01391023	2	1	2
SY150420CROSSORI0002-SORT_REDUCEDDATA-FILTERED	C50A157.5_C50A247.5	14	single	47	single	0.150709	0.09208868	1	1	1
SY150420CROSSORI0002-SORT_REDUCEDDATA-FILTERED	C50A157.5_C50A247.5	14	single	48	outside	0.055191	0.5426399	1	1	1
SY150420CROSSORI0002-SORT_REDUCEDDATA-FILTERED	C50A157.5_C50A247.5	14	single	5	intermediate	0.16434	0.06593676	1	1	1
SY150420CROSSORI0002-SORT_REDUCEDDATA-FILTERED	C50A157.5_C50A247.5	14	single	50	outside	0.142864	0.1119728	1	1	1
SY150420CROSSORI0002-SORT_REDUCEDDATA-FILTERED	C50A157.5_C50A247.5	14	single	52	outside	0.161101	0.07152595	1	1	1
SY150420CROSSORI0002-SORT_REDUCEDDATA-FILTERED	C50A157.5_C50A247.5	14	single	54	outside	0.11483	0.2022527	2	1	2
SY150420CROSSORI0002-SORT_REDUCEDDATA-FILTERED	C50A157.5_C50A247.5	14	single	66	intermediate	-0.067665	0.4533896	1	1	1
SY150420CROSSORI0002-SORT_REDUCEDDATA-FILTERED	C50A157.5_C50A247.5	14	single	69	outside	-0.076647	0.3974936	2	1	2
SY150420CROSSORI0002-SORT_REDUCEDDATA-FILTERED	C50A157.5_C50A247.5	14	single	7	single	0.074953	0.4042083	2	1	2
SY150420CROSSORI0002-SORT_REDUCEDDATA-FILTERED	C50A157.5_C50A247.5	14	single	72	outside	-0.011304	0.9004343	1	1	1
SY150420CROSSORI0002-SORT_REDUCEDDATA-FILTERED	C50A157.5_C50A247.5	14	single	73	outside	-0.002354	0.979295	2	1	2
SY150420CROSSORI0002-SORT_REDUCEDDATA-FILTERED	C50A157.5_C50A247.5	14	single	76	single	0.106677	0.2344749	2	1	2
SY150420CROSSORI0002-SORT_REDUCEDDATA-FILTERED	C50A157.5_C50A247.5	14	single	77	outside	0.101953	0.2579021	1	1	1
SY150420CROSSORI0002-SORT_REDUCEDDATA-FILTERED	C50A157.5_C50A247.5	14	single	79	outside	-0.085488	0.3471389	1	1	1
SY150420CROSSORI0002-SORT_REDUCEDDATA-FILTERED	C50A157.5_C50A247.5	14	single	82	outside	0.114706	0.204594	1	1	1
SY150420CROSSORI0002-SORT_REDUCEDDATA-FILTERED	C50A157.5_C50A247.5	14	single	83	single	-0.048327	0.5925148	2	1	2
SY150420CROSSORI0002-SORT_REDUCEDDATA-FILTERED	C50A157.5_C50A247.5	14	single	92	single	-0.016853	0.8520212	2	1	2
SY150420CROSSORI0002-SORT_REDUCEDDATA-FILTERED	C50A157.5_C50A247.5	14	single	95	mixture	0.425559	7.521749e-07	2	1	2
SY150420CROSSORI0002-SORT_REDUCEDDATA-FILTERED	C50A157.5_C50A247.5	14	single	97	intermediate	0.133291	0.1416316	2	1	2
SY150420CROSSORI0002-SORT_REDUCEDDATA-FILTERED	C50A157.5_C50A247.5	21	mixture	22	mixture	-0.053493	0.5535262	1	1	1
SY150420CROSSORI0002-SORT_REDUCEDDATA-FILTERED	C50A157.5_C50A247.5	21	mixture	26	outside	0.103162	0.2542136	1	1	1
SY150420CROSSORI0002-SORT_REDUCEDDATA-FILTERED	C50A157.5_C50A247.5	21	mixture	27	mixture	0.207093	0.02100933	2	1	2
SY150420CROSSORI0002-SORT_REDUCEDDATA-FILTERED	C50A157.5_C50A247.5	21	mixture	28	single	-0.025216	0.7801369	2	1	2
SY150420CROSSORI0002-SORT_REDUCEDDATA-FILTERED	C50A157.5_C50A247.5	21	mixture	29	outside	-0.05366	0.5522856	2	1	2
SY150420CROSSORI0002-SORT_REDUCEDDATA-FILTERED	C50A157.5_C50A247.5	21	mixture	3	outside	0.029908	0.7395513	1	1	1
SY150420CROSSORI0002-SORT_REDUCEDDATA-FILTERED	C50A157.5_C50A247.5	21	mixture	31	outside	0.096022	0.2887435	2	1	2
SY150420CROSSORI0002-SORT_REDUCEDDATA-FILTERED	C50A157.5_C50A247.5	21	mixture	33	mixture	-0.031579	0.7277102	2	1	2
SY150420CROSSORI0002-SORT_REDUCEDDATA-FILTERED	C50A157.5_C50A247.5	21	mixture	35	mixture	-0.031534	0.7270137	2	1	2
SY150420CROSSORI0002-SORT_REDUCEDDATA-FILTERED	C50A157.5_C50A247.5	21	mixture	39	outside	-0.089749	0.3215476	2	1	2
SY150420CROSSORI0002-SORT_REDUCEDDATA-FILTERED	C50A157.5_C50A247.5	21	mixture	4	single	0.154661	0.08632177	2	1	2
SY150420CROSSORI0002-SORT_REDUCEDDATA-FILTERED	C50A157.5_C50A247.5	21	mixture	44	outside	0.152705	0.08781307	2	1	2
SY150420CROSSORI0002-SORT_REDUCEDDATA-FILTERED	C50A157.5_C50A247.5	21	mixture	45	outside	0.064014	0.4781815	2	1	2
SY150420CROSSORI0002-SORT_REDUCEDDATA-FILTERED	C50A157.5_C50A247.5	21	mixture	46	mixture	0.166468	0.06246307	2	1	2
SY150420CROSSORI0002-SORT_REDUCEDDATA-FILTERED	C50A157.5_C50A247.5	21	mixture	47	single	-0.06628	0.4608847	1	1	1
SY150420CROSSORI0002-SORT_REDUCEDDATA-FILTERED	C50A157.5_C50A247.5	21	mixture	48	outside	-0.021837	0.8097665	1	1	1
SY150420CROSSORI0002-SORT_REDUCEDDATA-FILTERED	C50A157.5_C50A247.5	21	mixture	5	intermediate	0.108681	0.2257501	1	1	1
SY150420CROSSORI0002-SORT_REDUCEDDATA-FILTERED	C50A157.5_C50A247.5	21	mixture	50	outside	0.199471	0.02573338	1	1	1
SY150420CROSSORI0002-SORT_REDUCEDDATA-FILTERED	C50A157.5_C50A247.5	21	mixture	52	outside	0.025782	0.7744464	1	1	1
SY150420CROSSORI0002-SORT_REDUCEDDATA-FILTERED	C50A157.5_C50A247.5	21	mixture	54	outside	0.087985	0.3292077	2	1	2
SY150420CROSSORI0002-SORT_REDUCEDDATA-FILTERED	C50A157.5_C50A247.5	21	mixture	66	intermediate	-0.125272	0.1639211	1	1	1
SY150420CROSSORI0002-SORT_REDUCEDDATA-FILTERED	C50A157.5_C50A247.5	21	mixture	69	outside	-0.12803	0.1564582	2	1	2
SY150420CROSSORI0002-SORT_REDUCEDDATA-FILTERED	C50A157.5_C50A247.5	21	mixture	7	single	0.045833	0.6103217	2	1	2
SY150420CROSSORI0002-SORT_REDUCEDDATA-FILTERED	C50A157.5_C50A247.5	21	mixture	72	outside	0.020472	0.8207291	1	1	1
SY150420CROSSORI0002-SORT_REDUCEDDATA-FILTERED	C50A157.5_C50A247.5	21	mixture	73	outside	0.059416	0.5121434	2	1	2
SY150420CROSSORI0002-SORT_REDUCEDDATA-FILTERED	C50A157.5_C50A247.5	21	mixture	76	single	0.067721	0.4511789	2	1	2
SY150420CROSSORI0002-SORT_REDUCEDDATA-FILTERED	C50A157.5_C50A247.5	21	mixture	77	outside	0.01936	0.8303168	1	1	1
SY150420CROSSORI0002-SORT_REDUCEDDATA-FILTERED	C50A157.5_C50A247.5	21	mixture	79	outside	-0.100328	0.2695404	1	1	1
SY150420CROSSORI0002-SORT_REDUCEDDATA-FILTERED	C50A157.5_C50A247.5	21	mixture	82	outside	-0.043028	0.6351406	1	1	1
SY150420CROSSORI0002-SORT_REDUCEDDATA-FILTERED	C50A157.5_C50A247.5	21	mixture	83	single	0.052718	0.5592913	2	1	2
SY150420CROSSORI0002-SORT_REDUCEDDATA-FILTERED	C50A157.5_C50A247.5	21	mixture	92	single	0.063839	0.4793856	2	1	2
SY150420CROSSORI0002-SORT_REDUCEDDATA-FILTERED	C50A157.5_C50A247.5	21	mixture	95	mixture	0.097384	0.2799542	2	1	2
SY150420CROSSORI0002-SORT_REDUCEDDATA-FILTERED	C50A157.5_C50A247.5	21	mixture	97	intermediate	-0.083485	0.358596	2	1	2
SY150420CROSSORI0002-SORT_REDUCEDDATA-FILTERED	C50A157.5_C50A247.5	22	mixture	26	outside	0.373997	1.736044e-05	1	1	1
SY150420CROSSORI0002-SORT_REDUCEDDATA-FILTERED	C50A157.5_C50A247.5	22	mixture	27	mixture	0.038186	0.6724423	2	1	2
SY150420CROSSORI0002-SORT_REDUCEDDATA-FILTERED	C50A157.5_C50A247.5	22	mixture	28	single	-0.146692	0.1025885	2	1	2
SY150420CROSSORI0002-SORT_REDUCEDDATA-FILTERED	C50A157.5_C50A247.5	22	mixture	29	outside	0.116033	0.1975339	2	1	2
SY150420CROSSORI0002-SORT_REDUCEDDATA-FILTERED	C50A157.5_C50A247.5	22	mixture	3	outside	0.206229	0.02051444	1	1	1
SY150420CROSSORI0002-SORT_REDUCEDDATA-FILTERED	C50A157.5_C50A247.5	22	mixture	31	outside	0.356597	4.800147e-05	2	1	2
SY150420CROSSORI0002-SORT_REDUCEDDATA-FILTERED	C50A157.5_C50A247.5	22	mixture	33	mixture	0.293179	0.0009062104	2	1	2
SY150420CROSSORI0002-SORT_REDUCEDDATA-FILTERED	C50A157.5_C50A247.5	22	mixture	35	mixture	0.33123	0.000161204	2	1	2
SY150420CROSSORI0002-SORT_REDUCEDDATA-FILTERED	C50A157.5_C50A247.5	22	mixture	39	outside	0.045744	0.612462	2	1	2
SY150420CROSSORI0002-SORT_REDUCEDDATA-FILTERED	C50A157.5_C50A247.5	22	mixture	4	single	0.056715	0.5298538	2	1	2
SY150420CROSSORI0002-SORT_REDUCEDDATA-FILTERED	C50A157.5_C50A247.5	22	mixture	44	outside	0.122785	0.1707769	2	1	2
SY150420CROSSORI0002-SORT_REDUCEDDATA-FILTERED	C50A157.5_C50A247.5	22	mixture	45	outside	0.077521	0.390176	2	1	2
SY150420CROSSORI0002-SORT_REDUCEDDATA-FILTERED	C50A157.5_C50A247.5	22	mixture	46	mixture	0.207173	0.01993067	2	1	2
SY150420CROSSORI0002-SORT_REDUCEDDATA-FILTERED	C50A157.5_C50A247.5	22	mixture	47	single	0.210146	0.01818577	1	1	1
SY150420CROSSORI0002-SORT_REDUCEDDATA-FILTERED	C50A157.5_C50A247.5	22	mixture	48	outside	0.121269	0.1796998	1	1	1
SY150420CROSSORI0002-SORT_REDUCEDDATA-FILTERED	C50A157.5_C50A247.5	22	mixture	5	intermediate	0.227176	0.01052258	1	1	1
SY150420CROSSORI0002-SORT_REDUCEDDATA-FILTERED	C50A157.5_C50A247.5	22	mixture	50	outside	0.216454	0.01491628	1	1	1
SY150420CROSSORI0002-SORT_REDUCEDDATA-FILTERED	C50A157.5_C50A247.5	22	mixture	52	outside	0.231823	0.009002629	1	1	1
SY150420CROSSORI0002-SORT_REDUCEDDATA-FILTERED	C50A157.5_C50A247.5	22	mixture	54	outside	0.329859	0.0001722458	2	1	2
SY150420CROSSORI0002-SORT_REDUCEDDATA-FILTERED	C50A157.5_C50A247.5	22	mixture	66	intermediate	0.153336	0.08777727	1	1	1
SY150420CROSSORI0002-SORT_REDUCEDDATA-FILTERED	C50A157.5_C50A247.5	22	mixture	69	outside	0.234122	0.008591589	2	1	2
SY150420CROSSORI0002-SORT_REDUCEDDATA-FILTERED	C50A157.5_C50A247.5	22	mixture	7	single	0.313776	0.0003464698	2	1	2
SY150420CROSSORI0002-SORT_REDUCEDDATA-FILTERED	C50A157.5_C50A247.5	22	mixture	72	outside	0.034513	0.701226	1	1	1
SY150420CROSSORI0002-SORT_REDUCEDDATA-FILTERED	C50A157.5_C50A247.5	22	mixture	73	outside	0.072294	0.4230179	2	1	2
SY150420CROSSORI0002-SORT_REDUCEDDATA-FILTERED	C50A157.5_C50A247.5	22	mixture	76	single	0.258858	0.003424986	2	1	2
SY150420CROSSORI0002-SORT_REDUCEDDATA-FILTERED	C50A157.5_C50A247.5	22	mixture	77	outside	0.069879	0.4387131	1	1	1
SY150420CROSSORI0002-SORT_REDUCEDDATA-FILTERED	C50A157.5_C50A247.5	22	mixture	79	outside	0.108018	0.232416	1	1	1
SY150420CROSSORI0002-SORT_REDUCEDDATA-FILTERED	C50A157.5_C50A247.5	22	mixture	82	outside	0.103091	0.252596	1	1	1
SY150420CROSSORI0002-SORT_REDUCEDDATA-FILTERED	C50A157.5_C50A247.5	22	mixture	83	single	0.42761	5.912236e-07	2	1	2
SY150420CROSSORI0002-SORT_REDUCEDDATA-FILTERED	C50A157.5_C50A247.5	22	mixture	92	single	0.10654	0.2369833	2	1	2
SY150420CROSSORI0002-SORT_REDUCEDDATA-FILTERED	C50A157.5_C50A247.5	22	mixture	95	mixture	0.107807	0.2314225	2	1	2
SY150420CROSSORI0002-SORT_REDUCEDDATA-FILTERED	C50A157.5_C50A247.5	22	mixture	97	intermediate	-0.108983	0.2301703	2	1	2
SY150420CROSSORI0002-SORT_REDUCEDDATA-FILTERED	C50A157.5_C50A247.5	26	outside	27	mixture	0.199036	0.02668108	2	1	2
SY150420CROSSORI0002-SORT_REDUCEDDATA-FILTERED	C50A157.5_C50A247.5	26	outside	28	single	0.023255	0.7976644	2	1	2
SY150420CROSSORI0002-SORT_REDUCEDDATA-FILTERED	C50A157.5_C50A247.5	26	outside	29	outside	0.048236	0.5932102	2	1	2
SY150420CROSSORI0002-SORT_REDUCEDDATA-FILTERED	C50A157.5_C50A247.5	26	outside	3	outside	0.11203	0.2135493	1	1	1
SY150420CROSSORI0002-SORT_REDUCEDDATA-FILTERED	C50A157.5_C50A247.5	26	outside	31	outside	0.153444	0.09018026	2	1	2
SY150420CROSSORI0002-SORT_REDUCEDDATA-FILTERED	C50A157.5_C50A247.5	26	outside	33	mixture	0.134994	0.1349533	2	1	2
SY150420CROSSORI0002-SORT_REDUCEDDATA-FILTERED	C50A157.5_C50A247.5	26	outside	35	mixture	0.141856	0.1160436	2	1	2
SY150420CROSSORI0002-SORT_REDUCEDDATA-FILTERED	C50A157.5_C50A247.5	26	outside	39	outside	0.16265	0.07109121	2	1	2
SY150420CROSSORI0002-SORT_REDUCEDDATA-FILTERED	C50A157.5_C50A247.5	26	outside	4	single	0.148818	0.09902891	2	1	2
SY150420CROSSORI0002-SORT_REDUCEDDATA-FILTERED	C50A157.5_C50A247.5	26	outside	44	outside	0.044227	0.6243137	2	1	2
SY150420CROSSORI0002-SORT_REDUCEDDATA-FILTERED	C50A157.5_C50A247.5	26	outside	45	outside	0.035243	0.6975753	2	1	2
SY150420CROSSORI0002-SORT_REDUCEDDATA-FILTERED	C50A157.5_C50A247.5	26	outside	46	mixture	0.229919	0.009897336	2	1	2
SY150420CROSSORI0002-SORT_REDUCEDDATA-FILTERED	C50A157.5_C50A247.5	26	outside	47	single	0.240881	0.006808951	1	1	1
SY150420CROSSORI0002-SORT_REDUCEDDATA-FILTERED	C50A157.5_C50A247.5	26	outside	48	outside	0.087546	0.3356149	1	1	1
SY150420CROSSORI0002-SORT_REDUCEDDATA-FILTERED	C50A157.5_C50A247.5	26	outside	5	intermediate	0.109947	0.2222361	1	1	1
SY150420CROSSORI0002-SORT_REDUCEDDATA-FILTERED	C50A157.5_C50A247.5	26	outside	50	outside	0.302859	0.0005968578	1	1	1
SY150420CROSSORI0002-SORT_REDUCEDDATA-FILTERED	C50A157.5_C50A247.5	26	outside	52	outside	0.087687	0.3308524	1	1	1
SY150420CROSSORI0002-SORT_REDUCEDDATA-FILTERED	C50A157.5_C50A247.5	26	outside	54	outside	0.211569	0.0178591	2	1	2
SY150420CROSSORI0002-SORT_REDUCEDDATA-FILTERED	C50A157.5_C50A247.5	26	outside	66	intermediate	0.002703	0.9762293	1	1	1
SY150420CROSSORI0002-SORT_REDUCEDDATA-FILTERED	C50A157.5_C50A247.5	26	outside	69	outside	0.133798	0.1384759	2	1	2
SY150420CROSSORI0002-SORT_REDUCEDDATA-FILTERED	C50A157.5_C50A247.5	26	outside	7	single	0.21293	0.01711977	2	1	2
SY150420CROSSORI0002-SORT_REDUCEDDATA-FILTERED	C50A157.5_C50A247.5	26	outside	72	outside	0.012392	0.8909068	1	1	1
SY150420CROSSORI0002-SORT_REDUCEDDATA-FILTERED	C50A157.5_C50A247.5	26	outside	73	outside	0.049601	0.5843261	2	1	2
SY150420CROSSORI0002-SORT_REDUCEDDATA-FILTERED	C50A157.5_C50A247.5	26	outside	76	single	0.218852	0.01420431	2	1	2
SY150420CROSSORI0002-SORT_REDUCEDDATA-FILTERED	C50A157.5_C50A247.5	26	outside	77	outside	0.04614	0.6108526	1	1	1
SY150420CROSSORI0002-SORT_REDUCEDDATA-FILTERED	C50A157.5_C50A247.5	26	outside	79	outside	-0.023349	0.7976815	1	1	1
SY150420CROSSORI0002-SORT_REDUCEDDATA-FILTERED	C50A157.5_C50A247.5	26	outside	82	outside	0.144418	0.1095344	1	1	1
SY150420CROSSORI0002-SORT_REDUCEDDATA-FILTERED	C50A157.5_C50A247.5	26	outside	83	single	0.160467	0.07383231	2	1	2
SY150420CROSSORI0002-SORT_REDUCEDDATA-FILTERED	C50A157.5_C50A247.5	26	outside	92	single	0.027287	0.7635395	2	1	2
SY150420CROSSORI0002-SORT_REDUCEDDATA-FILTERED	C50A157.5_C50A247.5	26	outside	95	mixture	0.100052	0.2688909	2	1	2
SY150420CROSSORI0002-SORT_REDUCEDDATA-FILTERED	C50A157.5_C50A247.5	26	outside	97	intermediate	-0.163434	0.07206344	2	1	2
SY150420CROSSORI0002-SORT_REDUCEDDATA-FILTERED	C50A157.5_C50A247.5	27	mixture	28	single	0.310087	0.000456925	1	2	2
SY150420CROSSORI0002-SORT_REDUCEDDATA-FILTERED	C50A157.5_C50A247.5	27	mixture	29	outside	-0.207887	0.0205114	1	2	2
SY150420CROSSORI0002-SORT_REDUCEDDATA-FILTERED	C50A157.5_C50A247.5	27	mixture	3	outside	-0.020828	0.8176609	2	2	1
SY150420CROSSORI0002-SORT_REDUCEDDATA-FILTERED	C50A157.5_C50A247.5	27	mixture	31	outside	-0.01611	0.8590489	1	2	2
SY150420CROSSORI0002-SORT_REDUCEDDATA-FILTERED	C50A157.5_C50A247.5	27	mixture	33	mixture	-0.22345	0.01260783	1	2	2
SY150420CROSSORI0002-SORT_REDUCEDDATA-FILTERED	C50A157.5_C50A247.5	27	mixture	35	mixture	-0.000659	0.9942031	1	2	2
SY150420CROSSORI0002-SORT_REDUCEDDATA-FILTERED	C50A157.5_C50A247.5	27	mixture	39	outside	0.019814	0.8270938	1	2	2
SY150420CROSSORI0002-SORT_REDUCEDDATA-FILTERED	C50A157.5_C50A247.5	27	mixture	4	single	-0.031567	0.7278104	1	2	2
SY150420CROSSORI0002-SORT_REDUCEDDATA-FILTERED	C50A157.5_C50A247.5	27	mixture	44	outside	-0.145077	0.1064699	1	2	2
SY150420CROSSORI0002-SORT_REDUCEDDATA-FILTERED	C50A157.5_C50A247.5	27	mixture	45	outside	-0.035665	0.694136	1	2	2
SY150420CROSSORI0002-SORT_REDUCEDDATA-FILTERED	C50A157.5_C50A247.5	27	mixture	46	mixture	0.092784	0.3034037	1	2	2
SY150420CROSSORI0002-SORT_REDUCEDDATA-FILTERED	C50A157.5_C50A247.5	27	mixture	47	single	0.136406	0.1293066	2	2	1
SY150420CROSSORI0002-SORT_REDUCEDDATA-FILTERED	C50A157.5_C50A247.5	27	mixture	48	outside	0.028406	0.7551253	2	2	1
SY150420CROSSORI0002-SORT_REDUCEDDATA-FILTERED	C50A157.5_C50A247.5	27	mixture	5	intermediate	0.072024	0.4247517	2	2	1
SY150420CROSSORI0002-SORT_REDUCEDDATA-FILTERED	C50A157.5_C50A247.5	27	mixture	50	outside	0.146218	0.1037147	2	2	1
SY150420CROSSORI0002-SORT_REDUCEDDATA-FILTERED	C50A157.5_C50A247.5	27	mixture	52	outside	0.09272	0.3037405	2	2	1
SY150420CROSSORI0002-SORT_REDUCEDDATA-FILTERED	C50A157.5_C50A247.5	27	mixture	54	outside	0.107315	0.2354915	1	2	2
SY150420CROSSORI0002-SORT_REDUCEDDATA-FILTERED	C50A157.5_C50A247.5	27	mixture	66	intermediate	-0.025698	0.7769403	2	2	1
SY150420CROSSORI0002-SORT_REDUCEDDATA-FILTERED	C50A157.5_C50A247.5	27	mixture	69	outside	0.020471	0.8214558	1	2	2
SY150420CROSSORI0002-SORT_REDUCEDDATA-FILTERED	C50A157.5_C50A247.5	27	mixture	7	single	0.087766	0.3304144	1	2	2
SY150420CROSSORI0002-SORT_REDUCEDDATA-FILTERED	C50A157.5_C50A247.5	27	mixture	72	outside	0.09847	0.2746003	2	2	1
SY150420CROSSORI0002-SORT_REDUCEDDATA-FILTERED	C50A157.5_C50A247.5	27	mixture	73	outside	0.115139	0.2028816	1	2	2
SY150420CROSSORI0002-SORT_REDUCEDDATA-FILTERED	C50A157.5_C50A247.5	27	mixture	76	single	0.051288	0.5700106	1	2	2
SY150420CROSSORI0002-SORT_REDUCEDDATA-FILTERED	C50A157.5_C50A247.5	27	mixture	77	outside	0.07235	0.4245539	2	2	1
SY150420CROSSORI0002-SORT_REDUCEDDATA-FILTERED	C50A157.5_C50A247.5	27	mixture	79	outside	0.134696	0.1374438	2	2	1
SY150420CROSSORI0002-SORT_REDUCEDDATA-FILTERED	C50A157.5_C50A247.5	27	mixture	82	outside	0.23542	0.008486544	2	2	1
SY150420CROSSORI0002-SORT_REDUCEDDATA-FILTERED	C50A157.5_C50A247.5	27	mixture	83	single	-0.013163	0.8841595	1	2	2
SY150420CROSSORI0002-SORT_REDUCEDDATA-FILTERED	C50A157.5_C50A247.5	27	mixture	92	single	-0.021306	0.8143055	1	2	2
SY150420CROSSORI0002-SORT_REDUCEDDATA-FILTERED	C50A157.5_C50A247.5	27	mixture	95	mixture	0.427656	7.268595e-07	1	2	2
SY150420CROSSORI0002-SORT_REDUCEDDATA-FILTERED	C50A157.5_C50A247.5	27	mixture	97	intermediate	0.276683	0.002035119	1	2	2
SY150420CROSSORI0002-SORT_REDUCEDDATA-FILTERED	C50A157.5_C50A247.5	28	single	29	outside	-0.035129	0.6973289	1	2	2
SY150420CROSSORI0002-SORT_REDUCEDDATA-FILTERED	C50A157.5_C50A247.5	28	single	3	outside	-0.108001	0.2286842	2	2	1
SY150420CROSSORI0002-SORT_REDUCEDDATA-FILTERED	C50A157.5_C50A247.5	28	single	31	outside	-0.090788	0.3159524	1	2	2
SY150420CROSSORI0002-SORT_REDUCEDDATA-FILTERED	C50A157.5_C50A247.5	28	single	33	mixture	-0.104628	0.2474911	1	2	2
SY150420CROSSORI0002-SORT_REDUCEDDATA-FILTERED	C50A157.5_C50A247.5	28	single	35	mixture	0.131493	0.143818	1	2	2
SY150420CROSSORI0002-SORT_REDUCEDDATA-FILTERED	C50A157.5_C50A247.5	28	single	39	outside	0.088907	0.326125	1	2	2
SY150420CROSSORI0002-SORT_REDUCEDDATA-FILTERED	C50A157.5_C50A247.5	28	single	4	single	-0.068567	0.449236	1	2	2
SY150420CROSSORI0002-SORT_REDUCEDDATA-FILTERED	C50A157.5_C50A247.5	28	single	44	outside	-0.005328	0.9527834	1	2	2
SY150420CROSSORI0002-SORT_REDUCEDDATA-FILTERED	C50A157.5_C50A247.5	28	single	45	outside	-0.068736	0.4462556	1	2	2
SY150420CROSSORI0002-SORT_REDUCEDDATA-FILTERED	C50A157.5_C50A247.5	28	single	46	mixture	-0.009809	0.9131961	1	2	2
SY150420CROSSORI0002-SORT_REDUCEDDATA-FILTERED	C50A157.5_C50A247.5	28	single	47	single	-0.019779	0.8260056	2	2	1
SY150420CROSSORI0002-SORT_REDUCEDDATA-FILTERED	C50A157.5_C50A247.5	28	single	48	outside	0.059252	0.5133111	2	2	1
SY150420CROSSORI0002-SORT_REDUCEDDATA-FILTERED	C50A157.5_C50A247.5	28	single	5	intermediate	0.12807	0.1529615	2	2	1
SY150420CROSSORI0002-SORT_REDUCEDDATA-FILTERED	C50A157.5_C50A247.5	28	single	50	outside	0.009604	0.9153407	2	2	1
SY150420CROSSORI0002-SORT_REDUCEDDATA-FILTERED	C50A157.5_C50A247.5	28	single	52	outside	0.038118	0.6717391	2	2	1
SY150420CROSSORI0002-SORT_REDUCEDDATA-FILTERED	C50A157.5_C50A247.5	28	single	54	outside	-0.099671	0.2687608	1	2	2
SY150420CROSSORI0002-SORT_REDUCEDDATA-FILTERED	C50A157.5_C50A247.5	28	single	66	intermediate	-0.155493	0.08335391	2	2	1
SY150420CROSSORI0002-SORT_REDUCEDDATA-FILTERED	C50A157.5_C50A247.5	28	single	69	outside	0.023045	0.7994518	1	2	2
SY150420CROSSORI0002-SORT_REDUCEDDATA-FILTERED	C50A157.5_C50A247.5	28	single	7	single	-0.107078	0.2327121	1	2	2
SY150420CROSSORI0002-SORT_REDUCEDDATA-FILTERED	C50A157.5_C50A247.5	28	single	72	outside	0.04984	0.5809657	2	2	1
SY150420CROSSORI0002-SORT_REDUCEDDATA-FILTERED	C50A157.5_C50A247.5	28	single	73	outside	-0.015754	0.8621271	1	2	2
SY150420CROSSORI0002-SORT_REDUCEDDATA-FILTERED	C50A157.5_C50A247.5	28	single	76	single	-0.034552	0.7009116	1	2	2
SY150420CROSSORI0002-SORT_REDUCEDDATA-FILTERED	C50A157.5_C50A247.5	28	single	77	outside	-0.028168	0.7551729	2	2	1
SY150420CROSSORI0002-SORT_REDUCEDDATA-FILTERED	C50A157.5_C50A247.5	28	single	79	outside	-0.018883	0.8357738	2	2	1
SY150420CROSSORI0002-SORT_REDUCEDDATA-FILTERED	C50A157.5_C50A247.5	28	single	82	outside	0.060428	0.5049705	2	2	1
SY150420CROSSORI0002-SORT_REDUCEDDATA-FILTERED	C50A157.5_C50A247.5	28	single	83	single	-0.03006	0.7393021	1	2	2
SY150420CROSSORI0002-SORT_REDUCEDDATA-FILTERED	C50A157.5_C50A247.5	28	single	92	single	0.130154	0.1479783	1	2	2
SY150420CROSSORI0002-SORT_REDUCEDDATA-FILTERED	C50A157.5_C50A247.5	28	single	95	mixture	0.16819	0.06080532	1	2	2
SY150420CROSSORI0002-SORT_REDUCEDDATA-FILTERED	C50A157.5_C50A247.5	28	single	97	intermediate	0.023872	0.7932514	1	2	2
SY150420CROSSORI0002-SORT_REDUCEDDATA-FILTERED	C50A157.5_C50A247.5	29	outside	3	outside	0.258001	0.003537147	2	2	1
SY150420CROSSORI0002-SORT_REDUCEDDATA-FILTERED	C50A157.5_C50A247.5	29	outside	31	outside	0.150094	0.09613581	1	2	2
SY150420CROSSORI0002-SORT_REDUCEDDATA-FILTERED	C50A157.5_C50A247.5	29	outside	33	mixture	0.255551	0.004175298	1	2	2
SY150420CROSSORI0002-SORT_REDUCEDDATA-FILTERED	C50A157.5_C50A247.5	29	outside	35	mixture	0.127307	0.1571263	1	2	2
SY150420CROSSORI0002-SORT_REDUCEDDATA-FILTERED	C50A157.5_C50A247.5	29	outside	39	outside	0.191892	0.03275574	1	2	2
SY150420CROSSORI0002-SORT_REDUCEDDATA-FILTERED	C50A157.5_C50A247.5	29	outside	4	single	-0.064436	0.4770862	1	2	2
SY150420CROSSORI0002-SORT_REDUCEDDATA-FILTERED	C50A157.5_C50A247.5	29	outside	44	outside	0.104458	0.2444092	1	2	2
SY150420CROSSORI0002-SORT_REDUCEDDATA-FILTERED	C50A157.5_C50A247.5	29	outside	45	outside	0.060069	0.5057675	1	2	2
SY150420CROSSORI0002-SORT_REDUCEDDATA-FILTERED	C50A157.5_C50A247.5	29	outside	46	mixture	0.024726	0.7834519	1	2	2
SY150420CROSSORI0002-SORT_REDUCEDDATA-FILTERED	C50A157.5_C50A247.5	29	outside	47	single	0.073534	0.4131875	2	2	1
SY150420CROSSORI0002-SORT_REDUCEDDATA-FILTERED	C50A157.5_C50A247.5	29	outside	48	outside	0.021634	0.811498	2	2	1
SY150420CROSSORI0002-SORT_REDUCEDDATA-FILTERED	C50A157.5_C50A247.5	29	outside	5	intermediate	0.099943	0.2655075	2	2	1
SY150420CROSSORI0002-SORT_REDUCEDDATA-FILTERED	C50A157.5_C50A247.5	29	outside	50	outside	0.061799	0.493568	2	2	1
SY150420CROSSORI0002-SORT_REDUCEDDATA-FILTERED	C50A157.5_C50A247.5	29	outside	52	outside	0.112511	0.2097205	2	2	1
SY150420CROSSORI0002-SORT_REDUCEDDATA-FILTERED	C50A157.5_C50A247.5	29	outside	54	outside	0.228619	0.01002812	1	2	2
SY150420CROSSORI0002-SORT_REDUCEDDATA-FILTERED	C50A157.5_C50A247.5	29	outside	66	intermediate	-0.032262	0.7209644	2	2	1
SY150420CROSSORI0002-SORT_REDUCEDDATA-FILTERED	C50A157.5_C50A247.5	29	outside	69	outside	0.056349	0.5341923	1	2	2
SY150420CROSSORI0002-SORT_REDUCEDDATA-FILTERED	C50A157.5_C50A247.5	29	outside	7	single	0.11518	0.1990418	1	2	2
SY150420CROSSORI0002-SORT_REDUCEDDATA-FILTERED	C50A157.5_C50A247.5	29	outside	72	outside	-0.031704	0.7255984	2	2	1
SY150420CROSSORI0002-SORT_REDUCEDDATA-FILTERED	C50A157.5_C50A247.5	29	outside	73	outside	0.032419	0.7207642	1	2	2
SY150420CROSSORI0002-SORT_REDUCEDDATA-FILTERED	C50A157.5_C50A247.5	29	outside	76	single	0.111686	0.2131038	1	2	2
SY150420CROSSORI0002-SORT_REDUCEDDATA-FILTERED	C50A157.5_C50A247.5	29	outside	77	outside	-0.038559	0.6694325	2	2	1
SY150420CROSSORI0002-SORT_REDUCEDDATA-FILTERED	C50A157.5_C50A247.5	29	outside	79	outside	0.044144	0.6278028	2	2	1
SY150420CROSSORI0002-SORT_REDUCEDDATA-FILTERED	C50A157.5_C50A247.5	29	outside	82	outside	-0.033831	0.7091392	2	2	1
SY150420CROSSORI0002-SORT_REDUCEDDATA-FILTERED	C50A157.5_C50A247.5	29	outside	83	single	0.147796	0.1000004	1	2	2
SY150420CROSSORI0002-SORT_REDUCEDDATA-FILTERED	C50A157.5_C50A247.5	29	outside	92	single	0.100076	0.2668124	1	2	2
SY150420CROSSORI0002-SORT_REDUCEDDATA-FILTERED	C50A157.5_C50A247.5	29	outside	95	mixture	-0.113387	0.2080199	1	2	2
SY150420CROSSORI0002-SORT_REDUCEDDATA-FILTERED	C50A157.5_C50A247.5	29	outside	97	intermediate	-0.110799	0.2224519	1	2	2
SY150420CROSSORI0002-SORT_REDUCEDDATA-FILTERED	C50A157.5_C50A247.5	3	outside	31	outside	0.156848	0.08066706	2	1	2
SY150420CROSSORI0002-SORT_REDUCEDDATA-FILTERED	C50A157.5_C50A247.5	3	outside	33	mixture	0.169138	0.05934431	2	1	2
SY150420CROSSORI0002-SORT_REDUCEDDATA-FILTERED	C50A157.5_C50A247.5	3	outside	35	mixture	0.080296	0.3714377	2	1	2
SY150420CROSSORI0002-SORT_REDUCEDDATA-FILTERED	C50A157.5_C50A247.5	3	outside	39	outside	0.192723	0.03129557	2	1	2
SY150420CROSSORI0002-SORT_REDUCEDDATA-FILTERED	C50A157.5_C50A247.5	3	outside	4	single	0.0776	0.3896932	2	1	2
SY150420CROSSORI0002-SORT_REDUCEDDATA-FILTERED	C50A157.5_C50A247.5	3	outside	44	outside	-0.012868	0.8858286	2	1	2
SY150420CROSSORI0002-SORT_REDUCEDDATA-FILTERED	C50A157.5_C50A247.5	3	outside	45	outside	0.031229	0.7284907	2	1	2
SY150420CROSSORI0002-SORT_REDUCEDDATA-FILTERED	C50A157.5_C50A247.5	3	outside	46	mixture	0.153154	0.08560499	2	1	2
SY150420CROSSORI0002-SORT_REDUCEDDATA-FILTERED	C50A157.5_C50A247.5	3	outside	47	single	0.098939	0.268431	1	1	1
SY150420CROSSORI0002-SORT_REDUCEDDATA-FILTERED	C50A157.5_C50A247.5	3	outside	48	outside	-0.02523	0.7800181	1	1	1
SY150420CROSSORI0002-SORT_REDUCEDDATA-FILTERED	C50A157.5_C50A247.5	3	outside	5	intermediate	0.194995	0.02802868	1	1	1
SY150420CROSSORI0002-SORT_REDUCEDDATA-FILTERED	C50A157.5_C50A247.5	3	outside	50	outside	-0.010361	0.9083329	1	1	1
SY150420CROSSORI0002-SORT_REDUCEDDATA-FILTERED	C50A157.5_C50A247.5	3	outside	52	outside	0.385811	7.479469e-06	1	1	1
SY150420CROSSORI0002-SORT_REDUCEDDATA-FILTERED	C50A157.5_C50A247.5	3	outside	54	outside	0.178953	0.04496963	2	1	2
SY150420CROSSORI0002-SORT_REDUCEDDATA-FILTERED	C50A157.5_C50A247.5	3	outside	66	intermediate	0.250776	0.004621312	1	1	1
SY150420CROSSORI0002-SORT_REDUCEDDATA-FILTERED	C50A157.5_C50A247.5	3	outside	69	outside	0.072033	0.4246936	2	1	2
SY150420CROSSORI0002-SORT_REDUCEDDATA-FILTERED	C50A157.5_C50A247.5	3	outside	7	single	0.119886	0.1794229	2	1	2
SY150420CROSSORI0002-SORT_REDUCEDDATA-FILTERED	C50A157.5_C50A247.5	3	outside	72	outside	-0.085015	0.3438986	1	1	1
SY150420CROSSORI0002-SORT_REDUCEDDATA-FILTERED	C50A157.5_C50A247.5	3	outside	73	outside	0.093213	0.3011636	2	1	2
SY150420CROSSORI0002-SORT_REDUCEDDATA-FILTERED	C50A157.5_C50A247.5	3	outside	76	single	0.200126	0.02407857	2	1	2
SY150420CROSSORI0002-SORT_REDUCEDDATA-FILTERED	C50A157.5_C50A247.5	3	outside	77	outside	0.106408	0.2356666	1	1	1
SY150420CROSSORI0002-SORT_REDUCEDDATA-FILTERED	C50A157.5_C50A247.5	3	outside	79	outside	-0.020773	0.8188645	1	1	1
SY150420CROSSORI0002-SORT_REDUCEDDATA-FILTERED	C50A157.5_C50A247.5	3	outside	82	outside	-0.004086	0.963932	1	1	1
SY150420CROSSORI0002-SORT_REDUCEDDATA-FILTERED	C50A157.5_C50A247.5	3	outside	83	single	0.100804	0.2613896	2	1	2
SY150420CROSSORI0002-SORT_REDUCEDDATA-FILTERED	C50A157.5_C50A247.5	3	outside	92	single	0.098168	0.2741351	2	1	2
SY150420CROSSORI0002-SORT_REDUCEDDATA-FILTERED	C50A157.5_C50A247.5	3	outside	95	mixture	0.030962	0.730719	2	1	2
SY150420CROSSORI0002-SORT_REDUCEDDATA-FILTERED	C50A157.5_C50A247.5	3	outside	97	intermediate	-0.07161	0.4293233	2	1	2
SY150420CROSSORI0002-SORT_REDUCEDDATA-FILTERED	C50A157.5_C50A247.5	31	outside	33	mixture	0.230333	0.01037729	1	2	2
SY150420CROSSORI0002-SORT_REDUCEDDATA-FILTERED	C50A157.5_C50A247.5	31	outside	35	mixture	0.353707	5.580168e-05	1	2	2
SY150420CROSSORI0002-SORT_REDUCEDDATA-FILTERED	C50A157.5_C50A247.5	31	outside	39	outside	0.057203	0.5297062	1	2	2
SY150420CROSSORI0002-SORT_REDUCEDDATA-FILTERED	C50A157.5_C50A247.5	31	outside	4	single	0.132639	0.1436078	1	2	2
SY150420CROSSORI0002-SORT_REDUCEDDATA-FILTERED	C50A157.5_C50A247.5	31	outside	44	outside	0.152651	0.08922046	1	2	2
SY150420CROSSORI0002-SORT_REDUCEDDATA-FILTERED	C50A157.5_C50A247.5	31	outside	45	outside	0.136115	0.1317117	1	2	2
SY150420CROSSORI0002-SORT_REDUCEDDATA-FILTERED	C50A157.5_C50A247.5	31	outside	46	mixture	0.226653	0.01102917	1	2	2
SY150420CROSSORI0002-SORT_REDUCEDDATA-FILTERED	C50A157.5_C50A247.5	31	outside	47	single	0.204051	0.02245916	2	2	1
SY150420CROSSORI0002-SORT_REDUCEDDATA-FILTERED	C50A157.5_C50A247.5	31	outside	48	outside	0.207707	0.0206235	2	2	1
SY150420CROSSORI0002-SORT_REDUCEDDATA-FILTERED	C50A157.5_C50A247.5	31	outside	5	intermediate	0.164284	0.06713657	2	2	1
SY150420CROSSORI0002-SORT_REDUCEDDATA-FILTERED	C50A157.5_C50A247.5	31	outside	50	outside	0.085802	0.3433722	2	2	1
SY150420CROSSORI0002-SORT_REDUCEDDATA-FILTERED	C50A157.5_C50A247.5	31	outside	52	outside	0.30587	0.0005226093	2	2	1
SY150420CROSSORI0002-SORT_REDUCEDDATA-FILTERED	C50A157.5_C50A247.5	31	outside	54	outside	0.349524	6.921721e-05	1	2	2
SY150420CROSSORI0002-SORT_REDUCEDDATA-FILTERED	C50A157.5_C50A247.5	31	outside	66	intermediate	0.065256	0.4714832	2	2	1
SY150420CROSSORI0002-SORT_REDUCEDDATA-FILTERED	C50A157.5_C50A247.5	31	outside	69	outside	0.062644	0.4912431	1	2	2
SY150420CROSSORI0002-SORT_REDUCEDDATA-FILTERED	C50A157.5_C50A247.5	31	outside	7	single	0.198734	0.02629645	1	2	2
SY150420CROSSORI0002-SORT_REDUCEDDATA-FILTERED	C50A157.5_C50A247.5	31	outside	72	outside	-0.044445	0.6240286	2	2	1
SY150420CROSSORI0002-SORT_REDUCEDDATA-FILTERED	C50A157.5_C50A247.5	31	outside	73	outside	0.119276	0.1888393	1	2	2
SY150420CROSSORI0002-SORT_REDUCEDDATA-FILTERED	C50A157.5_C50A247.5	31	outside	76	single	0.313926	0.0003637137	1	2	2
SY150420CROSSORI0002-SORT_REDUCEDDATA-FILTERED	C50A157.5_C50A247.5	31	outside	77	outside	0.049223	0.5871961	2	2	1
SY150420CROSSORI0002-SORT_REDUCEDDATA-FILTERED	C50A157.5_C50A247.5	31	outside	79	outside	0.020908	0.8191916	2	2	1
SY150420CROSSORI0002-SORT_REDUCEDDATA-FILTERED	C50A157.5_C50A247.5	31	outside	82	outside	0.160632	0.07592224	2	2	1
SY150420CROSSORI0002-SORT_REDUCEDDATA-FILTERED	C50A157.5_C50A247.5	31	outside	83	single	0.20992	0.01928211	1	2	2
SY150420CROSSORI0002-SORT_REDUCEDDATA-FILTERED	C50A157.5_C50A247.5	31	outside	92	single	0.190411	0.03415201	1	2	2
SY150420CROSSORI0002-SORT_REDUCEDDATA-FILTERED	C50A157.5_C50A247.5	31	outside	95	mixture	0.103695	0.2517545	1	2	2
SY150420CROSSORI0002-SORT_REDUCEDDATA-FILTERED	C50A157.5_C50A247.5	31	outside	97	intermediate	0.004967	0.9566949	1	2	2
SY150420CROSSORI0002-SORT_REDUCEDDATA-FILTERED	C50A157.5_C50A247.5	33	mixture	35	mixture	0.34772	7.588545e-05	1	2	2
SY150420CROSSORI0002-SORT_REDUCEDDATA-FILTERED	C50A157.5_C50A247.5	33	mixture	39	outside	-0.032495	0.7201313	1	2	2
SY150420CROSSORI0002-SORT_REDUCEDDATA-FILTERED	C50A157.5_C50A247.5	33	mixture	4	single	0.310538	0.0004477988	1	2	2
SY150420CROSSORI0002-SORT_REDUCEDDATA-FILTERED	C50A157.5_C50A247.5	33	mixture	44	outside	0.118688	0.1874018	1	2	2
SY150420CROSSORI0002-SORT_REDUCEDDATA-FILTERED	C50A157.5_C50A247.5	33	mixture	45	outside	0.285794	0.001292561	1	2	2
SY150420CROSSORI0002-SORT_REDUCEDDATA-FILTERED	C50A157.5_C50A247.5	33	mixture	46	mixture	0.154238	0.08590552	1	2	2
SY150420CROSSORI0002-SORT_REDUCEDDATA-FILTERED	C50A157.5_C50A247.5	33	mixture	47	single	0.002743	0.975781	2	2	1
SY150420CROSSORI0002-SORT_REDUCEDDATA-FILTERED	C50A157.5_C50A247.5	33	mixture	48	outside	0.031814	0.7268485	2	2	1
SY150420CROSSORI0002-SORT_REDUCEDDATA-FILTERED	C50A157.5_C50A247.5	33	mixture	5	intermediate	0.089098	0.3231018	2	2	1
SY150420CROSSORI0002-SORT_REDUCEDDATA-FILTERED	C50A157.5_C50A247.5	33	mixture	50	outside	0.065808	0.4659043	2	2	1
SY150420CROSSORI0002-SORT_REDUCEDDATA-FILTERED	C50A157.5_C50A247.5	33	mixture	52	outside	0.083537	0.3543391	2	2	1
SY150420CROSSORI0002-SORT_REDUCEDDATA-FILTERED	C50A157.5_C50A247.5	33	mixture	54	outside	0.226254	0.01151071	1	2	2
SY150420CROSSORI0002-SORT_REDUCEDDATA-FILTERED	C50A157.5_C50A247.5	33	mixture	66	intermediate	0.10852	0.2302431	2	2	1
SY150420CROSSORI0002-SORT_REDUCEDDATA-FILTERED	C50A157.5_C50A247.5	33	mixture	69	outside	0.037482	0.6793883	1	2	2
SY150420CROSSORI0002-SORT_REDUCEDDATA-FILTERED	C50A157.5_C50A247.5	33	mixture	7	single	0.102789	0.2539982	1	2	2
SY150420CROSSORI0002-SORT_REDUCEDDATA-FILTERED	C50A157.5_C50A247.5	33	mixture	72	outside	0.133232	0.1385472	2	2	1
SY150420CROSSORI0002-SORT_REDUCEDDATA-FILTERED	C50A157.5_C50A247.5	33	mixture	73	outside	-0.01828	0.8402945	1	2	2
SY150420CROSSORI0002-SORT_REDUCEDDATA-FILTERED	C50A157.5_C50A247.5	33	mixture	76	single	0.230227	0.009795851	1	2	2
SY150420CROSSORI0002-SORT_REDUCEDDATA-FILTERED	C50A157.5_C50A247.5	33	mixture	77	outside	-0.078648	0.3852532	2	2	1
SY150420CROSSORI0002-SORT_REDUCEDDATA-FILTERED	C50A157.5_C50A247.5	33	mixture	79	outside	0.074007	0.4159215	2	2	1
SY150420CROSSORI0002-SORT_REDUCEDDATA-FILTERED	C50A157.5_C50A247.5	33	mixture	82	outside	-0.057165	0.528283	2	2	1
SY150420CROSSORI0002-SORT_REDUCEDDATA-FILTERED	C50A157.5_C50A247.5	33	mixture	83	single	0.247604	0.005369713	1	2	2
SY150420CROSSORI0002-SORT_REDUCEDDATA-FILTERED	C50A157.5_C50A247.5	33	mixture	92	single	0.235493	0.008465483	1	2	2
SY150420CROSSORI0002-SORT_REDUCEDDATA-FILTERED	C50A157.5_C50A247.5	33	mixture	95	mixture	-0.039611	0.6622645	1	2	2
SY150420CROSSORI0002-SORT_REDUCEDDATA-FILTERED	C50A157.5_C50A247.5	33	mixture	97	intermediate	-0.098645	0.2797003	1	2	2
SY150420CROSSORI0002-SORT_REDUCEDDATA-FILTERED	C50A157.5_C50A247.5	35	mixture	39	outside	-0.066287	0.4644921	1	2	2
SY150420CROSSORI0002-SORT_REDUCEDDATA-FILTERED	C50A157.5_C50A247.5	35	mixture	4	single	0.219864	0.01414291	1	2	2
SY150420CROSSORI0002-SORT_REDUCEDDATA-FILTERED	C50A157.5_C50A247.5	35	mixture	44	outside	0.151757	0.08982386	1	2	2
SY150420CROSSORI0002-SORT_REDUCEDDATA-FILTERED	C50A157.5_C50A247.5	35	mixture	45	outside	0.121704	0.1763583	1	2	2
SY150420CROSSORI0002-SORT_REDUCEDDATA-FILTERED	C50A157.5_C50A247.5	35	mixture	46	mixture	0.330152	0.0001597227	1	2	2
SY150420CROSSORI0002-SORT_REDUCEDDATA-FILTERED	C50A157.5_C50A247.5	35	mixture	47	single	0.163197	0.06786782	2	2	1
SY150420CROSSORI0002-SORT_REDUCEDDATA-FILTERED	C50A157.5_C50A247.5	35	mixture	48	outside	0.129324	0.1522791	2	2	1
SY150420CROSSORI0002-SORT_REDUCEDDATA-FILTERED	C50A157.5_C50A247.5	35	mixture	5	intermediate	0.349437	6.058832e-05	2	2	1
SY150420CROSSORI0002-SORT_REDUCEDDATA-FILTERED	C50A157.5_C50A247.5	35	mixture	50	outside	0.184181	0.03976848	2	2	1
SY150420CROSSORI0002-SORT_REDUCEDDATA-FILTERED	C50A157.5_C50A247.5	35	mixture	52	outside	0.308439	0.0004417649	2	2	1
SY150420CROSSORI0002-SORT_REDUCEDDATA-FILTERED	C50A157.5_C50A247.5	35	mixture	54	outside	0.371012	2.049699e-05	1	2	2
SY150420CROSSORI0002-SORT_REDUCEDDATA-FILTERED	C50A157.5_C50A247.5	35	mixture	66	intermediate	0.040356	0.654986	2	2	1
SY150420CROSSORI0002-SORT_REDUCEDDATA-FILTERED	C50A157.5_C50A247.5	35	mixture	69	outside	0.086408	0.339964	1	2	2
SY150420CROSSORI0002-SORT_REDUCEDDATA-FILTERED	C50A157.5_C50A247.5	35	mixture	7	single	0.366527	2.431013e-05	1	2	2
SY150420CROSSORI0002-SORT_REDUCEDDATA-FILTERED	C50A157.5_C50A247.5	35	mixture	72	outside	-0.099229	0.2708998	2	2	1
SY150420CROSSORI0002-SORT_REDUCEDDATA-FILTERED	C50A157.5_C50A247.5	35	mixture	73	outside	0.009097	0.9201217	1	2	2
SY150420CROSSORI0002-SORT_REDUCEDDATA-FILTERED	C50A157.5_C50A247.5	35	mixture	76	single	0.43783	2.94597e-07	1	2	2
SY150420CROSSORI0002-SORT_REDUCEDDATA-FILTERED	C50A157.5_C50A247.5	35	mixture	77	outside	0.001983	0.9824852	2	2	1
SY150420CROSSORI0002-SORT_REDUCEDDATA-FILTERED	C50A157.5_C50A247.5	35	mixture	79	outside	-0.018201	0.8416299	2	2	1
SY150420CROSSORI0002-SORT_REDUCEDDATA-FILTERED	C50A157.5_C50A247.5	35	mixture	82	outside	-0.004763	0.9581264	2	2	1
SY150420CROSSORI0002-SORT_REDUCEDDATA-FILTERED	C50A157.5_C50A247.5	35	mixture	83	single	0.384083	9.785558e-06	1	2	2
SY150420CROSSORI0002-SORT_REDUCEDDATA-FILTERED	C50A157.5_C50A247.5	35	mixture	92	single	0.298674	0.0007162122	1	2	2
SY150420CROSSORI0002-SORT_REDUCEDDATA-FILTERED	C50A157.5_C50A247.5	35	mixture	95	mixture	0.17555	0.05020309	1	2	2
SY150420CROSSORI0002-SORT_REDUCEDDATA-FILTERED	C50A157.5_C50A247.5	35	mixture	97	intermediate	0.128174	0.1577041	1	2	2
SY150420CROSSORI0002-SORT_REDUCEDDATA-FILTERED	C50A157.5_C50A247.5	39	outside	4	single	-0.097618	0.2807693	1	2	2
SY150420CROSSORI0002-SORT_REDUCEDDATA-FILTERED	C50A157.5_C50A247.5	39	outside	44	outside	-0.055029	0.5421783	1	2	2
SY150420CROSSORI0002-SORT_REDUCEDDATA-FILTERED	C50A157.5_C50A247.5	39	outside	45	outside	0.041481	0.6473641	1	2	2
SY150420CROSSORI0002-SORT_REDUCEDDATA-FILTERED	C50A157.5_C50A247.5	39	outside	46	mixture	-0.061243	0.4974725	1	2	2
SY150420CROSSORI0002-SORT_REDUCEDDATA-FILTERED	C50A157.5_C50A247.5	39	outside	47	single	0.027311	0.7623957	2	2	1
SY150420CROSSORI0002-SORT_REDUCEDDATA-FILTERED	C50A157.5_C50A247.5	39	outside	48	outside	0.030762	0.7355434	2	2	1
SY150420CROSSORI0002-SORT_REDUCEDDATA-FILTERED	C50A157.5_C50A247.5	39	outside	5	intermediate	-0.031845	0.7244215	2	2	1
SY150420CROSSORI0002-SORT_REDUCEDDATA-FILTERED	C50A157.5_C50A247.5	39	outside	50	outside	0.090439	0.315841	2	2	1
SY150420CROSSORI0002-SORT_REDUCEDDATA-FILTERED	C50A157.5_C50A247.5	39	outside	52	outside	-0.018347	0.8390722	2	2	1
SY150420CROSSORI0002-SORT_REDUCEDDATA-FILTERED	C50A157.5_C50A247.5	39	outside	54	outside	0.126351	0.1620079	1	2	2
SY150420CROSSORI0002-SORT_REDUCEDDATA-FILTERED	C50A157.5_C50A247.5	39	outside	66	intermediate	0.035729	0.6936143	2	2	1
SY150420CROSSORI0002-SORT_REDUCEDDATA-FILTERED	C50A157.5_C50A247.5	39	outside	69	outside	0.09071	0.3163743	1	2	2
SY150420CROSSORI0002-SORT_REDUCEDDATA-FILTERED	C50A157.5_C50A247.5	39	outside	7	single	-0.070322	0.4358074	1	2	2
SY150420CROSSORI0002-SORT_REDUCEDDATA-FILTERED	C50A157.5_C50A247.5	39	outside	72	outside	-0.059602	0.5090845	2	2	1
SY150420CROSSORI0002-SORT_REDUCEDDATA-FILTERED	C50A157.5_C50A247.5	39	outside	73	outside	-0.137267	0.1284438	1	2	2
SY150420CROSSORI0002-SORT_REDUCEDDATA-FILTERED	C50A157.5_C50A247.5	39	outside	76	single	0.055649	0.5376294	1	2	2
SY150420CROSSORI0002-SORT_REDUCEDDATA-FILTERED	C50A157.5_C50A247.5	39	outside	77	outside	0.368931	2.48278e-05	2	2	1
SY150420CROSSORI0002-SORT_REDUCEDDATA-FILTERED	C50A157.5_C50A247.5	39	outside	79	outside	-0.011644	0.8982867	2	2	1
SY150420CROSSORI0002-SORT_REDUCEDDATA-FILTERED	C50A157.5_C50A247.5	39	outside	82	outside	0.21688	0.01554266	2	2	1
SY150420CROSSORI0002-SORT_REDUCEDDATA-FILTERED	C50A157.5_C50A247.5	39	outside	83	single	0.004246	0.9625135	1	2	2
SY150420CROSSORI0002-SORT_REDUCEDDATA-FILTERED	C50A157.5_C50A247.5	39	outside	92	single	0.14671	0.103958	1	2	2
SY150420CROSSORI0002-SORT_REDUCEDDATA-FILTERED	C50A157.5_C50A247.5	39	outside	95	mixture	0.053985	0.5515087	1	2	2
SY150420CROSSORI0002-SORT_REDUCEDDATA-FILTERED	C50A157.5_C50A247.5	39	outside	97	intermediate	0.00056	0.9951128	1	2	2
SY150420CROSSORI0002-SORT_REDUCEDDATA-FILTERED	C50A157.5_C50A247.5	4	single	44	outside	0.013647	0.8799335	1	2	2
SY150420CROSSORI0002-SORT_REDUCEDDATA-FILTERED	C50A157.5_C50A247.5	4	single	45	outside	0.185253	0.03941138	1	2	2
SY150420CROSSORI0002-SORT_REDUCEDDATA-FILTERED	C50A157.5_C50A247.5	4	single	46	mixture	0.212196	0.01751538	1	2	2
SY150420CROSSORI0002-SORT_REDUCEDDATA-FILTERED	C50A157.5_C50A247.5	4	single	47	single	0.244511	0.005994211	2	2	1
SY150420CROSSORI0002-SORT_REDUCEDDATA-FILTERED	C50A157.5_C50A247.5	4	single	48	outside	0.123669	0.1729501	2	2	1
SY150420CROSSORI0002-SORT_REDUCEDDATA-FILTERED	C50A157.5_C50A247.5	4	single	5	intermediate	0.160807	0.07321402	2	2	1
SY150420CROSSORI0002-SORT_REDUCEDDATA-FILTERED	C50A157.5_C50A247.5	4	single	50	outside	0.054572	0.5455403	2	2	1
SY150420CROSSORI0002-SORT_REDUCEDDATA-FILTERED	C50A157.5_C50A247.5	4	single	52	outside	0.206903	0.02060665	2	2	1
SY150420CROSSORI0002-SORT_REDUCEDDATA-FILTERED	C50A157.5_C50A247.5	4	single	54	outside	0.161776	0.07264329	1	2	2
SY150420CROSSORI0002-SORT_REDUCEDDATA-FILTERED	C50A157.5_C50A247.5	4	single	66	intermediate	0.101487	0.2620478	2	2	1
SY150420CROSSORI0002-SORT_REDUCEDDATA-FILTERED	C50A157.5_C50A247.5	4	single	69	outside	-0.075459	0.4048685	1	2	2
SY150420CROSSORI0002-SORT_REDUCEDDATA-FILTERED	C50A157.5_C50A247.5	4	single	7	single	0.128541	0.15311	1	2	2
SY150420CROSSORI0002-SORT_REDUCEDDATA-FILTERED	C50A157.5_C50A247.5	4	single	72	outside	0.038263	0.6718243	2	2	1
SY150420CROSSORI0002-SORT_REDUCEDDATA-FILTERED	C50A157.5_C50A247.5	4	single	73	outside	0.038542	0.6708417	1	2	2
SY150420CROSSORI0002-SORT_REDUCEDDATA-FILTERED	C50A157.5_C50A247.5	4	single	76	single	0.111812	0.2144445	1	2	2
SY150420CROSSORI0002-SORT_REDUCEDDATA-FILTERED	C50A157.5_C50A247.5	4	single	77	outside	0.008615	0.924347	2	2	1
SY150420CROSSORI0002-SORT_REDUCEDDATA-FILTERED	C50A157.5_C50A247.5	4	single	79	outside	-0.03235	0.722431	2	2	1
SY150420CROSSORI0002-SORT_REDUCEDDATA-FILTERED	C50A157.5_C50A247.5	4	single	82	outside	-0.051858	0.5673233	2	2	1
SY150420CROSSORI0002-SORT_REDUCEDDATA-FILTERED	C50A157.5_C50A247.5	4	single	83	single	0.165285	0.06546556	1	2	2
SY150420CROSSORI0002-SORT_REDUCEDDATA-FILTERED	C50A157.5_C50A247.5	4	single	92	single	0.291569	0.001017719	1	2	2
SY150420CROSSORI0002-SORT_REDUCEDDATA-FILTERED	C50A157.5_C50A247.5	4	single	95	mixture	0.187231	0.03731901	1	2	2
SY150420CROSSORI0002-SORT_REDUCEDDATA-FILTERED	C50A157.5_C50A247.5	4	single	97	intermediate	-0.042118	0.6450696	1	2	2
SY150420CROSSORI0002-SORT_REDUCEDDATA-FILTERED	C50A157.5_C50A247.5	44	outside	45	outside	0.213805	0.01622096	1	2	2
SY150420CROSSORI0002-SORT_REDUCEDDATA-FILTERED	C50A157.5_C50A247.5	44	outside	46	mixture	0.273334	0.001875317	1	2	2
SY150420CROSSORI0002-SORT_REDUCEDDATA-FILTERED	C50A157.5_C50A247.5	44	outside	47	single	0.142357	0.1103633	2	2	1
SY150420CROSSORI0002-SORT_REDUCEDDATA-FILTERED	C50A157.5_C50A247.5	44	outside	48	outside	0.171309	0.05610855	2	2	1
SY150420CROSSORI0002-SORT_REDUCEDDATA-FILTERED	C50A157.5_C50A247.5	44	outside	5	intermediate	0.222171	0.01205811	2	2	1
SY150420CROSSORI0002-SORT_REDUCEDDATA-FILTERED	C50A157.5_C50A247.5	44	outside	50	outside	0.208944	0.01887503	2	2	1
SY150420CROSSORI0002-SORT_REDUCEDDATA-FILTERED	C50A157.5_C50A247.5	44	outside	52	outside	0.105983	0.2356609	2	2	1
SY150420CROSSORI0002-SORT_REDUCEDDATA-FILTERED	C50A157.5_C50A247.5	44	outside	54	outside	0.181556	0.04189166	1	2	2
SY150420CROSSORI0002-SORT_REDUCEDDATA-FILTERED	C50A157.5_C50A247.5	44	outside	66	intermediate	0.098084	0.2745468	2	2	1
SY150420CROSSORI0002-SORT_REDUCEDDATA-FILTERED	C50A157.5_C50A247.5	44	outside	69	outside	0.089499	0.3209198	1	2	2
SY150420CROSSORI0002-SORT_REDUCEDDATA-FILTERED	C50A157.5_C50A247.5	44	outside	7	single	0.197983	0.02566599	1	2	2
SY150420CROSSORI0002-SORT_REDUCEDDATA-FILTERED	C50A157.5_C50A247.5	44	outside	72	outside	-0.089242	0.3203506	2	2	1
SY150420CROSSORI0002-SORT_REDUCEDDATA-FILTERED	C50A157.5_C50A247.5	44	outside	73	outside	0.017129	0.8496285	1	2	2
SY150420CROSSORI0002-SORT_REDUCEDDATA-FILTERED	C50A157.5_C50A247.5	44	outside	76	single	0.082015	0.3593161	1	2	2
SY150420CROSSORI0002-SORT_REDUCEDDATA-FILTERED	C50A157.5_C50A247.5	44	outside	77	outside	0.242999	0.006112403	2	2	1
SY150420CROSSORI0002-SORT_REDUCEDDATA-FILTERED	C50A157.5_C50A247.5	44	outside	79	outside	-0.031398	0.7292096	2	2	1
SY150420CROSSORI0002-SORT_REDUCEDDATA-FILTERED	C50A157.5_C50A247.5	44	outside	82	outside	0.008203	0.9276591	2	2	1
SY150420CROSSORI0002-SORT_REDUCEDDATA-FILTERED	C50A157.5_C50A247.5	44	outside	83	single	0.138284	0.1225413	1	2	2
SY150420CROSSORI0002-SORT_REDUCEDDATA-FILTERED	C50A157.5_C50A247.5	44	outside	92	single	0.155638	0.08181561	1	2	2
SY150420CROSSORI0002-SORT_REDUCEDDATA-FILTERED	C50A157.5_C50A247.5	44	outside	95	mixture	-0.005412	0.9520408	1	2	2
SY150420CROSSORI0002-SORT_REDUCEDDATA-FILTERED	C50A157.5_C50A247.5	44	outside	97	intermediate	0.017562	0.846495	1	2	2
SY150420CROSSORI0002-SORT_REDUCEDDATA-FILTERED	C50A157.5_C50A247.5	45	outside	46	mixture	0.201796	0.02345513	1	2	2
SY150420CROSSORI0002-SORT_REDUCEDDATA-FILTERED	C50A157.5_C50A247.5	45	outside	47	single	0.165935	0.06331868	2	2	1
SY150420CROSSORI0002-SORT_REDUCEDDATA-FILTERED	C50A157.5_C50A247.5	45	outside	48	outside	0.297051	0.0008073065	2	2	1
SY150420CROSSORI0002-SORT_REDUCEDDATA-FILTERED	C50A157.5_C50A247.5	45	outside	5	intermediate	0.191985	0.03126959	2	2	1
SY150420CROSSORI0002-SORT_REDUCEDDATA-FILTERED	C50A157.5_C50A247.5	45	outside	50	outside	0.15921	0.07615116	2	2	1
SY150420CROSSORI0002-SORT_REDUCEDDATA-FILTERED	C50A157.5_C50A247.5	45	outside	52	outside	0.106819	0.2338478	2	2	1
SY150420CROSSORI0002-SORT_REDUCEDDATA-FILTERED	C50A157.5_C50A247.5	45	outside	54	outside	0.217958	0.01461442	1	2	2
SY150420CROSSORI0002-SORT_REDUCEDDATA-FILTERED	C50A157.5_C50A247.5	45	outside	66	intermediate	0.232443	0.009093484	2	2	1
SY150420CROSSORI0002-SORT_REDUCEDDATA-FILTERED	C50A157.5_C50A247.5	45	outside	69	outside	0.101649	0.2612845	1	2	2
SY150420CROSSORI0002-SORT_REDUCEDDATA-FILTERED	C50A157.5_C50A247.5	45	outside	7	single	0.234243	0.008290664	1	2	2
SY150420CROSSORI0002-SORT_REDUCEDDATA-FILTERED	C50A157.5_C50A247.5	45	outside	72	outside	-0.012041	0.8939746	2	2	1
SY150420CROSSORI0002-SORT_REDUCEDDATA-FILTERED	C50A157.5_C50A247.5	45	outside	73	outside	-0.034797	0.7012217	1	2	2
SY150420CROSSORI0002-SORT_REDUCEDDATA-FILTERED	C50A157.5_C50A247.5	45	outside	76	single	-0.002085	0.9815136	1	2	2
SY150420CROSSORI0002-SORT_REDUCEDDATA-FILTERED	C50A157.5_C50A247.5	45	outside	77	outside	0.089484	0.3210005	2	2	1
SY150420CROSSORI0002-SORT_REDUCEDDATA-FILTERED	C50A157.5_C50A247.5	45	outside	79	outside	0.138483	0.1266281	2	2	1
SY150420CROSSORI0002-SORT_REDUCEDDATA-FILTERED	C50A157.5_C50A247.5	45	outside	82	outside	0.135025	0.1348622	2	2	1
SY150420CROSSORI0002-SORT_REDUCEDDATA-FILTERED	C50A157.5_C50A247.5	45	outside	83	single	0.138477	0.1235376	1	2	2
SY150420CROSSORI0002-SORT_REDUCEDDATA-FILTERED	C50A157.5_C50A247.5	45	outside	92	single	0.316611	0.000321597	1	2	2
SY150420CROSSORI0002-SORT_REDUCEDDATA-FILTERED	C50A157.5_C50A247.5	45	outside	95	mixture	0.015974	0.8596529	1	2	2
SY150420CROSSORI0002-SORT_REDUCEDDATA-FILTERED	C50A157.5_C50A247.5	45	outside	97	intermediate	0.015544	0.8645023	1	2	2
SY150420CROSSORI0002-SORT_REDUCEDDATA-FILTERED	C50A157.5_C50A247.5	46	mixture	47	single	0.199982	0.02418239	2	2	1
SY150420CROSSORI0002-SORT_REDUCEDDATA-FILTERED	C50A157.5_C50A247.5	46	mixture	48	outside	0.224005	0.01202895	2	2	1
SY150420CROSSORI0002-SORT_REDUCEDDATA-FILTERED	C50A157.5_C50A247.5	46	mixture	5	intermediate	0.263762	0.002732753	2	2	1
SY150420CROSSORI0002-SORT_REDUCEDDATA-FILTERED	C50A157.5_C50A247.5	46	mixture	50	outside	0.202005	0.02330838	2	2	1
SY150420CROSSORI0002-SORT_REDUCEDDATA-FILTERED	C50A157.5_C50A247.5	46	mixture	52	outside	0.305825	0.0004713106	2	2	1
SY150420CROSSORI0002-SORT_REDUCEDDATA-FILTERED	C50A157.5_C50A247.5	46	mixture	54	outside	0.265336	0.002675822	1	2	2
SY150420CROSSORI0002-SORT_REDUCEDDATA-FILTERED	C50A157.5_C50A247.5	46	mixture	66	intermediate	-0.039429	0.6611318	2	2	1
SY150420CROSSORI0002-SORT_REDUCEDDATA-FILTERED	C50A157.5_C50A247.5	46	mixture	69	outside	0.052958	0.5575028	1	2	2
SY150420CROSSORI0002-SORT_REDUCEDDATA-FILTERED	C50A157.5_C50A247.5	46	mixture	7	single	0.380683	1.009787e-05	1	2	2
SY150420CROSSORI0002-SORT_REDUCEDDATA-FILTERED	C50A157.5_C50A247.5	46	mixture	72	outside	-0.201304	0.02380254	2	2	1
SY150420CROSSORI0002-SORT_REDUCEDDATA-FILTERED	C50A157.5_C50A247.5	46	mixture	73	outside	0.098272	0.2755724	1	2	2
SY150420CROSSORI0002-SORT_REDUCEDDATA-FILTERED	C50A157.5_C50A247.5	46	mixture	76	single	0.349469	5.646707e-05	1	2	2
SY150420CROSSORI0002-SORT_REDUCEDDATA-FILTERED	C50A157.5_C50A247.5	46	mixture	77	outside	0.251627	0.004479754	2	2	1
SY150420CROSSORI0002-SORT_REDUCEDDATA-FILTERED	C50A157.5_C50A247.5	46	mixture	79	outside	-0.003551	0.9687797	2	2	1
SY150420CROSSORI0002-SORT_REDUCEDDATA-FILTERED	C50A157.5_C50A247.5	46	mixture	82	outside	0.035142	0.6972244	2	2	1
SY150420CROSSORI0002-SORT_REDUCEDDATA-FILTERED	C50A157.5_C50A247.5	46	mixture	83	single	0.309441	0.0004222204	1	2	2
SY150420CROSSORI0002-SORT_REDUCEDDATA-FILTERED	C50A157.5_C50A247.5	46	mixture	92	single	0.33971	9.958022e-05	1	2	2
SY150420CROSSORI0002-SORT_REDUCEDDATA-FILTERED	C50A157.5_C50A247.5	46	mixture	95	mixture	0.241941	0.006345094	1	2	2
SY150420CROSSORI0002-SORT_REDUCEDDATA-FILTERED	C50A157.5_C50A247.5	46	mixture	97	intermediate	0.064814	0.4745001	1	2	2
SY150420CROSSORI0002-SORT_REDUCEDDATA-FILTERED	C50A157.5_C50A247.5	47	single	48	outside	0.262471	0.003105825	1	1	1
SY150420CROSSORI0002-SORT_REDUCEDDATA-FILTERED	C50A157.5_C50A247.5	47	single	5	intermediate	0.099946	0.2635667	1	1	1
SY150420CROSSORI0002-SORT_REDUCEDDATA-FILTERED	C50A157.5_C50A247.5	47	single	50	outside	0.145709	0.1035301	1	1	1
SY150420CROSSORI0002-SORT_REDUCEDDATA-FILTERED	C50A157.5_C50A247.5	47	single	52	outside	0.101333	0.2569626	1	1	1
SY150420CROSSORI0002-SORT_REDUCEDDATA-FILTERED	C50A157.5_C50A247.5	47	single	54	outside	0.264863	0.002724979	2	1	2
SY150420CROSSORI0002-SORT_REDUCEDDATA-FILTERED	C50A157.5_C50A247.5	47	single	66	intermediate	0.058023	0.5186914	1	1	1
SY150420CROSSORI0002-SORT_REDUCEDDATA-FILTERED	C50A157.5_C50A247.5	47	single	69	outside	0.158067	0.07830982	2	1	2
SY150420CROSSORI0002-SORT_REDUCEDDATA-FILTERED	C50A157.5_C50A247.5	47	single	7	single	0.083207	0.3523538	2	1	2
SY150420CROSSORI0002-SORT_REDUCEDDATA-FILTERED	C50A157.5_C50A247.5	47	single	72	outside	-0.063755	0.4781791	1	1	1
SY150420CROSSORI0002-SORT_REDUCEDDATA-FILTERED	C50A157.5_C50A247.5	47	single	73	outside	-0.00242	0.9786303	2	1	2
SY150420CROSSORI0002-SORT_REDUCEDDATA-FILTERED	C50A157.5_C50A247.5	47	single	76	single	0.124491	0.1631645	2	1	2
SY150420CROSSORI0002-SORT_REDUCEDDATA-FILTERED	C50A157.5_C50A247.5	47	single	77	outside	0.082466	0.3586069	1	1	1
SY150420CROSSORI0002-SORT_REDUCEDDATA-FILTERED	C50A157.5_C50A247.5	47	single	79	outside	0.137304	0.1283393	1	1	1
SY150420CROSSORI0002-SORT_REDUCEDDATA-FILTERED	C50A157.5_C50A247.5	47	single	82	outside	0.077716	0.388982	1	1	1
SY150420CROSSORI0002-SORT_REDUCEDDATA-FILTERED	C50A157.5_C50A247.5	47	single	83	single	0.033037	0.7134389	2	1	2
SY150420CROSSORI0002-SORT_REDUCEDDATA-FILTERED	C50A157.5_C50A247.5	47	single	92	single	0.256166	0.003788297	2	1	2
SY150420CROSSORI0002-SORT_REDUCEDDATA-FILTERED	C50A157.5_C50A247.5	47	single	95	mixture	0.276593	0.001717335	2	1	2
SY150420CROSSORI0002-SORT_REDUCEDDATA-FILTERED	C50A157.5_C50A247.5	47	single	97	intermediate	0.158018	0.07963249	2	1	2
SY150420CROSSORI0002-SORT_REDUCEDDATA-FILTERED	C50A157.5_C50A247.5	48	outside	5	intermediate	0.256545	0.003877764	1	1	1
SY150420CROSSORI0002-SORT_REDUCEDDATA-FILTERED	C50A157.5_C50A247.5	48	outside	50	outside	0.141371	0.1173092	1	1	1
SY150420CROSSORI0002-SORT_REDUCEDDATA-FILTERED	C50A157.5_C50A247.5	48	outside	52	outside	0.208871	0.01940645	1	1	1
SY150420CROSSORI0002-SORT_REDUCEDDATA-FILTERED	C50A157.5_C50A247.5	48	outside	54	outside	0.156505	0.08259402	2	1	2
SY150420CROSSORI0002-SORT_REDUCEDDATA-FILTERED	C50A157.5_C50A247.5	48	outside	66	intermediate	0.144947	0.1082269	1	1	1
SY150420CROSSORI0002-SORT_REDUCEDDATA-FILTERED	C50A157.5_C50A247.5	48	outside	69	outside	0.132268	0.1430851	2	1	2
SY150420CROSSORI0002-SORT_REDUCEDDATA-FILTERED	C50A157.5_C50A247.5	48	outside	7	single	0.039643	0.6607039	2	1	2
SY150420CROSSORI0002-SORT_REDUCEDDATA-FILTERED	C50A157.5_C50A247.5	48	outside	72	outside	-0.092456	0.3071097	1	1	1
SY150420CROSSORI0002-SORT_REDUCEDDATA-FILTERED	C50A157.5_C50A247.5	48	outside	73	outside	-0.161102	0.07505715	2	1	2
SY150420CROSSORI0002-SORT_REDUCEDDATA-FILTERED	C50A157.5_C50A247.5	48	outside	76	single	0.07212	0.4241328	2	1	2
SY150420CROSSORI0002-SORT_REDUCEDDATA-FILTERED	C50A157.5_C50A247.5	48	outside	77	outside	0.218043	0.01498316	1	1	1
SY150420CROSSORI0002-SORT_REDUCEDDATA-FILTERED	C50A157.5_C50A247.5	48	outside	79	outside	0.096772	0.2869657	1	1	1
SY150420CROSSORI0002-SORT_REDUCEDDATA-FILTERED	C50A157.5_C50A247.5	48	outside	82	outside	0.060588	0.503836	1	1	1
SY150420CROSSORI0002-SORT_REDUCEDDATA-FILTERED	C50A157.5_C50A247.5	48	outside	83	single	0.177833	0.04815552	2	1	2
SY150420CROSSORI0002-SORT_REDUCEDDATA-FILTERED	C50A157.5_C50A247.5	48	outside	92	single	0.261504	0.003349288	2	1	2
SY150420CROSSORI0002-SORT_REDUCEDDATA-FILTERED	C50A157.5_C50A247.5	48	outside	95	mixture	0.179236	0.04638895	2	1	2
SY150420CROSSORI0002-SORT_REDUCEDDATA-FILTERED	C50A157.5_C50A247.5	48	outside	97	intermediate	0.087802	0.3341961	2	1	2
SY150420CROSSORI0002-SORT_REDUCEDDATA-FILTERED	C50A157.5_C50A247.5	5	intermediate	50	outside	0.261848	0.003058415	1	1	1
SY150420CROSSORI0002-SORT_REDUCEDDATA-FILTERED	C50A157.5_C50A247.5	5	intermediate	52	outside	0.286247	0.001104383	1	1	1
SY150420CROSSORI0002-SORT_REDUCEDDATA-FILTERED	C50A157.5_C50A247.5	5	intermediate	54	outside	0.330755	0.000155104	2	1	2
SY150420CROSSORI0002-SORT_REDUCEDDATA-FILTERED	C50A157.5_C50A247.5	5	intermediate	66	intermediate	0.122057	0.1733474	1	1	1
SY150420CROSSORI0002-SORT_REDUCEDDATA-FILTERED	C50A157.5_C50A247.5	5	intermediate	69	outside	0.141972	0.1142535	2	1	2
SY150420CROSSORI0002-SORT_REDUCEDDATA-FILTERED	C50A157.5_C50A247.5	5	intermediate	7	single	0.345711	6.865397e-05	2	1	2
SY150420CROSSORI0002-SORT_REDUCEDDATA-FILTERED	C50A157.5_C50A247.5	5	intermediate	72	outside	-0.040153	0.6553042	1	1	1
SY150420CROSSORI0002-SORT_REDUCEDDATA-FILTERED	C50A157.5_C50A247.5	5	intermediate	73	outside	-0.041019	0.6496916	2	1	2
SY150420CROSSORI0002-SORT_REDUCEDDATA-FILTERED	C50A157.5_C50A247.5	5	intermediate	76	single	0.19366	0.02914259	2	1	2
SY150420CROSSORI0002-SORT_REDUCEDDATA-FILTERED	C50A157.5_C50A247.5	5	intermediate	77	outside	0.071723	0.4248193	1	1	1
SY150420CROSSORI0002-SORT_REDUCEDDATA-FILTERED	C50A157.5_C50A247.5	5	intermediate	79	outside	-0.031258	0.7303736	1	1	1
SY150420CROSSORI0002-SORT_REDUCEDDATA-FILTERED	C50A157.5_C50A247.5	5	intermediate	82	outside	0.038217	0.672193	1	1	1
SY150420CROSSORI0002-SORT_REDUCEDDATA-FILTERED	C50A157.5_C50A247.5	5	intermediate	83	single	0.235521	0.007935052	2	1	2
SY150420CROSSORI0002-SORT_REDUCEDDATA-FILTERED	C50A157.5_C50A247.5	5	intermediate	92	single	0.197386	0.02673146	2	1	2
SY150420CROSSORI0002-SORT_REDUCEDDATA-FILTERED	C50A157.5_C50A247.5	5	intermediate	95	mixture	0.077238	0.3899912	2	1	2
SY150420CROSSORI0002-SORT_REDUCEDDATA-FILTERED	C50A157.5_C50A247.5	5	intermediate	97	intermediate	0.032548	0.719698	2	1	2
SY150420CROSSORI0002-SORT_REDUCEDDATA-FILTERED	C50A157.5_C50A247.5	50	outside	52	outside	0.206177	0.02054668	1	1	1
SY150420CROSSORI0002-SORT_REDUCEDDATA-FILTERED	C50A157.5_C50A247.5	50	outside	54	outside	0.141047	0.116655	2	1	2
SY150420CROSSORI0002-SORT_REDUCEDDATA-FILTERED	C50A157.5_C50A247.5	50	outside	66	intermediate	0.125345	0.1636728	1	1	1
SY150420CROSSORI0002-SORT_REDUCEDDATA-FILTERED	C50A157.5_C50A247.5	50	outside	69	outside	0.153188	0.08808776	2	1	2
SY150420CROSSORI0002-SORT_REDUCEDDATA-FILTERED	C50A157.5_C50A247.5	50	outside	7	single	0.254161	0.00408103	2	1	2
SY150420CROSSORI0002-SORT_REDUCEDDATA-FILTERED	C50A157.5_C50A247.5	50	outside	72	outside	-0.022358	0.8037488	1	1	1
SY150420CROSSORI0002-SORT_REDUCEDDATA-FILTERED	C50A157.5_C50A247.5	50	outside	73	outside	0.038919	0.666526	2	1	2
SY150420CROSSORI0002-SORT_REDUCEDDATA-FILTERED	C50A157.5_C50A247.5	50	outside	76	single	0.374187	1.586995e-05	2	1	2
SY150420CROSSORI0002-SORT_REDUCEDDATA-FILTERED	C50A157.5_C50A247.5	50	outside	77	outside	0.169714	0.05847123	1	1	1
SY150420CROSSORI0002-SORT_REDUCEDDATA-FILTERED	C50A157.5_C50A247.5	50	outside	79	outside	0.100313	0.2676335	1	1	1
SY150420CROSSORI0002-SORT_REDUCEDDATA-FILTERED	C50A157.5_C50A247.5	50	outside	82	outside	0.158819	0.07688382	1	1	1
SY150420CROSSORI0002-SORT_REDUCEDDATA-FILTERED	C50A157.5_C50A247.5	50	outside	83	single	0.217939	0.01422515	2	1	2
SY150420CROSSORI0002-SORT_REDUCEDDATA-FILTERED	C50A157.5_C50A247.5	50	outside	92	single	0.172644	0.05419041	2	1	2
SY150420CROSSORI0002-SORT_REDUCEDDATA-FILTERED	C50A157.5_C50A247.5	50	outside	95	mixture	0.015417	0.8645006	2	1	2
SY150420CROSSORI0002-SORT_REDUCEDDATA-FILTERED	C50A157.5_C50A247.5	50	outside	97	intermediate	-0.017675	0.8461474	2	1	2
SY150420CROSSORI0002-SORT_REDUCEDDATA-FILTERED	C50A157.5_C50A247.5	52	outside	54	outside	0.223668	0.01181476	2	1	2
SY150420CROSSORI0002-SORT_REDUCEDDATA-FILTERED	C50A157.5_C50A247.5	52	outside	66	intermediate	0.185395	0.03767595	1	1	1
SY150420CROSSORI0002-SORT_REDUCEDDATA-FILTERED	C50A157.5_C50A247.5	52	outside	69	outside	0.20307	0.02312855	2	1	2
SY150420CROSSORI0002-SORT_REDUCEDDATA-FILTERED	C50A157.5_C50A247.5	52	outside	7	single	0.318506	0.0002628512	2	1	2
SY150420CROSSORI0002-SORT_REDUCEDDATA-FILTERED	C50A157.5_C50A247.5	52	outside	72	outside	-0.176942	0.04747412	1	1	1
SY150420CROSSORI0002-SORT_REDUCEDDATA-FILTERED	C50A157.5_C50A247.5	52	outside	73	outside	0.318019	0.0003013581	2	1	2
SY150420CROSSORI0002-SORT_REDUCEDDATA-FILTERED	C50A157.5_C50A247.5	52	outside	76	single	0.350869	5.246849e-05	2	1	2
SY150420CROSSORI0002-SORT_REDUCEDDATA-FILTERED	C50A157.5_C50A247.5	52	outside	77	outside	0.189334	0.03372564	1	1	1
SY150420CROSSORI0002-SORT_REDUCEDDATA-FILTERED	C50A157.5_C50A247.5	52	outside	79	outside	0.195983	0.02914844	1	1	1
SY150420CROSSORI0002-SORT_REDUCEDDATA-FILTERED	C50A157.5_C50A247.5	52	outside	82	outside	0.233799	0.00868608	1	1	1
SY150420CROSSORI0002-SORT_REDUCEDDATA-FILTERED	C50A157.5_C50A247.5	52	outside	83	single	0.29092	0.000950405	2	1	2
SY150420CROSSORI0002-SORT_REDUCEDDATA-FILTERED	C50A157.5_C50A247.5	52	outside	92	single	0.306806	0.0004754348	2	1	2
SY150420CROSSORI0002-SORT_REDUCEDDATA-FILTERED	C50A157.5_C50A247.5	52	outside	95	mixture	0.07073	0.4312744	2	1	2
SY150420CROSSORI0002-SORT_REDUCEDDATA-FILTERED	C50A157.5_C50A247.5	52	outside	97	intermediate	0.039924	0.6597591	2	1	2
SY150420CROSSORI0002-SORT_REDUCEDDATA-FILTERED	C50A157.5_C50A247.5	54	outside	66	intermediate	0.073956	0.4124043	2	2	1
SY150420CROSSORI0002-SORT_REDUCEDDATA-FILTERED	C50A157.5_C50A247.5	54	outside	69	outside	0.124384	0.1686953	1	2	2
SY150420CROSSORI0002-SORT_REDUCEDDATA-FILTERED	C50A157.5_C50A247.5	54	outside	7	single	0.2632	0.002904615	1	2	2
SY150420CROSSORI0002-SORT_REDUCEDDATA-FILTERED	C50A157.5_C50A247.5	54	outside	72	outside	-0.046345	0.6077939	2	2	1
SY150420CROSSORI0002-SORT_REDUCEDDATA-FILTERED	C50A157.5_C50A247.5	54	outside	73	outside	-0.068212	0.4515946	1	2	2
SY150420CROSSORI0002-SORT_REDUCEDDATA-FILTERED	C50A157.5_C50A247.5	54	outside	76	single	0.249399	0.004858853	1	2	2
SY150420CROSSORI0002-SORT_REDUCEDDATA-FILTERED	C50A157.5_C50A247.5	54	outside	77	outside	0.216109	0.01549612	2	2	1
SY150420CROSSORI0002-SORT_REDUCEDDATA-FILTERED	C50A157.5_C50A247.5	54	outside	79	outside	0.017507	0.8475913	2	2	1
SY150420CROSSORI0002-SORT_REDUCEDDATA-FILTERED	C50A157.5_C50A247.5	54	outside	82	outside	0.128501	0.1549276	2	2	1
SY150420CROSSORI0002-SORT_REDUCEDDATA-FILTERED	C50A157.5_C50A247.5	54	outside	83	single	0.285289	0.001260263	1	2	2
SY150420CROSSORI0002-SORT_REDUCEDDATA-FILTERED	C50A157.5_C50A247.5	54	outside	92	single	0.291246	0.0009833251	1	2	2
SY150420CROSSORI0002-SORT_REDUCEDDATA-FILTERED	C50A157.5_C50A247.5	54	outside	95	mixture	0.169961	0.05809969	1	2	2
SY150420CROSSORI0002-SORT_REDUCEDDATA-FILTERED	C50A157.5_C50A247.5	54	outside	97	intermediate	0.111039	0.2214445	1	2	2
SY150420CROSSORI0002-SORT_REDUCEDDATA-FILTERED	C50A157.5_C50A247.5	66	intermediate	69	outside	0.090354	0.318284	2	1	2
SY150420CROSSORI0002-SORT_REDUCEDDATA-FILTERED	C50A157.5_C50A247.5	66	intermediate	7	single	0.045827	0.6103704	2	1	2
SY150420CROSSORI0002-SORT_REDUCEDDATA-FILTERED	C50A157.5_C50A247.5	66	intermediate	72	outside	0.028078	0.7559306	1	1	1
SY150420CROSSORI0002-SORT_REDUCEDDATA-FILTERED	C50A157.5_C50A247.5	66	intermediate	73	outside	-0.032423	0.7207318	2	1	2
SY150420CROSSORI0002-SORT_REDUCEDDATA-FILTERED	C50A157.5_C50A247.5	66	intermediate	76	single	-0.017631	0.8446479	2	1	2
SY150420CROSSORI0002-SORT_REDUCEDDATA-FILTERED	C50A157.5_C50A247.5	66	intermediate	77	outside	0.053024	0.5570099	1	1	1
SY150420CROSSORI0002-SORT_REDUCEDDATA-FILTERED	C50A157.5_C50A247.5	66	intermediate	79	outside	0.148668	0.1007753	1	1	1
SY150420CROSSORI0002-SORT_REDUCEDDATA-FILTERED	C50A157.5_C50A247.5	66	intermediate	82	outside	0.127887	0.1569256	1	1	1
SY150420CROSSORI0002-SORT_REDUCEDDATA-FILTERED	C50A157.5_C50A247.5	66	intermediate	83	single	0.146064	0.1040829	2	1	2
SY150420CROSSORI0002-SORT_REDUCEDDATA-FILTERED	C50A157.5_C50A247.5	66	intermediate	92	single	0.061864	0.4931105	2	1	2
SY150420CROSSORI0002-SORT_REDUCEDDATA-FILTERED	C50A157.5_C50A247.5	66	intermediate	95	mixture	-0.036827	0.6834673	2	1	2
SY150420CROSSORI0002-SORT_REDUCEDDATA-FILTERED	C50A157.5_C50A247.5	66	intermediate	97	intermediate	-0.147732	0.1029633	2	1	2
SY150420CROSSORI0002-SORT_REDUCEDDATA-FILTERED	C50A157.5_C50A247.5	69	outside	7	single	0.177833	0.04724439	1	2	2
SY150420CROSSORI0002-SORT_REDUCEDDATA-FILTERED	C50A157.5_C50A247.5	69	outside	72	outside	-0.008918	0.9213704	2	2	1
SY150420CROSSORI0002-SORT_REDUCEDDATA-FILTERED	C50A157.5_C50A247.5	69	outside	73	outside	0.076248	0.3999641	1	2	2
SY150420CROSSORI0002-SORT_REDUCEDDATA-FILTERED	C50A157.5_C50A247.5	69	outside	76	single	0.133086	0.1389829	1	2	2
SY150420CROSSORI0002-SORT_REDUCEDDATA-FILTERED	C50A157.5_C50A247.5	69	outside	77	outside	-0.012764	0.8881034	2	2	1
SY150420CROSSORI0002-SORT_REDUCEDDATA-FILTERED	C50A157.5_C50A247.5	69	outside	79	outside	0.478301	1.928521e-08	2	2	1
SY150420CROSSORI0002-SORT_REDUCEDDATA-FILTERED	C50A157.5_C50A247.5	69	outside	82	outside	0.502518	2.352036e-09	2	2	1
SY150420CROSSORI0002-SORT_REDUCEDDATA-FILTERED	C50A157.5_C50A247.5	69	outside	83	single	0.156405	0.08153873	1	2	2
SY150420CROSSORI0002-SORT_REDUCEDDATA-FILTERED	C50A157.5_C50A247.5	69	outside	92	single	0.044343	0.6248264	1	2	2
SY150420CROSSORI0002-SORT_REDUCEDDATA-FILTERED	C50A157.5_C50A247.5	69	outside	95	mixture	0.007224	0.9365293	1	2	2
SY150420CROSSORI0002-SORT_REDUCEDDATA-FILTERED	C50A157.5_C50A247.5	69	outside	97	intermediate	0.233147	0.009453953	1	2	2
SY150420CROSSORI0002-SORT_REDUCEDDATA-FILTERED	C50A157.5_C50A247.5	7	single	72	outside	-0.018771	0.8347402	2	2	1
SY150420CROSSORI0002-SORT_REDUCEDDATA-FILTERED	C50A157.5_C50A247.5	7	single	73	outside	0.104618	0.2455983	1	2	2
SY150420CROSSORI0002-SORT_REDUCEDDATA-FILTERED	C50A157.5_C50A247.5	7	single	76	single	0.332511	0.0001337644	1	2	2
SY150420CROSSORI0002-SORT_REDUCEDDATA-FILTERED	C50A157.5_C50A247.5	7	single	77	outside	0.146345	0.1020154	2	2	1
SY150420CROSSORI0002-SORT_REDUCEDDATA-FILTERED	C50A157.5_C50A247.5	7	single	79	outside	0.02996	0.7411579	2	2	1
SY150420CROSSORI0002-SORT_REDUCEDDATA-FILTERED	C50A157.5_C50A247.5	7	single	82	outside	0.124514	0.1665058	2	2	1
SY150420CROSSORI0002-SORT_REDUCEDDATA-FILTERED	C50A157.5_C50A247.5	7	single	83	single	0.357449	3.97426e-05	1	2	2
SY150420CROSSORI0002-SORT_REDUCEDDATA-FILTERED	C50A157.5_C50A247.5	7	single	92	single	0.189463	0.03360266	1	2	2
SY150420CROSSORI0002-SORT_REDUCEDDATA-FILTERED	C50A157.5_C50A247.5	7	single	95	mixture	0.075452	0.4010725	1	2	2
SY150420CROSSORI0002-SORT_REDUCEDDATA-FILTERED	C50A157.5_C50A247.5	7	single	97	intermediate	0.089055	0.3253203	1	2	2
SY150420CROSSORI0002-SORT_REDUCEDDATA-FILTERED	C50A157.5_C50A247.5	72	outside	73	outside	-0.182456	0.04169492	2	1	2
SY150420CROSSORI0002-SORT_REDUCEDDATA-FILTERED	C50A157.5_C50A247.5	72	outside	76	single	-0.096333	0.2832451	2	1	2
SY150420CROSSORI0002-SORT_REDUCEDDATA-FILTERED	C50A157.5_C50A247.5	72	outside	77	outside	-0.084043	0.3514209	1	1	1
SY150420CROSSORI0002-SORT_REDUCEDDATA-FILTERED	C50A157.5_C50A247.5	72	outside	79	outside	-0.052366	0.5635222	1	1	1
SY150420CROSSORI0002-SORT_REDUCEDDATA-FILTERED	C50A157.5_C50A247.5	72	outside	82	outside	-0.049111	0.5865199	1	1	1
SY150420CROSSORI0002-SORT_REDUCEDDATA-FILTERED	C50A157.5_C50A247.5	72	outside	83	single	-0.037368	0.6778372	2	1	2
SY150420CROSSORI0002-SORT_REDUCEDDATA-FILTERED	C50A157.5_C50A247.5	72	outside	92	single	-0.140956	0.1168952	2	1	2
SY150420CROSSORI0002-SORT_REDUCEDDATA-FILTERED	C50A157.5_C50A247.5	72	outside	95	mixture	-0.050222	0.5780646	2	1	2
SY150420CROSSORI0002-SORT_REDUCEDDATA-FILTERED	C50A157.5_C50A247.5	72	outside	97	intermediate	0.009382	0.9179698	2	1	2
SY150420CROSSORI0002-SORT_REDUCEDDATA-FILTERED	C50A157.5_C50A247.5	73	outside	76	single	0.111017	0.2177441	1	2	2
SY150420CROSSORI0002-SORT_REDUCEDDATA-FILTERED	C50A157.5_C50A247.5	73	outside	77	outside	-0.040538	0.6548594	2	2	1
SY150420CROSSORI0002-SORT_REDUCEDDATA-FILTERED	C50A157.5_C50A247.5	73	outside	79	outside	0.161483	0.07436153	2	2	1
SY150420CROSSORI0002-SORT_REDUCEDDATA-FILTERED	C50A157.5_C50A247.5	73	outside	82	outside	0.154717	0.08620717	2	2	1
SY150420CROSSORI0002-SORT_REDUCEDDATA-FILTERED	C50A157.5_C50A247.5	73	outside	83	single	0.053255	0.5552919	1	2	2
SY150420CROSSORI0002-SORT_REDUCEDDATA-FILTERED	C50A157.5_C50A247.5	73	outside	92	single	-0.001907	0.9832334	1	2	2
SY150420CROSSORI0002-SORT_REDUCEDDATA-FILTERED	C50A157.5_C50A247.5	73	outside	95	mixture	0.037591	0.6785032	1	2	2
SY150420CROSSORI0002-SORT_REDUCEDDATA-FILTERED	C50A157.5_C50A247.5	73	outside	97	intermediate	0.012188	0.8940033	1	2	2
SY150420CROSSORI0002-SORT_REDUCEDDATA-FILTERED	C50A157.5_C50A247.5	76	single	77	outside	0.150345	0.09288626	2	2	1
SY150420CROSSORI0002-SORT_REDUCEDDATA-FILTERED	C50A157.5_C50A247.5	76	single	79	outside	-0.008658	0.9239643	2	2	1
SY150420CROSSORI0002-SORT_REDUCEDDATA-FILTERED	C50A157.5_C50A247.5	76	single	82	outside	-0.011444	0.899205	2	2	1
SY150420CROSSORI0002-SORT_REDUCEDDATA-FILTERED	C50A157.5_C50A247.5	76	single	83	single	0.298365	0.0006903253	1	2	2
SY150420CROSSORI0002-SORT_REDUCEDDATA-FILTERED	C50A157.5_C50A247.5	76	single	92	single	0.26907	0.002314482	1	2	2
SY150420CROSSORI0002-SORT_REDUCEDDATA-FILTERED	C50A157.5_C50A247.5	76	single	95	mixture	0.038697	0.6670442	1	2	2
SY150420CROSSORI0002-SORT_REDUCEDDATA-FILTERED	C50A157.5_C50A247.5	76	single	97	intermediate	0.163498	0.06961155	1	2	2
SY150420CROSSORI0002-SORT_REDUCEDDATA-FILTERED	C50A157.5_C50A247.5	77	outside	79	outside	-0.084853	0.350749	1	1	1
SY150420CROSSORI0002-SORT_REDUCEDDATA-FILTERED	C50A157.5_C50A247.5	77	outside	82	outside	-0.012456	0.890787	1	1	1
SY150420CROSSORI0002-SORT_REDUCEDDATA-FILTERED	C50A157.5_C50A247.5	77	outside	83	single	0.150425	0.09404293	2	1	2
SY150420CROSSORI0002-SORT_REDUCEDDATA-FILTERED	C50A157.5_C50A247.5	77	outside	92	single	0.217613	0.01477574	2	1	2
SY150420CROSSORI0002-SORT_REDUCEDDATA-FILTERED	C50A157.5_C50A247.5	77	outside	95	mixture	0.106658	0.236463	2	1	2
SY150420CROSSORI0002-SORT_REDUCEDDATA-FILTERED	C50A157.5_C50A247.5	77	outside	97	intermediate	0.149318	0.09927851	2	1	2
SY150420CROSSORI0002-SORT_REDUCEDDATA-FILTERED	C50A157.5_C50A247.5	79	outside	82	outside	0.447539	1.874426e-07	1	1	1
SY150420CROSSORI0002-SORT_REDUCEDDATA-FILTERED	C50A157.5_C50A247.5	79	outside	83	single	0.055822	0.5380331	2	1	2
SY150420CROSSORI0002-SORT_REDUCEDDATA-FILTERED	C50A157.5_C50A247.5	79	outside	92	single	0.01171	0.8977188	2	1	2
SY150420CROSSORI0002-SORT_REDUCEDDATA-FILTERED	C50A157.5_C50A247.5	79	outside	95	mixture	-0.02778	0.7603592	2	1	2
SY150420CROSSORI0002-SORT_REDUCEDDATA-FILTERED	C50A157.5_C50A247.5	79	outside	97	intermediate	0.177476	0.04955088	2	1	2
SY150420CROSSORI0002-SORT_REDUCEDDATA-FILTERED	C50A157.5_C50A247.5	82	outside	83	single	0.108173	0.2298354	2	1	2
SY150420CROSSORI0002-SORT_REDUCEDDATA-FILTERED	C50A157.5_C50A247.5	82	outside	92	single	0.111734	0.216647	2	1	2
SY150420CROSSORI0002-SORT_REDUCEDDATA-FILTERED	C50A157.5_C50A247.5	82	outside	95	mixture	0.103929	0.2506826	2	1	2
SY150420CROSSORI0002-SORT_REDUCEDDATA-FILTERED	C50A157.5_C50A247.5	82	outside	97	intermediate	0.126085	0.1646415	2	1	2
SY150420CROSSORI0002-SORT_REDUCEDDATA-FILTERED	C50A157.5_C50A247.5	83	single	92	single	0.387139	8.194031e-06	1	2	2
SY150420CROSSORI0002-SORT_REDUCEDDATA-FILTERED	C50A157.5_C50A247.5	83	single	95	mixture	-0.08894	0.3239644	1	2	2
SY150420CROSSORI0002-SORT_REDUCEDDATA-FILTERED	C50A157.5_C50A247.5	83	single	97	intermediate	-0.026301	0.7727662	1	2	2
SY150420CROSSORI0002-SORT_REDUCEDDATA-FILTERED	C50A157.5_C50A247.5	92	single	95	mixture	0.170316	0.05757041	1	2	2
SY150420CROSSORI0002-SORT_REDUCEDDATA-FILTERED	C50A157.5_C50A247.5	92	single	97	intermediate	0.022345	0.8062079	1	2	2
SY150420CROSSORI0002-SORT_REDUCEDDATA-FILTERED	C50A157.5_C50A247.5	95	mixture	97	intermediate	0.314131	0.0004026821	1	2	2
SY150420CROSSORI0002-SORT_REDUCEDDATA-FILTERED	C50A90_C50A180	10	outside	101	outside	-0.10394	0.241108	2	2	1
SY150420CROSSORI0002-SORT_REDUCEDDATA-FILTERED	C50A90_C50A180	10	outside	13	mixture	0.225431	0.01051365	1	2	2
SY150420CROSSORI0002-SORT_REDUCEDDATA-FILTERED	C50A90_C50A180	10	outside	14	single	0.169146	0.05630453	1	2	2
SY150420CROSSORI0002-SORT_REDUCEDDATA-FILTERED	C50A90_C50A180	10	outside	15	mixture	0.225046	0.0106499	1	2	2
SY150420CROSSORI0002-SORT_REDUCEDDATA-FILTERED	C50A90_C50A180	10	outside	18	single	0.029635	0.738847	1	2	2
SY150420CROSSORI0002-SORT_REDUCEDDATA-FILTERED	C50A90_C50A180	10	outside	19	mixture	0.259569	0.003334434	1	2	2
SY150420CROSSORI0002-SORT_REDUCEDDATA-FILTERED	C50A90_C50A180	10	outside	20	outside	0.051401	0.562921	2	2	1
SY150420CROSSORI0002-SORT_REDUCEDDATA-FILTERED	C50A90_C50A180	10	outside	21	mixture	0.217636	0.01476489	1	2	2
SY150420CROSSORI0002-SORT_REDUCEDDATA-FILTERED	C50A90_C50A180	10	outside	22	mixture	0.1197	0.1818637	1	2	2
SY150420CROSSORI0002-SORT_REDUCEDDATA-FILTERED	C50A90_C50A180	10	outside	24	outside	0.082517	0.356375	1	2	2
SY150420CROSSORI0002-SORT_REDUCEDDATA-FILTERED	C50A90_C50A180	10	outside	26	outside	-0.077312	0.3857195	2	2	1
SY150420CROSSORI0002-SORT_REDUCEDDATA-FILTERED	C50A90_C50A180	10	outside	28	single	-0.065484	0.4627155	2	2	1
SY150420CROSSORI0002-SORT_REDUCEDDATA-FILTERED	C50A90_C50A180	10	outside	29	outside	-0.050002	0.5751325	2	2	1
SY150420CROSSORI0002-SORT_REDUCEDDATA-FILTERED	C50A90_C50A180	10	outside	3	outside	0.034567	0.6984903	1	2	2
SY150420CROSSORI0002-SORT_REDUCEDDATA-FILTERED	C50A90_C50A180	10	outside	31	outside	0.091233	0.3038215	2	2	1
SY150420CROSSORI0002-SORT_REDUCEDDATA-FILTERED	C50A90_C50A180	10	outside	34	outside	0.084861	0.3408964	1	2	2
SY150420CROSSORI0002-SORT_REDUCEDDATA-FILTERED	C50A90_C50A180	10	outside	35	mixture	-0.135392	0.1260551	2	2	1
SY150420CROSSORI0002-SORT_REDUCEDDATA-FILTERED	C50A90_C50A180	10	outside	37	single	-0.119174	0.1855887	2	2	1
SY150420CROSSORI0002-SORT_REDUCEDDATA-FILTERED	C50A90_C50A180	10	outside	41	outside	-0.088391	0.3191996	1	2	2
SY150420CROSSORI0002-SORT_REDUCEDDATA-FILTERED	C50A90_C50A180	10	outside	44	outside	-0.145853	0.1017992	1	2	2
SY150420CROSSORI0002-SORT_REDUCEDDATA-FILTERED	C50A90_C50A180	10	outside	45	outside	-0.091926	0.3001478	2	2	1
SY150420CROSSORI0002-SORT_REDUCEDDATA-FILTERED	C50A90_C50A180	10	outside	46	mixture	-0.128026	0.1482045	1	2	2
SY150420CROSSORI0002-SORT_REDUCEDDATA-FILTERED	C50A90_C50A180	10	outside	48	outside	0.087146	0.3299407	1	2	2
SY150420CROSSORI0002-SORT_REDUCEDDATA-FILTERED	C50A90_C50A180	10	outside	5	intermediate	-0.240277	0.006297103	1	2	2
SY150420CROSSORI0002-SORT_REDUCEDDATA-FILTERED	C50A90_C50A180	10	outside	50	outside	-0.104551	0.2402044	1	2	2
SY150420CROSSORI0002-SORT_REDUCEDDATA-FILTERED	C50A90_C50A180	10	outside	54	outside	-0.061084	0.4916573	2	2	1
SY150420CROSSORI0002-SORT_REDUCEDDATA-FILTERED	C50A90_C50A180	10	outside	58	outside	0.424589	6.523841e-07	1	2	2
SY150420CROSSORI0002-SORT_REDUCEDDATA-FILTERED	C50A90_C50A180	10	outside	59	mixture	0.117008	0.1866474	2	2	1
SY150420CROSSORI0002-SORT_REDUCEDDATA-FILTERED	C50A90_C50A180	10	outside	6	mixture	0.292284	0.0008547573	1	2	2
SY150420CROSSORI0002-SORT_REDUCEDDATA-FILTERED	C50A90_C50A180	10	outside	60	mixture	0.250646	0.00432245	1	2	2
SY150420CROSSORI0002-SORT_REDUCEDDATA-FILTERED	C50A90_C50A180	10	outside	63	mixture	0.304586	0.0005531658	1	2	2
SY150420CROSSORI0002-SORT_REDUCEDDATA-FILTERED	C50A90_C50A180	10	outside	64	outside	0.135039	0.1285679	2	2	1
SY150420CROSSORI0002-SORT_REDUCEDDATA-FILTERED	C50A90_C50A180	10	outside	66	intermediate	0.314719	0.0003507732	1	2	2
SY150420CROSSORI0002-SORT_REDUCEDDATA-FILTERED	C50A90_C50A180	10	outside	69	outside	-0.045049	0.6121993	2	2	1
SY150420CROSSORI0002-SORT_REDUCEDDATA-FILTERED	C50A90_C50A180	10	outside	7	single	-0.173596	0.04913178	2	2	1
SY150420CROSSORI0002-SORT_REDUCEDDATA-FILTERED	C50A90_C50A180	10	outside	77	outside	0.089516	0.3169096	1	2	2
SY150420CROSSORI0002-SORT_REDUCEDDATA-FILTERED	C50A90_C50A180	10	outside	78	outside	0.077032	0.3874488	1	2	2
SY150420CROSSORI0002-SORT_REDUCEDDATA-FILTERED	C50A90_C50A180	10	outside	80	single	-0.038363	0.6672511	1	2	2
SY150420CROSSORI0002-SORT_REDUCEDDATA-FILTERED	C50A90_C50A180	10	outside	87	single	-0.114616	0.1976531	2	2	1
SY150420CROSSORI0002-SORT_REDUCEDDATA-FILTERED	C50A90_C50A180	10	outside	89	outside	-0.048837	0.58259	1	2	2
SY150420CROSSORI0002-SORT_REDUCEDDATA-FILTERED	C50A90_C50A180	10	outside	9	mixture	0.234779	0.00764051	1	2	2
SY150420CROSSORI0002-SORT_REDUCEDDATA-FILTERED	C50A90_C50A180	10	outside	91	outside	-0.018355	0.8364342	1	2	2
SY150420CROSSORI0002-SORT_REDUCEDDATA-FILTERED	C50A90_C50A180	10	outside	93	outside	-0.003767	0.9663395	1	2	2
SY150420CROSSORI0002-SORT_REDUCEDDATA-FILTERED	C50A90_C50A180	10	outside	94	outside	-0.139381	0.1151752	1	2	2
SY150420CROSSORI0002-SORT_REDUCEDDATA-FILTERED	C50A90_C50A180	10	outside	97	intermediate	0.023082	0.7951375	2	2	1
SY150420CROSSORI0002-SORT_REDUCEDDATA-FILTERED	C50A90_C50A180	101	outside	13	mixture	-0.095268	0.2847566	2	1	2
SY150420CROSSORI0002-SORT_REDUCEDDATA-FILTERED	C50A90_C50A180	101	outside	14	single	0.071669	0.421442	2	1	2
SY150420CROSSORI0002-SORT_REDUCEDDATA-FILTERED	C50A90_C50A180	101	outside	15	mixture	0.000563	0.9949679	2	1	2
SY150420CROSSORI0002-SORT_REDUCEDDATA-FILTERED	C50A90_C50A180	101	outside	18	single	0.145139	0.100773	2	1	2
SY150420CROSSORI0002-SORT_REDUCEDDATA-FILTERED	C50A90_C50A180	101	outside	19	mixture	-0.089304	0.3200108	2	1	2
SY150420CROSSORI0002-SORT_REDUCEDDATA-FILTERED	C50A90_C50A180	101	outside	20	outside	0.144445	0.1024295	1	1	1
SY150420CROSSORI0002-SORT_REDUCEDDATA-FILTERED	C50A90_C50A180	101	outside	21	mixture	-0.047186	0.6012896	2	1	2
SY150420CROSSORI0002-SORT_REDUCEDDATA-FILTERED	C50A90_C50A180	101	outside	22	mixture	0.089674	0.3180037	2	1	2
SY150420CROSSORI0002-SORT_REDUCEDDATA-FILTERED	C50A90_C50A180	101	outside	24	outside	0.015374	0.8637848	2	1	2
SY150420CROSSORI0002-SORT_REDUCEDDATA-FILTERED	C50A90_C50A180	101	outside	26	outside	0.176133	0.0467295	1	1	1
SY150420CROSSORI0002-SORT_REDUCEDDATA-FILTERED	C50A90_C50A180	101	outside	28	single	0.09017	0.3114343	1	1	1
SY150420CROSSORI0002-SORT_REDUCEDDATA-FILTERED	C50A90_C50A180	101	outside	29	outside	0.15445	0.08173139	1	1	1
SY150420CROSSORI0002-SORT_REDUCEDDATA-FILTERED	C50A90_C50A180	101	outside	3	outside	0.232424	0.008289786	2	1	2
SY150420CROSSORI0002-SORT_REDUCEDDATA-FILTERED	C50A90_C50A180	101	outside	31	outside	0.151598	0.08634733	1	1	1
SY150420CROSSORI0002-SORT_REDUCEDDATA-FILTERED	C50A90_C50A180	101	outside	34	outside	0.072299	0.4173622	2	1	2
SY150420CROSSORI0002-SORT_REDUCEDDATA-FILTERED	C50A90_C50A180	101	outside	35	mixture	0.328807	0.0001420732	1	1	1
SY150420CROSSORI0002-SORT_REDUCEDDATA-FILTERED	C50A90_C50A180	101	outside	37	single	-0.079324	0.3792117	1	1	1
SY150420CROSSORI0002-SORT_REDUCEDDATA-FILTERED	C50A90_C50A180	101	outside	41	outside	0.10197	0.2501895	2	1	2
SY150420CROSSORI0002-SORT_REDUCEDDATA-FILTERED	C50A90_C50A180	101	outside	44	outside	0.148746	0.095116	2	1	2
SY150420CROSSORI0002-SORT_REDUCEDDATA-FILTERED	C50A90_C50A180	101	outside	45	outside	0.279106	0.001359656	1	1	1
SY150420CROSSORI0002-SORT_REDUCEDDATA-FILTERED	C50A90_C50A180	101	outside	46	mixture	0.070381	0.4280227	2	1	2
SY150420CROSSORI0002-SORT_REDUCEDDATA-FILTERED	C50A90_C50A180	101	outside	48	outside	0.009662	0.9141446	2	1	2
SY150420CROSSORI0002-SORT_REDUCEDDATA-FILTERED	C50A90_C50A180	101	outside	5	intermediate	0.217497	0.01365736	2	1	2
SY150420CROSSORI0002-SORT_REDUCEDDATA-FILTERED	C50A90_C50A180	101	outside	50	outside	0.136679	0.123949	2	1	2
SY150420CROSSORI0002-SORT_REDUCEDDATA-FILTERED	C50A90_C50A180	101	outside	54	outside	0.254739	0.003575828	1	1	1
SY150420CROSSORI0002-SORT_REDUCEDDATA-FILTERED	C50A90_C50A180	101	outside	58	outside	-0.206149	0.02005875	2	1	2
SY150420CROSSORI0002-SORT_REDUCEDDATA-FILTERED	C50A90_C50A180	101	outside	59	mixture	0.029009	0.7441709	1	1	1
SY150420CROSSORI0002-SORT_REDUCEDDATA-FILTERED	C50A90_C50A180	101	outside	6	mixture	-0.067939	0.4478901	2	1	2
SY150420CROSSORI0002-SORT_REDUCEDDATA-FILTERED	C50A90_C50A180	101	outside	60	mixture	-0.140826	0.1128412	2	1	2
SY150420CROSSORI0002-SORT_REDUCEDDATA-FILTERED	C50A90_C50A180	101	outside	63	mixture	-0.109359	0.2247351	2	1	2
SY150420CROSSORI0002-SORT_REDUCEDDATA-FILTERED	C50A90_C50A180	101	outside	64	outside	-0.147409	0.09682073	1	1	1
SY150420CROSSORI0002-SORT_REDUCEDDATA-FILTERED	C50A90_C50A180	101	outside	66	intermediate	-0.130512	0.1468574	2	1	2
SY150420CROSSORI0002-SORT_REDUCEDDATA-FILTERED	C50A90_C50A180	101	outside	69	outside	0.176858	0.04496282	1	1	1
SY150420CROSSORI0002-SORT_REDUCEDDATA-FILTERED	C50A90_C50A180	101	outside	7	single	0.175405	0.04678157	1	1	1
SY150420CROSSORI0002-SORT_REDUCEDDATA-FILTERED	C50A90_C50A180	101	outside	77	outside	0.033655	0.7071887	2	1	2
SY150420CROSSORI0002-SORT_REDUCEDDATA-FILTERED	C50A90_C50A180	101	outside	78	outside	0.066867	0.4532924	2	1	2
SY150420CROSSORI0002-SORT_REDUCEDDATA-FILTERED	C50A90_C50A180	101	outside	80	single	-0.112984	0.204155	2	1	2
SY150420CROSSORI0002-SORT_REDUCEDDATA-FILTERED	C50A90_C50A180	101	outside	87	single	0.167616	0.05860395	1	1	1
SY150420CROSSORI0002-SORT_REDUCEDDATA-FILTERED	C50A90_C50A180	101	outside	89	outside	0.040263	0.6505261	2	1	2
SY150420CROSSORI0002-SORT_REDUCEDDATA-FILTERED	C50A90_C50A180	101	outside	9	mixture	-0.103504	0.2449707	2	1	2
SY150420CROSSORI0002-SORT_REDUCEDDATA-FILTERED	C50A90_C50A180	101	outside	91	outside	0.033085	0.7097335	2	1	2
SY150420CROSSORI0002-SORT_REDUCEDDATA-FILTERED	C50A90_C50A180	101	outside	93	outside	0.104128	0.2421208	2	1	2
SY150420CROSSORI0002-SORT_REDUCEDDATA-FILTERED	C50A90_C50A180	101	outside	94	outside	0.184512	0.03632523	2	1	2
SY150420CROSSORI0002-SORT_REDUCEDDATA-FILTERED	C50A90_C50A180	101	outside	97	intermediate	0.152755	0.08394582	1	1	1
SY150420CROSSORI0002-SORT_REDUCEDDATA-FILTERED	C50A90_C50A180	13	mixture	14	single	0.223453	0.01155961	1	2	2
SY150420CROSSORI0002-SORT_REDUCEDDATA-FILTERED	C50A90_C50A180	13	mixture	15	mixture	0.218142	0.01374806	1	2	2
SY150420CROSSORI0002-SORT_REDUCEDDATA-FILTERED	C50A90_C50A180	13	mixture	18	single	0.190304	0.03142674	1	2	2
SY150420CROSSORI0002-SORT_REDUCEDDATA-FILTERED	C50A90_C50A180	13	mixture	19	mixture	0.148311	0.09880904	1	2	2
SY150420CROSSORI0002-SORT_REDUCEDDATA-FILTERED	C50A90_C50A180	13	mixture	20	outside	0.260253	0.003008705	2	2	1
SY150420CROSSORI0002-SORT_REDUCEDDATA-FILTERED	C50A90_C50A180	13	mixture	21	mixture	0.323575	0.0002465529	1	2	2
SY150420CROSSORI0002-SORT_REDUCEDDATA-FILTERED	C50A90_C50A180	13	mixture	22	mixture	0.280254	0.001547963	1	2	2
SY150420CROSSORI0002-SORT_REDUCEDDATA-FILTERED	C50A90_C50A180	13	mixture	24	outside	0.152297	0.08739173	1	2	2
SY150420CROSSORI0002-SORT_REDUCEDDATA-FILTERED	C50A90_C50A180	13	mixture	26	outside	-0.076762	0.391018	2	2	1
SY150420CROSSORI0002-SORT_REDUCEDDATA-FILTERED	C50A90_C50A180	13	mixture	28	single	-0.04821	0.5904083	2	2	1
SY150420CROSSORI0002-SORT_REDUCEDDATA-FILTERED	C50A90_C50A180	13	mixture	29	outside	-0.075016	0.4019142	2	2	1
SY150420CROSSORI0002-SORT_REDUCEDDATA-FILTERED	C50A90_C50A180	13	mixture	3	outside	0.023632	0.7919907	1	2	2
SY150420CROSSORI0002-SORT_REDUCEDDATA-FILTERED	C50A90_C50A180	13	mixture	31	outside	0.113906	0.2004661	2	2	1
SY150420CROSSORI0002-SORT_REDUCEDDATA-FILTERED	C50A90_C50A180	13	mixture	34	outside	0.195884	0.02730664	1	2	2
SY150420CROSSORI0002-SORT_REDUCEDDATA-FILTERED	C50A90_C50A180	13	mixture	35	mixture	0.172135	0.05202781	2	2	1
SY150420CROSSORI0002-SORT_REDUCEDDATA-FILTERED	C50A90_C50A180	13	mixture	37	single	-0.218075	0.01496847	2	2	1
SY150420CROSSORI0002-SORT_REDUCEDDATA-FILTERED	C50A90_C50A180	13	mixture	41	outside	-0.082559	0.3542002	1	2	2
SY150420CROSSORI0002-SORT_REDUCEDDATA-FILTERED	C50A90_C50A180	13	mixture	44	outside	-0.030084	0.7380751	1	2	2
SY150420CROSSORI0002-SORT_REDUCEDDATA-FILTERED	C50A90_C50A180	13	mixture	45	outside	-0.047528	0.5942074	2	2	1
SY150420CROSSORI0002-SORT_REDUCEDDATA-FILTERED	C50A90_C50A180	13	mixture	46	mixture	-0.025093	0.7785881	1	2	2
SY150420CROSSORI0002-SORT_REDUCEDDATA-FILTERED	C50A90_C50A180	13	mixture	48	outside	0.31064	0.000399873	1	2	2
SY150420CROSSORI0002-SORT_REDUCEDDATA-FILTERED	C50A90_C50A180	13	mixture	5	intermediate	-0.024429	0.785146	1	2	2
SY150420CROSSORI0002-SORT_REDUCEDDATA-FILTERED	C50A90_C50A180	13	mixture	50	outside	0.061008	0.4956451	1	2	2
SY150420CROSSORI0002-SORT_REDUCEDDATA-FILTERED	C50A90_C50A180	13	mixture	54	outside	-0.04005	0.6535431	2	2	1
SY150420CROSSORI0002-SORT_REDUCEDDATA-FILTERED	C50A90_C50A180	13	mixture	58	outside	0.218199	0.01410733	1	2	2
SY150420CROSSORI0002-SORT_REDUCEDDATA-FILTERED	C50A90_C50A180	13	mixture	59	mixture	0.149584	0.09194145	2	2	1
SY150420CROSSORI0002-SORT_REDUCEDDATA-FILTERED	C50A90_C50A180	13	mixture	6	mixture	0.361633	2.948896e-05	1	2	2
SY150420CROSSORI0002-SORT_REDUCEDDATA-FILTERED	C50A90_C50A180	13	mixture	60	mixture	0.308931	0.0004094803	1	2	2
SY150420CROSSORI0002-SORT_REDUCEDDATA-FILTERED	C50A90_C50A180	13	mixture	63	mixture	0.372909	1.995631e-05	1	2	2
SY150420CROSSORI0002-SORT_REDUCEDDATA-FILTERED	C50A90_C50A180	13	mixture	64	outside	0.109126	0.2219793	2	2	1
SY150420CROSSORI0002-SORT_REDUCEDDATA-FILTERED	C50A90_C50A180	13	mixture	66	intermediate	0.181471	0.04368635	1	2	2
SY150420CROSSORI0002-SORT_REDUCEDDATA-FILTERED	C50A90_C50A180	13	mixture	69	outside	0.088394	0.3211025	2	2	1
SY150420CROSSORI0002-SORT_REDUCEDDATA-FILTERED	C50A90_C50A180	13	mixture	7	single	-0.15001	0.09101011	2	2	1
SY150420CROSSORI0002-SORT_REDUCEDDATA-FILTERED	C50A90_C50A180	13	mixture	77	outside	0.039081	0.6639398	1	2	2
SY150420CROSSORI0002-SORT_REDUCEDDATA-FILTERED	C50A90_C50A180	13	mixture	78	outside	0.272376	0.001948578	1	2	2
SY150420CROSSORI0002-SORT_REDUCEDDATA-FILTERED	C50A90_C50A180	13	mixture	80	single	0.007975	0.929096	1	2	2
SY150420CROSSORI0002-SORT_REDUCEDDATA-FILTERED	C50A90_C50A180	13	mixture	87	single	0.000219	0.9980462	2	2	1
SY150420CROSSORI0002-SORT_REDUCEDDATA-FILTERED	C50A90_C50A180	13	mixture	89	outside	-0.00356	0.968189	1	2	2
SY150420CROSSORI0002-SORT_REDUCEDDATA-FILTERED	C50A90_C50A180	13	mixture	9	mixture	0.336591	0.0001091922	1	2	2
SY150420CROSSORI0002-SORT_REDUCEDDATA-FILTERED	C50A90_C50A180	13	mixture	91	outside	0.162005	0.06770188	1	2	2
SY150420CROSSORI0002-SORT_REDUCEDDATA-FILTERED	C50A90_C50A180	13	mixture	93	outside	0.102206	0.2528673	1	2	2
SY150420CROSSORI0002-SORT_REDUCEDDATA-FILTERED	C50A90_C50A180	13	mixture	94	outside	-0.111502	0.210194	1	2	2
SY150420CROSSORI0002-SORT_REDUCEDDATA-FILTERED	C50A90_C50A180	13	mixture	97	intermediate	0.045404	0.6108117	2	2	1
SY150420CROSSORI0002-SORT_REDUCEDDATA-FILTERED	C50A90_C50A180	14	single	15	mixture	0.238993	0.006809659	1	2	2
SY150420CROSSORI0002-SORT_REDUCEDDATA-FILTERED	C50A90_C50A180	14	single	18	single	0.017299	0.8463257	1	2	2
SY150420CROSSORI0002-SORT_REDUCEDDATA-FILTERED	C50A90_C50A180	14	single	19	mixture	0.240129	0.006989559	1	2	2
SY150420CROSSORI0002-SORT_REDUCEDDATA-FILTERED	C50A90_C50A180	14	single	20	outside	0.235622	0.007419276	2	2	1
SY150420CROSSORI0002-SORT_REDUCEDDATA-FILTERED	C50A90_C50A180	14	single	21	mixture	0.384554	9.52217e-06	1	2	2
SY150420CROSSORI0002-SORT_REDUCEDDATA-FILTERED	C50A90_C50A180	14	single	22	mixture	0.119623	0.183926	1	2	2
SY150420CROSSORI0002-SORT_REDUCEDDATA-FILTERED	C50A90_C50A180	14	single	24	outside	0.251299	0.004533916	1	2	2
SY150420CROSSORI0002-SORT_REDUCEDDATA-FILTERED	C50A90_C50A180	14	single	26	outside	0.147907	0.09701651	2	2	1
SY150420CROSSORI0002-SORT_REDUCEDDATA-FILTERED	C50A90_C50A180	14	single	28	single	0.259703	0.003192837	2	2	1
SY150420CROSSORI0002-SORT_REDUCEDDATA-FILTERED	C50A90_C50A180	14	single	29	outside	0.124156	0.1643111	2	2	1
SY150420CROSSORI0002-SORT_REDUCEDDATA-FILTERED	C50A90_C50A180	14	single	3	outside	0.145241	0.103259	1	2	2
SY150420CROSSORI0002-SORT_REDUCEDDATA-FILTERED	C50A90_C50A180	14	single	31	outside	0.184988	0.03657724	2	2	1
SY150420CROSSORI0002-SORT_REDUCEDDATA-FILTERED	C50A90_C50A180	14	single	34	outside	0.027753	0.7567657	1	2	2
SY150420CROSSORI0002-SORT_REDUCEDDATA-FILTERED	C50A90_C50A180	14	single	35	mixture	0.237817	0.006869745	2	2	1
SY150420CROSSORI0002-SORT_REDUCEDDATA-FILTERED	C50A90_C50A180	14	single	37	single	-0.230658	0.009956482	2	2	1
SY150420CROSSORI0002-SORT_REDUCEDDATA-FILTERED	C50A90_C50A180	14	single	41	outside	-0.079919	0.3698523	1	2	2
SY150420CROSSORI0002-SORT_REDUCEDDATA-FILTERED	C50A90_C50A180	14	single	44	outside	0.013336	0.8821797	1	2	2
SY150420CROSSORI0002-SORT_REDUCEDDATA-FILTERED	C50A90_C50A180	14	single	45	outside	-0.028569	0.7488789	2	2	1
SY150420CROSSORI0002-SORT_REDUCEDDATA-FILTERED	C50A90_C50A180	14	single	46	mixture	0.14049	0.1137112	1	2	2
SY150420CROSSORI0002-SORT_REDUCEDDATA-FILTERED	C50A90_C50A180	14	single	48	outside	0.088724	0.3231796	1	2	2
SY150420CROSSORI0002-SORT_REDUCEDDATA-FILTERED	C50A90_C50A180	14	single	5	intermediate	0.123364	0.167038	1	2	2
SY150420CROSSORI0002-SORT_REDUCEDDATA-FILTERED	C50A90_C50A180	14	single	50	outside	0.090422	0.3120144	1	2	2
SY150420CROSSORI0002-SORT_REDUCEDDATA-FILTERED	C50A90_C50A180	14	single	54	outside	0.016425	0.8539981	2	2	1
SY150420CROSSORI0002-SORT_REDUCEDDATA-FILTERED	C50A90_C50A180	14	single	58	outside	0.316481	0.0003057877	1	2	2
SY150420CROSSORI0002-SORT_REDUCEDDATA-FILTERED	C50A90_C50A180	14	single	59	mixture	0.18331	0.03834398	2	2	1
SY150420CROSSORI0002-SORT_REDUCEDDATA-FILTERED	C50A90_C50A180	14	single	6	mixture	0.296087	0.0007619522	1	2	2
SY150420CROSSORI0002-SORT_REDUCEDDATA-FILTERED	C50A90_C50A180	14	single	60	mixture	0.234576	0.007941583	1	2	2
SY150420CROSSORI0002-SORT_REDUCEDDATA-FILTERED	C50A90_C50A180	14	single	63	mixture	0.169657	0.05959576	1	2	2
SY150420CROSSORI0002-SORT_REDUCEDDATA-FILTERED	C50A90_C50A180	14	single	64	outside	0.053362	0.5512832	2	2	1
SY150420CROSSORI0002-SORT_REDUCEDDATA-FILTERED	C50A90_C50A180	14	single	66	intermediate	0.271061	0.002326346	1	2	2
SY150420CROSSORI0002-SORT_REDUCEDDATA-FILTERED	C50A90_C50A180	14	single	69	outside	0.075987	0.3939424	2	2	1
SY150420CROSSORI0002-SORT_REDUCEDDATA-FILTERED	C50A90_C50A180	14	single	7	single	0.075051	0.3998113	2	2	1
SY150420CROSSORI0002-SORT_REDUCEDDATA-FILTERED	C50A90_C50A180	14	single	77	outside	-0.085078	0.3435351	1	2	2
SY150420CROSSORI0002-SORT_REDUCEDDATA-FILTERED	C50A90_C50A180	14	single	78	outside	0.330092	0.000150671	1	2	2
SY150420CROSSORI0002-SORT_REDUCEDDATA-FILTERED	C50A90_C50A180	14	single	80	single	0.033484	0.7086157	1	2	2
SY150420CROSSORI0002-SORT_REDUCEDDATA-FILTERED	C50A90_C50A180	14	single	87	single	0.055834	0.5329691	2	2	1
SY150420CROSSORI0002-SORT_REDUCEDDATA-FILTERED	C50A90_C50A180	14	single	89	outside	0.024698	0.7819887	1	2	2
SY150420CROSSORI0002-SORT_REDUCEDDATA-FILTERED	C50A90_C50A180	14	single	9	mixture	0.163894	0.06559238	1	2	2
SY150420CROSSORI0002-SORT_REDUCEDDATA-FILTERED	C50A90_C50A180	14	single	91	outside	0.100696	0.2580784	1	2	2
SY150420CROSSORI0002-SORT_REDUCEDDATA-FILTERED	C50A90_C50A180	14	single	93	outside	0.097983	0.2731065	1	2	2
SY150420CROSSORI0002-SORT_REDUCEDDATA-FILTERED	C50A90_C50A180	14	single	94	outside	0.023687	0.7907033	1	2	2
SY150420CROSSORI0002-SORT_REDUCEDDATA-FILTERED	C50A90_C50A180	14	single	97	intermediate	-0.033155	0.7102407	2	2	1
SY150420CROSSORI0002-SORT_REDUCEDDATA-FILTERED	C50A90_C50A180	15	mixture	18	single	0.103793	0.2436461	1	2	2
SY150420CROSSORI0002-SORT_REDUCEDDATA-FILTERED	C50A90_C50A180	15	mixture	19	mixture	0.283169	0.001374848	1	2	2
SY150420CROSSORI0002-SORT_REDUCEDDATA-FILTERED	C50A90_C50A180	15	mixture	20	outside	-0.068015	0.4455616	2	2	1
SY150420CROSSORI0002-SORT_REDUCEDDATA-FILTERED	C50A90_C50A180	15	mixture	21	mixture	0.302516	0.0006379742	1	2	2
SY150420CROSSORI0002-SORT_REDUCEDDATA-FILTERED	C50A90_C50A180	15	mixture	22	mixture	0.291947	0.0009547008	1	2	2
SY150420CROSSORI0002-SORT_REDUCEDDATA-FILTERED	C50A90_C50A180	15	mixture	24	outside	0.226889	0.01062319	1	2	2
SY150420CROSSORI0002-SORT_REDUCEDDATA-FILTERED	C50A90_C50A180	15	mixture	26	outside	0.142798	0.1092541	2	2	1
SY150420CROSSORI0002-SORT_REDUCEDDATA-FILTERED	C50A90_C50A180	15	mixture	28	single	0.132135	0.1386416	2	2	1
SY150420CROSSORI0002-SORT_REDUCEDDATA-FILTERED	C50A90_C50A180	15	mixture	29	outside	0.027338	0.7602982	2	2	1
SY150420CROSSORI0002-SORT_REDUCEDDATA-FILTERED	C50A90_C50A180	15	mixture	3	outside	0.026611	0.766481	1	2	2
SY150420CROSSORI0002-SORT_REDUCEDDATA-FILTERED	C50A90_C50A180	15	mixture	31	outside	0.345109	6.622961e-05	2	2	1
SY150420CROSSORI0002-SORT_REDUCEDDATA-FILTERED	C50A90_C50A180	15	mixture	34	outside	0.016878	0.8506154	1	2	2
SY150420CROSSORI0002-SORT_REDUCEDDATA-FILTERED	C50A90_C50A180	15	mixture	35	mixture	0.171544	0.05285096	2	2	1
SY150420CROSSORI0002-SORT_REDUCEDDATA-FILTERED	C50A90_C50A180	15	mixture	37	single	-0.180166	0.04524808	2	2	1
SY150420CROSSORI0002-SORT_REDUCEDDATA-FILTERED	C50A90_C50A180	15	mixture	41	outside	0.095982	0.2811431	1	2	2
SY150420CROSSORI0002-SORT_REDUCEDDATA-FILTERED	C50A90_C50A180	15	mixture	44	outside	0.075181	0.4027729	1	2	2
SY150420CROSSORI0002-SORT_REDUCEDDATA-FILTERED	C50A90_C50A180	15	mixture	45	outside	0.011482	0.8976445	2	2	1
SY150420CROSSORI0002-SORT_REDUCEDDATA-FILTERED	C50A90_C50A180	15	mixture	46	mixture	0.113403	0.2024745	1	2	2
SY150420CROSSORI0002-SORT_REDUCEDDATA-FILTERED	C50A90_C50A180	15	mixture	48	outside	0.20339	0.02235823	1	2	2
SY150420CROSSORI0002-SORT_REDUCEDDATA-FILTERED	C50A90_C50A180	15	mixture	5	intermediate	0.001259	0.9887879	1	2	2
SY150420CROSSORI0002-SORT_REDUCEDDATA-FILTERED	C50A90_C50A180	15	mixture	50	outside	0.031931	0.7215618	1	2	2
SY150420CROSSORI0002-SORT_REDUCEDDATA-FILTERED	C50A90_C50A180	15	mixture	54	outside	0.064442	0.4698748	2	2	1
SY150420CROSSORI0002-SORT_REDUCEDDATA-FILTERED	C50A90_C50A180	15	mixture	58	outside	0.298698	0.0006803768	1	2	2
SY150420CROSSORI0002-SORT_REDUCEDDATA-FILTERED	C50A90_C50A180	15	mixture	59	mixture	0.161414	0.06872429	2	2	1
SY150420CROSSORI0002-SORT_REDUCEDDATA-FILTERED	C50A90_C50A180	15	mixture	6	mixture	0.418339	1.090795e-06	1	2	2
SY150420CROSSORI0002-SORT_REDUCEDDATA-FILTERED	C50A90_C50A180	15	mixture	60	mixture	0.381394	9.688726e-06	1	2	2
SY150420CROSSORI0002-SORT_REDUCEDDATA-FILTERED	C50A90_C50A180	15	mixture	63	mixture	0.41107	2.11102e-06	1	2	2
SY150420CROSSORI0002-SORT_REDUCEDDATA-FILTERED	C50A90_C50A180	15	mixture	64	outside	0.146723	0.09975148	2	2	1
SY150420CROSSORI0002-SORT_REDUCEDDATA-FILTERED	C50A90_C50A180	15	mixture	66	intermediate	0.315641	0.0003556662	1	2	2
SY150420CROSSORI0002-SORT_REDUCEDDATA-FILTERED	C50A90_C50A180	15	mixture	69	outside	0.190698	0.0310707	2	2	1
SY150420CROSSORI0002-SORT_REDUCEDDATA-FILTERED	C50A90_C50A180	15	mixture	7	single	0.060748	0.4957651	2	2	1
SY150420CROSSORI0002-SORT_REDUCEDDATA-FILTERED	C50A90_C50A180	15	mixture	77	outside	0.072759	0.4181431	1	2	2
SY150420CROSSORI0002-SORT_REDUCEDDATA-FILTERED	C50A90_C50A180	15	mixture	78	outside	0.084561	0.3445451	1	2	2
SY150420CROSSORI0002-SORT_REDUCEDDATA-FILTERED	C50A90_C50A180	15	mixture	80	single	-0.105446	0.2380578	1	2	2
SY150420CROSSORI0002-SORT_REDUCEDDATA-FILTERED	C50A90_C50A180	15	mixture	87	single	0.001989	0.9822978	2	2	1
SY150420CROSSORI0002-SORT_REDUCEDDATA-FILTERED	C50A90_C50A180	15	mixture	89	outside	-0.008914	0.9204569	1	2	2
SY150420CROSSORI0002-SORT_REDUCEDDATA-FILTERED	C50A90_C50A180	15	mixture	9	mixture	0.333636	0.0001265183	1	2	2
SY150420CROSSORI0002-SORT_REDUCEDDATA-FILTERED	C50A90_C50A180	15	mixture	91	outside	0.188093	0.03348937	1	2	2
SY150420CROSSORI0002-SORT_REDUCEDDATA-FILTERED	C50A90_C50A180	15	mixture	93	outside	0.212671	0.01637195	1	2	2
SY150420CROSSORI0002-SORT_REDUCEDDATA-FILTERED	C50A90_C50A180	15	mixture	94	outside	0.0752	0.3988714	1	2	2
SY150420CROSSORI0002-SORT_REDUCEDDATA-FILTERED	C50A90_C50A180	15	mixture	97	intermediate	-0.119241	0.1800455	2	2	1
SY150420CROSSORI0002-SORT_REDUCEDDATA-FILTERED	C50A90_C50A180	18	single	19	mixture	0.01974	0.8263459	1	2	2
SY150420CROSSORI0002-SORT_REDUCEDDATA-FILTERED	C50A90_C50A180	18	single	20	outside	0.170258	0.05372531	2	2	1
SY150420CROSSORI0002-SORT_REDUCEDDATA-FILTERED	C50A90_C50A180	18	single	21	mixture	0.111316	0.2164999	1	2	2
SY150420CROSSORI0002-SORT_REDUCEDDATA-FILTERED	C50A90_C50A180	18	single	22	mixture	0.068999	0.4426611	1	2	2
SY150420CROSSORI0002-SORT_REDUCEDDATA-FILTERED	C50A90_C50A180	18	single	24	outside	-0.106533	0.2332244	1	2	2
SY150420CROSSORI0002-SORT_REDUCEDDATA-FILTERED	C50A90_C50A180	18	single	26	outside	0.101222	0.2555861	2	2	1
SY150420CROSSORI0002-SORT_REDUCEDDATA-FILTERED	C50A90_C50A180	18	single	28	single	0.098968	0.2663771	2	2	1
SY150420CROSSORI0002-SORT_REDUCEDDATA-FILTERED	C50A90_C50A180	18	single	29	outside	-0.065807	0.460505	2	2	1
SY150420CROSSORI0002-SORT_REDUCEDDATA-FILTERED	C50A90_C50A180	18	single	3	outside	0.027	0.7622465	1	2	2
[truncated: 33,773 more rows]
