# Supplementary material for: Coordinated multiplexing of information about separate objects in visual cortex
Source: eLife. 2022 Nov 29;11:e76452. doi: 10.7554/eLife.76452 (PMC9708082; doi:10.7554/eLife.76452)
Supplement: Source data 1. — The file and folder names are informative regarding which analyses they relate to. Some analyses are based on multiple runs of the modeling code, with slight variations due to the probabilistic nature of the analysis. [file elife-76452-data1.zip › SourceData2022/correlations_considering_latency/Cohen1_superimposed_V4_50_250_bw23_alpha_merged_selected_origpoi-ABspikes-correlations-sameordiff.csv]

exp_title	orientation_info	cell1	cell1_type	cell2	cell2_type	correlation	pvalue	comparison	first_pref	second_pref
JD130901CROSSORI0001-SORT_REDUCEDDATA-FILTERED	C50A120_C50A210	2	single	49	single	0.378851	0.09950569	1	2	2
JD130902CROSSORI0001-SORT_REDUCEDDATA-FILTERED	C50A150_C50A240	3	single	48	single	0.258691	0.2575132	2	2	1
JD130902CROSSORI0001-SORT_REDUCEDDATA-FILTERED	C50A150_C50A240	3	single	74	intermediate	0.089721	0.6989339	1	2	2
JD130902CROSSORI0001-SORT_REDUCEDDATA-FILTERED	C50A150_C50A240	48	single	74	intermediate	0.135817	0.5467366	2	1	2
JD130902CROSSORI0001-SORT_REDUCEDDATA-FILTERED	C50A90_C50A180	2	single	3	single	-0.207207	0.3203023	2	2	1
JD130902CROSSORI0001-SORT_REDUCEDDATA-FILTERED	C50A90_C50A180	2	single	88	single	0.146059	0.4860169	1	2	2
JD130902CROSSORI0001-SORT_REDUCEDDATA-FILTERED	C50A90_C50A180	3	single	88	single	-0.01769	0.9331136	2	1	2
JD130902CROSSORI0002-SORT_REDUCEDDATA-FILTERED	C50A120_C50A210	2	single	3	outside	-0.152431	0.3609189	1	2	2
JD130902CROSSORI0002-SORT_REDUCEDDATA-FILTERED	C50A120_C50A210	2	single	74	single	0.017793	0.915559	1	2	2
JD130902CROSSORI0002-SORT_REDUCEDDATA-FILTERED	C50A120_C50A210	2	single	83	mixture	0.015927	0.9243876	1	2	2
JD130902CROSSORI0002-SORT_REDUCEDDATA-FILTERED	C50A120_C50A210	3	outside	74	single	0.286172	0.07737226	1	2	2
JD130902CROSSORI0002-SORT_REDUCEDDATA-FILTERED	C50A120_C50A210	3	outside	83	mixture	0.045446	0.7835307	1	2	2
JD130902CROSSORI0002-SORT_REDUCEDDATA-FILTERED	C50A120_C50A210	74	single	83	mixture	-0.060434	0.7147638	1	2	2
JD130903CROSSORI0001-SORT_REDUCEDDATA-FILTERED	C50A150_C50A240	73	outside	88	outside	-0.076984	0.5657089	1	1	1
JD130903CROSSORI0001-SORT_REDUCEDDATA-FILTERED	C50A90_C50A180	43	outside	96	mixture	0.32517	0.01358439	1	1	1
SY150420CROSSORI0002-SORT_REDUCEDDATA-FILTERED	C50A112.5_C50A202.5	14	single	17	single	0.17641	0.01517321	2	2	1
SY150420CROSSORI0002-SORT_REDUCEDDATA-FILTERED	C50A112.5_C50A202.5	14	single	19	mixture	0.194999	0.007016195	1	2	2
SY150420CROSSORI0002-SORT_REDUCEDDATA-FILTERED	C50A112.5_C50A202.5	14	single	26	outside	0.189836	0.008887856	2	2	1
SY150420CROSSORI0002-SORT_REDUCEDDATA-FILTERED	C50A112.5_C50A202.5	14	single	29	outside	0.054364	0.4587104	2	2	1
SY150420CROSSORI0002-SORT_REDUCEDDATA-FILTERED	C50A112.5_C50A202.5	14	single	31	outside	0.120004	0.09910882	2	2	1
SY150420CROSSORI0002-SORT_REDUCEDDATA-FILTERED	C50A112.5_C50A202.5	14	single	35	mixture	0.109789	0.1315763	2	2	1
SY150420CROSSORI0002-SORT_REDUCEDDATA-FILTERED	C50A112.5_C50A202.5	14	single	41	outside	0.13071	0.07225034	1	2	2
SY150420CROSSORI0002-SORT_REDUCEDDATA-FILTERED	C50A112.5_C50A202.5	14	single	44	outside	0.077522	0.289019	1	2	2
SY150420CROSSORI0002-SORT_REDUCEDDATA-FILTERED	C50A112.5_C50A202.5	14	single	45	outside	0.153765	0.03416401	1	2	2
SY150420CROSSORI0002-SORT_REDUCEDDATA-FILTERED	C50A112.5_C50A202.5	14	single	46	mixture	0.159156	0.02913834	1	2	2
SY150420CROSSORI0002-SORT_REDUCEDDATA-FILTERED	C50A112.5_C50A202.5	14	single	47	single	0.080643	0.2699851	2	2	1
SY150420CROSSORI0002-SORT_REDUCEDDATA-FILTERED	C50A112.5_C50A202.5	14	single	48	outside	0.242365	0.0007791379	1	2	2
SY150420CROSSORI0002-SORT_REDUCEDDATA-FILTERED	C50A112.5_C50A202.5	14	single	5	intermediate	0.057541	0.4316002	1	2	2
SY150420CROSSORI0002-SORT_REDUCEDDATA-FILTERED	C50A112.5_C50A202.5	14	single	64	outside	0.307421	1.775419e-05	1	2	2
SY150420CROSSORI0002-SORT_REDUCEDDATA-FILTERED	C50A112.5_C50A202.5	14	single	69	outside	0.084041	0.2528081	2	2	1
SY150420CROSSORI0002-SORT_REDUCEDDATA-FILTERED	C50A112.5_C50A202.5	14	single	7	single	0.071372	0.3278022	2	2	1
SY150420CROSSORI0002-SORT_REDUCEDDATA-FILTERED	C50A112.5_C50A202.5	14	single	77	outside	-0.008177	0.9108439	1	2	2
SY150420CROSSORI0002-SORT_REDUCEDDATA-FILTERED	C50A112.5_C50A202.5	14	single	78	outside	0.105942	0.1457331	1	2	2
SY150420CROSSORI0002-SORT_REDUCEDDATA-FILTERED	C50A112.5_C50A202.5	14	single	83	single	0.159261	0.02817762	1	2	2
SY150420CROSSORI0002-SORT_REDUCEDDATA-FILTERED	C50A112.5_C50A202.5	14	single	91	outside	0.111596	0.1263147	1	2	2
SY150420CROSSORI0002-SORT_REDUCEDDATA-FILTERED	C50A112.5_C50A202.5	14	single	97	intermediate	-0.087503	0.2311959	1	2	2
SY150420CROSSORI0002-SORT_REDUCEDDATA-FILTERED	C50A112.5_C50A202.5	17	single	19	mixture	0.067231	0.3580021	2	1	2
SY150420CROSSORI0002-SORT_REDUCEDDATA-FILTERED	C50A112.5_C50A202.5	17	single	26	outside	0.166255	0.02259202	1	1	1
SY150420CROSSORI0002-SORT_REDUCEDDATA-FILTERED	C50A112.5_C50A202.5	17	single	29	outside	0.212441	0.003511492	1	1	1
SY150420CROSSORI0002-SORT_REDUCEDDATA-FILTERED	C50A112.5_C50A202.5	17	single	31	outside	0.167664	0.02110762	1	1	1
SY150420CROSSORI0002-SORT_REDUCEDDATA-FILTERED	C50A112.5_C50A202.5	17	single	35	mixture	0.258928	0.000321162	1	1	1
SY150420CROSSORI0002-SORT_REDUCEDDATA-FILTERED	C50A112.5_C50A202.5	17	single	41	outside	0.222488	0.002090414	2	1	2
SY150420CROSSORI0002-SORT_REDUCEDDATA-FILTERED	C50A112.5_C50A202.5	17	single	44	outside	0.165679	0.02307091	2	1	2
SY150420CROSSORI0002-SORT_REDUCEDDATA-FILTERED	C50A112.5_C50A202.5	17	single	45	outside	0.272905	0.0001451045	2	1	2
SY150420CROSSORI0002-SORT_REDUCEDDATA-FILTERED	C50A112.5_C50A202.5	17	single	46	mixture	0.056952	0.4388048	2	1	2
SY150420CROSSORI0002-SORT_REDUCEDDATA-FILTERED	C50A112.5_C50A202.5	17	single	47	single	0.116766	0.1105336	1	1	1
SY150420CROSSORI0002-SORT_REDUCEDDATA-FILTERED	C50A112.5_C50A202.5	17	single	48	outside	0.294323	4.134646e-05	2	1	2
SY150420CROSSORI0002-SORT_REDUCEDDATA-FILTERED	C50A112.5_C50A202.5	17	single	5	intermediate	0.159116	0.02917926	2	1	2
SY150420CROSSORI0002-SORT_REDUCEDDATA-FILTERED	C50A112.5_C50A202.5	17	single	64	outside	-0.006465	0.930019	2	1	2
SY150420CROSSORI0002-SORT_REDUCEDDATA-FILTERED	C50A112.5_C50A202.5	17	single	69	outside	0.265985	0.0002431012	1	1	1
SY150420CROSSORI0002-SORT_REDUCEDDATA-FILTERED	C50A112.5_C50A202.5	17	single	7	single	0.056588	0.4392726	1	1	1
SY150420CROSSORI0002-SORT_REDUCEDDATA-FILTERED	C50A112.5_C50A202.5	17	single	77	outside	0.182786	0.01182018	2	1	2
SY150420CROSSORI0002-SORT_REDUCEDDATA-FILTERED	C50A112.5_C50A202.5	17	single	78	outside	0.307572	1.668449e-05	2	1	2
SY150420CROSSORI0002-SORT_REDUCEDDATA-FILTERED	C50A112.5_C50A202.5	17	single	83	single	0.256709	0.0003628899	2	1	2
SY150420CROSSORI0002-SORT_REDUCEDDATA-FILTERED	C50A112.5_C50A202.5	17	single	91	outside	0.21094	0.003663775	2	1	2
SY150420CROSSORI0002-SORT_REDUCEDDATA-FILTERED	C50A112.5_C50A202.5	17	single	97	intermediate	0.177386	0.01487856	2	1	2
SY150420CROSSORI0002-SORT_REDUCEDDATA-FILTERED	C50A112.5_C50A202.5	19	mixture	26	outside	0.337132	2.098872e-06	2	2	1
SY150420CROSSORI0002-SORT_REDUCEDDATA-FILTERED	C50A112.5_C50A202.5	19	mixture	29	outside	0.249661	0.0005498323	2	2	1
SY150420CROSSORI0002-SORT_REDUCEDDATA-FILTERED	C50A112.5_C50A202.5	19	mixture	31	outside	0.299956	2.615987e-05	2	2	1
SY150420CROSSORI0002-SORT_REDUCEDDATA-FILTERED	C50A112.5_C50A202.5	19	mixture	35	mixture	0.113997	0.1173312	2	2	1
SY150420CROSSORI0002-SORT_REDUCEDDATA-FILTERED	C50A112.5_C50A202.5	19	mixture	41	outside	0.171106	0.01825513	1	2	2
SY150420CROSSORI0002-SORT_REDUCEDDATA-FILTERED	C50A112.5_C50A202.5	19	mixture	44	outside	-0.037896	0.6046543	1	2	2
SY150420CROSSORI0002-SORT_REDUCEDDATA-FILTERED	C50A112.5_C50A202.5	19	mixture	45	outside	0.032643	0.6548016	1	2	2
SY150420CROSSORI0002-SORT_REDUCEDDATA-FILTERED	C50A112.5_C50A202.5	19	mixture	46	mixture	0.149022	0.04124397	1	2	2
SY150420CROSSORI0002-SORT_REDUCEDDATA-FILTERED	C50A112.5_C50A202.5	19	mixture	47	single	0.051695	0.4799106	2	2	1
SY150420CROSSORI0002-SORT_REDUCEDDATA-FILTERED	C50A112.5_C50A202.5	19	mixture	48	outside	0.193864	0.007519392	1	2	2
SY150420CROSSORI0002-SORT_REDUCEDDATA-FILTERED	C50A112.5_C50A202.5	19	mixture	5	intermediate	0.148302	0.04169387	1	2	2
SY150420CROSSORI0002-SORT_REDUCEDDATA-FILTERED	C50A112.5_C50A202.5	19	mixture	64	outside	0.147371	0.04356989	1	2	2
SY150420CROSSORI0002-SORT_REDUCEDDATA-FILTERED	C50A112.5_C50A202.5	19	mixture	69	outside	0.027132	0.7124203	2	2	1
SY150420CROSSORI0002-SORT_REDUCEDDATA-FILTERED	C50A112.5_C50A202.5	19	mixture	7	single	0.109641	0.132103	2	2	1
SY150420CROSSORI0002-SORT_REDUCEDDATA-FILTERED	C50A112.5_C50A202.5	19	mixture	77	outside	0.028494	0.6963493	1	2	2
SY150420CROSSORI0002-SORT_REDUCEDDATA-FILTERED	C50A112.5_C50A202.5	19	mixture	78	outside	0.107667	0.1392502	1	2	2
SY150420CROSSORI0002-SORT_REDUCEDDATA-FILTERED	C50A112.5_C50A202.5	19	mixture	83	single	-0.016755	0.8185252	1	2	2
SY150420CROSSORI0002-SORT_REDUCEDDATA-FILTERED	C50A112.5_C50A202.5	19	mixture	91	outside	0.204054	0.004857059	1	2	2
SY150420CROSSORI0002-SORT_REDUCEDDATA-FILTERED	C50A112.5_C50A202.5	19	mixture	97	intermediate	0.099512	0.1730809	1	2	2
SY150420CROSSORI0002-SORT_REDUCEDDATA-FILTERED	C50A112.5_C50A202.5	26	outside	29	outside	0.439639	2.750604e-10	1	1	1
SY150420CROSSORI0002-SORT_REDUCEDDATA-FILTERED	C50A112.5_C50A202.5	26	outside	31	outside	0.316651	9.032796e-06	1	1	1
SY150420CROSSORI0002-SORT_REDUCEDDATA-FILTERED	C50A112.5_C50A202.5	26	outside	35	mixture	0.23875	0.0009380632	1	1	1
SY150420CROSSORI0002-SORT_REDUCEDDATA-FILTERED	C50A112.5_C50A202.5	26	outside	41	outside	0.164494	0.02370666	2	1	2
SY150420CROSSORI0002-SORT_REDUCEDDATA-FILTERED	C50A112.5_C50A202.5	26	outside	44	outside	-0.072771	0.3209773	2	1	2
SY150420CROSSORI0002-SORT_REDUCEDDATA-FILTERED	C50A112.5_C50A202.5	26	outside	45	outside	0.167604	0.02115407	2	1	2
SY150420CROSSORI0002-SORT_REDUCEDDATA-FILTERED	C50A112.5_C50A202.5	26	outside	46	mixture	0.183612	0.01188839	2	1	2
SY150420CROSSORI0002-SORT_REDUCEDDATA-FILTERED	C50A112.5_C50A202.5	26	outside	47	single	0.081333	0.265895	1	1	1
SY150420CROSSORI0002-SORT_REDUCEDDATA-FILTERED	C50A112.5_C50A202.5	26	outside	48	outside	0.210761	0.003693426	2	1	2
SY150420CROSSORI0002-SORT_REDUCEDDATA-FILTERED	C50A112.5_C50A202.5	26	outside	5	intermediate	0.25209	0.0004663848	2	1	2
SY150420CROSSORI0002-SORT_REDUCEDDATA-FILTERED	C50A112.5_C50A202.5	26	outside	64	outside	0.147349	0.04417226	2	1	2
SY150420CROSSORI0002-SORT_REDUCEDDATA-FILTERED	C50A112.5_C50A202.5	26	outside	69	outside	0.112816	0.1252418	1	1	1
SY150420CROSSORI0002-SORT_REDUCEDDATA-FILTERED	C50A112.5_C50A202.5	26	outside	7	single	0.041643	0.5693897	1	1	1
SY150420CROSSORI0002-SORT_REDUCEDDATA-FILTERED	C50A112.5_C50A202.5	26	outside	77	outside	-0.161555	0.02635868	2	1	2
SY150420CROSSORI0002-SORT_REDUCEDDATA-FILTERED	C50A112.5_C50A202.5	26	outside	78	outside	0.045227	0.5366006	2	1	2
SY150420CROSSORI0002-SORT_REDUCEDDATA-FILTERED	C50A112.5_C50A202.5	26	outside	83	single	0.059067	0.4194633	2	1	2
SY150420CROSSORI0002-SORT_REDUCEDDATA-FILTERED	C50A112.5_C50A202.5	26	outside	91	outside	0.280613	9.596681e-05	2	1	2
SY150420CROSSORI0002-SORT_REDUCEDDATA-FILTERED	C50A112.5_C50A202.5	26	outside	97	intermediate	0.081773	0.2645908	2	1	2
SY150420CROSSORI0002-SORT_REDUCEDDATA-FILTERED	C50A112.5_C50A202.5	29	outside	31	outside	0.251165	0.0005075597	1	1	1
SY150420CROSSORI0002-SORT_REDUCEDDATA-FILTERED	C50A112.5_C50A202.5	29	outside	35	mixture	0.336634	2.3182e-06	1	1	1
SY150420CROSSORI0002-SORT_REDUCEDDATA-FILTERED	C50A112.5_C50A202.5	29	outside	41	outside	0.169883	0.01976624	2	1	2
SY150420CROSSORI0002-SORT_REDUCEDDATA-FILTERED	C50A112.5_C50A202.5	29	outside	44	outside	0.142539	0.0516466	2	1	2
SY150420CROSSORI0002-SORT_REDUCEDDATA-FILTERED	C50A112.5_C50A202.5	29	outside	45	outside	0.224438	0.001958789	2	1	2
SY150420CROSSORI0002-SORT_REDUCEDDATA-FILTERED	C50A112.5_C50A202.5	29	outside	46	mixture	0.218141	0.002779718	2	1	2
SY150420CROSSORI0002-SORT_REDUCEDDATA-FILTERED	C50A112.5_C50A202.5	29	outside	47	single	0.159757	0.02852794	1	1	1
SY150420CROSSORI0002-SORT_REDUCEDDATA-FILTERED	C50A112.5_C50A202.5	29	outside	48	outside	0.222198	0.002239833	2	1	2
SY150420CROSSORI0002-SORT_REDUCEDDATA-FILTERED	C50A112.5_C50A202.5	29	outside	5	intermediate	0.311663	1.338349e-05	2	1	2
SY150420CROSSORI0002-SORT_REDUCEDDATA-FILTERED	C50A112.5_C50A202.5	29	outside	64	outside	-0.011272	0.8786401	2	1	2
SY150420CROSSORI0002-SORT_REDUCEDDATA-FILTERED	C50A112.5_C50A202.5	29	outside	69	outside	0.180525	0.0139323	1	1	1
SY150420CROSSORI0002-SORT_REDUCEDDATA-FILTERED	C50A112.5_C50A202.5	29	outside	7	single	0.003152	0.9657549	1	1	1
SY150420CROSSORI0002-SORT_REDUCEDDATA-FILTERED	C50A112.5_C50A202.5	29	outside	77	outside	0.023315	0.7507967	2	1	2
SY150420CROSSORI0002-SORT_REDUCEDDATA-FILTERED	C50A112.5_C50A202.5	29	outside	78	outside	0.180575	0.01314485	2	1	2
SY150420CROSSORI0002-SORT_REDUCEDDATA-FILTERED	C50A112.5_C50A202.5	29	outside	83	single	0.138625	0.05779862	2	1	2
SY150420CROSSORI0002-SORT_REDUCEDDATA-FILTERED	C50A112.5_C50A202.5	29	outside	91	outside	0.196235	0.007108869	2	1	2
SY150420CROSSORI0002-SORT_REDUCEDDATA-FILTERED	C50A112.5_C50A202.5	29	outside	97	intermediate	0.200972	0.005815367	2	1	2
SY150420CROSSORI0002-SORT_REDUCEDDATA-FILTERED	C50A112.5_C50A202.5	31	outside	35	mixture	0.159771	0.02767078	1	1	1
SY150420CROSSORI0002-SORT_REDUCEDDATA-FILTERED	C50A112.5_C50A202.5	31	outside	41	outside	0.230748	0.001360099	2	1	2
SY150420CROSSORI0002-SORT_REDUCEDDATA-FILTERED	C50A112.5_C50A202.5	31	outside	44	outside	-0.052043	0.4769567	2	1	2
SY150420CROSSORI0002-SORT_REDUCEDDATA-FILTERED	C50A112.5_C50A202.5	31	outside	45	outside	0.193237	0.00755723	2	1	2
SY150420CROSSORI0002-SORT_REDUCEDDATA-FILTERED	C50A112.5_C50A202.5	31	outside	46	mixture	0.238051	0.001003145	2	1	2
SY150420CROSSORI0002-SORT_REDUCEDDATA-FILTERED	C50A112.5_C50A202.5	31	outside	47	single	0.033993	0.6423895	1	1	1
SY150420CROSSORI0002-SORT_REDUCEDDATA-FILTERED	C50A112.5_C50A202.5	31	outside	48	outside	0.235918	0.001082792	2	1	2
SY150420CROSSORI0002-SORT_REDUCEDDATA-FILTERED	C50A112.5_C50A202.5	31	outside	5	intermediate	0.144735	0.04691593	2	1	2
SY150420CROSSORI0002-SORT_REDUCEDDATA-FILTERED	C50A112.5_C50A202.5	31	outside	64	outside	-0.017235	0.8144029	2	1	2
SY150420CROSSORI0002-SORT_REDUCEDDATA-FILTERED	C50A112.5_C50A202.5	31	outside	69	outside	0.162852	0.02595218	1	1	1
SY150420CROSSORI0002-SORT_REDUCEDDATA-FILTERED	C50A112.5_C50A202.5	31	outside	7	single	0.036262	0.6193997	1	1	1
SY150420CROSSORI0002-SORT_REDUCEDDATA-FILTERED	C50A112.5_C50A202.5	31	outside	77	outside	0.056561	0.4382734	2	1	2
SY150420CROSSORI0002-SORT_REDUCEDDATA-FILTERED	C50A112.5_C50A202.5	31	outside	78	outside	0.210212	0.003602209	2	1	2
SY150420CROSSORI0002-SORT_REDUCEDDATA-FILTERED	C50A112.5_C50A202.5	31	outside	83	single	0.014128	0.8465915	2	1	2
SY150420CROSSORI0002-SORT_REDUCEDDATA-FILTERED	C50A112.5_C50A202.5	31	outside	91	outside	0.183701	0.01139678	2	1	2
SY150420CROSSORI0002-SORT_REDUCEDDATA-FILTERED	C50A112.5_C50A202.5	31	outside	97	intermediate	0.150074	0.03928569	2	1	2
SY150420CROSSORI0002-SORT_REDUCEDDATA-FILTERED	C50A112.5_C50A202.5	35	mixture	41	outside	0.377885	7.656075e-08	2	1	2
SY150420CROSSORI0002-SORT_REDUCEDDATA-FILTERED	C50A112.5_C50A202.5	35	mixture	44	outside	0.370164	1.583528e-07	2	1	2
SY150420CROSSORI0002-SORT_REDUCEDDATA-FILTERED	C50A112.5_C50A202.5	35	mixture	45	outside	0.376873	8.345645e-08	2	1	2
SY150420CROSSORI0002-SORT_REDUCEDDATA-FILTERED	C50A112.5_C50A202.5	35	mixture	46	mixture	0.417976	2.397946e-09	2	1	2
SY150420CROSSORI0002-SORT_REDUCEDDATA-FILTERED	C50A112.5_C50A202.5	35	mixture	47	single	0.197176	0.006538395	1	1	1
SY150420CROSSORI0002-SORT_REDUCEDDATA-FILTERED	C50A112.5_C50A202.5	35	mixture	48	outside	0.361599	3.183786e-07	2	1	2
SY150420CROSSORI0002-SORT_REDUCEDDATA-FILTERED	C50A112.5_C50A202.5	35	mixture	5	intermediate	0.345463	1.124153e-06	2	1	2
SY150420CROSSORI0002-SORT_REDUCEDDATA-FILTERED	C50A112.5_C50A202.5	35	mixture	64	outside	-0.006341	0.9311777	2	1	2
SY150420CROSSORI0002-SORT_REDUCEDDATA-FILTERED	C50A112.5_C50A202.5	35	mixture	69	outside	0.270835	0.0001774731	1	1	1
SY150420CROSSORI0002-SORT_REDUCEDDATA-FILTERED	C50A112.5_C50A202.5	35	mixture	7	single	0.261841	0.0002629698	1	1	1
SY150420CROSSORI0002-SORT_REDUCEDDATA-FILTERED	C50A112.5_C50A202.5	35	mixture	77	outside	0.343441	1.227499e-06	2	1	2
SY150420CROSSORI0002-SORT_REDUCEDDATA-FILTERED	C50A112.5_C50A202.5	35	mixture	78	outside	0.332448	2.782885e-06	2	1	2
SY150420CROSSORI0002-SORT_REDUCEDDATA-FILTERED	C50A112.5_C50A202.5	35	mixture	83	single	0.473701	5.099531e-12	2	1	2
SY150420CROSSORI0002-SORT_REDUCEDDATA-FILTERED	C50A112.5_C50A202.5	35	mixture	91	outside	0.325992	4.703641e-06	2	1	2
SY150420CROSSORI0002-SORT_REDUCEDDATA-FILTERED	C50A112.5_C50A202.5	35	mixture	97	intermediate	0.162804	0.02520222	2	1	2
SY150420CROSSORI0002-SORT_REDUCEDDATA-FILTERED	C50A112.5_C50A202.5	41	outside	44	outside	0.081983	0.2620812	1	2	2
SY150420CROSSORI0002-SORT_REDUCEDDATA-FILTERED	C50A112.5_C50A202.5	41	outside	45	outside	0.333474	2.581645e-06	1	2	2
SY150420CROSSORI0002-SORT_REDUCEDDATA-FILTERED	C50A112.5_C50A202.5	41	outside	46	mixture	0.310163	1.479692e-05	1	2	2
SY150420CROSSORI0002-SORT_REDUCEDDATA-FILTERED	C50A112.5_C50A202.5	41	outside	47	single	0.150639	0.03854355	2	2	1
SY150420CROSSORI0002-SORT_REDUCEDDATA-FILTERED	C50A112.5_C50A202.5	41	outside	48	outside	0.304519	2.041551e-05	1	2	2
SY150420CROSSORI0002-SORT_REDUCEDDATA-FILTERED	C50A112.5_C50A202.5	41	outside	5	intermediate	0.297048	3.314199e-05	1	2	2
SY150420CROSSORI0002-SORT_REDUCEDDATA-FILTERED	C50A112.5_C50A202.5	41	outside	64	outside	-0.014746	0.8408112	1	2	2
SY150420CROSSORI0002-SORT_REDUCEDDATA-FILTERED	C50A112.5_C50A202.5	41	outside	69	outside	0.25663	0.0003920296	2	2	1
SY150420CROSSORI0002-SORT_REDUCEDDATA-FILTERED	C50A112.5_C50A202.5	41	outside	7	single	0.228739	0.001501784	2	2	1
SY150420CROSSORI0002-SORT_REDUCEDDATA-FILTERED	C50A112.5_C50A202.5	41	outside	77	outside	0.309783	1.365379e-05	1	2	2
SY150420CROSSORI0002-SORT_REDUCEDDATA-FILTERED	C50A112.5_C50A202.5	41	outside	78	outside	0.274443	0.0001272045	1	2	2
SY150420CROSSORI0002-SORT_REDUCEDDATA-FILTERED	C50A112.5_C50A202.5	41	outside	83	single	0.287172	5.888799e-05	1	2	2
SY150420CROSSORI0002-SORT_REDUCEDDATA-FILTERED	C50A112.5_C50A202.5	41	outside	91	outside	0.320828	6.765173e-06	1	2	2
SY150420CROSSORI0002-SORT_REDUCEDDATA-FILTERED	C50A112.5_C50A202.5	41	outside	97	intermediate	0.060377	0.4092034	1	2	2
SY150420CROSSORI0002-SORT_REDUCEDDATA-FILTERED	C50A112.5_C50A202.5	44	outside	45	outside	0.25434	0.0004129713	1	2	2
SY150420CROSSORI0002-SORT_REDUCEDDATA-FILTERED	C50A112.5_C50A202.5	44	outside	46	mixture	0.190719	0.008933116	1	2	2
SY150420CROSSORI0002-SORT_REDUCEDDATA-FILTERED	C50A112.5_C50A202.5	44	outside	47	single	0.162035	0.02631081	2	2	1
SY150420CROSSORI0002-SORT_REDUCEDDATA-FILTERED	C50A112.5_C50A202.5	44	outside	48	outside	0.186518	0.01038085	1	2	2
SY150420CROSSORI0002-SORT_REDUCEDDATA-FILTERED	C50A112.5_C50A202.5	44	outside	5	intermediate	0.214002	0.003188811	1	2	2
SY150420CROSSORI0002-SORT_REDUCEDDATA-FILTERED	C50A112.5_C50A202.5	44	outside	64	outside	0.006619	0.9283613	1	2	2
SY150420CROSSORI0002-SORT_REDUCEDDATA-FILTERED	C50A112.5_C50A202.5	44	outside	69	outside	0.139078	0.05833227	2	2	1
SY150420CROSSORI0002-SORT_REDUCEDDATA-FILTERED	C50A112.5_C50A202.5	44	outside	7	single	0.153629	0.03480864	2	2	1
SY150420CROSSORI0002-SORT_REDUCEDDATA-FILTERED	C50A112.5_C50A202.5	44	outside	77	outside	0.277677	0.0001095245	1	2	2
SY150420CROSSORI0002-SORT_REDUCEDDATA-FILTERED	C50A112.5_C50A202.5	44	outside	78	outside	0.174947	0.01605051	1	2	2
SY150420CROSSORI0002-SORT_REDUCEDDATA-FILTERED	C50A112.5_C50A202.5	44	outside	83	single	0.284988	7.047077e-05	1	2	2
SY150420CROSSORI0002-SORT_REDUCEDDATA-FILTERED	C50A112.5_C50A202.5	44	outside	91	outside	0.200317	0.005714863	1	2	2
SY150420CROSSORI0002-SORT_REDUCEDDATA-FILTERED	C50A112.5_C50A202.5	44	outside	97	intermediate	0.074406	0.3101957	1	2	2
SY150420CROSSORI0002-SORT_REDUCEDDATA-FILTERED	C50A112.5_C50A202.5	45	outside	46	mixture	0.343028	1.442653e-06	1	2	2
SY150420CROSSORI0002-SORT_REDUCEDDATA-FILTERED	C50A112.5_C50A202.5	45	outside	47	single	0.260898	0.0002878847	2	2	1
SY150420CROSSORI0002-SORT_REDUCEDDATA-FILTERED	C50A112.5_C50A202.5	45	outside	48	outside	0.344179	1.239172e-06	1	2	2
SY150420CROSSORI0002-SORT_REDUCEDDATA-FILTERED	C50A112.5_C50A202.5	45	outside	5	intermediate	0.318412	8.000344e-06	1	2	2
SY150420CROSSORI0002-SORT_REDUCEDDATA-FILTERED	C50A112.5_C50A202.5	45	outside	64	outside	0.040628	0.579873	1	2	2
SY150420CROSSORI0002-SORT_REDUCEDDATA-FILTERED	C50A112.5_C50A202.5	45	outside	69	outside	0.303902	2.353891e-05	2	2	1
SY150420CROSSORI0002-SORT_REDUCEDDATA-FILTERED	C50A112.5_C50A202.5	45	outside	7	single	0.38222	5.274016e-08	2	2	1
SY150420CROSSORI0002-SORT_REDUCEDDATA-FILTERED	C50A112.5_C50A202.5	45	outside	77	outside	0.273458	0.0001348038	1	2	2
SY150420CROSSORI0002-SORT_REDUCEDDATA-FILTERED	C50A112.5_C50A202.5	45	outside	78	outside	0.289392	5.129238e-05	1	2	2
SY150420CROSSORI0002-SORT_REDUCEDDATA-FILTERED	C50A112.5_C50A202.5	45	outside	83	single	0.408781	4.76107e-09	1	2	2
SY150420CROSSORI0002-SORT_REDUCEDDATA-FILTERED	C50A112.5_C50A202.5	45	outside	91	outside	0.28642	6.454679e-05	1	2	2
SY150420CROSSORI0002-SORT_REDUCEDDATA-FILTERED	C50A112.5_C50A202.5	45	outside	97	intermediate	0.138685	0.05702023	1	2	2
SY150420CROSSORI0002-SORT_REDUCEDDATA-FILTERED	C50A112.5_C50A202.5	46	mixture	47	single	0.183606	0.01189098	2	2	1
SY150420CROSSORI0002-SORT_REDUCEDDATA-FILTERED	C50A112.5_C50A202.5	46	mixture	48	outside	0.55777	1.10998e-16	1	2	2
SY150420CROSSORI0002-SORT_REDUCEDDATA-FILTERED	C50A112.5_C50A202.5	46	mixture	5	intermediate	0.269362	0.0001930734	1	2	2
SY150420CROSSORI0002-SORT_REDUCEDDATA-FILTERED	C50A112.5_C50A202.5	46	mixture	64	outside	0.023073	0.7545869	1	2	2
SY150420CROSSORI0002-SORT_REDUCEDDATA-FILTERED	C50A112.5_C50A202.5	46	mixture	69	outside	0.254432	0.0004742722	2	2	1
SY150420CROSSORI0002-SORT_REDUCEDDATA-FILTERED	C50A112.5_C50A202.5	46	mixture	7	single	0.319923	7.623291e-06	2	2	1
SY150420CROSSORI0002-SORT_REDUCEDDATA-FILTERED	C50A112.5_C50A202.5	46	mixture	77	outside	0.20209	0.005416037	1	2	2
SY150420CROSSORI0002-SORT_REDUCEDDATA-FILTERED	C50A112.5_C50A202.5	46	mixture	78	outside	0.286995	6.519637e-05	1	2	2
SY150420CROSSORI0002-SORT_REDUCEDDATA-FILTERED	C50A112.5_C50A202.5	46	mixture	83	single	0.343858	1.355453e-06	1	2	2
SY150420CROSSORI0002-SORT_REDUCEDDATA-FILTERED	C50A112.5_C50A202.5	46	mixture	91	outside	0.274804	0.000141098	1	2	2
SY150420CROSSORI0002-SORT_REDUCEDDATA-FILTERED	C50A112.5_C50A202.5	46	mixture	97	intermediate	0.232199	0.001384801	1	2	2
SY150420CROSSORI0002-SORT_REDUCEDDATA-FILTERED	C50A112.5_C50A202.5	47	single	48	outside	0.282597	8.518601e-05	2	1	2
SY150420CROSSORI0002-SORT_REDUCEDDATA-FILTERED	C50A112.5_C50A202.5	47	single	5	intermediate	0.196059	0.006855645	2	1	2
SY150420CROSSORI0002-SORT_REDUCEDDATA-FILTERED	C50A112.5_C50A202.5	47	single	64	outside	0.072335	0.3252002	2	1	2
SY150420CROSSORI0002-SORT_REDUCEDDATA-FILTERED	C50A112.5_C50A202.5	47	single	69	outside	0.230685	0.001536196	1	1	1
SY150420CROSSORI0002-SORT_REDUCEDDATA-FILTERED	C50A112.5_C50A202.5	47	single	7	single	0.041422	0.5714484	1	1	1
SY150420CROSSORI0002-SORT_REDUCEDDATA-FILTERED	C50A112.5_C50A202.5	47	single	77	outside	0.088524	0.2257763	2	1	2
SY150420CROSSORI0002-SORT_REDUCEDDATA-FILTERED	C50A112.5_C50A202.5	47	single	78	outside	0.063225	0.387423	2	1	2
SY150420CROSSORI0002-SORT_REDUCEDDATA-FILTERED	C50A112.5_C50A202.5	47	single	83	single	0.183293	0.01158406	2	1	2
SY150420CROSSORI0002-SORT_REDUCEDDATA-FILTERED	C50A112.5_C50A202.5	47	single	91	outside	0.176803	0.01521654	2	1	2
SY150420CROSSORI0002-SORT_REDUCEDDATA-FILTERED	C50A112.5_C50A202.5	47	single	97	intermediate	0.119672	0.1018803	2	1	2
SY150420CROSSORI0002-SORT_REDUCEDDATA-FILTERED	C50A112.5_C50A202.5	48	outside	5	intermediate	0.242216	0.0008111674	1	2	2
SY150420CROSSORI0002-SORT_REDUCEDDATA-FILTERED	C50A112.5_C50A202.5	48	outside	64	outside	-0.024093	0.7434395	1	2	2
SY150420CROSSORI0002-SORT_REDUCEDDATA-FILTERED	C50A112.5_C50A202.5	48	outside	69	outside	0.462429	3.038531e-11	2	2	1
SY150420CROSSORI0002-SORT_REDUCEDDATA-FILTERED	C50A112.5_C50A202.5	48	outside	7	single	0.244354	0.000702644	2	2	1
SY150420CROSSORI0002-SORT_REDUCEDDATA-FILTERED	C50A112.5_C50A202.5	48	outside	77	outside	0.253582	0.0004302955	1	2	2
SY150420CROSSORI0002-SORT_REDUCEDDATA-FILTERED	C50A112.5_C50A202.5	48	outside	78	outside	0.240446	0.0008601024	1	2	2
SY150420CROSSORI0002-SORT_REDUCEDDATA-FILTERED	C50A112.5_C50A202.5	48	outside	83	single	0.28647	6.434968e-05	1	2	2
SY150420CROSSORI0002-SORT_REDUCEDDATA-FILTERED	C50A112.5_C50A202.5	48	outside	91	outside	0.366637	2.280371e-07	1	2	2
SY150420CROSSORI0002-SORT_REDUCEDDATA-FILTERED	C50A112.5_C50A202.5	48	outside	97	intermediate	0.234949	0.001172325	1	2	2
SY150420CROSSORI0002-SORT_REDUCEDDATA-FILTERED	C50A112.5_C50A202.5	5	intermediate	64	outside	0.049555	0.5006111	1	2	2
SY150420CROSSORI0002-SORT_REDUCEDDATA-FILTERED	C50A112.5_C50A202.5	5	intermediate	69	outside	0.247861	0.0006473116	2	2	1
SY150420CROSSORI0002-SORT_REDUCEDDATA-FILTERED	C50A112.5_C50A202.5	5	intermediate	7	single	0.249632	0.0005319792	2	2	1
SY150420CROSSORI0002-SORT_REDUCEDDATA-FILTERED	C50A112.5_C50A202.5	5	intermediate	77	outside	0.196578	0.006706582	1	2	2
SY150420CROSSORI0002-SORT_REDUCEDDATA-FILTERED	C50A112.5_C50A202.5	5	intermediate	78	outside	0.339952	1.702455e-06	1	2	2
SY150420CROSSORI0002-SORT_REDUCEDDATA-FILTERED	C50A112.5_C50A202.5	5	intermediate	83	single	0.253455	0.0004332483	1	2	2
SY150420CROSSORI0002-SORT_REDUCEDDATA-FILTERED	C50A112.5_C50A202.5	5	intermediate	91	outside	0.421405	1.719431e-09	1	2	2
SY150420CROSSORI0002-SORT_REDUCEDDATA-FILTERED	C50A112.5_C50A202.5	5	intermediate	97	intermediate	0.232247	0.001340595	1	2	2
SY150420CROSSORI0002-SORT_REDUCEDDATA-FILTERED	C50A112.5_C50A202.5	64	outside	69	outside	0.055146	0.4559356	2	2	1
SY150420CROSSORI0002-SORT_REDUCEDDATA-FILTERED	C50A112.5_C50A202.5	64	outside	7	single	0.051282	0.4846023	2	2	1
SY150420CROSSORI0002-SORT_REDUCEDDATA-FILTERED	C50A112.5_C50A202.5	64	outside	77	outside	0.05181	0.4801173	1	2	2
SY150420CROSSORI0002-SORT_REDUCEDDATA-FILTERED	C50A112.5_C50A202.5	64	outside	78	outside	-0.004518	0.9509331	1	2	2
SY150420CROSSORI0002-SORT_REDUCEDDATA-FILTERED	C50A112.5_C50A202.5	64	outside	83	single	0.0208	0.7769244	1	2	2
SY150420CROSSORI0002-SORT_REDUCEDDATA-FILTERED	C50A112.5_C50A202.5	64	outside	91	outside	0.0429	0.5599088	1	2	2
SY150420CROSSORI0002-SORT_REDUCEDDATA-FILTERED	C50A112.5_C50A202.5	64	outside	97	intermediate	-0.215724	0.003024926	1	2	2
SY150420CROSSORI0002-SORT_REDUCEDDATA-FILTERED	C50A112.5_C50A202.5	69	outside	7	single	0.111647	0.1281922	1	1	1
SY150420CROSSORI0002-SORT_REDUCEDDATA-FILTERED	C50A112.5_C50A202.5	69	outside	77	outside	0.282909	8.736948e-05	2	1	2
SY150420CROSSORI0002-SORT_REDUCEDDATA-FILTERED	C50A112.5_C50A202.5	69	outside	78	outside	0.291891	5.04754e-05	2	1	2
SY150420CROSSORI0002-SORT_REDUCEDDATA-FILTERED	C50A112.5_C50A202.5	69	outside	83	single	0.181014	0.01316596	2	1	2
SY150420CROSSORI0002-SORT_REDUCEDDATA-FILTERED	C50A112.5_C50A202.5	69	outside	91	outside	0.202569	0.005556621	2	1	2
SY150420CROSSORI0002-SORT_REDUCEDDATA-FILTERED	C50A112.5_C50A202.5	69	outside	97	intermediate	0.222616	0.002257945	2	1	2
SY150420CROSSORI0002-SORT_REDUCEDDATA-FILTERED	C50A112.5_C50A202.5	7	single	77	outside	0.204464	0.004659211	2	1	2
SY150420CROSSORI0002-SORT_REDUCEDDATA-FILTERED	C50A112.5_C50A202.5	7	single	78	outside	0.156052	0.03155306	2	1	2
SY150420CROSSORI0002-SORT_REDUCEDDATA-FILTERED	C50A112.5_C50A202.5	7	single	83	single	0.319126	7.199004e-06	2	1	2
SY150420CROSSORI0002-SORT_REDUCEDDATA-FILTERED	C50A112.5_C50A202.5	7	single	91	outside	0.319831	7.251074e-06	2	1	2
SY150420CROSSORI0002-SORT_REDUCEDDATA-FILTERED	C50A112.5_C50A202.5	7	single	97	intermediate	0.083421	0.2537763	2	1	2
SY150420CROSSORI0002-SORT_REDUCEDDATA-FILTERED	C50A112.5_C50A202.5	77	outside	78	outside	0.264515	0.0002260848	1	2	2
SY150420CROSSORI0002-SORT_REDUCEDDATA-FILTERED	C50A112.5_C50A202.5	77	outside	83	single	0.237156	0.00098587	1	2	2
SY150420CROSSORI0002-SORT_REDUCEDDATA-FILTERED	C50A112.5_C50A202.5	77	outside	91	outside	0.330984	3.289257e-06	1	2	2
SY150420CROSSORI0002-SORT_REDUCEDDATA-FILTERED	C50A112.5_C50A202.5	77	outside	97	intermediate	0.107565	0.1406863	1	2	2
SY150420CROSSORI0002-SORT_REDUCEDDATA-FILTERED	C50A112.5_C50A202.5	78	outside	83	single	0.287779	5.671312e-05	1	2	2
SY150420CROSSORI0002-SORT_REDUCEDDATA-FILTERED	C50A112.5_C50A202.5	78	outside	91	outside	0.185292	0.01069263	1	2	2
SY150420CROSSORI0002-SORT_REDUCEDDATA-FILTERED	C50A112.5_C50A202.5	78	outside	97	intermediate	0.14869	0.04115648	1	2	2
SY150420CROSSORI0002-SORT_REDUCEDDATA-FILTERED	C50A112.5_C50A202.5	83	single	91	outside	0.237862	0.0009814094	1	2	2
SY150420CROSSORI0002-SORT_REDUCEDDATA-FILTERED	C50A112.5_C50A202.5	83	single	97	intermediate	0.170245	0.01917636	1	2	2
SY150420CROSSORI0002-SORT_REDUCEDDATA-FILTERED	C50A112.5_C50A202.5	91	outside	97	intermediate	0.148727	0.04165222	1	2	2
SY150420CROSSORI0002-SORT_REDUCEDDATA-FILTERED	C50A135_C50A225	1	outside	101	outside	0.390448	3.601209e-08	2	2	1
SY150420CROSSORI0002-SORT_REDUCEDDATA-FILTERED	C50A135_C50A225	1	outside	2	outside	0.388826	4.51234e-08	1	2	2
SY150420CROSSORI0002-SORT_REDUCEDDATA-FILTERED	C50A135_C50A225	1	outside	24	outside	-0.015904	0.8298762	1	2	2
SY150420CROSSORI0002-SORT_REDUCEDDATA-FILTERED	C50A135_C50A225	1	outside	33	mixture	0.283079	9.875026e-05	1	2	2
SY150420CROSSORI0002-SORT_REDUCEDDATA-FILTERED	C50A135_C50A225	1	outside	34	outside	0.443062	2.694079e-10	1	2	2
SY150420CROSSORI0002-SORT_REDUCEDDATA-FILTERED	C50A135_C50A225	1	outside	4	outside	0.327195	5.46921e-06	1	2	2
SY150420CROSSORI0002-SORT_REDUCEDDATA-FILTERED	C50A135_C50A225	1	outside	41	outside	0.387089	4.818685e-08	1	2	2
SY150420CROSSORI0002-SORT_REDUCEDDATA-FILTERED	C50A135_C50A225	1	outside	42	outside	0.194952	0.008178307	1	2	2
SY150420CROSSORI0002-SORT_REDUCEDDATA-FILTERED	C50A135_C50A225	1	outside	44	outside	0.393788	2.931096e-08	1	2	2
SY150420CROSSORI0002-SORT_REDUCEDDATA-FILTERED	C50A135_C50A225	1	outside	45	outside	0.451099	1.036434e-10	1	2	2
SY150420CROSSORI0002-SORT_REDUCEDDATA-FILTERED	C50A135_C50A225	1	outside	46	mixture	0.298677	3.45989e-05	1	2	2
SY150420CROSSORI0002-SORT_REDUCEDDATA-FILTERED	C50A135_C50A225	1	outside	47	single	0.232902	0.001421093	2	2	1
SY150420CROSSORI0002-SORT_REDUCEDDATA-FILTERED	C50A135_C50A225	1	outside	48	outside	0.497425	5.894859e-13	1	2	2
SY150420CROSSORI0002-SORT_REDUCEDDATA-FILTERED	C50A135_C50A225	1	outside	63	mixture	0.170986	0.02065231	1	2	2
SY150420CROSSORI0002-SORT_REDUCEDDATA-FILTERED	C50A135_C50A225	1	outside	69	outside	0.295476	4.232885e-05	1	2	2
SY150420CROSSORI0002-SORT_REDUCEDDATA-FILTERED	C50A135_C50A225	1	outside	7	single	0.338221	2.340923e-06	2	2	1
SY150420CROSSORI0002-SORT_REDUCEDDATA-FILTERED	C50A135_C50A225	1	outside	71	outside	0.303248	2.717906e-05	1	2	2
SY150420CROSSORI0002-SORT_REDUCEDDATA-FILTERED	C50A135_C50A225	1	outside	74	outside	0.253141	0.0005079159	1	2	2
SY150420CROSSORI0002-SORT_REDUCEDDATA-FILTERED	C50A135_C50A225	1	outside	80	single	0.09741	0.1883563	1	2	2
SY150420CROSSORI0002-SORT_REDUCEDDATA-FILTERED	C50A135_C50A225	1	outside	82	outside	0.34735	1.189404e-06	2	2	1
SY150420CROSSORI0002-SORT_REDUCEDDATA-FILTERED	C50A135_C50A225	1	outside	87	single	-0.017556	0.812516	2	2	1
SY150420CROSSORI0002-SORT_REDUCEDDATA-FILTERED	C50A135_C50A225	1	outside	94	outside	0.391183	3.679403e-08	1	2	2
SY150420CROSSORI0002-SORT_REDUCEDDATA-FILTERED	C50A135_C50A225	1	outside	97	intermediate	0.167092	0.0233866	1	2	2
SY150420CROSSORI0002-SORT_REDUCEDDATA-FILTERED	C50A135_C50A225	101	outside	2	outside	0.421326	2.341092e-09	2	1	2
SY150420CROSSORI0002-SORT_REDUCEDDATA-FILTERED	C50A135_C50A225	101	outside	24	outside	0.104822	0.1556129	2	1	2
SY150420CROSSORI0002-SORT_REDUCEDDATA-FILTERED	C50A135_C50A225	101	outside	33	mixture	0.310294	1.813989e-05	2	1	2
SY150420CROSSORI0002-SORT_REDUCEDDATA-FILTERED	C50A135_C50A225	101	outside	34	outside	0.454024	8.532653e-11	2	1	2
SY150420CROSSORI0002-SORT_REDUCEDDATA-FILTERED	C50A135_C50A225	101	outside	4	outside	0.361677	4.230411e-07	2	1	2
SY150420CROSSORI0002-SORT_REDUCEDDATA-FILTERED	C50A135_C50A225	101	outside	41	outside	0.442287	2.610216e-10	2	1	2
SY150420CROSSORI0002-SORT_REDUCEDDATA-FILTERED	C50A135_C50A225	101	outside	42	outside	0.187948	0.01083929	2	1	2
SY150420CROSSORI0002-SORT_REDUCEDDATA-FILTERED	C50A135_C50A225	101	outside	44	outside	0.365422	3.14432e-07	2	1	2
SY150420CROSSORI0002-SORT_REDUCEDDATA-FILTERED	C50A135_C50A225	101	outside	45	outside	0.397176	1.990195e-08	2	1	2
SY150420CROSSORI0002-SORT_REDUCEDDATA-FILTERED	C50A135_C50A225	101	outside	46	mixture	0.344209	1.505104e-06	2	1	2
SY150420CROSSORI0002-SORT_REDUCEDDATA-FILTERED	C50A135_C50A225	101	outside	47	single	0.414183	4.610184e-09	1	1	1
SY150420CROSSORI0002-SORT_REDUCEDDATA-FILTERED	C50A135_C50A225	101	outside	48	outside	0.339529	2.267304e-06	2	1	2
SY150420CROSSORI0002-SORT_REDUCEDDATA-FILTERED	C50A135_C50A225	101	outside	63	mixture	0.349098	1.276296e-06	2	1	2
SY150420CROSSORI0002-SORT_REDUCEDDATA-FILTERED	C50A135_C50A225	101	outside	69	outside	0.2862	7.492241e-05	2	1	2
SY150420CROSSORI0002-SORT_REDUCEDDATA-FILTERED	C50A135_C50A225	101	outside	7	single	0.377511	1.085916e-07	1	1	1
SY150420CROSSORI0002-SORT_REDUCEDDATA-FILTERED	C50A135_C50A225	101	outside	71	outside	0.362809	3.869183e-07	2	1	2
SY150420CROSSORI0002-SORT_REDUCEDDATA-FILTERED	C50A135_C50A225	101	outside	74	outside	0.434585	6.376226e-10	2	1	2
SY150420CROSSORI0002-SORT_REDUCEDDATA-FILTERED	C50A135_C50A225	101	outside	80	single	0.229464	0.00172852	2	1	2
SY150420CROSSORI0002-SORT_REDUCEDDATA-FILTERED	C50A135_C50A225	101	outside	82	outside	0.298441	3.512102e-05	1	1	1
SY150420CROSSORI0002-SORT_REDUCEDDATA-FILTERED	C50A135_C50A225	101	outside	87	single	-0.020378	0.7830742	1	1	1
SY150420CROSSORI0002-SORT_REDUCEDDATA-FILTERED	C50A135_C50A225	101	outside	94	outside	0.267494	0.0002323615	2	1	2
SY150420CROSSORI0002-SORT_REDUCEDDATA-FILTERED	C50A135_C50A225	101	outside	97	intermediate	0.197361	0.007245391	2	1	2
SY150420CROSSORI0002-SORT_REDUCEDDATA-FILTERED	C50A135_C50A225	2	outside	24	outside	0.162223	0.02779977	1	2	2
SY150420CROSSORI0002-SORT_REDUCEDDATA-FILTERED	C50A135_C50A225	2	outside	33	mixture	0.26178	0.0003440483	1	2	2
SY150420CROSSORI0002-SORT_REDUCEDDATA-FILTERED	C50A135_C50A225	2	outside	34	outside	0.310293	1.814048e-05	1	2	2
SY150420CROSSORI0002-SORT_REDUCEDDATA-FILTERED	C50A135_C50A225	2	outside	4	outside	0.355619	7.275073e-07	1	2	2
SY150420CROSSORI0002-SORT_REDUCEDDATA-FILTERED	C50A135_C50A225	2	outside	41	outside	0.557025	1.810988e-16	1	2	2
SY150420CROSSORI0002-SORT_REDUCEDDATA-FILTERED	C50A135_C50A225	2	outside	42	outside	0.144154	0.05219784	1	2	2
SY150420CROSSORI0002-SORT_REDUCEDDATA-FILTERED	C50A135_C50A225	2	outside	44	outside	0.193364	0.008540596	1	2	2
SY150420CROSSORI0002-SORT_REDUCEDDATA-FILTERED	C50A135_C50A225	2	outside	45	outside	0.366516	2.881203e-07	1	2	2
SY150420CROSSORI0002-SORT_REDUCEDDATA-FILTERED	C50A135_C50A225	2	outside	46	mixture	0.268187	0.0002234924	1	2	2
SY150420CROSSORI0002-SORT_REDUCEDDATA-FILTERED	C50A135_C50A225	2	outside	47	single	0.254002	0.0005029087	2	2	1
SY150420CROSSORI0002-SORT_REDUCEDDATA-FILTERED	C50A135_C50A225	2	outside	48	outside	0.246687	0.0007361624	1	2	2
SY150420CROSSORI0002-SORT_REDUCEDDATA-FILTERED	C50A135_C50A225	2	outside	63	mixture	0.312333	1.767134e-05	1	2	2
SY150420CROSSORI0002-SORT_REDUCEDDATA-FILTERED	C50A135_C50A225	2	outside	69	outside	0.350081	1.035276e-06	1	2	2
SY150420CROSSORI0002-SORT_REDUCEDDATA-FILTERED	C50A135_C50A225	2	outside	7	single	0.292397	5.374889e-05	2	2	1
SY150420CROSSORI0002-SORT_REDUCEDDATA-FILTERED	C50A135_C50A225	2	outside	71	outside	0.356588	6.752703e-07	1	2	2
SY150420CROSSORI0002-SORT_REDUCEDDATA-FILTERED	C50A135_C50A225	2	outside	74	outside	0.334851	3.3841e-06	1	2	2
SY150420CROSSORI0002-SORT_REDUCEDDATA-FILTERED	C50A135_C50A225	2	outside	80	single	0.046795	0.5293243	1	2	2
SY150420CROSSORI0002-SORT_REDUCEDDATA-FILTERED	C50A135_C50A225	2	outside	82	outside	0.321263	8.241776e-06	2	2	1
SY150420CROSSORI0002-SORT_REDUCEDDATA-FILTERED	C50A135_C50A225	2	outside	87	single	-0.070369	0.3425135	2	2	1
SY150420CROSSORI0002-SORT_REDUCEDDATA-FILTERED	C50A135_C50A225	2	outside	94	outside	0.387173	5.656495e-08	1	2	2
SY150420CROSSORI0002-SORT_REDUCEDDATA-FILTERED	C50A135_C50A225	2	outside	97	intermediate	0.20501	0.005370034	1	2	2
SY150420CROSSORI0002-SORT_REDUCEDDATA-FILTERED	C50A135_C50A225	24	outside	33	mixture	0.12474	0.09247895	1	2	2
SY150420CROSSORI0002-SORT_REDUCEDDATA-FILTERED	C50A135_C50A225	24	outside	34	outside	0.170285	0.02083182	1	2	2
SY150420CROSSORI0002-SORT_REDUCEDDATA-FILTERED	C50A135_C50A225	24	outside	4	outside	-0.031105	0.675099	1	2	2
SY150420CROSSORI0002-SORT_REDUCEDDATA-FILTERED	C50A135_C50A225	24	outside	41	outside	0.137477	0.06202925	1	2	2
SY150420CROSSORI0002-SORT_REDUCEDDATA-FILTERED	C50A135_C50A225	24	outside	42	outside	-0.006534	0.9302432	1	2	2
SY150420CROSSORI0002-SORT_REDUCEDDATA-FILTERED	C50A135_C50A225	24	outside	44	outside	-0.001478	0.9841168	1	2	2
SY150420CROSSORI0002-SORT_REDUCEDDATA-FILTERED	C50A135_C50A225	24	outside	45	outside	0.09299	0.2080442	1	2	2
SY150420CROSSORI0002-SORT_REDUCEDDATA-FILTERED	C50A135_C50A225	24	outside	46	mixture	0.043421	0.5572922	1	2	2
SY150420CROSSORI0002-SORT_REDUCEDDATA-FILTERED	C50A135_C50A225	24	outside	47	single	0.040348	0.5865758	2	2	1
SY150420CROSSORI0002-SORT_REDUCEDDATA-FILTERED	C50A135_C50A225	24	outside	48	outside	0.102177	0.1675375	1	2	2
SY150420CROSSORI0002-SORT_REDUCEDDATA-FILTERED	C50A135_C50A225	24	outside	63	mixture	0.273181	0.0001905354	1	2	2
SY150420CROSSORI0002-SORT_REDUCEDDATA-FILTERED	C50A135_C50A225	24	outside	69	outside	0.088931	0.2286768	1	2	2
SY150420CROSSORI0002-SORT_REDUCEDDATA-FILTERED	C50A135_C50A225	24	outside	7	single	-0.039671	0.5918636	2	2	1
SY150420CROSSORI0002-SORT_REDUCEDDATA-FILTERED	C50A135_C50A225	24	outside	71	outside	0.080235	0.278946	1	2	2
SY150420CROSSORI0002-SORT_REDUCEDDATA-FILTERED	C50A135_C50A225	24	outside	74	outside	-0.019729	0.7903817	1	2	2
SY150420CROSSORI0002-SORT_REDUCEDDATA-FILTERED	C50A135_C50A225	24	outside	80	single	-0.036385	0.6248432	1	2	2
SY150420CROSSORI0002-SORT_REDUCEDDATA-FILTERED	C50A135_C50A225	24	outside	82	outside	0.076513	0.3005953	2	2	1
SY150420CROSSORI0002-SORT_REDUCEDDATA-FILTERED	C50A135_C50A225	24	outside	87	single	-0.069391	0.3492866	2	2	1
SY150420CROSSORI0002-SORT_REDUCEDDATA-FILTERED	C50A135_C50A225	24	outside	94	outside	0.130725	0.07693564	1	2	2
SY150420CROSSORI0002-SORT_REDUCEDDATA-FILTERED	C50A135_C50A225	24	outside	97	intermediate	0.15488	0.03630683	1	2	2
SY150420CROSSORI0002-SORT_REDUCEDDATA-FILTERED	C50A135_C50A225	33	mixture	34	outside	0.231753	0.001595628	1	2	2
SY150420CROSSORI0002-SORT_REDUCEDDATA-FILTERED	C50A135_C50A225	33	mixture	4	outside	0.343415	1.942193e-06	1	2	2
SY150420CROSSORI0002-SORT_REDUCEDDATA-FILTERED	C50A135_C50A225	33	mixture	41	outside	0.36884	2.578575e-07	1	2	2
SY150420CROSSORI0002-SORT_REDUCEDDATA-FILTERED	C50A135_C50A225	33	mixture	42	outside	0.18917	0.01075817	1	2	2
SY150420CROSSORI0002-SORT_REDUCEDDATA-FILTERED	C50A135_C50A225	33	mixture	44	outside	0.334042	3.813033e-06	1	2	2
SY150420CROSSORI0002-SORT_REDUCEDDATA-FILTERED	C50A135_C50A225	33	mixture	45	outside	0.217713	0.002989984	1	2	2
SY150420CROSSORI0002-SORT_REDUCEDDATA-FILTERED	C50A135_C50A225	33	mixture	46	mixture	0.306885	2.264028e-05	1	2	2
SY150420CROSSORI0002-SORT_REDUCEDDATA-FILTERED	C50A135_C50A225	33	mixture	47	single	0.127012	0.08664611	2	2	1
SY150420CROSSORI0002-SORT_REDUCEDDATA-FILTERED	C50A135_C50A225	33	mixture	48	outside	0.268692	0.0002352982	1	2	2
SY150420CROSSORI0002-SORT_REDUCEDDATA-FILTERED	C50A135_C50A225	33	mixture	63	mixture	0.215687	0.003544696	1	2	2
SY150420CROSSORI0002-SORT_REDUCEDDATA-FILTERED	C50A135_C50A225	33	mixture	69	outside	0.160033	0.03000632	1	2	2
SY150420CROSSORI0002-SORT_REDUCEDDATA-FILTERED	C50A135_C50A225	33	mixture	7	single	0.190533	0.009578532	2	2	1
SY150420CROSSORI0002-SORT_REDUCEDDATA-FILTERED	C50A135_C50A225	33	mixture	71	outside	0.298764	3.988699e-05	1	2	2
SY150420CROSSORI0002-SORT_REDUCEDDATA-FILTERED	C50A135_C50A225	33	mixture	74	outside	0.240914	0.001019065	1	2	2
SY150420CROSSORI0002-SORT_REDUCEDDATA-FILTERED	C50A135_C50A225	33	mixture	80	single	0.034087	0.6477966	1	2	2
SY150420CROSSORI0002-SORT_REDUCEDDATA-FILTERED	C50A135_C50A225	33	mixture	82	outside	0.157423	0.03282974	2	2	1
SY150420CROSSORI0002-SORT_REDUCEDDATA-FILTERED	C50A135_C50A225	33	mixture	87	single	-0.033255	0.6549406	2	2	1
SY150420CROSSORI0002-SORT_REDUCEDDATA-FILTERED	C50A135_C50A225	33	mixture	94	outside	0.248626	0.0006894079	1	2	2
SY150420CROSSORI0002-SORT_REDUCEDDATA-FILTERED	C50A135_C50A225	33	mixture	97	intermediate	0.077773	0.2966881	1	2	2
SY150420CROSSORI0002-SORT_REDUCEDDATA-FILTERED	C50A135_C50A225	34	outside	4	outside	0.172859	0.01895105	1	2	2
SY150420CROSSORI0002-SORT_REDUCEDDATA-FILTERED	C50A135_C50A225	34	outside	41	outside	0.400449	1.624017e-08	1	2	2
SY150420CROSSORI0002-SORT_REDUCEDDATA-FILTERED	C50A135_C50A225	34	outside	42	outside	0.132799	0.07391582	1	2	2
SY150420CROSSORI0002-SORT_REDUCEDDATA-FILTERED	C50A135_C50A225	34	outside	44	outside	0.448445	1.727163e-10	1	2	2
SY150420CROSSORI0002-SORT_REDUCEDDATA-FILTERED	C50A135_C50A225	34	outside	45	outside	0.323305	7.163762e-06	1	2	2
SY150420CROSSORI0002-SORT_REDUCEDDATA-FILTERED	C50A135_C50A225	34	outside	46	mixture	0.246086	0.0007341	1	2	2
SY150420CROSSORI0002-SORT_REDUCEDDATA-FILTERED	C50A135_C50A225	34	outside	47	single	0.2528	0.0005357969	2	2	1
SY150420CROSSORI0002-SORT_REDUCEDDATA-FILTERED	C50A135_C50A225	34	outside	48	outside	0.374118	1.681983e-07	1	2	2
SY150420CROSSORI0002-SORT_REDUCEDDATA-FILTERED	C50A135_C50A225	34	outside	63	mixture	0.215144	0.003537738	1	2	2
SY150420CROSSORI0002-SORT_REDUCEDDATA-FILTERED	C50A135_C50A225	34	outside	69	outside	0.246186	0.0007303086	1	2	2
SY150420CROSSORI0002-SORT_REDUCEDDATA-FILTERED	C50A135_C50A225	34	outside	7	single	0.288427	6.851315e-05	2	2	1
SY150420CROSSORI0002-SORT_REDUCEDDATA-FILTERED	C50A135_C50A225	34	outside	71	outside	0.220182	0.002670764	1	2	2
SY150420CROSSORI0002-SORT_REDUCEDDATA-FILTERED	C50A135_C50A225	34	outside	74	outside	0.25387	0.0005064261	1	2	2
SY150420CROSSORI0002-SORT_REDUCEDDATA-FILTERED	C50A135_C50A225	34	outside	80	single	0.124005	0.09442961	1	2	2
SY150420CROSSORI0002-SORT_REDUCEDDATA-FILTERED	C50A135_C50A225	34	outside	82	outside	0.311205	1.619939e-05	2	2	1
SY150420CROSSORI0002-SORT_REDUCEDDATA-FILTERED	C50A135_C50A225	34	outside	87	single	-0.058329	0.4315813	2	2	1
SY150420CROSSORI0002-SORT_REDUCEDDATA-FILTERED	C50A135_C50A225	34	outside	94	outside	0.26701	0.0002483437	1	2	2
SY150420CROSSORI0002-SORT_REDUCEDDATA-FILTERED	C50A135_C50A225	34	outside	97	intermediate	0.266363	0.0002677336	1	2	2
SY150420CROSSORI0002-SORT_REDUCEDDATA-FILTERED	C50A135_C50A225	4	outside	41	outside	0.369327	2.298421e-07	1	2	2
SY150420CROSSORI0002-SORT_REDUCEDDATA-FILTERED	C50A135_C50A225	4	outside	42	outside	0.350922	1.192141e-06	1	2	2
SY150420CROSSORI0002-SORT_REDUCEDDATA-FILTERED	C50A135_C50A225	4	outside	44	outside	0.120491	0.1032664	1	2	2
SY150420CROSSORI0002-SORT_REDUCEDDATA-FILTERED	C50A135_C50A225	4	outside	45	outside	0.247024	0.0006994126	1	2	2
SY150420CROSSORI0002-SORT_REDUCEDDATA-FILTERED	C50A135_C50A225	4	outside	46	mixture	0.347027	1.302792e-06	1	2	2
SY150420CROSSORI0002-SORT_REDUCEDDATA-FILTERED	C50A135_C50A225	4	outside	47	single	0.176204	0.01672906	2	2	1
SY150420CROSSORI0002-SORT_REDUCEDDATA-FILTERED	C50A135_C50A225	4	outside	48	outside	0.27567	0.0001521484	1	2	2
SY150420CROSSORI0002-SORT_REDUCEDDATA-FILTERED	C50A135_C50A225	4	outside	63	mixture	0.261393	0.0003648752	1	2	2
SY150420CROSSORI0002-SORT_REDUCEDDATA-FILTERED	C50A135_C50A225	4	outside	69	outside	0.236871	0.001169215	1	2	2
SY150420CROSSORI0002-SORT_REDUCEDDATA-FILTERED	C50A135_C50A225	4	outside	7	single	0.237622	0.00112644	2	2	1
SY150420CROSSORI0002-SORT_REDUCEDDATA-FILTERED	C50A135_C50A225	4	outside	71	outside	0.23813	0.001133562	1	2	2
SY150420CROSSORI0002-SORT_REDUCEDDATA-FILTERED	C50A135_C50A225	4	outside	74	outside	0.220293	0.002657195	1	2	2
SY150420CROSSORI0002-SORT_REDUCEDDATA-FILTERED	C50A135_C50A225	4	outside	80	single	0.133726	0.07111762	1	2	2
SY150420CROSSORI0002-SORT_REDUCEDDATA-FILTERED	C50A135_C50A225	4	outside	82	outside	0.227758	0.001821304	2	2	1
SY150420CROSSORI0002-SORT_REDUCEDDATA-FILTERED	C50A135_C50A225	4	outside	87	single	0.044745	0.5464292	2	2	1
SY150420CROSSORI0002-SORT_REDUCEDDATA-FILTERED	C50A135_C50A225	4	outside	94	outside	0.22989	0.001693657	1	2	2
SY150420CROSSORI0002-SORT_REDUCEDDATA-FILTERED	C50A135_C50A225	4	outside	97	intermediate	0.081447	0.2730518	1	2	2
SY150420CROSSORI0002-SORT_REDUCEDDATA-FILTERED	C50A135_C50A225	41	outside	42	outside	0.173822	0.01861021	1	2	2
SY150420CROSSORI0002-SORT_REDUCEDDATA-FILTERED	C50A135_C50A225	41	outside	44	outside	0.212806	0.003634683	1	2	2
SY150420CROSSORI0002-SORT_REDUCEDDATA-FILTERED	C50A135_C50A225	41	outside	45	outside	0.294505	4.497739e-05	1	2	2
SY150420CROSSORI0002-SORT_REDUCEDDATA-FILTERED	C50A135_C50A225	41	outside	46	mixture	0.344868	1.432847e-06	1	2	2
SY150420CROSSORI0002-SORT_REDUCEDDATA-FILTERED	C50A135_C50A225	41	outside	47	single	0.110873	0.1329812	2	2	1
SY150420CROSSORI0002-SORT_REDUCEDDATA-FILTERED	C50A135_C50A225	41	outside	48	outside	0.338739	2.401603e-06	1	2	2
SY150420CROSSORI0002-SORT_REDUCEDDATA-FILTERED	C50A135_C50A225	41	outside	63	mixture	0.196437	0.007695187	1	2	2
SY150420CROSSORI0002-SORT_REDUCEDDATA-FILTERED	C50A135_C50A225	41	outside	69	outside	0.294189	4.587324e-05	1	2	2
SY150420CROSSORI0002-SORT_REDUCEDDATA-FILTERED	C50A135_C50A225	41	outside	7	single	0.304474	2.386873e-05	2	2	1
SY150420CROSSORI0002-SORT_REDUCEDDATA-FILTERED	C50A135_C50A225	41	outside	71	outside	0.306454	2.210387e-05	1	2	2
SY150420CROSSORI0002-SORT_REDUCEDDATA-FILTERED	C50A135_C50A225	41	outside	74	outside	0.30523	2.39265e-05	1	2	2
SY150420CROSSORI0002-SORT_REDUCEDDATA-FILTERED	C50A135_C50A225	41	outside	80	single	0.092572	0.2113591	1	2	2
SY150420CROSSORI0002-SORT_REDUCEDDATA-FILTERED	C50A135_C50A225	41	outside	82	outside	0.342047	1.767147e-06	2	2	1
SY150420CROSSORI0002-SORT_REDUCEDDATA-FILTERED	C50A135_C50A225	41	outside	87	single	-0.074968	0.31049	2	2	1
SY150420CROSSORI0002-SORT_REDUCEDDATA-FILTERED	C50A135_C50A225	41	outside	94	outside	0.365121	3.220736e-07	1	2	2
SY150420CROSSORI0002-SORT_REDUCEDDATA-FILTERED	C50A135_C50A225	41	outside	97	intermediate	0.209381	0.004337409	1	2	2
SY150420CROSSORI0002-SORT_REDUCEDDATA-FILTERED	C50A135_C50A225	42	outside	44	outside	0.11742	0.1144185	1	2	2
SY150420CROSSORI0002-SORT_REDUCEDDATA-FILTERED	C50A135_C50A225	42	outside	45	outside	0.206091	0.005126867	1	2	2
SY150420CROSSORI0002-SORT_REDUCEDDATA-FILTERED	C50A135_C50A225	42	outside	46	mixture	0.460656	5.322852e-11	1	2	2
SY150420CROSSORI0002-SORT_REDUCEDDATA-FILTERED	C50A135_C50A225	42	outside	47	single	0.081455	0.2743323	2	2	1
SY150420CROSSORI0002-SORT_REDUCEDDATA-FILTERED	C50A135_C50A225	42	outside	48	outside	0.377277	1.520979e-07	1	2	2
SY150420CROSSORI0002-SORT_REDUCEDDATA-FILTERED	C50A135_C50A225	42	outside	63	mixture	0.179911	0.01566199	1	2	2
SY150420CROSSORI0002-SORT_REDUCEDDATA-FILTERED	C50A135_C50A225	42	outside	69	outside	0.318164	1.137911e-05	1	2	2
SY150420CROSSORI0002-SORT_REDUCEDDATA-FILTERED	C50A135_C50A225	42	outside	7	single	0.226834	0.002015931	2	2	1
SY150420CROSSORI0002-SORT_REDUCEDDATA-FILTERED	C50A135_C50A225	42	outside	71	outside	0.094329	0.2052877	1	2	2
SY150420CROSSORI0002-SORT_REDUCEDDATA-FILTERED	C50A135_C50A225	42	outside	74	outside	0.187177	0.01140118	1	2	2
SY150420CROSSORI0002-SORT_REDUCEDDATA-FILTERED	C50A135_C50A225	42	outside	80	single	0.114168	0.1248757	1	2	2
SY150420CROSSORI0002-SORT_REDUCEDDATA-FILTERED	C50A135_C50A225	42	outside	82	outside	0.311287	1.793084e-05	2	2	1
SY150420CROSSORI0002-SORT_REDUCEDDATA-FILTERED	C50A135_C50A225	42	outside	87	single	0.18521	0.01231107	2	2	1
SY150420CROSSORI0002-SORT_REDUCEDDATA-FILTERED	C50A135_C50A225	42	outside	94	outside	0.214442	0.003556523	1	2	2
SY150420CROSSORI0002-SORT_REDUCEDDATA-FILTERED	C50A135_C50A225	42	outside	97	intermediate	0.079904	0.2849537	1	2	2
SY150420CROSSORI0002-SORT_REDUCEDDATA-FILTERED	C50A135_C50A225	44	outside	45	outside	0.315915	1.18411e-05	1	2	2
SY150420CROSSORI0002-SORT_REDUCEDDATA-FILTERED	C50A135_C50A225	44	outside	46	mixture	0.271819	0.0001819802	1	2	2
SY150420CROSSORI0002-SORT_REDUCEDDATA-FILTERED	C50A135_C50A225	44	outside	47	single	0.205584	0.005115845	2	2	1
SY150420CROSSORI0002-SORT_REDUCEDDATA-FILTERED	C50A135_C50A225	44	outside	48	outside	0.317922	1.093763e-05	1	2	2
SY150420CROSSORI0002-SORT_REDUCEDDATA-FILTERED	C50A135_C50A225	44	outside	63	mixture	0.180023	0.01502343	1	2	2
SY150420CROSSORI0002-SORT_REDUCEDDATA-FILTERED	C50A135_C50A225	44	outside	69	outside	0.199542	0.006467192	1	2	2
SY150420CROSSORI0002-SORT_REDUCEDDATA-FILTERED	C50A135_C50A225	44	outside	7	single	0.326535	5.72707e-06	2	2	1
SY150420CROSSORI0002-SORT_REDUCEDDATA-FILTERED	C50A135_C50A225	44	outside	71	outside	0.203393	0.005620145	1	2	2
SY150420CROSSORI0002-SORT_REDUCEDDATA-FILTERED	C50A135_C50A225	44	outside	74	outside	0.21502	0.003377027	1	2	2
SY150420CROSSORI0002-SORT_REDUCEDDATA-FILTERED	C50A135_C50A225	44	outside	80	single	0.104316	0.1599252	1	2	2
SY150420CROSSORI0002-SORT_REDUCEDDATA-FILTERED	C50A135_C50A225	44	outside	82	outside	0.162003	0.02758599	2	2	1
SY150420CROSSORI0002-SORT_REDUCEDDATA-FILTERED	C50A135_C50A225	44	outside	87	single	0.068111	0.3582692	2	2	1
SY150420CROSSORI0002-SORT_REDUCEDDATA-FILTERED	C50A135_C50A225	44	outside	94	outside	0.374146	1.678255e-07	1	2	2
SY150420CROSSORI0002-SORT_REDUCEDDATA-FILTERED	C50A135_C50A225	44	outside	97	intermediate	0.114399	0.1230677	1	2	2
SY150420CROSSORI0002-SORT_REDUCEDDATA-FILTERED	C50A135_C50A225	45	outside	46	mixture	0.310674	1.590681e-05	1	2	2
SY150420CROSSORI0002-SORT_REDUCEDDATA-FILTERED	C50A135_C50A225	45	outside	47	single	0.353789	7.806267e-07	2	2	1
SY150420CROSSORI0002-SORT_REDUCEDDATA-FILTERED	C50A135_C50A225	45	outside	48	outside	0.364997	3.252566e-07	1	2	2
SY150420CROSSORI0002-SORT_REDUCEDDATA-FILTERED	C50A135_C50A225	45	outside	63	mixture	0.286008	8.678833e-05	1	2	2
SY150420CROSSORI0002-SORT_REDUCEDDATA-FILTERED	C50A135_C50A225	45	outside	69	outside	0.32959	4.354202e-06	1	2	2
SY150420CROSSORI0002-SORT_REDUCEDDATA-FILTERED	C50A135_C50A225	45	outside	7	single	0.411806	5.2323e-09	2	2	1
SY150420CROSSORI0002-SORT_REDUCEDDATA-FILTERED	C50A135_C50A225	45	outside	71	outside	0.317175	1.087882e-05	1	2	2
SY150420CROSSORI0002-SORT_REDUCEDDATA-FILTERED	C50A135_C50A225	45	outside	74	outside	0.331631	4.002183e-06	1	2	2
SY150420CROSSORI0002-SORT_REDUCEDDATA-FILTERED	C50A135_C50A225	45	outside	80	single	0.142408	0.05380602	1	2	2
SY150420CROSSORI0002-SORT_REDUCEDDATA-FILTERED	C50A135_C50A225	45	outside	82	outside	0.287353	6.986185e-05	2	2	1
SY150420CROSSORI0002-SORT_REDUCEDDATA-FILTERED	C50A135_C50A225	45	outside	87	single	-0.006552	0.9294664	2	2	1
SY150420CROSSORI0002-SORT_REDUCEDDATA-FILTERED	C50A135_C50A225	45	outside	94	outside	0.358923	5.249103e-07	1	2	2
SY150420CROSSORI0002-SORT_REDUCEDDATA-FILTERED	C50A135_C50A225	45	outside	97	intermediate	0.172309	0.01934049	1	2	2
SY150420CROSSORI0002-SORT_REDUCEDDATA-FILTERED	C50A135_C50A225	46	mixture	47	single	0.195099	0.007784676	2	2	1
SY150420CROSSORI0002-SORT_REDUCEDDATA-FILTERED	C50A135_C50A225	46	mixture	48	outside	0.337008	2.722995e-06	1	2	2
SY150420CROSSORI0002-SORT_REDUCEDDATA-FILTERED	C50A135_C50A225	46	mixture	63	mixture	0.109556	0.1398545	1	2	2
SY150420CROSSORI0002-SORT_REDUCEDDATA-FILTERED	C50A135_C50A225	46	mixture	69	outside	0.318639	9.317116e-06	1	2	2
SY150420CROSSORI0002-SORT_REDUCEDDATA-FILTERED	C50A135_C50A225	46	mixture	7	single	0.404429	1.034516e-08	2	2	1
SY150420CROSSORI0002-SORT_REDUCEDDATA-FILTERED	C50A135_C50A225	46	mixture	71	outside	0.087671	0.2353627	1	2	2
SY150420CROSSORI0002-SORT_REDUCEDDATA-FILTERED	C50A135_C50A225	46	mixture	74	outside	0.32763	5.305472e-06	1	2	2
SY150420CROSSORI0002-SORT_REDUCEDDATA-FILTERED	C50A135_C50A225	46	mixture	80	single	0.117293	0.1128143	1	2	2
SY150420CROSSORI0002-SORT_REDUCEDDATA-FILTERED	C50A135_C50A225	46	mixture	82	outside	0.316992	1.041958e-05	2	2	1
SY150420CROSSORI0002-SORT_REDUCEDDATA-FILTERED	C50A135_C50A225	46	mixture	87	single	0.066566	0.3679853	2	2	1
SY150420CROSSORI0002-SORT_REDUCEDDATA-FILTERED	C50A135_C50A225	46	mixture	94	outside	0.182144	0.01308556	1	2	2
SY150420CROSSORI0002-SORT_REDUCEDDATA-FILTERED	C50A135_C50A225	46	mixture	97	intermediate	0.084181	0.2559067	1	2	2
SY150420CROSSORI0002-SORT_REDUCEDDATA-FILTERED	C50A135_C50A225	47	single	48	outside	0.28005	0.0001180069	2	1	2
SY150420CROSSORI0002-SORT_REDUCEDDATA-FILTERED	C50A135_C50A225	47	single	63	mixture	0.258178	0.0004333982	2	1	2
SY150420CROSSORI0002-SORT_REDUCEDDATA-FILTERED	C50A135_C50A225	47	single	69	outside	0.165427	0.02442818	2	1	2
SY150420CROSSORI0002-SORT_REDUCEDDATA-FILTERED	C50A135_C50A225	47	single	7	single	0.276471	0.0001392799	1	1	1
SY150420CROSSORI0002-SORT_REDUCEDDATA-FILTERED	C50A135_C50A225	47	single	71	outside	0.283268	9.764807e-05	2	1	2
SY150420CROSSORI0002-SORT_REDUCEDDATA-FILTERED	C50A135_C50A225	47	single	74	outside	0.229611	0.001716356	2	1	2
SY150420CROSSORI0002-SORT_REDUCEDDATA-FILTERED	C50A135_C50A225	47	single	80	single	0.166722	0.02408765	2	1	2
SY150420CROSSORI0002-SORT_REDUCEDDATA-FILTERED	C50A135_C50A225	47	single	82	outside	0.269582	0.0002066055	1	1	1
SY150420CROSSORI0002-SORT_REDUCEDDATA-FILTERED	C50A135_C50A225	47	single	87	single	0.194794	0.008055428	1	1	1
SY150420CROSSORI0002-SORT_REDUCEDDATA-FILTERED	C50A135_C50A225	47	single	94	outside	0.16126	0.02875276	2	1	2
SY150420CROSSORI0002-SORT_REDUCEDDATA-FILTERED	C50A135_C50A225	47	single	97	intermediate	0.051051	0.4925067	2	1	2
SY150420CROSSORI0002-SORT_REDUCEDDATA-FILTERED	C50A135_C50A225	48	outside	63	mixture	0.293876	5.659662e-05	1	2	2
SY150420CROSSORI0002-SORT_REDUCEDDATA-FILTERED	C50A135_C50A225	48	outside	69	outside	0.433282	7.263471e-10	1	2	2
SY150420CROSSORI0002-SORT_REDUCEDDATA-FILTERED	C50A135_C50A225	48	outside	7	single	0.317691	1.050631e-05	2	2	1
SY150420CROSSORI0002-SORT_REDUCEDDATA-FILTERED	C50A135_C50A225	48	outside	71	outside	0.296249	4.442584e-05	1	2	2
SY150420CROSSORI0002-SORT_REDUCEDDATA-FILTERED	C50A135_C50A225	48	outside	74	outside	0.291049	6.118476e-05	1	2	2
SY150420CROSSORI0002-SORT_REDUCEDDATA-FILTERED	C50A135_C50A225	48	outside	80	single	0.094228	0.2045185	1	2	2
SY150420CROSSORI0002-SORT_REDUCEDDATA-FILTERED	C50A135_C50A225	48	outside	82	outside	0.439979	3.695635e-10	2	2	1
SY150420CROSSORI0002-SORT_REDUCEDDATA-FILTERED	C50A135_C50A225	48	outside	87	single	0.060394	0.4154226	2	2	1
SY150420CROSSORI0002-SORT_REDUCEDDATA-FILTERED	C50A135_C50A225	48	outside	94	outside	0.35322	8.737737e-07	1	2	2
SY150420CROSSORI0002-SORT_REDUCEDDATA-FILTERED	C50A135_C50A225	48	outside	97	intermediate	0.081479	0.2728581	1	2	2
SY150420CROSSORI0002-SORT_REDUCEDDATA-FILTERED	C50A135_C50A225	63	mixture	69	outside	0.2912	6.352798e-05	1	2	2
SY150420CROSSORI0002-SORT_REDUCEDDATA-FILTERED	C50A135_C50A225	63	mixture	7	single	0.154778	0.0364319	2	2	1
SY150420CROSSORI0002-SORT_REDUCEDDATA-FILTERED	C50A135_C50A225	63	mixture	71	outside	0.302846	3.246238e-05	1	2	2
SY150420CROSSORI0002-SORT_REDUCEDDATA-FILTERED	C50A135_C50A225	63	mixture	74	outside	0.204771	0.005555567	1	2	2
SY150420CROSSORI0002-SORT_REDUCEDDATA-FILTERED	C50A135_C50A225	63	mixture	80	single	0.055113	0.4611835	1	2	2
SY150420CROSSORI0002-SORT_REDUCEDDATA-FILTERED	C50A135_C50A225	63	mixture	82	outside	0.248347	0.0006993869	2	2	1
SY150420CROSSORI0002-SORT_REDUCEDDATA-FILTERED	C50A135_C50A225	63	mixture	87	single	0.042419	0.5696455	2	2	1
SY150420CROSSORI0002-SORT_REDUCEDDATA-FILTERED	C50A135_C50A225	63	mixture	94	outside	0.306122	2.637517e-05	1	2	2
SY150420CROSSORI0002-SORT_REDUCEDDATA-FILTERED	C50A135_C50A225	63	mixture	97	intermediate	0.300792	3.692704e-05	1	2	2
SY150420CROSSORI0002-SORT_REDUCEDDATA-FILTERED	C50A135_C50A225	69	outside	7	single	0.233447	0.001342434	2	2	1
SY150420CROSSORI0002-SORT_REDUCEDDATA-FILTERED	C50A135_C50A225	69	outside	71	outside	0.186322	0.01110561	1	2	2
SY150420CROSSORI0002-SORT_REDUCEDDATA-FILTERED	C50A135_C50A225	69	outside	74	outside	0.392584	3.256784e-08	1	2	2
SY150420CROSSORI0002-SORT_REDUCEDDATA-FILTERED	C50A135_C50A225	69	outside	80	single	0.035858	0.6289265	1	2	2
SY150420CROSSORI0002-SORT_REDUCEDDATA-FILTERED	C50A135_C50A225	69	outside	82	outside	0.45195	9.466423e-11	2	2	1
SY150420CROSSORI0002-SORT_REDUCEDDATA-FILTERED	C50A135_C50A225	69	outside	87	single	0.184848	0.01177188	2	2	1
SY150420CROSSORI0002-SORT_REDUCEDDATA-FILTERED	C50A135_C50A225	69	outside	94	outside	0.247895	0.0006685815	1	2	2
SY150420CROSSORI0002-SORT_REDUCEDDATA-FILTERED	C50A135_C50A225	69	outside	97	intermediate	0.155063	0.03557355	1	2	2
SY150420CROSSORI0002-SORT_REDUCEDDATA-FILTERED	C50A135_C50A225	7	single	71	outside	0.090718	0.2194233	2	1	2
SY150420CROSSORI0002-SORT_REDUCEDDATA-FILTERED	C50A135_C50A225	7	single	74	outside	0.267646	0.0002303829	2	1	2
SY150420CROSSORI0002-SORT_REDUCEDDATA-FILTERED	C50A135_C50A225	7	single	80	single	0.120038	0.1045795	2	1	2
SY150420CROSSORI0002-SORT_REDUCEDDATA-FILTERED	C50A135_C50A225	7	single	82	outside	0.22654	0.001875391	1	1	1
SY150420CROSSORI0002-SORT_REDUCEDDATA-FILTERED	C50A135_C50A225	7	single	87	single	0.106052	0.1507918	1	1	1
SY150420CROSSORI0002-SORT_REDUCEDDATA-FILTERED	C50A135_C50A225	7	single	94	outside	0.248555	0.0006460737	2	1	2
SY150420CROSSORI0002-SORT_REDUCEDDATA-FILTERED	C50A135_C50A225	7	single	97	intermediate	0.074847	0.3126031	2	1	2
SY150420CROSSORI0002-SORT_REDUCEDDATA-FILTERED	C50A135_C50A225	71	outside	74	outside	0.203202	0.005666037	1	2	2
SY150420CROSSORI0002-SORT_REDUCEDDATA-FILTERED	C50A135_C50A225	71	outside	80	single	0.084256	0.2567964	1	2	2
SY150420CROSSORI0002-SORT_REDUCEDDATA-FILTERED	C50A135_C50A225	71	outside	82	outside	0.224499	0.002125397	2	2	1
SY150420CROSSORI0002-SORT_REDUCEDDATA-FILTERED	C50A135_C50A225	71	outside	87	single	0.030855	0.6775654	2	2	1
SY150420CROSSORI0002-SORT_REDUCEDDATA-FILTERED	C50A135_C50A225	71	outside	94	outside	0.370892	2.185817e-07	1	2	2
SY150420CROSSORI0002-SORT_REDUCEDDATA-FILTERED	C50A135_C50A225	71	outside	97	intermediate	0.099553	0.1799744	1	2	2
SY150420CROSSORI0002-SORT_REDUCEDDATA-FILTERED	C50A135_C50A225	74	outside	80	single	0.043433	0.5593512	1	2	2
SY150420CROSSORI0002-SORT_REDUCEDDATA-FILTERED	C50A135_C50A225	74	outside	82	outside	0.265187	0.0002642744	2	2	1
SY150420CROSSORI0002-SORT_REDUCEDDATA-FILTERED	C50A135_C50A225	74	outside	87	single	-0.011117	0.8809456	2	2	1
SY150420CROSSORI0002-SORT_REDUCEDDATA-FILTERED	C50A135_C50A225	74	outside	94	outside	0.160327	0.02970195	1	2	2
SY150420CROSSORI0002-SORT_REDUCEDDATA-FILTERED	C50A135_C50A225	74	outside	97	intermediate	0.101695	0.1707407	1	2	2
SY150420CROSSORI0002-SORT_REDUCEDDATA-FILTERED	C50A135_C50A225	80	single	82	outside	0.076318	0.3031646	2	2	1
SY150420CROSSORI0002-SORT_REDUCEDDATA-FILTERED	C50A135_C50A225	80	single	87	single	0.026735	0.7194071	2	2	1
SY150420CROSSORI0002-SORT_REDUCEDDATA-FILTERED	C50A135_C50A225	80	single	94	outside	-0.002818	0.969795	1	2	2
SY150420CROSSORI0002-SORT_REDUCEDDATA-FILTERED	C50A135_C50A225	80	single	97	intermediate	-0.105258	0.1573147	1	2	2
SY150420CROSSORI0002-SORT_REDUCEDDATA-FILTERED	C50A135_C50A225	82	outside	87	single	0.022065	0.7656141	1	1	1
SY150420CROSSORI0002-SORT_REDUCEDDATA-FILTERED	C50A135_C50A225	82	outside	94	outside	0.2868	7.560181e-05	2	1	2
SY150420CROSSORI0002-SORT_REDUCEDDATA-FILTERED	C50A135_C50A225	82	outside	97	intermediate	0.199438	0.006643809	2	1	2
SY150420CROSSORI0002-SORT_REDUCEDDATA-FILTERED	C50A135_C50A225	87	single	94	outside	0.038139	0.6072461	2	1	2
SY150420CROSSORI0002-SORT_REDUCEDDATA-FILTERED	C50A135_C50A225	87	single	97	intermediate	-0.021313	0.7745946	2	1	2
SY150420CROSSORI0002-SORT_REDUCEDDATA-FILTERED	C50A135_C50A225	94	outside	97	intermediate	0.195929	0.007857452	1	2	2
SY150420CROSSORI0002-SORT_REDUCEDDATA-FILTERED	C50A157.5_C50A247.5	1	outside	14	single	0.106158	0.1366109	1	1	1
SY150420CROSSORI0002-SORT_REDUCEDDATA-FILTERED	C50A157.5_C50A247.5	1	outside	21	outside	0.063046	0.3763467	1	1	1
SY150420CROSSORI0002-SORT_REDUCEDDATA-FILTERED	C50A157.5_C50A247.5	1	outside	22	mixture	0.298018	2.211801e-05	1	1	1
SY150420CROSSORI0002-SORT_REDUCEDDATA-FILTERED	C50A157.5_C50A247.5	1	outside	26	outside	0.059244	0.4094674	1	1	1
SY150420CROSSORI0002-SORT_REDUCEDDATA-FILTERED	C50A157.5_C50A247.5	1	outside	28	single	0.001184	0.986929	2	1	2
SY150420CROSSORI0002-SORT_REDUCEDDATA-FILTERED	C50A157.5_C50A247.5	1	outside	3	outside	0.364808	1.173757e-07	1	1	1
SY150420CROSSORI0002-SORT_REDUCEDDATA-FILTERED	C50A157.5_C50A247.5	1	outside	31	outside	0.063318	0.3755046	2	1	2
SY150420CROSSORI0002-SORT_REDUCEDDATA-FILTERED	C50A157.5_C50A247.5	1	outside	33	mixture	0.212277	0.002747149	2	1	2
SY150420CROSSORI0002-SORT_REDUCEDDATA-FILTERED	C50A157.5_C50A247.5	1	outside	35	mixture	0.366296	1.033264e-07	2	1	2
SY150420CROSSORI0002-SORT_REDUCEDDATA-FILTERED	C50A157.5_C50A247.5	1	outside	39	outside	0.176231	0.01348005	2	1	2
SY150420CROSSORI0002-SORT_REDUCEDDATA-FILTERED	C50A157.5_C50A247.5	1	outside	44	outside	0.271183	0.0001113687	2	1	2
SY150420CROSSORI0002-SORT_REDUCEDDATA-FILTERED	C50A157.5_C50A247.5	1	outside	46	mixture	0.295063	2.443454e-05	2	1	2
SY150420CROSSORI0002-SORT_REDUCEDDATA-FILTERED	C50A157.5_C50A247.5	1	outside	47	single	0.232392	0.0009857361	1	1	1
SY150420CROSSORI0002-SORT_REDUCEDDATA-FILTERED	C50A157.5_C50A247.5	1	outside	48	outside	0.348608	4.513239e-07	1	1	1
SY150420CROSSORI0002-SORT_REDUCEDDATA-FILTERED	C50A157.5_C50A247.5	1	outside	5	intermediate	0.33044	1.989393e-06	1	1	1
SY150420CROSSORI0002-SORT_REDUCEDDATA-FILTERED	C50A157.5_C50A247.5	1	outside	50	outside	0.29473	2.498072e-05	1	1	1
SY150420CROSSORI0002-SORT_REDUCEDDATA-FILTERED	C50A157.5_C50A247.5	1	outside	52	outside	0.507213	2.08946e-14	1	1	1
SY150420CROSSORI0002-SORT_REDUCEDDATA-FILTERED	C50A157.5_C50A247.5	1	outside	54	outside	0.452004	2.061962e-11	2	1	2
SY150420CROSSORI0002-SORT_REDUCEDDATA-FILTERED	C50A157.5_C50A247.5	1	outside	69	outside	0.232233	0.001024138	2	1	2
SY150420CROSSORI0002-SORT_REDUCEDDATA-FILTERED	C50A157.5_C50A247.5	1	outside	7	single	0.170189	0.01652452	2	1	2
SY150420CROSSORI0002-SORT_REDUCEDDATA-FILTERED	C50A157.5_C50A247.5	1	outside	72	outside	0.142253	0.04670879	1	1	1
SY150420CROSSORI0002-SORT_REDUCEDDATA-FILTERED	C50A157.5_C50A247.5	1	outside	73	outside	0.314705	5.980989e-06	2	1	2
SY150420CROSSORI0002-SORT_REDUCEDDATA-FILTERED	C50A157.5_C50A247.5	1	outside	76	single	0.284758	4.573408e-05	2	1	2
SY150420CROSSORI0002-SORT_REDUCEDDATA-FILTERED	C50A157.5_C50A247.5	1	outside	77	outside	0.270133	0.0001186811	1	1	1
SY150420CROSSORI0002-SORT_REDUCEDDATA-FILTERED	C50A157.5_C50A247.5	1	outside	79	outside	0.358516	1.998109e-07	1	1	1
SY150420CROSSORI0002-SORT_REDUCEDDATA-FILTERED	C50A157.5_C50A247.5	1	outside	82	outside	0.207461	0.003279821	1	1	1
SY150420CROSSORI0002-SORT_REDUCEDDATA-FILTERED	C50A157.5_C50A247.5	1	outside	83	single	0.25505	0.0002874956	2	1	2
SY150420CROSSORI0002-SORT_REDUCEDDATA-FILTERED	C50A157.5_C50A247.5	1	outside	92	single	0.301135	1.546035e-05	2	1	2
SY150420CROSSORI0002-SORT_REDUCEDDATA-FILTERED	C50A157.5_C50A247.5	1	outside	97	intermediate	0.228609	0.001163324	2	1	2
SY150420CROSSORI0002-SORT_REDUCEDDATA-FILTERED	C50A157.5_C50A247.5	14	single	21	outside	0.131366	0.0643867	1	1	1
SY150420CROSSORI0002-SORT_REDUCEDDATA-FILTERED	C50A157.5_C50A247.5	14	single	22	mixture	0.142083	0.04697476	1	1	1
SY150420CROSSORI0002-SORT_REDUCEDDATA-FILTERED	C50A157.5_C50A247.5	14	single	26	outside	0.192983	0.006728267	1	1	1
SY150420CROSSORI0002-SORT_REDUCEDDATA-FILTERED	C50A157.5_C50A247.5	14	single	28	single	0.145086	0.04354528	2	1	2
SY150420CROSSORI0002-SORT_REDUCEDDATA-FILTERED	C50A157.5_C50A247.5	14	single	3	outside	0.230125	0.001076036	1	1	1
SY150420CROSSORI0002-SORT_REDUCEDDATA-FILTERED	C50A157.5_C50A247.5	14	single	31	outside	0.052036	0.4665745	2	1	2
SY150420CROSSORI0002-SORT_REDUCEDDATA-FILTERED	C50A157.5_C50A247.5	14	single	33	mixture	-0.040809	0.5691071	2	1	2
SY150420CROSSORI0002-SORT_REDUCEDDATA-FILTERED	C50A157.5_C50A247.5	14	single	35	mixture	0.197373	0.005201331	2	1	2
SY150420CROSSORI0002-SORT_REDUCEDDATA-FILTERED	C50A157.5_C50A247.5	14	single	39	outside	0.07588	0.2904858	2	1	2
SY150420CROSSORI0002-SORT_REDUCEDDATA-FILTERED	C50A157.5_C50A247.5	14	single	44	outside	0.142089	0.04584066	2	1	2
SY150420CROSSORI0002-SORT_REDUCEDDATA-FILTERED	C50A157.5_C50A247.5	14	single	46	mixture	0.195073	0.005886296	2	1	2
SY150420CROSSORI0002-SORT_REDUCEDDATA-FILTERED	C50A157.5_C50A247.5	14	single	47	single	0.151097	0.03359694	1	1	1
SY150420CROSSORI0002-SORT_REDUCEDDATA-FILTERED	C50A157.5_C50A247.5	14	single	48	outside	0.19738	0.00531532	1	1	1
SY150420CROSSORI0002-SORT_REDUCEDDATA-FILTERED	C50A157.5_C50A247.5	14	single	5	intermediate	0.117835	0.09825931	1	1	1
SY150420CROSSORI0002-SORT_REDUCEDDATA-FILTERED	C50A157.5_C50A247.5	14	single	50	outside	0.071651	0.3157978	1	1	1
SY150420CROSSORI0002-SORT_REDUCEDDATA-FILTERED	C50A157.5_C50A247.5	14	single	52	outside	0.068424	0.3369093	1	1	1
SY150420CROSSORI0002-SORT_REDUCEDDATA-FILTERED	C50A157.5_C50A247.5	14	single	54	outside	0.097635	0.1700908	2	1	2
SY150420CROSSORI0002-SORT_REDUCEDDATA-FILTERED	C50A157.5_C50A247.5	14	single	69	outside	0.191006	0.007174434	2	1	2
SY150420CROSSORI0002-SORT_REDUCEDDATA-FILTERED	C50A157.5_C50A247.5	14	single	7	single	0.129471	0.06907263	2	1	2
SY150420CROSSORI0002-SORT_REDUCEDDATA-FILTERED	C50A157.5_C50A247.5	14	single	72	outside	0.029293	0.6835963	1	1	1
SY150420CROSSORI0002-SORT_REDUCEDDATA-FILTERED	C50A157.5_C50A247.5	14	single	73	outside	0.064315	0.3667924	2	1	2
SY150420CROSSORI0002-SORT_REDUCEDDATA-FILTERED	C50A157.5_C50A247.5	14	single	76	single	0.10661	0.1339482	2	1	2
SY150420CROSSORI0002-SORT_REDUCEDDATA-FILTERED	C50A157.5_C50A247.5	14	single	77	outside	0.004344	0.9514491	1	1	1
SY150420CROSSORI0002-SORT_REDUCEDDATA-FILTERED	C50A157.5_C50A247.5	14	single	79	outside	0.072299	0.3101954	1	1	1
SY150420CROSSORI0002-SORT_REDUCEDDATA-FILTERED	C50A157.5_C50A247.5	14	single	82	outside	-0.002704	0.9697655	1	1	1
SY150420CROSSORI0002-SORT_REDUCEDDATA-FILTERED	C50A157.5_C50A247.5	14	single	83	single	0.064063	0.3699032	2	1	2
SY150420CROSSORI0002-SORT_REDUCEDDATA-FILTERED	C50A157.5_C50A247.5	14	single	92	single	0.047574	0.5046029	2	1	2
SY150420CROSSORI0002-SORT_REDUCEDDATA-FILTERED	C50A157.5_C50A247.5	14	single	97	intermediate	-0.013272	0.852403	2	1	2
SY150420CROSSORI0002-SORT_REDUCEDDATA-FILTERED	C50A157.5_C50A247.5	21	outside	22	mixture	0.151003	0.03416646	1	1	1
SY150420CROSSORI0002-SORT_REDUCEDDATA-FILTERED	C50A157.5_C50A247.5	21	outside	26	outside	0.103324	0.1484954	1	1	1
SY150420CROSSORI0002-SORT_REDUCEDDATA-FILTERED	C50A157.5_C50A247.5	21	outside	28	single	0.025044	0.7281936	2	1	2
SY150420CROSSORI0002-SORT_REDUCEDDATA-FILTERED	C50A157.5_C50A247.5	21	outside	3	outside	0.062855	0.3765829	1	1	1
SY150420CROSSORI0002-SORT_REDUCEDDATA-FILTERED	C50A157.5_C50A247.5	21	outside	31	outside	-0.019133	0.7885277	2	1	2
SY150420CROSSORI0002-SORT_REDUCEDDATA-FILTERED	C50A157.5_C50A247.5	21	outside	33	mixture	-0.083442	0.2425107	2	1	2
SY150420CROSSORI0002-SORT_REDUCEDDATA-FILTERED	C50A157.5_C50A247.5	21	outside	35	mixture	-0.013358	0.8510882	2	1	2
SY150420CROSSORI0002-SORT_REDUCEDDATA-FILTERED	C50A157.5_C50A247.5	21	outside	39	outside	-0.021797	0.7611094	2	1	2
SY150420CROSSORI0002-SORT_REDUCEDDATA-FILTERED	C50A157.5_C50A247.5	21	outside	44	outside	-0.02943	0.679878	2	1	2
SY150420CROSSORI0002-SORT_REDUCEDDATA-FILTERED	C50A157.5_C50A247.5	21	outside	46	mixture	-0.007638	0.9147381	2	1	2
SY150420CROSSORI0002-SORT_REDUCEDDATA-FILTERED	C50A157.5_C50A247.5	21	outside	47	single	0.007582	0.9153584	1	1	1
SY150420CROSSORI0002-SORT_REDUCEDDATA-FILTERED	C50A157.5_C50A247.5	21	outside	48	outside	-0.017961	0.8011958	1	1	1
SY150420CROSSORI0002-SORT_REDUCEDDATA-FILTERED	C50A157.5_C50A247.5	21	outside	5	intermediate	0.156091	0.02769581	1	1	1
SY150420CROSSORI0002-SORT_REDUCEDDATA-FILTERED	C50A157.5_C50A247.5	21	outside	50	outside	0.019089	0.788994	1	1	1
SY150420CROSSORI0002-SORT_REDUCEDDATA-FILTERED	C50A157.5_C50A247.5	21	outside	52	outside	0.040567	0.5684431	1	1	1
SY150420CROSSORI0002-SORT_REDUCEDDATA-FILTERED	C50A157.5_C50A247.5	21	outside	54	outside	0.02898	0.6837483	2	1	2
SY150420CROSSORI0002-SORT_REDUCEDDATA-FILTERED	C50A157.5_C50A247.5	21	outside	69	outside	0.021403	0.7647184	2	1	2
SY150420CROSSORI0002-SORT_REDUCEDDATA-FILTERED	C50A157.5_C50A247.5	21	outside	7	single	-0.022631	0.7510286	2	1	2
SY150420CROSSORI0002-SORT_REDUCEDDATA-FILTERED	C50A157.5_C50A247.5	21	outside	72	outside	0.032253	0.6527663	1	1	1
SY150420CROSSORI0002-SORT_REDUCEDDATA-FILTERED	C50A157.5_C50A247.5	21	outside	73	outside	0.119699	0.09136071	2	1	2
SY150420CROSSORI0002-SORT_REDUCEDDATA-FILTERED	C50A157.5_C50A247.5	21	outside	76	single	-0.04039	0.570134	2	1	2
SY150420CROSSORI0002-SORT_REDUCEDDATA-FILTERED	C50A157.5_C50A247.5	21	outside	77	outside	-0.008317	0.9071912	1	1	1
SY150420CROSSORI0002-SORT_REDUCEDDATA-FILTERED	C50A157.5_C50A247.5	21	outside	79	outside	0.00944	0.8944586	1	1	1
SY150420CROSSORI0002-SORT_REDUCEDDATA-FILTERED	C50A157.5_C50A247.5	21	outside	82	outside	-0.010426	0.8835048	1	1	1
SY150420CROSSORI0002-SORT_REDUCEDDATA-FILTERED	C50A157.5_C50A247.5	21	outside	83	single	0.119099	0.0938405	2	1	2
SY150420CROSSORI0002-SORT_REDUCEDDATA-FILTERED	C50A157.5_C50A247.5	21	outside	92	single	0.09298	0.190354	2	1	2
SY150420CROSSORI0002-SORT_REDUCEDDATA-FILTERED	C50A157.5_C50A247.5	21	outside	97	intermediate	0.012596	0.8594924	2	1	2
SY150420CROSSORI0002-SORT_REDUCEDDATA-FILTERED	C50A157.5_C50A247.5	22	mixture	26	outside	0.161952	0.02370023	1	1	1
SY150420CROSSORI0002-SORT_REDUCEDDATA-FILTERED	C50A157.5_C50A247.5	22	mixture	28	single	0.070729	0.3296214	2	1	2
SY150420CROSSORI0002-SORT_REDUCEDDATA-FILTERED	C50A157.5_C50A247.5	22	mixture	3	outside	0.26151	0.0002057007	1	1	1
SY150420CROSSORI0002-SORT_REDUCEDDATA-FILTERED	C50A157.5_C50A247.5	22	mixture	31	outside	0.115181	0.1079295	2	1	2
SY150420CROSSORI0002-SORT_REDUCEDDATA-FILTERED	C50A157.5_C50A247.5	22	mixture	33	mixture	0.07429	0.3019955	2	1	2
SY150420CROSSORI0002-SORT_REDUCEDDATA-FILTERED	C50A157.5_C50A247.5	22	mixture	35	mixture	0.297733	2.146793e-05	2	1	2
SY150420CROSSORI0002-SORT_REDUCEDDATA-FILTERED	C50A157.5_C50A247.5	22	mixture	39	outside	0.247777	0.0004627425	2	1	2
SY150420CROSSORI0002-SORT_REDUCEDDATA-FILTERED	C50A157.5_C50A247.5	22	mixture	44	outside	0.138414	0.05302379	2	1	2
SY150420CROSSORI0002-SORT_REDUCEDDATA-FILTERED	C50A157.5_C50A247.5	22	mixture	46	mixture	0.196832	0.005566916	2	1	2
SY150420CROSSORI0002-SORT_REDUCEDDATA-FILTERED	C50A157.5_C50A247.5	22	mixture	47	single	0.20859	0.00334714	1	1	1
SY150420CROSSORI0002-SORT_REDUCEDDATA-FILTERED	C50A157.5_C50A247.5	22	mixture	48	outside	0.179742	0.01170681	1	1	1
SY150420CROSSORI0002-SORT_REDUCEDDATA-FILTERED	C50A157.5_C50A247.5	22	mixture	5	intermediate	0.199633	0.005027291	1	1	1
SY150420CROSSORI0002-SORT_REDUCEDDATA-FILTERED	C50A157.5_C50A247.5	22	mixture	50	outside	0.274968	9.212793e-05	1	1	1
SY150420CROSSORI0002-SORT_REDUCEDDATA-FILTERED	C50A157.5_C50A247.5	22	mixture	52	outside	0.274408	9.533997e-05	1	1	1
SY150420CROSSORI0002-SORT_REDUCEDDATA-FILTERED	C50A157.5_C50A247.5	22	mixture	54	outside	0.326893	2.753301e-06	2	1	2
SY150420CROSSORI0002-SORT_REDUCEDDATA-FILTERED	C50A157.5_C50A247.5	22	mixture	69	outside	0.249578	0.0004338206	2	1	2
SY150420CROSSORI0002-SORT_REDUCEDDATA-FILTERED	C50A157.5_C50A247.5	22	mixture	7	single	0.187102	0.008642069	2	1	2
SY150420CROSSORI0002-SORT_REDUCEDDATA-FILTERED	C50A157.5_C50A247.5	22	mixture	72	outside	0.15908	0.02672292	1	1	1
SY150420CROSSORI0002-SORT_REDUCEDDATA-FILTERED	C50A157.5_C50A247.5	22	mixture	73	outside	0.252949	0.0003355121	2	1	2
SY150420CROSSORI0002-SORT_REDUCEDDATA-FILTERED	C50A157.5_C50A247.5	22	mixture	76	single	0.244468	0.000535943	2	1	2
SY150420CROSSORI0002-SORT_REDUCEDDATA-FILTERED	C50A157.5_C50A247.5	22	mixture	77	outside	0.069759	0.3312695	1	1	1
SY150420CROSSORI0002-SORT_REDUCEDDATA-FILTERED	C50A157.5_C50A247.5	22	mixture	79	outside	0.318967	4.916513e-06	1	1	1
SY150420CROSSORI0002-SORT_REDUCEDDATA-FILTERED	C50A157.5_C50A247.5	22	mixture	82	outside	0.197045	0.005514783	1	1	1
SY150420CROSSORI0002-SORT_REDUCEDDATA-FILTERED	C50A157.5_C50A247.5	22	mixture	83	single	0.181715	0.01080331	2	1	2
SY150420CROSSORI0002-SORT_REDUCEDDATA-FILTERED	C50A157.5_C50A247.5	22	mixture	92	single	0.164335	0.02102195	2	1	2
SY150420CROSSORI0002-SORT_REDUCEDDATA-FILTERED	C50A157.5_C50A247.5	22	mixture	97	intermediate	0.117891	0.09896156	2	1	2
SY150420CROSSORI0002-SORT_REDUCEDDATA-FILTERED	C50A157.5_C50A247.5	26	outside	28	single	0.024331	0.7376333	2	1	2
SY150420CROSSORI0002-SORT_REDUCEDDATA-FILTERED	C50A157.5_C50A247.5	26	outside	3	outside	0.095578	0.1815428	1	1	1
SY150420CROSSORI0002-SORT_REDUCEDDATA-FILTERED	C50A157.5_C50A247.5	26	outside	31	outside	0.079281	0.2693458	2	1	2
SY150420CROSSORI0002-SORT_REDUCEDDATA-FILTERED	C50A157.5_C50A247.5	26	outside	33	mixture	0.102821	0.1526085	2	1	2
SY150420CROSSORI0002-SORT_REDUCEDDATA-FILTERED	C50A157.5_C50A247.5	26	outside	35	mixture	0.141605	0.04715669	2	1	2
SY150420CROSSORI0002-SORT_REDUCEDDATA-FILTERED	C50A157.5_C50A247.5	26	outside	39	outside	0.098367	0.1712768	2	1	2
SY150420CROSSORI0002-SORT_REDUCEDDATA-FILTERED	C50A157.5_C50A247.5	26	outside	44	outside	0.07814	0.2763162	2	1	2
SY150420CROSSORI0002-SORT_REDUCEDDATA-FILTERED	C50A157.5_C50A247.5	26	outside	46	mixture	0.116508	0.1030138	2	1	2
SY150420CROSSORI0002-SORT_REDUCEDDATA-FILTERED	C50A157.5_C50A247.5	26	outside	47	single	0.107591	0.1333549	1	1	1
SY150420CROSSORI0002-SORT_REDUCEDDATA-FILTERED	C50A157.5_C50A247.5	26	outside	48	outside	0.106527	0.1372615	1	1	1
SY150420CROSSORI0002-SORT_REDUCEDDATA-FILTERED	C50A157.5_C50A247.5	26	outside	5	intermediate	0.096299	0.1793746	1	1	1
SY150420CROSSORI0002-SORT_REDUCEDDATA-FILTERED	C50A157.5_C50A247.5	26	outside	50	outside	0.067614	0.3463906	1	1	1
SY150420CROSSORI0002-SORT_REDUCEDDATA-FILTERED	C50A157.5_C50A247.5	26	outside	52	outside	0.014204	0.8429613	1	1	1
SY150420CROSSORI0002-SORT_REDUCEDDATA-FILTERED	C50A157.5_C50A247.5	26	outside	54	outside	0.171682	0.01585302	2	1	2
SY150420CROSSORI0002-SORT_REDUCEDDATA-FILTERED	C50A157.5_C50A247.5	26	outside	69	outside	0.28449	5.559847e-05	2	1	2
SY150420CROSSORI0002-SORT_REDUCEDDATA-FILTERED	C50A157.5_C50A247.5	26	outside	7	single	0.007847	0.913075	2	1	2
SY150420CROSSORI0002-SORT_REDUCEDDATA-FILTERED	C50A157.5_C50A247.5	26	outside	72	outside	0.211395	0.00308759	1	1	1
SY150420CROSSORI0002-SORT_REDUCEDDATA-FILTERED	C50A157.5_C50A247.5	26	outside	73	outside	0.176055	0.01333542	2	1	2
SY150420CROSSORI0002-SORT_REDUCEDDATA-FILTERED	C50A157.5_C50A247.5	26	outside	76	single	0.067983	0.3425104	2	1	2
SY150420CROSSORI0002-SORT_REDUCEDDATA-FILTERED	C50A157.5_C50A247.5	26	outside	77	outside	0.02301	0.748879	1	1	1
SY150420CROSSORI0002-SORT_REDUCEDDATA-FILTERED	C50A157.5_C50A247.5	26	outside	79	outside	0.146755	0.03960398	1	1	1
SY150420CROSSORI0002-SORT_REDUCEDDATA-FILTERED	C50A157.5_C50A247.5	26	outside	82	outside	0.206253	0.003639649	1	1	1
SY150420CROSSORI0002-SORT_REDUCEDDATA-FILTERED	C50A157.5_C50A247.5	26	outside	83	single	0.155415	0.02962076	2	1	2
SY150420CROSSORI0002-SORT_REDUCEDDATA-FILTERED	C50A157.5_C50A247.5	26	outside	92	single	0.170044	0.01689814	2	1	2
SY150420CROSSORI0002-SORT_REDUCEDDATA-FILTERED	C50A157.5_C50A247.5	26	outside	97	intermediate	0.105687	0.1393819	2	1	2
SY150420CROSSORI0002-SORT_REDUCEDDATA-FILTERED	C50A157.5_C50A247.5	28	single	3	outside	0.095351	0.1848492	2	2	1
SY150420CROSSORI0002-SORT_REDUCEDDATA-FILTERED	C50A157.5_C50A247.5	28	single	31	outside	0.097014	0.1784002	1	2	2
SY150420CROSSORI0002-SORT_REDUCEDDATA-FILTERED	C50A157.5_C50A247.5	28	single	33	mixture	0.042344	0.5577158	1	2	2
SY150420CROSSORI0002-SORT_REDUCEDDATA-FILTERED	C50A157.5_C50A247.5	28	single	35	mixture	0.069867	0.3317717	1	2	2
SY150420CROSSORI0002-SORT_REDUCEDDATA-FILTERED	C50A157.5_C50A247.5	28	single	39	outside	0.00174	0.9808958	1	2	2
SY150420CROSSORI0002-SORT_REDUCEDDATA-FILTERED	C50A157.5_C50A247.5	28	single	44	outside	-0.033911	0.6387796	1	2	2
SY150420CROSSORI0002-SORT_REDUCEDDATA-FILTERED	C50A157.5_C50A247.5	28	single	46	mixture	0.083269	0.2483696	1	2	2
SY150420CROSSORI0002-SORT_REDUCEDDATA-FILTERED	C50A157.5_C50A247.5	28	single	47	single	-0.127974	0.0753595	2	2	1
SY150420CROSSORI0002-SORT_REDUCEDDATA-FILTERED	C50A157.5_C50A247.5	28	single	48	outside	-0.048201	0.5045129	2	2	1
SY150420CROSSORI0002-SORT_REDUCEDDATA-FILTERED	C50A157.5_C50A247.5	28	single	5	intermediate	-0.016301	0.8215156	2	2	1
SY150420CROSSORI0002-SORT_REDUCEDDATA-FILTERED	C50A157.5_C50A247.5	28	single	50	outside	0.088897	0.2177147	2	2	1
SY150420CROSSORI0002-SORT_REDUCEDDATA-FILTERED	C50A157.5_C50A247.5	28	single	52	outside	0.014858	0.8366712	2	2	1
SY150420CROSSORI0002-SORT_REDUCEDDATA-FILTERED	C50A157.5_C50A247.5	28	single	54	outside	-0.008068	0.9108732	1	2	2
SY150420CROSSORI0002-SORT_REDUCEDDATA-FILTERED	C50A157.5_C50A247.5	28	single	69	outside	0.06189	0.3925305	1	2	2
SY150420CROSSORI0002-SORT_REDUCEDDATA-FILTERED	C50A157.5_C50A247.5	28	single	7	single	0.134262	0.06198184	1	2	2
SY150420CROSSORI0002-SORT_REDUCEDDATA-FILTERED	C50A157.5_C50A247.5	28	single	72	outside	-0.000723	0.9920556	2	2	1
SY150420CROSSORI0002-SORT_REDUCEDDATA-FILTERED	C50A157.5_C50A247.5	28	single	73	outside	-0.080565	0.2628785	1	2	2
SY150420CROSSORI0002-SORT_REDUCEDDATA-FILTERED	C50A157.5_C50A247.5	28	single	76	single	0.064073	0.3735235	1	2	2
SY150420CROSSORI0002-SORT_REDUCEDDATA-FILTERED	C50A157.5_C50A247.5	28	single	77	outside	-0.021805	0.7628219	2	2	1
SY150420CROSSORI0002-SORT_REDUCEDDATA-FILTERED	C50A157.5_C50A247.5	28	single	79	outside	-0.110565	0.1238656	2	2	1
SY150420CROSSORI0002-SORT_REDUCEDDATA-FILTERED	C50A157.5_C50A247.5	28	single	82	outside	-0.010194	0.8875196	2	2	1
SY150420CROSSORI0002-SORT_REDUCEDDATA-FILTERED	C50A157.5_C50A247.5	28	single	83	single	0.026314	0.7157066	1	2	2
SY150420CROSSORI0002-SORT_REDUCEDDATA-FILTERED	C50A157.5_C50A247.5	28	single	92	single	0.018201	0.8006112	1	2	2
SY150420CROSSORI0002-SORT_REDUCEDDATA-FILTERED	C50A157.5_C50A247.5	28	single	97	intermediate	-0.109042	0.1291588	1	2	2
SY150420CROSSORI0002-SORT_REDUCEDDATA-FILTERED	C50A157.5_C50A247.5	3	outside	31	outside	0.082072	0.2491506	2	1	2
SY150420CROSSORI0002-SORT_REDUCEDDATA-FILTERED	C50A157.5_C50A247.5	3	outside	33	mixture	0.188198	0.007926716	2	1	2
SY150420CROSSORI0002-SORT_REDUCEDDATA-FILTERED	C50A157.5_C50A247.5	3	outside	35	mixture	0.385393	1.747264e-08	2	1	2
SY150420CROSSORI0002-SORT_REDUCEDDATA-FILTERED	C50A157.5_C50A247.5	3	outside	39	outside	0.214994	0.002413779	2	1	2
SY150420CROSSORI0002-SORT_REDUCEDDATA-FILTERED	C50A157.5_C50A247.5	3	outside	44	outside	0.439471	8.364104e-11	2	1	2
SY150420CROSSORI0002-SORT_REDUCEDDATA-FILTERED	C50A157.5_C50A247.5	3	outside	46	mixture	0.33137	1.745434e-06	2	1	2
SY150420CROSSORI0002-SORT_REDUCEDDATA-FILTERED	C50A157.5_C50A247.5	3	outside	47	single	0.220788	0.00172596	1	1	1
SY150420CROSSORI0002-SORT_REDUCEDDATA-FILTERED	C50A157.5_C50A247.5	3	outside	48	outside	0.335307	1.2907e-06	1	1	1
SY150420CROSSORI0002-SORT_REDUCEDDATA-FILTERED	C50A157.5_C50A247.5	3	outside	5	intermediate	0.228454	0.001172586	1	1	1
SY150420CROSSORI0002-SORT_REDUCEDDATA-FILTERED	C50A157.5_C50A247.5	3	outside	50	outside	0.394987	7.770668e-09	1	1	1
SY150420CROSSORI0002-SORT_REDUCEDDATA-FILTERED	C50A157.5_C50A247.5	3	outside	52	outside	0.292925	2.561382e-05	1	1	1
SY150420CROSSORI0002-SORT_REDUCEDDATA-FILTERED	C50A157.5_C50A247.5	3	outside	54	outside	0.404447	2.856888e-09	2	1	2
SY150420CROSSORI0002-SORT_REDUCEDDATA-FILTERED	C50A157.5_C50A247.5	3	outside	69	outside	0.246452	0.0004651298	2	1	2
SY150420CROSSORI0002-SORT_REDUCEDDATA-FILTERED	C50A157.5_C50A247.5	3	outside	7	single	0.241754	0.000581611	2	1	2
SY150420CROSSORI0002-SORT_REDUCEDDATA-FILTERED	C50A157.5_C50A247.5	3	outside	72	outside	0.075818	0.2896433	1	1	1
SY150420CROSSORI0002-SORT_REDUCEDDATA-FILTERED	C50A157.5_C50A247.5	3	outside	73	outside	0.113482	0.1096021	2	1	2
SY150420CROSSORI0002-SORT_REDUCEDDATA-FILTERED	C50A157.5_C50A247.5	3	outside	76	single	0.295524	2.152781e-05	2	1	2
SY150420CROSSORI0002-SORT_REDUCEDDATA-FILTERED	C50A157.5_C50A247.5	3	outside	77	outside	0.253379	0.0003050859	1	1	1
SY150420CROSSORI0002-SORT_REDUCEDDATA-FILTERED	C50A157.5_C50A247.5	3	outside	79	outside	0.123801	0.08071333	1	1	1
SY150420CROSSORI0002-SORT_REDUCEDDATA-FILTERED	C50A157.5_C50A247.5	3	outside	82	outside	0.053783	0.4494173	1	1	1
SY150420CROSSORI0002-SORT_REDUCEDDATA-FILTERED	C50A157.5_C50A247.5	3	outside	83	single	0.201204	0.004376697	2	1	2
SY150420CROSSORI0002-SORT_REDUCEDDATA-FILTERED	C50A157.5_C50A247.5	3	outside	92	single	0.31673	4.892107e-06	2	1	2
SY150420CROSSORI0002-SORT_REDUCEDDATA-FILTERED	C50A157.5_C50A247.5	3	outside	97	intermediate	0.236661	0.0007409284	2	1	2
SY150420CROSSORI0002-SORT_REDUCEDDATA-FILTERED	C50A157.5_C50A247.5	31	outside	33	mixture	0.125602	0.07863447	1	2	2
SY150420CROSSORI0002-SORT_REDUCEDDATA-FILTERED	C50A157.5_C50A247.5	31	outside	35	mixture	0.252538	0.0003199909	1	2	2
SY150420CROSSORI0002-SORT_REDUCEDDATA-FILTERED	C50A157.5_C50A247.5	31	outside	39	outside	0.071348	0.3203413	1	2	2
SY150420CROSSORI0002-SORT_REDUCEDDATA-FILTERED	C50A157.5_C50A247.5	31	outside	44	outside	0.050666	0.4784056	1	2	2
SY150420CROSSORI0002-SORT_REDUCEDDATA-FILTERED	C50A157.5_C50A247.5	31	outside	46	mixture	0.097349	0.1724439	1	2	2
SY150420CROSSORI0002-SORT_REDUCEDDATA-FILTERED	C50A157.5_C50A247.5	31	outside	47	single	0.018852	0.7920794	2	2	1
SY150420CROSSORI0002-SORT_REDUCEDDATA-FILTERED	C50A157.5_C50A247.5	31	outside	48	outside	0.11776	0.09847559	2	2	1
SY150420CROSSORI0002-SORT_REDUCEDDATA-FILTERED	C50A157.5_C50A247.5	31	outside	5	intermediate	0.134987	0.05794679	2	2	1
SY150420CROSSORI0002-SORT_REDUCEDDATA-FILTERED	C50A157.5_C50A247.5	31	outside	50	outside	0.189087	0.00763139	2	2	1
SY150420CROSSORI0002-SORT_REDUCEDDATA-FILTERED	C50A157.5_C50A247.5	31	outside	52	outside	0.244609	0.0004977877	2	2	1
SY150420CROSSORI0002-SORT_REDUCEDDATA-FILTERED	C50A157.5_C50A247.5	31	outside	54	outside	0.214929	0.0022994	1	2	2
SY150420CROSSORI0002-SORT_REDUCEDDATA-FILTERED	C50A157.5_C50A247.5	31	outside	69	outside	0.069849	0.3293964	1	2	2
SY150420CROSSORI0002-SORT_REDUCEDDATA-FILTERED	C50A157.5_C50A247.5	31	outside	7	single	0.236356	0.0008011807	1	2	2
SY150420CROSSORI0002-SORT_REDUCEDDATA-FILTERED	C50A157.5_C50A247.5	31	outside	72	outside	0.169328	0.01766424	2	2	1
SY150420CROSSORI0002-SORT_REDUCEDDATA-FILTERED	C50A157.5_C50A247.5	31	outside	73	outside	0.090982	0.2012398	1	2	2
SY150420CROSSORI0002-SORT_REDUCEDDATA-FILTERED	C50A157.5_C50A247.5	31	outside	76	single	0.223804	0.001484685	1	2	2
SY150420CROSSORI0002-SORT_REDUCEDDATA-FILTERED	C50A157.5_C50A247.5	31	outside	77	outside	0.150441	0.03438342	2	2	1
SY150420CROSSORI0002-SORT_REDUCEDDATA-FILTERED	C50A157.5_C50A247.5	31	outside	79	outside	0.123052	0.08336006	2	2	1
SY150420CROSSORI0002-SORT_REDUCEDDATA-FILTERED	C50A157.5_C50A247.5	31	outside	82	outside	0.110943	0.1187596	2	2	1
SY150420CROSSORI0002-SORT_REDUCEDDATA-FILTERED	C50A157.5_C50A247.5	31	outside	83	single	0.143477	0.04374134	1	2	2
SY150420CROSSORI0002-SORT_REDUCEDDATA-FILTERED	C50A157.5_C50A247.5	31	outside	92	single	0.112562	0.1134409	1	2	2
SY150420CROSSORI0002-SORT_REDUCEDDATA-FILTERED	C50A157.5_C50A247.5	31	outside	97	intermediate	0.032535	0.6482559	1	2	2
SY150420CROSSORI0002-SORT_REDUCEDDATA-FILTERED	C50A157.5_C50A247.5	33	mixture	35	mixture	0.253817	0.0003083616	1	2	2
SY150420CROSSORI0002-SORT_REDUCEDDATA-FILTERED	C50A157.5_C50A247.5	33	mixture	39	outside	0.126048	0.07911282	1	2	2
SY150420CROSSORI0002-SORT_REDUCEDDATA-FILTERED	C50A157.5_C50A247.5	33	mixture	44	outside	0.236405	0.0008242428	1	2	2
SY150420CROSSORI0002-SORT_REDUCEDDATA-FILTERED	C50A157.5_C50A247.5	33	mixture	46	mixture	0.129054	0.07070001	1	2	2
SY150420CROSSORI0002-SORT_REDUCEDDATA-FILTERED	C50A157.5_C50A247.5	33	mixture	47	single	0.016771	0.8150495	2	2	1
SY150420CROSSORI0002-SORT_REDUCEDDATA-FILTERED	C50A157.5_C50A247.5	33	mixture	48	outside	0.086697	0.225747	2	2	1
SY150420CROSSORI0002-SORT_REDUCEDDATA-FILTERED	C50A157.5_C50A247.5	33	mixture	5	intermediate	0.168158	0.01817513	2	2	1
SY150420CROSSORI0002-SORT_REDUCEDDATA-FILTERED	C50A157.5_C50A247.5	33	mixture	50	outside	0.256442	0.0002753503	2	2	1
SY150420CROSSORI0002-SORT_REDUCEDDATA-FILTERED	C50A157.5_C50A247.5	33	mixture	52	outside	0.253061	0.0003218201	2	2	1
SY150420CROSSORI0002-SORT_REDUCEDDATA-FILTERED	C50A157.5_C50A247.5	33	mixture	54	outside	0.230323	0.001096903	1	2	2
SY150420CROSSORI0002-SORT_REDUCEDDATA-FILTERED	C50A157.5_C50A247.5	33	mixture	69	outside	0.117157	0.1019766	1	2	2
SY150420CROSSORI0002-SORT_REDUCEDDATA-FILTERED	C50A157.5_C50A247.5	33	mixture	7	single	0.240859	0.0006509668	1	2	2
SY150420CROSSORI0002-SORT_REDUCEDDATA-FILTERED	C50A157.5_C50A247.5	33	mixture	72	outside	0.075632	0.2933233	2	2	1
SY150420CROSSORI0002-SORT_REDUCEDDATA-FILTERED	C50A157.5_C50A247.5	33	mixture	73	outside	0.161686	0.02286286	1	2	2
SY150420CROSSORI0002-SORT_REDUCEDDATA-FILTERED	C50A157.5_C50A247.5	33	mixture	76	single	0.234007	0.0009062598	1	2	2
SY150420CROSSORI0002-SORT_REDUCEDDATA-FILTERED	C50A157.5_C50A247.5	33	mixture	77	outside	0.111748	0.1179634	2	2	1
SY150420CROSSORI0002-SORT_REDUCEDDATA-FILTERED	C50A157.5_C50A247.5	33	mixture	79	outside	0.232815	0.0009643384	2	2	1
SY150420CROSSORI0002-SORT_REDUCEDDATA-FILTERED	C50A157.5_C50A247.5	33	mixture	82	outside	0.141496	0.04676358	2	2	1
SY150420CROSSORI0002-SORT_REDUCEDDATA-FILTERED	C50A157.5_C50A247.5	33	mixture	83	single	0.139606	0.05039624	1	2	2
SY150420CROSSORI0002-SORT_REDUCEDDATA-FILTERED	C50A157.5_C50A247.5	33	mixture	92	single	0.249439	0.0003942928	1	2	2
SY150420CROSSORI0002-SORT_REDUCEDDATA-FILTERED	C50A157.5_C50A247.5	33	mixture	97	intermediate	0.110857	0.1199903	1	2	2
SY150420CROSSORI0002-SORT_REDUCEDDATA-FILTERED	C50A157.5_C50A247.5	35	mixture	39	outside	0.250833	0.0003776747	1	2	2
SY150420CROSSORI0002-SORT_REDUCEDDATA-FILTERED	C50A157.5_C50A247.5	35	mixture	44	outside	0.348149	4.68365e-07	1	2	2
SY150420CROSSORI0002-SORT_REDUCEDDATA-FILTERED	C50A157.5_C50A247.5	35	mixture	46	mixture	0.436822	1.116394e-10	1	2	2
SY150420CROSSORI0002-SORT_REDUCEDDATA-FILTERED	C50A157.5_C50A247.5	35	mixture	47	single	0.31704	5.055145e-06	2	2	1
SY150420CROSSORI0002-SORT_REDUCEDDATA-FILTERED	C50A157.5_C50A247.5	35	mixture	48	outside	0.364382	1.217173e-07	2	2	1
SY150420CROSSORI0002-SORT_REDUCEDDATA-FILTERED	C50A157.5_C50A247.5	35	mixture	5	intermediate	0.353278	3.084448e-07	2	2	1
SY150420CROSSORI0002-SORT_REDUCEDDATA-FILTERED	C50A157.5_C50A247.5	35	mixture	50	outside	0.466657	3.725354e-12	2	2	1
SY150420CROSSORI0002-SORT_REDUCEDDATA-FILTERED	C50A157.5_C50A247.5	35	mixture	52	outside	0.419732	6.139698e-10	2	2	1
SY150420CROSSORI0002-SORT_REDUCEDDATA-FILTERED	C50A157.5_C50A247.5	35	mixture	54	outside	0.455748	1.191634e-11	1	2	2
SY150420CROSSORI0002-SORT_REDUCEDDATA-FILTERED	C50A157.5_C50A247.5	35	mixture	69	outside	0.191585	0.006853879	1	2	2
SY150420CROSSORI0002-SORT_REDUCEDDATA-FILTERED	C50A157.5_C50A247.5	35	mixture	7	single	0.364318	1.223892e-07	1	2	2
SY150420CROSSORI0002-SORT_REDUCEDDATA-FILTERED	C50A157.5_C50A247.5	35	mixture	72	outside	0.109641	0.1251001	2	2	1
SY150420CROSSORI0002-SORT_REDUCEDDATA-FILTERED	C50A157.5_C50A247.5	35	mixture	73	outside	0.328735	2.007804e-06	1	2	2
SY150420CROSSORI0002-SORT_REDUCEDDATA-FILTERED	C50A157.5_C50A247.5	35	mixture	76	single	0.538559	1.942971e-16	1	2	2
SY150420CROSSORI0002-SORT_REDUCEDDATA-FILTERED	C50A157.5_C50A247.5	35	mixture	77	outside	0.322137	3.484856e-06	2	2	1
SY150420CROSSORI0002-SORT_REDUCEDDATA-FILTERED	C50A157.5_C50A247.5	35	mixture	79	outside	0.239244	0.0006451155	2	2	1
SY150420CROSSORI0002-SORT_REDUCEDDATA-FILTERED	C50A157.5_C50A247.5	35	mixture	82	outside	0.155466	0.0279329	2	2	1
SY150420CROSSORI0002-SORT_REDUCEDDATA-FILTERED	C50A157.5_C50A247.5	35	mixture	83	single	0.366226	1.039487e-07	1	2	2
SY150420CROSSORI0002-SORT_REDUCEDDATA-FILTERED	C50A157.5_C50A247.5	35	mixture	92	single	0.383944	1.996024e-08	1	2	2
SY150420CROSSORI0002-SORT_REDUCEDDATA-FILTERED	C50A157.5_C50A247.5	35	mixture	97	intermediate	0.158824	0.02468379	1	2	2
SY150420CROSSORI0002-SORT_REDUCEDDATA-FILTERED	C50A157.5_C50A247.5	39	outside	44	outside	0.091557	0.2018573	1	2	2
SY150420CROSSORI0002-SORT_REDUCEDDATA-FILTERED	C50A157.5_C50A247.5	39	outside	46	mixture	0.138182	0.05281487	1	2	2
SY150420CROSSORI0002-SORT_REDUCEDDATA-FILTERED	C50A157.5_C50A247.5	39	outside	47	single	0.186296	0.008938764	2	2	1
SY150420CROSSORI0002-SORT_REDUCEDDATA-FILTERED	C50A157.5_C50A247.5	39	outside	48	outside	0.177505	0.01281117	2	2	1
SY150420CROSSORI0002-SORT_REDUCEDDATA-FILTERED	C50A157.5_C50A247.5	39	outside	5	intermediate	0.177694	0.01271476	2	2	1
SY150420CROSSORI0002-SORT_REDUCEDDATA-FILTERED	C50A157.5_C50A247.5	39	outside	50	outside	0.277144	8.406543e-05	2	2	1
SY150420CROSSORI0002-SORT_REDUCEDDATA-FILTERED	C50A157.5_C50A247.5	39	outside	52	outside	0.17373	0.01462656	2	2	1
SY150420CROSSORI0002-SORT_REDUCEDDATA-FILTERED	C50A157.5_C50A247.5	39	outside	54	outside	0.321719	4.027498e-06	1	2	2
SY150420CROSSORI0002-SORT_REDUCEDDATA-FILTERED	C50A157.5_C50A247.5	39	outside	69	outside	0.240225	0.0007178797	1	2	2
SY150420CROSSORI0002-SORT_REDUCEDDATA-FILTERED	C50A157.5_C50A247.5	39	outside	7	single	0.076493	0.2866007	1	2	2
SY150420CROSSORI0002-SORT_REDUCEDDATA-FILTERED	C50A157.5_C50A247.5	39	outside	72	outside	0.137463	0.05595899	2	2	1
SY150420CROSSORI0002-SORT_REDUCEDDATA-FILTERED	C50A157.5_C50A247.5	39	outside	73	outside	0.165969	0.01976105	1	2	2
SY150420CROSSORI0002-SORT_REDUCEDDATA-FILTERED	C50A157.5_C50A247.5	39	outside	76	single	0.261596	0.0002046663	1	2	2
SY150420CROSSORI0002-SORT_REDUCEDDATA-FILTERED	C50A157.5_C50A247.5	39	outside	77	outside	0.138731	0.0524774	2	2	1
SY150420CROSSORI0002-SORT_REDUCEDDATA-FILTERED	C50A157.5_C50A247.5	39	outside	79	outside	0.179573	0.01157182	2	2	1
SY150420CROSSORI0002-SORT_REDUCEDDATA-FILTERED	C50A157.5_C50A247.5	39	outside	82	outside	0.25671	0.0002711745	2	2	1
SY150420CROSSORI0002-SORT_REDUCEDDATA-FILTERED	C50A157.5_C50A247.5	39	outside	83	single	0.235703	0.0008818946	1	2	2
SY150420CROSSORI0002-SORT_REDUCEDDATA-FILTERED	C50A157.5_C50A247.5	39	outside	92	single	0.157614	0.02696742	1	2	2
SY150420CROSSORI0002-SORT_REDUCEDDATA-FILTERED	C50A157.5_C50A247.5	39	outside	97	intermediate	0.174915	0.0139554	1	2	2
SY150420CROSSORI0002-SORT_REDUCEDDATA-FILTERED	C50A157.5_C50A247.5	44	outside	46	mixture	0.334782	1.429693e-06	1	2	2
SY150420CROSSORI0002-SORT_REDUCEDDATA-FILTERED	C50A157.5_C50A247.5	44	outside	47	single	0.310242	8.663228e-06	2	2	1
SY150420CROSSORI0002-SORT_REDUCEDDATA-FILTERED	C50A157.5_C50A247.5	44	outside	48	outside	0.30115	1.623415e-05	2	2	1
SY150420CROSSORI0002-SORT_REDUCEDDATA-FILTERED	C50A157.5_C50A247.5	44	outside	5	intermediate	0.218255	0.00200829	2	2	1
SY150420CROSSORI0002-SORT_REDUCEDDATA-FILTERED	C50A157.5_C50A247.5	44	outside	50	outside	0.256335	0.0002671763	2	2	1
SY150420CROSSORI0002-SORT_REDUCEDDATA-FILTERED	C50A157.5_C50A247.5	44	outside	52	outside	0.338526	1.005407e-06	2	2	1
SY150420CROSSORI0002-SORT_REDUCEDDATA-FILTERED	C50A157.5_C50A247.5	44	outside	54	outside	0.337885	1.056858e-06	1	2	2
SY150420CROSSORI0002-SORT_REDUCEDDATA-FILTERED	C50A157.5_C50A247.5	44	outside	69	outside	0.051588	0.4715614	1	2	2
SY150420CROSSORI0002-SORT_REDUCEDDATA-FILTERED	C50A157.5_C50A247.5	44	outside	7	single	0.23712	0.0007694694	1	2	2
SY150420CROSSORI0002-SORT_REDUCEDDATA-FILTERED	C50A157.5_C50A247.5	44	outside	72	outside	-0.001158	0.9871484	2	2	1
SY150420CROSSORI0002-SORT_REDUCEDDATA-FILTERED	C50A157.5_C50A247.5	44	outside	73	outside	0.157151	0.02664296	1	2	2
SY150420CROSSORI0002-SORT_REDUCEDDATA-FILTERED	C50A157.5_C50A247.5	44	outside	76	single	0.180927	0.01054729	1	2	2
SY150420CROSSORI0002-SORT_REDUCEDDATA-FILTERED	C50A157.5_C50A247.5	44	outside	77	outside	0.254619	0.0002946425	2	2	1
SY150420CROSSORI0002-SORT_REDUCEDDATA-FILTERED	C50A157.5_C50A247.5	44	outside	79	outside	0.184722	0.00900328	2	2	1
SY150420CROSSORI0002-SORT_REDUCEDDATA-FILTERED	C50A157.5_C50A247.5	44	outside	82	outside	0.026517	0.7100562	2	2	1
SY150420CROSSORI0002-SORT_REDUCEDDATA-FILTERED	C50A157.5_C50A247.5	44	outside	83	single	0.20409	0.003926169	1	2	2
SY150420CROSSORI0002-SORT_REDUCEDDATA-FILTERED	C50A157.5_C50A247.5	44	outside	92	single	0.218061	0.001974318	1	2	2
SY150420CROSSORI0002-SORT_REDUCEDDATA-FILTERED	C50A157.5_C50A247.5	44	outside	97	intermediate	0.036663	0.6071747	1	2	2
SY150420CROSSORI0002-SORT_REDUCEDDATA-FILTERED	C50A157.5_C50A247.5	46	mixture	47	single	0.211686	0.00275495	2	2	1
SY150420CROSSORI0002-SORT_REDUCEDDATA-FILTERED	C50A157.5_C50A247.5	46	mixture	48	outside	0.338604	1.064501e-06	2	2	1
SY150420CROSSORI0002-SORT_REDUCEDDATA-FILTERED	C50A157.5_C50A247.5	46	mixture	5	intermediate	0.090096	0.2068394	2	2	1
SY150420CROSSORI0002-SORT_REDUCEDDATA-FILTERED	C50A157.5_C50A247.5	46	mixture	50	outside	0.335391	1.364457e-06	2	2	1
SY150420CROSSORI0002-SORT_REDUCEDDATA-FILTERED	C50A157.5_C50A247.5	46	mixture	52	outside	0.215572	0.002228978	2	2	1
SY150420CROSSORI0002-SORT_REDUCEDDATA-FILTERED	C50A157.5_C50A247.5	46	mixture	54	outside	0.299317	1.749577e-05	1	2	2
SY150420CROSSORI0002-SORT_REDUCEDDATA-FILTERED	C50A157.5_C50A247.5	46	mixture	69	outside	0.116011	0.1045001	1	2	2
SY150420CROSSORI0002-SORT_REDUCEDDATA-FILTERED	C50A157.5_C50A247.5	46	mixture	7	single	0.292526	2.889617e-05	1	2	2
SY150420CROSSORI0002-SORT_REDUCEDDATA-FILTERED	C50A157.5_C50A247.5	46	mixture	72	outside	0.007786	0.9137474	2	2	1
SY150420CROSSORI0002-SORT_REDUCEDDATA-FILTERED	C50A157.5_C50A247.5	46	mixture	73	outside	0.173566	0.01421964	1	2	2
SY150420CROSSORI0002-SORT_REDUCEDDATA-FILTERED	C50A157.5_C50A247.5	46	mixture	76	single	0.273652	9.194108e-05	1	2	2
SY150420CROSSORI0002-SORT_REDUCEDDATA-FILTERED	C50A157.5_C50A247.5	46	mixture	77	outside	0.272273	0.000104231	2	2	1
SY150420CROSSORI0002-SORT_REDUCEDDATA-FILTERED	C50A157.5_C50A247.5	46	mixture	79	outside	0.083316	0.2420238	2	2	1
SY150420CROSSORI0002-SORT_REDUCEDDATA-FILTERED	C50A157.5_C50A247.5	46	mixture	82	outside	0.17583	0.01298611	2	2	1
SY150420CROSSORI0002-SORT_REDUCEDDATA-FILTERED	C50A157.5_C50A247.5	46	mixture	83	single	0.254036	0.0003045501	1	2	2
SY150420CROSSORI0002-SORT_REDUCEDDATA-FILTERED	C50A157.5_C50A247.5	46	mixture	92	single	0.307844	9.724312e-06	1	2	2
SY150420CROSSORI0002-SORT_REDUCEDDATA-FILTERED	C50A157.5_C50A247.5	46	mixture	97	intermediate	0.194443	0.005923337	1	2	2
SY150420CROSSORI0002-SORT_REDUCEDDATA-FILTERED	C50A157.5_C50A247.5	47	single	48	outside	0.159023	0.02523814	1	1	1
SY150420CROSSORI0002-SORT_REDUCEDDATA-FILTERED	C50A157.5_C50A247.5	47	single	5	intermediate	0.194868	0.00593961	1	1	1
SY150420CROSSORI0002-SORT_REDUCEDDATA-FILTERED	C50A157.5_C50A247.5	47	single	50	outside	0.212223	0.002685637	1	1	1
SY150420CROSSORI0002-SORT_REDUCEDDATA-FILTERED	C50A157.5_C50A247.5	47	single	52	outside	0.245203	0.0004818232	1	1	1
SY150420CROSSORI0002-SORT_REDUCEDDATA-FILTERED	C50A157.5_C50A247.5	47	single	54	outside	0.26803	0.000129465	2	1	2
SY150420CROSSORI0002-SORT_REDUCEDDATA-FILTERED	C50A157.5_C50A247.5	47	single	69	outside	0.161175	0.02365958	2	1	2
SY150420CROSSORI0002-SORT_REDUCEDDATA-FILTERED	C50A157.5_C50A247.5	47	single	7	single	0.159887	0.02444546	2	1	2
SY150420CROSSORI0002-SORT_REDUCEDDATA-FILTERED	C50A157.5_C50A247.5	47	single	72	outside	-0.014934	0.8354254	1	1	1
SY150420CROSSORI0002-SORT_REDUCEDDATA-FILTERED	C50A157.5_C50A247.5	47	single	73	outside	0.177898	0.01194266	2	1	2
SY150420CROSSORI0002-SORT_REDUCEDDATA-FILTERED	C50A157.5_C50A247.5	47	single	76	single	0.261217	0.0001940696	2	1	2
SY150420CROSSORI0002-SORT_REDUCEDDATA-FILTERED	C50A157.5_C50A247.5	47	single	77	outside	0.284575	4.838288e-05	1	1	1
SY150420CROSSORI0002-SORT_REDUCEDDATA-FILTERED	C50A157.5_C50A247.5	47	single	79	outside	0.221384	0.001675576	1	1	1
SY150420CROSSORI0002-SORT_REDUCEDDATA-FILTERED	C50A157.5_C50A247.5	47	single	82	outside	0.271689	0.0001036998	1	1	1
SY150420CROSSORI0002-SORT_REDUCEDDATA-FILTERED	C50A157.5_C50A247.5	47	single	83	single	0.189662	0.007445818	2	1	2
SY150420CROSSORI0002-SORT_REDUCEDDATA-FILTERED	C50A157.5_C50A247.5	47	single	92	single	0.227505	0.001230942	2	1	2
SY150420CROSSORI0002-SORT_REDUCEDDATA-FILTERED	C50A157.5_C50A247.5	47	single	97	intermediate	0.029998	0.6740466	2	1	2
SY150420CROSSORI0002-SORT_REDUCEDDATA-FILTERED	C50A157.5_C50A247.5	48	outside	5	intermediate	0.249253	0.0003983987	1	1	1
SY150420CROSSORI0002-SORT_REDUCEDDATA-FILTERED	C50A157.5_C50A247.5	48	outside	50	outside	0.310783	8.340258e-06	1	1	1
SY150420CROSSORI0002-SORT_REDUCEDDATA-FILTERED	C50A157.5_C50A247.5	48	outside	52	outside	0.312904	6.803121e-06	1	1	1
SY150420CROSSORI0002-SORT_REDUCEDDATA-FILTERED	C50A157.5_C50A247.5	48	outside	54	outside	0.423774	4.466042e-10	2	1	2
SY150420CROSSORI0002-SORT_REDUCEDDATA-FILTERED	C50A157.5_C50A247.5	48	outside	69	outside	0.168053	0.01824851	2	1	2
SY150420CROSSORI0002-SORT_REDUCEDDATA-FILTERED	C50A157.5_C50A247.5	48	outside	7	single	0.254654	0.0002940459	2	1	2
SY150420CROSSORI0002-SORT_REDUCEDDATA-FILTERED	C50A157.5_C50A247.5	48	outside	72	outside	0.058556	0.4149354	1	1	1
SY150420CROSSORI0002-SORT_REDUCEDDATA-FILTERED	C50A157.5_C50A247.5	48	outside	73	outside	0.169619	0.01661707	2	1	2
SY150420CROSSORI0002-SORT_REDUCEDDATA-FILTERED	C50A157.5_C50A247.5	48	outside	76	single	0.184751	0.008992487	2	1	2
SY150420CROSSORI0002-SORT_REDUCEDDATA-FILTERED	C50A157.5_C50A247.5	48	outside	77	outside	0.253302	0.0003174782	1	1	1
SY150420CROSSORI0002-SORT_REDUCEDDATA-FILTERED	C50A157.5_C50A247.5	48	outside	79	outside	0.277932	7.049488e-05	1	1	1
SY150420CROSSORI0002-SORT_REDUCEDDATA-FILTERED	C50A157.5_C50A247.5	48	outside	82	outside	0.29218	2.82065e-05	1	1	1
SY150420CROSSORI0002-SORT_REDUCEDDATA-FILTERED	C50A157.5_C50A247.5	48	outside	83	single	0.330414	1.993359e-06	2	1	2
SY150420CROSSORI0002-SORT_REDUCEDDATA-FILTERED	C50A157.5_C50A247.5	48	outside	92	single	0.275396	8.255308e-05	2	1	2
SY150420CROSSORI0002-SORT_REDUCEDDATA-FILTERED	C50A157.5_C50A247.5	48	outside	97	intermediate	0.171485	0.01544323	2	1	2
SY150420CROSSORI0002-SORT_REDUCEDDATA-FILTERED	C50A157.5_C50A247.5	5	intermediate	50	outside	0.325212	2.941468e-06	1	1	1
SY150420CROSSORI0002-SORT_REDUCEDDATA-FILTERED	C50A157.5_C50A247.5	5	intermediate	52	outside	0.349277	4.275176e-07	1	1	1
SY150420CROSSORI0002-SORT_REDUCEDDATA-FILTERED	C50A157.5_C50A247.5	5	intermediate	54	outside	0.419146	7.200289e-10	2	1	2
SY150420CROSSORI0002-SORT_REDUCEDDATA-FILTERED	C50A157.5_C50A247.5	5	intermediate	69	outside	0.246474	0.000480441	2	1	2
SY150420CROSSORI0002-SORT_REDUCEDDATA-FILTERED	C50A157.5_C50A247.5	5	intermediate	7	single	0.122974	0.08434675	2	1	2
SY150420CROSSORI0002-SORT_REDUCEDDATA-FILTERED	C50A157.5_C50A247.5	5	intermediate	72	outside	0.22615	0.001436327	1	1	1
SY150420CROSSORI0002-SORT_REDUCEDDATA-FILTERED	C50A157.5_C50A247.5	5	intermediate	73	outside	0.331892	1.677274e-06	2	1	2
SY150420CROSSORI0002-SORT_REDUCEDDATA-FILTERED	C50A157.5_C50A247.5	5	intermediate	76	single	0.274098	8.945062e-05	2	1	2
SY150420CROSSORI0002-SORT_REDUCEDDATA-FILTERED	C50A157.5_C50A247.5	5	intermediate	77	outside	0.183732	0.009567919	1	1	1
SY150420CROSSORI0002-SORT_REDUCEDDATA-FILTERED	C50A157.5_C50A247.5	5	intermediate	79	outside	0.382824	2.399315e-08	1	1	1
SY150420CROSSORI0002-SORT_REDUCEDDATA-FILTERED	C50A157.5_C50A247.5	5	intermediate	82	outside	0.184668	0.00902379	1	1	1
SY150420CROSSORI0002-SORT_REDUCEDDATA-FILTERED	C50A157.5_C50A247.5	5	intermediate	83	single	0.257243	0.0002536281	2	1	2
SY150420CROSSORI0002-SORT_REDUCEDDATA-FILTERED	C50A157.5_C50A247.5	5	intermediate	92	single	0.309307	8.776245e-06	2	1	2
SY150420CROSSORI0002-SORT_REDUCEDDATA-FILTERED	C50A157.5_C50A247.5	5	intermediate	97	intermediate	0.151091	0.03315365	2	1	2
SY150420CROSSORI0002-SORT_REDUCEDDATA-FILTERED	C50A157.5_C50A247.5	50	outside	52	outside	0.405739	2.759495e-09	1	1	1
SY150420CROSSORI0002-SORT_REDUCEDDATA-FILTERED	C50A157.5_C50A247.5	50	outside	54	outside	0.408474	2.108076e-09	2	1	2
SY150420CROSSORI0002-SORT_REDUCEDDATA-FILTERED	C50A157.5_C50A247.5	50	outside	69	outside	0.119205	0.09523013	2	1	2
SY150420CROSSORI0002-SORT_REDUCEDDATA-FILTERED	C50A157.5_C50A247.5	50	outside	7	single	0.325558	2.866941e-06	2	1	2
SY150420CROSSORI0002-SORT_REDUCEDDATA-FILTERED	C50A157.5_C50A247.5	50	outside	72	outside	0.095475	0.1831406	1	1	1
SY150420CROSSORI0002-SORT_REDUCEDDATA-FILTERED	C50A157.5_C50A247.5	50	outside	73	outside	0.218064	0.001974002	2	1	2
SY150420CROSSORI0002-SORT_REDUCEDDATA-FILTERED	C50A157.5_C50A247.5	50	outside	76	single	0.311574	7.477655e-06	2	1	2
SY150420CROSSORI0002-SORT_REDUCEDDATA-FILTERED	C50A157.5_C50A247.5	50	outside	77	outside	0.244028	0.0005310948	1	1	1
SY150420CROSSORI0002-SORT_REDUCEDDATA-FILTERED	C50A157.5_C50A247.5	50	outside	79	outside	0.223909	0.001476847	1	1	1
SY150420CROSSORI0002-SORT_REDUCEDDATA-FILTERED	C50A157.5_C50A247.5	50	outside	82	outside	0.166124	0.01902561	1	1	1
SY150420CROSSORI0002-SORT_REDUCEDDATA-FILTERED	C50A157.5_C50A247.5	50	outside	83	single	0.281677	5.816103e-05	2	1	2
SY150420CROSSORI0002-SORT_REDUCEDDATA-FILTERED	C50A157.5_C50A247.5	50	outside	92	single	0.251999	0.0003299024	2	1	2
SY150420CROSSORI0002-SORT_REDUCEDDATA-FILTERED	C50A157.5_C50A247.5	50	outside	97	intermediate	0.124211	0.08047186	2	1	2
SY150420CROSSORI0002-SORT_REDUCEDDATA-FILTERED	C50A157.5_C50A247.5	52	outside	54	outside	0.524829	1.49463e-15	2	1	2
SY150420CROSSORI0002-SORT_REDUCEDDATA-FILTERED	C50A157.5_C50A247.5	52	outside	69	outside	0.147623	0.03794243	2	1	2
SY150420CROSSORI0002-SORT_REDUCEDDATA-FILTERED	C50A157.5_C50A247.5	52	outside	7	single	0.242568	0.0005564762	2	1	2
SY150420CROSSORI0002-SORT_REDUCEDDATA-FILTERED	C50A157.5_C50A247.5	52	outside	72	outside	0.159161	0.02548492	1	1	1
SY150420CROSSORI0002-SORT_REDUCEDDATA-FILTERED	C50A157.5_C50A247.5	52	outside	73	outside	0.366786	9.193484e-08	2	1	2
SY150420CROSSORI0002-SORT_REDUCEDDATA-FILTERED	C50A157.5_C50A247.5	52	outside	76	single	0.317615	4.587497e-06	2	1	2
SY150420CROSSORI0002-SORT_REDUCEDDATA-FILTERED	C50A157.5_C50A247.5	52	outside	77	outside	0.274108	8.939381e-05	1	1	1
SY150420CROSSORI0002-SORT_REDUCEDDATA-FILTERED	C50A157.5_C50A247.5	52	outside	79	outside	0.277758	6.830711e-05	1	1	1
SY150420CROSSORI0002-SORT_REDUCEDDATA-FILTERED	C50A157.5_C50A247.5	52	outside	82	outside	0.12449	0.07902619	1	1	1
SY150420CROSSORI0002-SORT_REDUCEDDATA-FILTERED	C50A157.5_C50A247.5	52	outside	83	single	0.267184	0.0001362138	2	1	2
SY150420CROSSORI0002-SORT_REDUCEDDATA-FILTERED	C50A157.5_C50A247.5	52	outside	92	single	0.278028	6.715773e-05	2	1	2
SY150420CROSSORI0002-SORT_REDUCEDDATA-FILTERED	C50A157.5_C50A247.5	52	outside	97	intermediate	0.185826	0.008426247	2	1	2
SY150420CROSSORI0002-SORT_REDUCEDDATA-FILTERED	C50A157.5_C50A247.5	54	outside	69	outside	0.244854	0.0005077042	1	2	2
SY150420CROSSORI0002-SORT_REDUCEDDATA-FILTERED	C50A157.5_C50A247.5	54	outside	7	single	0.318245	4.632607e-06	1	2	2
SY150420CROSSORI0002-SORT_REDUCEDDATA-FILTERED	C50A157.5_C50A247.5	54	outside	72	outside	0.237364	0.0007837109	2	2	1
SY150420CROSSORI0002-SORT_REDUCEDDATA-FILTERED	C50A157.5_C50A247.5	54	outside	73	outside	0.323396	2.997718e-06	1	2	2
SY150420CROSSORI0002-SORT_REDUCEDDATA-FILTERED	C50A157.5_C50A247.5	54	outside	76	single	0.358269	1.89984e-07	1	2	2
SY150420CROSSORI0002-SORT_REDUCEDDATA-FILTERED	C50A157.5_C50A247.5	54	outside	77	outside	0.303103	1.351072e-05	2	2	1
SY150420CROSSORI0002-SORT_REDUCEDDATA-FILTERED	C50A157.5_C50A247.5	54	outside	79	outside	0.316358	5.025969e-06	2	2	1
SY150420CROSSORI0002-SORT_REDUCEDDATA-FILTERED	C50A157.5_C50A247.5	54	outside	82	outside	0.329442	1.902976e-06	2	2	1
SY150420CROSSORI0002-SORT_REDUCEDDATA-FILTERED	C50A157.5_C50A247.5	54	outside	83	single	0.341015	8.271289e-07	1	2	2
SY150420CROSSORI0002-SORT_REDUCEDDATA-FILTERED	C50A157.5_C50A247.5	54	outside	92	single	0.429394	2.230669e-10	1	2	2
SY150420CROSSORI0002-SORT_REDUCEDDATA-FILTERED	C50A157.5_C50A247.5	54	outside	97	intermediate	0.299474	1.647784e-05	1	2	2
SY150420CROSSORI0002-SORT_REDUCEDDATA-FILTERED	C50A157.5_C50A247.5	69	outside	7	single	0.162174	0.02279609	1	2	2
SY150420CROSSORI0002-SORT_REDUCEDDATA-FILTERED	C50A157.5_C50A247.5	69	outside	72	outside	0.111966	0.1191459	2	2	1
SY150420CROSSORI0002-SORT_REDUCEDDATA-FILTERED	C50A157.5_C50A247.5	69	outside	73	outside	0.068836	0.3352339	1	2	2
SY150420CROSSORI0002-SORT_REDUCEDDATA-FILTERED	C50A157.5_C50A247.5	69	outside	76	single	0.112984	0.1130017	1	2	2
SY150420CROSSORI0002-SORT_REDUCEDDATA-FILTERED	C50A157.5_C50A247.5	69	outside	77	outside	0.216359	0.002260584	2	2	1
SY150420CROSSORI0002-SORT_REDUCEDDATA-FILTERED	C50A157.5_C50A247.5	69	outside	79	outside	0.343669	7.156801e-07	2	2	1
SY150420CROSSORI0002-SORT_REDUCEDDATA-FILTERED	C50A157.5_C50A247.5	69	outside	82	outside	0.320681	4.104147e-06	2	2	1
SY150420CROSSORI0002-SORT_REDUCEDDATA-FILTERED	C50A157.5_C50A247.5	69	outside	83	single	0.165777	0.01990586	1	2	2
SY150420CROSSORI0002-SORT_REDUCEDDATA-FILTERED	C50A157.5_C50A247.5	69	outside	92	single	0.260685	0.0002078557	1	2	2
SY150420CROSSORI0002-SORT_REDUCEDDATA-FILTERED	C50A157.5_C50A247.5	69	outside	97	intermediate	0.173714	0.01438369	1	2	2
SY150420CROSSORI0002-SORT_REDUCEDDATA-FILTERED	C50A157.5_C50A247.5	7	single	72	outside	0.106492	0.1373915	2	2	1
SY150420CROSSORI0002-SORT_REDUCEDDATA-FILTERED	C50A157.5_C50A247.5	7	single	73	outside	0.192613	0.006418647	1	2	2
SY150420CROSSORI0002-SORT_REDUCEDDATA-FILTERED	C50A157.5_C50A247.5	7	single	76	single	0.268668	0.0001245805	1	2	2
SY150420CROSSORI0002-SORT_REDUCEDDATA-FILTERED	C50A157.5_C50A247.5	7	single	77	outside	0.25379	0.0003088227	2	2	1
SY150420CROSSORI0002-SORT_REDUCEDDATA-FILTERED	C50A157.5_C50A247.5	7	single	79	outside	0.12125	0.08801361	2	2	1
SY150420CROSSORI0002-SORT_REDUCEDDATA-FILTERED	C50A157.5_C50A247.5	7	single	82	outside	0.079921	0.2618135	2	2	1
SY150420CROSSORI0002-SORT_REDUCEDDATA-FILTERED	C50A157.5_C50A247.5	7	single	83	single	0.279185	6.802311e-05	1	2	2
SY150420CROSSORI0002-SORT_REDUCEDDATA-FILTERED	C50A157.5_C50A247.5	7	single	92	single	0.223388	0.00151605	1	2	2
SY150420CROSSORI0002-SORT_REDUCEDDATA-FILTERED	C50A157.5_C50A247.5	7	single	97	intermediate	0.230909	0.001033274	1	2	2
SY150420CROSSORI0002-SORT_REDUCEDDATA-FILTERED	C50A157.5_C50A247.5	72	outside	73	outside	0.221886	0.001726399	2	1	2
SY150420CROSSORI0002-SORT_REDUCEDDATA-FILTERED	C50A157.5_C50A247.5	72	outside	76	single	0.125675	0.07846009	2	1	2
SY150420CROSSORI0002-SORT_REDUCEDDATA-FILTERED	C50A157.5_C50A247.5	72	outside	77	outside	-0.093903	0.1904894	1	1	1
SY150420CROSSORI0002-SORT_REDUCEDDATA-FILTERED	C50A157.5_C50A247.5	72	outside	79	outside	0.175295	0.01374582	1	1	1
SY150420CROSSORI0002-SORT_REDUCEDDATA-FILTERED	C50A157.5_C50A247.5	72	outside	82	outside	0.178803	0.01193899	1	1	1
SY150420CROSSORI0002-SORT_REDUCEDDATA-FILTERED	C50A157.5_C50A247.5	72	outside	83	single	0.139891	0.05051572	2	1	2
SY150420CROSSORI0002-SORT_REDUCEDDATA-FILTERED	C50A157.5_C50A247.5	72	outside	92	single	0.105619	0.1396379	2	1	2
SY150420CROSSORI0002-SORT_REDUCEDDATA-FILTERED	C50A157.5_C50A247.5	72	outside	97	intermediate	0.08243	0.2495024	2	1	2
SY150420CROSSORI0002-SORT_REDUCEDDATA-FILTERED	C50A157.5_C50A247.5	73	outside	76	single	0.211498	0.002643883	1	2	2
SY150420CROSSORI0002-SORT_REDUCEDDATA-FILTERED	C50A157.5_C50A247.5	73	outside	77	outside	0.199458	0.004736642	2	2	1
SY150420CROSSORI0002-SORT_REDUCEDDATA-FILTERED	C50A157.5_C50A247.5	73	outside	79	outside	0.190631	0.006853784	2	2	1
SY150420CROSSORI0002-SORT_REDUCEDDATA-FILTERED	C50A157.5_C50A247.5	73	outside	82	outside	0.089434	0.2078935	2	2	1
SY150420CROSSORI0002-SORT_REDUCEDDATA-FILTERED	C50A157.5_C50A247.5	73	outside	83	single	0.204142	0.003826168	1	2	2
SY150420CROSSORI0002-SORT_REDUCEDDATA-FILTERED	C50A157.5_C50A247.5	73	outside	92	single	0.23233	0.000931415	1	2	2
SY150420CROSSORI0002-SORT_REDUCEDDATA-FILTERED	C50A157.5_C50A247.5	73	outside	97	intermediate	0.090984	0.2000896	1	2	2
SY150420CROSSORI0002-SORT_REDUCEDDATA-FILTERED	C50A157.5_C50A247.5	76	single	77	outside	0.244141	0.0005107094	2	2	1
SY150420CROSSORI0002-SORT_REDUCEDDATA-FILTERED	C50A157.5_C50A247.5	76	single	79	outside	0.291725	2.773741e-05	2	2	1
SY150420CROSSORI0002-SORT_REDUCEDDATA-FILTERED	C50A157.5_C50A247.5	76	single	82	outside	0.118514	0.094637	2	2	1
SY150420CROSSORI0002-SORT_REDUCEDDATA-FILTERED	C50A157.5_C50A247.5	76	single	83	single	0.251272	0.0003437168	1	2	2
SY150420CROSSORI0002-SORT_REDUCEDDATA-FILTERED	C50A157.5_C50A247.5	76	single	92	single	0.256919	0.0002402455	1	2	2
SY150420CROSSORI0002-SORT_REDUCEDDATA-FILTERED	C50A157.5_C50A247.5	76	single	97	intermediate	0.110407	0.119621	1	2	2
SY150420CROSSORI0002-SORT_REDUCEDDATA-FILTERED	C50A157.5_C50A247.5	77	outside	79	outside	0.228017	0.001199117	1	1	1
SY150420CROSSORI0002-SORT_REDUCEDDATA-FILTERED	C50A157.5_C50A247.5	77	outside	82	outside	0.143829	0.04269039	1	1	1
SY150420CROSSORI0002-SORT_REDUCEDDATA-FILTERED	C50A157.5_C50A247.5	77	outside	83	single	0.267357	0.0001402184	2	1	2
SY150420CROSSORI0002-SORT_REDUCEDDATA-FILTERED	C50A157.5_C50A247.5	77	outside	92	single	0.260993	0.0001966283	2	1	2
SY150420CROSSORI0002-SORT_REDUCEDDATA-FILTERED	C50A157.5_C50A247.5	77	outside	97	intermediate	0.074266	0.297185	2	1	2
SY150420CROSSORI0002-SORT_REDUCEDDATA-FILTERED	C50A157.5_C50A247.5	79	outside	82	outside	0.310226	7.8019e-06	1	1	1
SY150420CROSSORI0002-SORT_REDUCEDDATA-FILTERED	C50A157.5_C50A247.5	79	outside	83	single	0.262787	0.0001769567	2	1	2
SY150420CROSSORI0002-SORT_REDUCEDDATA-FILTERED	C50A157.5_C50A247.5	79	outside	92	single	0.212985	0.002461725	2	1	2
SY150420CROSSORI0002-SORT_REDUCEDDATA-FILTERED	C50A157.5_C50A247.5	79	outside	97	intermediate	0.087101	0.2200448	2	1	2
SY150420CROSSORI0002-SORT_REDUCEDDATA-FILTERED	C50A157.5_C50A247.5	82	outside	83	single	0.267228	0.0001358583	2	1	2
SY150420CROSSORI0002-SORT_REDUCEDDATA-FILTERED	C50A157.5_C50A247.5	82	outside	92	single	0.13864	0.05024854	2	1	2
SY150420CROSSORI0002-SORT_REDUCEDDATA-FILTERED	C50A157.5_C50A247.5	82	outside	97	intermediate	0.184253	0.00900665	2	1	2
SY150420CROSSORI0002-SORT_REDUCEDDATA-FILTERED	C50A157.5_C50A247.5	83	single	92	single	0.144667	0.04148459	1	2	2
SY150420CROSSORI0002-SORT_REDUCEDDATA-FILTERED	C50A157.5_C50A247.5	83	single	97	intermediate	0.189467	0.007356729	1	2	2
SY150420CROSSORI0002-SORT_REDUCEDDATA-FILTERED	C50A157.5_C50A247.5	92	single	97	intermediate	0.23771	0.0007005231	1	2	2
SY150420CROSSORI0002-SORT_REDUCEDDATA-FILTERED	C50A90_C50A180	101	outside	14	single	0.042387	0.5573138	2	1	2
SY150420CROSSORI0002-SORT_REDUCEDDATA-FILTERED	C50A90_C50A180	101	outside	15	mixture	0.161838	0.02453985	2	1	2
SY150420CROSSORI0002-SORT_REDUCEDDATA-FILTERED	C50A90_C50A180	101	outside	18	single	0.164059	0.02261694	2	1	2
SY150420CROSSORI0002-SORT_REDUCEDDATA-FILTERED	C50A90_C50A180	101	outside	19	mixture	0.087705	0.225185	2	1	2
SY150420CROSSORI0002-SORT_REDUCEDDATA-FILTERED	C50A90_C50A180	101	outside	20	outside	0.011045	0.8791448	1	1	1
SY150420CROSSORI0002-SORT_REDUCEDDATA-FILTERED	C50A90_C50A180	101	outside	22	mixture	0.307037	1.404466e-05	2	1	2
SY150420CROSSORI0002-SORT_REDUCEDDATA-FILTERED	C50A90_C50A180	101	outside	24	outside	0.159091	0.02711166	2	1	2
SY150420CROSSORI0002-SORT_REDUCEDDATA-FILTERED	C50A90_C50A180	101	outside	26	outside	0.142936	0.04736473	1	1	1
SY150420CROSSORI0002-SORT_REDUCEDDATA-FILTERED	C50A90_C50A180	101	outside	28	single	-0.016225	0.8241667	1	1	1
SY150420CROSSORI0002-SORT_REDUCEDDATA-FILTERED	C50A90_C50A180	101	outside	29	outside	0.25356	0.0003736741	1	1	1
SY150420CROSSORI0002-SORT_REDUCEDDATA-FILTERED	C50A90_C50A180	101	outside	3	outside	0.388677	2.138282e-08	2	1	2
SY150420CROSSORI0002-SORT_REDUCEDDATA-FILTERED	C50A90_C50A180	101	outside	31	outside	0.172975	0.01614627	1	1	1
SY150420CROSSORI0002-SORT_REDUCEDDATA-FILTERED	C50A90_C50A180	101	outside	34	outside	0.326532	3.373359e-06	2	1	2
SY150420CROSSORI0002-SORT_REDUCEDDATA-FILTERED	C50A90_C50A180	101	outside	35	mixture	0.385436	3.108158e-08	1	1	1
SY150420CROSSORI0002-SORT_REDUCEDDATA-FILTERED	C50A90_C50A180	101	outside	37	single	-0.02219	0.7587584	1	1	1
SY150420CROSSORI0002-SORT_REDUCEDDATA-FILTERED	C50A90_C50A180	101	outside	41	outside	0.411182	2.849499e-09	2	1	2
SY150420CROSSORI0002-SORT_REDUCEDDATA-FILTERED	C50A90_C50A180	101	outside	44	outside	0.277605	9.683645e-05	2	1	2
SY150420CROSSORI0002-SORT_REDUCEDDATA-FILTERED	C50A90_C50A180	101	outside	45	outside	0.287333	5.086807e-05	1	1	1
SY150420CROSSORI0002-SORT_REDUCEDDATA-FILTERED	C50A90_C50A180	101	outside	46	mixture	0.234312	0.001038814	2	1	2
SY150420CROSSORI0002-SORT_REDUCEDDATA-FILTERED	C50A90_C50A180	101	outside	48	outside	0.418034	1.320085e-09	2	1	2
SY150420CROSSORI0002-SORT_REDUCEDDATA-FILTERED	C50A90_C50A180	101	outside	5	intermediate	0.392776	1.472896e-08	2	1	2
SY150420CROSSORI0002-SORT_REDUCEDDATA-FILTERED	C50A90_C50A180	101	outside	50	outside	0.328932	3.187829e-06	2	1	2
SY150420CROSSORI0002-SORT_REDUCEDDATA-FILTERED	C50A90_C50A180	101	outside	54	outside	0.406745	3.977417e-09	1	1	1
SY150420CROSSORI0002-SORT_REDUCEDDATA-FILTERED	C50A90_C50A180	101	outside	63	mixture	0.242445	0.0006592219	2	1	2
SY150420CROSSORI0002-SORT_REDUCEDDATA-FILTERED	C50A90_C50A180	101	outside	64	outside	0.086994	0.2302065	1	1	1
SY150420CROSSORI0002-SORT_REDUCEDDATA-FILTERED	C50A90_C50A180	101	outside	69	outside	0.182821	0.01093343	1	1	1
SY150420CROSSORI0002-SORT_REDUCEDDATA-FILTERED	C50A90_C50A180	101	outside	7	single	0.253553	0.0003607762	1	1	1
SY150420CROSSORI0002-SORT_REDUCEDDATA-FILTERED	C50A90_C50A180	101	outside	77	outside	0.261075	0.0002361538	2	1	2
SY150420CROSSORI0002-SORT_REDUCEDDATA-FILTERED	C50A90_C50A180	101	outside	78	outside	0.293521	3.271092e-05	2	1	2
SY150420CROSSORI0002-SORT_REDUCEDDATA-FILTERED	C50A90_C50A180	101	outside	80	single	0.02432	0.7377525	2	1	2
SY150420CROSSORI0002-SORT_REDUCEDDATA-FILTERED	C50A90_C50A180	101	outside	87	single	NaN	NaN	1	1	1
SY150420CROSSORI0002-SORT_REDUCEDDATA-FILTERED	C50A90_C50A180	101	outside	89	outside	0.38328	3.466297e-08	2	1	2
SY150420CROSSORI0002-SORT_REDUCEDDATA-FILTERED	C50A90_C50A180	101	outside	91	outside	0.369328	1.252852e-07	2	1	2
SY150420CROSSORI0002-SORT_REDUCEDDATA-FILTERED	C50A90_C50A180	101	outside	93	outside	0.157584	0.02946696	2	1	2
SY150420CROSSORI0002-SORT_REDUCEDDATA-FILTERED	C50A90_C50A180	101	outside	94	outside	0.333862	1.961835e-06	2	1	2
SY150420CROSSORI0002-SORT_REDUCEDDATA-FILTERED	C50A90_C50A180	14	single	15	mixture	0.212179	0.002977033	1	2	2
SY150420CROSSORI0002-SORT_REDUCEDDATA-FILTERED	C50A90_C50A180	14	single	18	single	-0.034396	0.6339831	1	2	2
SY150420CROSSORI0002-SORT_REDUCEDDATA-FILTERED	C50A90_C50A180	14	single	19	mixture	0.081426	0.2590342	1	2	2
SY150420CROSSORI0002-SORT_REDUCEDDATA-FILTERED	C50A90_C50A180	14	single	20	outside	0.06633	0.3593982	2	2	1
SY150420CROSSORI0002-SORT_REDUCEDDATA-FILTERED	C50A90_C50A180	14	single	22	mixture	0.150211	0.03656803	1	2	2
SY150420CROSSORI0002-SORT_REDUCEDDATA-FILTERED	C50A90_C50A180	14	single	24	outside	0.07516	0.29761	1	2	2
SY150420CROSSORI0002-SORT_REDUCEDDATA-FILTERED	C50A90_C50A180	14	single	26	outside	0.155827	0.03003258	2	2	1
SY150420CROSSORI0002-SORT_REDUCEDDATA-FILTERED	C50A90_C50A180	14	single	28	single	0.124084	0.08722254	2	2	1
SY150420CROSSORI0002-SORT_REDUCEDDATA-FILTERED	C50A90_C50A180	14	single	29	outside	0.104054	0.1487769	2	2	1
SY150420CROSSORI0002-SORT_REDUCEDDATA-FILTERED	C50A90_C50A180	14	single	3	outside	-0.038745	0.5907334	1	2	2
SY150420CROSSORI0002-SORT_REDUCEDDATA-FILTERED	C50A90_C50A180	14	single	31	outside	-0.059787	0.4076169	2	2	1
SY150420CROSSORI0002-SORT_REDUCEDDATA-FILTERED	C50A90_C50A180	14	single	34	outside	0.084271	0.241479	1	2	2
SY150420CROSSORI0002-SORT_REDUCEDDATA-FILTERED	C50A90_C50A180	14	single	35	mixture	0.006473	0.9288072	2	2	1
SY150420CROSSORI0002-SORT_REDUCEDDATA-FILTERED	C50A90_C50A180	14	single	37	single	0.013242	0.8542255	2	2	1
SY150420CROSSORI0002-SORT_REDUCEDDATA-FILTERED	C50A90_C50A180	14	single	41	outside	0.076279	0.2917187	1	2	2
SY150420CROSSORI0002-SORT_REDUCEDDATA-FILTERED	C50A90_C50A180	14	single	44	outside	-0.120679	0.09457269	1	2	2
SY150420CROSSORI0002-SORT_REDUCEDDATA-FILTERED	C50A90_C50A180	14	single	45	outside	-0.030752	0.6711721	2	2	1
SY150420CROSSORI0002-SORT_REDUCEDDATA-FILTERED	C50A90_C50A180	14	single	46	mixture	0.032071	0.6570941	1	2	2
SY150420CROSSORI0002-SORT_REDUCEDDATA-FILTERED	C50A90_C50A180	14	single	48	outside	-0.08818	0.2202575	1	2	2
SY150420CROSSORI0002-SORT_REDUCEDDATA-FILTERED	C50A90_C50A180	14	single	5	intermediate	-0.021903	0.7617796	1	2	2
SY150420CROSSORI0002-SORT_REDUCEDDATA-FILTERED	C50A90_C50A180	14	single	50	outside	0.034254	0.6371576	1	2	2
SY150420CROSSORI0002-SORT_REDUCEDDATA-FILTERED	C50A90_C50A180	14	single	54	outside	-0.14475	0.04403872	2	2	1
SY150420CROSSORI0002-SORT_REDUCEDDATA-FILTERED	C50A90_C50A180	14	single	63	mixture	0.170683	0.01704816	1	2	2
SY150420CROSSORI0002-SORT_REDUCEDDATA-FILTERED	C50A90_C50A180	14	single	64	outside	0.152309	0.03446857	2	2	1
SY150420CROSSORI0002-SORT_REDUCEDDATA-FILTERED	C50A90_C50A180	14	single	69	outside	-0.008512	0.9064767	2	2	1
SY150420CROSSORI0002-SORT_REDUCEDDATA-FILTERED	C50A90_C50A180	14	single	7	single	-0.071907	0.3178143	2	2	1
SY150420CROSSORI0002-SORT_REDUCEDDATA-FILTERED	C50A90_C50A180	14	single	77	outside	-0.09415	0.1904718	1	2	2
SY150420CROSSORI0002-SORT_REDUCEDDATA-FILTERED	C50A90_C50A180	14	single	78	outside	0.103477	0.1499915	1	2	2
SY150420CROSSORI0002-SORT_REDUCEDDATA-FILTERED	C50A90_C50A180	14	single	80	single	-0.027801	0.7011374	1	2	2
SY150420CROSSORI0002-SORT_REDUCEDDATA-FILTERED	C50A90_C50A180	14	single	87	single	NaN	NaN	2	2	1
SY150420CROSSORI0002-SORT_REDUCEDDATA-FILTERED	C50A90_C50A180	14	single	89	outside	-0.161708	0.02391503	1	2	2
SY150420CROSSORI0002-SORT_REDUCEDDATA-FILTERED	C50A90_C50A180	14	single	91	outside	-0.044735	0.5356744	1	2	2
SY150420CROSSORI0002-SORT_REDUCEDDATA-FILTERED	C50A90_C50A180	14	single	93	outside	0.068032	0.3484466	1	2	2
SY150420CROSSORI0002-SORT_REDUCEDDATA-FILTERED	C50A90_C50A180	14	single	94	outside	-0.071313	0.3230954	1	2	2
SY150420CROSSORI0002-SORT_REDUCEDDATA-FILTERED	C50A90_C50A180	15	mixture	18	single	0.067445	0.3513596	1	2	2
SY150420CROSSORI0002-SORT_REDUCEDDATA-FILTERED	C50A90_C50A180	15	mixture	19	mixture	0.083932	0.2458498	1	2	2
SY150420CROSSORI0002-SORT_REDUCEDDATA-FILTERED	C50A90_C50A180	15	mixture	20	outside	0.172119	0.0169763	2	2	1
SY150420CROSSORI0002-SORT_REDUCEDDATA-FILTERED	C50A90_C50A180	15	mixture	22	mixture	0.274236	0.0001137039	1	2	2
SY150420CROSSORI0002-SORT_REDUCEDDATA-FILTERED	C50A90_C50A180	15	mixture	24	outside	0.123644	0.086688	1	2	2
SY150420CROSSORI0002-SORT_REDUCEDDATA-FILTERED	C50A90_C50A180	15	mixture	26	outside	0.185519	0.009793633	2	2	1
SY150420CROSSORI0002-SORT_REDUCEDDATA-FILTERED	C50A90_C50A180	15	mixture	28	single	0.12913	0.07579286	2	2	1
SY150420CROSSORI0002-SORT_REDUCEDDATA-FILTERED	C50A90_C50A180	15	mixture	29	outside	0.221558	0.00195773	2	2	1
SY150420CROSSORI0002-SORT_REDUCEDDATA-FILTERED	C50A90_C50A180	15	mixture	3	outside	0.10683	0.1381821	1	2	2
SY150420CROSSORI0002-SORT_REDUCEDDATA-FILTERED	C50A90_C50A180	15	mixture	31	outside	0.11972	0.09724344	2	2	1
SY150420CROSSORI0002-SORT_REDUCEDDATA-FILTERED	C50A90_C50A180	15	mixture	34	outside	0.241853	0.0006802069	1	2	2
SY150420CROSSORI0002-SORT_REDUCEDDATA-FILTERED	C50A90_C50A180	15	mixture	35	mixture	0.22975	0.001347269	2	2	1
SY150420CROSSORI0002-SORT_REDUCEDDATA-FILTERED	C50A90_C50A180	15	mixture	37	single	-0.140726	0.05032729	2	2	1
SY150420CROSSORI0002-SORT_REDUCEDDATA-FILTERED	C50A90_C50A180	15	mixture	41	outside	0.078276	0.2805008	1	2	2
SY150420CROSSORI0002-SORT_REDUCEDDATA-FILTERED	C50A90_C50A180	15	mixture	44	outside	0.095829	0.1860934	1	2	2
SY150420CROSSORI0002-SORT_REDUCEDDATA-FILTERED	C50A90_C50A180	15	mixture	45	outside	0.11507	0.1119854	2	2	1
SY150420CROSSORI0002-SORT_REDUCEDDATA-FILTERED	C50A90_C50A180	15	mixture	46	mixture	0.254826	0.000348387	1	2	2
SY150420CROSSORI0002-SORT_REDUCEDDATA-FILTERED	C50A90_C50A180	15	mixture	48	outside	0.172785	0.01598673	1	2	2
SY150420CROSSORI0002-SORT_REDUCEDDATA-FILTERED	C50A90_C50A180	15	mixture	5	intermediate	0.078184	0.2797992	1	2	2
SY150420CROSSORI0002-SORT_REDUCEDDATA-FILTERED	C50A90_C50A180	15	mixture	50	outside	0.167339	0.02067675	1	2	2
SY150420CROSSORI0002-SORT_REDUCEDDATA-FILTERED	C50A90_C50A180	15	mixture	54	outside	0.17382	0.01562611	2	2	1
SY150420CROSSORI0002-SORT_REDUCEDDATA-FILTERED	C50A90_C50A180	15	mixture	63	mixture	0.345859	7.835791e-07	1	2	2
SY150420CROSSORI0002-SORT_REDUCEDDATA-FILTERED	C50A90_C50A180	15	mixture	64	outside	0.191363	0.007839343	2	2	1
SY150420CROSSORI0002-SORT_REDUCEDDATA-FILTERED	C50A90_C50A180	15	mixture	69	outside	0.037527	0.6053082	2	2	1
SY150420CROSSORI0002-SORT_REDUCEDDATA-FILTERED	C50A90_C50A180	15	mixture	7	single	0.104255	0.1479914	2	2	1
SY150420CROSSORI0002-SORT_REDUCEDDATA-FILTERED	C50A90_C50A180	15	mixture	77	outside	0.040615	0.5739278	1	2	2
SY150420CROSSORI0002-SORT_REDUCEDDATA-FILTERED	C50A90_C50A180	15	mixture	78	outside	0.073531	0.3082342	1	2	2
SY150420CROSSORI0002-SORT_REDUCEDDATA-FILTERED	C50A90_C50A180	15	mixture	80	single	0.184877	0.01025329	1	2	2
SY150420CROSSORI0002-SORT_REDUCEDDATA-FILTERED	C50A90_C50A180	15	mixture	87	single	NaN	NaN	2	2	1
SY150420CROSSORI0002-SORT_REDUCEDDATA-FILTERED	C50A90_C50A180	15	mixture	89	outside	0.141505	0.04905424	1	2	2
SY150420CROSSORI0002-SORT_REDUCEDDATA-FILTERED	C50A90_C50A180	15	mixture	91	outside	0.209978	0.003379716	1	2	2
SY150420CROSSORI0002-SORT_REDUCEDDATA-FILTERED	C50A90_C50A180	15	mixture	93	outside	0.096558	0.1839112	1	2	2
SY150420CROSSORI0002-SORT_REDUCEDDATA-FILTERED	C50A90_C50A180	15	mixture	94	outside	0.153058	0.03358028	1	2	2
SY150420CROSSORI0002-SORT_REDUCEDDATA-FILTERED	C50A90_C50A180	18	single	19	mixture	0.086739	0.2303534	1	2	2
SY150420CROSSORI0002-SORT_REDUCEDDATA-FILTERED	C50A90_C50A180	18	single	20	outside	0.191913	0.007660112	2	2	1
SY150420CROSSORI0002-SORT_REDUCEDDATA-FILTERED	C50A90_C50A180	18	single	22	mixture	0.206648	0.003934318	1	2	2
SY150420CROSSORI0002-SORT_REDUCEDDATA-FILTERED	C50A90_C50A180	18	single	24	outside	0.229803	0.001304823	1	2	2
SY150420CROSSORI0002-SORT_REDUCEDDATA-FILTERED	C50A90_C50A180	18	single	26	outside	0.096526	0.18175	2	2	1
SY150420CROSSORI0002-SORT_REDUCEDDATA-FILTERED	C50A90_C50A180	18	single	28	single	-0.028995	0.691282	2	2	1
SY150420CROSSORI0002-SORT_REDUCEDDATA-FILTERED	C50A90_C50A180	18	single	29	outside	0.160183	0.02606324	2	2	1
SY150420CROSSORI0002-SORT_REDUCEDDATA-FILTERED	C50A90_C50A180	18	single	3	outside	0.072571	0.3146093	1	2	2
SY150420CROSSORI0002-SORT_REDUCEDDATA-FILTERED	C50A90_C50A180	18	single	31	outside	0.159576	0.02664154	2	2	1
SY150420CROSSORI0002-SORT_REDUCEDDATA-FILTERED	C50A90_C50A180	18	single	34	outside	0.081196	0.2603854	1	2	2
SY150420CROSSORI0002-SORT_REDUCEDDATA-FILTERED	C50A90_C50A180	18	single	35	mixture	0.117389	0.1048935	2	2	1
SY150420CROSSORI0002-SORT_REDUCEDDATA-FILTERED	C50A90_C50A180	18	single	37	single	-0.109471	0.1286445	2	2	1
SY150420CROSSORI0002-SORT_REDUCEDDATA-FILTERED	C50A90_C50A180	18	single	41	outside	0.163511	0.02344193	1	2	2
SY150420CROSSORI0002-SORT_REDUCEDDATA-FILTERED	C50A90_C50A180	18	single	44	outside	-0.030904	0.6704592	1	2	2
SY150420CROSSORI0002-SORT_REDUCEDDATA-FILTERED	C50A90_C50A180	18	single	45	outside	0.133109	0.06568436	2	2	1
SY150420CROSSORI0002-SORT_REDUCEDDATA-FILTERED	C50A90_C50A180	18	single	46	mixture	0.026373	0.7158086	1	2	2
SY150420CROSSORI0002-SORT_REDUCEDDATA-FILTERED	C50A90_C50A180	18	single	48	outside	0.081172	0.2605282	1	2	2
SY150420CROSSORI0002-SORT_REDUCEDDATA-FILTERED	C50A90_C50A180	18	single	5	intermediate	0.191806	0.007535653	1	2	2
SY150420CROSSORI0002-SORT_REDUCEDDATA-FILTERED	C50A90_C50A180	18	single	50	outside	0.076056	0.2956837	1	2	2
SY150420CROSSORI0002-SORT_REDUCEDDATA-FILTERED	C50A90_C50A180	18	single	54	outside	0.139576	0.0528746	2	2	1
SY150420CROSSORI0002-SORT_REDUCEDDATA-FILTERED	C50A90_C50A180	18	single	63	mixture	0.082266	0.2541358	1	2	2
SY150420CROSSORI0002-SORT_REDUCEDDATA-FILTERED	C50A90_C50A180	18	single	64	outside	0.057369	0.4293048	2	2	1
SY150420CROSSORI0002-SORT_REDUCEDDATA-FILTERED	C50A90_C50A180	18	single	69	outside	0.132264	0.06743377	2	2	1
SY150420CROSSORI0002-SORT_REDUCEDDATA-FILTERED	C50A90_C50A180	18	single	7	single	-0.000493	0.9945573	2	2	1
SY150420CROSSORI0002-SORT_REDUCEDDATA-FILTERED	C50A90_C50A180	18	single	77	outside	0.106826	0.1381968	1	2	2
SY150420CROSSORI0002-SORT_REDUCEDDATA-FILTERED	C50A90_C50A180	18	single	78	outside	0.095182	0.1867786	1	2	2
SY150420CROSSORI0002-SORT_REDUCEDDATA-FILTERED	C50A90_C50A180	18	single	80	single	-0.066545	0.3591027	1	2	2
SY150420CROSSORI0002-SORT_REDUCEDDATA-FILTERED	C50A90_C50A180	18	single	87	single	NaN	NaN	2	2	1
SY150420CROSSORI0002-SORT_REDUCEDDATA-FILTERED	C50A90_C50A180	18	single	89	outside	0.198865	0.005439324	1	2	2
SY150420CROSSORI0002-SORT_REDUCEDDATA-FILTERED	C50A90_C50A180	18	single	91	outside	0.226874	0.001509567	1	2	2
SY150420CROSSORI0002-SORT_REDUCEDDATA-FILTERED	C50A90_C50A180	18	single	93	outside	0.101974	0.1604021	1	2	2
SY150420CROSSORI0002-SORT_REDUCEDDATA-FILTERED	C50A90_C50A180	18	single	94	outside	0.0686	0.3431563	1	2	2
SY150420CROSSORI0002-SORT_REDUCEDDATA-FILTERED	C50A90_C50A180	19	mixture	20	outside	0.196821	0.006214552	2	2	1
SY150420CROSSORI0002-SORT_REDUCEDDATA-FILTERED	C50A90_C50A180	19	mixture	22	mixture	0.122866	0.0887024	1	2	2
SY150420CROSSORI0002-SORT_REDUCEDDATA-FILTERED	C50A90_C50A180	19	mixture	24	outside	0.200103	0.005268552	1	2	2
SY150420CROSSORI0002-SORT_REDUCEDDATA-FILTERED	C50A90_C50A180	19	mixture	26	outside	0.10395	0.1502547	2	2	1
SY150420CROSSORI0002-SORT_REDUCEDDATA-FILTERED	C50A90_C50A180	19	mixture	28	single	-0.02478	0.7343363	2	2	1
SY150420CROSSORI0002-SORT_REDUCEDDATA-FILTERED	C50A90_C50A180	19	mixture	29	outside	0.156284	0.02997511	2	2	1
SY150420CROSSORI0002-SORT_REDUCEDDATA-FILTERED	C50A90_C50A180	19	mixture	3	outside	-0.007198	0.9206527	1	2	2
SY150420CROSSORI0002-SORT_REDUCEDDATA-FILTERED	C50A90_C50A180	19	mixture	31	outside	0.097162	0.1788713	2	2	1
SY150420CROSSORI0002-SORT_REDUCEDDATA-FILTERED	C50A90_C50A180	19	mixture	34	outside	0.222879	0.001786078	1	2	2
SY150420CROSSORI0002-SORT_REDUCEDDATA-FILTERED	C50A90_C50A180	19	mixture	35	mixture	0.185654	0.009932987	2	2	1
SY150420CROSSORI0002-SORT_REDUCEDDATA-FILTERED	C50A90_C50A180	19	mixture	37	single	-0.102765	0.1539024	2	2	1
SY150420CROSSORI0002-SORT_REDUCEDDATA-FILTERED	C50A90_C50A180	19	mixture	41	outside	0.123989	0.0866313	1	2	2
SY150420CROSSORI0002-SORT_REDUCEDDATA-FILTERED	C50A90_C50A180	19	mixture	44	outside	0.011757	0.8714246	1	2	2
SY150420CROSSORI0002-SORT_REDUCEDDATA-FILTERED	C50A90_C50A180	19	mixture	45	outside	0.162349	0.02445994	2	2	1
SY150420CROSSORI0002-SORT_REDUCEDDATA-FILTERED	C50A90_C50A180	19	mixture	46	mixture	0.089382	0.2164028	1	2	2
SY150420CROSSORI0002-SORT_REDUCEDDATA-FILTERED	C50A90_C50A180	19	mixture	48	outside	0.310544	1.048707e-05	1	2	2
SY150420CROSSORI0002-SORT_REDUCEDDATA-FILTERED	C50A90_C50A180	19	mixture	5	intermediate	0.080575	0.2653126	1	2	2
SY150420CROSSORI0002-SORT_REDUCEDDATA-FILTERED	C50A90_C50A180	19	mixture	50	outside	0.08113	0.2645424	1	2	2
SY150420CROSSORI0002-SORT_REDUCEDDATA-FILTERED	C50A90_C50A180	19	mixture	54	outside	0.161191	0.02512653	2	2	1
SY150420CROSSORI0002-SORT_REDUCEDDATA-FILTERED	C50A90_C50A180	19	mixture	63	mixture	0.260387	0.0002456093	1	2	2
SY150420CROSSORI0002-SORT_REDUCEDDATA-FILTERED	C50A90_C50A180	19	mixture	64	outside	-0.13463	0.06263337	2	2	1
SY150420CROSSORI0002-SORT_REDUCEDDATA-FILTERED	C50A90_C50A180	19	mixture	69	outside	0.143697	0.04676163	2	2	1
SY150420CROSSORI0002-SORT_REDUCEDDATA-FILTERED	C50A90_C50A180	19	mixture	7	single	0.066418	0.3575048	2	2	1
SY150420CROSSORI0002-SORT_REDUCEDDATA-FILTERED	C50A90_C50A180	19	mixture	77	outside	-0.074107	0.30445	1	2	2
SY150420CROSSORI0002-SORT_REDUCEDDATA-FILTERED	C50A90_C50A180	19	mixture	78	outside	0.080318	0.2655898	1	2	2
SY150420CROSSORI0002-SORT_REDUCEDDATA-FILTERED	C50A90_C50A180	19	mixture	80	single	0.039435	0.5870827	1	2	2
SY150420CROSSORI0002-SORT_REDUCEDDATA-FILTERED	C50A90_C50A180	19	mixture	87	single	NaN	NaN	2	2	1
SY150420CROSSORI0002-SORT_REDUCEDDATA-FILTERED	C50A90_C50A180	19	mixture	89	outside	0.208526	0.00352503	1	2	2
SY150420CROSSORI0002-SORT_REDUCEDDATA-FILTERED	C50A90_C50A180	19	mixture	91	outside	0.136548	0.05828518	1	2	2
SY150420CROSSORI0002-SORT_REDUCEDDATA-FILTERED	C50A90_C50A180	19	mixture	93	outside	0.078496	0.2804175	1	2	2
SY150420CROSSORI0002-SORT_REDUCEDDATA-FILTERED	C50A90_C50A180	19	mixture	94	outside	0.142737	0.04767655	1	2	2
SY150420CROSSORI0002-SORT_REDUCEDDATA-FILTERED	C50A90_C50A180	20	outside	22	mixture	0.153735	0.03325565	2	1	2
SY150420CROSSORI0002-SORT_REDUCEDDATA-FILTERED	C50A90_C50A180	20	outside	24	outside	0.343354	1.084645e-06	2	1	2
SY150420CROSSORI0002-SORT_REDUCEDDATA-FILTERED	C50A90_C50A180	20	outside	26	outside	0.428865	5.426361e-10	1	1	1
SY150420CROSSORI0002-SORT_REDUCEDDATA-FILTERED	C50A90_C50A180	20	outside	28	single	-0.221183	0.002223996	1	1	1
SY150420CROSSORI0002-SORT_REDUCEDDATA-FILTERED	C50A90_C50A180	20	outside	29	outside	0.151352	0.03611831	1	1	1
SY150420CROSSORI0002-SORT_REDUCEDDATA-FILTERED	C50A90_C50A180	20	outside	3	outside	-0.100488	0.1643831	2	1	2
SY150420CROSSORI0002-SORT_REDUCEDDATA-FILTERED	C50A90_C50A180	20	outside	31	outside	0.122296	0.09105228	1	1	1
SY150420CROSSORI0002-SORT_REDUCEDDATA-FILTERED	C50A90_C50A180	20	outside	34	outside	0.071618	0.3222959	2	1	2
SY150420CROSSORI0002-SORT_REDUCEDDATA-FILTERED	C50A90_C50A180	20	outside	35	mixture	-0.081482	0.2624669	1	1	1
SY150420CROSSORI0002-SORT_REDUCEDDATA-FILTERED	C50A90_C50A180	20	outside	37	single	-0.19771	0.005849648	1	1	1
SY150420CROSSORI0002-SORT_REDUCEDDATA-FILTERED	C50A90_C50A180	20	outside	41	outside	-0.120432	0.09700935	2	1	2
SY150420CROSSORI0002-SORT_REDUCEDDATA-FILTERED	C50A90_C50A180	20	outside	44	outside	-0.045456	0.5323557	2	1	2
SY150420CROSSORI0002-SORT_REDUCEDDATA-FILTERED	C50A90_C50A180	20	outside	45	outside	0.073178	0.3143943	1	1	1
SY150420CROSSORI0002-SORT_REDUCEDDATA-FILTERED	C50A90_C50A180	20	outside	46	mixture	-0.213958	0.002883223	2	1	2
SY150420CROSSORI0002-SORT_REDUCEDDATA-FILTERED	C50A90_C50A180	20	outside	48	outside	-0.019501	0.7877907	2	1	2
SY150420CROSSORI0002-SORT_REDUCEDDATA-FILTERED	C50A90_C50A180	20	outside	5	intermediate	0.107278	0.1385921	2	1	2
SY150420CROSSORI0002-SORT_REDUCEDDATA-FILTERED	C50A90_C50A180	20	outside	50	outside	-0.083826	0.2502027	2	1	2
SY150420CROSSORI0002-SORT_REDUCEDDATA-FILTERED	C50A90_C50A180	20	outside	54	outside	0.196141	0.006399195	1	1	1
SY150420CROSSORI0002-SORT_REDUCEDDATA-FILTERED	C50A90_C50A180	20	outside	63	mixture	0.314738	8.277006e-06	2	1	2
SY150420CROSSORI0002-SORT_REDUCEDDATA-FILTERED	C50A90_C50A180	20	outside	64	outside	-0.091075	0.2101979	1	1	1
SY150420CROSSORI0002-SORT_REDUCEDDATA-FILTERED	C50A90_C50A180	20	outside	69	outside	0.194864	0.006906146	1	1	1
SY150420CROSSORI0002-SORT_REDUCEDDATA-FILTERED	C50A90_C50A180	20	outside	7	single	-0.223742	0.001760686	1	1	1
SY150420CROSSORI0002-SORT_REDUCEDDATA-FILTERED	C50A90_C50A180	20	outside	77	outside	-0.057626	0.4260194	2	1	2
SY150420CROSSORI0002-SORT_REDUCEDDATA-FILTERED	C50A90_C50A180	20	outside	78	outside	-0.004305	0.9526196	2	1	2
SY150420CROSSORI0002-SORT_REDUCEDDATA-FILTERED	C50A90_C50A180	20	outside	80	single	0.023271	0.7493139	2	1	2
SY150420CROSSORI0002-SORT_REDUCEDDATA-FILTERED	C50A90_C50A180	20	outside	87	single	NaN	NaN	1	1	1
SY150420CROSSORI0002-SORT_REDUCEDDATA-FILTERED	C50A90_C50A180	20	outside	89	outside	0.136662	0.05807342	2	1	2
SY150420CROSSORI0002-SORT_REDUCEDDATA-FILTERED	C50A90_C50A180	20	outside	91	outside	0.171918	0.01710756	2	1	2
SY150420CROSSORI0002-SORT_REDUCEDDATA-FILTERED	C50A90_C50A180	20	outside	93	outside	0.076732	0.292682	2	1	2
SY150420CROSSORI0002-SORT_REDUCEDDATA-FILTERED	C50A90_C50A180	20	outside	94	outside	0.20742	0.003892011	2	1	2
SY150420CROSSORI0002-SORT_REDUCEDDATA-FILTERED	C50A90_C50A180	22	mixture	24	outside	0.223677	0.001766328	1	2	2
SY150420CROSSORI0002-SORT_REDUCEDDATA-FILTERED	C50A90_C50A180	22	mixture	26	outside	0.228848	0.001368599	2	2	1
SY150420CROSSORI0002-SORT_REDUCEDDATA-FILTERED	C50A90_C50A180	22	mixture	28	single	-0.063781	0.381984	2	2	1
SY150420CROSSORI0002-SORT_REDUCEDDATA-FILTERED	C50A90_C50A180	22	mixture	29	outside	0.303775	1.749403e-05	2	2	1
SY150420CROSSORI0002-SORT_REDUCEDDATA-FILTERED	C50A90_C50A180	22	mixture	3	outside	0.264679	0.0001918933	1	2	2
SY150420CROSSORI0002-SORT_REDUCEDDATA-FILTERED	C50A90_C50A180	22	mixture	31	outside	0.193014	0.007158932	2	2	1
SY150420CROSSORI0002-SORT_REDUCEDDATA-FILTERED	C50A90_C50A180	22	mixture	34	outside	0.300428	2.079555e-05	1	2	2
SY150420CROSSORI0002-SORT_REDUCEDDATA-FILTERED	C50A90_C50A180	22	mixture	35	mixture	0.188209	0.008941787	2	2	1
SY150420CROSSORI0002-SORT_REDUCEDDATA-FILTERED	C50A90_C50A180	22	mixture	37	single	-0.031143	0.6664159	2	2	1
SY150420CROSSORI0002-SORT_REDUCEDDATA-FILTERED	C50A90_C50A180	22	mixture	41	outside	0.166134	0.02127804	1	2	2
SY150420CROSSORI0002-SORT_REDUCEDDATA-FILTERED	C50A90_C50A180	22	mixture	44	outside	0.049274	0.4973144	1	2	2
SY150420CROSSORI0002-SORT_REDUCEDDATA-FILTERED	C50A90_C50A180	22	mixture	45	outside	0.300259	2.322427e-05	2	2	1
SY150420CROSSORI0002-SORT_REDUCEDDATA-FILTERED	C50A90_C50A180	22	mixture	46	mixture	0.205574	0.004129831	1	2	2
SY150420CROSSORI0002-SORT_REDUCEDDATA-FILTERED	C50A90_C50A180	22	mixture	48	outside	0.244124	0.0006028532	1	2	2
SY150420CROSSORI0002-SORT_REDUCEDDATA-FILTERED	C50A90_C50A180	22	mixture	5	intermediate	0.224915	0.001662527	1	2	2
SY150420CROSSORI0002-SORT_REDUCEDDATA-FILTERED	C50A90_C50A180	22	mixture	50	outside	0.298093	2.810572e-05	1	2	2
SY150420CROSSORI0002-SORT_REDUCEDDATA-FILTERED	C50A90_C50A180	22	mixture	54	outside	0.273849	0.0001163733	2	2	1
SY150420CROSSORI0002-SORT_REDUCEDDATA-FILTERED	C50A90_C50A180	22	mixture	63	mixture	0.331615	2.319771e-06	1	2	2
SY150420CROSSORI0002-SORT_REDUCEDDATA-FILTERED	C50A90_C50A180	22	mixture	64	outside	0.112306	0.1209236	2	2	1
SY150420CROSSORI0002-SORT_REDUCEDDATA-FILTERED	C50A90_C50A180	22	mixture	69	outside	0.233863	0.001095687	2	2	1
SY150420CROSSORI0002-SORT_REDUCEDDATA-FILTERED	C50A90_C50A180	22	mixture	7	single	0.10751	0.1356747	2	2	1
SY150420CROSSORI0002-SORT_REDUCEDDATA-FILTERED	C50A90_C50A180	22	mixture	77	outside	0.125245	0.08184986	1	2	2
SY150420CROSSORI0002-SORT_REDUCEDDATA-FILTERED	C50A90_C50A180	22	mixture	78	outside	0.249544	0.0004498617	1	2	2
SY150420CROSSORI0002-SORT_REDUCEDDATA-FILTERED	C50A90_C50A180	22	mixture	80	single	0.119069	0.0999808	1	2	2
SY150420CROSSORI0002-SORT_REDUCEDDATA-FILTERED	C50A90_C50A180	22	mixture	87	single	NaN	NaN	2	2	1
SY150420CROSSORI0002-SORT_REDUCEDDATA-FILTERED	C50A90_C50A180	22	mixture	89	outside	0.266422	0.0001733756	1	2	2
SY150420CROSSORI0002-SORT_REDUCEDDATA-FILTERED	C50A90_C50A180	22	mixture	91	outside	0.353541	4.571564e-07	1	2	2
SY150420CROSSORI0002-SORT_REDUCEDDATA-FILTERED	C50A90_C50A180	22	mixture	93	outside	0.161972	0.0247976	1	2	2
SY150420CROSSORI0002-SORT_REDUCEDDATA-FILTERED	C50A90_C50A180	22	mixture	94	outside	0.20928	0.003489708	1	2	2
SY150420CROSSORI0002-SORT_REDUCEDDATA-FILTERED	C50A90_C50A180	24	outside	26	outside	0.19911	0.005503018	2	2	1
SY150420CROSSORI0002-SORT_REDUCEDDATA-FILTERED	C50A90_C50A180	24	outside	28	single	-0.188933	0.009037685	2	2	1
SY150420CROSSORI0002-SORT_REDUCEDDATA-FILTERED	C50A90_C50A180	24	outside	29	outside	0.311375	1.044598e-05	2	2	1
SY150420CROSSORI0002-SORT_REDUCEDDATA-FILTERED	C50A90_C50A180	24	outside	3	outside	0.121488	0.0915173	1	2	2
SY150420CROSSORI0002-SORT_REDUCEDDATA-FILTERED	C50A90_C50A180	24	outside	31	outside	0.10349	0.152077	2	2	1
SY150420CROSSORI0002-SORT_REDUCEDDATA-FILTERED	C50A90_C50A180	24	outside	34	outside	0.181359	0.01138235	1	2	2
SY150420CROSSORI0002-SORT_REDUCEDDATA-FILTERED	C50A90_C50A180	24	outside	35	mixture	0.161684	0.02505893	2	2	1
SY150420CROSSORI0002-SORT_REDUCEDDATA-FILTERED	C50A90_C50A180	24	outside	37	single	-0.002761	0.969518	2	2	1
SY150420CROSSORI0002-SORT_REDUCEDDATA-FILTERED	C50A90_C50A180	24	outside	41	outside	0.054937	0.4491529	1	2	2
SY150420CROSSORI0002-SORT_REDUCEDDATA-FILTERED	C50A90_C50A180	24	outside	44	outside	0.122039	0.09173956	1	2	2
SY150420CROSSORI0002-SORT_REDUCEDDATA-FILTERED	C50A90_C50A180	24	outside	45	outside	0.114123	0.1149874	2	2	1
SY150420CROSSORI0002-SORT_REDUCEDDATA-FILTERED	C50A90_C50A180	24	outside	46	mixture	0.035365	0.6253649	1	2	2
SY150420CROSSORI0002-SORT_REDUCEDDATA-FILTERED	C50A90_C50A180	24	outside	48	outside	0.201422	0.004858339	1	2	2
SY150420CROSSORI0002-SORT_REDUCEDDATA-FILTERED	C50A90_C50A180	24	outside	5	intermediate	0.257213	0.0003049514	1	2	2
SY150420CROSSORI0002-SORT_REDUCEDDATA-FILTERED	C50A90_C50A180	24	outside	50	outside	0.146968	0.04247489	1	2	2
SY150420CROSSORI0002-SORT_REDUCEDDATA-FILTERED	C50A90_C50A180	24	outside	54	outside	0.284442	6.09619e-05	2	2	1
SY150420CROSSORI0002-SORT_REDUCEDDATA-FILTERED	C50A90_C50A180	24	outside	63	mixture	0.183204	0.0105604	1	2	2
SY150420CROSSORI0002-SORT_REDUCEDDATA-FILTERED	C50A90_C50A180	24	outside	64	outside	-0.039988	0.5818456	2	2	1
SY150420CROSSORI0002-SORT_REDUCEDDATA-FILTERED	C50A90_C50A180	24	outside	69	outside	0.2142	0.002850966	2	2	1
SY150420CROSSORI0002-SORT_REDUCEDDATA-FILTERED	C50A90_C50A180	24	outside	7	single	-0.071301	0.3231748	2	2	1
SY150420CROSSORI0002-SORT_REDUCEDDATA-FILTERED	C50A90_C50A180	24	outside	77	outside	0.069603	0.3348612	1	2	2
SY150420CROSSORI0002-SORT_REDUCEDDATA-FILTERED	C50A90_C50A180	24	outside	78	outside	0.168949	0.01852631	1	2	2
SY150420CROSSORI0002-SORT_REDUCEDDATA-FILTERED	C50A90_C50A180	24	outside	80	single	-0.082177	0.2571454	1	2	2
SY150420CROSSORI0002-SORT_REDUCEDDATA-FILTERED	C50A90_C50A180	24	outside	87	single	NaN	NaN	2	2	1
SY150420CROSSORI0002-SORT_REDUCEDDATA-FILTERED	C50A90_C50A180	24	outside	89	outside	0.24869	0.0004713024	1	2	2
SY150420CROSSORI0002-SORT_REDUCEDDATA-FILTERED	C50A90_C50A180	24	outside	91	outside	0.270556	0.0001415227	1	2	2
SY150420CROSSORI0002-SORT_REDUCEDDATA-FILTERED	C50A90_C50A180	24	outside	93	outside	0.213707	0.002917172	1	2	2
SY150420CROSSORI0002-SORT_REDUCEDDATA-FILTERED	C50A90_C50A180	24	outside	94	outside	0.136873	0.05768403	1	2	2
SY150420CROSSORI0002-SORT_REDUCEDDATA-FILTERED	C50A90_C50A180	26	outside	28	single	-0.059898	0.4116909	1	1	1
SY150420CROSSORI0002-SORT_REDUCEDDATA-FILTERED	C50A90_C50A180	26	outside	29	outside	0.256426	0.0003186874	1	1	1
SY150420CROSSORI0002-SORT_REDUCEDDATA-FILTERED	C50A90_C50A180	26	outside	3	outside	0.024962	0.7297288	2	1	2
SY150420CROSSORI0002-SORT_REDUCEDDATA-FILTERED	C50A90_C50A180	26	outside	31	outside	0.058022	0.4228424	1	1	1
SY150420CROSSORI0002-SORT_REDUCEDDATA-FILTERED	C50A90_C50A180	26	outside	34	outside	0.076137	0.2913597	2	1	2
SY150420CROSSORI0002-SORT_REDUCEDDATA-FILTERED	C50A90_C50A180	26	outside	35	mixture	0.101325	0.1619841	1	1	1
SY150420CROSSORI0002-SORT_REDUCEDDATA-FILTERED	C50A90_C50A180	26	outside	37	single	-0.065565	0.3637227	1	1	1
SY150420CROSSORI0002-SORT_REDUCEDDATA-FILTERED	C50A90_C50A180	26	outside	41	outside	-0.043379	0.5502156	2	1	2
SY150420CROSSORI0002-SORT_REDUCEDDATA-FILTERED	C50A90_C50A180	26	outside	44	outside	0.050547	0.4862602	2	1	2
SY150420CROSSORI0002-SORT_REDUCEDDATA-FILTERED	C50A90_C50A180	26	outside	45	outside	0.058776	0.4180497	1	1	1
SY150420CROSSORI0002-SORT_REDUCEDDATA-FILTERED	C50A90_C50A180	26	outside	46	mixture	-0.0207	0.7750823	2	1	2
SY150420CROSSORI0002-SORT_REDUCEDDATA-FILTERED	C50A90_C50A180	26	outside	48	outside	0.07259	0.3144868	2	1	2
SY150420CROSSORI0002-SORT_REDUCEDDATA-FILTERED	C50A90_C50A180	26	outside	5	intermediate	0.112727	0.1185555	2	1	2
SY150420CROSSORI0002-SORT_REDUCEDDATA-FILTERED	C50A90_C50A180	26	outside	50	outside	0.046987	0.5186225	2	1	2
SY150420CROSSORI0002-SORT_REDUCEDDATA-FILTERED	C50A90_C50A180	26	outside	54	outside	0.11804	0.1020644	1	1	1
SY150420CROSSORI0002-SORT_REDUCEDDATA-FILTERED	C50A90_C50A180	26	outside	63	mixture	0.285708	5.385592e-05	2	1	2
SY150420CROSSORI0002-SORT_REDUCEDDATA-FILTERED	C50A90_C50A180	26	outside	64	outside	0.089472	0.2171503	1	1	1
SY150420CROSSORI0002-SORT_REDUCEDDATA-FILTERED	C50A90_C50A180	26	outside	69	outside	0.250418	0.0004596788	1	1	1
SY150420CROSSORI0002-SORT_REDUCEDDATA-FILTERED	C50A90_C50A180	26	outside	7	single	-0.049087	0.4967009	1	1	1
SY150420CROSSORI0002-SORT_REDUCEDDATA-FILTERED	C50A90_C50A180	26	outside	77	outside	-0.024224	0.7374204	2	1	2
SY150420CROSSORI0002-SORT_REDUCEDDATA-FILTERED	C50A90_C50A180	26	outside	78	outside	-0.04	0.579743	2	1	2
SY150420CROSSORI0002-SORT_REDUCEDDATA-FILTERED	C50A90_C50A180	26	outside	80	single	-0.02489	0.7318302	2	1	2
SY150420CROSSORI0002-SORT_REDUCEDDATA-FILTERED	C50A90_C50A180	26	outside	87	single	NaN	NaN	1	1	1
SY150420CROSSORI0002-SORT_REDUCEDDATA-FILTERED	C50A90_C50A180	26	outside	89	outside	0.143263	0.04628203	2	1	2
SY150420CROSSORI0002-SORT_REDUCEDDATA-FILTERED	C50A90_C50A180	26	outside	91	outside	0.189454	0.008319551	2	1	2
SY150420CROSSORI0002-SORT_REDUCEDDATA-FILTERED	C50A90_C50A180	26	outside	93	outside	0.003578	0.9608156	2	1	2
SY150420CROSSORI0002-SORT_REDUCEDDATA-FILTERED	C50A90_C50A180	26	outside	94	outside	0.219578	0.00215358	2	1	2
SY150420CROSSORI0002-SORT_REDUCEDDATA-FILTERED	C50A90_C50A180	28	single	29	outside	-0.024865	0.7334531	1	1	1
SY150420CROSSORI0002-SORT_REDUCEDDATA-FILTERED	C50A90_C50A180	28	single	3	outside	0.029607	0.6843213	2	1	2
SY150420CROSSORI0002-SORT_REDUCEDDATA-FILTERED	C50A90_C50A180	28	single	31	outside	-0.008274	0.9097934	1	1	1
SY150420CROSSORI0002-SORT_REDUCEDDATA-FILTERED	C50A90_C50A180	28	single	34	outside	-0.133752	0.06508724	2	1	2
SY150420CROSSORI0002-SORT_REDUCEDDATA-FILTERED	C50A90_C50A180	28	single	35	mixture	-0.015394	0.8334758	1	1	1
SY150420CROSSORI0002-SORT_REDUCEDDATA-FILTERED	C50A90_C50A180	28	single	37	single	0.08086	0.2661411	1	1	1
SY150420CROSSORI0002-SORT_REDUCEDDATA-FILTERED	C50A90_C50A180	28	single	41	outside	0.025663	0.7259448	2	1	2
SY150420CROSSORI0002-SORT_REDUCEDDATA-FILTERED	C50A90_C50A180	28	single	44	outside	-0.135542	0.06293787	2	1	2
SY150420CROSSORI0002-SORT_REDUCEDDATA-FILTERED	C50A90_C50A180	28	single	45	outside	-0.088698	0.2248618	1	1	1
SY150420CROSSORI0002-SORT_REDUCEDDATA-FILTERED	C50A90_C50A180	28	single	46	mixture	0.02111	0.7725132	2	1	2
SY150420CROSSORI0002-SORT_REDUCEDDATA-FILTERED	C50A90_C50A180	28	single	48	outside	-0.085385	0.2402172	2	1	2
SY150420CROSSORI0002-SORT_REDUCEDDATA-FILTERED	C50A90_C50A180	28	single	5	intermediate	-0.121497	0.09494758	2	1	2
SY150420CROSSORI0002-SORT_REDUCEDDATA-FILTERED	C50A90_C50A180	28	single	50	outside	0.043534	0.5530373	2	1	2
SY150420CROSSORI0002-SORT_REDUCEDDATA-FILTERED	C50A90_C50A180	28	single	54	outside	-0.136966	0.05951303	1	1	1
SY150420CROSSORI0002-SORT_REDUCEDDATA-FILTERED	C50A90_C50A180	28	single	63	mixture	-0.125738	0.08305871	2	1	2
SY150420CROSSORI0002-SORT_REDUCEDDATA-FILTERED	C50A90_C50A180	28	single	64	outside	0.062287	0.3945223	1	1	1
SY150420CROSSORI0002-SORT_REDUCEDDATA-FILTERED	C50A90_C50A180	28	single	69	outside	-0.039629	0.588226	1	1	1
SY150420CROSSORI0002-SORT_REDUCEDDATA-FILTERED	C50A90_C50A180	28	single	7	single	0.092066	0.2052571	1	1	1
SY150420CROSSORI0002-SORT_REDUCEDDATA-FILTERED	C50A90_C50A180	28	single	77	outside	-0.129234	0.07478038	2	1	2
SY150420CROSSORI0002-SORT_REDUCEDDATA-FILTERED	C50A90_C50A180	28	single	78	outside	-0.094198	0.1949131	2	1	2
SY150420CROSSORI0002-SORT_REDUCEDDATA-FILTERED	C50A90_C50A180	28	single	80	single	0.069903	0.3391752	2	1	2
SY150420CROSSORI0002-SORT_REDUCEDDATA-FILTERED	C50A90_C50A180	28	single	87	single	NaN	NaN	1	1	1
SY150420CROSSORI0002-SORT_REDUCEDDATA-FILTERED	C50A90_C50A180	28	single	89	outside	-0.170018	0.01870172	2	1	2
SY150420CROSSORI0002-SORT_REDUCEDDATA-FILTERED	C50A90_C50A180	28	single	91	outside	-0.087238	0.2313669	2	1	2
SY150420CROSSORI0002-SORT_REDUCEDDATA-FILTERED	C50A90_C50A180	28	single	93	outside	-0.045591	0.5344218	2	1	2
SY150420CROSSORI0002-SORT_REDUCEDDATA-FILTERED	C50A90_C50A180	28	single	94	outside	-0.03317	0.6495997	2	1	2
SY150420CROSSORI0002-SORT_REDUCEDDATA-FILTERED	C50A90_C50A180	29	outside	3	outside	0.16959	0.01807898	2	1	2
SY150420CROSSORI0002-SORT_REDUCEDDATA-FILTERED	C50A90_C50A180	29	outside	31	outside	-0.060554	0.4028474	1	1	1
SY150420CROSSORI0002-SORT_REDUCEDDATA-FILTERED	C50A90_C50A180	29	outside	34	outside	0.102961	0.1531142	2	1	2
SY150420CROSSORI0002-SORT_REDUCEDDATA-FILTERED	C50A90_C50A180	29	outside	35	mixture	0.130093	0.07209794	1	1	1
SY150420CROSSORI0002-SORT_REDUCEDDATA-FILTERED	C50A90_C50A180	29	outside	37	single	-0.163279	0.02291736	1	1	1
SY150420CROSSORI0002-SORT_REDUCEDDATA-FILTERED	C50A90_C50A180	29	outside	41	outside	0.049842	0.4923681	2	1	2
SY150420CROSSORI0002-SORT_REDUCEDDATA-FILTERED	C50A90_C50A180	29	outside	44	outside	0.126786	0.07970456	2	1	2
SY150420CROSSORI0002-SORT_REDUCEDDATA-FILTERED	C50A90_C50A180	29	outside	45	outside	0.238453	0.0008662895	1	1	1
SY150420CROSSORI0002-SORT_REDUCEDDATA-FILTERED	C50A90_C50A180	29	outside	46	mixture	0.150808	0.03630777	2	1	2
SY150420CROSSORI0002-SORT_REDUCEDDATA-FILTERED	C50A90_C50A180	29	outside	48	outside	0.255597	0.0003219364	2	1	2
SY150420CROSSORI0002-SORT_REDUCEDDATA-FILTERED	C50A90_C50A180	29	outside	5	intermediate	0.122361	0.09003312	2	1	2
SY150420CROSSORI0002-SORT_REDUCEDDATA-FILTERED	C50A90_C50A180	29	outside	50	outside	0.106656	0.1419594	2	1	2
SY150420CROSSORI0002-SORT_REDUCEDDATA-FILTERED	C50A90_C50A180	29	outside	54	outside	0.205454	0.004152157	1	1	1
SY150420CROSSORI0002-SORT_REDUCEDDATA-FILTERED	C50A90_C50A180	29	outside	63	mixture	0.119255	0.0976781	2	1	2
SY150420CROSSORI0002-SORT_REDUCEDDATA-FILTERED	C50A90_C50A180	29	outside	64	outside	0.03877	0.5934102	1	1	1
SY150420CROSSORI0002-SORT_REDUCEDDATA-FILTERED	C50A90_C50A180	29	outside	69	outside	0.203788	0.004580421	1	1	1
SY150420CROSSORI0002-SORT_REDUCEDDATA-FILTERED	C50A90_C50A180	29	outside	7	single	0.09804	0.1738318	1	1	1
SY150420CROSSORI0002-SORT_REDUCEDDATA-FILTERED	C50A90_C50A180	29	outside	77	outside	0.106353	0.1399585	2	1	2
SY150420CROSSORI0002-SORT_REDUCEDDATA-FILTERED	C50A90_C50A180	29	outside	78	outside	0.13127	0.06808083	2	1	2
SY150420CROSSORI0002-SORT_REDUCEDDATA-FILTERED	C50A90_C50A180	29	outside	80	single	0.103598	0.1527251	2	1	2
SY150420CROSSORI0002-SORT_REDUCEDDATA-FILTERED	C50A90_C50A180	29	outside	87	single	NaN	NaN	1	1	1
SY150420CROSSORI0002-SORT_REDUCEDDATA-FILTERED	C50A90_C50A180	29	outside	89	outside	0.231791	0.001145918	2	1	2
SY150420CROSSORI0002-SORT_REDUCEDDATA-FILTERED	C50A90_C50A180	29	outside	91	outside	0.293987	3.328479e-05	2	1	2
SY150420CROSSORI0002-SORT_REDUCEDDATA-FILTERED	C50A90_C50A180	29	outside	93	outside	0.248077	0.0005396984	2	1	2
SY150420CROSSORI0002-SORT_REDUCEDDATA-FILTERED	C50A90_C50A180	29	outside	94	outside	0.247168	0.000529463	2	1	2
SY150420CROSSORI0002-SORT_REDUCEDDATA-FILTERED	C50A90_C50A180	3	outside	31	outside	0.005836	0.935629	2	2	1
SY150420CROSSORI0002-SORT_REDUCEDDATA-FILTERED	C50A90_C50A180	3	outside	34	outside	0.266756	0.0001634909	1	2	2
SY150420CROSSORI0002-SORT_REDUCEDDATA-FILTERED	C50A90_C50A180	3	outside	35	mixture	0.308326	1.286803e-05	2	2	1
SY150420CROSSORI0002-SORT_REDUCEDDATA-FILTERED	C50A90_C50A180	3	outside	37	single	0.048863	0.497548	2	2	1
SY150420CROSSORI0002-SORT_REDUCEDDATA-FILTERED	C50A90_C50A180	3	outside	41	outside	0.324299	4.204581e-06	1	2	2
SY150420CROSSORI0002-SORT_REDUCEDDATA-FILTERED	C50A90_C50A180	3	outside	44	outside	0.235385	0.0009833242	1	2	2
SY150420CROSSORI0002-SORT_REDUCEDDATA-FILTERED	C50A90_C50A180	3	outside	45	outside	0.245234	0.0005873224	2	2	1
SY150420CROSSORI0002-SORT_REDUCEDDATA-FILTERED	C50A90_C50A180	3	outside	46	mixture	0.320115	5.359849e-06	1	2	2
SY150420CROSSORI0002-SORT_REDUCEDDATA-FILTERED	C50A90_C50A180	3	outside	48	outside	0.375158	6.524685e-08	1	2	2
SY150420CROSSORI0002-SORT_REDUCEDDATA-FILTERED	C50A90_C50A180	3	outside	5	intermediate	0.303769	1.663423e-05	1	2	2
SY150420CROSSORI0002-SORT_REDUCEDDATA-FILTERED	C50A90_C50A180	3	outside	50	outside	0.290636	4.323064e-05	1	2	2
SY150420CROSSORI0002-SORT_REDUCEDDATA-FILTERED	C50A90_C50A180	3	outside	54	outside	0.321345	4.908794e-06	2	2	1
SY150420CROSSORI0002-SORT_REDUCEDDATA-FILTERED	C50A90_C50A180	3	outside	63	mixture	0.092295	0.199392	1	2	2
SY150420CROSSORI0002-SORT_REDUCEDDATA-FILTERED	C50A90_C50A180	3	outside	64	outside	0.078774	0.2761801	2	2	1
SY150420CROSSORI0002-SORT_REDUCEDDATA-FILTERED	C50A90_C50A180	3	outside	69	outside	0.180751	0.01188599	2	2	1
SY150420CROSSORI0002-SORT_REDUCEDDATA-FILTERED	C50A90_C50A180	3	outside	7	single	0.238322	0.0007934489	2	2	1
SY150420CROSSORI0002-SORT_REDUCEDDATA-FILTERED	C50A90_C50A180	3	outside	77	outside	0.288408	4.337405e-05	1	2	2
SY150420CROSSORI0002-SORT_REDUCEDDATA-FILTERED	C50A90_C50A180	3	outside	78	outside	0.22578	0.001505287	1	2	2
SY150420CROSSORI0002-SORT_REDUCEDDATA-FILTERED	C50A90_C50A180	3	outside	80	single	0.163827	0.02281181	1	2	2
SY150420CROSSORI0002-SORT_REDUCEDDATA-FILTERED	C50A90_C50A180	3	outside	87	single	NaN	NaN	2	2	1
SY150420CROSSORI0002-SORT_REDUCEDDATA-FILTERED	C50A90_C50A180	3	outside	89	outside	0.308404	1.152786e-05	1	2	2
SY150420CROSSORI0002-SORT_REDUCEDDATA-FILTERED	C50A90_C50A180	3	outside	91	outside	0.235622	0.0009419691	1	2	2
SY150420CROSSORI0002-SORT_REDUCEDDATA-FILTERED	C50A90_C50A180	3	outside	93	outside	0.265026	0.0002032159	1	2	2
SY150420CROSSORI0002-SORT_REDUCEDDATA-FILTERED	C50A90_C50A180	3	outside	94	outside	0.249276	0.0004564937	1	2	2
SY150420CROSSORI0002-SORT_REDUCEDDATA-FILTERED	C50A90_C50A180	31	outside	34	outside	0.161712	0.02427903	2	1	2
SY150420CROSSORI0002-SORT_REDUCEDDATA-FILTERED	C50A90_C50A180	31	outside	35	mixture	-0.029849	0.681082	1	1	1
SY150420CROSSORI0002-SORT_REDUCEDDATA-FILTERED	C50A90_C50A180	31	outside	37	single	0.072834	0.3128541	1	1	1
SY150420CROSSORI0002-SORT_REDUCEDDATA-FILTERED	C50A90_C50A180	31	outside	41	outside	0.047829	0.5100285	2	1	2
SY150420CROSSORI0002-SORT_REDUCEDDATA-FILTERED	C50A90_C50A180	31	outside	44	outside	-0.056872	0.4333146	2	1	2
SY150420CROSSORI0002-SORT_REDUCEDDATA-FILTERED	C50A90_C50A180	31	outside	45	outside	0.110117	0.1283864	1	1	1
SY150420CROSSORI0002-SORT_REDUCEDDATA-FILTERED	C50A90_C50A180	31	outside	46	mixture	-0.165567	0.02138626	2	1	2
SY150420CROSSORI0002-SORT_REDUCEDDATA-FILTERED	C50A90_C50A180	31	outside	48	outside	-0.078698	0.2753855	2	1	2
SY150420CROSSORI0002-SORT_REDUCEDDATA-FILTERED	C50A90_C50A180	31	outside	5	intermediate	0.185094	0.009966011	2	1	2
SY150420CROSSORI0002-SORT_REDUCEDDATA-FILTERED	C50A90_C50A180	31	outside	50	outside	0.019167	0.7924098	2	1	2
SY150420CROSSORI0002-SORT_REDUCEDDATA-FILTERED	C50A90_C50A180	31	outside	54	outside	0.178043	0.01324133	1	1	1
SY150420CROSSORI0002-SORT_REDUCEDDATA-FILTERED	C50A90_C50A180	31	outside	63	mixture	0.173903	0.01530662	2	1	2
SY150420CROSSORI0002-SORT_REDUCEDDATA-FILTERED	C50A90_C50A180	31	outside	64	outside	-0.037342	0.6070907	1	1	1
SY150420CROSSORI0002-SORT_REDUCEDDATA-FILTERED	C50A90_C50A180	31	outside	69	outside	-0.062924	0.3859021	1	1	1
SY150420CROSSORI0002-SORT_REDUCEDDATA-FILTERED	C50A90_C50A180	31	outside	7	single	-0.022753	0.7528291	1	1	1
SY150420CROSSORI0002-SORT_REDUCEDDATA-FILTERED	C50A90_C50A180	31	outside	77	outside	0.012268	0.8651898	2	1	2
SY150420CROSSORI0002-SORT_REDUCEDDATA-FILTERED	C50A90_C50A180	31	outside	78	outside	0.085527	0.2357288	2	1	2
SY150420CROSSORI0002-SORT_REDUCEDDATA-FILTERED	C50A90_C50A180	31	outside	80	single	-0.07181	0.3222689	2	1	2
SY150420CROSSORI0002-SORT_REDUCEDDATA-FILTERED	C50A90_C50A180	31	outside	87	single	NaN	NaN	1	1	1
SY150420CROSSORI0002-SORT_REDUCEDDATA-FILTERED	C50A90_C50A180	31	outside	89	outside	0.003897	0.9569948	2	1	2
SY150420CROSSORI0002-SORT_REDUCEDDATA-FILTERED	C50A90_C50A180	31	outside	91	outside	0.012167	0.8666373	2	1	2
SY150420CROSSORI0002-SORT_REDUCEDDATA-FILTERED	C50A90_C50A180	31	outside	93	outside	-0.017045	0.8149547	2	1	2
SY150420CROSSORI0002-SORT_REDUCEDDATA-FILTERED	C50A90_C50A180	31	outside	94	outside	0.134676	0.06185417	2	1	2
SY150420CROSSORI0002-SORT_REDUCEDDATA-FILTERED	C50A90_C50A180	34	outside	35	mixture	0.27179	0.00013156	2	2	1
SY150420CROSSORI0002-SORT_REDUCEDDATA-FILTERED	C50A90_C50A180	34	outside	37	single	0.052362	0.4672262	2	2	1
SY150420CROSSORI0002-SORT_REDUCEDDATA-FILTERED	C50A90_C50A180	34	outside	41	outside	0.335691	1.819567e-06	1	2	2
SY150420CROSSORI0002-SORT_REDUCEDDATA-FILTERED	C50A90_C50A180	34	outside	44	outside	0.257744	0.0002960009	1	2	2
SY150420CROSSORI0002-SORT_REDUCEDDATA-FILTERED	C50A90_C50A180	34	outside	45	outside	0.366608	1.573734e-07	2	2	1
SY150420CROSSORI0002-SORT_REDUCEDDATA-FILTERED	C50A90_C50A180	34	outside	46	mixture	0.448707	5.322689e-11	1	2	2
SY150420CROSSORI0002-SORT_REDUCEDDATA-FILTERED	C50A90_C50A180	34	outside	48	outside	0.492049	2.765349e-13	1	2	2
SY150420CROSSORI0002-SORT_REDUCEDDATA-FILTERED	C50A90_C50A180	34	outside	5	intermediate	0.352335	4.698146e-07	1	2	2
SY150420CROSSORI0002-SORT_REDUCEDDATA-FILTERED	C50A90_C50A180	34	outside	50	outside	0.241461	0.0007408492	1	2	2
SY150420CROSSORI0002-SORT_REDUCEDDATA-FILTERED	C50A90_C50A180	34	outside	54	outside	0.472972	3.312234e-12	2	2	1
SY150420CROSSORI0002-SORT_REDUCEDDATA-FILTERED	C50A90_C50A180	34	outside	63	mixture	0.284247	5.645375e-05	1	2	2
SY150420CROSSORI0002-SORT_REDUCEDDATA-FILTERED	C50A90_C50A180	34	outside	64	outside	0.067346	0.3520713	2	2	1
SY150420CROSSORI0002-SORT_REDUCEDDATA-FILTERED	C50A90_C50A180	34	outside	69	outside	0.16717	0.02014211	2	2	1
SY150420CROSSORI0002-SORT_REDUCEDDATA-FILTERED	C50A90_C50A180	34	outside	7	single	0.217403	0.002265996	2	2	1
SY150420CROSSORI0002-SORT_REDUCEDDATA-FILTERED	C50A90_C50A180	34	outside	77	outside	0.298028	2.321035e-05	1	2	2
SY150420CROSSORI0002-SORT_REDUCEDDATA-FILTERED	C50A90_C50A180	34	outside	78	outside	0.240216	0.0007182123	1	2	2
SY150420CROSSORI0002-SORT_REDUCEDDATA-FILTERED	C50A90_C50A180	34	outside	80	single	-0.021041	0.7714761	1	2	2
SY150420CROSSORI0002-SORT_REDUCEDDATA-FILTERED	C50A90_C50A180	34	outside	87	single	NaN	NaN	2	2	1
SY150420CROSSORI0002-SORT_REDUCEDDATA-FILTERED	C50A90_C50A180	34	outside	89	outside	0.495711	1.730414e-13	1	2	2
SY150420CROSSORI0002-SORT_REDUCEDDATA-FILTERED	C50A90_C50A180	34	outside	91	outside	0.403889	5.223819e-09	1	2	2
SY150420CROSSORI0002-SORT_REDUCEDDATA-FILTERED	C50A90_C50A180	34	outside	93	outside	0.356913	3.742741e-07	1	2	2
SY150420CROSSORI0002-SORT_REDUCEDDATA-FILTERED	C50A90_C50A180	34	outside	94	outside	0.406841	3.941105e-09	1	2	2
SY150420CROSSORI0002-SORT_REDUCEDDATA-FILTERED	C50A90_C50A180	35	mixture	37	single	-0.016073	0.8244297	1	1	1
SY150420CROSSORI0002-SORT_REDUCEDDATA-FILTERED	C50A90_C50A180	35	mixture	41	outside	0.397599	1.126462e-08	2	1	2
SY150420CROSSORI0002-SORT_REDUCEDDATA-FILTERED	C50A90_C50A180	35	mixture	44	outside	0.386322	3.393266e-08	2	1	2
SY150420CROSSORI0002-SORT_REDUCEDDATA-FILTERED	C50A90_C50A180	35	mixture	45	outside	0.221064	0.002060544	1	1	1
SY150420CROSSORI0002-SORT_REDUCEDDATA-FILTERED	C50A90_C50A180	35	mixture	46	mixture	0.412266	2.822408e-09	2	1	2
SY150420CROSSORI0002-SORT_REDUCEDDATA-FILTERED	C50A90_C50A180	35	mixture	48	outside	0.402708	6.399233e-09	2	1	2
SY150420CROSSORI0002-SORT_REDUCEDDATA-FILTERED	C50A90_C50A180	35	mixture	5	intermediate	0.303322	1.803097e-05	2	1	2
SY150420CROSSORI0002-SORT_REDUCEDDATA-FILTERED	C50A90_C50A180	35	mixture	50	outside	0.430366	5.168654e-10	2	1	2
SY150420CROSSORI0002-SORT_REDUCEDDATA-FILTERED	C50A90_C50A180	35	mixture	54	outside	0.340283	1.285794e-06	1	1	1
SY150420CROSSORI0002-SORT_REDUCEDDATA-FILTERED	C50A90_C50A180	35	mixture	63	mixture	0.113121	0.117265	2	1	2
SY150420CROSSORI0002-SORT_REDUCEDDATA-FILTERED	C50A90_C50A180	35	mixture	64	outside	0.096187	0.1856105	1	1	1
SY150420CROSSORI0002-SORT_REDUCEDDATA-FILTERED	C50A90_C50A180	35	mixture	69	outside	0.219495	0.002221218	1	1	1
SY150420CROSSORI0002-SORT_REDUCEDDATA-FILTERED	C50A90_C50A180	35	mixture	7	single	0.292447	3.675336e-05	1	1	1
SY150420CROSSORI0002-SORT_REDUCEDDATA-FILTERED	C50A90_C50A180	35	mixture	77	outside	0.174448	0.01524918	2	1	2
SY150420CROSSORI0002-SORT_REDUCEDDATA-FILTERED	C50A90_C50A180	35	mixture	78	outside	0.164167	0.02252673	2	1	2
SY150420CROSSORI0002-SORT_REDUCEDDATA-FILTERED	C50A90_C50A180	35	mixture	80	single	0.041866	0.5652581	2	1	2
SY150420CROSSORI0002-SORT_REDUCEDDATA-FILTERED	C50A90_C50A180	35	mixture	87	single	NaN	NaN	1	1	1
SY150420CROSSORI0002-SORT_REDUCEDDATA-FILTERED	C50A90_C50A180	35	mixture	89	outside	0.341455	1.175701e-06	2	1	2
SY150420CROSSORI0002-SORT_REDUCEDDATA-FILTERED	C50A90_C50A180	35	mixture	91	outside	0.304237	1.784768e-05	2	1	2
SY150420CROSSORI0002-SORT_REDUCEDDATA-FILTERED	C50A90_C50A180	35	mixture	93	outside	0.233261	0.001200087	2	1	2
SY150420CROSSORI0002-SORT_REDUCEDDATA-FILTERED	C50A90_C50A180	35	mixture	94	outside	0.18658	0.009375142	2	1	2
SY150420CROSSORI0002-SORT_REDUCEDDATA-FILTERED	C50A90_C50A180	37	single	41	outside	0.003421	0.9623401	2	1	2
SY150420CROSSORI0002-SORT_REDUCEDDATA-FILTERED	C50A90_C50A180	37	single	44	outside	-0.009601	0.8945694	2	1	2
SY150420CROSSORI0002-SORT_REDUCEDDATA-FILTERED	C50A90_C50A180	37	single	45	outside	-0.04081	0.5730904	1	1	1
SY150420CROSSORI0002-SORT_REDUCEDDATA-FILTERED	C50A90_C50A180	37	single	46	mixture	0.107503	0.1356994	2	1	2
SY150420CROSSORI0002-SORT_REDUCEDDATA-FILTERED	C50A90_C50A180	37	single	48	outside	0.001838	0.9796521	2	1	2
SY150420CROSSORI0002-SORT_REDUCEDDATA-FILTERED	C50A90_C50A180	37	single	5	intermediate	-0.038171	0.5972086	2	1	2
SY150420CROSSORI0002-SORT_REDUCEDDATA-FILTERED	C50A90_C50A180	37	single	50	outside	0.142887	0.04802735	2	1	2
SY150420CROSSORI0002-SORT_REDUCEDDATA-FILTERED	C50A90_C50A180	37	single	54	outside	0.003006	0.9668144	1	1	1
SY150420CROSSORI0002-SORT_REDUCEDDATA-FILTERED	C50A90_C50A180	37	single	63	mixture	-0.019347	0.788351	2	1	2
SY150420CROSSORI0002-SORT_REDUCEDDATA-FILTERED	C50A90_C50A180	37	single	64	outside	0.086845	0.2297804	1	1	1
SY150420CROSSORI0002-SORT_REDUCEDDATA-FILTERED	C50A90_C50A180	37	single	69	outside	-0.09215	0.2024549	1	1	1
SY150420CROSSORI0002-SORT_REDUCEDDATA-FILTERED	C50A90_C50A180	37	single	7	single	0.067955	0.3452031	1	1	1
SY150420CROSSORI0002-SORT_REDUCEDDATA-FILTERED	C50A90_C50A180	37	single	77	outside	0.039894	0.5797641	2	1	2
SY150420CROSSORI0002-SORT_REDUCEDDATA-FILTERED	C50A90_C50A180	37	single	78	outside	-0.019362	0.7881922	2	1	2
SY150420CROSSORI0002-SORT_REDUCEDDATA-FILTERED	C50A90_C50A180	37	single	80	single	-0.049698	0.4924867	2	1	2
SY150420CROSSORI0002-SORT_REDUCEDDATA-FILTERED	C50A90_C50A180	37	single	87	single	NaN	NaN	1	1	1
SY150420CROSSORI0002-SORT_REDUCEDDATA-FILTERED	C50A90_C50A180	37	single	89	outside	-0.029873	0.6784579	2	1	2
SY150420CROSSORI0002-SORT_REDUCEDDATA-FILTERED	C50A90_C50A180	37	single	91	outside	-0.069376	0.336447	2	1	2
SY150420CROSSORI0002-SORT_REDUCEDDATA-FILTERED	C50A90_C50A180	37	single	93	outside	-1.6e-05	0.9998264	2	1	2
SY150420CROSSORI0002-SORT_REDUCEDDATA-FILTERED	C50A90_C50A180	37	single	94	outside	-0.115052	0.110168	2	1	2
SY150420CROSSORI0002-SORT_REDUCEDDATA-FILTERED	C50A90_C50A180	41	outside	44	outside	0.137958	0.05701198	1	2	2
SY150420CROSSORI0002-SORT_REDUCEDDATA-FILTERED	C50A90_C50A180	41	outside	45	outside	0.294897	3.292339e-05	2	2	1
SY150420CROSSORI0002-SORT_REDUCEDDATA-FILTERED	C50A90_C50A180	41	outside	46	mixture	0.325177	4.183617e-06	1	2	2
SY150420CROSSORI0002-SORT_REDUCEDDATA-FILTERED	C50A90_C50A180	41	outside	48	outside	0.4473	6.962241e-11	1	2	2
SY150420CROSSORI0002-SORT_REDUCEDDATA-FILTERED	C50A90_C50A180	41	outside	5	intermediate	0.301202	2.076344e-05	1	2	2
SY150420CROSSORI0002-SORT_REDUCEDDATA-FILTERED	C50A90_C50A180	41	outside	50	outside	0.367245	1.733339e-07	1	2	2
SY150420CROSSORI0002-SORT_REDUCEDDATA-FILTERED	C50A90_C50A180	41	outside	54	outside	0.278724	8.670235e-05	2	2	1
SY150420CROSSORI0002-SORT_REDUCEDDATA-FILTERED	C50A90_C50A180	41	outside	63	mixture	0.129713	0.07218855	1	2	2
SY150420CROSSORI0002-SORT_REDUCEDDATA-FILTERED	C50A90_C50A180	41	outside	64	outside	0.088621	0.222796	2	2	1
SY150420CROSSORI0002-SORT_REDUCEDDATA-FILTERED	C50A90_C50A180	41	outside	69	outside	0.139332	0.05392449	2	2	1
SY150420CROSSORI0002-SORT_REDUCEDDATA-FILTERED	C50A90_C50A180	41	outside	7	single	0.261927	0.0002335883	2	2	1
SY150420CROSSORI0002-SORT_REDUCEDDATA-FILTERED	C50A90_C50A180	41	outside	77	outside	0.271291	0.0001355026	1	2	2
SY150420CROSSORI0002-SORT_REDUCEDDATA-FILTERED	C50A90_C50A180	41	outside	78	outside	0.276011	0.0001022012	1	2	2
SY150420CROSSORI0002-SORT_REDUCEDDATA-FILTERED	C50A90_C50A180	41	outside	80	single	0.000563	0.9938276	1	2	2
SY150420CROSSORI0002-SORT_REDUCEDDATA-FILTERED	C50A90_C50A180	41	outside	87	single	NaN	NaN	2	2	1
SY150420CROSSORI0002-SORT_REDUCEDDATA-FILTERED	C50A90_C50A180	41	outside	89	outside	0.371233	1.066574e-07	1	2	2
SY150420CROSSORI0002-SORT_REDUCEDDATA-FILTERED	C50A90_C50A180	41	outside	91	outside	0.310626	1.159764e-05	1	2	2
SY150420CROSSORI0002-SORT_REDUCEDDATA-FILTERED	C50A90_C50A180	41	outside	93	outside	0.275675	0.0001182601	1	2	2
SY150420CROSSORI0002-SORT_REDUCEDDATA-FILTERED	C50A90_C50A180	41	outside	94	outside	0.279522	8.258283e-05	1	2	2
SY150420CROSSORI0002-SORT_REDUCEDDATA-FILTERED	C50A90_C50A180	44	outside	45	outside	0.193918	0.007188801	2	2	1
SY150420CROSSORI0002-SORT_REDUCEDDATA-FILTERED	C50A90_C50A180	44	outside	46	mixture	0.364573	2.006545e-07	1	2	2
SY150420CROSSORI0002-SORT_REDUCEDDATA-FILTERED	C50A90_C50A180	44	outside	48	outside	0.44478	9.152093e-11	1	2	2
SY150420CROSSORI0002-SORT_REDUCEDDATA-FILTERED	C50A90_C50A180	44	outside	5	intermediate	0.349256	6.867344e-07	1	2	2
SY150420CROSSORI0002-SORT_REDUCEDDATA-FILTERED	C50A90_C50A180	44	outside	50	outside	0.282477	7.857733e-05	1	2	2
SY150420CROSSORI0002-SORT_REDUCEDDATA-FILTERED	C50A90_C50A180	44	outside	54	outside	0.339928	1.40812e-06	2	2	1
SY150420CROSSORI0002-SORT_REDUCEDDATA-FILTERED	C50A90_C50A180	44	outside	63	mixture	0.033133	0.6473544	1	2	2
SY150420CROSSORI0002-SORT_REDUCEDDATA-FILTERED	C50A90_C50A180	44	outside	64	outside	-0.000241	0.9973595	2	2	1
SY150420CROSSORI0002-SORT_REDUCEDDATA-FILTERED	C50A90_C50A180	44	outside	69	outside	0.165004	0.02254352	2	2	1
SY150420CROSSORI0002-SORT_REDUCEDDATA-FILTERED	C50A90_C50A180	44	outside	7	single	0.199145	0.005494675	2	2	1
SY150420CROSSORI0002-SORT_REDUCEDDATA-FILTERED	C50A90_C50A180	44	outside	77	outside	0.341303	1.189483e-06	1	2	2
SY150420CROSSORI0002-SORT_REDUCEDDATA-FILTERED	C50A90_C50A180	44	outside	78	outside	0.175363	0.0147145	1	2	2
SY150420CROSSORI0002-SORT_REDUCEDDATA-FILTERED	C50A90_C50A180	44	outside	80	single	0.194389	0.00704688	1	2	2
SY150420CROSSORI0002-SORT_REDUCEDDATA-FILTERED	C50A90_C50A180	44	outside	87	single	NaN	NaN	2	2	1
SY150420CROSSORI0002-SORT_REDUCEDDATA-FILTERED	C50A90_C50A180	44	outside	89	outside	0.430112	4.301189e-10	1	2	2
SY150420CROSSORI0002-SORT_REDUCEDDATA-FILTERED	C50A90_C50A180	44	outside	91	outside	0.31252	1.018634e-05	1	2	2
SY150420CROSSORI0002-SORT_REDUCEDDATA-FILTERED	C50A90_C50A180	44	outside	93	outside	0.194267	0.007083378	1	2	2
SY150420CROSSORI0002-SORT_REDUCEDDATA-FILTERED	C50A90_C50A180	44	outside	94	outside	0.272915	0.0001282008	1	2	2
SY150420CROSSORI0002-SORT_REDUCEDDATA-FILTERED	C50A90_C50A180	45	outside	46	mixture	0.190858	0.007843158	2	1	2
SY150420CROSSORI0002-SORT_REDUCEDDATA-FILTERED	C50A90_C50A180	45	outside	48	outside	0.428424	5.115915e-10	2	1	2
SY150420CROSSORI0002-SORT_REDUCEDDATA-FILTERED	C50A90_C50A180	45	outside	5	intermediate	0.350676	5.739441e-07	2	1	2
SY150420CROSSORI0002-SORT_REDUCEDDATA-FILTERED	C50A90_C50A180	45	outside	50	outside	0.258818	0.000300055	2	1	2
SY150420CROSSORI0002-SORT_REDUCEDDATA-FILTERED	C50A90_C50A180	45	outside	54	outside	0.40502	5.143293e-09	1	1	1
SY150420CROSSORI0002-SORT_REDUCEDDATA-FILTERED	C50A90_C50A180	45	outside	63	mixture	0.098864	0.1713473	2	1	2
SY150420CROSSORI0002-SORT_REDUCEDDATA-FILTERED	C50A90_C50A180	45	outside	64	outside	-0.115172	0.1126151	1	1	1
SY150420CROSSORI0002-SORT_REDUCEDDATA-FILTERED	C50A90_C50A180	45	outside	69	outside	0.216046	0.002547563	1	1	1
SY150420CROSSORI0002-SORT_REDUCEDDATA-FILTERED	C50A90_C50A180	45	outside	7	single	0.268771	0.0001571993	1	1	1
SY150420CROSSORI0002-SORT_REDUCEDDATA-FILTERED	C50A90_C50A180	45	outside	77	outside	0.291634	3.871742e-05	2	1	2
SY150420CROSSORI0002-SORT_REDUCEDDATA-FILTERED	C50A90_C50A180	45	outside	78	outside	0.341725	1.15163e-06	2	1	2
SY150420CROSSORI0002-SORT_REDUCEDDATA-FILTERED	C50A90_C50A180	45	outside	80	single	0.137746	0.0573983	2	1	2
SY150420CROSSORI0002-SORT_REDUCEDDATA-FILTERED	C50A90_C50A180	45	outside	87	single	NaN	NaN	1	1	1
SY150420CROSSORI0002-SORT_REDUCEDDATA-FILTERED	C50A90_C50A180	45	outside	89	outside	0.423944	8.067664e-10	2	1	2
SY150420CROSSORI0002-SORT_REDUCEDDATA-FILTERED	C50A90_C50A180	45	outside	91	outside	0.387342	2.851476e-08	2	1	2
SY150420CROSSORI0002-SORT_REDUCEDDATA-FILTERED	C50A90_C50A180	45	outside	93	outside	0.314349	1.001282e-05	2	1	2
SY150420CROSSORI0002-SORT_REDUCEDDATA-FILTERED	C50A90_C50A180	45	outside	94	outside	0.377449	6.262791e-08	2	1	2
SY150420CROSSORI0002-SORT_REDUCEDDATA-FILTERED	C50A90_C50A180	46	mixture	48	outside	0.46765	6.206565e-12	1	2	2
SY150420CROSSORI0002-SORT_REDUCEDDATA-FILTERED	C50A90_C50A180	46	mixture	5	intermediate	0.211123	0.00320606	1	2	2
SY150420CROSSORI0002-SORT_REDUCEDDATA-FILTERED	C50A90_C50A180	46	mixture	50	outside	0.316695	8.062727e-06	1	2	2
SY150420CROSSORI0002-SORT_REDUCEDDATA-FILTERED	C50A90_C50A180	46	mixture	54	outside	0.301855	1.988265e-05	2	2	1
SY150420CROSSORI0002-SORT_REDUCEDDATA-FILTERED	C50A90_C50A180	46	mixture	63	mixture	0.204326	0.004266457	1	2	2
SY150420CROSSORI0002-SORT_REDUCEDDATA-FILTERED	C50A90_C50A180	46	mixture	64	outside	0.106584	0.1411783	2	2	1
SY150420CROSSORI0002-SORT_REDUCEDDATA-FILTERED	C50A90_C50A180	46	mixture	69	outside	0.116791	0.1057667	2	2	1
SY150420CROSSORI0002-SORT_REDUCEDDATA-FILTERED	C50A90_C50A180	46	mixture	7	single	0.385719	2.789357e-08	2	2	1
SY150420CROSSORI0002-SORT_REDUCEDDATA-FILTERED	C50A90_C50A180	46	mixture	77	outside	0.145638	0.04274265	1	2	2
SY150420CROSSORI0002-SORT_REDUCEDDATA-FILTERED	C50A90_C50A180	46	mixture	78	outside	0.136077	0.05850519	1	2	2
SY150420CROSSORI0002-SORT_REDUCEDDATA-FILTERED	C50A90_C50A180	46	mixture	80	single	0.047121	0.516318	1	2	2
SY150420CROSSORI0002-SORT_REDUCEDDATA-FILTERED	C50A90_C50A180	46	mixture	87	single	NaN	NaN	2	2	1
SY150420CROSSORI0002-SORT_REDUCEDDATA-FILTERED	C50A90_C50A180	46	mixture	89	outside	0.331355	2.365026e-06	1	2	2
SY150420CROSSORI0002-SORT_REDUCEDDATA-FILTERED	C50A90_C50A180	46	mixture	91	outside	0.323142	4.569442e-06	1	2	2
SY150420CROSSORI0002-SORT_REDUCEDDATA-FILTERED	C50A90_C50A180	46	mixture	93	outside	0.255294	0.0003648042	1	2	2
SY150420CROSSORI0002-SORT_REDUCEDDATA-FILTERED	C50A90_C50A180	46	mixture	94	outside	0.182561	0.01104914	1	2	2
SY150420CROSSORI0002-SORT_REDUCEDDATA-FILTERED	C50A90_C50A180	48	outside	5	intermediate	0.390762	1.770116e-08	1	2	2
SY150420CROSSORI0002-SORT_REDUCEDDATA-FILTERED	C50A90_C50A180	48	outside	50	outside	0.394908	1.441683e-08	1	2	2
SY150420CROSSORI0002-SORT_REDUCEDDATA-FILTERED	C50A90_C50A180	48	outside	54	outside	0.45985	1.527814e-11	2	2	1
SY150420CROSSORI0002-SORT_REDUCEDDATA-FILTERED	C50A90_C50A180	48	outside	63	mixture	0.233611	0.001013231	1	2	2
SY150420CROSSORI0002-SORT_REDUCEDDATA-FILTERED	C50A90_C50A180	48	outside	64	outside	0.038505	0.5949692	2	2	1
SY150420CROSSORI0002-SORT_REDUCEDDATA-FILTERED	C50A90_C50A180	48	outside	69	outside	0.363959	1.961026e-07	2	2	1
SY150420CROSSORI0002-SORT_REDUCEDDATA-FILTERED	C50A90_C50A180	48	outside	7	single	0.335232	1.66359e-06	2	2	1
SY150420CROSSORI0002-SORT_REDUCEDDATA-FILTERED	C50A90_C50A180	48	outside	77	outside	0.346923	6.745303e-07	1	2	2
SY150420CROSSORI0002-SORT_REDUCEDDATA-FILTERED	C50A90_C50A180	48	outside	78	outside	0.293039	3.21892e-05	1	2	2
SY150420CROSSORI0002-SORT_REDUCEDDATA-FILTERED	C50A90_C50A180	48	outside	80	single	0.157972	0.02822448	1	2	2
SY150420CROSSORI0002-SORT_REDUCEDDATA-FILTERED	C50A90_C50A180	48	outside	87	single	NaN	NaN	2	2	1
SY150420CROSSORI0002-SORT_REDUCEDDATA-FILTERED	C50A90_C50A180	48	outside	89	outside	0.648636	1.152616e-24	1	2	2
SY150420CROSSORI0002-SORT_REDUCEDDATA-FILTERED	C50A90_C50A180	48	outside	91	outside	0.447128	6.329637e-11	1	2	2
SY150420CROSSORI0002-SORT_REDUCEDDATA-FILTERED	C50A90_C50A180	48	outside	93	outside	0.374099	9.032275e-08	1	2	2
SY150420CROSSORI0002-SORT_REDUCEDDATA-FILTERED	C50A90_C50A180	48	outside	94	outside	0.387485	2.380711e-08	1	2	2
SY150420CROSSORI0002-SORT_REDUCEDDATA-FILTERED	C50A90_C50A180	5	intermediate	50	outside	0.340079	1.392102e-06	1	2	2
SY150420CROSSORI0002-SORT_REDUCEDDATA-FILTERED	C50A90_C50A180	5	intermediate	54	outside	0.370342	1.065704e-07	2	2	1
SY150420CROSSORI0002-SORT_REDUCEDDATA-FILTERED	C50A90_C50A180	5	intermediate	63	mixture	0.25945	0.0002590703	1	2	2
SY150420CROSSORI0002-SORT_REDUCEDDATA-FILTERED	C50A90_C50A180	5	intermediate	64	outside	0.038981	0.5913964	2	2	1
SY150420CROSSORI0002-SORT_REDUCEDDATA-FILTERED	C50A90_C50A180	5	intermediate	69	outside	0.290051	4.283276e-05	2	2	1
SY150420CROSSORI0002-SORT_REDUCEDDATA-FILTERED	C50A90_C50A180	5	intermediate	7	single	0.152559	0.03370172	2	2	1
SY150420CROSSORI0002-SORT_REDUCEDDATA-FILTERED	C50A90_C50A180	5	intermediate	77	outside	0.283437	6.208566e-05	1	2	2
SY150420CROSSORI0002-SORT_REDUCEDDATA-FILTERED	C50A90_C50A180	5	intermediate	78	outside	0.171178	0.01701103	1	2	2
SY150420CROSSORI0002-SORT_REDUCEDDATA-FILTERED	C50A90_C50A180	5	intermediate	80	single	0.126224	0.08105914	1	2	2
SY150420CROSSORI0002-SORT_REDUCEDDATA-FILTERED	C50A90_C50A180	5	intermediate	87	single	NaN	NaN	2	2	1
SY150420CROSSORI0002-SORT_REDUCEDDATA-FILTERED	C50A90_C50A180	5	intermediate	89	outside	0.448871	5.227889e-11	1	2	2
SY150420CROSSORI0002-SORT_REDUCEDDATA-FILTERED	C50A90_C50A180	5	intermediate	91	outside	0.412586	2.486559e-09	1	2	2
SY150420CROSSORI0002-SORT_REDUCEDDATA-FILTERED	C50A90_C50A180	5	intermediate	93	outside	0.23546	0.001041819	1	2	2
SY150420CROSSORI0002-SORT_REDUCEDDATA-FILTERED	C50A90_C50A180	5	intermediate	94	outside	0.461516	1.262859e-11	1	2	2
SY150420CROSSORI0002-SORT_REDUCEDDATA-FILTERED	C50A90_C50A180	50	outside	54	outside	0.25491	0.0003594367	2	2	1
SY150420CROSSORI0002-SORT_REDUCEDDATA-FILTERED	C50A90_C50A180	50	outside	63	mixture	0.12424	0.08599145	1	2	2
SY150420CROSSORI0002-SORT_REDUCEDDATA-FILTERED	C50A90_C50A180	50	outside	64	outside	0.082976	0.2550537	2	2	1
SY150420CROSSORI0002-SORT_REDUCEDDATA-FILTERED	C50A90_C50A180	50	outside	69	outside	0.222984	0.001931273	2	2	1
SY150420CROSSORI0002-SORT_REDUCEDDATA-FILTERED	C50A90_C50A180	50	outside	7	single	0.338697	1.545509e-06	2	2	1
SY150420CROSSORI0002-SORT_REDUCEDDATA-FILTERED	C50A90_C50A180	50	outside	77	outside	0.309858	1.222084e-05	1	2	2
SY150420CROSSORI0002-SORT_REDUCEDDATA-FILTERED	C50A90_C50A180	50	outside	78	outside	0.18225	0.011404	1	2	2
SY150420CROSSORI0002-SORT_REDUCEDDATA-FILTERED	C50A90_C50A180	50	outside	80	single	0.095787	0.1886282	1	2	2
SY150420CROSSORI0002-SORT_REDUCEDDATA-FILTERED	C50A90_C50A180	50	outside	87	single	NaN	NaN	2	2	1
SY150420CROSSORI0002-SORT_REDUCEDDATA-FILTERED	C50A90_C50A180	50	outside	89	outside	0.325852	3.985133e-06	1	2	2
SY150420CROSSORI0002-SORT_REDUCEDDATA-FILTERED	C50A90_C50A180	50	outside	91	outside	0.276536	0.0001077212	1	2	2
SY150420CROSSORI0002-SORT_REDUCEDDATA-FILTERED	C50A90_C50A180	50	outside	93	outside	0.219339	0.002426041	1	2	2
SY150420CROSSORI0002-SORT_REDUCEDDATA-FILTERED	C50A90_C50A180	50	outside	94	outside	0.226252	0.001601761	1	2	2
SY150420CROSSORI0002-SORT_REDUCEDDATA-FILTERED	C50A90_C50A180	54	outside	63	mixture	0.123481	0.08628178	2	1	2
SY150420CROSSORI0002-SORT_REDUCEDDATA-FILTERED	C50A90_C50A180	54	outside	64	outside	0.015773	0.8281012	1	1	1
SY150420CROSSORI0002-SORT_REDUCEDDATA-FILTERED	C50A90_C50A180	54	outside	69	outside	0.334058	2.055928e-06	1	1	1
SY150420CROSSORI0002-SORT_REDUCEDDATA-FILTERED	C50A90_C50A180	54	outside	7	single	0.26537	0.0001843422	1	1	1
SY150420CROSSORI0002-SORT_REDUCEDDATA-FILTERED	C50A90_C50A180	54	outside	77	outside	0.329369	2.73947e-06	2	1	2
SY150420CROSSORI0002-SORT_REDUCEDDATA-FILTERED	C50A90_C50A180	54	outside	78	outside	0.181168	0.01147056	2	1	2
SY150420CROSSORI0002-SORT_REDUCEDDATA-FILTERED	C50A90_C50A180	54	outside	80	single	0.104466	0.1492966	2	1	2
SY150420CROSSORI0002-SORT_REDUCEDDATA-FILTERED	C50A90_C50A180	54	outside	87	single	NaN	NaN	1	1	1
SY150420CROSSORI0002-SORT_REDUCEDDATA-FILTERED	C50A90_C50A180	54	outside	89	outside	0.532635	1.308961e-15	2	1	2
SY150420CROSSORI0002-SORT_REDUCEDDATA-FILTERED	C50A90_C50A180	54	outside	91	outside	0.465913	8.611021e-12	2	1	2
SY150420CROSSORI0002-SORT_REDUCEDDATA-FILTERED	C50A90_C50A180	54	outside	93	outside	0.264077	0.0002230127	2	1	2
SY150420CROSSORI0002-SORT_REDUCEDDATA-FILTERED	C50A90_C50A180	54	outside	94	outside	0.455718	2.44004e-11	2	1	2
SY150420CROSSORI0002-SORT_REDUCEDDATA-FILTERED	C50A90_C50A180	63	mixture	64	outside	0.088766	0.2196003	2	2	1
SY150420CROSSORI0002-SORT_REDUCEDDATA-FILTERED	C50A90_C50A180	63	mixture	69	outside	0.087487	0.2263417	2	2	1
SY150420CROSSORI0002-SORT_REDUCEDDATA-FILTERED	C50A90_C50A180	63	mixture	7	single	0.026694	0.7110598	2	2	1
SY150420CROSSORI0002-SORT_REDUCEDDATA-FILTERED	C50A90_C50A180	63	mixture	77	outside	0.002668	0.9704663	1	2	2
SY150420CROSSORI0002-SORT_REDUCEDDATA-FILTERED	C50A90_C50A180	63	mixture	78	outside	0.074227	0.3024094	1	2	2
SY150420CROSSORI0002-SORT_REDUCEDDATA-FILTERED	C50A90_C50A180	63	mixture	80	single	0.071916	0.3202801	1	2	2
SY150420CROSSORI0002-SORT_REDUCEDDATA-FILTERED	C50A90_C50A180	63	mixture	87	single	NaN	NaN	2	2	1
SY150420CROSSORI0002-SORT_REDUCEDDATA-FILTERED	C50A90_C50A180	63	mixture	89	outside	0.138709	0.05312869	1	2	2
SY150420CROSSORI0002-SORT_REDUCEDDATA-FILTERED	C50A90_C50A180	63	mixture	91	outside	0.223294	0.001750238	1	2	2
SY150420CROSSORI0002-SORT_REDUCEDDATA-FILTERED	C50A90_C50A180	63	mixture	93	outside	0.133972	0.06393856	1	2	2
SY150420CROSSORI0002-SORT_REDUCEDDATA-FILTERED	C50A90_C50A180	63	mixture	94	outside	0.182888	0.01069719	1	2	2
SY150420CROSSORI0002-SORT_REDUCEDDATA-FILTERED	C50A90_C50A180	64	outside	69	outside	0.096886	0.1824222	1	1	1
SY150420CROSSORI0002-SORT_REDUCEDDATA-FILTERED	C50A90_C50A180	64	outside	7	single	0.059365	0.412164	1	1	1
SY150420CROSSORI0002-SORT_REDUCEDDATA-FILTERED	C50A90_C50A180	64	outside	77	outside	0.023751	0.7430168	2	1	2
SY150420CROSSORI0002-SORT_REDUCEDDATA-FILTERED	C50A90_C50A180	64	outside	78	outside	-0.008098	0.9110081	2	1	2
SY150420CROSSORI0002-SORT_REDUCEDDATA-FILTERED	C50A90_C50A180	64	outside	80	single	0.020994	0.7731383	2	1	2
SY150420CROSSORI0002-SORT_REDUCEDDATA-FILTERED	C50A90_C50A180	64	outside	87	single	NaN	NaN	1	1	1
SY150420CROSSORI0002-SORT_REDUCEDDATA-FILTERED	C50A90_C50A180	64	outside	89	outside	0.024625	0.733908	2	1	2
SY150420CROSSORI0002-SORT_REDUCEDDATA-FILTERED	C50A90_C50A180	64	outside	91	outside	0.055715	0.4427497	2	1	2
SY150420CROSSORI0002-SORT_REDUCEDDATA-FILTERED	C50A90_C50A180	64	outside	93	outside	-0.039005	0.5931316	2	1	2
SY150420CROSSORI0002-SORT_REDUCEDDATA-FILTERED	C50A90_C50A180	64	outside	94	outside	-0.005594	0.9386131	2	1	2
SY150420CROSSORI0002-SORT_REDUCEDDATA-FILTERED	C50A90_C50A180	69	outside	7	single	0.19389	0.006896613	1	1	1
SY150420CROSSORI0002-SORT_REDUCEDDATA-FILTERED	C50A90_C50A180	69	outside	77	outside	0.198902	0.00555338	2	1	2
SY150420CROSSORI0002-SORT_REDUCEDDATA-FILTERED	C50A90_C50A180	69	outside	78	outside	0.123222	0.0877771	2	1	2
SY150420CROSSORI0002-SORT_REDUCEDDATA-FILTERED	C50A90_C50A180	69	outside	80	single	0.072507	0.3188622	2	1	2
SY150420CROSSORI0002-SORT_REDUCEDDATA-FILTERED	C50A90_C50A180	69	outside	87	single	NaN	NaN	1	1	1
SY150420CROSSORI0002-SORT_REDUCEDDATA-FILTERED	C50A90_C50A180	69	outside	89	outside	0.403747	5.80167e-09	2	1	2
SY150420CROSSORI0002-SORT_REDUCEDDATA-FILTERED	C50A90_C50A180	69	outside	91	outside	0.261459	0.0002491243	2	1	2
SY150420CROSSORI0002-SORT_REDUCEDDATA-FILTERED	C50A90_C50A180	69	outside	93	outside	0.19697	0.006452369	2	1	2
SY150420CROSSORI0002-SORT_REDUCEDDATA-FILTERED	C50A90_C50A180	69	outside	94	outside	0.300094	2.23429e-05	2	1	2
SY150420CROSSORI0002-SORT_REDUCEDDATA-FILTERED	C50A90_C50A180	7	single	77	outside	0.239601	0.0007419056	2	1	2
SY150420CROSSORI0002-SORT_REDUCEDDATA-FILTERED	C50A90_C50A180	7	single	78	outside	0.116613	0.1044841	2	1	2
SY150420CROSSORI0002-SORT_REDUCEDDATA-FILTERED	C50A90_C50A180	7	single	80	single	0.084845	0.2407275	2	1	2
SY150420CROSSORI0002-SORT_REDUCEDDATA-FILTERED	C50A90_C50A180	7	single	87	single	NaN	NaN	1	1	1
SY150420CROSSORI0002-SORT_REDUCEDDATA-FILTERED	C50A90_C50A180	7	single	89	outside	0.248614	0.0004573321	2	1	2
SY150420CROSSORI0002-SORT_REDUCEDDATA-FILTERED	C50A90_C50A180	7	single	91	outside	0.215628	0.002531515	2	1	2
SY150420CROSSORI0002-SORT_REDUCEDDATA-FILTERED	C50A90_C50A180	7	single	93	outside	0.065415	0.3673421	2	1	2
SY150420CROSSORI0002-SORT_REDUCEDDATA-FILTERED	C50A90_C50A180	7	single	94	outside	0.199811	0.005217639	2	1	2
SY150420CROSSORI0002-SORT_REDUCEDDATA-FILTERED	C50A90_C50A180	77	outside	78	outside	0.200211	0.00501161	1	2	2
SY150420CROSSORI0002-SORT_REDUCEDDATA-FILTERED	C50A90_C50A180	77	outside	80	single	0.257014	0.000308377	1	2	2
SY150420CROSSORI0002-SORT_REDUCEDDATA-FILTERED	C50A90_C50A180	77	outside	87	single	NaN	NaN	2	2	1
SY150420CROSSORI0002-SORT_REDUCEDDATA-FILTERED	C50A90_C50A180	77	outside	89	outside	0.412761	2.018003e-09	1	2	2
SY150420CROSSORI0002-SORT_REDUCEDDATA-FILTERED	C50A90_C50A180	77	outside	91	outside	0.348204	6.519513e-07	1	2	2
SY150420CROSSORI0002-SORT_REDUCEDDATA-FILTERED	C50A90_C50A180	77	outside	93	outside	0.274075	0.0001196597	1	2	2
SY150420CROSSORI0002-SORT_REDUCEDDATA-FILTERED	C50A90_C50A180	77	outside	94	outside	0.256234	0.0003106449	1	2	2
SY150420CROSSORI0002-SORT_REDUCEDDATA-FILTERED	C50A90_C50A180	78	outside	80	single	0.103336	0.1526886	1	2	2
SY150420CROSSORI0002-SORT_REDUCEDDATA-FILTERED	C50A90_C50A180	78	outside	87	single	NaN	NaN	2	2	1
SY150420CROSSORI0002-SORT_REDUCEDDATA-FILTERED	C50A90_C50A180	78	outside	89	outside	0.148061	0.03885964	1	2	2
SY150420CROSSORI0002-SORT_REDUCEDDATA-FILTERED	C50A90_C50A180	78	outside	91	outside	0.231914	0.001138771	1	2	2
SY150420CROSSORI0002-SORT_REDUCEDDATA-FILTERED	C50A90_C50A180	78	outside	93	outside	0.303557	1.867412e-05	1	2	2
SY150420CROSSORI0002-SORT_REDUCEDDATA-FILTERED	C50A90_C50A180	78	outside	94	outside	0.114943	0.1105062	1	2	2
SY150420CROSSORI0002-SORT_REDUCEDDATA-FILTERED	C50A90_C50A180	80	single	87	single	NaN	NaN	2	2	1
SY150420CROSSORI0002-SORT_REDUCEDDATA-FILTERED	C50A90_C50A180	80	single	89	outside	0.123305	0.08756138	1	2	2
SY150420CROSSORI0002-SORT_REDUCEDDATA-FILTERED	C50A90_C50A180	80	single	91	outside	0.150199	0.0375767	1	2	2
SY150420CROSSORI0002-SORT_REDUCEDDATA-FILTERED	C50A90_C50A180	80	single	93	outside	0.18521	0.01051948	1	2	2
SY150420CROSSORI0002-SORT_REDUCEDDATA-FILTERED	C50A90_C50A180	80	single	94	outside	0.141156	0.05082826	1	2	2
SY150420CROSSORI0002-SORT_REDUCEDDATA-FILTERED	C50A90_C50A180	87	single	89	outside	NaN	NaN	2	1	2
SY150420CROSSORI0002-SORT_REDUCEDDATA-FILTERED	C50A90_C50A180	87	single	91	outside	NaN	NaN	2	1	2
SY150420CROSSORI0002-SORT_REDUCEDDATA-FILTERED	C50A90_C50A180	87	single	93	outside	NaN	NaN	2	1	2
SY150420CROSSORI0002-SORT_REDUCEDDATA-FILTERED	C50A90_C50A180	87	single	94	outside	NaN	NaN	2	1	2
SY150420CROSSORI0002-SORT_REDUCEDDATA-FILTERED	C50A90_C50A180	89	outside	91	outside	0.591005	1.173323e-19	1	2	2
SY150420CROSSORI0002-SORT_REDUCEDDATA-FILTERED	C50A90_C50A180	89	outside	93	outside	0.288201	5.04129e-05	1	2	2
SY150420CROSSORI0002-SORT_REDUCEDDATA-FILTERED	C50A90_C50A180	89	outside	94	outside	0.50938	3.332128e-14	1	2	2
SY150420CROSSORI0002-SORT_REDUCEDDATA-FILTERED	C50A90_C50A180	91	outside	93	outside	0.155831	0.03134552	1	2	2
SY150420CROSSORI0002-SORT_REDUCEDDATA-FILTERED	C50A90_C50A180	91	outside	94	outside	0.500357	1.269572e-13	1	2	2
SY150420CROSSORI0002-SORT_REDUCEDDATA-FILTERED	C50A90_C50A180	93	outside	94	outside	0.202854	0.00488662	1	2	2
SY150421CROSSORI0001-SORT_REDUCEDDATA-FILTERED	C50A270_C50A360	1	outside	101	outside	0.236522	0.0004279109	2	2	1
SY150421CROSSORI0001-SORT_REDUCEDDATA-FILTERED	C50A270_C50A360	1	outside	14	mixture	-0.039283	0.5640154	1	2	2
SY150421CROSSORI0001-SORT_REDUCEDDATA-FILTERED	C50A270_C50A360	1	outside	20	outside	0.104927	0.1207238	2	2	1
SY150421CROSSORI0001-SORT_REDUCEDDATA-FILTERED	C50A270_C50A360	1	outside	21	outside	-0.088217	0.1944437	1	2	2
SY150421CROSSORI0001-SORT_REDUCEDDATA-FILTERED	C50A270_C50A360	1	outside	24	outside	0.089626	0.1863619	1	2	2
SY150421CROSSORI0001-SORT_REDUCEDDATA-FILTERED	C50A270_C50A360	1	outside	28	outside	0.120874	0.07559782	2	2	1
SY150421CROSSORI0001-SORT_REDUCEDDATA-FILTERED	C50A270_C50A360	1	outside	3	outside	0.366868	2.385504e-08	2	2	1
SY150421CROSSORI0001-SORT_REDUCEDDATA-FILTERED	C50A270_C50A360	1	outside	30	outside	0.253872	0.0001459457	2	2	1
SY150421CROSSORI0001-SORT_REDUCEDDATA-FILTERED	C50A270_C50A360	1	outside	33	outside	0.431447	2.18058e-11	1	2	2
SY150421CROSSORI0001-SORT_REDUCEDDATA-FILTERED	C50A270_C50A360	1	outside	34	mixture	0.265378	6.734701e-05	2	2	1
SY150421CROSSORI0001-SORT_REDUCEDDATA-FILTERED	C50A270_C50A360	1	outside	38	outside	0.366283	2.340075e-08	2	2	1
SY150421CROSSORI0001-SORT_REDUCEDDATA-FILTERED	C50A270_C50A360	1	outside	4	outside	0.228494	0.0006375967	2	2	1
SY150421CROSSORI0001-SORT_REDUCEDDATA-FILTERED	C50A270_C50A360	1	outside	40	single	0.103843	0.1263789	2	2	1
SY150421CROSSORI0001-SORT_REDUCEDDATA-FILTERED	C50A270_C50A360	1	outside	42	outside	0.263125	8.104756e-05	2	2	1
SY150421CROSSORI0001-SORT_REDUCEDDATA-FILTERED	C50A270_C50A360	1	outside	44	outside	0.288628	1.427589e-05	2	2	1
SY150421CROSSORI0001-SORT_REDUCEDDATA-FILTERED	C50A270_C50A360	1	outside	45	single	0.15282	0.02370389	2	2	1
SY150421CROSSORI0001-SORT_REDUCEDDATA-FILTERED	C50A270_C50A360	1	outside	46	single	0.261599	9.285817e-05	2	2	1
SY150421CROSSORI0001-SORT_REDUCEDDATA-FILTERED	C50A270_C50A360	1	outside	5	single	0.329347	6.170459e-07	1	2	2
SY150421CROSSORI0001-SORT_REDUCEDDATA-FILTERED	C50A270_C50A360	1	outside	54	outside	0.307059	3.843044e-06	1	2	2
SY150421CROSSORI0001-SORT_REDUCEDDATA-FILTERED	C50A270_C50A360	1	outside	62	outside	0.124903	0.06503003	1	2	2
SY150421CROSSORI0001-SORT_REDUCEDDATA-FILTERED	C50A270_C50A360	1	outside	67	single	0.080044	0.2370556	1	2	2
SY150421CROSSORI0001-SORT_REDUCEDDATA-FILTERED	C50A270_C50A360	1	outside	7	outside	0.219552	0.001102757	2	2	1
SY150421CROSSORI0001-SORT_REDUCEDDATA-FILTERED	C50A270_C50A360	1	outside	71	outside	0.108518	0.1084608	2	2	1
SY150421CROSSORI0001-SORT_REDUCEDDATA-FILTERED	C50A270_C50A360	1	outside	72	single	0.076876	0.2583872	2	2	1
SY150421CROSSORI0001-SORT_REDUCEDDATA-FILTERED	C50A270_C50A360	1	outside	73	outside	0.168431	0.01235281	1	2	2
SY150421CROSSORI0001-SORT_REDUCEDDATA-FILTERED	C50A270_C50A360	1	outside	76	outside	0.214867	0.001414919	1	2	2
SY150421CROSSORI0001-SORT_REDUCEDDATA-FILTERED	C50A270_C50A360	1	outside	78	outside	0.294001	9.685325e-06	1	2	2
SY150421CROSSORI0001-SORT_REDUCEDDATA-FILTERED	C50A270_C50A360	1	outside	83	single	0.164264	0.01495244	2	2	1
SY150421CROSSORI0001-SORT_REDUCEDDATA-FILTERED	C50A270_C50A360	1	outside	85	outside	0.142615	0.0349248	1	2	2
SY150421CROSSORI0001-SORT_REDUCEDDATA-FILTERED	C50A270_C50A360	1	outside	88	outside	0.507147	1.028631e-15	1	2	2
SY150421CROSSORI0001-SORT_REDUCEDDATA-FILTERED	C50A270_C50A360	1	outside	89	single	0.03841	0.5736033	2	2	1
SY150421CROSSORI0001-SORT_REDUCEDDATA-FILTERED	C50A270_C50A360	1	outside	91	single	0.144098	0.03305701	2	2	1
SY150421CROSSORI0001-SORT_REDUCEDDATA-FILTERED	C50A270_C50A360	1	outside	95	outside	0.367894	2.333811e-08	1	2	2
SY150421CROSSORI0001-SORT_REDUCEDDATA-FILTERED	C50A270_C50A360	1	outside	98	intermediate	0.050802	0.4544683	2	2	1
SY150421CROSSORI0001-SORT_REDUCEDDATA-FILTERED	C50A270_C50A360	101	outside	14	mixture	0.022197	0.7456549	2	1	2
SY150421CROSSORI0001-SORT_REDUCEDDATA-FILTERED	C50A270_C50A360	101	outside	20	outside	0.173045	0.01047856	1	1	1
SY150421CROSSORI0001-SORT_REDUCEDDATA-FILTERED	C50A270_C50A360	101	outside	21	outside	-0.030453	0.6562657	2	1	2
SY150421CROSSORI0001-SORT_REDUCEDDATA-FILTERED	C50A270_C50A360	101	outside	24	outside	0.264504	8.001498e-05	2	1	2
SY150421CROSSORI0001-SORT_REDUCEDDATA-FILTERED	C50A270_C50A360	101	outside	28	outside	0.229031	0.0007149809	1	1	1
SY150421CROSSORI0001-SORT_REDUCEDDATA-FILTERED	C50A270_C50A360	101	outside	3	outside	0.181758	0.007403581	1	1	1
SY150421CROSSORI0001-SORT_REDUCEDDATA-FILTERED	C50A270_C50A360	101	outside	30	outside	0.30029	6.720731e-06	1	1	1
SY150421CROSSORI0001-SORT_REDUCEDDATA-FILTERED	C50A270_C50A360	101	outside	33	outside	0.297141	8.073061e-06	2	1	2
SY150421CROSSORI0001-SORT_REDUCEDDATA-FILTERED	C50A270_C50A360	101	outside	34	mixture	0.203569	0.002527174	1	1	1
SY150421CROSSORI0001-SORT_REDUCEDDATA-FILTERED	C50A270_C50A360	101	outside	38	outside	0.203637	0.002577624	1	1	1
SY150421CROSSORI0001-SORT_REDUCEDDATA-FILTERED	C50A270_C50A360	101	outside	4	outside	0.142551	0.03543195	1	1	1
SY150421CROSSORI0001-SORT_REDUCEDDATA-FILTERED	C50A270_C50A360	101	outside	40	single	0.069489	0.3093566	1	1	1
SY150421CROSSORI0001-SORT_REDUCEDDATA-FILTERED	C50A270_C50A360	101	outside	42	outside	0.174331	0.01008341	1	1	1
SY150421CROSSORI0001-SORT_REDUCEDDATA-FILTERED	C50A270_C50A360	101	outside	44	outside	0.094931	0.163469	1	1	1
SY150421CROSSORI0001-SORT_REDUCEDDATA-FILTERED	C50A270_C50A360	101	outside	45	single	0.14344	0.03470891	1	1	1
SY150421CROSSORI0001-SORT_REDUCEDDATA-FILTERED	C50A270_C50A360	101	outside	46	single	0.254981	0.0001515503	1	1	1
SY150421CROSSORI0001-SORT_REDUCEDDATA-FILTERED	C50A270_C50A360	101	outside	5	single	0.172317	0.01099763	2	1	2
SY150421CROSSORI0001-SORT_REDUCEDDATA-FILTERED	C50A270_C50A360	101	outside	54	outside	0.217723	0.001281877	2	1	2
SY150421CROSSORI0001-SORT_REDUCEDDATA-FILTERED	C50A270_C50A360	101	outside	62	outside	0.202262	0.002759773	2	1	2
SY150421CROSSORI0001-SORT_REDUCEDDATA-FILTERED	C50A270_C50A360	101	outside	67	single	0.15271	0.02413222	2	1	2
SY150421CROSSORI0001-SORT_REDUCEDDATA-FILTERED	C50A270_C50A360	101	outside	7	outside	0.071368	0.29642	1	1	1
SY150421CROSSORI0001-SORT_REDUCEDDATA-FILTERED	C50A270_C50A360	101	outside	71	outside	0.060737	0.3721565	1	1	1
SY150421CROSSORI0001-SORT_REDUCEDDATA-FILTERED	C50A270_C50A360	101	outside	72	single	0.07524	0.2709188	1	1	1
SY150421CROSSORI0001-SORT_REDUCEDDATA-FILTERED	C50A270_C50A360	101	outside	73	outside	0.095656	0.159291	2	1	2
SY150421CROSSORI0001-SORT_REDUCEDDATA-FILTERED	C50A270_C50A360	101	outside	76	outside	0.190925	0.004867479	2	1	2
SY150421CROSSORI0001-SORT_REDUCEDDATA-FILTERED	C50A270_C50A360	101	outside	78	outside	0.282552	2.393534e-05	2	1	2
SY150421CROSSORI0001-SORT_REDUCEDDATA-FILTERED	C50A270_C50A360	101	outside	83	single	0.125961	0.06399866	1	1	1
SY150421CROSSORI0001-SORT_REDUCEDDATA-FILTERED	C50A270_C50A360	101	outside	85	outside	0.132985	0.05042125	2	1	2
SY150421CROSSORI0001-SORT_REDUCEDDATA-FILTERED	C50A270_C50A360	101	outside	88	outside	0.328585	7.40034e-07	2	1	2
SY150421CROSSORI0001-SORT_REDUCEDDATA-FILTERED	C50A270_C50A360	101	outside	89	single	0.058317	0.3948594	1	1	1
SY150421CROSSORI0001-SORT_REDUCEDDATA-FILTERED	C50A270_C50A360	101	outside	91	single	0.20713	0.002162753	1	1	1
SY150421CROSSORI0001-SORT_REDUCEDDATA-FILTERED	C50A270_C50A360	101	outside	95	outside	0.30558	5.013633e-06	2	1	2
SY150421CROSSORI0001-SORT_REDUCEDDATA-FILTERED	C50A270_C50A360	101	outside	98	intermediate	0.222811	0.0009501342	1	1	1
SY150421CROSSORI0001-SORT_REDUCEDDATA-FILTERED	C50A270_C50A360	14	mixture	20	outside	-0.002247	0.9736832	2	2	1
SY150421CROSSORI0001-SORT_REDUCEDDATA-FILTERED	C50A270_C50A360	14	mixture	21	outside	0.085615	0.2101029	1	2	2
SY150421CROSSORI0001-SORT_REDUCEDDATA-FILTERED	C50A270_C50A360	14	mixture	24	outside	0.152076	0.02506933	1	2	2
SY150421CROSSORI0001-SORT_REDUCEDDATA-FILTERED	C50A270_C50A360	14	mixture	28	outside	0.154332	0.02361514	2	2	1
SY150421CROSSORI0001-SORT_REDUCEDDATA-FILTERED	C50A270_C50A360	14	mixture	3	outside	0.003126	0.9635699	2	2	1
SY150421CROSSORI0001-SORT_REDUCEDDATA-FILTERED	C50A270_C50A360	14	mixture	30	outside	-0.077589	0.2550907	2	2	1
SY150421CROSSORI0001-SORT_REDUCEDDATA-FILTERED	C50A270_C50A360	14	mixture	33	outside	-0.031817	0.6403686	1	2	2
SY150421CROSSORI0001-SORT_REDUCEDDATA-FILTERED	C50A270_C50A360	14	mixture	34	mixture	0.115143	0.08989722	2	2	1
SY150421CROSSORI0001-SORT_REDUCEDDATA-FILTERED	C50A270_C50A360	14	mixture	38	outside	-0.044421	0.5151126	2	2	1
SY150421CROSSORI0001-SORT_REDUCEDDATA-FILTERED	C50A270_C50A360	14	mixture	4	outside	-0.008723	0.8981012	2	2	1
SY150421CROSSORI0001-SORT_REDUCEDDATA-FILTERED	C50A270_C50A360	14	mixture	40	single	-0.032826	0.6313923	2	2	1
SY150421CROSSORI0001-SORT_REDUCEDDATA-FILTERED	C50A270_C50A360	14	mixture	42	outside	-0.019725	0.7721302	2	2	1
SY150421CROSSORI0001-SORT_REDUCEDDATA-FILTERED	C50A270_C50A360	14	mixture	44	outside	-0.015824	0.8167147	2	2	1
SY150421CROSSORI0001-SORT_REDUCEDDATA-FILTERED	C50A270_C50A360	14	mixture	45	single	-0.015256	0.8231908	2	2	1
SY150421CROSSORI0001-SORT_REDUCEDDATA-FILTERED	C50A270_C50A360	14	mixture	46	single	0.146224	0.03170267	2	2	1
SY150421CROSSORI0001-SORT_REDUCEDDATA-FILTERED	C50A270_C50A360	14	mixture	5	single	-0.003326	0.9611489	1	2	2
SY150421CROSSORI0001-SORT_REDUCEDDATA-FILTERED	C50A270_C50A360	14	mixture	54	outside	-0.019465	0.775556	1	2	2
SY150421CROSSORI0001-SORT_REDUCEDDATA-FILTERED	C50A270_C50A360	14	mixture	62	outside	-0.056811	0.4050019	1	2	2
SY150421CROSSORI0001-SORT_REDUCEDDATA-FILTERED	C50A270_C50A360	14	mixture	67	single	0.138715	0.04073323	1	2	2
SY150421CROSSORI0001-SORT_REDUCEDDATA-FILTERED	C50A270_C50A360	14	mixture	7	outside	0.036603	0.5926402	2	2	1
SY150421CROSSORI0001-SORT_REDUCEDDATA-FILTERED	C50A270_C50A360	14	mixture	71	outside	0.035548	0.6016698	2	2	1
SY150421CROSSORI0001-SORT_REDUCEDDATA-FILTERED	C50A270_C50A360	14	mixture	72	single	0.008518	0.9009433	2	2	1
SY150421CROSSORI0001-SORT_REDUCEDDATA-FILTERED	C50A270_C50A360	14	mixture	73	outside	-0.003894	0.9544182	1	2	2
SY150421CROSSORI0001-SORT_REDUCEDDATA-FILTERED	C50A270_C50A360	14	mixture	76	outside	0.00886	0.8967544	1	2	2
SY150421CROSSORI0001-SORT_REDUCEDDATA-FILTERED	C50A270_C50A360	14	mixture	78	outside	-0.092159	0.1761736	1	2	2
SY150421CROSSORI0001-SORT_REDUCEDDATA-FILTERED	C50A270_C50A360	14	mixture	83	single	0.039689	0.5608957	2	2	1
SY150421CROSSORI0001-SORT_REDUCEDDATA-FILTERED	C50A270_C50A360	14	mixture	85	outside	0.109018	0.1092797	1	2	2
SY150421CROSSORI0001-SORT_REDUCEDDATA-FILTERED	C50A270_C50A360	14	mixture	88	outside	-0.040571	0.5522215	1	2	2
SY150421CROSSORI0001-SORT_REDUCEDDATA-FILTERED	C50A270_C50A360	14	mixture	89	single	-0.055591	0.4173627	2	2	1
SY150421CROSSORI0001-SORT_REDUCEDDATA-FILTERED	C50A270_C50A360	14	mixture	91	single	-0.068954	0.3119737	2	2	1
SY150421CROSSORI0001-SORT_REDUCEDDATA-FILTERED	C50A270_C50A360	14	mixture	95	outside	-0.077034	0.2596254	1	2	2
SY150421CROSSORI0001-SORT_REDUCEDDATA-FILTERED	C50A270_C50A360	14	mixture	98	intermediate	-0.125036	0.0659913	2	2	1
SY150421CROSSORI0001-SORT_REDUCEDDATA-FILTERED	C50A270_C50A360	20	outside	21	outside	0.045856	0.5006202	2	1	2
SY150421CROSSORI0001-SORT_REDUCEDDATA-FILTERED	C50A270_C50A360	20	outside	24	outside	0.098015	0.1482699	2	1	2
SY150421CROSSORI0001-SORT_REDUCEDDATA-FILTERED	C50A270_C50A360	20	outside	28	outside	0.094736	0.164342	1	1	1
SY150421CROSSORI0001-SORT_REDUCEDDATA-FILTERED	C50A270_C50A360	20	outside	3	outside	-0.014707	0.8290625	1	1	1
SY150421CROSSORI0001-SORT_REDUCEDDATA-FILTERED	C50A270_C50A360	20	outside	30	outside	0.121922	0.0717546	1	1	1
SY150421CROSSORI0001-SORT_REDUCEDDATA-FILTERED	C50A270_C50A360	20	outside	33	outside	0.070744	0.2961915	2	1	2
SY150421CROSSORI0001-SORT_REDUCEDDATA-FILTERED	C50A270_C50A360	20	outside	34	mixture	0.078234	0.2478604	1	1	1
SY150421CROSSORI0001-SORT_REDUCEDDATA-FILTERED	C50A270_C50A360	20	outside	38	outside	0.098798	0.1450404	1	1	1
SY150421CROSSORI0001-SORT_REDUCEDDATA-FILTERED	C50A270_C50A360	20	outside	4	outside	0.068645	0.310789	1	1	1
SY150421CROSSORI0001-SORT_REDUCEDDATA-FILTERED	C50A270_C50A360	20	outside	40	single	0.037576	0.5810829	1	1	1
SY150421CROSSORI0001-SORT_REDUCEDDATA-FILTERED	C50A270_C50A360	20	outside	42	outside	-0.052854	0.4364341	1	1	1
SY150421CROSSORI0001-SORT_REDUCEDDATA-FILTERED	C50A270_C50A360	20	outside	44	outside	0.05524	0.4159729	1	1	1
SY150421CROSSORI0001-SORT_REDUCEDDATA-FILTERED	C50A270_C50A360	20	outside	45	single	-0.007765	0.9090376	1	1	1
SY150421CROSSORI0001-SORT_REDUCEDDATA-FILTERED	C50A270_C50A360	20	outside	46	single	-0.021525	0.7519902	1	1	1
SY150421CROSSORI0001-SORT_REDUCEDDATA-FILTERED	C50A270_C50A360	20	outside	5	single	0.096923	0.1528651	2	1	2
SY150421CROSSORI0001-SORT_REDUCEDDATA-FILTERED	C50A270_C50A360	20	outside	54	outside	0.134176	0.04785607	2	1	2
SY150421CROSSORI0001-SORT_REDUCEDDATA-FILTERED	C50A270_C50A360	20	outside	62	outside	0.233037	0.0005072785	2	1	2
SY150421CROSSORI0001-SORT_REDUCEDDATA-FILTERED	C50A270_C50A360	20	outside	67	single	0.061364	0.365022	2	1	2
SY150421CROSSORI0001-SORT_REDUCEDDATA-FILTERED	C50A270_C50A360	20	outside	7	outside	0.099981	0.1411817	1	1	1
SY150421CROSSORI0001-SORT_REDUCEDDATA-FILTERED	C50A270_C50A360	20	outside	71	outside	-0.071293	0.2924519	1	1	1
SY150421CROSSORI0001-SORT_REDUCEDDATA-FILTERED	C50A270_C50A360	20	outside	72	single	0.114564	0.09153435	1	1	1
SY150421CROSSORI0001-SORT_REDUCEDDATA-FILTERED	C50A270_C50A360	20	outside	73	outside	0.069164	0.307136	2	1	2
SY150421CROSSORI0001-SORT_REDUCEDDATA-FILTERED	C50A270_C50A360	20	outside	76	outside	-0.025615	0.7068532	2	1	2
SY150421CROSSORI0001-SORT_REDUCEDDATA-FILTERED	C50A270_C50A360	20	outside	78	outside	0.116693	0.08490519	2	1	2
SY150421CROSSORI0001-SORT_REDUCEDDATA-FILTERED	C50A270_C50A360	20	outside	83	single	0.033271	0.6243595	1	1	1
SY150421CROSSORI0001-SORT_REDUCEDDATA-FILTERED	C50A270_C50A360	20	outside	85	outside	0.139829	0.03867708	2	1	2
SY150421CROSSORI0001-SORT_REDUCEDDATA-FILTERED	C50A270_C50A360	20	outside	88	outside	0.157562	0.0196506	2	1	2
SY150421CROSSORI0001-SORT_REDUCEDDATA-FILTERED	C50A270_C50A360	20	outside	89	single	0.064823	0.3419189	1	1	1
SY150421CROSSORI0001-SORT_REDUCEDDATA-FILTERED	C50A270_C50A360	20	outside	91	single	0.073997	0.2755867	1	1	1
SY150421CROSSORI0001-SORT_REDUCEDDATA-FILTERED	C50A270_C50A360	20	outside	95	outside	0.174663	0.009939471	2	1	2
SY150421CROSSORI0001-SORT_REDUCEDDATA-FILTERED	C50A270_C50A360	20	outside	98	intermediate	0.211775	0.00162228	1	1	1
SY150421CROSSORI0001-SORT_REDUCEDDATA-FILTERED	C50A270_C50A360	21	outside	24	outside	0.001837	0.9785352	1	2	2
SY150421CROSSORI0001-SORT_REDUCEDDATA-FILTERED	C50A270_C50A360	21	outside	28	outside	-0.087204	0.2027923	2	2	1
SY150421CROSSORI0001-SORT_REDUCEDDATA-FILTERED	C50A270_C50A360	21	outside	3	outside	-0.110756	0.1045193	2	2	1
SY150421CROSSORI0001-SORT_REDUCEDDATA-FILTERED	C50A270_C50A360	21	outside	30	outside	-0.025394	0.7099132	2	2	1
SY150421CROSSORI0001-SORT_REDUCEDDATA-FILTERED	C50A270_C50A360	21	outside	33	outside	-0.050045	0.4622674	1	2	2
SY150421CROSSORI0001-SORT_REDUCEDDATA-FILTERED	C50A270_C50A360	21	outside	34	mixture	-0.130938	0.0535469	2	2	1
SY150421CROSSORI0001-SORT_REDUCEDDATA-FILTERED	C50A270_C50A360	21	outside	38	outside	-0.063102	0.3549129	2	2	1
SY150421CROSSORI0001-SORT_REDUCEDDATA-FILTERED	C50A270_C50A360	21	outside	4	outside	-0.138473	0.04109004	2	2	1
SY150421CROSSORI0001-SORT_REDUCEDDATA-FILTERED	C50A270_C50A360	21	outside	40	single	0.062811	0.3582609	2	2	1
SY150421CROSSORI0001-SORT_REDUCEDDATA-FILTERED	C50A270_C50A360	21	outside	42	outside	-0.084727	0.2138199	2	2	1
SY150421CROSSORI0001-SORT_REDUCEDDATA-FILTERED	C50A270_C50A360	21	outside	44	outside	-0.053839	0.4300597	2	2	1
SY150421CROSSORI0001-SORT_REDUCEDDATA-FILTERED	C50A270_C50A360	21	outside	45	single	-0.070488	0.3013011	2	2	1
SY150421CROSSORI0001-SORT_REDUCEDDATA-FILTERED	C50A270_C50A360	21	outside	46	single	-0.00368	0.9571212	2	2	1
SY150421CROSSORI0001-SORT_REDUCEDDATA-FILTERED	C50A270_C50A360	21	outside	5	single	-0.101967	0.1343145	1	2	2
SY150421CROSSORI0001-SORT_REDUCEDDATA-FILTERED	C50A270_C50A360	21	outside	54	outside	-0.078071	0.2532507	1	2	2
SY150421CROSSORI0001-SORT_REDUCEDDATA-FILTERED	C50A270_C50A360	21	outside	62	outside	-0.015168	0.8241895	1	2	2
SY150421CROSSORI0001-SORT_REDUCEDDATA-FILTERED	C50A270_C50A360	21	outside	67	single	0.122149	0.0718777	1	2	2
SY150421CROSSORI0001-SORT_REDUCEDDATA-FILTERED	C50A270_C50A360	21	outside	7	outside	-0.012304	0.8573203	2	2	1
SY150421CROSSORI0001-SORT_REDUCEDDATA-FILTERED	C50A270_C50A360	21	outside	71	outside	-0.163674	0.0155604	2	2	1
SY150421CROSSORI0001-SORT_REDUCEDDATA-FILTERED	C50A270_C50A360	21	outside	72	single	-0.056672	0.4072496	2	2	1
SY150421CROSSORI0001-SORT_REDUCEDDATA-FILTERED	C50A270_C50A360	21	outside	73	outside	-0.040076	0.5561675	1	2	2
SY150421CROSSORI0001-SORT_REDUCEDDATA-FILTERED	C50A270_C50A360	21	outside	76	outside	-0.053757	0.4318417	1	2	2
SY150421CROSSORI0001-SORT_REDUCEDDATA-FILTERED	C50A270_C50A360	21	outside	78	outside	-0.110184	0.1055194	1	2	2
SY150421CROSSORI0001-SORT_REDUCEDDATA-FILTERED	C50A270_C50A360	21	outside	83	single	-0.143252	0.03495072	2	2	1
SY150421CROSSORI0001-SORT_REDUCEDDATA-FILTERED	C50A270_C50A360	21	outside	85	outside	-0.059349	0.3843135	1	2	2
SY150421CROSSORI0001-SORT_REDUCEDDATA-FILTERED	C50A270_C50A360	21	outside	88	outside	-0.016269	0.8116574	1	2	2
SY150421CROSSORI0001-SORT_REDUCEDDATA-FILTERED	C50A270_C50A360	21	outside	89	single	-0.042831	0.5321974	2	2	1
SY150421CROSSORI0001-SORT_REDUCEDDATA-FILTERED	C50A270_C50A360	21	outside	91	single	-0.111376	0.1017783	2	2	1
SY150421CROSSORI0001-SORT_REDUCEDDATA-FILTERED	C50A270_C50A360	21	outside	95	outside	0.021404	0.754998	1	2	2
SY150421CROSSORI0001-SORT_REDUCEDDATA-FILTERED	C50A270_C50A360	21	outside	98	intermediate	0.023953	0.7256966	2	2	1
SY150421CROSSORI0001-SORT_REDUCEDDATA-FILTERED	C50A270_C50A360	24	outside	28	outside	0.312214	2.876142e-06	2	2	1
SY150421CROSSORI0001-SORT_REDUCEDDATA-FILTERED	C50A270_C50A360	24	outside	3	outside	0.216546	0.001328895	2	2	1
SY150421CROSSORI0001-SORT_REDUCEDDATA-FILTERED	C50A270_C50A360	24	outside	30	outside	0.116734	0.08551858	2	2	1
SY150421CROSSORI0001-SORT_REDUCEDDATA-FILTERED	C50A270_C50A360	24	outside	33	outside	0.089917	0.1849321	1	2	2
SY150421CROSSORI0001-SORT_REDUCEDDATA-FILTERED	C50A270_C50A360	24	outside	34	mixture	0.284208	1.952799e-05	2	2	1
SY150421CROSSORI0001-SORT_REDUCEDDATA-FILTERED	C50A270_C50A360	24	outside	38	outside	0.106187	0.1179962	2	2	1
SY150421CROSSORI0001-SORT_REDUCEDDATA-FILTERED	C50A270_C50A360	24	outside	4	outside	0.190003	0.004780703	2	2	1
SY150421CROSSORI0001-SORT_REDUCEDDATA-FILTERED	C50A270_C50A360	24	outside	40	single	0.118512	0.08153545	2	2	1
SY150421CROSSORI0001-SORT_REDUCEDDATA-FILTERED	C50A270_C50A360	24	outside	42	outside	0.251478	0.0001753199	2	2	1
SY150421CROSSORI0001-SORT_REDUCEDDATA-FILTERED	C50A270_C50A360	24	outside	44	outside	0.083807	0.2177787	2	2	1
SY150421CROSSORI0001-SORT_REDUCEDDATA-FILTERED	C50A270_C50A360	24	outside	45	single	0.076998	0.2576307	2	2	1
SY150421CROSSORI0001-SORT_REDUCEDDATA-FILTERED	C50A270_C50A360	24	outside	46	single	0.313218	2.522515e-06	2	2	1
SY150421CROSSORI0001-SORT_REDUCEDDATA-FILTERED	C50A270_C50A360	24	outside	5	single	0.258716	0.0001115787	1	2	2
SY150421CROSSORI0001-SORT_REDUCEDDATA-FILTERED	C50A270_C50A360	24	outside	54	outside	0.209737	0.00189379	1	2	2
SY150421CROSSORI0001-SORT_REDUCEDDATA-FILTERED	C50A270_C50A360	24	outside	62	outside	0.204595	0.002400476	1	2	2
SY150421CROSSORI0001-SORT_REDUCEDDATA-FILTERED	C50A270_C50A360	24	outside	67	single	0.184331	0.006224248	1	2	2
SY150421CROSSORI0001-SORT_REDUCEDDATA-FILTERED	C50A270_C50A360	24	outside	7	outside	0.059656	0.3818535	2	2	1
SY150421CROSSORI0001-SORT_REDUCEDDATA-FILTERED	C50A270_C50A360	24	outside	71	outside	0.114655	0.09052949	2	2	1
SY150421CROSSORI0001-SORT_REDUCEDDATA-FILTERED	C50A270_C50A360	24	outside	72	single	0.141921	0.03669543	2	2	1
SY150421CROSSORI0001-SORT_REDUCEDDATA-FILTERED	C50A270_C50A360	24	outside	73	outside	0.138038	0.04126483	1	2	2
SY150421CROSSORI0001-SORT_REDUCEDDATA-FILTERED	C50A270_C50A360	24	outside	76	outside	0.124848	0.06640323	1	2	2
SY150421CROSSORI0001-SORT_REDUCEDDATA-FILTERED	C50A270_C50A360	24	outside	78	outside	0.066201	0.3306027	1	2	2
SY150421CROSSORI0001-SORT_REDUCEDDATA-FILTERED	C50A270_C50A360	24	outside	83	single	0.208109	0.002008822	2	2	1
SY150421CROSSORI0001-SORT_REDUCEDDATA-FILTERED	C50A270_C50A360	24	outside	85	outside	0.327183	7.825954e-07	1	2	2
SY150421CROSSORI0001-SORT_REDUCEDDATA-FILTERED	C50A270_C50A360	24	outside	88	outside	0.161676	0.01688838	1	2	2
SY150421CROSSORI0001-SORT_REDUCEDDATA-FILTERED	C50A270_C50A360	24	outside	89	single	0.230726	0.0006319551	2	2	1
SY150421CROSSORI0001-SORT_REDUCEDDATA-FILTERED	C50A270_C50A360	24	outside	91	single	0.222085	0.0009616149	2	2	1
SY150421CROSSORI0001-SORT_REDUCEDDATA-FILTERED	C50A270_C50A360	24	outside	95	outside	0.205245	0.002434989	1	2	2
SY150421CROSSORI0001-SORT_REDUCEDDATA-FILTERED	C50A270_C50A360	24	outside	98	intermediate	0.161441	0.01705074	2	2	1
SY150421CROSSORI0001-SORT_REDUCEDDATA-FILTERED	C50A270_C50A360	28	outside	3	outside	0.187862	0.005611223	1	1	1
SY150421CROSSORI0001-SORT_REDUCEDDATA-FILTERED	C50A270_C50A360	28	outside	30	outside	0.129452	0.05749691	1	1	1
SY150421CROSSORI0001-SORT_REDUCEDDATA-FILTERED	C50A270_C50A360	28	outside	33	outside	0.162883	0.01632303	2	1	2
SY150421CROSSORI0001-SORT_REDUCEDDATA-FILTERED	C50A270_C50A360	28	outside	34	mixture	0.224944	0.000845775	1	1	1
SY150421CROSSORI0001-SORT_REDUCEDDATA-FILTERED	C50A270_C50A360	28	outside	38	outside	0.201044	0.002997914	1	1	1
SY150421CROSSORI0001-SORT_REDUCEDDATA-FILTERED	C50A270_C50A360	28	outside	4	outside	0.116811	0.0860384	1	1	1
SY150421CROSSORI0001-SORT_REDUCEDDATA-FILTERED	C50A270_C50A360	28	outside	40	single	0.207876	0.00213319	1	1	1
SY150421CROSSORI0001-SORT_REDUCEDDATA-FILTERED	C50A270_C50A360	28	outside	42	outside	0.176612	0.009293211	1	1	1
SY150421CROSSORI0001-SORT_REDUCEDDATA-FILTERED	C50A270_C50A360	28	outside	44	outside	0.109366	0.1089719	1	1	1
SY150421CROSSORI0001-SORT_REDUCEDDATA-FILTERED	C50A270_C50A360	28	outside	45	single	0.114264	0.09391956	1	1	1
SY150421CROSSORI0001-SORT_REDUCEDDATA-FILTERED	C50A270_C50A360	28	outside	46	single	0.20867	0.002049039	1	1	1
SY150421CROSSORI0001-SORT_REDUCEDDATA-FILTERED	C50A270_C50A360	28	outside	5	single	0.111842	0.1011406	2	1	2
SY150421CROSSORI0001-SORT_REDUCEDDATA-FILTERED	C50A270_C50A360	28	outside	54	outside	0.140579	0.03898383	2	1	2
SY150421CROSSORI0001-SORT_REDUCEDDATA-FILTERED	C50A270_C50A360	28	outside	62	outside	0.193226	0.004368389	2	1	2
SY150421CROSSORI0001-SORT_REDUCEDDATA-FILTERED	C50A270_C50A360	28	outside	67	single	0.105848	0.1200397	2	1	2
SY150421CROSSORI0001-SORT_REDUCEDDATA-FILTERED	C50A270_C50A360	28	outside	7	outside	0.097033	0.1562363	1	1	1
SY150421CROSSORI0001-SORT_REDUCEDDATA-FILTERED	C50A270_C50A360	28	outside	71	outside	0.090448	0.1843754	1	1	1
SY150421CROSSORI0001-SORT_REDUCEDDATA-FILTERED	C50A270_C50A360	28	outside	72	single	0.106273	0.1202813	1	1	1
SY150421CROSSORI0001-SORT_REDUCEDDATA-FILTERED	C50A270_C50A360	28	outside	73	outside	0.167598	0.01343131	2	1	2
SY150421CROSSORI0001-SORT_REDUCEDDATA-FILTERED	C50A270_C50A360	28	outside	76	outside	0.125828	0.06553715	2	1	2
SY150421CROSSORI0001-SORT_REDUCEDDATA-FILTERED	C50A270_C50A360	28	outside	78	outside	0.174822	0.009870942	2	1	2
SY150421CROSSORI0001-SORT_REDUCEDDATA-FILTERED	C50A270_C50A360	28	outside	83	single	0.230317	0.000627894	1	1	1
SY150421CROSSORI0001-SORT_REDUCEDDATA-FILTERED	C50A270_C50A360	28	outside	85	outside	0.184633	0.006379783	2	1	2
SY150421CROSSORI0001-SORT_REDUCEDDATA-FILTERED	C50A270_C50A360	28	outside	88	outside	0.18401	0.006690248	2	1	2
SY150421CROSSORI0001-SORT_REDUCEDDATA-FILTERED	C50A270_C50A360	28	outside	89	single	0.172801	0.01133714	1	1	1
SY150421CROSSORI0001-SORT_REDUCEDDATA-FILTERED	C50A270_C50A360	28	outside	91	single	0.129107	0.05758693	1	1	1
SY150421CROSSORI0001-SORT_REDUCEDDATA-FILTERED	C50A270_C50A360	28	outside	95	outside	0.183311	0.007172711	2	1	2
SY150421CROSSORI0001-SORT_REDUCEDDATA-FILTERED	C50A270_C50A360	28	outside	98	intermediate	0.137362	0.04373067	1	1	1
SY150421CROSSORI0001-SORT_REDUCEDDATA-FILTERED	C50A270_C50A360	3	outside	30	outside	0.089664	0.1882204	1	1	1
SY150421CROSSORI0001-SORT_REDUCEDDATA-FILTERED	C50A270_C50A360	3	outside	33	outside	0.204388	0.002425509	2	1	2
SY150421CROSSORI0001-SORT_REDUCEDDATA-FILTERED	C50A270_C50A360	3	outside	34	mixture	0.340655	2.525052e-07	1	1	1
SY150421CROSSORI0001-SORT_REDUCEDDATA-FILTERED	C50A270_C50A360	3	outside	38	outside	0.29441	1.033619e-05	1	1	1
SY150421CROSSORI0001-SORT_REDUCEDDATA-FILTERED	C50A270_C50A360	3	outside	4	outside	0.266672	6.686712e-05	1	1	1
SY150421CROSSORI0001-SORT_REDUCEDDATA-FILTERED	C50A270_C50A360	3	outside	40	single	0.011927	0.8613257	1	1	1
SY150421CROSSORI0001-SORT_REDUCEDDATA-FILTERED	C50A270_C50A360	3	outside	42	outside	0.294721	1.010579e-05	1	1	1
SY150421CROSSORI0001-SORT_REDUCEDDATA-FILTERED	C50A270_C50A360	3	outside	44	outside	0.117294	0.08473844	1	1	1
SY150421CROSSORI0001-SORT_REDUCEDDATA-FILTERED	C50A270_C50A360	3	outside	45	single	0.22963	0.0006525133	1	1	1
SY150421CROSSORI0001-SORT_REDUCEDDATA-FILTERED	C50A270_C50A360	3	outside	46	single	0.269196	5.894268e-05	1	1	1
SY150421CROSSORI0001-SORT_REDUCEDDATA-FILTERED	C50A270_C50A360	3	outside	5	single	0.152935	0.0242509	2	1	2
SY150421CROSSORI0001-SORT_REDUCEDDATA-FILTERED	C50A270_C50A360	3	outside	54	outside	0.214269	0.001536533	2	1	2
SY150421CROSSORI0001-SORT_REDUCEDDATA-FILTERED	C50A270_C50A360	3	outside	62	outside	0.162327	0.01669709	2	1	2
SY150421CROSSORI0001-SORT_REDUCEDDATA-FILTERED	C50A270_C50A360	3	outside	67	single	0.100765	0.1380754	2	1	2
SY150421CROSSORI0001-SORT_REDUCEDDATA-FILTERED	C50A270_C50A360	3	outside	7	outside	0.103504	0.1294093	1	1	1
SY150421CROSSORI0001-SORT_REDUCEDDATA-FILTERED	C50A270_C50A360	3	outside	71	outside	0.041442	0.5427697	1	1	1
SY150421CROSSORI0001-SORT_REDUCEDDATA-FILTERED	C50A270_C50A360	3	outside	72	single	-0.059375	0.3852127	1	1	1
SY150421CROSSORI0001-SORT_REDUCEDDATA-FILTERED	C50A270_C50A360	3	outside	73	outside	0.178785	0.008147095	2	1	2
SY150421CROSSORI0001-SORT_REDUCEDDATA-FILTERED	C50A270_C50A360	3	outside	76	outside	0.234751	0.0005035935	2	1	2
SY150421CROSSORI0001-SORT_REDUCEDDATA-FILTERED	C50A270_C50A360	3	outside	78	outside	0.213156	0.001547752	2	1	2
SY150421CROSSORI0001-SORT_REDUCEDDATA-FILTERED	C50A270_C50A360	3	outside	83	single	0.147827	0.02910225	1	1	1
SY150421CROSSORI0001-SORT_REDUCEDDATA-FILTERED	C50A270_C50A360	3	outside	85	outside	0.326474	8.293858e-07	2	1	2
SY150421CROSSORI0001-SORT_REDUCEDDATA-FILTERED	C50A270_C50A360	3	outside	88	outside	0.333144	5.076342e-07	2	1	2
SY150421CROSSORI0001-SORT_REDUCEDDATA-FILTERED	C50A270_C50A360	3	outside	89	single	0.173163	0.01097443	1	1	1
SY150421CROSSORI0001-SORT_REDUCEDDATA-FILTERED	C50A270_C50A360	3	outside	91	single	0.144189	0.03335203	1	1	1
SY150421CROSSORI0001-SORT_REDUCEDDATA-FILTERED	C50A270_C50A360	3	outside	95	outside	0.210306	0.001932165	2	1	2
SY150421CROSSORI0001-SORT_REDUCEDDATA-FILTERED	C50A270_C50A360	3	outside	98	intermediate	0.048315	0.4789243	1	1	1
SY150421CROSSORI0001-SORT_REDUCEDDATA-FILTERED	C50A270_C50A360	30	outside	33	outside	0.301886	5.402706e-06	2	1	2
SY150421CROSSORI0001-SORT_REDUCEDDATA-FILTERED	C50A270_C50A360	30	outside	34	mixture	0.047568	0.4837327	1	1	1
SY150421CROSSORI0001-SORT_REDUCEDDATA-FILTERED	C50A270_C50A360	30	outside	38	outside	0.163147	0.01590167	1	1	1
SY150421CROSSORI0001-SORT_REDUCEDDATA-FILTERED	C50A270_C50A360	30	outside	4	outside	0.071208	0.2941426	1	1	1
SY150421CROSSORI0001-SORT_REDUCEDDATA-FILTERED	C50A270_C50A360	30	outside	40	single	0.163552	0.015882	1	1	1
SY150421CROSSORI0001-SORT_REDUCEDDATA-FILTERED	C50A270_C50A360	30	outside	42	outside	0.227195	0.0007261551	1	1	1
SY150421CROSSORI0001-SORT_REDUCEDDATA-FILTERED	C50A270_C50A360	30	outside	44	outside	0.160389	0.01779469	1	1	1
SY150421CROSSORI0001-SORT_REDUCEDDATA-FILTERED	C50A270_C50A360	30	outside	45	single	0.096377	0.1561587	1	1	1
SY150421CROSSORI0001-SORT_REDUCEDDATA-FILTERED	C50A270_C50A360	30	outside	46	single	0.070133	0.3037498	1	1	1
SY150421CROSSORI0001-SORT_REDUCEDDATA-FILTERED	C50A270_C50A360	30	outside	5	single	0.138169	0.04153984	2	1	2
SY150421CROSSORI0001-SORT_REDUCEDDATA-FILTERED	C50A270_C50A360	30	outside	54	outside	0.277139	3.468248e-05	2	1	2
SY150421CROSSORI0001-SORT_REDUCEDDATA-FILTERED	C50A270_C50A360	30	outside	62	outside	0.20042	0.002955039	2	1	2
SY150421CROSSORI0001-SORT_REDUCEDDATA-FILTERED	C50A270_C50A360	30	outside	67	single	0.139713	0.03884041	2	1	2
SY150421CROSSORI0001-SORT_REDUCEDDATA-FILTERED	C50A270_C50A360	30	outside	7	outside	0.104887	0.1234594	1	1	1
SY150421CROSSORI0001-SORT_REDUCEDDATA-FILTERED	C50A270_C50A360	30	outside	71	outside	0.205061	0.00229044	1	1	1
SY150421CROSSORI0001-SORT_REDUCEDDATA-FILTERED	C50A270_C50A360	30	outside	72	single	0.16986	0.01221146	1	1	1
SY150421CROSSORI0001-SORT_REDUCEDDATA-FILTERED	C50A270_C50A360	30	outside	73	outside	0.101157	0.1356354	2	1	2
SY150421CROSSORI0001-SORT_REDUCEDDATA-FILTERED	C50A270_C50A360	30	outside	76	outside	0.140613	0.03848149	2	1	2
SY150421CROSSORI0001-SORT_REDUCEDDATA-FILTERED	C50A270_C50A360	30	outside	78	outside	0.298426	7.344331e-06	2	1	2
SY150421CROSSORI0001-SORT_REDUCEDDATA-FILTERED	C50A270_C50A360	30	outside	83	single	0.128006	0.0591742	1	1	1
SY150421CROSSORI0001-SORT_REDUCEDDATA-FILTERED	C50A270_C50A360	30	outside	85	outside	-0.005712	0.933176	2	1	2
SY150421CROSSORI0001-SORT_REDUCEDDATA-FILTERED	C50A270_C50A360	30	outside	88	outside	0.301176	5.98836e-06	2	1	2
SY150421CROSSORI0001-SORT_REDUCEDDATA-FILTERED	C50A270_C50A360	30	outside	89	single	-0.019478	0.7759232	1	1	1
SY150421CROSSORI0001-SORT_REDUCEDDATA-FILTERED	C50A270_C50A360	30	outside	91	single	0.196477	0.003583055	1	1	1
SY150421CROSSORI0001-SORT_REDUCEDDATA-FILTERED	C50A270_C50A360	30	outside	95	outside	0.1487	0.02889452	2	1	2
SY150421CROSSORI0001-SORT_REDUCEDDATA-FILTERED	C50A270_C50A360	30	outside	98	intermediate	0.222336	0.0009486017	1	1	1
SY150421CROSSORI0001-SORT_REDUCEDDATA-FILTERED	C50A270_C50A360	33	outside	34	mixture	0.19172	0.004317458	2	2	1
SY150421CROSSORI0001-SORT_REDUCEDDATA-FILTERED	C50A270_C50A360	33	outside	38	outside	0.245737	0.000240439	2	2	1
SY150421CROSSORI0001-SORT_REDUCEDDATA-FILTERED	C50A270_C50A360	33	outside	4	outside	0.182457	0.006654153	2	2	1
SY150421CROSSORI0001-SORT_REDUCEDDATA-FILTERED	C50A270_C50A360	33	outside	40	single	0.119737	0.07771738	2	2	1
SY150421CROSSORI0001-SORT_REDUCEDDATA-FILTERED	C50A270_C50A360	33	outside	42	outside	0.203471	0.002481543	2	2	1
SY150421CROSSORI0001-SORT_REDUCEDDATA-FILTERED	C50A270_C50A360	33	outside	44	outside	0.210764	0.001709926	2	2	1
SY150421CROSSORI0001-SORT_REDUCEDDATA-FILTERED	C50A270_C50A360	33	outside	45	single	0.222088	0.0009355515	2	2	1
SY150421CROSSORI0001-SORT_REDUCEDDATA-FILTERED	C50A270_C50A360	33	outside	46	single	0.147533	0.0294275	2	2	1
SY150421CROSSORI0001-SORT_REDUCEDDATA-FILTERED	C50A270_C50A360	33	outside	5	single	0.303246	4.876897e-06	1	2	2
SY150421CROSSORI0001-SORT_REDUCEDDATA-FILTERED	C50A270_C50A360	33	outside	54	outside	0.268051	6.108537e-05	1	2	2
SY150421CROSSORI0001-SORT_REDUCEDDATA-FILTERED	C50A270_C50A360	33	outside	62	outside	0.202331	0.002627369	1	2	2
SY150421CROSSORI0001-SORT_REDUCEDDATA-FILTERED	C50A270_C50A360	33	outside	67	single	0.080354	0.2352386	1	2	2
SY150421CROSSORI0001-SORT_REDUCEDDATA-FILTERED	C50A270_C50A360	33	outside	7	outside	0.224798	0.0008290284	2	2	1
SY150421CROSSORI0001-SORT_REDUCEDDATA-FILTERED	C50A270_C50A360	33	outside	71	outside	0.222053	0.0009121297	2	2	1
SY150421CROSSORI0001-SORT_REDUCEDDATA-FILTERED	C50A270_C50A360	33	outside	72	single	0.046173	0.4976588	2	2	1
SY150421CROSSORI0001-SORT_REDUCEDDATA-FILTERED	C50A270_C50A360	33	outside	73	outside	0.078042	0.2490262	1	2	2
SY150421CROSSORI0001-SORT_REDUCEDDATA-FILTERED	C50A270_C50A360	33	outside	76	outside	0.111992	0.09910173	1	2	2
SY150421CROSSORI0001-SORT_REDUCEDDATA-FILTERED	C50A270_C50A360	33	outside	78	outside	0.396042	1.219301e-09	1	2	2
SY150421CROSSORI0001-SORT_REDUCEDDATA-FILTERED	C50A270_C50A360	33	outside	83	single	0.172495	0.01054929	2	2	1
SY150421CROSSORI0001-SORT_REDUCEDDATA-FILTERED	C50A270_C50A360	33	outside	85	outside	0.028956	0.6700019	1	2	2
SY150421CROSSORI0001-SORT_REDUCEDDATA-FILTERED	C50A270_C50A360	33	outside	88	outside	0.340528	2.394961e-07	1	2	2
SY150421CROSSORI0001-SORT_REDUCEDDATA-FILTERED	C50A270_C50A360	33	outside	89	single	-0.021914	0.7482188	2	2	1
SY150421CROSSORI0001-SORT_REDUCEDDATA-FILTERED	C50A270_C50A360	33	outside	91	single	0.152553	0.02395281	2	2	1
SY150421CROSSORI0001-SORT_REDUCEDDATA-FILTERED	C50A270_C50A360	33	outside	95	outside	0.290878	1.332548e-05	1	2	2
SY150421CROSSORI0001-SORT_REDUCEDDATA-FILTERED	C50A270_C50A360	33	outside	98	intermediate	0.129676	0.05534646	2	2	1
SY150421CROSSORI0001-SORT_REDUCEDDATA-FILTERED	C50A270_C50A360	34	mixture	38	outside	0.182577	0.00674388	1	1	1
SY150421CROSSORI0001-SORT_REDUCEDDATA-FILTERED	C50A270_C50A360	34	mixture	4	outside	0.199693	0.00292917	1	1	1
SY150421CROSSORI0001-SORT_REDUCEDDATA-FILTERED	C50A270_C50A360	34	mixture	40	single	0.136454	0.04416171	1	1	1
SY150421CROSSORI0001-SORT_REDUCEDDATA-FILTERED	C50A270_C50A360	34	mixture	42	outside	0.262055	8.684626e-05	1	1	1
SY150421CROSSORI0001-SORT_REDUCEDDATA-FILTERED	C50A270_C50A360	34	mixture	44	outside	0.228402	0.0006596467	1	1	1
SY150421CROSSORI0001-SORT_REDUCEDDATA-FILTERED	C50A270_C50A360	34	mixture	45	single	0.245953	0.000237321	1	1	1
SY150421CROSSORI0001-SORT_REDUCEDDATA-FILTERED	C50A270_C50A360	34	mixture	46	single	0.370541	1.684459e-08	1	1	1
SY150421CROSSORI0001-SORT_REDUCEDDATA-FILTERED	C50A270_C50A360	34	mixture	5	single	0.232792	0.0005144184	2	1	2
SY150421CROSSORI0001-SORT_REDUCEDDATA-FILTERED	C50A270_C50A360	34	mixture	54	outside	0.075341	0.2680477	2	1	2
SY150421CROSSORI0001-SORT_REDUCEDDATA-FILTERED	C50A270_C50A360	34	mixture	62	outside	0.102111	0.1319671	2	1	2
SY150421CROSSORI0001-SORT_REDUCEDDATA-FILTERED	C50A270_C50A360	34	mixture	67	single	0.145017	0.03154884	2	1	2
SY150421CROSSORI0001-SORT_REDUCEDDATA-FILTERED	C50A270_C50A360	34	mixture	7	outside	0.207997	0.002020401	1	1	1
SY150421CROSSORI0001-SORT_REDUCEDDATA-FILTERED	C50A270_C50A360	34	mixture	71	outside	0.171696	0.01073726	1	1	1
SY150421CROSSORI0001-SORT_REDUCEDDATA-FILTERED	C50A270_C50A360	34	mixture	72	single	0.02268	0.7391451	1	1	1
SY150421CROSSORI0001-SORT_REDUCEDDATA-FILTERED	C50A270_C50A360	34	mixture	73	outside	0.180011	0.007435332	2	1	2
SY150421CROSSORI0001-SORT_REDUCEDDATA-FILTERED	C50A270_C50A360	34	mixture	76	outside	0.266211	6.891096e-05	2	1	2
SY150421CROSSORI0001-SORT_REDUCEDDATA-FILTERED	C50A270_C50A360	34	mixture	78	outside	0.140734	0.037422	2	1	2
SY150421CROSSORI0001-SORT_REDUCEDDATA-FILTERED	C50A270_C50A360	34	mixture	83	single	0.205239	0.002269905	1	1	1
SY150421CROSSORI0001-SORT_REDUCEDDATA-FILTERED	C50A270_C50A360	34	mixture	85	outside	0.204566	0.002348519	2	1	2
SY150421CROSSORI0001-SORT_REDUCEDDATA-FILTERED	C50A270_C50A360	34	mixture	88	outside	0.128554	0.05750909	2	1	2
SY150421CROSSORI0001-SORT_REDUCEDDATA-FILTERED	C50A270_C50A360	34	mixture	89	single	0.182765	0.006943761	1	1	1
SY150421CROSSORI0001-SORT_REDUCEDDATA-FILTERED	C50A270_C50A360	34	mixture	91	single	0.183427	0.006487358	1	1	1
SY150421CROSSORI0001-SORT_REDUCEDDATA-FILTERED	C50A270_C50A360	34	mixture	95	outside	0.141616	0.03710566	2	1	2
SY150421CROSSORI0001-SORT_REDUCEDDATA-FILTERED	C50A270_C50A360	34	mixture	98	intermediate	0.127753	0.05909457	1	1	1
SY150421CROSSORI0001-SORT_REDUCEDDATA-FILTERED	C50A270_C50A360	38	outside	4	outside	0.189226	0.00495895	1	1	1
SY150421CROSSORI0001-SORT_REDUCEDDATA-FILTERED	C50A270_C50A360	38	outside	40	single	0.188094	0.005441846	1	1	1
SY150421CROSSORI0001-SORT_REDUCEDDATA-FILTERED	C50A270_C50A360	38	outside	42	outside	0.144368	0.03313165	1	1	1
SY150421CROSSORI0001-SORT_REDUCEDDATA-FILTERED	C50A270_C50A360	38	outside	44	outside	0.039004	0.5667874	1	1	1
SY150421CROSSORI0001-SORT_REDUCEDDATA-FILTERED	C50A270_C50A360	38	outside	45	single	0.152679	0.02416167	1	1	1
SY150421CROSSORI0001-SORT_REDUCEDDATA-FILTERED	C50A270_C50A360	38	outside	46	single	0.215429	0.001409421	1	1	1
SY150421CROSSORI0001-SORT_REDUCEDDATA-FILTERED	C50A270_C50A360	38	outside	5	single	0.256646	0.0001271446	2	1	2
SY150421CROSSORI0001-SORT_REDUCEDDATA-FILTERED	C50A270_C50A360	38	outside	54	outside	0.212053	0.001680817	2	1	2
SY150421CROSSORI0001-SORT_REDUCEDDATA-FILTERED	C50A270_C50A360	38	outside	62	outside	0.175462	0.009433372	2	1	2
SY150421CROSSORI0001-SORT_REDUCEDDATA-FILTERED	C50A270_C50A360	38	outside	67	single	0.150622	0.02581502	2	1	2
SY150421CROSSORI0001-SORT_REDUCEDDATA-FILTERED	C50A270_C50A360	38	outside	7	outside	0.234803	0.0004870719	1	1	1
SY150421CROSSORI0001-SORT_REDUCEDDATA-FILTERED	C50A270_C50A360	38	outside	71	outside	0.246657	0.0002274242	1	1	1
SY150421CROSSORI0001-SORT_REDUCEDDATA-FILTERED	C50A270_C50A360	38	outside	72	single	0.155869	0.02162486	1	1	1
SY150421CROSSORI0001-SORT_REDUCEDDATA-FILTERED	C50A270_C50A360	38	outside	73	outside	0.123334	0.06850258	2	1	2
SY150421CROSSORI0001-SORT_REDUCEDDATA-FILTERED	C50A270_C50A360	38	outside	76	outside	0.170848	0.01170948	2	1	2
SY150421CROSSORI0001-SORT_REDUCEDDATA-FILTERED	C50A270_C50A360	38	outside	78	outside	0.225763	0.000786113	2	1	2
SY150421CROSSORI0001-SORT_REDUCEDDATA-FILTERED	C50A270_C50A360	38	outside	83	single	0.165972	0.01414724	1	1	1
SY150421CROSSORI0001-SORT_REDUCEDDATA-FILTERED	C50A270_C50A360	38	outside	85	outside	0.1894	0.005018924	2	1	2
SY150421CROSSORI0001-SORT_REDUCEDDATA-FILTERED	C50A270_C50A360	38	outside	88	outside	0.286817	1.699033e-05	2	1	2
SY150421CROSSORI0001-SORT_REDUCEDDATA-FILTERED	C50A270_C50A360	38	outside	89	single	0.122461	0.07247364	1	1	1
SY150421CROSSORI0001-SORT_REDUCEDDATA-FILTERED	C50A270_C50A360	38	outside	91	single	0.253538	0.0001543634	1	1	1
SY150421CROSSORI0001-SORT_REDUCEDDATA-FILTERED	C50A270_C50A360	38	outside	95	outside	0.21588	0.001412466	2	1	2
SY150421CROSSORI0001-SORT_REDUCEDDATA-FILTERED	C50A270_C50A360	38	outside	98	intermediate	0.065459	0.3360685	1	1	1
SY150421CROSSORI0001-SORT_REDUCEDDATA-FILTERED	C50A270_C50A360	4	outside	40	single	0.154641	0.02237919	1	1	1
SY150421CROSSORI0001-SORT_REDUCEDDATA-FILTERED	C50A270_C50A360	4	outside	42	outside	0.122605	0.0701652	1	1	1
SY150421CROSSORI0001-SORT_REDUCEDDATA-FILTERED	C50A270_C50A360	4	outside	44	outside	0.094541	0.1632587	1	1	1
SY150421CROSSORI0001-SORT_REDUCEDDATA-FILTERED	C50A270_C50A360	4	outside	45	single	0.147411	0.02918904	1	1	1
SY150421CROSSORI0001-SORT_REDUCEDDATA-FILTERED	C50A270_C50A360	4	outside	46	single	0.236586	0.0004263398	1	1	1
SY150421CROSSORI0001-SORT_REDUCEDDATA-FILTERED	C50A270_C50A360	4	outside	5	single	0.195035	0.003760149	2	1	2
SY150421CROSSORI0001-SORT_REDUCEDDATA-FILTERED	C50A270_C50A360	4	outside	54	outside	0.158841	0.0189411	2	1	2
SY150421CROSSORI0001-SORT_REDUCEDDATA-FILTERED	C50A270_C50A360	4	outside	62	outside	0.118049	0.08132143	2	1	2
SY150421CROSSORI0001-SORT_REDUCEDDATA-FILTERED	C50A270_C50A360	4	outside	67	single	0.056282	0.4061414	2	1	2
SY150421CROSSORI0001-SORT_REDUCEDDATA-FILTERED	C50A270_C50A360	4	outside	7	outside	0.177676	0.008558087	1	1	1
SY150421CROSSORI0001-SORT_REDUCEDDATA-FILTERED	C50A270_C50A360	4	outside	71	outside	0.09241	0.1720106	1	1	1
SY150421CROSSORI0001-SORT_REDUCEDDATA-FILTERED	C50A270_C50A360	4	outside	72	single	-0.048928	0.4723346	1	1	1
SY150421CROSSORI0001-SORT_REDUCEDDATA-FILTERED	C50A270_C50A360	4	outside	73	outside	0.0886	0.1904516	2	1	2
SY150421CROSSORI0001-SORT_REDUCEDDATA-FILTERED	C50A270_C50A360	4	outside	76	outside	0.085998	0.2059491	2	1	2
SY150421CROSSORI0001-SORT_REDUCEDDATA-FILTERED	C50A270_C50A360	4	outside	78	outside	0.237421	0.000393783	2	1	2
SY150421CROSSORI0001-SORT_REDUCEDDATA-FILTERED	C50A270_C50A360	4	outside	83	single	0.151727	0.02473447	1	1	1
SY150421CROSSORI0001-SORT_REDUCEDDATA-FILTERED	C50A270_C50A360	4	outside	85	outside	0.168548	0.01249287	2	1	2
SY150421CROSSORI0001-SORT_REDUCEDDATA-FILTERED	C50A270_C50A360	4	outside	88	outside	0.224507	0.0008192665	2	1	2
SY150421CROSSORI0001-SORT_REDUCEDDATA-FILTERED	C50A270_C50A360	4	outside	89	single	0.16984	0.01222164	1	1	1
SY150421CROSSORI0001-SORT_REDUCEDDATA-FILTERED	C50A270_C50A360	4	outside	91	single	0.081322	0.2306997	1	1	1
SY150421CROSSORI0001-SORT_REDUCEDDATA-FILTERED	C50A270_C50A360	4	outside	95	outside	0.074126	0.2769808	2	1	2
SY150421CROSSORI0001-SORT_REDUCEDDATA-FILTERED	C50A270_C50A360	4	outside	98	intermediate	0.209596	0.001816469	1	1	1
SY150421CROSSORI0001-SORT_REDUCEDDATA-FILTERED	C50A270_C50A360	40	single	42	outside	0.219882	0.001112726	1	1	1
SY150421CROSSORI0001-SORT_REDUCEDDATA-FILTERED	C50A270_C50A360	40	single	44	outside	-0.045479	0.5051422	1	1	1
SY150421CROSSORI0001-SORT_REDUCEDDATA-FILTERED	C50A270_C50A360	40	single	45	single	0.105212	0.1222965	1	1	1
SY150421CROSSORI0001-SORT_REDUCEDDATA-FILTERED	C50A270_C50A360	40	single	46	single	0.063614	0.3510106	1	1	1
SY150421CROSSORI0001-SORT_REDUCEDDATA-FILTERED	C50A270_C50A360	40	single	5	single	0.153138	0.02406058	2	1	2
SY150421CROSSORI0001-SORT_REDUCEDDATA-FILTERED	C50A270_C50A360	40	single	54	outside	0.111159	0.1032551	2	1	2
SY150421CROSSORI0001-SORT_REDUCEDDATA-FILTERED	C50A270_C50A360	40	single	62	outside	-0.019121	0.7794292	2	1	2
SY150421CROSSORI0001-SORT_REDUCEDDATA-FILTERED	C50A270_C50A360	40	single	67	single	-0.068944	0.3109137	2	1	2
SY150421CROSSORI0001-SORT_REDUCEDDATA-FILTERED	C50A270_C50A360	40	single	7	outside	0.105087	0.1236202	1	1	1
SY150421CROSSORI0001-SORT_REDUCEDDATA-FILTERED	C50A270_C50A360	40	single	71	outside	0.096788	0.1543908	1	1	1
SY150421CROSSORI0001-SORT_REDUCEDDATA-FILTERED	C50A270_C50A360	40	single	72	single	0.103609	0.1290162	1	1	1
SY150421CROSSORI0001-SORT_REDUCEDDATA-FILTERED	C50A270_C50A360	40	single	73	outside	0.085592	0.2081031	2	1	2
SY150421CROSSORI0001-SORT_REDUCEDDATA-FILTERED	C50A270_C50A360	40	single	76	outside	0.142957	0.03576031	2	1	2
SY150421CROSSORI0001-SORT_REDUCEDDATA-FILTERED	C50A270_C50A360	40	single	78	outside	0.086563	0.20297	2	1	2
SY150421CROSSORI0001-SORT_REDUCEDDATA-FILTERED	C50A270_C50A360	40	single	83	single	0.144357	0.03314497	1	1	1
SY150421CROSSORI0001-SORT_REDUCEDDATA-FILTERED	C50A270_C50A360	40	single	85	outside	0.109009	0.1084874	2	1	2
SY150421CROSSORI0001-SORT_REDUCEDDATA-FILTERED	C50A270_C50A360	40	single	88	outside	0.101625	0.1356352	2	1	2
SY150421CROSSORI0001-SORT_REDUCEDDATA-FILTERED	C50A270_C50A360	40	single	89	single	0.049241	0.4726063	1	1	1
SY150421CROSSORI0001-SORT_REDUCEDDATA-FILTERED	C50A270_C50A360	40	single	91	single	0.167897	0.01305134	1	1	1
SY150421CROSSORI0001-SORT_REDUCEDDATA-FILTERED	C50A270_C50A360	40	single	95	outside	0.128226	0.06052362	2	1	2
SY150421CROSSORI0001-SORT_REDUCEDDATA-FILTERED	C50A270_C50A360	40	single	98	intermediate	0.05041	0.4600529	1	1	1
SY150421CROSSORI0001-SORT_REDUCEDDATA-FILTERED	C50A270_C50A360	42	outside	44	outside	0.128681	0.05783873	1	1	1
SY150421CROSSORI0001-SORT_REDUCEDDATA-FILTERED	C50A270_C50A360	42	outside	45	single	0.203001	0.00259996	1	1	1
SY150421CROSSORI0001-SORT_REDUCEDDATA-FILTERED	C50A270_C50A360	42	outside	46	single	0.246045	0.000252259	1	1	1
SY150421CROSSORI0001-SORT_REDUCEDDATA-FILTERED	C50A270_C50A360	42	outside	5	single	0.191633	0.004518122	2	1	2
SY150421CROSSORI0001-SORT_REDUCEDDATA-FILTERED	C50A270_C50A360	42	outside	54	outside	0.192887	0.004257082	2	1	2
SY150421CROSSORI0001-SORT_REDUCEDDATA-FILTERED	C50A270_C50A360	42	outside	62	outside	0.168373	0.01279231	2	1	2
SY150421CROSSORI0001-SORT_REDUCEDDATA-FILTERED	C50A270_C50A360	42	outside	67	single	0.00695	0.9185463	2	1	2
SY150421CROSSORI0001-SORT_REDUCEDDATA-FILTERED	C50A270_C50A360	42	outside	7	outside	0.123408	0.06962263	1	1	1
SY150421CROSSORI0001-SORT_REDUCEDDATA-FILTERED	C50A270_C50A360	42	outside	71	outside	0.232364	0.0005271544	1	1	1
SY150421CROSSORI0001-SORT_REDUCEDDATA-FILTERED	C50A270_C50A360	42	outside	72	single	0.05841	0.3918912	1	1	1
SY150421CROSSORI0001-SORT_REDUCEDDATA-FILTERED	C50A270_C50A360	42	outside	73	outside	0.181304	0.007144475	2	1	2
SY150421CROSSORI0001-SORT_REDUCEDDATA-FILTERED	C50A270_C50A360	42	outside	76	outside	0.354175	7.679735e-08	2	1	2
SY150421CROSSORI0001-SORT_REDUCEDDATA-FILTERED	C50A270_C50A360	42	outside	78	outside	0.132041	0.05154753	2	1	2
SY150421CROSSORI0001-SORT_REDUCEDDATA-FILTERED	C50A270_C50A360	42	outside	83	single	0.199293	0.003123568	1	1	1
SY150421CROSSORI0001-SORT_REDUCEDDATA-FILTERED	C50A270_C50A360	42	outside	85	outside	0.2242	0.0008567226	2	1	2
SY150421CROSSORI0001-SORT_REDUCEDDATA-FILTERED	C50A270_C50A360	42	outside	88	outside	0.280663	2.61151e-05	2	1	2
SY150421CROSSORI0001-SORT_REDUCEDDATA-FILTERED	C50A270_C50A360	42	outside	89	single	0.246211	0.0002582326	1	1	1
SY150421CROSSORI0001-SORT_REDUCEDDATA-FILTERED	C50A270_C50A360	42	outside	91	single	0.146744	0.0303162	1	1	1
SY150421CROSSORI0001-SORT_REDUCEDDATA-FILTERED	C50A270_C50A360	42	outside	95	outside	0.161727	0.01710971	2	1	2
SY150421CROSSORI0001-SORT_REDUCEDDATA-FILTERED	C50A270_C50A360	42	outside	98	intermediate	0.184622	0.00626114	1	1	1
SY150421CROSSORI0001-SORT_REDUCEDDATA-FILTERED	C50A270_C50A360	44	outside	45	single	0.133693	0.04867035	1	1	1
SY150421CROSSORI0001-SORT_REDUCEDDATA-FILTERED	C50A270_C50A360	44	outside	46	single	0.16386	0.01568246	1	1	1
SY150421CROSSORI0001-SORT_REDUCEDDATA-FILTERED	C50A270_C50A360	44	outside	5	single	0.200549	0.002936356	2	1	2
SY150421CROSSORI0001-SORT_REDUCEDDATA-FILTERED	C50A270_C50A360	44	outside	54	outside	0.124898	0.06629273	2	1	2
SY150421CROSSORI0001-SORT_REDUCEDDATA-FILTERED	C50A270_C50A360	44	outside	62	outside	0.06476	0.3412666	2	1	2
SY150421CROSSORI0001-SORT_REDUCEDDATA-FILTERED	C50A270_C50A360	44	outside	67	single	0.065685	0.3332785	2	1	2
SY150421CROSSORI0001-SORT_REDUCEDDATA-FILTERED	C50A270_C50A360	44	outside	7	outside	0.044843	0.5111218	1	1	1
[truncated: 16,167 more rows]
