# Supplementary material for: Coordinated multiplexing of information about separate objects in visual cortex
Source: eLife. 2022 Nov 29;11:e76452. doi: 10.7554/eLife.76452 (PMC9708082; doi:10.7554/eLife.76452)
Supplement: Source data 1. — The file and folder names are informative regarding which analyses they relate to. Some analyses are based on multiple runs of the modeling code, with slight variations due to the probabilistic nature of the analysis. [file elife-76452-data1.zip › SourceData2022/correlations_considering_latency/Cohen1_superimposed_V4_50_250_bw23_alpha_merged_selected_origpoi-Bspikes.csv]

JD130901CROSSORI0001-SORT_REDUCEDDATA-FILTERED_V4_2_C50A120_C50A210	single	16.000000	14.000000	9.000000	17.000000	10.000000	10.000000	7.000000	11.000000	3.000000	4.000000	14.000000	6.000000	13.000000	2.000000	9.000000	13.000000	10.000000	10.000000	4.000000	12.000000	12.000000	2.000000	6.000000
JD130901CROSSORI0001-SORT_REDUCEDDATA-FILTERED_V4_2_C50A90_C50A180	single	12.000000	7.000000	4.000000	13.000000	9.000000	15.000000	6.000000	5.000000	5.000000	9.000000	18.000000	10.000000	5.000000	2.000000	8.000000	6.000000	6.000000	8.000000	10.000000	8.000000	6.000000	4.000000	10.000000
JD130901CROSSORI0001-SORT_REDUCEDDATA-FILTERED_V4_49_C50A120_C50A210	single	1.000000	5.000000	2.000000	3.000000	2.000000	3.000000	0.000000	11.000000	1.000000	3.000000	10.000000	5.000000	2.000000	2.000000	3.000000	8.000000	2.000000	7.000000	1.000000	4.000000	2.000000	10.000000	1.000000
JD130902CROSSORI0001-SORT_REDUCEDDATA-FILTERED_V4_2_C50A90_C50A180	single	10.000000	4.000000	16.000000	7.000000	10.000000	15.000000	7.000000	13.000000	17.000000	5.000000	9.000000	13.000000	10.000000	11.000000	15.000000	10.000000	10.000000	10.000000	14.000000	12.000000
JD130902CROSSORI0001-SORT_REDUCEDDATA-FILTERED_V4_3_C50A150_C50A240	single	13.000000	13.000000	17.000000	12.000000	5.000000	16.000000	22.000000	11.000000	23.000000	17.000000	9.000000	12.000000	20.000000	19.000000	13.000000	10.000000	16.000000	13.000000	12.000000	14.000000	6.000000	13.000000
JD130902CROSSORI0001-SORT_REDUCEDDATA-FILTERED_V4_3_C50A90_C50A180	single	8.000000	13.000000	2.000000	9.000000	9.000000	4.000000	13.000000	8.000000	7.000000	8.000000	10.000000	9.000000	7.000000	7.000000	7.000000	7.000000	3.000000	7.000000	15.000000	7.000000
JD130902CROSSORI0001-SORT_REDUCEDDATA-FILTERED_V4_48_C50A150_C50A240	single	9.000000	3.000000	9.000000	6.000000	2.000000	1.000000	6.000000	0.000000	7.000000	4.000000	6.000000	4.000000	5.000000	3.000000	6.000000	3.000000	4.000000	4.000000	7.000000	8.000000	7.000000	6.000000
JD130902CROSSORI0001-SORT_REDUCEDDATA-FILTERED_V4_74_C50A150_C50A240	intermediate	12.000000	6.000000	6.000000	10.000000	13.000000	10.000000	10.000000	8.000000	11.000000	9.000000	18.000000	6.000000	5.000000	5.000000	10.000000	13.000000	8.000000	6.000000	8.000000	8.000000	10.000000	5.000000
JD130902CROSSORI0001-SORT_REDUCEDDATA-FILTERED_V4_83_C50A120_C50A210	intermediate	12.000000	12.000000	12.000000	8.000000	13.000000	12.000000	16.000000	9.000000	11.000000	12.000000	19.000000	16.000000	14.000000	18.000000	10.000000	13.000000	6.000000	12.000000	3.000000	7.000000	10.000000
JD130902CROSSORI0001-SORT_REDUCEDDATA-FILTERED_V4_88_C50A90_C50A180	single	4.000000	10.000000	10.000000	6.000000	9.000000	8.000000	6.000000	5.000000	7.000000	8.000000	6.000000	8.000000	8.000000	8.000000	5.000000	2.000000	9.000000	6.000000	5.000000	2.000000
JD130902CROSSORI0002-SORT_REDUCEDDATA-FILTERED_V4_2_C50A120_C50A210	single	NaN	17.000000	13.000000	9.000000	6.000000	11.000000	14.000000	6.000000	8.000000	8.000000	5.000000	7.000000	8.000000	6.000000	4.000000	10.000000	8.000000	8.000000	8.000000	7.000000	7.000000	6.000000	8.000000	5.000000	6.000000	6.000000	5.000000	10.000000	5.000000	6.000000	5.000000	5.000000	9.000000	8.000000	3.000000	6.000000	11.000000	3.000000	5.000000	7.000000	6.000000
JD130902CROSSORI0002-SORT_REDUCEDDATA-FILTERED_V4_3_C50A120_C50A210	outside	11.000000	11.000000	15.000000	9.000000	6.000000	8.000000	6.000000	12.000000	16.000000	7.000000	10.000000	8.000000	8.000000	NaN	8.000000	10.000000	6.000000	10.000000	7.000000	8.000000	11.000000	10.000000	11.000000	8.000000	6.000000	6.000000	3.000000	10.000000	9.000000	12.000000	4.000000	15.000000	10.000000	11.000000	9.000000	7.000000	6.000000	9.000000	13.000000	11.000000	10.000000
JD130902CROSSORI0002-SORT_REDUCEDDATA-FILTERED_V4_74_C50A120_C50A210	single	10.000000	16.000000	7.000000	9.000000	8.000000	14.000000	10.000000	14.000000	10.000000	10.000000	8.000000	10.000000	9.000000	6.000000	2.000000	8.000000	13.000000	8.000000	7.000000	6.000000	15.000000	5.000000	10.000000	10.000000	5.000000	11.000000	9.000000	6.000000	7.000000	8.000000	12.000000	10.000000	12.000000	11.000000	8.000000	8.000000	13.000000	5.000000	9.000000	10.000000	11.000000
JD130902CROSSORI0002-SORT_REDUCEDDATA-FILTERED_V4_83_C50A120_C50A210	mixture	15.000000	12.000000	NaN	5.000000	8.000000	7.000000	11.000000	8.000000	10.000000	14.000000	1.000000	9.000000	7.000000	10.000000	5.000000	17.000000	7.000000	12.000000	8.000000	9.000000	9.000000	3.000000	7.000000	9.000000	7.000000	13.000000	4.000000	12.000000	4.000000	8.000000	3.000000	10.000000	4.000000	8.000000	6.000000	5.000000	11.000000	8.000000	16.000000	12.000000	6.000000
JD130903CROSSORI0001-SORT_REDUCEDDATA-FILTERED_V4_43_C50A90_C50A180	outside	8.000000	8.000000	9.000000	7.000000	4.000000	5.000000	6.000000	6.000000	5.000000	4.000000	3.000000	5.000000	8.000000	7.000000	5.000000	12.000000	8.000000	5.000000	12.000000	10.000000	10.000000	5.000000	7.000000	5.000000	5.000000	6.000000	8.000000	8.000000	10.000000	5.000000	8.000000	5.000000	8.000000	4.000000	3.000000	3.000000	7.000000	10.000000	7.000000	10.000000	4.000000	5.000000	6.000000	7.000000	3.000000	7.000000	15.000000	8.000000
JD130903CROSSORI0001-SORT_REDUCEDDATA-FILTERED_V4_73_C50A150_C50A240	outside	4.000000	1.000000	2.000000	4.000000	6.000000	1.000000	4.000000	5.000000	6.000000	9.000000	3.000000	5.000000	3.000000	7.000000	6.000000	2.000000	3.000000	2.000000	8.000000	5.000000	7.000000	0.000000	5.000000	5.000000	4.000000	9.000000	4.000000	4.000000	0.000000	4.000000	3.000000	5.000000	3.000000	7.000000	3.000000	4.000000	5.000000	0.000000	8.000000	6.000000	4.000000	1.000000	4.000000	4.000000	2.000000	4.000000	8.000000	8.000000
JD130903CROSSORI0001-SORT_REDUCEDDATA-FILTERED_V4_74_C50A120_C50A210	single	4.000000	8.000000	4.000000	6.000000	11.000000	10.000000	5.000000	6.000000	5.000000	4.000000	7.000000	5.000000	3.000000	11.000000	9.000000	11.000000	5.000000	8.000000	12.000000	5.000000	9.000000	7.000000	9.000000	5.000000	3.000000	5.000000	8.000000	9.000000	5.000000	11.000000	11.000000	7.000000	2.000000	7.000000	8.000000	7.000000	8.000000	3.000000	8.000000	4.000000	5.000000	5.000000	9.000000	6.000000	4.000000	4.000000	8.000000	7.000000
JD130903CROSSORI0001-SORT_REDUCEDDATA-FILTERED_V4_88_C50A150_C50A240	outside	2.000000	3.000000	2.000000	4.000000	7.000000	8.000000	NaN	5.000000	2.000000	5.000000	3.000000	6.000000	4.000000	4.000000	8.000000	4.000000	4.000000	5.000000	4.000000	4.000000	5.000000	5.000000	4.000000	3.000000	4.000000	6.000000	7.000000	5.000000	1.000000	4.000000	6.000000	9.000000	9.000000	9.000000	5.000000	5.000000	5.000000	6.000000	0.000000	9.000000	6.000000	4.000000	4.000000	6.000000	4.000000	4.000000	6.000000	6.000000
JD130903CROSSORI0001-SORT_REDUCEDDATA-FILTERED_V4_96_C50A90_C50A180	mixture	10.000000	4.000000	14.000000	11.000000	7.000000	5.000000	4.000000	5.000000	3.000000	3.000000	7.000000	1.000000	4.000000	6.000000	10.000000	5.000000	9.000000	3.000000	8.000000	0.000000	2.000000	5.000000	1.000000	2.000000	10.000000	7.000000	6.000000	6.000000	7.000000	5.000000	5.000000	5.000000	7.000000	2.000000	7.000000	10.000000	4.000000	8.000000	3.000000	5.000000	6.000000	4.000000	9.000000	5.000000	4.000000	5.000000	8.000000	8.000000
SY150420CROSSORI0002-SORT_REDUCEDDATA-FILTERED_V4_1_C50A135_C50A225	outside	4.000000	8.000000	3.000000	6.000000	8.000000	8.000000	8.000000	4.000000	9.000000	10.000000	8.000000	9.000000	8.000000	9.000000	6.000000	13.000000	5.000000	10.000000	5.000000	6.000000	5.000000	15.000000	5.000000	10.000000	7.000000	11.000000	5.000000	7.000000	6.000000	5.000000	7.000000	9.000000	4.000000	10.000000	5.000000	8.000000	5.000000	7.000000	4.000000	4.000000	4.000000	9.000000	5.000000	15.000000	12.000000	10.000000	13.000000	9.000000
SY150420CROSSORI0002-SORT_REDUCEDDATA-FILTERED_V4_1_C50A157.5_C50A247.5	outside	1.000000	8.000000	3.000000	6.000000	6.000000	6.000000	3.000000	NaN	3.000000	5.000000	8.000000	5.000000	9.000000	4.000000	6.000000	8.000000	8.000000	5.000000	12.000000	12.000000	4.000000	5.000000	5.000000	4.000000	2.000000	NaN	3.000000	8.000000	4.000000	7.000000	6.000000	11.000000	4.000000	10.000000	6.000000	8.000000	5.000000	4.000000	5.000000	6.000000	5.000000	2.000000	5.000000	5.000000	9.000000	5.000000	13.000000	5.000000
SY150420CROSSORI0002-SORT_REDUCEDDATA-FILTERED_V4_101_C50A135_C50A225	outside	5.000000	10.000000	12.000000	8.000000	10.000000	8.000000	13.000000	8.000000	6.000000	10.000000	8.000000	11.000000	19.000000	8.000000	5.000000	11.000000	9.000000	3.000000	9.000000	9.000000	7.000000	9.000000	13.000000	6.000000	1.000000	17.000000	6.000000	0.000000	7.000000	6.000000	4.000000	3.000000	6.000000	6.000000	7.000000	6.000000	4.000000	4.000000	8.000000	5.000000	4.000000	4.000000	9.000000	3.000000	12.000000	5.000000	11.000000	7.000000
SY150420CROSSORI0002-SORT_REDUCEDDATA-FILTERED_V4_101_C50A90_C50A180	outside	5.000000	6.000000	3.000000	15.000000	4.000000	10.000000	3.000000	4.000000	7.000000	10.000000	11.000000	8.000000	10.000000	8.000000	6.000000	10.000000	5.000000	14.000000	7.000000	12.000000	17.000000	9.000000	8.000000	4.000000	4.000000	6.000000	5.000000	7.000000	5.000000	17.000000	4.000000	7.000000	14.000000	6.000000	3.000000	9.000000	2.000000	5.000000	1.000000	3.000000	6.000000	7.000000	11.000000	5.000000	6.000000	15.000000	NaN	9.000000
SY150420CROSSORI0002-SORT_REDUCEDDATA-FILTERED_V4_14_C50A112.5_C50A202.5	single	7.000000	18.000000	8.000000	13.000000	9.000000	9.000000	9.000000	12.000000	9.000000	13.000000	9.000000	13.000000	12.000000	13.000000	13.000000	9.000000	4.000000	9.000000	10.000000	11.000000	6.000000	12.000000	8.000000	12.000000	11.000000	16.000000	14.000000	17.000000	7.000000	16.000000	4.000000	12.000000	8.000000	17.000000	9.000000	10.000000	15.000000	11.000000	6.000000	14.000000	13.000000	17.000000	20.000000	10.000000	16.000000	19.000000	12.000000	9.000000
SY150420CROSSORI0002-SORT_REDUCEDDATA-FILTERED_V4_14_C50A157.5_C50A247.5	single	7.000000	17.000000	10.000000	1.000000	4.000000	12.000000	8.000000	14.000000	2.000000	18.000000	8.000000	6.000000	11.000000	13.000000	5.000000	12.000000	8.000000	2.000000	5.000000	6.000000	5.000000	10.000000	7.000000	5.000000	8.000000	5.000000	5.000000	9.000000	4.000000	4.000000	13.000000	8.000000	9.000000	9.000000	12.000000	8.000000	13.000000	4.000000	9.000000	9.000000	7.000000	14.000000	7.000000	2.000000	9.000000	14.000000	3.000000	8.000000
SY150420CROSSORI0002-SORT_REDUCEDDATA-FILTERED_V4_14_C50A90_C50A180	single	22.000000	13.000000	12.000000	12.000000	6.000000	7.000000	8.000000	15.000000	7.000000	8.000000	24.000000	17.000000	10.000000	11.000000	17.000000	13.000000	6.000000	14.000000	6.000000	7.000000	15.000000	18.000000	4.000000	3.000000	13.000000	17.000000	6.000000	3.000000	8.000000	11.000000	13.000000	18.000000	17.000000	9.000000	10.000000	12.000000	9.000000	7.000000	16.000000	11.000000	9.000000	13.000000	4.000000	10.000000	14.000000	22.000000	15.000000	16.000000
SY150420CROSSORI0002-SORT_REDUCEDDATA-FILTERED_V4_15_C50A90_C50A180	mixture	10.000000	12.000000	7.000000	11.000000	6.000000	5.000000	8.000000	4.000000	8.000000	7.000000	17.000000	5.000000	9.000000	8.000000	7.000000	6.000000	4.000000	7.000000	3.000000	14.000000	8.000000	5.000000	6.000000	1.000000	6.000000	5.000000	7.000000	7.000000	3.000000	9.000000	5.000000	8.000000	13.000000	8.000000	3.000000	12.000000	9.000000	9.000000	8.000000	3.000000	9.000000	7.000000	9.000000	16.000000	10.000000	4.000000	11.000000	16.000000
SY150420CROSSORI0002-SORT_REDUCEDDATA-FILTERED_V4_17_C50A112.5_C50A202.5	single	8.000000	11.000000	6.000000	6.000000	9.000000	14.000000	9.000000	11.000000	9.000000	7.000000	7.000000	13.000000	11.000000	7.000000	4.000000	15.000000	8.000000	18.000000	11.000000	12.000000	6.000000	17.000000	5.000000	6.000000	6.000000	10.000000	9.000000	22.000000	8.000000	19.000000	8.000000	6.000000	13.000000	6.000000	3.000000	6.000000	15.000000	10.000000	7.000000	12.000000	8.000000	15.000000	18.000000	11.000000	12.000000	12.000000	12.000000	10.000000
SY150420CROSSORI0002-SORT_REDUCEDDATA-FILTERED_V4_18_C50A90_C50A180	single	7.000000	8.000000	1.000000	12.000000	7.000000	4.000000	6.000000	4.000000	14.000000	10.000000	10.000000	9.000000	4.000000	8.000000	6.000000	2.000000	3.000000	6.000000	4.000000	4.000000	3.000000	13.000000	7.000000	1.000000	5.000000	7.000000	6.000000	6.000000	3.000000	10.000000	8.000000	14.000000	7.000000	10.000000	12.000000	9.000000	0.000000	4.000000	5.000000	5.000000	3.000000	5.000000	5.000000	3.000000	8.000000	10.000000	7.000000	NaN
SY150420CROSSORI0002-SORT_REDUCEDDATA-FILTERED_V4_19_C50A112.5_C50A202.5	mixture	16.000000	9.000000	14.000000	14.000000	15.000000	11.000000	13.000000	16.000000	14.000000	12.000000	15.000000	13.000000	14.000000	12.000000	18.000000	21.000000	10.000000	7.000000	17.000000	18.000000	15.000000	9.000000	12.000000	12.000000	12.000000	13.000000	13.000000	NaN	8.000000	11.000000	18.000000	23.000000	9.000000	7.000000	10.000000	8.000000	14.000000	12.000000	11.000000	15.000000	15.000000	16.000000	9.000000	15.000000	15.000000	13.000000	20.000000	15.000000
SY150420CROSSORI0002-SORT_REDUCEDDATA-FILTERED_V4_19_C50A90_C50A180	mixture	8.000000	13.000000	10.000000	23.000000	7.000000	6.000000	4.000000	19.000000	3.000000	7.000000	16.000000	9.000000	13.000000	8.000000	7.000000	7.000000	9.000000	14.000000	6.000000	21.000000	20.000000	17.000000	1.000000	4.000000	11.000000	12.000000	8.000000	12.000000	13.000000	14.000000	9.000000	17.000000	13.000000	19.000000	9.000000	21.000000	10.000000	19.000000	7.000000	9.000000	10.000000	7.000000	24.000000	12.000000	21.000000	12.000000	9.000000	8.000000
SY150420CROSSORI0002-SORT_REDUCEDDATA-FILTERED_V4_2_C50A135_C50A225	outside	5.000000	12.000000	6.000000	5.000000	9.000000	5.000000	3.000000	5.000000	12.000000	7.000000	13.000000	10.000000	8.000000	9.000000	6.000000	2.000000	9.000000	5.000000	5.000000	4.000000	9.000000	7.000000	15.000000	2.000000	5.000000	NaN	8.000000	3.000000	11.000000	10.000000	4.000000	8.000000	3.000000	6.000000	4.000000	3.000000	7.000000	3.000000	5.000000	14.000000	11.000000	5.000000	13.000000	6.000000	15.000000	8.000000	18.000000	12.000000
SY150420CROSSORI0002-SORT_REDUCEDDATA-FILTERED_V4_20_C50A90_C50A180	outside	5.000000	13.000000	5.000000	11.000000	11.000000	11.000000	8.000000	9.000000	7.000000	11.000000	7.000000	6.000000	5.000000	13.000000	4.000000	6.000000	9.000000	8.000000	5.000000	8.000000	7.000000	2.000000	6.000000	5.000000	7.000000	10.000000	10.000000	8.000000	13.000000	11.000000	12.000000	5.000000	7.000000	4.000000	5.000000	12.000000	10.000000	7.000000	9.000000	7.000000	10.000000	7.000000	8.000000	4.000000	11.000000	7.000000	8.000000	7.000000
SY150420CROSSORI0002-SORT_REDUCEDDATA-FILTERED_V4_21_C50A157.5_C50A247.5	outside	5.000000	NaN	6.000000	4.000000	6.000000	15.000000	3.000000	20.000000	2.000000	11.000000	19.000000	3.000000	8.000000	14.000000	4.000000	11.000000	4.000000	2.000000	3.000000	4.000000	3.000000	4.000000	12.000000	5.000000	2.000000	7.000000	7.000000	16.000000	13.000000	9.000000	5.000000	10.000000	13.000000	7.000000	4.000000	9.000000	10.000000	5.000000	21.000000	7.000000	4.000000	10.000000	8.000000	2.000000	3.000000	6.000000	4.000000	5.000000
SY150420CROSSORI0002-SORT_REDUCEDDATA-FILTERED_V4_22_C50A157.5_C50A247.5	mixture	4.000000	3.000000	7.000000	3.000000	7.000000	10.000000	6.000000	11.000000	4.000000	3.000000	7.000000	7.000000	11.000000	10.000000	6.000000	6.000000	2.000000	4.000000	7.000000	3.000000	5.000000	5.000000	3.000000	5.000000	8.000000	6.000000	4.000000	11.000000	2.000000	1.000000	6.000000	7.000000	2.000000	4.000000	0.000000	5.000000	4.000000	2.000000	1.000000	8.000000	3.000000	9.000000	4.000000	4.000000	4.000000	15.000000	1.000000	5.000000
SY150420CROSSORI0002-SORT_REDUCEDDATA-FILTERED_V4_22_C50A90_C50A180	mixture	4.000000	5.000000	12.000000	16.000000	8.000000	6.000000	9.000000	8.000000	18.000000	20.000000	9.000000	13.000000	7.000000	11.000000	8.000000	7.000000	6.000000	12.000000	9.000000	16.000000	17.000000	3.000000	11.000000	2.000000	6.000000	12.000000	4.000000	6.000000	8.000000	9.000000	11.000000	12.000000	6.000000	4.000000	18.000000	9.000000	7.000000	8.000000	15.000000	7.000000	7.000000	5.000000	8.000000	10.000000	14.000000	15.000000	13.000000	11.000000
SY150420CROSSORI0002-SORT_REDUCEDDATA-FILTERED_V4_24_C50A135_C50A225	outside	2.000000	8.000000	11.000000	5.000000	14.000000	1.000000	8.000000	8.000000	11.000000	9.000000	10.000000	7.000000	5.000000	16.000000	10.000000	7.000000	6.000000	10.000000	8.000000	7.000000	10.000000	13.000000	9.000000	7.000000	4.000000	14.000000	7.000000	7.000000	5.000000	8.000000	5.000000	7.000000	6.000000	5.000000	11.000000	8.000000	7.000000	5.000000	6.000000	16.000000	7.000000	7.000000	10.000000	5.000000	9.000000	10.000000	14.000000	7.000000
SY150420CROSSORI0002-SORT_REDUCEDDATA-FILTERED_V4_24_C50A90_C50A180	outside	13.000000	8.000000	7.000000	13.000000	4.000000	2.000000	9.000000	6.000000	8.000000	13.000000	9.000000	9.000000	9.000000	3.000000	7.000000	14.000000	4.000000	14.000000	9.000000	14.000000	11.000000	5.000000	6.000000	3.000000	6.000000	4.000000	10.000000	4.000000	7.000000	6.000000	8.000000	6.000000	8.000000	10.000000	6.000000	7.000000	11.000000	8.000000	3.000000	3.000000	14.000000	6.000000	4.000000	9.000000	7.000000	7.000000	6.000000	15.000000
SY150420CROSSORI0002-SORT_REDUCEDDATA-FILTERED_V4_26_C50A112.5_C50A202.5	outside	10.000000	9.000000	9.000000	4.000000	7.000000	11.000000	16.000000	NaN	7.000000	11.000000	15.000000	24.000000	10.000000	5.000000	19.000000	12.000000	9.000000	13.000000	8.000000	4.000000	7.000000	9.000000	8.000000	9.000000	4.000000	8.000000	15.000000	19.000000	9.000000	6.000000	6.000000	19.000000	15.000000	7.000000	5.000000	7.000000	11.000000	13.000000	9.000000	11.000000	9.000000	14.000000	15.000000	12.000000	7.000000	9.000000	15.000000	10.000000
SY150420CROSSORI0002-SORT_REDUCEDDATA-FILTERED_V4_26_C50A157.5_C50A247.5	outside	8.000000	6.000000	5.000000	7.000000	12.000000	12.000000	9.000000	6.000000	7.000000	6.000000	12.000000	5.000000	9.000000	10.000000	2.000000	5.000000	5.000000	9.000000	3.000000	6.000000	6.000000	4.000000	10.000000	12.000000	7.000000	3.000000	5.000000	9.000000	10.000000	12.000000	4.000000	7.000000	8.000000	7.000000	4.000000	7.000000	10.000000	8.000000	7.000000	10.000000	5.000000	9.000000	8.000000	12.000000	4.000000	6.000000	9.000000	10.000000
SY150420CROSSORI0002-SORT_REDUCEDDATA-FILTERED_V4_26_C50A90_C50A180	outside	13.000000	10.000000	8.000000	17.000000	5.000000	4.000000	4.000000	7.000000	6.000000	11.000000	10.000000	11.000000	5.000000	12.000000	6.000000	9.000000	5.000000	12.000000	4.000000	6.000000	8.000000	11.000000	2.000000	5.000000	5.000000	10.000000	8.000000	7.000000	9.000000	12.000000	3.000000	12.000000	13.000000	7.000000	9.000000	11.000000	4.000000	2.000000	3.000000	7.000000	4.000000	8.000000	11.000000	8.000000	9.000000	4.000000	5.000000	7.000000
SY150420CROSSORI0002-SORT_REDUCEDDATA-FILTERED_V4_28_C50A157.5_C50A247.5	single	2.000000	0.000000	0.000000	0.000000	1.000000	NaN	0.000000	2.000000	0.000000	2.000000	3.000000	2.000000	2.000000	4.000000	0.000000	1.000000	0.000000	0.000000	0.000000	0.000000	0.000000	0.000000	1.000000	0.000000	0.000000	0.000000	0.000000	NaN	0.000000	0.000000	3.000000	0.000000	2.000000	3.000000	3.000000	1.000000	4.000000	0.000000	4.000000	0.000000	1.000000	1.000000	1.000000	0.000000	0.000000	0.000000	0.000000	0.000000
SY150420CROSSORI0002-SORT_REDUCEDDATA-FILTERED_V4_28_C50A90_C50A180	single	NaN	0.000000	0.000000	1.000000	0.000000	0.000000	0.000000	0.000000	0.000000	0.000000	1.000000	0.000000	0.000000	0.000000	1.000000	1.000000	0.000000	0.000000	0.000000	0.000000	0.000000	0.000000	0.000000	0.000000	0.000000	0.000000	0.000000	2.000000	0.000000	0.000000	0.000000	NaN	0.000000	0.000000	2.000000	2.000000	1.000000	0.000000	0.000000	1.000000	0.000000	0.000000	0.000000	0.000000	0.000000	0.000000	1.000000	0.000000
SY150420CROSSORI0002-SORT_REDUCEDDATA-FILTERED_V4_29_C50A112.5_C50A202.5	outside	10.000000	9.000000	8.000000	9.000000	18.000000	10.000000	3.000000	9.000000	9.000000	8.000000	14.000000	10.000000	8.000000	9.000000	12.000000	5.000000	4.000000	12.000000	9.000000	9.000000	12.000000	8.000000	11.000000	6.000000	11.000000	5.000000	6.000000	4.000000	5.000000	6.000000	0.000000	8.000000	10.000000	7.000000	11.000000	6.000000	6.000000	8.000000	1.000000	7.000000	3.000000	5.000000	11.000000	14.000000	9.000000	6.000000	9.000000	7.000000
SY150420CROSSORI0002-SORT_REDUCEDDATA-FILTERED_V4_29_C50A90_C50A180	outside	13.000000	10.000000	12.000000	14.000000	11.000000	15.000000	9.000000	8.000000	9.000000	6.000000	9.000000	11.000000	9.000000	10.000000	11.000000	6.000000	8.000000	8.000000	13.000000	6.000000	15.000000	8.000000	13.000000	5.000000	6.000000	8.000000	11.000000	3.000000	9.000000	10.000000	8.000000	14.000000	7.000000	6.000000	1.000000	9.000000	8.000000	6.000000	7.000000	4.000000	2.000000	4.000000	7.000000	20.000000	5.000000	16.000000	13.000000	5.000000
SY150420CROSSORI0002-SORT_REDUCEDDATA-FILTERED_V4_3_C50A157.5_C50A247.5	outside	10.000000	6.000000	7.000000	10.000000	12.000000	12.000000	11.000000	8.000000	6.000000	7.000000	15.000000	7.000000	13.000000	NaN	13.000000	9.000000	12.000000	10.000000	3.000000	5.000000	12.000000	12.000000	5.000000	7.000000	5.000000	11.000000	10.000000	2.000000	3.000000	14.000000	13.000000	4.000000	6.000000	5.000000	2.000000	5.000000	9.000000	5.000000	5.000000	3.000000	9.000000	13.000000	14.000000	11.000000	15.000000	12.000000	7.000000	16.000000
SY150420CROSSORI0002-SORT_REDUCEDDATA-FILTERED_V4_3_C50A90_C50A180	outside	7.000000	12.000000	6.000000	6.000000	8.000000	6.000000	5.000000	4.000000	9.000000	14.000000	8.000000	18.000000	10.000000	16.000000	10.000000	11.000000	4.000000	10.000000	13.000000	9.000000	12.000000	6.000000	6.000000	6.000000	9.000000	13.000000	12.000000	7.000000	9.000000	12.000000	3.000000	10.000000	9.000000	9.000000	8.000000	8.000000	7.000000	6.000000	6.000000	7.000000	4.000000	10.000000	12.000000	13.000000	18.000000	18.000000	10.000000	9.000000
SY150420CROSSORI0002-SORT_REDUCEDDATA-FILTERED_V4_31_C50A112.5_C50A202.5	outside	10.000000	14.000000	6.000000	3.000000	12.000000	7.000000	10.000000	18.000000	14.000000	12.000000	14.000000	23.000000	14.000000	15.000000	14.000000	10.000000	12.000000	11.000000	9.000000	15.000000	3.000000	10.000000	8.000000	6.000000	11.000000	11.000000	17.000000	16.000000	9.000000	6.000000	3.000000	5.000000	10.000000	7.000000	5.000000	8.000000	19.000000	10.000000	17.000000	13.000000	13.000000	12.000000	15.000000	14.000000	16.000000	12.000000	13.000000	12.000000
SY150420CROSSORI0002-SORT_REDUCEDDATA-FILTERED_V4_31_C50A157.5_C50A247.5	outside	5.000000	15.000000	16.000000	14.000000	25.000000	14.000000	7.000000	19.000000	14.000000	14.000000	22.000000	15.000000	20.000000	21.000000	19.000000	13.000000	13.000000	25.000000	10.000000	6.000000	13.000000	17.000000	10.000000	11.000000	15.000000	9.000000	18.000000	25.000000	17.000000	19.000000	12.000000	9.000000	15.000000	7.000000	19.000000	6.000000	5.000000	15.000000	12.000000	20.000000	15.000000	27.000000	14.000000	19.000000	19.000000	26.000000	19.000000	26.000000
SY150420CROSSORI0002-SORT_REDUCEDDATA-FILTERED_V4_31_C50A90_C50A180	outside	13.000000	12.000000	9.000000	13.000000	6.000000	9.000000	13.000000	7.000000	12.000000	16.000000	11.000000	16.000000	10.000000	13.000000	9.000000	15.000000	7.000000	13.000000	14.000000	8.000000	13.000000	14.000000	2.000000	1.000000	11.000000	12.000000	16.000000	13.000000	10.000000	15.000000	10.000000	10.000000	4.000000	14.000000	17.000000	15.000000	4.000000	7.000000	7.000000	7.000000	13.000000	5.000000	7.000000	15.000000	13.000000	12.000000	11.000000	9.000000
SY150420CROSSORI0002-SORT_REDUCEDDATA-FILTERED_V4_33_C50A135_C50A225	mixture	11.000000	13.000000	12.000000	9.000000	9.000000	7.000000	15.000000	11.000000	12.000000	16.000000	11.000000	15.000000	8.000000	18.000000	14.000000	3.000000	6.000000	10.000000	20.000000	16.000000	13.000000	8.000000	19.000000	7.000000	10.000000	12.000000	12.000000	3.000000	10.000000	8.000000	6.000000	9.000000	19.000000	7.000000	8.000000	10.000000	17.000000	7.000000	14.000000	13.000000	8.000000	7.000000	13.000000	10.000000	19.000000	15.000000	17.000000	11.000000
SY150420CROSSORI0002-SORT_REDUCEDDATA-FILTERED_V4_33_C50A157.5_C50A247.5	mixture	6.000000	12.000000	9.000000	13.000000	11.000000	13.000000	7.000000	15.000000	10.000000	17.000000	18.000000	13.000000	14.000000	10.000000	7.000000	15.000000	19.000000	13.000000	19.000000	11.000000	12.000000	15.000000	8.000000	12.000000	6.000000	16.000000	16.000000	14.000000	6.000000	7.000000	5.000000	19.000000	9.000000	13.000000	14.000000	16.000000	10.000000	8.000000	3.000000	15.000000	14.000000	11.000000	12.000000	11.000000	14.000000	11.000000	15.000000	17.000000
SY150420CROSSORI0002-SORT_REDUCEDDATA-FILTERED_V4_34_C50A135_C50A225	outside	8.000000	4.000000	14.000000	8.000000	11.000000	10.000000	12.000000	7.000000	13.000000	17.000000	12.000000	10.000000	16.000000	11.000000	11.000000	10.000000	8.000000	8.000000	13.000000	8.000000	8.000000	9.000000	14.000000	10.000000	1.000000	19.000000	15.000000	9.000000	7.000000	13.000000	5.000000	6.000000	7.000000	10.000000	7.000000	9.000000	13.000000	13.000000	12.000000	13.000000	9.000000	5.000000	13.000000	11.000000	12.000000	9.000000	12.000000	5.000000
SY150420CROSSORI0002-SORT_REDUCEDDATA-FILTERED_V4_34_C50A90_C50A180	outside	11.000000	5.000000	6.000000	9.000000	8.000000	6.000000	6.000000	6.000000	6.000000	12.000000	5.000000	9.000000	9.000000	8.000000	10.000000	11.000000	6.000000	11.000000	8.000000	15.000000	9.000000	8.000000	10.000000	4.000000	7.000000	9.000000	4.000000	4.000000	10.000000	14.000000	5.000000	10.000000	3.000000	7.000000	7.000000	7.000000	12.000000	9.000000	9.000000	5.000000	9.000000	8.000000	12.000000	9.000000	9.000000	10.000000	7.000000	8.000000
SY150420CROSSORI0002-SORT_REDUCEDDATA-FILTERED_V4_35_C50A112.5_C50A202.5	mixture	6.000000	5.000000	7.000000	8.000000	9.000000	5.000000	10.000000	16.000000	11.000000	10.000000	12.000000	8.000000	16.000000	10.000000	5.000000	NaN	9.000000	5.000000	9.000000	9.000000	12.000000	3.000000	8.000000	11.000000	9.000000	12.000000	10.000000	12.000000	3.000000	8.000000	3.000000	1.000000	11.000000	5.000000	6.000000	4.000000	20.000000	9.000000	6.000000	13.000000	17.000000	13.000000	10.000000	16.000000	13.000000	10.000000	8.000000	9.000000
SY150420CROSSORI0002-SORT_REDUCEDDATA-FILTERED_V4_35_C50A157.5_C50A247.5	mixture	13.000000	12.000000	8.000000	16.000000	20.000000	15.000000	12.000000	8.000000	17.000000	16.000000	26.000000	10.000000	19.000000	16.000000	14.000000	18.000000	16.000000	14.000000	17.000000	17.000000	12.000000	15.000000	12.000000	17.000000	17.000000	14.000000	28.000000	17.000000	18.000000	23.000000	19.000000	13.000000	12.000000	8.000000	25.000000	21.000000	18.000000	12.000000	7.000000	15.000000	10.000000	11.000000	24.000000	8.000000	28.000000	16.000000	19.000000	23.000000
SY150420CROSSORI0002-SORT_REDUCEDDATA-FILTERED_V4_35_C50A90_C50A180	mixture	10.000000	7.000000	3.000000	8.000000	9.000000	7.000000	8.000000	6.000000	5.000000	16.000000	8.000000	9.000000	8.000000	10.000000	11.000000	8.000000	6.000000	11.000000	7.000000	9.000000	NaN	7.000000	4.000000	6.000000	5.000000	9.000000	7.000000	9.000000	3.000000	13.000000	7.000000	15.000000	3.000000	11.000000	12.000000	10.000000	15.000000	3.000000	4.000000	4.000000	13.000000	3.000000	13.000000	8.000000	15.000000	16.000000	4.000000	10.000000
SY150420CROSSORI0002-SORT_REDUCEDDATA-FILTERED_V4_37_C50A90_C50A180	single	0.000000	0.000000	0.000000	1.000000	0.000000	1.000000	1.000000	0.000000	0.000000	0.000000	0.000000	0.000000	1.000000	0.000000	0.000000	0.000000	0.000000	0.000000	0.000000	0.000000	0.000000	0.000000	0.000000	0.000000	0.000000	0.000000	0.000000	1.000000	0.000000	0.000000	0.000000	0.000000	0.000000	0.000000	0.000000	0.000000	0.000000	0.000000	0.000000	0.000000	0.000000	1.000000	0.000000	0.000000	1.000000	0.000000	0.000000	0.000000
SY150420CROSSORI0002-SORT_REDUCEDDATA-FILTERED_V4_39_C50A157.5_C50A247.5	outside	18.000000	9.000000	14.000000	11.000000	19.000000	18.000000	15.000000	17.000000	8.000000	16.000000	8.000000	16.000000	15.000000	23.000000	19.000000	14.000000	16.000000	14.000000	5.000000	3.000000	18.000000	19.000000	13.000000	10.000000	15.000000	6.000000	10.000000	9.000000	12.000000	10.000000	22.000000	6.000000	17.000000	6.000000	9.000000	11.000000	18.000000	17.000000	11.000000	12.000000	17.000000	14.000000	13.000000	11.000000	13.000000	7.000000	11.000000	21.000000
SY150420CROSSORI0002-SORT_REDUCEDDATA-FILTERED_V4_4_C50A135_C50A225	outside	2.000000	4.000000	8.000000	4.000000	9.000000	3.000000	6.000000	5.000000	7.000000	6.000000	5.000000	10.000000	2.000000	5.000000	5.000000	7.000000	7.000000	1.000000	12.000000	6.000000	4.000000	5.000000	6.000000	6.000000	4.000000	10.000000	4.000000	10.000000	1.000000	4.000000	3.000000	4.000000	7.000000	5.000000	6.000000	5.000000	5.000000	5.000000	5.000000	5.000000	14.000000	4.000000	6.000000	1.000000	5.000000	4.000000	13.000000	6.000000
SY150420CROSSORI0002-SORT_REDUCEDDATA-FILTERED_V4_41_C50A112.5_C50A202.5	outside	15.000000	7.000000	19.000000	35.000000	18.000000	28.000000	24.000000	19.000000	20.000000	17.000000	15.000000	20.000000	12.000000	22.000000	21.000000	31.000000	26.000000	19.000000	20.000000	17.000000	16.000000	10.000000	16.000000	17.000000	25.000000	18.000000	20.000000	25.000000	10.000000	28.000000	17.000000	16.000000	10.000000	17.000000	17.000000	17.000000	25.000000	19.000000	18.000000	17.000000	35.000000	17.000000	26.000000	24.000000	19.000000	11.000000	20.000000	17.000000
SY150420CROSSORI0002-SORT_REDUCEDDATA-FILTERED_V4_41_C50A135_C50A225	outside	14.000000	23.000000	29.000000	11.000000	26.000000	22.000000	20.000000	16.000000	26.000000	30.000000	20.000000	23.000000	18.000000	23.000000	12.000000	13.000000	28.000000	21.000000	27.000000	15.000000	23.000000	29.000000	31.000000	14.000000	12.000000	27.000000	11.000000	16.000000	20.000000	17.000000	16.000000	13.000000	12.000000	14.000000	13.000000	16.000000	13.000000	13.000000	16.000000	21.000000	20.000000	17.000000	21.000000	8.000000	21.000000	16.000000	21.000000	24.000000
SY150420CROSSORI0002-SORT_REDUCEDDATA-FILTERED_V4_41_C50A90_C50A180	outside	24.000000	21.000000	13.000000	15.000000	16.000000	18.000000	14.000000	20.000000	15.000000	27.000000	22.000000	27.000000	19.000000	26.000000	8.000000	24.000000	9.000000	35.000000	NaN	23.000000	27.000000	20.000000	10.000000	14.000000	17.000000	21.000000	15.000000	8.000000	10.000000	24.000000	11.000000	19.000000	10.000000	23.000000	14.000000	6.000000	18.000000	13.000000	20.000000	20.000000	23.000000	18.000000	16.000000	24.000000	19.000000	26.000000	19.000000	18.000000
SY150420CROSSORI0002-SORT_REDUCEDDATA-FILTERED_V4_42_C50A135_C50A225	outside	8.000000	6.000000	7.000000	6.000000	4.000000	6.000000	9.000000	2.000000	6.000000	4.000000	5.000000	5.000000	5.000000	8.000000	8.000000	3.000000	4.000000	4.000000	2.000000	6.000000	12.000000	5.000000	10.000000	7.000000	3.000000	9.000000	6.000000	6.000000	3.000000	8.000000	2.000000	4.000000	4.000000	4.000000	1.000000	2.000000	6.000000	9.000000	4.000000	8.000000	7.000000	3.000000	4.000000	5.000000	3.000000	5.000000	NaN	8.000000
SY150420CROSSORI0002-SORT_REDUCEDDATA-FILTERED_V4_44_C50A112.5_C50A202.5	outside	22.000000	6.000000	19.000000	12.000000	13.000000	19.000000	16.000000	18.000000	12.000000	15.000000	15.000000	19.000000	19.000000	28.000000	13.000000	22.000000	16.000000	7.000000	4.000000	16.000000	24.000000	15.000000	17.000000	18.000000	20.000000	13.000000	13.000000	13.000000	21.000000	22.000000	3.000000	7.000000	14.000000	18.000000	10.000000	16.000000	24.000000	8.000000	6.000000	23.000000	12.000000	12.000000	15.000000	22.000000	7.000000	17.000000	17.000000	12.000000
SY150420CROSSORI0002-SORT_REDUCEDDATA-FILTERED_V4_44_C50A135_C50A225	outside	18.000000	18.000000	16.000000	15.000000	19.000000	18.000000	21.000000	12.000000	21.000000	13.000000	10.000000	13.000000	20.000000	24.000000	18.000000	19.000000	11.000000	15.000000	NaN	24.000000	17.000000	12.000000	24.000000	18.000000	14.000000	16.000000	15.000000	16.000000	16.000000	8.000000	14.000000	21.000000	20.000000	10.000000	21.000000	21.000000	22.000000	10.000000	20.000000	24.000000	20.000000	18.000000	21.000000	10.000000	17.000000	19.000000	15.000000	12.000000
SY150420CROSSORI0002-SORT_REDUCEDDATA-FILTERED_V4_44_C50A157.5_C50A247.5	outside	22.000000	17.000000	20.000000	19.000000	18.000000	19.000000	28.000000	12.000000	17.000000	16.000000	18.000000	13.000000	15.000000	19.000000	21.000000	23.000000	15.000000	19.000000	20.000000	21.000000	13.000000	11.000000	17.000000	22.000000	14.000000	26.000000	18.000000	17.000000	18.000000	20.000000	22.000000	26.000000	9.000000	15.000000	29.000000	21.000000	18.000000	11.000000	9.000000	22.000000	12.000000	12.000000	13.000000	13.000000	23.000000	18.000000	8.000000	13.000000
SY150420CROSSORI0002-SORT_REDUCEDDATA-FILTERED_V4_44_C50A90_C50A180	outside	13.000000	16.000000	10.000000	18.000000	7.000000	7.000000	10.000000	9.000000	14.000000	24.000000	10.000000	22.000000	15.000000	22.000000	8.000000	11.000000	16.000000	17.000000	14.000000	13.000000	NaN	16.000000	9.000000	19.000000	15.000000	5.000000	18.000000	13.000000	18.000000	12.000000	20.000000	17.000000	19.000000	16.000000	18.000000	10.000000	24.000000	16.000000	7.000000	14.000000	25.000000	12.000000	13.000000	10.000000	19.000000	20.000000	20.000000	23.000000
SY150420CROSSORI0002-SORT_REDUCEDDATA-FILTERED_V4_45_C50A112.5_C50A202.5	outside	15.000000	12.000000	17.000000	18.000000	12.000000	10.000000	18.000000	15.000000	12.000000	12.000000	16.000000	15.000000	12.000000	14.000000	17.000000	21.000000	18.000000	13.000000	14.000000	19.000000	18.000000	10.000000	16.000000	17.000000	17.000000	13.000000	13.000000	17.000000	13.000000	10.000000	12.000000	10.000000	14.000000	15.000000	12.000000	15.000000	14.000000	19.000000	14.000000	20.000000	17.000000	21.000000	15.000000	22.000000	13.000000	15.000000	19.000000	11.000000
SY150420CROSSORI0002-SORT_REDUCEDDATA-FILTERED_V4_45_C50A135_C50A225	outside	18.000000	19.000000	20.000000	21.000000	21.000000	19.000000	22.000000	21.000000	21.000000	19.000000	16.000000	19.000000	18.000000	18.000000	19.000000	16.000000	21.000000	17.000000	21.000000	14.000000	18.000000	16.000000	19.000000	20.000000	17.000000	22.000000	20.000000	19.000000	16.000000	12.000000	17.000000	17.000000	13.000000	16.000000	16.000000	20.000000	17.000000	17.000000	15.000000	27.000000	15.000000	16.000000	26.000000	11.000000	19.000000	15.000000	25.000000	17.000000
SY150420CROSSORI0002-SORT_REDUCEDDATA-FILTERED_V4_45_C50A90_C50A180	outside	16.000000	10.000000	6.000000	13.000000	11.000000	16.000000	10.000000	14.000000	10.000000	17.000000	15.000000	15.000000	12.000000	8.000000	15.000000	9.000000	11.000000	11.000000	21.000000	14.000000	NaN	12.000000	9.000000	7.000000	12.000000	8.000000	9.000000	11.000000	12.000000	21.000000	10.000000	11.000000	9.000000	11.000000	10.000000	8.000000	15.000000	13.000000	6.000000	9.000000	10.000000	15.000000	12.000000	15.000000	14.000000	11.000000	11.000000	11.000000
SY150420CROSSORI0002-SORT_REDUCEDDATA-FILTERED_V4_46_C50A112.5_C50A202.5	mixture	18.000000	12.000000	24.000000	16.000000	13.000000	25.000000	11.000000	21.000000	13.000000	18.000000	19.000000	21.000000	26.000000	21.000000	21.000000	22.000000	25.000000	25.000000	19.000000	25.000000	18.000000	9.000000	17.000000	18.000000	15.000000	25.000000	15.000000	16.000000	9.000000	14.000000	10.000000	8.000000	18.000000	8.000000	9.000000	15.000000	15.000000	20.000000	14.000000	17.000000	17.000000	14.000000	18.000000	22.000000	15.000000	8.000000	16.000000	17.000000
SY150420CROSSORI0002-SORT_REDUCEDDATA-FILTERED_V4_46_C50A135_C50A225	mixture	26.000000	19.000000	18.000000	15.000000	21.000000	18.000000	32.000000	20.000000	25.000000	22.000000	22.000000	19.000000	19.000000	22.000000	20.000000	15.000000	21.000000	18.000000	27.000000	25.000000	20.000000	19.000000	26.000000	15.000000	17.000000	NaN	16.000000	15.000000	13.000000	8.000000	20.000000	8.000000	18.000000	16.000000	15.000000	13.000000	24.000000	16.000000	11.000000	22.000000	13.000000	17.000000	25.000000	15.000000	22.000000	25.000000	27.000000	15.000000
SY150420CROSSORI0002-SORT_REDUCEDDATA-FILTERED_V4_46_C50A157.5_C50A247.5	mixture	15.000000	12.000000	14.000000	17.000000	17.000000	17.000000	18.000000	29.000000	9.000000	21.000000	22.000000	18.000000	23.000000	19.000000	29.000000	24.000000	16.000000	24.000000	19.000000	14.000000	19.000000	21.000000	11.000000	21.000000	10.000000	21.000000	23.000000	18.000000	25.000000	14.000000	18.000000	17.000000	25.000000	15.000000	21.000000	13.000000	15.000000	13.000000	9.000000	19.000000	21.000000	17.000000	16.000000	15.000000	22.000000	14.000000	13.000000	26.000000
SY150420CROSSORI0002-SORT_REDUCEDDATA-FILTERED_V4_46_C50A90_C50A180	mixture	8.000000	11.000000	4.000000	11.000000	10.000000	8.000000	9.000000	8.000000	13.000000	21.000000	16.000000	23.000000	21.000000	22.000000	20.000000	16.000000	11.000000	NaN	16.000000	12.000000	20.000000	16.000000	10.000000	8.000000	12.000000	14.000000	18.000000	8.000000	9.000000	10.000000	5.000000	18.000000	3.000000	13.000000	13.000000	10.000000	12.000000	11.000000	10.000000	12.000000	8.000000	10.000000	8.000000	6.000000	13.000000	12.000000	13.000000	24.000000
SY150420CROSSORI0002-SORT_REDUCEDDATA-FILTERED_V4_47_C50A112.5_C50A202.5	single	4.000000	4.000000	9.000000	3.000000	7.000000	8.000000	4.000000	9.000000	8.000000	6.000000	10.000000	7.000000	11.000000	4.000000	5.000000	10.000000	4.000000	2.000000	5.000000	11.000000	14.000000	6.000000	9.000000	10.000000	9.000000	7.000000	7.000000	7.000000	10.000000	5.000000	7.000000	9.000000	7.000000	6.000000	7.000000	8.000000	9.000000	7.000000	9.000000	13.000000	11.000000	8.000000	13.000000	7.000000	11.000000	12.000000	7.000000	8.000000
SY150420CROSSORI0002-SORT_REDUCEDDATA-FILTERED_V4_47_C50A135_C50A225	single	7.000000	11.000000	11.000000	5.000000	12.000000	11.000000	11.000000	8.000000	9.000000	9.000000	4.000000	9.000000	7.000000	7.000000	4.000000	7.000000	5.000000	6.000000	9.000000	6.000000	6.000000	6.000000	10.000000	5.000000	5.000000	14.000000	8.000000	3.000000	8.000000	5.000000	7.000000	5.000000	4.000000	5.000000	15.000000	8.000000	12.000000	4.000000	8.000000	12.000000	9.000000	4.000000	6.000000	5.000000	10.000000	3.000000	5.000000	5.000000
SY150420CROSSORI0002-SORT_REDUCEDDATA-FILTERED_V4_47_C50A157.5_C50A247.5	single	8.000000	8.000000	7.000000	9.000000	6.000000	4.000000	6.000000	8.000000	6.000000	8.000000	4.000000	8.000000	8.000000	8.000000	11.000000	5.000000	7.000000	10.000000	11.000000	5.000000	12.000000	6.000000	8.000000	12.000000	10.000000	6.000000	7.000000	9.000000	5.000000	14.000000	9.000000	8.000000	11.000000	2.000000	5.000000	10.000000	8.000000	6.000000	7.000000	12.000000	5.000000	9.000000	12.000000	8.000000	10.000000	9.000000	5.000000	6.000000
SY150420CROSSORI0002-SORT_REDUCEDDATA-FILTERED_V4_48_C50A112.5_C50A202.5	outside	14.000000	10.000000	12.000000	19.000000	12.000000	10.000000	8.000000	15.000000	16.000000	15.000000	20.000000	7.000000	16.000000	15.000000	13.000000	20.000000	6.000000	10.000000	14.000000	9.000000	8.000000	8.000000	11.000000	8.000000	20.000000	18.000000	11.000000	16.000000	8.000000	11.000000	11.000000	8.000000	8.000000	12.000000	7.000000	5.000000	19.000000	15.000000	10.000000	7.000000	21.000000	21.000000	11.000000	17.000000	14.000000	10.000000	11.000000	8.000000
SY150420CROSSORI0002-SORT_REDUCEDDATA-FILTERED_V4_48_C50A135_C50A225	outside	11.000000	10.000000	13.000000	16.000000	14.000000	10.000000	16.000000	4.000000	11.000000	14.000000	10.000000	10.000000	15.000000	13.000000	13.000000	4.000000	12.000000	9.000000	8.000000	10.000000	12.000000	16.000000	13.000000	10.000000	14.000000	21.000000	8.000000	12.000000	11.000000	5.000000	4.000000	14.000000	9.000000	8.000000	10.000000	6.000000	6.000000	4.000000	9.000000	17.000000	4.000000	6.000000	8.000000	6.000000	16.000000	11.000000	15.000000	7.000000
SY150420CROSSORI0002-SORT_REDUCEDDATA-FILTERED_V4_48_C50A157.5_C50A247.5	outside	11.000000	9.000000	8.000000	6.000000	12.000000	9.000000	5.000000	NaN	1.000000	6.000000	9.000000	5.000000	3.000000	6.000000	6.000000	6.000000	5.000000	1.000000	5.000000	4.000000	9.000000	10.000000	13.000000	3.000000	2.000000	12.000000	4.000000	6.000000	2.000000	2.000000	8.000000	5.000000	15.000000	7.000000	3.000000	8.000000	9.000000	8.000000	7.000000	8.000000	8.000000	11.000000	11.000000	4.000000	8.000000	9.000000	3.000000	6.000000
SY150420CROSSORI0002-SORT_REDUCEDDATA-FILTERED_V4_48_C50A90_C50A180	outside	15.000000	18.000000	13.000000	14.000000	0.000000	8.000000	5.000000	9.000000	11.000000	10.000000	11.000000	14.000000	12.000000	13.000000	9.000000	14.000000	6.000000	15.000000	19.000000	14.000000	20.000000	12.000000	7.000000	14.000000	6.000000	8.000000	13.000000	8.000000	10.000000	17.000000	8.000000	8.000000	12.000000	8.000000	14.000000	11.000000	20.000000	9.000000	4.000000	9.000000	7.000000	9.000000	14.000000	7.000000	12.000000	18.000000	11.000000	14.000000
SY150420CROSSORI0002-SORT_REDUCEDDATA-FILTERED_V4_5_C50A112.5_C50A202.5	intermediate	25.000000	22.000000	18.000000	29.000000	18.000000	18.000000	23.000000	22.000000	25.000000	17.000000	21.000000	24.000000	28.000000	17.000000	16.000000	27.000000	21.000000	15.000000	25.000000	24.000000	23.000000	24.000000	22.000000	24.000000	20.000000	28.000000	24.000000	22.000000	19.000000	17.000000	15.000000	15.000000	25.000000	24.000000	14.000000	17.000000	27.000000	15.000000	19.000000	24.000000	25.000000	20.000000	23.000000	23.000000	23.000000	20.000000	32.000000	18.000000
SY150420CROSSORI0002-SORT_REDUCEDDATA-FILTERED_V4_5_C50A157.5_C50A247.5	intermediate	16.000000	11.000000	10.000000	12.000000	21.000000	17.000000	15.000000	10.000000	14.000000	14.000000	12.000000	13.000000	13.000000	20.000000	11.000000	15.000000	23.000000	20.000000	14.000000	17.000000	16.000000	19.000000	18.000000	11.000000	9.000000	10.000000	7.000000	7.000000	14.000000	7.000000	18.000000	13.000000	9.000000	14.000000	14.000000	13.000000	16.000000	12.000000	11.000000	22.000000	10.000000	10.000000	16.000000	13.000000	15.000000	14.000000	11.000000	13.000000
SY150420CROSSORI0002-SORT_REDUCEDDATA-FILTERED_V4_5_C50A90_C50A180	intermediate	23.000000	20.000000	10.000000	22.000000	20.000000	14.000000	12.000000	17.000000	16.000000	20.000000	24.000000	23.000000	22.000000	22.000000	28.000000	27.000000	16.000000	30.000000	26.000000	22.000000	26.000000	15.000000	12.000000	15.000000	22.000000	19.000000	21.000000	15.000000	24.000000	20.000000	13.000000	30.000000	22.000000	23.000000	20.000000	13.000000	17.000000	15.000000	20.000000	18.000000	19.000000	16.000000	26.000000	15.000000	25.000000	26.000000	19.000000	23.000000
SY150420CROSSORI0002-SORT_REDUCEDDATA-FILTERED_V4_50_C50A157.5_C50A247.5	outside	8.000000	3.000000	2.000000	4.000000	2.000000	5.000000	8.000000	9.000000	12.000000	6.000000	3.000000	4.000000	3.000000	7.000000	4.000000	4.000000	8.000000	10.000000	12.000000	4.000000	10.000000	9.000000	5.000000	2.000000	5.000000	5.000000	7.000000	4.000000	2.000000	6.000000	10.000000	2.000000	6.000000	9.000000	8.000000	3.000000	4.000000	4.000000	2.000000	6.000000	10.000000	4.000000	3.000000	7.000000	11.000000	3.000000	8.000000	10.000000
SY150420CROSSORI0002-SORT_REDUCEDDATA-FILTERED_V4_50_C50A90_C50A180	outside	10.000000	5.000000	3.000000	7.000000	9.000000	2.000000	2.000000	7.000000	8.000000	6.000000	5.000000	12.000000	11.000000	7.000000	7.000000	9.000000	4.000000	8.000000	8.000000	7.000000	NaN	12.000000	11.000000	8.000000	10.000000	9.000000	10.000000	7.000000	3.000000	NaN	4.000000	9.000000	6.000000	14.000000	8.000000	4.000000	6.000000	6.000000	8.000000	5.000000	7.000000	7.000000	11.000000	6.000000	9.000000	10.000000	7.000000	5.000000
SY150420CROSSORI0002-SORT_REDUCEDDATA-FILTERED_V4_52_C50A157.5_C50A247.5	outside	20.000000	18.000000	15.000000	8.000000	20.000000	13.000000	15.000000	12.000000	16.000000	16.000000	20.000000	9.000000	12.000000	17.000000	10.000000	21.000000	22.000000	17.000000	7.000000	8.000000	7.000000	24.000000	10.000000	10.000000	8.000000	17.000000	15.000000	10.000000	12.000000	20.000000	12.000000	15.000000	13.000000	4.000000	19.000000	20.000000	16.000000	17.000000	6.000000	14.000000	20.000000	21.000000	18.000000	14.000000	23.000000	14.000000	12.000000	18.000000
SY150420CROSSORI0002-SORT_REDUCEDDATA-FILTERED_V4_54_C50A157.5_C50A247.5	outside	12.000000	14.000000	15.000000	15.000000	9.000000	14.000000	11.000000	16.000000	8.000000	11.000000	13.000000	12.000000	13.000000	19.000000	18.000000	12.000000	20.000000	13.000000	5.000000	13.000000	12.000000	14.000000	11.000000	12.000000	12.000000	10.000000	11.000000	16.000000	13.000000	15.000000	19.000000	11.000000	8.000000	16.000000	16.000000	17.000000	12.000000	12.000000	8.000000	12.000000	15.000000	12.000000	13.000000	17.000000	NaN	10.000000	14.000000	15.000000
SY150420CROSSORI0002-SORT_REDUCEDDATA-FILTERED_V4_54_C50A90_C50A180	outside	9.000000	12.000000	9.000000	14.000000	7.000000	13.000000	7.000000	9.000000	8.000000	15.000000	16.000000	16.000000	12.000000	13.000000	14.000000	9.000000	7.000000	11.000000	8.000000	7.000000	NaN	9.000000	10.000000	10.000000	10.000000	10.000000	8.000000	8.000000	14.000000	13.000000	6.000000	9.000000	10.000000	11.000000	7.000000	9.000000	11.000000	12.000000	12.000000	7.000000	7.000000	5.000000	14.000000	12.000000	10.000000	18.000000	12.000000	14.000000
SY150420CROSSORI0002-SORT_REDUCEDDATA-FILTERED_V4_63_C50A135_C50A225	mixture	3.000000	11.000000	8.000000	3.000000	6.000000	11.000000	13.000000	7.000000	6.000000	13.000000	11.000000	10.000000	8.000000	18.000000	5.000000	4.000000	18.000000	7.000000	12.000000	20.000000	11.000000	9.000000	9.000000	9.000000	3.000000	13.000000	9.000000	2.000000	5.000000	12.000000	4.000000	8.000000	3.000000	5.000000	4.000000	7.000000	13.000000	9.000000	12.000000	12.000000	5.000000	7.000000	5.000000	1.000000	10.000000	13.000000	6.000000	6.000000
SY150420CROSSORI0002-SORT_REDUCEDDATA-FILTERED_V4_63_C50A90_C50A180	mixture	11.000000	9.000000	11.000000	12.000000	8.000000	7.000000	5.000000	9.000000	4.000000	6.000000	11.000000	20.000000	7.000000	19.000000	7.000000	14.000000	2.000000	10.000000	7.000000	16.000000	9.000000	6.000000	8.000000	0.000000	11.000000	9.000000	13.000000	7.000000	2.000000	10.000000	6.000000	7.000000	14.000000	9.000000	9.000000	14.000000	10.000000	5.000000	7.000000	10.000000	8.000000	4.000000	11.000000	6.000000	6.000000	15.000000	13.000000	8.000000
SY150420CROSSORI0002-SORT_REDUCEDDATA-FILTERED_V4_64_C50A112.5_C50A202.5	outside	9.000000	12.000000	1.000000	6.000000	6.000000	6.000000	9.000000	12.000000	8.000000	8.000000	14.000000	NaN	6.000000	3.000000	13.000000	14.000000	10.000000	11.000000	5.000000	14.000000	5.000000	10.000000	8.000000	4.000000	6.000000	5.000000	8.000000	20.000000	4.000000	7.000000	6.000000	11.000000	5.000000	7.000000	4.000000	6.000000	6.000000	7.000000	2.000000	4.000000	10.000000	15.000000	7.000000	14.000000	9.000000	3.000000	9.000000	13.000000
SY150420CROSSORI0002-SORT_REDUCEDDATA-FILTERED_V4_64_C50A90_C50A180	outside	12.000000	9.000000	4.000000	12.000000	9.000000	5.000000	3.000000	1.000000	4.000000	12.000000	3.000000	8.000000	7.000000	9.000000	10.000000	5.000000	6.000000	6.000000	5.000000	6.000000	3.000000	6.000000	1.000000	1.000000	5.000000	10.000000	6.000000	7.000000	10.000000	4.000000	5.000000	5.000000	6.000000	11.000000	13.000000	8.000000	6.000000	6.000000	4.000000	11.000000	4.000000	3.000000	5.000000	4.000000	NaN	3.000000	7.000000	6.000000
SY150420CROSSORI0002-SORT_REDUCEDDATA-FILTERED_V4_69_C50A112.5_C50A202.5	outside	4.000000	5.000000	20.000000	4.000000	7.000000	8.000000	7.000000	15.000000	8.000000	8.000000	10.000000	6.000000	6.000000	7.000000	19.000000	11.000000	7.000000	5.000000	NaN	4.000000	10.000000	4.000000	7.000000	10.000000	7.000000	18.000000	15.000000	10.000000	4.000000	7.000000	10.000000	3.000000	3.000000	8.000000	6.000000	8.000000	11.000000	4.000000	11.000000	13.000000	4.000000	9.000000	7.000000	5.000000	9.000000	6.000000	5.000000	3.000000
SY150420CROSSORI0002-SORT_REDUCEDDATA-FILTERED_V4_69_C50A135_C50A225	outside	14.000000	8.000000	11.000000	19.000000	21.000000	16.000000	18.000000	10.000000	15.000000	9.000000	18.000000	19.000000	7.000000	11.000000	15.000000	10.000000	9.000000	15.000000	9.000000	18.000000	20.000000	22.000000	13.000000	9.000000	12.000000	17.000000	17.000000	15.000000	10.000000	10.000000	11.000000	22.000000	14.000000	10.000000	13.000000	22.000000	13.000000	9.000000	13.000000	16.000000	3.000000	12.000000	9.000000	14.000000	18.000000	8.000000	17.000000	10.000000
SY150420CROSSORI0002-SORT_REDUCEDDATA-FILTERED_V4_69_C50A157.5_C50A247.5	outside	17.000000	10.000000	19.000000	8.000000	16.000000	2.000000	5.000000	19.000000	10.000000	10.000000	15.000000	15.000000	14.000000	16.000000	11.000000	17.000000	17.000000	12.000000	7.000000	14.000000	19.000000	7.000000	16.000000	18.000000	10.000000	15.000000	19.000000	14.000000	16.000000	16.000000	10.000000	13.000000	15.000000	9.000000	6.000000	13.000000	13.000000	8.000000	10.000000	7.000000	12.000000	11.000000	13.000000	9.000000	20.000000	17.000000	16.000000	16.000000
SY150420CROSSORI0002-SORT_REDUCEDDATA-FILTERED_V4_69_C50A90_C50A180	outside	1.000000	2.000000	5.000000	6.000000	2.000000	9.000000	7.000000	10.000000	2.000000	2.000000	6.000000	6.000000	11.000000	0.000000	8.000000	7.000000	11.000000	5.000000	11.000000	5.000000	11.000000	7.000000	3.000000	7.000000	1.000000	1.000000	3.000000	11.000000	3.000000	17.000000	0.000000	7.000000	3.000000	1.000000	0.000000	4.000000	4.000000	4.000000	7.000000	3.000000	1.000000	9.000000	6.000000	7.000000	4.000000	2.000000	7.000000	4.000000
SY150420CROSSORI0002-SORT_REDUCEDDATA-FILTERED_V4_7_C50A112.5_C50A202.5	single	16.000000	6.000000	12.000000	13.000000	7.000000	9.000000	8.000000	13.000000	12.000000	12.000000	11.000000	9.000000	7.000000	17.000000	16.000000	16.000000	3.000000	8.000000	14.000000	12.000000	8.000000	5.000000	4.000000	9.000000	8.000000	17.000000	11.000000	14.000000	9.000000	5.000000	5.000000	8.000000	6.000000	11.000000	9.000000	8.000000	11.000000	10.000000	4.000000	7.000000	9.000000	7.000000	9.000000	9.000000	10.000000	6.000000	9.000000	7.000000
SY150420CROSSORI0002-SORT_REDUCEDDATA-FILTERED_V4_7_C50A135_C50A225	single	16.000000	14.000000	9.000000	10.000000	17.000000	18.000000	20.000000	20.000000	14.000000	17.000000	15.000000	14.000000	15.000000	13.000000	14.000000	11.000000	15.000000	16.000000	11.000000	14.000000	18.000000	14.000000	19.000000	16.000000	13.000000	19.000000	13.000000	15.000000	11.000000	7.000000	11.000000	7.000000	16.000000	14.000000	11.000000	13.000000	16.000000	13.000000	7.000000	19.000000	10.000000	12.000000	21.000000	10.000000	15.000000	15.000000	15.000000	16.000000
SY150420CROSSORI0002-SORT_REDUCEDDATA-FILTERED_V4_7_C50A157.5_C50A247.5	single	16.000000	17.000000	16.000000	18.000000	15.000000	23.000000	26.000000	21.000000	18.000000	13.000000	17.000000	15.000000	26.000000	19.000000	15.000000	17.000000	22.000000	25.000000	16.000000	16.000000	20.000000	21.000000	16.000000	15.000000	14.000000	22.000000	22.000000	11.000000	15.000000	20.000000	18.000000	9.000000	16.000000	11.000000	15.000000	16.000000	17.000000	17.000000	13.000000	17.000000	10.000000	14.000000	16.000000	19.000000	20.000000	17.000000	18.000000	16.000000
SY150420CROSSORI0002-SORT_REDUCEDDATA-FILTERED_V4_7_C50A90_C50A180	single	14.000000	5.000000	5.000000	6.000000	8.000000	7.000000	3.000000	9.000000	12.000000	10.000000	10.000000	13.000000	9.000000	11.000000	15.000000	9.000000	6.000000	13.000000	8.000000	13.000000	15.000000	5.000000	6.000000	7.000000	9.000000	9.000000	7.000000	11.000000	4.000000	9.000000	9.000000	15.000000	9.000000	7.000000	10.000000	6.000000	10.000000	8.000000	5.000000	5.000000	7.000000	5.000000	11.000000	6.000000	15.000000	13.000000	13.000000	10.000000
SY150420CROSSORI0002-SORT_REDUCEDDATA-FILTERED_V4_71_C50A135_C50A225	outside	5.000000	9.000000	9.000000	11.000000	9.000000	7.000000	12.000000	9.000000	6.000000	5.000000	9.000000	6.000000	5.000000	7.000000	9.000000	9.000000	5.000000	9.000000	12.000000	9.000000	7.000000	10.000000	13.000000	8.000000	6.000000	10.000000	9.000000	3.000000	5.000000	3.000000	9.000000	2.000000	8.000000	5.000000	7.000000	11.000000	11.000000	3.000000	8.000000	4.000000	5.000000	3.000000	4.000000	9.000000	6.000000	10.000000	13.000000	5.000000
SY150420CROSSORI0002-SORT_REDUCEDDATA-FILTERED_V4_72_C50A157.5_C50A247.5	outside	0.000000	0.000000	0.000000	0.000000	0.000000	0.000000	0.000000	0.000000	0.000000	0.000000	0.000000	0.000000	0.000000	0.000000	0.000000	0.000000	0.000000	0.000000	NaN	0.000000	0.000000	NaN	0.000000	0.000000	0.000000	0.000000	0.000000	0.000000	0.000000	0.000000	0.000000	0.000000	0.000000	0.000000	0.000000	0.000000	0.000000	0.000000	0.000000	0.000000	0.000000	0.000000	0.000000	0.000000	0.000000	0.000000	0.000000	0.000000
SY150420CROSSORI0002-SORT_REDUCEDDATA-FILTERED_V4_73_C50A157.5_C50A247.5	outside	9.000000	7.000000	7.000000	9.000000	5.000000	4.000000	5.000000	3.000000	11.000000	9.000000	7.000000	8.000000	10.000000	11.000000	9.000000	7.000000	5.000000	8.000000	11.000000	6.000000	10.000000	6.000000	8.000000	7.000000	7.000000	6.000000	5.000000	7.000000	8.000000	9.000000	8.000000	8.000000	2.000000	11.000000	9.000000	8.000000	11.000000	6.000000	3.000000	9.000000	8.000000	4.000000	11.000000	6.000000	11.000000	3.000000	6.000000	10.000000
SY150420CROSSORI0002-SORT_REDUCEDDATA-FILTERED_V4_74_C50A135_C50A225	outside	10.000000	4.000000	6.000000	13.000000	7.000000	7.000000	8.000000	5.000000	5.000000	6.000000	13.000000	6.000000	4.000000	10.000000	7.000000	8.000000	7.000000	10.000000	11.000000	9.000000	11.000000	12.000000	11.000000	5.000000	3.000000	8.000000	6.000000	4.000000	8.000000	3.000000	5.000000	7.000000	9.000000	9.000000	5.000000	12.000000	7.000000	8.000000	11.000000	7.000000	2.000000	6.000000	5.000000	6.000000	6.000000	9.000000	13.000000	7.000000
SY150420CROSSORI0002-SORT_REDUCEDDATA-FILTERED_V4_76_C50A157.5_C50A247.5	single	5.000000	11.000000	7.000000	12.000000	13.000000	10.000000	7.000000	11.000000	8.000000	13.000000	8.000000	6.000000	12.000000	13.000000	8.000000	11.000000	12.000000	11.000000	10.000000	10.000000	9.000000	9.000000	7.000000	9.000000	3.000000	7.000000	12.000000	12.000000	8.000000	10.000000	9.000000	14.000000	8.000000	5.000000	17.000000	8.000000	8.000000	6.000000	8.000000	9.000000	6.000000	3.000000	9.000000	5.000000	16.000000	7.000000	13.000000	15.000000
SY150420CROSSORI0002-SORT_REDUCEDDATA-FILTERED_V4_77_C50A112.5_C50A202.5	outside	5.000000	5.000000	15.000000	7.000000	8.000000	4.000000	2.000000	10.000000	4.000000	9.000000	5.000000	3.000000	7.000000	4.000000	7.000000	6.000000	18.000000	3.000000	6.000000	8.000000	2.000000	12.000000	5.000000	4.000000	10.000000	10.000000	12.000000	11.000000	7.000000	3.000000	9.000000	3.000000	4.000000	4.000000	4.000000	0.000000	4.000000	1.000000	4.000000	7.000000	6.000000	6.000000	1.000000	5.000000	4.000000	15.000000	8.000000	6.000000
SY150420CROSSORI0002-SORT_REDUCEDDATA-FILTERED_V4_77_C50A157.5_C50A247.5	outside	4.000000	1.000000	7.000000	3.000000	5.000000	3.000000	0.000000	4.000000	6.000000	3.000000	0.000000	4.000000	6.000000	6.000000	5.000000	NaN	2.000000	5.000000	3.000000	8.000000	0.000000	7.000000	2.000000	2.000000	9.000000	7.000000	2.000000	13.000000	2.000000	4.000000	8.000000	1.000000	3.000000	3.000000	3.000000	2.000000	4.000000	4.000000	4.000000	5.000000	9.000000	4.000000	3.000000	2.000000	3.000000	9.000000	2.000000	7.000000
SY150420CROSSORI0002-SORT_REDUCEDDATA-FILTERED_V4_77_C50A90_C50A180	outside	5.000000	3.000000	13.000000	9.000000	15.000000	1.000000	4.000000	2.000000	7.000000	3.000000	3.000000	4.000000	8.000000	4.000000	0.000000	4.000000	4.000000	8.000000	11.000000	4.000000	6.000000	5.000000	2.000000	5.000000	10.000000	9.000000	6.000000	6.000000	6.000000	9.000000	4.000000	5.000000	2.000000	11.000000	13.000000	2.000000	2.000000	6.000000	7.000000	4.000000	3.000000	6.000000	8.000000	7.000000	3.000000	12.000000	2.000000	4.000000
SY150420CROSSORI0002-SORT_REDUCEDDATA-FILTERED_V4_78_C50A112.5_C50A202.5	outside	9.000000	3.000000	11.000000	7.000000	5.000000	11.000000	7.000000	12.000000	12.000000	11.000000	10.000000	7.000000	4.000000	5.000000	9.000000	5.000000	8.000000	10.000000	4.000000	4.000000	6.000000	11.000000	8.000000	8.000000	9.000000	11.000000	4.000000	12.000000	2.000000	9.000000	8.000000	3.000000	8.000000	6.000000	7.000000	6.000000	11.000000	6.000000	4.000000	12.000000	11.000000	6.000000	11.000000	12.000000	6.000000	12.000000	12.000000	7.000000
SY150420CROSSORI0002-SORT_REDUCEDDATA-FILTERED_V4_78_C50A90_C50A180	outside	13.000000	3.000000	7.000000	10.000000	11.000000	2.000000	9.000000	5.000000	10.000000	7.000000	6.000000	12.000000	5.000000	6.000000	5.000000	10.000000	6.000000	13.000000	8.000000	6.000000	8.000000	11.000000	2.000000	3.000000	5.000000	5.000000	10.000000	8.000000	7.000000	13.000000	3.000000	8.000000	5.000000	11.000000	5.000000	8.000000	7.000000	6.000000	7.000000	7.000000	4.000000	9.000000	6.000000	8.000000	6.000000	9.000000	7.000000	5.000000
SY150420CROSSORI0002-SORT_REDUCEDDATA-FILTERED_V4_79_C50A157.5_C50A247.5	outside	10.000000	1.000000	9.000000	7.000000	5.000000	3.000000	4.000000	2.000000	5.000000	2.000000	1.000000	4.000000	5.000000	0.000000	2.000000	1.000000	2.000000	0.000000	2.000000	8.000000	3.000000	7.000000	4.000000	5.000000	5.000000	15.000000	4.000000	14.000000	12.000000	5.000000	5.000000	0.000000	0.000000	6.000000	1.000000	3.000000	3.000000	2.000000	4.000000	15.000000	8.000000	2.000000	3.000000	0.000000	10.000000	1.000000	9.000000	10.000000
SY150420CROSSORI0002-SORT_REDUCEDDATA-FILTERED_V4_80_C50A135_C50A225	single	7.000000	8.000000	4.000000	7.000000	8.000000	13.000000	8.000000	4.000000	6.000000	13.000000	1.000000	3.000000	9.000000	8.000000	6.000000	3.000000	8.000000	12.000000	6.000000	7.000000	NaN	5.000000	9.000000	10.000000	8.000000	7.000000	14.000000	2.000000	3.000000	13.000000	10.000000	12.000000	3.000000	2.000000	1.000000	10.000000	11.000000	6.000000	11.000000	7.000000	11.000000	6.000000	3.000000	6.000000	9.000000	7.000000	10.000000	8.000000
SY150420CROSSORI0002-SORT_REDUCEDDATA-FILTERED_V4_80_C50A90_C50A180	single	4.000000	6.000000	8.000000	9.000000	6.000000	5.000000	2.000000	2.000000	7.000000	8.000000	3.000000	9.000000	12.000000	2.000000	4.000000	6.000000	7.000000	5.000000	9.000000	3.000000	5.000000	7.000000	4.000000	2.000000	7.000000	6.000000	12.000000	7.000000	3.000000	7.000000	9.000000	4.000000	6.000000	3.000000	3.000000	4.000000	5.000000	11.000000	9.000000	6.000000	NaN	5.000000	4.000000	5.000000	5.000000	13.000000	2.000000	6.000000
SY150420CROSSORI0002-SORT_REDUCEDDATA-FILTERED_V4_82_C50A135_C50A225	outside	4.000000	1.000000	0.000000	NaN	5.000000	2.000000	4.000000	2.000000	3.000000	5.000000	1.000000	6.000000	7.000000	1.000000	6.000000	4.000000	3.000000	0.000000	0.000000	4.000000	6.000000	7.000000	3.000000	5.000000	1.000000	1.000000	1.000000	1.000000	5.000000	10.000000	7.000000	5.000000	2.000000	0.000000	NaN	10.000000	1.000000	2.000000	5.000000	5.000000	4.000000	1.000000	0.000000	7.000000	1.000000	1.000000	11.000000	4.000000
SY150420CROSSORI0002-SORT_REDUCEDDATA-FILTERED_V4_82_C50A157.5_C50A247.5	outside	15.000000	3.000000	9.000000	0.000000	1.000000	2.000000	1.000000	3.000000	9.000000	4.000000	1.000000	0.000000	4.000000	2.000000	2.000000	1.000000	0.000000	3.000000	5.000000	5.000000	1.000000	2.000000	3.000000	5.000000	0.000000	4.000000	1.000000	13.000000	NaN	6.000000	2.000000	2.000000	2.000000	1.000000	2.000000	1.000000	6.000000	6.000000	3.000000	6.000000	3.000000	1.000000	3.000000	0.000000	12.000000	1.000000	5.000000	6.000000
SY150420CROSSORI0002-SORT_REDUCEDDATA-FILTERED_V4_83_C50A112.5_C50A202.5	single	12.000000	4.000000	12.000000	11.000000	6.000000	7.000000	9.000000	11.000000	8.000000	9.000000	13.000000	9.000000	7.000000	5.000000	6.000000	8.000000	7.000000	6.000000	9.000000	10.000000	10.000000	2.000000	5.000000	9.000000	7.000000	10.000000	9.000000	10.000000	7.000000	6.000000	11.000000	6.000000	8.000000	8.000000	6.000000	7.000000	6.000000	4.000000	7.000000	7.000000	7.000000	11.000000	12.000000	15.000000	10.000000	5.000000	7.000000	5.000000
SY150420CROSSORI0002-SORT_REDUCEDDATA-FILTERED_V4_83_C50A157.5_C50A247.5	single	10.000000	7.000000	7.000000	9.000000	8.000000	4.000000	9.000000	11.000000	9.000000	14.000000	9.000000	8.000000	10.000000	7.000000	8.000000	12.000000	10.000000	7.000000	6.000000	11.000000	9.000000	8.000000	7.000000	7.000000	4.000000	9.000000	3.000000	10.000000	5.000000	7.000000	5.000000	9.000000	5.000000	3.000000	11.000000	8.000000	8.000000	4.000000	2.000000	10.000000	9.000000	6.000000	7.000000	5.000000	9.000000	8.000000	5.000000	11.000000
SY150420CROSSORI0002-SORT_REDUCEDDATA-FILTERED_V4_87_C50A135_C50A225	single	0.000000	0.000000	0.000000	0.000000	0.000000	0.000000	0.000000	0.000000	0.000000	0.000000	0.000000	0.000000	NaN	NaN	0.000000	0.000000	NaN	0.000000	0.000000	0.000000	0.000000	0.000000	0.000000	0.000000	0.000000	0.000000	0.000000	0.000000	0.000000	0.000000	0.000000	0.000000	0.000000	0.000000	0.000000	0.000000	0.000000	0.000000	0.000000	0.000000	0.000000	0.000000	0.000000	NaN	0.000000	0.000000	0.000000	0.000000
SY150420CROSSORI0002-SORT_REDUCEDDATA-FILTERED_V4_87_C50A90_C50A180	single	0.000000	0.000000	0.000000	0.000000	0.000000	0.000000	0.000000	0.000000	0.000000	0.000000	0.000000	0.000000	0.000000	0.000000	0.000000	0.000000	0.000000	0.000000	0.000000	0.000000	0.000000	0.000000	0.000000	NaN	0.000000	0.000000	0.000000	NaN	0.000000	0.000000	0.000000	0.000000	0.000000	0.000000	0.000000	0.000000	0.000000	0.000000	0.000000	0.000000	0.000000	0.000000	0.000000	NaN	0.000000	0.000000	NaN	0.000000
SY150420CROSSORI0002-SORT_REDUCEDDATA-FILTERED_V4_89_C50A90_C50A180	outside	16.000000	4.000000	7.000000	9.000000	5.000000	7.000000	5.000000	10.000000	12.000000	6.000000	12.000000	8.000000	8.000000	5.000000	6.000000	6.000000	7.000000	11.000000	12.000000	7.000000	18.000000	3.000000	5.000000	9.000000	11.000000	11.000000	6.000000	10.000000	4.000000	18.000000	7.000000	9.000000	4.000000	5.000000	9.000000	8.000000	10.000000	7.000000	6.000000	10.000000	4.000000	9.000000	10.000000	11.000000	11.000000	14.000000	17.000000	9.000000
SY150420CROSSORI0002-SORT_REDUCEDDATA-FILTERED_V4_91_C50A112.5_C50A202.5	outside	7.000000	4.000000	15.000000	15.000000	8.000000	8.000000	10.000000	16.000000	7.000000	8.000000	16.000000	9.000000	7.000000	12.000000	8.000000	8.000000	10.000000	10.000000	12.000000	17.000000	16.000000	15.000000	12.000000	6.000000	9.000000	10.000000	15.000000	9.000000	7.000000	7.000000	11.000000	5.000000	7.000000	8.000000	4.000000	16.000000	5.000000	10.000000	7.000000	18.000000	6.000000	12.000000	10.000000	17.000000	10.000000	15.000000	13.000000	9.000000
SY150420CROSSORI0002-SORT_REDUCEDDATA-FILTERED_V4_91_C50A90_C50A180	outside	18.000000	10.000000	4.000000	13.000000	6.000000	6.000000	7.000000	8.000000	13.000000	17.000000	14.000000	15.000000	5.000000	12.000000	10.000000	4.000000	9.000000	13.000000	18.000000	5.000000	19.000000	9.000000	6.000000	2.000000	5.000000	13.000000	8.000000	8.000000	7.000000	13.000000	5.000000	9.000000	9.000000	9.000000	8.000000	6.000000	16.000000	11.000000	14.000000	8.000000	8.000000	15.000000	13.000000	15.000000	7.000000	11.000000	15.000000	15.000000
SY150420CROSSORI0002-SORT_REDUCEDDATA-FILTERED_V4_92_C50A157.5_C50A247.5	single	14.000000	14.000000	13.000000	14.000000	8.000000	17.000000	22.000000	10.000000	11.000000	12.000000	15.000000	12.000000	14.000000	21.000000	14.000000	19.000000	16.000000	17.000000	10.000000	10.000000	16.000000	17.000000	13.000000	13.000000	18.000000	11.000000	19.000000	11.000000	11.000000	15.000000	16.000000	15.000000	9.000000	16.000000	14.000000	16.000000	14.000000	15.000000	16.000000	17.000000	15.000000	11.000000	21.000000	12.000000	20.000000	16.000000	19.000000	17.000000
SY150420CROSSORI0002-SORT_REDUCEDDATA-FILTERED_V4_93_C50A90_C50A180	outside	4.000000	4.000000	9.000000	6.000000	6.000000	13.000000	4.000000	7.000000	5.000000	13.000000	8.000000	9.000000	6.000000	9.000000	6.000000	7.000000	4.000000	10.000000	5.000000	4.000000	14.000000	8.000000	5.000000	3.000000	4.000000	8.000000	8.000000	4.000000	6.000000	10.000000	4.000000	8.000000	6.000000	6.000000	6.000000	4.000000	7.000000	7.000000	5.000000	9.000000	4.000000	8.000000	5.000000	7.000000	8.000000	14.000000	6.000000	6.000000
SY150420CROSSORI0002-SORT_REDUCEDDATA-FILTERED_V4_94_C50A135_C50A225	outside	12.000000	16.000000	11.000000	3.000000	8.000000	10.000000	18.000000	10.000000	7.000000	15.000000	11.000000	12.000000	8.000000	11.000000	8.000000	8.000000	8.000000	13.000000	6.000000	11.000000	7.000000	11.000000	18.000000	6.000000	10.000000	14.000000	13.000000	9.000000	10.000000	5.000000	10.000000	6.000000	13.000000	13.000000	8.000000	6.000000	13.000000	5.000000	12.000000	13.000000	15.000000	8.000000	9.000000	7.000000	8.000000	9.000000	9.000000	12.000000
SY150420CROSSORI0002-SORT_REDUCEDDATA-FILTERED_V4_94_C50A90_C50A180	outside	10.000000	10.000000	8.000000	6.000000	11.000000	13.000000	11.000000	10.000000	7.000000	10.000000	9.000000	12.000000	11.000000	8.000000	11.000000	8.000000	6.000000	8.000000	8.000000	7.000000	NaN	5.000000	7.000000	7.000000	7.000000	8.000000	14.000000	11.000000	10.000000	14.000000	10.000000	9.000000	10.000000	11.000000	6.000000	8.000000	8.000000	4.000000	6.000000	11.000000	4.000000	8.000000	7.000000	10.000000	5.000000	13.000000	17.000000	8.000000
SY150420CROSSORI0002-SORT_REDUCEDDATA-FILTERED_V4_97_C50A112.5_C50A202.5	intermediate	10.000000	15.000000	8.000000	9.000000	6.000000	8.000000	9.000000	18.000000	8.000000	3.000000	11.000000	6.000000	6.000000	8.000000	15.000000	9.000000	1.000000	19.000000	12.000000	19.000000	7.000000	8.000000	7.000000	9.000000	8.000000	14.000000	7.000000	16.000000	8.000000	10.000000	9.000000	12.000000	11.000000	7.000000	5.000000	10.000000	14.000000	5.000000	4.000000	7.000000	11.000000	9.000000	5.000000	13.000000	8.000000	12.000000	7.000000	12.000000
SY150420CROSSORI0002-SORT_REDUCEDDATA-FILTERED_V4_97_C50A135_C50A225	intermediate	17.000000	18.000000	25.000000	22.000000	13.000000	8.000000	24.000000	10.000000	15.000000	19.000000	17.000000	16.000000	17.000000	17.000000	15.000000	25.000000	14.000000	16.000000	18.000000	12.000000	17.000000	18.000000	18.000000	12.000000	7.000000	17.000000	13.000000	20.000000	17.000000	18.000000	17.000000	19.000000	27.000000	14.000000	20.000000	20.000000	20.000000	25.000000	15.000000	20.000000	14.000000	15.000000	27.000000	19.000000	20.000000	22.000000	29.000000	13.000000
SY150420CROSSORI0002-SORT_REDUCEDDATA-FILTERED_V4_97_C50A157.5_C50A247.5	intermediate	20.000000	19.000000	23.000000	23.000000	16.000000	24.000000	25.000000	24.000000	27.000000	19.000000	24.000000	27.000000	20.000000	19.000000	24.000000	16.000000	29.000000	30.000000	12.000000	19.000000	20.000000	16.000000	16.000000	30.000000	22.000000	21.000000	26.000000	24.000000	23.000000	21.000000	18.000000	26.000000	32.000000	19.000000	31.000000	23.000000	22.000000	25.000000	30.000000	23.000000	25.000000	18.000000	26.000000	29.000000	27.000000	24.000000	27.000000	26.000000
SY150421CROSSORI0001-SORT_REDUCEDDATA-FILTERED_V4_1_C50A270_C50A360	outside	5.000000	5.000000	5.000000	7.000000	5.000000	8.000000	7.000000	0.000000	4.000000	7.000000	6.000000	6.000000	5.000000	6.000000	1.000000	11.000000	3.000000	2.000000	2.000000	8.000000	7.000000	6.000000	9.000000	2.000000	7.000000	4.000000	8.000000	4.000000	11.000000	5.000000	4.000000	9.000000	4.000000	10.000000	4.000000	1.000000	3.000000	4.000000	12.000000	6.000000	4.000000	2.000000	5.000000	6.000000	7.000000	8.000000	9.000000	5.000000
SY150421CROSSORI0001-SORT_REDUCEDDATA-FILTERED_V4_1_C50A292.5_C50A382.5	outside	7.000000	3.000000	8.000000	9.000000	4.000000	7.000000	7.000000	6.000000	4.000000	8.000000	6.000000	2.000000	6.000000	6.000000	3.000000	4.000000	7.000000	2.000000	4.000000	5.000000	11.000000	0.000000	9.000000	3.000000	5.000000	1.000000	2.000000	1.000000	3.000000	4.000000	NaN	10.000000	7.000000	8.000000	5.000000	9.000000	4.000000	4.000000	3.000000	3.000000	8.000000	2.000000	1.000000	8.000000	2.000000	5.000000	3.000000	11.000000
SY150421CROSSORI0001-SORT_REDUCEDDATA-FILTERED_V4_101_C50A270_C50A360	outside	9.000000	2.000000	NaN	5.000000	12.000000	4.000000	9.000000	12.000000	6.000000	6.000000	7.000000	7.000000	8.000000	8.000000	5.000000	8.000000	5.000000	6.000000	3.000000	7.000000	8.000000	12.000000	4.000000	9.000000	13.000000	7.000000	7.000000	7.000000	8.000000	4.000000	5.000000	5.000000	13.000000	5.000000	5.000000	8.000000	2.000000	7.000000	18.000000	4.000000	10.000000	3.000000	10.000000	9.000000	5.000000	10.000000	5.000000	4.000000
SY150421CROSSORI0001-SORT_REDUCEDDATA-FILTERED_V4_101_C50A292.5_C50A382.5	outside	5.000000	8.000000	15.000000	4.000000	17.000000	5.000000	9.000000	3.000000	10.000000	3.000000	2.000000	10.000000	6.000000	9.000000	7.000000	10.000000	6.000000	9.000000	3.000000	10.000000	12.000000	4.000000	4.000000	8.000000	8.000000	5.000000	3.000000	8.000000	6.000000	2.000000	2.000000	3.000000	16.000000	5.000000	5.000000	8.000000	2.000000	11.000000	3.000000	3.000000	4.000000	5.000000	12.000000	7.000000	10.000000	8.000000	3.000000	2.000000
SY150421CROSSORI0001-SORT_REDUCEDDATA-FILTERED_V4_102_C50A292.5_C50A382.5	outside	7.000000	15.000000	11.000000	8.000000	19.000000	9.000000	8.000000	15.000000	11.000000	8.000000	10.000000	7.000000	15.000000	13.000000	12.000000	15.000000	16.000000	12.000000	6.000000	11.000000	7.000000	2.000000	1.000000	11.000000	12.000000	9.000000	7.000000	18.000000	12.000000	7.000000	13.000000	5.000000	14.000000	7.000000	11.000000	14.000000	9.000000	14.000000	3.000000	9.000000	9.000000	8.000000	8.000000	8.000000	11.000000	8.000000	7.000000	17.000000
SY150421CROSSORI0001-SORT_REDUCEDDATA-FILTERED_V4_14_C50A270_C50A360	mixture	13.000000	15.000000	20.000000	13.000000	16.000000	14.000000	17.000000	11.000000	16.000000	12.000000	13.000000	12.000000	20.000000	8.000000	22.000000	10.000000	17.000000	10.000000	14.000000	18.000000	14.000000	17.000000	14.000000	13.000000	24.000000	14.000000	15.000000	17.000000	20.000000	15.000000	18.000000	11.000000	18.000000	16.000000	12.000000	13.000000	19.000000	10.000000	10.000000	16.000000	14.000000	12.000000	12.000000	11.000000	17.000000	16.000000	13.000000	20.000000
SY150421CROSSORI0001-SORT_REDUCEDDATA-FILTERED_V4_17_C50A292.5_C50A382.5	single	6.000000	12.000000	8.000000	3.000000	15.000000	3.000000	13.000000	12.000000	5.000000	9.000000	7.000000	8.000000	8.000000	22.000000	8.000000	10.000000	7.000000	11.000000	8.000000	2.000000	11.000000	15.000000	3.000000	6.000000	13.000000	5.000000	9.000000	NaN	11.000000	4.000000	8.000000	7.000000	17.000000	12.000000	8.000000	13.000000	5.000000	6.000000	4.000000	10.000000	2.000000	7.000000	13.000000	8.000000	11.000000	16.000000	5.000000	12.000000
SY150421CROSSORI0001-SORT_REDUCEDDATA-FILTERED_V4_17_C50A337.5_C50A427.5	single	8.000000	17.000000	9.000000	9.000000	13.000000	12.000000	5.000000	10.000000	9.000000	10.000000	8.000000	6.000000	7.000000	12.000000	7.000000	9.000000	10.000000	7.000000	12.000000	14.000000	6.000000	14.000000	9.000000	6.000000	9.000000	8.000000	12.000000	6.000000	7.000000	8.000000	10.000000	9.000000	8.000000	11.000000	12.000000	12.000000	20.000000	6.000000	18.000000	8.000000	9.000000	5.000000	16.000000	7.000000	5.000000	18.000000	8.000000	13.000000
SY150421CROSSORI0001-SORT_REDUCEDDATA-FILTERED_V4_19_C50A292.5_C50A382.5	mixture	22.000000	14.000000	11.000000	16.000000	11.000000	15.000000	8.000000	7.000000	8.000000	7.000000	8.000000	13.000000	12.000000	15.000000	15.000000	20.000000	10.000000	7.000000	13.000000	17.000000	10.000000	15.000000	3.000000	17.000000	19.000000	16.000000	7.000000	9.000000	13.000000	13.000000	12.000000	26.000000	16.000000	11.000000	28.000000	16.000000	8.000000	8.000000	14.000000	16.000000	19.000000	22.000000	11.000000	24.000000	21.000000	15.000000	17.000000	15.000000
SY150421CROSSORI0001-SORT_REDUCEDDATA-FILTERED_V4_19_C50A337.5_C50A427.5	mixture	4.000000	18.000000	2.000000	16.000000	4.000000	9.000000	16.000000	8.000000	10.000000	4.000000	4.000000	9.000000	9.000000	10.000000	7.000000	2.000000	3.000000	9.000000	4.000000	5.000000	4.000000	7.000000	3.000000	8.000000	3.000000	5.000000	4.000000	4.000000	10.000000	5.000000	6.000000	10.000000	5.000000	11.000000	7.000000	11.000000	15.000000	3.000000	NaN	14.000000	10.000000	14.000000	20.000000	10.000000	7.000000	12.000000	5.000000	6.000000
SY150421CROSSORI0001-SORT_REDUCEDDATA-FILTERED_V4_2_C50A337.5_C50A427.5	outside	14.000000	10.000000	8.000000	11.000000	5.000000	12.000000	11.000000	7.000000	7.000000	7.000000	8.000000	15.000000	5.000000	5.000000	9.000000	8.000000	11.000000	5.000000	11.000000	5.000000	14.000000	14.000000	5.000000	10.000000	12.000000	8.000000	13.000000	7.000000	11.000000	7.000000	9.000000	7.000000	10.000000	7.000000	13.000000	12.000000	14.000000	4.000000	8.000000	14.000000	8.000000	8.000000	9.000000	20.000000	4.000000	6.000000	13.000000	15.000000
SY150421CROSSORI0001-SORT_REDUCEDDATA-FILTERED_V4_20_C50A270_C50A360	outside	9.000000	3.000000	7.000000	6.000000	9.000000	7.000000	4.000000	3.000000	3.000000	5.000000	3.000000	7.000000	2.000000	5.000000	6.000000	5.000000	9.000000	7.000000	5.000000	3.000000	6.000000	4.000000	4.000000	5.000000	7.000000	5.000000	4.000000	4.000000	4.000000	6.000000	5.000000	4.000000	5.000000	6.000000	9.000000	7.000000	3.000000	4.000000	8.000000	2.000000	5.000000	7.000000	8.000000	NaN	3.000000	7.000000	7.000000	7.000000
SY150421CROSSORI0001-SORT_REDUCEDDATA-FILTERED_V4_21_C50A270_C50A360	outside	6.000000	5.000000	18.000000	1.000000	16.000000	3.000000	14.000000	3.000000	10.000000	1.000000	5.000000	3.000000	9.000000	3.000000	7.000000	7.000000	5.000000	3.000000	7.000000	6.000000	4.000000	4.000000	10.000000	12.000000	NaN	4.000000	7.000000	3.000000	14.000000	6.000000	4.000000	1.000000	4.000000	7.000000	7.000000	7.000000	5.000000	2.000000	13.000000	3.000000	3.000000	3.000000	6.000000	3.000000	8.000000	2.000000	6.000000	3.000000
SY150421CROSSORI0001-SORT_REDUCEDDATA-FILTERED_V4_21_C50A315_C50A405	outside	3.000000	4.000000	7.000000	9.000000	8.000000	3.000000	11.000000	4.000000	7.000000	4.000000	4.000000	8.000000	6.000000	15.000000	12.000000	6.000000	7.000000	0.000000	10.000000	5.000000	5.000000	4.000000	6.000000	6.000000	11.000000	5.000000	9.000000	1.000000	3.000000	11.000000	3.000000	3.000000	12.000000	8.000000	13.000000	3.000000	6.000000	9.000000	7.000000	5.000000	5.000000	2.000000	7.000000	3.000000	7.000000	7.000000	9.000000	7.000000
SY150421CROSSORI0001-SORT_REDUCEDDATA-FILTERED_V4_23_C50A292.5_C50A382.5	outside	6.000000	12.000000	13.000000	5.000000	9.000000	7.000000	5.000000	4.000000	4.000000	9.000000	7.000000	13.000000	9.000000	8.000000	5.000000	8.000000	7.000000	6.000000	7.000000	14.000000	6.000000	4.000000	5.000000	7.000000	6.000000	6.000000	6.000000	5.000000	5.000000	4.000000	5.000000	6.000000	11.000000	1.000000	1.000000	11.000000	1.000000	10.000000	6.000000	3.000000	11.000000	3.000000	1.000000	7.000000	6.000000	4.000000	5.000000	5.000000
SY150421CROSSORI0001-SORT_REDUCEDDATA-FILTERED_V4_24_C50A270_C50A360	outside	5.000000	8.000000	4.000000	6.000000	2.000000	6.000000	1.000000	4.000000	7.000000	7.000000	2.000000	4.000000	8.000000	3.000000	3.000000	7.000000	3.000000	6.000000	2.000000	1.000000	2.000000	4.000000	6.000000	6.000000	2.000000	4.000000	2.000000	8.000000	8.000000	8.000000	3.000000	2.000000	5.000000	8.000000	6.000000	3.000000	1.000000	5.000000	7.000000	3.000000	5.000000	4.000000	1.000000	6.000000	7.000000	3.000000	2.000000	2.000000
SY150421CROSSORI0001-SORT_REDUCEDDATA-FILTERED_V4_26_C50A292.5_C50A382.5	single	5.000000	10.000000	10.000000	6.000000	9.000000	7.000000	9.000000	5.000000	8.000000	8.000000	8.000000	11.000000	5.000000	13.000000	5.000000	10.000000	4.000000	3.000000	9.000000	12.000000	8.000000	9.000000	10.000000	10.000000	10.000000	11.000000	8.000000	11.000000	11.000000	6.000000	5.000000	14.000000	16.000000	9.000000	10.000000	9.000000	4.000000	10.000000	8.000000	7.000000	8.000000	9.000000	5.000000	11.000000	8.000000	5.000000	4.000000	4.000000
SY150421CROSSORI0001-SORT_REDUCEDDATA-FILTERED_V4_26_C50A315_C50A405	single	20.000000	7.000000	16.000000	14.000000	15.000000	14.000000	10.000000	1.000000	11.000000	9.000000	6.000000	4.000000	16.000000	10.000000	8.000000	12.000000	11.000000	6.000000	10.000000	13.000000	15.000000	6.000000	18.000000	13.000000	19.000000	10.000000	22.000000	16.000000	21.000000	15.000000	14.000000	21.000000	6.000000	10.000000	11.000000	14.000000	4.000000	12.000000	6.000000	10.000000	14.000000	12.000000	5.000000	12.000000	2.000000	13.000000	13.000000	16.000000
SY150421CROSSORI0001-SORT_REDUCEDDATA-FILTERED_V4_26_C50A337.5_C50A427.5	single	14.000000	NaN	8.000000	14.000000	11.000000	8.000000	6.000000	9.000000	10.000000	11.000000	16.000000	NaN	14.000000	6.000000	9.000000	13.000000	12.000000	13.000000	7.000000	9.000000	14.000000	9.000000	11.000000	11.000000	12.000000	25.000000	7.000000	4.000000	5.000000	7.000000	10.000000	19.000000	7.000000	13.000000	6.000000	13.000000	8.000000	19.000000	11.000000	10.000000	12.000000	17.000000	8.000000	15.000000	9.000000	9.000000	5.000000	6.000000
SY150421CROSSORI0001-SORT_REDUCEDDATA-FILTERED_V4_28_C50A270_C50A360	outside	17.000000	12.000000	18.000000	26.000000	17.000000	14.000000	15.000000	18.000000	15.000000	15.000000	11.000000	14.000000	16.000000	5.000000	10.000000	13.000000	9.000000	23.000000	12.000000	22.000000	12.000000	10.000000	17.000000	6.000000	4.000000	15.000000	13.000000	18.000000	13.000000	16.000000	6.000000	14.000000	10.000000	9.000000	4.000000	12.000000	9.000000	9.000000	7.000000	9.000000	11.000000	5.000000	9.000000	12.000000	13.000000	18.000000	14.000000	12.000000
SY150421CROSSORI0001-SORT_REDUCEDDATA-FILTERED_V4_3_C50A270_C50A360	outside	11.000000	9.000000	4.000000	3.000000	5.000000	7.000000	2.000000	10.000000	8.000000	8.000000	9.000000	4.000000	12.000000	5.000000	8.000000	12.000000	1.000000	6.000000	9.000000	16.000000	14.000000	5.000000	12.000000	6.000000	13.000000	13.000000	7.000000	8.000000	4.000000	10.000000	7.000000	8.000000	9.000000	8.000000	8.000000	5.000000	5.000000	12.000000	3.000000	5.000000	4.000000	6.000000	6.000000	15.000000	11.000000	8.000000	6.000000	4.000000
SY150421CROSSORI0001-SORT_REDUCEDDATA-FILTERED_V4_3_C50A292.5_C50A382.5	outside	1.000000	9.000000	3.000000	10.000000	9.000000	10.000000	5.000000	12.000000	8.000000	6.000000	6.000000	5.000000	12.000000	5.000000	4.000000	6.000000	2.000000	7.000000	8.000000	9.000000	3.000000	6.000000	3.000000	14.000000	4.000000	13.000000	3.000000	13.000000	5.000000	4.000000	7.000000	7.000000	6.000000	12.000000	7.000000	13.000000	11.000000	13.000000	4.000000	5.000000	6.000000	2.000000	2.000000	5.000000	3.000000	8.000000	3.000000	13.000000
SY150421CROSSORI0001-SORT_REDUCEDDATA-FILTERED_V4_3_C50A337.5_C50A427.5	outside	3.000000	16.000000	4.000000	2.000000	3.000000	8.000000	16.000000	NaN	10.000000	1.000000	7.000000	NaN	2.000000	2.000000	3.000000	10.000000	11.000000	4.000000	6.000000	3.000000	7.000000	9.000000	5.000000	7.000000	3.000000	12.000000	8.000000	5.000000	7.000000	2.000000	12.000000	6.000000	5.000000	2.000000	10.000000	8.000000	6.000000	2.000000	12.000000	3.000000	9.000000	5.000000	5.000000	8.000000	2.000000	2.000000	4.000000	9.000000
SY150421CROSSORI0001-SORT_REDUCEDDATA-FILTERED_V4_30_C50A270_C50A360	outside	10.000000	8.000000	15.000000	8.000000	11.000000	16.000000	19.000000	9.000000	9.000000	3.000000	5.000000	10.000000	6.000000	9.000000	8.000000	14.000000	18.000000	10.000000	7.000000	7.000000	10.000000	21.000000	12.000000	7.000000	11.000000	11.000000	12.000000	13.000000	12.000000	19.000000	17.000000	4.000000	8.000000	11.000000	21.000000	7.000000	9.000000	8.000000	14.000000	6.000000	9.000000	5.000000	8.000000	5.000000	6.000000	16.000000	10.000000	17.000000
SY150421CROSSORI0001-SORT_REDUCEDDATA-FILTERED_V4_30_C50A292.5_C50A382.5	outside	14.000000	11.000000	8.000000	13.000000	12.000000	5.000000	21.000000	10.000000	2.000000	7.000000	3.000000	7.000000	11.000000	22.000000	5.000000	7.000000	6.000000	12.000000	6.000000	5.000000	7.000000	4.000000	13.000000	7.000000	11.000000	13.000000	12.000000	25.000000	16.000000	10.000000	10.000000	11.000000	18.000000	5.000000	10.000000	10.000000	10.000000	11.000000	4.000000	3.000000	7.000000	7.000000	11.000000	7.000000	9.000000	17.000000	8.000000	12.000000
SY150421CROSSORI0001-SORT_REDUCEDDATA-FILTERED_V4_30_C50A315_C50A405	outside	4.000000	14.000000	8.000000	6.000000	4.000000	10.000000	7.000000	15.000000	9.000000	3.000000	7.000000	12.000000	23.000000	13.000000	11.000000	10.000000	11.000000	9.000000	22.000000	12.000000	2.000000	23.000000	9.000000	4.000000	7.000000	5.000000	6.000000	9.000000	17.000000	18.000000	9.000000	15.000000	13.000000	7.000000	14.000000	14.000000	5.000000	2.000000	7.000000	6.000000	11.000000	4.000000	9.000000	8.000000	6.000000	8.000000	13.000000	15.000000
SY150421CROSSORI0001-SORT_REDUCEDDATA-FILTERED_V4_30_C50A337.5_C50A427.5	outside	9.000000	24.000000	8.000000	9.000000	4.000000	12.000000	10.000000	8.000000	14.000000	5.000000	12.000000	22.000000	6.000000	11.000000	6.000000	3.000000	13.000000	13.000000	13.000000	14.000000	13.000000	7.000000	15.000000	11.000000	1.000000	9.000000	13.000000	7.000000	3.000000	9.000000	12.000000	4.000000	14.000000	7.000000	12.000000	9.000000	13.000000	16.000000	17.000000	22.000000	16.000000	9.000000	14.000000	18.000000	5.000000	11.000000	7.000000	12.000000
SY150421CROSSORI0001-SORT_REDUCEDDATA-FILTERED_V4_33_C50A270_C50A360	outside	9.000000	6.000000	7.000000	2.000000	8.000000	11.000000	9.000000	6.000000	11.000000	6.000000	8.000000	5.000000	6.000000	4.000000	5.000000	12.000000	5.000000	9.000000	9.000000	4.000000	4.000000	3.000000	5.000000	9.000000	6.000000	10.000000	2.000000	11.000000	5.000000	6.000000	5.000000	6.000000	4.000000	12.000000	9.000000	5.000000	7.000000	3.000000	7.000000	8.000000	7.000000	5.000000	9.000000	9.000000	9.000000	6.000000	6.000000	6.000000
SY150421CROSSORI0001-SORT_REDUCEDDATA-FILTERED_V4_33_C50A292.5_C50A382.5	outside	6.000000	9.000000	14.000000	10.000000	9.000000	10.000000	3.000000	6.000000	9.000000	2.000000	6.000000	6.000000	6.000000	8.000000	5.000000	10.000000	5.000000	3.000000	8.000000	8.000000	10.000000	7.000000	9.000000	6.000000	10.000000	5.000000	9.000000	4.000000	14.000000	7.000000	11.000000	2.000000	6.000000	9.000000	8.000000	7.000000	6.000000	8.000000	8.000000	6.000000	7.000000	7.000000	9.000000	9.000000	7.000000	3.000000	7.000000	8.000000
SY150421CROSSORI0001-SORT_REDUCEDDATA-FILTERED_V4_34_C50A270_C50A360	mixture	11.000000	14.000000	6.000000	5.000000	8.000000	11.000000	12.000000	7.000000	9.000000	14.000000	11.000000	3.000000	11.000000	7.000000	12.000000	3.000000	7.000000	7.000000	12.000000	12.000000	3.000000	8.000000	8.000000	7.000000	10.000000	10.000000	11.000000	10.000000	9.000000	12.000000	8.000000	17.000000	12.000000	12.000000	8.000000	7.000000	12.000000	8.000000	15.000000	12.000000	10.000000	13.000000	10.000000	7.000000	9.000000	12.000000	5.000000	5.000000
SY150421CROSSORI0001-SORT_REDUCEDDATA-FILTERED_V4_34_C50A292.5_C50A382.5	mixture	6.000000	11.000000	16.000000	11.000000	9.000000	10.000000	11.000000	12.000000	9.000000	9.000000	11.000000	12.000000	4.000000	11.000000	11.000000	10.000000	6.000000	8.000000	6.000000	11.000000	10.000000	7.000000	9.000000	10.000000	9.000000	10.000000	14.000000	13.000000	18.000000	10.000000	4.000000	9.000000	10.000000	7.000000	9.000000	9.000000	8.000000	6.000000	5.000000	7.000000	4.000000	13.000000	6.000000	12.000000	6.000000	9.000000	9.000000	9.000000
SY150421CROSSORI0001-SORT_REDUCEDDATA-FILTERED_V4_34_C50A315_C50A405	mixture	5.000000	8.000000	9.000000	14.000000	9.000000	4.000000	12.000000	9.000000	9.000000	8.000000	8.000000	12.000000	10.000000	5.000000	7.000000	17.000000	12.000000	14.000000	9.000000	11.000000	9.000000	14.000000	12.000000	10.000000	13.000000	12.000000	14.000000	13.000000	14.000000	12.000000	14.000000	7.000000	18.000000	18.000000	8.000000	15.000000	8.000000	14.000000	6.000000	16.000000	20.000000	10.000000	9.000000	5.000000	7.000000	18.000000	24.000000	11.000000
SY150421CROSSORI0001-SORT_REDUCEDDATA-FILTERED_V4_38_C50A270_C50A360	outside	9.000000	3.000000	NaN	3.000000	3.000000	7.000000	5.000000	2.000000	6.000000	1.000000	5.000000	2.000000	2.000000	6.000000	4.000000	8.000000	4.000000	2.000000	0.000000	10.000000	8.000000	2.000000	9.000000	1.000000	5.000000	7.000000	6.000000	7.000000	4.000000	1.000000	5.000000	5.000000	7.000000	4.000000	4.000000	4.000000	2.000000	5.000000	9.000000	1.000000	4.000000	3.000000	12.000000	4.000000	6.000000	3.000000	4.000000	4.000000
SY150421CROSSORI0001-SORT_REDUCEDDATA-FILTERED_V4_4_C50A270_C50A360	outside	8.000000	2.000000	5.000000	6.000000	6.000000	5.000000	5.000000	9.000000	7.000000	3.000000	3.000000	2.000000	5.000000	2.000000	5.000000	4.000000	1.000000	2.000000	4.000000	7.000000	7.000000	3.000000	8.000000	4.000000	6.000000	3.000000	4.000000	2.000000	4.000000	6.000000	2.000000	3.000000	7.000000	4.000000	4.000000	4.000000	9.000000	3.000000	5.000000	1.000000	4.000000	3.000000	4.000000	3.000000	7.000000	4.000000	4.000000	2.000000
SY150421CROSSORI0001-SORT_REDUCEDDATA-FILTERED_V4_40_C50A270_C50A360	single	4.000000	2.000000	NaN	0.000000	3.000000	4.000000	0.000000	5.000000	5.000000	3.000000	2.000000	4.000000	3.000000	2.000000	8.000000	2.000000	3.000000	5.000000	3.000000	12.000000	3.000000	6.000000	6.000000	3.000000	5.000000	8.000000	7.000000	5.000000	5.000000	8.000000	10.000000	2.000000	5.000000	3.000000	4.000000	2.000000	7.000000	4.000000	8.000000	7.000000	0.000000	4.000000	9.000000	6.000000	5.000000	1.000000	10.000000	2.000000
SY150421CROSSORI0001-SORT_REDUCEDDATA-FILTERED_V4_40_C50A292.5_C50A382.5	single	4.000000	1.000000	1.000000	2.000000	3.000000	7.000000	4.000000	2.000000	2.000000	4.000000	4.000000	5.000000	3.000000	6.000000	3.000000	4.000000	3.000000	4.000000	10.000000	3.000000	5.000000	5.000000	7.000000	3.000000	4.000000	2.000000	3.000000	6.000000	1.000000	4.000000	4.000000	5.000000	3.000000	5.000000	6.000000	3.000000	4.000000	2.000000	3.000000	2.000000	5.000000	6.000000	1.000000	4.000000	6.000000	3.000000	3.000000	6.000000
SY150421CROSSORI0001-SORT_REDUCEDDATA-FILTERED_V4_40_C50A315_C50A405	single	NaN	4.000000	5.000000	6.000000	1.000000	2.000000	1.000000	3.000000	5.000000	7.000000	4.000000	3.000000	6.000000	7.000000	1.000000	2.000000	0.000000	2.000000	1.000000	6.000000	4.000000	5.000000	4.000000	7.000000	3.000000	0.000000	2.000000	6.000000	0.000000	8.000000	14.000000	1.000000	7.000000	3.000000	3.000000	NaN	7.000000	2.000000	6.000000	7.000000	2.000000	5.000000	3.000000	2.000000	3.000000	5.000000	7.000000	11.000000
SY150421CROSSORI0001-SORT_REDUCEDDATA-FILTERED_V4_42_C50A270_C50A360	outside	12.000000	11.000000	16.000000	7.000000	10.000000	9.000000	2.000000	9.000000	14.000000	9.000000	10.000000	7.000000	13.000000	3.000000	11.000000	10.000000	7.000000	7.000000	8.000000	18.000000	11.000000	9.000000	18.000000	9.000000	9.000000	7.000000	9.000000	19.000000	12.000000	12.000000	12.000000	11.000000	12.000000	9.000000	20.000000	11.000000	12.000000	17.000000	16.000000	7.000000	16.000000	10.000000	12.000000	14.000000	8.000000	8.000000	11.000000	9.000000
SY150421CROSSORI0001-SORT_REDUCEDDATA-FILTERED_V4_42_C50A292.5_C50A382.5	outside	4.000000	5.000000	9.000000	7.000000	18.000000	12.000000	8.000000	17.000000	12.000000	21.000000	7.000000	12.000000	12.000000	17.000000	7.000000	11.000000	4.000000	7.000000	13.000000	11.000000	9.000000	18.000000	11.000000	14.000000	15.000000	9.000000	10.000000	18.000000	9.000000	11.000000	13.000000	15.000000	10.000000	10.000000	8.000000	14.000000	13.000000	16.000000	9.000000	3.000000	13.000000	8.000000	7.000000	8.000000	8.000000	10.000000	5.000000	12.000000
SY150421CROSSORI0001-SORT_REDUCEDDATA-FILTERED_V4_44_C50A270_C50A360	outside	5.000000	10.000000	11.000000	11.000000	7.000000	9.000000	16.000000	12.000000	11.000000	13.000000	12.000000	7.000000	9.000000	4.000000	13.000000	4.000000	7.000000	9.000000	5.000000	10.000000	5.000000	12.000000	7.000000	2.000000	2.000000	8.000000	3.000000	6.000000	3.000000	11.000000	7.000000	5.000000	8.000000	4.000000	6.000000	4.000000	6.000000	10.000000	8.000000	2.000000	6.000000	7.000000	10.000000	8.000000	8.000000	15.000000	8.000000	7.000000
SY150421CROSSORI0001-SORT_REDUCEDDATA-FILTERED_V4_45_C50A270_C50A360	single	19.000000	20.000000	17.000000	14.000000	22.000000	17.000000	16.000000	9.000000	16.000000	11.000000	16.000000	9.000000	11.000000	13.000000	17.000000	19.000000	7.000000	10.000000	11.000000	15.000000	11.000000	15.000000	10.000000	11.000000	11.000000	17.000000	19.000000	12.000000	8.000000	16.000000	10.000000	12.000000	10.000000	22.000000	17.000000	8.000000	14.000000	15.000000	22.000000	10.000000	9.000000	11.000000	15.000000	14.000000	12.000000	20.000000	14.000000	10.000000
SY150421CROSSORI0001-SORT_REDUCEDDATA-FILTERED_V4_45_C50A315_C50A405	single	23.000000	26.000000	27.000000	26.000000	28.000000	23.000000	20.000000	20.000000	21.000000	21.000000	24.000000	19.000000	27.000000	27.000000	25.000000	26.000000	21.000000	22.000000	29.000000	28.000000	21.000000	18.000000	27.000000	27.000000	18.000000	23.000000	19.000000	28.000000	20.000000	29.000000	19.000000	24.000000	21.000000	26.000000	15.000000	22.000000	20.000000	24.000000	25.000000	25.000000	26.000000	25.000000	18.000000	20.000000	22.000000	29.000000	28.000000	19.000000
SY150421CROSSORI0001-SORT_REDUCEDDATA-FILTERED_V4_45_C50A337.5_C50A427.5	single	30.000000	27.000000	21.000000	21.000000	24.000000	27.000000	25.000000	20.000000	31.000000	17.000000	23.000000	27.000000	23.000000	19.000000	21.000000	29.000000	24.000000	22.000000	25.000000	20.000000	20.000000	26.000000	24.000000	18.000000	18.000000	29.000000	29.000000	21.000000	24.000000	24.000000	18.000000	26.000000	18.000000	20.000000	23.000000	28.000000	18.000000	22.000000	25.000000	22.000000	20.000000	25.000000	24.000000	29.000000	22.000000	19.000000	17.000000	24.000000
SY150421CROSSORI0001-SORT_REDUCEDDATA-FILTERED_V4_46_C50A270_C50A360	single	17.000000	16.000000	23.000000	21.000000	16.000000	12.000000	22.000000	6.000000	25.000000	15.000000	10.000000	10.000000	16.000000	5.000000	16.000000	11.000000	10.000000	11.000000	16.000000	22.000000	20.000000	13.000000	23.000000	20.000000	15.000000	19.000000	19.000000	13.000000	16.000000	17.000000	19.000000	16.000000	17.000000	16.000000	24.000000	11.000000	22.000000	14.000000	21.000000	16.000000	21.000000	11.000000	17.000000	16.000000	14.000000	13.000000	7.000000	13.000000
SY150421CROSSORI0001-SORT_REDUCEDDATA-FILTERED_V4_46_C50A292.5_C50A382.5	single	18.000000	20.000000	23.000000	13.000000	19.000000	13.000000	12.000000	15.000000	14.000000	8.000000	9.000000	16.000000	4.000000	18.000000	12.000000	14.000000	12.000000	9.000000	23.000000	11.000000	13.000000	15.000000	15.000000	16.000000	23.000000	16.000000	12.000000	22.000000	14.000000	7.000000	14.000000	15.000000	13.000000	9.000000	11.000000	22.000000	16.000000	12.000000	6.000000	8.000000	10.000000	12.000000	14.000000	11.000000	11.000000	17.000000	10.000000	10.000000
SY150421CROSSORI0001-SORT_REDUCEDDATA-FILTERED_V4_46_C50A315_C50A405	single	20.000000	18.000000	23.000000	16.000000	26.000000	10.000000	17.000000	17.000000	12.000000	19.000000	12.000000	10.000000	22.000000	22.000000	15.000000	20.000000	14.000000	22.000000	15.000000	23.000000	11.000000	23.000000	25.000000	21.000000	18.000000	23.000000	24.000000	19.000000	18.000000	26.000000	19.000000	28.000000	22.000000	21.000000	14.000000	29.000000	19.000000	24.000000	16.000000	17.000000	23.000000	19.000000	19.000000	23.000000	21.000000	24.000000	31.000000	13.000000
SY150421CROSSORI0001-SORT_REDUCEDDATA-FILTERED_V4_47_C50A315_C50A405	outside	10.000000	6.000000	8.000000	4.000000	7.000000	4.000000	9.000000	8.000000	8.000000	NaN	6.000000	5.000000	6.000000	11.000000	9.000000	11.000000	8.000000	7.000000	2.000000	4.000000	10.000000	9.000000	12.000000	9.000000	7.000000	6.000000	7.000000	6.000000	5.000000	6.000000	9.000000	4.000000	7.000000	9.000000	4.000000	4.000000	5.000000	6.000000	6.000000	7.000000	9.000000	4.000000	8.000000	7.000000	2.000000	7.000000	6.000000	3.000000
SY150421CROSSORI0001-SORT_REDUCEDDATA-FILTERED_V4_47_C50A337.5_C50A427.5	outside	12.000000	12.000000	6.000000	10.000000	8.000000	7.000000	11.000000	7.000000	9.000000	4.000000	7.000000	NaN	8.000000	5.000000	4.000000	5.000000	4.000000	9.000000	8.000000	2.000000	10.000000	10.000000	4.000000	7.000000	10.000000	10.000000	7.000000	8.000000	4.000000	5.000000	7.000000	9.000000	4.000000	5.000000	9.000000	7.000000	2.000000	10.000000	10.000000	9.000000	4.000000	7.000000	9.000000	8.000000	5.000000	4.000000	12.000000	6.000000
SY150421CROSSORI0001-SORT_REDUCEDDATA-FILTERED_V4_49_C50A337.5_C50A427.5	outside	8.000000	8.000000	6.000000	2.000000	6.000000	11.000000	7.000000	4.000000	NaN	2.000000	4.000000	NaN	8.000000	4.000000	3.000000	7.000000	3.000000	2.000000	2.000000	5.000000	5.000000	4.000000	1.000000	7.000000	7.000000	6.000000	5.000000	3.000000	6.000000	3.000000	4.000000	5.000000	8.000000	3.000000	4.000000	6.000000	1.000000	1.000000	5.000000	1.000000	6.000000	5.000000	8.000000	4.000000	4.000000	5.000000	3.000000	5.000000
SY150421CROSSORI0001-SORT_REDUCEDDATA-FILTERED_V4_5_C50A270_C50A360	single	12.000000	14.000000	10.000000	11.000000	8.000000	9.000000	8.000000	10.000000	11.000000	14.000000	11.000000	12.000000	10.000000	14.000000	11.000000	15.000000	7.000000	15.000000	13.000000	13.000000	11.000000	12.000000	10.000000	8.000000	11.000000	9.000000	6.000000	12.000000	13.000000	12.000000	12.000000	17.000000	16.000000	16.000000	8.000000	13.000000	9.000000	10.000000	9.000000	12.000000	14.000000	12.000000	12.000000	17.000000	11.000000	14.000000	13.000000	9.000000
SY150421CROSSORI0001-SORT_REDUCEDDATA-FILTERED_V4_5_C50A292.5_C50A382.5	single	14.000000	8.000000	7.000000	13.000000	10.000000	17.000000	10.000000	11.000000	8.000000	16.000000	10.000000	12.000000	15.000000	13.000000	10.000000	8.000000	16.000000	8.000000	8.000000	10.000000	8.000000	15.000000	13.000000	8.000000	11.000000	10.000000	17.000000	16.000000	9.000000	6.000000	15.000000	13.000000	12.000000	11.000000	16.000000	15.000000	11.000000	11.000000	13.000000	13.000000	14.000000	6.000000	13.000000	12.000000	10.000000	11.000000	10.000000	11.000000
SY150421CROSSORI0001-SORT_REDUCEDDATA-FILTERED_V4_5_C50A337.5_C50A427.5	single	10.000000	9.000000	10.000000	2.000000	7.000000	9.000000	6.000000	8.000000	15.000000	8.000000	8.000000	13.000000	9.000000	5.000000	12.000000	7.000000	5.000000	10.000000	8.000000	5.000000	11.000000	6.000000	7.000000	8.000000	12.000000	12.000000	5.000000	5.000000	8.000000	4.000000	6.000000	9.000000	9.000000	9.000000	4.000000	10.000000	4.000000	4.000000	12.000000	3.000000	4.000000	8.000000	9.000000	7.000000	5.000000	9.000000	7.000000	2.000000
SY150421CROSSORI0001-SORT_REDUCEDDATA-FILTERED_V4_51_C50A292.5_C50A382.5	outside	7.000000	8.000000	10.000000	14.000000	9.000000	15.000000	9.000000	12.000000	15.000000	6.000000	10.000000	17.000000	11.000000	0.000000	12.000000	14.000000	15.000000	9.000000	16.000000	15.000000	10.000000	18.000000	8.000000	13.000000	8.000000	18.000000	7.000000	8.000000	16.000000	11.000000	19.000000	16.000000	9.000000	10.000000	16.000000	21.000000	15.000000	15.000000	10.000000	5.000000	17.000000	14.000000	9.000000	20.000000	15.000000	14.000000	3.000000	14.000000
SY150421CROSSORI0001-SORT_REDUCEDDATA-FILTERED_V4_51_C50A315_C50A405	outside	8.000000	11.000000	11.000000	17.000000	18.000000	15.000000	13.000000	15.000000	8.000000	6.000000	9.000000	8.000000	14.000000	4.000000	14.000000	10.000000	18.000000	9.000000	10.000000	23.000000	18.000000	12.000000	16.000000	11.000000	15.000000	12.000000	12.000000	19.000000	16.000000	9.000000	11.000000	13.000000	22.000000	14.000000	13.000000	17.000000	12.000000	14.000000	12.000000	12.000000	10.000000	16.000000	12.000000	10.000000	4.000000	7.000000	19.000000	11.000000
SY150421CROSSORI0001-SORT_REDUCEDDATA-FILTERED_V4_51_C50A337.5_C50A427.5	outside	19.000000	12.000000	9.000000	5.000000	15.000000	12.000000	15.000000	17.000000	10.000000	1.000000	15.000000	22.000000	16.000000	12.000000	14.000000	14.000000	14.000000	10.000000	18.000000	9.000000	19.000000	16.000000	7.000000	12.000000	17.000000	18.000000	22.000000	11.000000	8.000000	13.000000	11.000000	11.000000	16.000000	9.000000	20.000000	16.000000	11.000000	11.000000	18.000000	7.000000	12.000000	7.000000	14.000000	20.000000	9.000000	7.000000	12.000000	21.000000
SY150421CROSSORI0001-SORT_REDUCEDDATA-FILTERED_V4_53_C50A292.5_C50A382.5	outside	10.000000	7.000000	4.000000	9.000000	6.000000	9.000000	11.000000	6.000000	12.000000	6.000000	10.000000	11.000000	8.000000	9.000000	7.000000	8.000000	9.000000	7.000000	5.000000	9.000000	10.000000	6.000000	6.000000	5.000000	12.000000	10.000000	6.000000	9.000000	6.000000	5.000000	8.000000	11.000000	9.000000	7.000000	9.000000	5.000000	10.000000	7.000000	8.000000	7.000000	7.000000	7.000000	6.000000	8.000000	10.000000	13.000000	6.000000	14.000000
SY150421CROSSORI0001-SORT_REDUCEDDATA-FILTERED_V4_54_C50A270_C50A360	outside	3.000000	4.000000	NaN	1.000000	2.000000	6.000000	2.000000	1.000000	0.000000	5.000000	1.000000	2.000000	5.000000	2.000000	3.000000	3.000000	1.000000	4.000000	1.000000	3.000000	4.000000	7.000000	3.000000	11.000000	3.000000	8.000000	7.000000	13.000000	6.000000	1.000000	5.000000	2.000000	8.000000	1.000000	4.000000	6.000000	4.000000	2.000000	NaN	5.000000	2.000000	9.000000	2.000000	5.000000	4.000000	7.000000	7.000000	0.000000
SY150421CROSSORI0001-SORT_REDUCEDDATA-FILTERED_V4_55_C50A292.5_C50A382.5	intermediate	1.000000	2.000000	0.000000	0.000000	1.000000	0.000000	0.000000	0.000000	0.000000	0.000000	0.000000	1.000000	0.000000	1.000000	0.000000	0.000000	0.000000	0.000000	0.000000	0.000000	0.000000	0.000000	0.000000	1.000000	0.000000	0.000000	0.000000	0.000000	0.000000	1.000000	0.000000	1.000000	0.000000	0.000000	0.000000	0.000000	0.000000	0.000000	0.000000	0.000000	0.000000	0.000000	1.000000	1.000000	2.000000	2.000000	0.000000	2.000000
SY150421CROSSORI0001-SORT_REDUCEDDATA-FILTERED_V4_55_C50A315_C50A405	intermediate	0.000000	0.000000	0.000000	0.000000	0.000000	0.000000	1.000000	0.000000	0.000000	0.000000	0.000000	0.000000	0.000000	0.000000	0.000000	0.000000	0.000000	0.000000	1.000000	0.000000	0.000000	0.000000	1.000000	2.000000	2.000000	0.000000	1.000000	0.000000	0.000000	1.000000	0.000000	0.000000	0.000000	0.000000	0.000000	0.000000	0.000000	0.000000	0.000000	0.000000	0.000000	1.000000	0.000000	2.000000	0.000000	0.000000	0.000000	1.000000
SY150421CROSSORI0001-SORT_REDUCEDDATA-FILTERED_V4_62_C50A270_C50A360	outside	5.000000	2.000000	NaN	4.000000	10.000000	6.000000	5.000000	3.000000	7.000000	3.000000	6.000000	4.000000	3.000000	3.000000	4.000000	4.000000	4.000000	4.000000	6.000000	9.000000	9.000000	10.000000	7.000000	5.000000	3.000000	6.000000	5.000000	5.000000	3.000000	5.000000	2.000000	2.000000	6.000000	5.000000	5.000000	3.000000	2.000000	6.000000	7.000000	5.000000	4.000000	4.000000	4.000000	3.000000	5.000000	4.000000	4.000000	3.000000
SY150421CROSSORI0001-SORT_REDUCEDDATA-FILTERED_V4_62_C50A337.5_C50A427.5	outside	7.000000	16.000000	5.000000	7.000000	4.000000	3.000000	4.000000	5.000000	9.000000	5.000000	5.000000	NaN	3.000000	2.000000	2.000000	8.000000	4.000000	5.000000	5.000000	6.000000	8.000000	5.000000	9.000000	6.000000	3.000000	6.000000	5.000000	7.000000	2.000000	7.000000	4.000000	10.000000	2.000000	4.000000	2.000000	6.000000	10.000000	8.000000	4.000000	12.000000	6.000000	0.000000	3.000000	6.000000	4.000000	6.000000	0.000000	5.000000
SY150421CROSSORI0001-SORT_REDUCEDDATA-FILTERED_V4_65_C50A315_C50A405	mixture	16.000000	7.000000	7.000000	9.000000	3.000000	9.000000	3.000000	1.000000	6.000000	5.000000	2.000000	19.000000	14.000000	18.000000	3.000000	0.000000	4.000000	5.000000	3.000000	3.000000	2.000000	1.000000	13.000000	5.000000	8.000000	3.000000	8.000000	3.000000	12.000000	10.000000	1.000000	7.000000	6.000000	9.000000	1.000000	12.000000	5.000000	0.000000	3.000000	2.000000	4.000000	4.000000	2.000000	10.000000	1.000000	6.000000	2.000000	2.000000
SY150421CROSSORI0001-SORT_REDUCEDDATA-FILTERED_V4_67_C50A270_C50A360	single	5.000000	6.000000	14.000000	4.000000	6.000000	6.000000	7.000000	4.000000	5.000000	10.000000	7.000000	6.000000	11.000000	7.000000	4.000000	8.000000	2.000000	8.000000	7.000000	8.000000	13.000000	5.000000	13.000000	2.000000	4.000000	7.000000	4.000000	5.000000	10.000000	16.000000	8.000000	5.000000	13.000000	5.000000	4.000000	4.000000	6.000000	8.000000	5.000000	13.000000	6.000000	7.000000	8.000000	10.000000	4.000000	5.000000	6.000000	8.000000
SY150421CROSSORI0001-SORT_REDUCEDDATA-FILTERED_V4_67_C50A292.5_C50A382.5	single	6.000000	7.000000	8.000000	3.000000	6.000000	7.000000	8.000000	9.000000	2.000000	6.000000	5.000000	9.000000	4.000000	8.000000	7.000000	9.000000	8.000000	4.000000	7.000000	12.000000	5.000000	9.000000	3.000000	10.000000	9.000000	4.000000	7.000000	8.000000	2.000000	6.000000	10.000000	8.000000	7.000000	11.000000	6.000000	11.000000	7.000000	10.000000	4.000000	10.000000	12.000000	6.000000	5.000000	6.000000	9.000000	7.000000	8.000000	11.000000
SY150421CROSSORI0001-SORT_REDUCEDDATA-FILTERED_V4_68_C50A292.5_C50A382.5	outside	7.000000	4.000000	1.000000	3.000000	6.000000	5.000000	4.000000	7.000000	4.000000	12.000000	7.000000	9.000000	2.000000	4.000000	4.000000	15.000000	4.000000	0.000000	6.000000	8.000000	9.000000	3.000000	5.000000	6.000000	11.000000	16.000000	10.000000	7.000000	9.000000	7.000000	9.000000	11.000000	10.000000	10.000000	7.000000	9.000000	4.000000	4.000000	2.000000	2.000000	9.000000	15.000000	5.000000	10.000000	3.000000	4.000000	9.000000	13.000000
SY150421CROSSORI0001-SORT_REDUCEDDATA-FILTERED_V4_7_C50A270_C50A360	outside	11.000000	12.000000	9.000000	8.000000	4.000000	5.000000	7.000000	7.000000	6.000000	6.000000	6.000000	6.000000	6.000000	3.000000	4.000000	4.000000	7.000000	6.000000	4.000000	12.000000	5.000000	12.000000	13.000000	4.000000	7.000000	5.000000	4.000000	8.000000	10.000000	4.000000	7.000000	7.000000	13.000000	NaN	5.000000	6.000000	13.000000	8.000000	7.000000	7.000000	7.000000	8.000000	9.000000	8.000000	6.000000	3.000000	4.000000	7.000000
SY150421CROSSORI0001-SORT_REDUCEDDATA-FILTERED_V4_7_C50A292.5_C50A382.5	outside	3.000000	8.000000	9.000000	5.000000	7.000000	8.000000	8.000000	12.000000	5.000000	4.000000	8.000000	5.000000	7.000000	9.000000	6.000000	5.000000	7.000000	4.000000	6.000000	8.000000	7.000000	5.000000	12.000000	5.000000	10.000000	8.000000	8.000000	4.000000	7.000000	9.000000	6.000000	6.000000	8.000000	7.000000	12.000000	6.000000	9.000000	8.000000	9.000000	7.000000	8.000000	5.000000	3.000000	7.000000	7.000000	6.000000	5.000000	9.000000
SY150421CROSSORI0001-SORT_REDUCEDDATA-FILTERED_V4_7_C50A337.5_C50A427.5	outside	18.000000	12.000000	7.000000	13.000000	13.000000	11.000000	10.000000	4.000000	12.000000	7.000000	8.000000	16.000000	10.000000	8.000000	10.000000	10.000000	11.000000	14.000000	12.000000	17.000000	13.000000	9.000000	11.000000	7.000000	12.000000	10.000000	10.000000	9.000000	13.000000	14.000000	7.000000	14.000000	14.000000	12.000000	8.000000	10.000000	7.000000	12.000000	10.000000	7.000000	12.000000	11.000000	10.000000	9.000000	8.000000	10.000000	13.000000	11.000000
SY150421CROSSORI0001-SORT_REDUCEDDATA-FILTERED_V4_71_C50A270_C50A360	outside	6.000000	4.000000	6.000000	10.000000	8.000000	4.000000	6.000000	3.000000	10.000000	1.000000	4.000000	2.000000	6.000000	6.000000	6.000000	3.000000	4.000000	5.000000	9.000000	7.000000	11.000000	6.000000	5.000000	6.000000	6.000000	9.000000	9.000000	6.000000	8.000000	10.000000	6.000000	4.000000	5.000000	9.000000	5.000000	11.000000	3.000000	9.000000	10.000000	6.000000	8.000000	5.000000	5.000000	5.000000	7.000000	11.000000	6.000000	4.000000
SY150421CROSSORI0001-SORT_REDUCEDDATA-FILTERED_V4_71_C50A292.5_C50A382.5	outside	7.000000	9.000000	6.000000	6.000000	3.000000	NaN	6.000000	14.000000	2.000000	3.000000	6.000000	4.000000	4.000000	5.000000	6.000000	11.000000	7.000000	7.000000	5.000000	2.000000	8.000000	7.000000	8.000000	12.000000	5.000000	5.000000	6.000000	9.000000	5.000000	4.000000	6.000000	8.000000	7.000000	12.000000	5.000000	5.000000	8.000000	5.000000	5.000000	5.000000	12.000000	7.000000	2.000000	3.000000	7.000000	5.000000	7.000000	11.000000
SY150421CROSSORI0001-SORT_REDUCEDDATA-FILTERED_V4_71_C50A315_C50A405	outside	6.000000	9.000000	4.000000	5.000000	9.000000	9.000000	5.000000	5.000000	4.000000	6.000000	8.000000	10.000000	6.000000	9.000000	8.000000	6.000000	4.000000	7.000000	7.000000	13.000000	10.000000	8.000000	8.000000	4.000000	10.000000	4.000000	10.000000	10.000000	6.000000	11.000000	5.000000	8.000000	8.000000	9.000000	5.000000	7.000000	5.000000	10.000000	9.000000	9.000000	7.000000	4.000000	6.000000	6.000000	7.000000	6.000000	9.000000	9.000000
SY150421CROSSORI0001-SORT_REDUCEDDATA-FILTERED_V4_72_C50A270_C50A360	single	1.000000	0.000000	1.000000	1.000000	1.000000	0.000000	1.000000	0.000000	1.000000	0.000000	0.000000	1.000000	0.000000	0.000000	0.000000	0.000000	0.000000	0.000000	0.000000	0.000000	1.000000	1.000000	1.000000	1.000000	0.000000	0.000000	1.000000	0.000000	1.000000	2.000000	0.000000	0.000000	0.000000	0.000000	0.000000	1.000000	1.000000	1.000000	1.000000	0.000000	2.000000	0.000000	0.000000	1.000000	0.000000	2.000000	0.000000	0.000000
SY150421CROSSORI0001-SORT_REDUCEDDATA-FILTERED_V4_72_C50A315_C50A405	single	0.000000	0.000000	0.000000	1.000000	1.000000	0.000000	0.000000	0.000000	0.000000	0.000000	0.000000	0.000000	1.000000	2.000000	0.000000	0.000000	1.000000	0.000000	1.000000	1.000000	1.000000	1.000000	0.000000	2.000000	2.000000	1.000000	0.000000	1.000000	0.000000	0.000000	0.000000	2.000000	0.000000	0.000000	0.000000	0.000000	0.000000	1.000000	0.000000	0.000000	2.000000	1.000000	0.000000	0.000000	0.000000	1.000000	1.000000	1.000000
SY150421CROSSORI0001-SORT_REDUCEDDATA-FILTERED_V4_73_C50A270_C50A360	outside	10.000000	5.000000	9.000000	6.000000	5.000000	7.000000	5.000000	3.000000	8.000000	3.000000	3.000000	7.000000	8.000000	6.000000	5.000000	3.000000	9.000000	10.000000	10.000000	9.000000	4.000000	4.000000	5.000000	8.000000	4.000000	9.000000	5.000000	7.000000	11.000000	11.000000	1.000000	7.000000	3.000000	5.000000	6.000000	8.000000	10.000000	5.000000	6.000000	11.000000	7.000000	4.000000	7.000000	5.000000	6.000000	3.000000	10.000000	6.000000
SY150421CROSSORI0001-SORT_REDUCEDDATA-FILTERED_V4_75_C50A292.5_C50A382.5	outside	10.000000	7.000000	7.000000	7.000000	12.000000	3.000000	4.000000	13.000000	9.000000	14.000000	10.000000	11.000000	9.000000	10.000000	9.000000	6.000000	14.000000	11.000000	7.000000	8.000000	9.000000	15.000000	11.000000	7.000000	12.000000	10.000000	8.000000	13.000000	8.000000	3.000000	5.000000	9.000000	4.000000	9.000000	11.000000	10.000000	8.000000	12.000000	8.000000	8.000000	11.000000	14.000000	7.000000	4.000000	3.000000	16.000000	8.000000	12.000000
SY150421CROSSORI0001-SORT_REDUCEDDATA-FILTERED_V4_75_C50A315_C50A405	outside	12.000000	7.000000	7.000000	9.000000	8.000000	11.000000	5.000000	12.000000	6.000000	7.000000	9.000000	4.000000	10.000000	10.000000	5.000000	11.000000	5.000000	8.000000	10.000000	9.000000	7.000000	5.000000	7.000000	3.000000	8.000000	5.000000	7.000000	6.000000	8.000000	13.000000	8.000000	6.000000	8.000000	9.000000	8.000000	9.000000	4.000000	2.000000	7.000000	9.000000	13.000000	7.000000	7.000000	5.000000	2.000000	4.000000	9.000000	4.000000
SY150421CROSSORI0001-SORT_REDUCEDDATA-FILTERED_V4_76_C50A270_C50A360	outside	1.000000	3.000000	7.000000	4.000000	3.000000	6.000000	2.000000	6.000000	6.000000	4.000000	6.000000	4.000000	1.000000	6.000000	7.000000	4.000000	2.000000	1.000000	1.000000	12.000000	2.000000	3.000000	3.000000	7.000000	6.000000	2.000000	4.000000	6.000000	3.000000	0.000000	12.000000	3.000000	9.000000	6.000000	10.000000	5.000000	6.000000	1.000000	8.000000	2.000000	3.000000	9.000000	9.000000	12.000000	2.000000	7.000000	6.000000	1.000000
SY150421CROSSORI0001-SORT_REDUCEDDATA-FILTERED_V4_76_C50A292.5_C50A382.5	outside	3.000000	3.000000	7.000000	2.000000	3.000000	8.000000	1.000000	4.000000	4.000000	7.000000	1.000000	6.000000	3.000000	0.000000	1.000000	3.000000	7.000000	3.000000	4.000000	6.000000	5.000000	3.000000	6.000000	2.000000	6.000000	1.000000	2.000000	3.000000	0.000000	6.000000	11.000000	8.000000	8.000000	7.000000	7.000000	7.000000	6.000000	4.000000	4.000000	4.000000	6.000000	1.000000	2.000000	7.000000	3.000000	4.000000	6.000000	2.000000
SY150421CROSSORI0001-SORT_REDUCEDDATA-FILTERED_V4_76_C50A337.5_C50A427.5	outside	7.000000	5.000000	1.000000	3.000000	2.000000	11.000000	4.000000	0.000000	1.000000	1.000000	3.000000	10.000000	2.000000	0.000000	0.000000	2.000000	2.000000	2.000000	4.000000	8.000000	2.000000	1.000000	1.000000	0.000000	0.000000	1.000000	2.000000	3.000000	4.000000	0.000000	12.000000	1.000000	7.000000	2.000000	8.000000	1.000000	3.000000	4.000000	NaN	2.000000	4.000000	3.000000	2.000000	13.000000	4.000000	5.000000	4.000000	5.000000
SY150421CROSSORI0001-SORT_REDUCEDDATA-FILTERED_V4_78_C50A270_C50A360	outside	5.000000	4.000000	11.000000	5.000000	15.000000	7.000000	6.000000	1.000000	2.000000	0.000000	7.000000	6.000000	2.000000	5.000000	3.000000	16.000000	4.000000	5.000000	0.000000	5.000000	5.000000	4.000000	2.000000	10.000000	18.000000	8.000000	1.000000	10.000000	11.000000	6.000000	20.000000	5.000000	7.000000	0.000000	7.000000	0.000000	1.000000	6.000000	NaN	9.000000	2.000000	7.000000	5.000000	2.000000	5.000000	6.000000	13.000000	9.000000
SY150421CROSSORI0001-SORT_REDUCEDDATA-FILTERED_V4_83_C50A270_C50A360	single	9.000000	13.000000	10.000000	10.000000	9.000000	11.000000	11.000000	12.000000	13.000000	12.000000	7.000000	6.000000	8.000000	8.000000	10.000000	11.000000	10.000000	9.000000	6.000000	11.000000	7.000000	9.000000	13.000000	4.000000	7.000000	12.000000	6.000000	11.000000	11.000000	10.000000	10.000000	7.000000	9.000000	11.000000	11.000000	13.000000	9.000000	14.000000	13.000000	6.000000	12.000000	12.000000	7.000000	5.000000	10.000000	10.000000	9.000000	11.000000
SY150421CROSSORI0001-SORT_REDUCEDDATA-FILTERED_V4_85_C50A270_C50A360	outside	6.000000	6.000000	11.000000	15.000000	6.000000	10.000000	11.000000	11.000000	10.000000	10.000000	11.000000	16.000000	12.000000	10.000000	19.000000	7.000000	9.000000	12.000000	14.000000	11.000000	12.000000	11.000000	12.000000	15.000000	10.000000	11.000000	14.000000	11.000000	10.000000	10.000000	16.000000	9.000000	14.000000	12.000000	15.000000	8.000000	14.000000	12.000000	8.000000	8.000000	14.000000	17.000000	12.000000	14.000000	13.000000	11.000000	3.000000	15.000000
SY150421CROSSORI0001-SORT_REDUCEDDATA-FILTERED_V4_85_C50A337.5_C50A427.5	outside	13.000000	14.000000	9.000000	11.000000	16.000000	11.000000	7.000000	10.000000	18.000000	7.000000	12.000000	NaN	11.000000	10.000000	8.000000	14.000000	7.000000	5.000000	11.000000	10.000000	9.000000	10.000000	8.000000	11.000000	10.000000	12.000000	4.000000	9.000000	7.000000	10.000000	11.000000	13.000000	9.000000	6.000000	12.000000	11.000000	9.000000	13.000000	14.000000	9.000000	11.000000	10.000000	9.000000	7.000000	14.000000	9.000000	13.000000	10.000000
SY150421CROSSORI0001-SORT_REDUCEDDATA-FILTERED_V4_86_C50A315_C50A405	single	NaN	0.000000	0.000000	0.000000	0.000000	NaN	0.000000	0.000000	0.000000	NaN	0.000000	0.000000	0.000000	0.000000	0.000000	0.000000	0.000000	0.000000	0.000000	0.000000	0.000000	0.000000	0.000000	0.000000	0.000000	NaN	0.000000	0.000000	NaN	NaN	0.000000	0.000000	0.000000	0.000000	0.000000	0.000000	0.000000	0.000000	0.000000	0.000000	0.000000	0.000000	NaN	0.000000	0.000000	0.000000	0.000000	0.000000
SY150421CROSSORI0001-SORT_REDUCEDDATA-FILTERED_V4_87_C50A292.5_C50A382.5	outside	2.000000	10.000000	10.000000	9.000000	12.000000	8.000000	9.000000	9.000000	4.000000	7.000000	9.000000	10.000000	5.000000	9.000000	8.000000	10.000000	4.000000	9.000000	12.000000	9.000000	12.000000	5.000000	11.000000	9.000000	12.000000	6.000000	6.000000	7.000000	9.000000	13.000000	11.000000	6.000000	5.000000	9.000000	10.000000	7.000000	10.000000	5.000000	7.000000	7.000000	10.000000	8.000000	9.000000	11.000000	7.000000	8.000000	9.000000	12.000000
SY150421CROSSORI0001-SORT_REDUCEDDATA-FILTERED_V4_88_C50A270_C50A360	outside	4.000000	11.000000	8.000000	8.000000	12.000000	11.000000	12.000000	3.000000	10.000000	9.000000	9.000000	8.000000	7.000000	11.000000	3.000000	13.000000	5.000000	8.000000	6.000000	15.000000	8.000000	7.000000	15.000000	6.000000	14.000000	8.000000	7.000000	4.000000	6.000000	10.000000	9.000000	11.000000	9.000000	7.000000	9.000000	8.000000	12.000000	3.000000	10.000000	11.000000	9.000000	8.000000	7.000000	7.000000	16.000000	11.000000	12.000000	5.000000
SY150421CROSSORI0001-SORT_REDUCEDDATA-FILTERED_V4_88_C50A292.5_C50A382.5	outside	11.000000	9.000000	8.000000	7.000000	12.000000	8.000000	4.000000	14.000000	9.000000	4.000000	6.000000	7.000000	10.000000	6.000000	12.000000	NaN	7.000000	7.000000	9.000000	4.000000	11.000000	8.000000	12.000000	7.000000	11.000000	7.000000	11.000000	8.000000	9.000000	9.000000	13.000000	13.000000	13.000000	6.000000	9.000000	10.000000	8.000000	6.000000	7.000000	8.000000	9.000000	4.000000	10.000000	13.000000	10.000000	8.000000	11.000000	11.000000
SY150421CROSSORI0001-SORT_REDUCEDDATA-FILTERED_V4_89_C50A270_C50A360	single	5.000000	5.000000	4.000000	5.000000	2.000000	4.000000	2.000000	6.000000	3.000000	2.000000	3.000000	0.000000	7.000000	4.000000	4.000000	3.000000	0.000000	4.000000	7.000000	4.000000	2.000000	0.000000	3.000000	3.000000	3.000000	4.000000	5.000000	3.000000	5.000000	7.000000	7.000000	5.000000	2.000000	5.000000	6.000000	3.000000	5.000000	5.000000	13.000000	4.000000	8.000000	4.000000	7.000000	6.000000	4.000000	6.000000	2.000000	6.000000
SY150421CROSSORI0001-SORT_REDUCEDDATA-FILTERED_V4_91_C50A270_C50A360	single	9.000000	12.000000	14.000000	14.000000	12.000000	11.000000	7.000000	10.000000	10.000000	15.000000	11.000000	7.000000	10.000000	12.000000	13.000000	13.000000	3.000000	3.000000	9.000000	9.000000	17.000000	7.000000	11.000000	10.000000	4.000000	10.000000	7.000000	12.000000	8.000000	13.000000	10.000000	15.000000	5.000000	8.000000	10.000000	11.000000	10.000000	10.000000	5.000000	8.000000	14.000000	8.000000	11.000000	9.000000	9.000000	13.000000	10.000000	11.000000
SY150421CROSSORI0001-SORT_REDUCEDDATA-FILTERED_V4_91_C50A292.5_C50A382.5	single	4.000000	12.000000	11.000000	13.000000	10.000000	11.000000	8.000000	12.000000	6.000000	9.000000	7.000000	8.000000	8.000000	6.000000	11.000000	9.000000	9.000000	7.000000	5.000000	8.000000	13.000000	12.000000	9.000000	8.000000	7.000000	15.000000	10.000000	17.000000	14.000000	3.000000	12.000000	9.000000	4.000000	6.000000	10.000000	13.000000	13.000000	8.000000	9.000000	8.000000	13.000000	10.000000	9.000000	7.000000	8.000000	9.000000	13.000000	6.000000
SY150421CROSSORI0001-SORT_REDUCEDDATA-FILTERED_V4_95_C50A270_C50A360	outside	4.000000	4.000000	14.000000	3.000000	8.000000	8.000000	9.000000	5.000000	12.000000	8.000000	5.000000	6.000000	8.000000	7.000000	7.000000	10.000000	3.000000	1.000000	4.000000	11.000000	9.000000	6.000000	7.000000	6.000000	9.000000	10.000000	8.000000	4.000000	8.000000	4.000000	7.000000	6.000000	5.000000	7.000000	7.000000	7.000000	7.000000	5.000000	6.000000	2.000000	5.000000	10.000000	3.000000	7.000000	8.000000	8.000000	5.000000	6.000000
SY150421CROSSORI0001-SORT_REDUCEDDATA-FILTERED_V4_98_C50A270_C50A360	intermediate	2.000000	11.000000	10.000000	3.000000	0.000000	2.000000	11.000000	4.000000	16.000000	5.000000	3.000000	4.000000	10.000000	1.000000	3.000000	1.000000	1.000000	3.000000	0.000000	12.000000	5.000000	3.000000	5.000000	7.000000	7.000000	5.000000	9.000000	0.000000	4.000000	11.000000	5.000000	4.000000	6.000000	12.000000	6.000000	5.000000	2.000000	4.000000	20.000000	5.000000	7.000000	2.000000	NaN	7.000000	4.000000	2.000000	1.000000	2.000000
SY150421CROSSORI0001-SORT_REDUCEDDATA-FILTERED_V4_98_C50A292.5_C50A382.5	intermediate	7.000000	5.000000	12.000000	7.000000	14.000000	13.000000	15.000000	7.000000	10.000000	8.000000	8.000000	20.000000	8.000000	11.000000	7.000000	7.000000	8.000000	12.000000	8.000000	5.000000	10.000000	10.000000	6.000000	6.000000	9.000000	8.000000	9.000000	16.000000	4.000000	7.000000	13.000000	15.000000	15.000000	13.000000	4.000000	10.000000	12.000000	6.000000	6.000000	6.000000	16.000000	14.000000	15.000000	8.000000	13.000000	11.000000	3.000000	7.000000
SY150421CROSSORI0001-SORT_REDUCEDDATA-FILTERED_V4_98_C50A337.5_C50A427.5	intermediate	27.000000	10.000000	20.000000	16.000000	16.000000	18.000000	20.000000	24.000000	22.000000	9.000000	11.000000	28.000000	27.000000	15.000000	21.000000	16.000000	15.000000	26.000000	20.000000	19.000000	23.000000	24.000000	15.000000	18.000000	21.000000	21.000000	17.000000	22.000000	14.000000	17.000000	11.000000	24.000000	17.000000	17.000000	16.000000	20.000000	21.000000	26.000000	19.000000	15.000000	14.000000	22.000000	19.000000	26.000000	26.000000	22.000000	17.000000	18.000000
SY150422CROSSORI0001-SORT_REDUCEDDATA-FILTERED_V4_1_C50A157.5_C50A247.5	outside	9.000000	4.000000	11.000000	3.000000	7.000000	0.000000	3.000000	3.000000	3.000000	5.000000	5.000000	7.000000	10.000000	5.000000	5.000000	7.000000	8.000000	3.000000	8.000000	7.000000	5.000000	5.000000	14.000000	4.000000	1.000000	4.000000	7.000000	14.000000	5.000000	8.000000	11.000000	3.000000	0.000000	5.000000	4.000000	4.000000	9.000000	7.000000	0.000000	3.000000	5.000000	5.000000	4.000000	9.000000	3.000000	0.000000	3.000000	2.000000
SY150422CROSSORI0001-SORT_REDUCEDDATA-FILTERED_V4_1_C50A90_C50A180	outside	10.000000	4.000000	1.000000	8.000000	7.000000	9.000000	12.000000	5.000000	11.000000	7.000000	2.000000	3.000000	5.000000	7.000000	9.000000	10.000000	3.000000	4.000000	9.000000	5.000000	9.000000	7.000000	3.000000	4.000000	4.000000	4.000000	3.000000	NaN	5.000000	10.000000	8.000000	4.000000	7.000000	10.000000	9.000000	1.000000	7.000000	10.000000	14.000000	4.000000	2.000000	4.000000	7.000000	6.000000	3.000000	5.000000	8.000000	8.000000
SY150422CROSSORI0001-SORT_REDUCEDDATA-FILTERED_V4_100_C50A112.5_C50A202.5	outside	13.000000	2.000000	13.000000	5.000000	7.000000	2.000000	0.000000	5.000000	4.000000	6.000000	2.000000	7.000000	5.000000	3.000000	1.000000	9.000000	7.000000	7.000000	0.000000	5.000000	3.000000	9.000000	1.000000	4.000000	6.000000	5.000000	0.000000	7.000000	6.000000	3.000000	5.000000	10.000000	3.000000	6.000000	6.000000	2.000000	9.000000	3.000000	5.000000	3.000000	13.000000	6.000000	4.000000	10.000000	0.000000	1.000000	6.000000	5.000000
SY150422CROSSORI0001-SORT_REDUCEDDATA-FILTERED_V4_100_C50A157.5_C50A247.5	outside	9.000000	24.000000	7.000000	7.000000	14.000000	7.000000	11.000000	21.000000	17.000000	13.000000	15.000000	9.000000	11.000000	16.000000	25.000000	13.000000	15.000000	13.000000	13.000000	16.000000	11.000000	8.000000	13.000000	10.000000	14.000000	6.000000	8.000000	15.000000	6.000000	15.000000	14.000000	19.000000	13.000000	4.000000	6.000000	20.000000	24.000000	8.000000	12.000000	12.000000	17.000000	10.000000	15.000000	9.000000	18.000000	14.000000	18.000000	20.000000
SY150422CROSSORI0001-SORT_REDUCEDDATA-FILTERED_V4_12_C50A112.5_C50A202.5	outside	8.000000	6.000000	6.000000	12.000000	5.000000	2.000000	3.000000	5.000000	1.000000	4.000000	4.000000	6.000000	NaN	3.000000	1.000000	5.000000	8.000000	6.000000	5.000000	3.000000	3.000000	7.000000	5.000000	1.000000	5.000000	12.000000	3.000000	7.000000	6.000000	9.000000	9.000000	5.000000	4.000000	7.000000	16.000000	2.000000	8.000000	17.000000	8.000000	6.000000	8.000000	3.000000	8.000000	7.000000	3.000000	6.000000	6.000000	7.000000
SY150422CROSSORI0001-SORT_REDUCEDDATA-FILTERED_V4_15_C50A157.5_C50A247.5	outside	3.000000	10.000000	5.000000	17.000000	8.000000	6.000000	5.000000	6.000000	8.000000	12.000000	7.000000	12.000000	8.000000	10.000000	4.000000	6.000000	5.000000	5.000000	7.000000	11.000000	5.000000	7.000000	9.000000	12.000000	8.000000	5.000000	4.000000	4.000000	9.000000	11.000000	4.000000	4.000000	4.000000	10.000000	4.000000	2.000000	9.000000	6.000000	3.000000	5.000000	6.000000	9.000000	10.000000	15.000000	4.000000	5.000000	10.000000	7.000000
SY150422CROSSORI0001-SORT_REDUCEDDATA-FILTERED_V4_18_C50A135_C50A225	single	2.000000	2.000000	4.000000	1.000000	12.000000	3.000000	6.000000	2.000000	5.000000	7.000000	2.000000	1.000000	5.000000	7.000000	2.000000	3.000000	4.000000	8.000000	4.000000	8.000000	3.000000	NaN	8.000000	2.000000	2.000000	6.000000	1.000000	4.000000	3.000000	1.000000	10.000000	1.000000	3.000000	3.000000	2.000000	0.000000	3.000000	4.000000	1.000000	5.000000	8.000000	5.000000	6.000000	1.000000	1.000000	0.000000	7.000000	9.000000
SY150422CROSSORI0001-SORT_REDUCEDDATA-FILTERED_V4_19_C50A157.5_C50A247.5	mixture	0.000000	8.000000	3.000000	8.000000	18.000000	5.000000	10.000000	2.000000	0.000000	5.000000	5.000000	3.000000	3.000000	10.000000	5.000000	6.000000	5.000000	3.000000	8.000000	9.000000	5.000000	10.000000	16.000000	7.000000	5.000000	7.000000	3.000000	7.000000	2.000000	14.000000	10.000000	13.000000	5.000000	3.000000	2.000000	8.000000	5.000000	5.000000	1.000000	0.000000	11.000000	8.000000	7.000000	1.000000	2.000000	9.000000	6.000000	3.000000
SY150422CROSSORI0001-SORT_REDUCEDDATA-FILTERED_V4_2_C50A135_C50A225	outside	12.000000	19.000000	19.000000	16.000000	17.000000	17.000000	26.000000	10.000000	17.000000	13.000000	10.000000	9.000000	10.000000	19.000000	NaN	11.000000	10.000000	NaN	14.000000	15.000000	21.000000	10.000000	13.000000	19.000000	11.000000	16.000000	14.000000	10.000000	16.000000	13.000000	16.000000	18.000000	21.000000	20.000000	8.000000	24.000000	19.000000	24.000000	13.000000	18.000000	16.000000	20.000000	17.000000	12.000000	15.000000	10.000000	15.000000	12.000000
SY150422CROSSORI0001-SORT_REDUCEDDATA-FILTERED_V4_2_C50A90_C50A180	outside	14.000000	8.000000	11.000000	14.000000	22.000000	15.000000	18.000000	14.000000	24.000000	22.000000	13.000000	26.000000	25.000000	18.000000	7.000000	15.000000	10.000000	18.000000	15.000000	14.000000	12.000000	17.000000	13.000000	21.000000	22.000000	16.000000	13.000000	19.000000	9.000000	23.000000	11.000000	23.000000	16.000000	16.000000	16.000000	16.000000	13.000000	23.000000	20.000000	22.000000	27.000000	15.000000	10.000000	18.000000	20.000000	8.000000	23.000000	20.000000
SY150422CROSSORI0001-SORT_REDUCEDDATA-FILTERED_V4_26_C50A112.5_C50A202.5	intermediate	10.000000	12.000000	9.000000	5.000000	9.000000	15.000000	4.000000	10.000000	7.000000	7.000000	4.000000	6.000000	8.000000	6.000000	4.000000	6.000000	9.000000	6.000000	10.000000	8.000000	2.000000	10.000000	22.000000	5.000000	16.000000	16.000000	3.000000	7.000000	6.000000	8.000000	8.000000	8.000000	1.000000	5.000000	10.000000	8.000000	8.000000	5.000000	9.000000	7.000000	12.000000	3.000000	3.000000	6.000000	6.000000	8.000000	12.000000	10.000000
SY150422CROSSORI0001-SORT_REDUCEDDATA-FILTERED_V4_26_C50A90_C50A180	intermediate	6.000000	10.000000	7.000000	6.000000	9.000000	13.000000	8.000000	9.000000	9.000000	11.000000	3.000000	11.000000	6.000000	11.000000	16.000000	10.000000	7.000000	11.000000	6.000000	6.000000	10.000000	8.000000	8.000000	13.000000	9.000000	11.000000	6.000000	6.000000	7.000000	16.000000	2.000000	13.000000	16.000000	4.000000	4.000000	16.000000	14.000000	10.000000	14.000000	12.000000	14.000000	5.000000	12.000000	7.000000	8.000000	9.000000	9.000000	6.000000
SY150422CROSSORI0001-SORT_REDUCEDDATA-FILTERED_V4_29_C50A112.5_C50A202.5	mixture	14.000000	16.000000	10.000000	8.000000	15.000000	11.000000	10.000000	13.000000	13.000000	10.000000	8.000000	7.000000	9.000000	6.000000	12.000000	1.000000	5.000000	7.000000	8.000000	10.000000	1.000000	20.000000	15.000000	4.000000	19.000000	12.000000	3.000000	13.000000	14.000000	14.000000	11.000000	9.000000	17.000000	3.000000	7.000000	10.000000	15.000000	11.000000	6.000000	15.000000	14.000000	8.000000	9.000000	8.000000	5.000000	8.000000	12.000000	4.000000
SY150422CROSSORI0001-SORT_REDUCEDDATA-FILTERED_V4_3_C50A157.5_C50A247.5	outside	7.000000	7.000000	4.000000	12.000000	NaN	0.000000	6.000000	5.000000	6.000000	8.000000	8.000000	5.000000	7.000000	7.000000	7.000000	1.000000	1.000000	13.000000	7.000000	10.000000	6.000000	4.000000	6.000000	5.000000	6.000000	8.000000	5.000000	9.000000	0.000000	8.000000	11.000000	9.000000	6.000000	7.000000	4.000000	3.000000	2.000000	1.000000	7.000000	3.000000	4.000000	3.000000	5.000000	9.000000	5.000000	6.000000	2.000000	4.000000
SY150422CROSSORI0001-SORT_REDUCEDDATA-FILTERED_V4_3_C50A90_C50A180	outside	2.000000	11.000000	5.000000	11.000000	4.000000	13.000000	13.000000	5.000000	8.000000	10.000000	12.000000	14.000000	8.000000	9.000000	2.000000	2.000000	4.000000	5.000000	7.000000	4.000000	8.000000	5.000000	3.000000	11.000000	9.000000	5.000000	3.000000	6.000000	6.000000	9.000000	4.000000	7.000000	9.000000	10.000000	8.000000	5.000000	3.000000	1.000000	7.000000	8.000000	8.000000	NaN	7.000000	10.000000	2.000000	4.000000	6.000000	5.000000
SY150422CROSSORI0001-SORT_REDUCEDDATA-FILTERED_V4_30_C50A135_C50A225	outside	5.000000	2.000000	12.000000	4.000000	11.000000	9.000000	5.000000	0.000000	5.000000	3.000000	7.000000	5.000000	6.000000	5.000000	5.000000	3.000000	3.000000	6.000000	4.000000	5.000000	4.000000	10.000000	15.000000	9.000000	6.000000	7.000000	5.000000	5.000000	6.000000	4.000000	8.000000	8.000000	17.000000	7.000000	6.000000	3.000000	9.000000	2.000000	5.000000	4.000000	9.000000	5.000000	NaN	3.000000	5.000000	6.000000	12.000000	6.000000
SY150422CROSSORI0001-SORT_REDUCEDDATA-FILTERED_V4_31_C50A112.5_C50A202.5	mixture	14.000000	1.000000	3.000000	14.000000	8.000000	10.000000	4.000000	8.000000	16.000000	6.000000	6.000000	7.000000	13.000000	21.000000	3.000000	12.000000	7.000000	7.000000	2.000000	13.000000	7.000000	10.000000	6.000000	17.000000	13.000000	12.000000	10.000000	9.000000	15.000000	7.000000	10.000000	11.000000	13.000000	11.000000	17.000000	4.000000	5.000000	17.000000	9.000000	6.000000	17.000000	4.000000	8.000000	10.000000	4.000000	10.000000	15.000000	17.000000
SY150422CROSSORI0001-SORT_REDUCEDDATA-FILTERED_V4_31_C50A90_C50A180	mixture	9.000000	11.000000	11.000000	12.000000	12.000000	12.000000	7.000000	9.000000	5.000000	5.000000	8.000000	7.000000	13.000000	5.000000	6.000000	12.000000	13.000000	6.000000	4.000000	11.000000	14.000000	12.000000	15.000000	12.000000	6.000000	13.000000	11.000000	10.000000	6.000000	14.000000	11.000000	20.000000	16.000000	13.000000	6.000000	8.000000	10.000000	8.000000	13.000000	11.000000	10.000000	9.000000	13.000000	14.000000	4.000000	13.000000	17.000000	8.000000
SY150422CROSSORI0001-SORT_REDUCEDDATA-FILTERED_V4_34_C50A112.5_C50A202.5	outside	8.000000	6.000000	10.000000	8.000000	11.000000	13.000000	11.000000	8.000000	4.000000	7.000000	12.000000	5.000000	8.000000	11.000000	6.000000	9.000000	10.000000	6.000000	11.000000	7.000000	4.000000	5.000000	9.000000	7.000000	14.000000	12.000000	8.000000	10.000000	12.000000	13.000000	11.000000	9.000000	12.000000	7.000000	10.000000	3.000000	12.000000	7.000000	7.000000	8.000000	10.000000	15.000000	16.000000	10.000000	7.000000	5.000000	10.000000	8.000000
SY150422CROSSORI0001-SORT_REDUCEDDATA-FILTERED_V4_34_C50A157.5_C50A247.5	outside	6.000000	9.000000	8.000000	6.000000	4.000000	6.000000	6.000000	2.000000	7.000000	9.000000	7.000000	2.000000	6.000000	13.000000	11.000000	4.000000	7.000000	7.000000	5.000000	8.000000	7.000000	9.000000	9.000000	10.000000	8.000000	5.000000	5.000000	7.000000	7.000000	6.000000	9.000000	7.000000	10.000000	14.000000	7.000000	9.000000	11.000000	11.000000	8.000000	7.000000	4.000000	9.000000	10.000000	14.000000	6.000000	7.000000	9.000000	8.000000
SY150422CROSSORI0001-SORT_REDUCEDDATA-FILTERED_V4_34_C50A90_C50A180	outside	12.000000	5.000000	10.000000	6.000000	10.000000	7.000000	6.000000	10.000000	13.000000	6.000000	7.000000	9.000000	5.000000	8.000000	5.000000	1.000000	10.000000	9.000000	12.000000	8.000000	7.000000	9.000000	11.000000	9.000000	11.000000	12.000000	11.000000	14.000000	7.000000	4.000000	8.000000	9.000000	13.000000	10.000000	8.000000	11.000000	4.000000	10.000000	10.000000	15.000000	5.000000	7.000000	14.000000	10.000000	8.000000	9.000000	7.000000	10.000000
SY150422CROSSORI0001-SORT_REDUCEDDATA-FILTERED_V4_35_C50A112.5_C50A202.5	mixture	3.000000	2.000000	8.000000	2.000000	6.000000	3.000000	10.000000	5.000000	7.000000	1.000000	5.000000	7.000000	4.000000	3.000000	4.000000	10.000000	3.000000	8.000000	7.000000	5.000000	3.000000	7.000000	7.000000	7.000000	2.000000	3.000000	2.000000	9.000000	3.000000	3.000000	6.000000	2.000000	7.000000	7.000000	8.000000	2.000000	8.000000	3.000000	1.000000	6.000000	9.000000	2.000000	4.000000	10.000000	4.000000	0.000000	3.000000	10.000000
SY150422CROSSORI0001-SORT_REDUCEDDATA-FILTERED_V4_35_C50A135_C50A225	mixture	4.000000	5.000000	4.000000	3.000000	5.000000	11.000000	6.000000	1.000000	2.000000	1.000000	5.000000	5.000000	6.000000	2.000000	10.000000	6.000000	1.000000	7.000000	10.000000	7.000000	7.000000	2.000000	3.000000	4.000000	4.000000	1.000000	5.000000	10.000000	11.000000	13.000000	5.000000	3.000000	11.000000	1.000000	6.000000	3.000000	7.000000	4.000000	10.000000	5.000000	6.000000	7.000000	5.000000	6.000000	0.000000	1.000000	7.000000	5.000000
SY150422CROSSORI0001-SORT_REDUCEDDATA-FILTERED_V4_35_C50A90_C50A180	mixture	3.000000	6.000000	3.000000	9.000000	7.000000	9.000000	8.000000	5.000000	10.000000	3.000000	7.000000	3.000000	5.000000	10.000000	2.000000	7.000000	2.000000	14.000000	6.000000	6.000000	2.000000	5.000000	3.000000	2.000000	2.000000	8.000000	2.000000	7.000000	3.000000	5.000000	3.000000	10.000000	5.000000	4.000000	4.000000	6.000000	5.000000	13.000000	6.000000	6.000000	NaN	1.000000	7.000000	3.000000	11.000000	6.000000	6.000000	3.000000
SY150422CROSSORI0001-SORT_REDUCEDDATA-FILTERED_V4_38_C50A112.5_C50A202.5	single	5.000000	2.000000	5.000000	4.000000	7.000000	5.000000	4.000000	3.000000	4.000000	8.000000	3.000000	2.000000	5.000000	8.000000	3.000000	4.000000	5.000000	8.000000	3.000000	10.000000	10.000000	NaN	5.000000	1.000000	6.000000	10.000000	5.000000	6.000000	4.000000	3.000000	8.000000	6.000000	4.000000	8.000000	9.000000	2.000000	4.000000	4.000000	8.000000	5.000000	7.000000	8.000000	6.000000	1.000000	8.000000	8.000000	4.000000	8.000000
SY150422CROSSORI0001-SORT_REDUCEDDATA-FILTERED_V4_38_C50A157.5_C50A247.5	single	7.000000	4.000000	6.000000	4.000000	5.000000	11.000000	5.000000	7.000000	4.000000	8.000000	8.000000	8.000000	4.000000	6.000000	4.000000	4.000000	5.000000	5.000000	5.000000	7.000000	6.000000	10.000000	4.000000	6.000000	4.000000	9.000000	9.000000	9.000000	5.000000	3.000000	6.000000	1.000000	8.000000	5.000000	4.000000	8.000000	6.000000	9.000000	5.000000	8.000000	5.000000	9.000000	6.000000	8.000000	6.000000	7.000000	1.000000	5.000000
SY150422CROSSORI0001-SORT_REDUCEDDATA-FILTERED_V4_38_C50A90_C50A180	single	7.000000	6.000000	5.000000	1.000000	7.000000	8.000000	8.000000	3.000000	7.000000	3.000000	8.000000	4.000000	3.000000	3.000000	4.000000	3.000000	5.000000	8.000000	10.000000	3.000000	5.000000	3.000000	7.000000	11.000000	8.000000	8.000000	6.000000	3.000000	2.000000	4.000000	10.000000	3.000000	11.000000	6.000000	7.000000	4.000000	6.000000	5.000000	8.000000	9.000000	5.000000	6.000000	9.000000	6.000000	5.000000	6.000000	5.000000	3.000000
SY150422CROSSORI0001-SORT_REDUCEDDATA-FILTERED_V4_4_C50A135_C50A225	single	5.000000	5.000000	8.000000	5.000000	7.000000	10.000000	4.000000	4.000000	3.000000	6.000000	8.000000	5.000000	6.000000	4.000000	7.000000	4.000000	3.000000	3.000000	7.000000	7.000000	7.000000	4.000000	6.000000	7.000000	4.000000	7.000000	4.000000	6.000000	5.000000	4.000000	3.000000	8.000000	7.000000	3.000000	5.000000	8.000000	4.000000	9.000000	5.000000	6.000000	6.000000	2.000000	6.000000	4.000000	12.000000	6.000000	3.000000	8.000000
SY150422CROSSORI0001-SORT_REDUCEDDATA-FILTERED_V4_4_C50A157.5_C50A247.5	single	4.000000	3.000000	3.000000	4.000000	1.000000	5.000000	5.000000	5.000000	8.000000	8.000000	6.000000	7.000000	7.000000	7.000000	6.000000	6.000000	5.000000	8.000000	7.000000	5.000000	6.000000	4.000000	9.000000	5.000000	7.000000	2.000000	8.000000	7.000000	7.000000	6.000000	2.000000	4.000000	5.000000	6.000000	8.000000	5.000000	6.000000	8.000000	6.000000	8.000000	6.000000	7.000000	4.000000	7.000000	4.000000	3.000000	2.000000	10.000000
SY150422CROSSORI0001-SORT_REDUCEDDATA-FILTERED_V4_40_C50A112.5_C50A202.5	outside	5.000000	2.000000	6.000000	6.000000	6.000000	7.000000	6.000000	8.000000	7.000000	3.000000	2.000000	6.000000	7.000000	8.000000	6.000000	3.000000	4.000000	2.000000	8.000000	9.000000	5.000000	11.000000	4.000000	6.000000	2.000000	5.000000	5.000000	6.000000	3.000000	7.000000	3.000000	2.000000	6.000000	5.000000	4.000000	3.000000	4.000000	7.000000	7.000000	5.000000	6.000000	7.000000	NaN	5.000000	4.000000	1.000000	7.000000	5.000000
SY150422CROSSORI0001-SORT_REDUCEDDATA-FILTERED_V4_41_C50A112.5_C50A202.5	outside	13.000000	15.000000	14.000000	7.000000	13.000000	19.000000	14.000000	20.000000	9.000000	14.000000	19.000000	7.000000	16.000000	22.000000	3.000000	13.000000	12.000000	11.000000	8.000000	10.000000	11.000000	7.000000	13.000000	17.000000	15.000000	17.000000	10.000000	12.000000	17.000000	19.000000	9.000000	20.000000	20.000000	14.000000	20.000000	11.000000	18.000000	19.000000	15.000000	8.000000	16.000000	8.000000	16.000000	12.000000	11.000000	10.000000	16.000000	13.000000
SY150422CROSSORI0001-SORT_REDUCEDDATA-FILTERED_V4_41_C50A135_C50A225	outside	14.000000	15.000000	11.000000	14.000000	12.000000	11.000000	15.000000	16.000000	13.000000	10.000000	17.000000	6.000000	12.000000	13.000000	15.000000	13.000000	12.000000	27.000000	15.000000	13.000000	18.000000	10.000000	16.000000	15.000000	12.000000	11.000000	16.000000	12.000000	17.000000	21.000000	20.000000	18.000000	19.000000	12.000000	12.000000	19.000000	14.000000	15.000000	12.000000	21.000000	11.000000	15.000000	15.000000	14.000000	14.000000	8.000000	11.000000	10.000000
SY150422CROSSORI0001-SORT_REDUCEDDATA-FILTERED_V4_41_C50A90_C50A180	outside	11.000000	7.000000	18.000000	10.000000	14.000000	13.000000	13.000000	13.000000	18.000000	13.000000	18.000000	16.000000	12.000000	16.000000	7.000000	11.000000	10.000000	17.000000	18.000000	8.000000	16.000000	14.000000	8.000000	16.000000	18.000000	19.000000	9.000000	19.000000	8.000000	13.000000	10.000000	15.000000	24.000000	13.000000	12.000000	14.000000	13.000000	20.000000	23.000000	14.000000	20.000000	11.000000	20.000000	12.000000	11.000000	10.000000	12.000000	9.000000
SY150422CROSSORI0001-SORT_REDUCEDDATA-FILTERED_V4_43_C50A112.5_C50A202.5	outside	18.000000	3.000000	11.000000	8.000000	15.000000	7.000000	20.000000	10.000000	14.000000	12.000000	4.000000	6.000000	12.000000	12.000000	11.000000	12.000000	14.000000	16.000000	11.000000	11.000000	5.000000	3.000000	8.000000	6.000000	13.000000	8.000000	7.000000	9.000000	5.000000	10.000000	11.000000	12.000000	19.000000	12.000000	18.000000	13.000000	14.000000	10.000000	12.000000	7.000000	13.000000	7.000000	14.000000	8.000000	10.000000	7.000000	13.000000	6.000000
SY150422CROSSORI0001-SORT_REDUCEDDATA-FILTERED_V4_43_C50A157.5_C50A247.5	outside	18.000000	7.000000	7.000000	7.000000	10.000000	11.000000	6.000000	5.000000	5.000000	9.000000	8.000000	9.000000	12.000000	9.000000	8.000000	2.000000	8.000000	5.000000	7.000000	7.000000	7.000000	4.000000	11.000000	8.000000	11.000000	5.000000	8.000000	9.000000	9.000000	8.000000	15.000000	7.000000	5.000000	12.000000	6.000000	13.000000	4.000000	6.000000	11.000000	3.000000	10.000000	8.000000	8.000000	4.000000	6.000000	10.000000	NaN	7.000000
SY150422CROSSORI0001-SORT_REDUCEDDATA-FILTERED_V4_43_C50A90_C50A180	outside	11.000000	11.000000	9.000000	12.000000	7.000000	10.000000	4.000000	8.000000	14.000000	9.000000	12.000000	15.000000	4.000000	5.000000	11.000000	6.000000	6.000000	10.000000	10.000000	9.000000	10.000000	11.000000	13.000000	7.000000	10.000000	10.000000	7.000000	4.000000	9.000000	4.000000	11.000000	6.000000	14.000000	7.000000	8.000000	8.000000	7.000000	16.000000	6.000000	10.000000	15.000000	7.000000	10.000000	9.000000	15.000000	5.000000	12.000000	12.000000
SY150422CROSSORI0001-SORT_REDUCEDDATA-FILTERED_V4_44_C50A135_C50A225	single	20.000000	14.000000	22.000000	19.000000	28.000000	18.000000	24.000000	16.000000	24.000000	17.000000	22.000000	20.000000	20.000000	23.000000	20.000000	26.000000	23.000000	30.000000	25.000000	20.000000	18.000000	22.000000	19.000000	23.000000	24.000000	16.000000	27.000000	17.000000	26.000000	25.000000	25.000000	23.000000	23.000000	25.000000	21.000000	21.000000	23.000000	21.000000	25.000000	20.000000	25.000000	18.000000	19.000000	22.000000	22.000000	21.000000	25.000000	26.000000
SY150422CROSSORI0001-SORT_REDUCEDDATA-FILTERED_V4_44_C50A157.5_C50A247.5	single	20.000000	8.000000	14.000000	15.000000	16.000000	21.000000	13.000000	22.000000	14.000000	14.000000	14.000000	25.000000	11.000000	20.000000	13.000000	24.000000	20.000000	19.000000	22.000000	19.000000	14.000000	14.000000	23.000000	20.000000	14.000000	21.000000	20.000000	15.000000	23.000000	19.000000	22.000000	17.000000	16.000000	26.000000	17.000000	19.000000	30.000000	15.000000	16.000000	18.000000	14.000000	18.000000	21.000000	26.000000	19.000000	20.000000	22.000000	25.000000
SY150422CROSSORI0001-SORT_REDUCEDDATA-FILTERED_V4_45_C50A112.5_C50A202.5	outside	4.000000	13.000000	12.000000	14.000000	9.000000	8.000000	9.000000	7.000000	10.000000	20.000000	4.000000	8.000000	16.000000	11.000000	6.000000	12.000000	11.000000	12.000000	11.000000	8.000000	8.000000	17.000000	14.000000	11.000000	13.000000	11.000000	6.000000	18.000000	6.000000	8.000000	4.000000	12.000000	12.000000	10.000000	15.000000	7.000000	10.000000	14.000000	13.000000	10.000000	11.000000	9.000000	17.000000	9.000000	4.000000	6.000000	17.000000	4.000000
SY150422CROSSORI0001-SORT_REDUCEDDATA-FILTERED_V4_45_C50A135_C50A225	outside	14.000000	8.000000	13.000000	11.000000	12.000000	4.000000	13.000000	10.000000	16.000000	8.000000	11.000000	7.000000	10.000000	8.000000	12.000000	9.000000	14.000000	18.000000	10.000000	20.000000	13.000000	8.000000	17.000000	14.000000	13.000000	10.000000	9.000000	12.000000	19.000000	12.000000	17.000000	18.000000	19.000000	7.000000	12.000000	15.000000	17.000000	18.000000	6.000000	9.000000	12.000000	7.000000	21.000000	10.000000	14.000000	13.000000	10.000000	10.000000
SY150422CROSSORI0001-SORT_REDUCEDDATA-FILTERED_V4_45_C50A90_C50A180	outside	12.000000	6.000000	3.000000	9.000000	7.000000	10.000000	11.000000	13.000000	20.000000	9.000000	5.000000	16.000000	7.000000	11.000000	11.000000	5.000000	11.000000	9.000000	6.000000	5.000000	12.000000	8.000000	8.000000	15.000000	14.000000	16.000000	10.000000	5.000000	7.000000	14.000000	9.000000	8.000000	19.000000	8.000000	10.000000	12.000000	12.000000	17.000000	16.000000	14.000000	16.000000	16.000000	14.000000	16.000000	15.000000	2.000000	12.000000	6.000000
SY150422CROSSORI0001-SORT_REDUCEDDATA-FILTERED_V4_47_C50A135_C50A225	single	5.000000	3.000000	6.000000	9.000000	9.000000	2.000000	7.000000	12.000000	5.000000	5.000000	9.000000	5.000000	6.000000	5.000000	6.000000	6.000000	2.000000	11.000000	4.000000	7.000000	5.000000	2.000000	8.000000	9.000000	3.000000	12.000000	9.000000	3.000000	6.000000	10.000000	7.000000	6.000000	9.000000	8.000000	7.000000	9.000000	3.000000	7.000000	6.000000	3.000000	8.000000	6.000000	4.000000	3.000000	4.000000	2.000000	6.000000	2.000000
SY150422CROSSORI0001-SORT_REDUCEDDATA-FILTERED_V4_47_C50A157.5_C50A247.5	single	6.000000	1.000000	2.000000	1.000000	4.000000	5.000000	4.000000	2.000000	9.000000	4.000000	8.000000	6.000000	1.000000	3.000000	8.000000	6.000000	4.000000	8.000000	3.000000	6.000000	4.000000	9.000000	5.000000	8.000000	9.000000	7.000000	6.000000	5.000000	9.000000	3.000000	5.000000	6.000000	4.000000	6.000000	9.000000	7.000000	7.000000	12.000000	9.000000	4.000000	1.000000	5.000000	9.000000	5.000000	6.000000	7.000000	6.000000	10.000000
SY150422CROSSORI0001-SORT_REDUCEDDATA-FILTERED_V4_47_C50A90_C50A180	single	9.000000	5.000000	7.000000	7.000000	6.000000	5.000000	12.000000	2.000000	8.000000	5.000000	6.000000	6.000000	9.000000	8.000000	7.000000	8.000000	7.000000	11.000000	10.000000	3.000000	5.000000	7.000000	8.000000	8.000000	10.000000	8.000000	2.000000	5.000000	10.000000	5.000000	11.000000	11.000000	13.000000	7.000000	7.000000	0.000000	5.000000	7.000000	9.000000	6.000000	9.000000	10.000000	8.000000	10.000000	6.000000	6.000000	5.000000	7.000000
SY150422CROSSORI0001-SORT_REDUCEDDATA-FILTERED_V4_48_C50A135_C50A225	mixture	0.000000	0.000000	0.000000	0.000000	0.000000	0.000000	0.000000	0.000000	0.000000	0.000000	0.000000	0.000000	0.000000	0.000000	0.000000	0.000000	0.000000	0.000000	0.000000	0.000000	0.000000	0.000000	0.000000	0.000000	0.000000	0.000000	0.000000	0.000000	0.000000	0.000000	0.000000	0.000000	0.000000	0.000000	0.000000	0.000000	0.000000	0.000000	0.000000	0.000000	0.000000	0.000000	NaN	0.000000	0.000000	0.000000	0.000000	0.000000
SY150422CROSSORI0001-SORT_REDUCEDDATA-FILTERED_V4_5_C50A112.5_C50A202.5	single	10.000000	11.000000	18.000000	21.000000	17.000000	14.000000	12.000000	11.000000	11.000000	16.000000	21.000000	9.000000	19.000000	11.000000	7.000000	14.000000	15.000000	12.000000	13.000000	7.000000	9.000000	13.000000	13.000000	13.000000	14.000000	15.000000	12.000000	18.000000	14.000000	15.000000	12.000000	21.000000	17.000000	23.000000	15.000000	9.000000	16.000000	19.000000	19.000000	13.000000	13.000000	14.000000	18.000000	17.000000	14.000000	10.000000	15.000000	15.000000
SY150422CROSSORI0001-SORT_REDUCEDDATA-FILTERED_V4_5_C50A157.5_C50A247.5	single	9.000000	5.000000	7.000000	14.000000	11.000000	10.000000	8.000000	15.000000	10.000000	9.000000	8.000000	12.000000	13.000000	12.000000	4.000000	6.000000	8.000000	13.000000	9.000000	7.000000	8.000000	9.000000	14.000000	10.000000	9.000000	10.000000	9.000000	11.000000	10.000000	5.000000	13.000000	6.000000	10.000000	7.000000	12.000000	7.000000	5.000000	14.000000	10.000000	7.000000	11.000000	6.000000	10.000000	9.000000	15.000000	10.000000	11.000000	12.000000
SY150422CROSSORI0001-SORT_REDUCEDDATA-FILTERED_V4_5_C50A90_C50A180	single	14.000000	10.000000	10.000000	17.000000	13.000000	11.000000	10.000000	9.000000	24.000000	16.000000	13.000000	16.000000	12.000000	13.000000	11.000000	11.000000	9.000000	12.000000	12.000000	14.000000	15.000000	13.000000	14.000000	15.000000	11.000000	19.000000	11.000000	19.000000	12.000000	14.000000	19.000000	14.000000	13.000000	NaN	18.000000	16.000000	9.000000	16.000000	21.000000	7.000000	16.000000	15.000000	12.000000	13.000000	15.000000	5.000000	15.000000	14.000000
SY150422CROSSORI0001-SORT_REDUCEDDATA-FILTERED_V4_51_C50A157.5_C50A247.5	outside	8.000000	4.000000	7.000000	6.000000	9.000000	3.000000	9.000000	3.000000	5.000000	5.000000	11.000000	7.000000	9.000000	8.000000	3.000000	4.000000	3.000000	8.000000	11.000000	9.000000	4.000000	10.000000	5.000000	5.000000	6.000000	6.000000	11.000000	6.000000	4.000000	6.000000	5.000000	7.000000	6.000000	5.000000	10.000000	4.000000	5.000000	7.000000	8.000000	6.000000	7.000000	7.000000	6.000000	7.000000	8.000000	8.000000	2.000000	6.000000
SY150422CROSSORI0001-SORT_REDUCEDDATA-FILTERED_V4_51_C50A90_C50A180	outside	8.000000	9.000000	4.000000	13.000000	6.000000	4.000000	9.000000	3.000000	9.000000	10.000000	9.000000	9.000000	4.000000	5.000000	5.000000	9.000000	9.000000	11.000000	6.000000	9.000000	11.000000	8.000000	3.000000	8.000000	10.000000	7.000000	6.000000	14.000000	4.000000	7.000000	6.000000	8.000000	9.000000	12.000000	16.000000	5.000000	2.000000	10.000000	11.000000	6.000000	10.000000	12.000000	12.000000	11.000000	9.000000	6.000000	6.000000	8.000000
SY150422CROSSORI0001-SORT_REDUCEDDATA-FILTERED_V4_54_C50A90_C50A180	outside	17.000000	11.000000	19.000000	14.000000	19.000000	13.000000	25.000000	16.000000	20.000000	28.000000	20.000000	17.000000	19.000000	14.000000	20.000000	18.000000	13.000000	24.000000	18.000000	15.000000	18.000000	11.000000	12.000000	17.000000	26.000000	14.000000	15.000000	24.000000	25.000000	26.000000	18.000000	26.000000	24.000000	19.000000	22.000000	21.000000	22.000000	22.000000	30.000000	30.000000	25.000000	17.000000	18.000000	16.000000	22.000000	17.000000	25.000000	19.000000
SY150422CROSSORI0001-SORT_REDUCEDDATA-FILTERED_V4_56_C50A112.5_C50A202.5	outside	9.000000	15.000000	16.000000	14.000000	12.000000	10.000000	16.000000	15.000000	11.000000	12.000000	9.000000	13.000000	9.000000	11.000000	16.000000	16.000000	12.000000	8.000000	10.000000	11.000000	8.000000	10.000000	10.000000	10.000000	13.000000	8.000000	8.000000	11.000000	16.000000	16.000000	8.000000	9.000000	12.000000	15.000000	18.000000	18.000000	15.000000	13.000000	12.000000	9.000000	12.000000	12.000000	18.000000	15.000000	8.000000	14.000000	13.000000	14.000000
SY150422CROSSORI0001-SORT_REDUCEDDATA-FILTERED_V4_58_C50A157.5_C50A247.5	outside	7.000000	5.000000	8.000000	5.000000	3.000000	7.000000	6.000000	3.000000	8.000000	7.000000	11.000000	6.000000	7.000000	5.000000	12.000000	7.000000	4.000000	8.000000	9.000000	8.000000	10.000000	10.000000	5.000000	8.000000	6.000000	4.000000	10.000000	8.000000	11.000000	8.000000	9.000000	7.000000	7.000000	9.000000	5.000000	10.000000	12.000000	3.000000	8.000000	4.000000	8.000000	4.000000	5.000000	8.000000	6.000000	10.000000	8.000000	8.000000
SY150422CROSSORI0001-SORT_REDUCEDDATA-FILTERED_V4_58_C50A90_C50A180	outside	9.000000	8.000000	6.000000	8.000000	7.000000	8.000000	7.000000	7.000000	13.000000	8.000000	3.000000	6.000000	9.000000	5.000000	7.000000	16.000000	7.000000	10.000000	3.000000	9.000000	6.000000	9.000000	9.000000	10.000000	11.000000	13.000000	10.000000	7.000000	5.000000	15.000000	6.000000	9.000000	9.000000	9.000000	8.000000	10.000000	6.000000	8.000000	10.000000	6.000000	14.000000	6.000000	9.000000	6.000000	7.000000	5.000000	6.000000	5.000000
SY150422CROSSORI0001-SORT_REDUCEDDATA-FILTERED_V4_65_C50A112.5_C50A202.5	mixture	11.000000	6.000000	9.000000	7.000000	NaN	5.000000	8.000000	7.000000	11.000000	9.000000	8.000000	5.000000	6.000000	12.000000	11.000000	8.000000	7.000000	11.000000	5.000000	5.000000	3.000000	7.000000	13.000000	7.000000	8.000000	10.000000	4.000000	9.000000	18.000000	8.000000	8.000000	3.000000	5.000000	2.000000	5.000000	13.000000	4.000000	11.000000	4.000000	5.000000	11.000000	10.000000	2.000000	2.000000	0.000000	2.000000	7.000000	9.000000
SY150422CROSSORI0001-SORT_REDUCEDDATA-FILTERED_V4_65_C50A157.5_C50A247.5	mixture	1.000000	NaN	0.000000	8.000000	12.000000	5.000000	4.000000	1.000000	2.000000	9.000000	4.000000	5.000000	4.000000	4.000000	1.000000	12.000000	4.000000	2.000000	6.000000	4.000000	4.000000	2.000000	NaN	5.000000	3.000000	6.000000	1.000000	3.000000	6.000000	5.000000	2.000000	5.000000	2.000000	3.000000	2.000000	1.000000	11.000000	3.000000	5.000000	10.000000	5.000000	6.000000	4.000000	4.000000	10.000000	5.000000	6.000000	2.000000
SY150422CROSSORI0001-SORT_REDUCEDDATA-FILTERED_V4_65_C50A90_C50A180	mixture	6.000000	9.000000	8.000000	4.000000	4.000000	7.000000	6.000000	0.000000	10.000000	5.000000	6.000000	9.000000	3.000000	9.000000	9.000000	3.000000	3.000000	9.000000	14.000000	15.000000	13.000000	5.000000	0.000000	12.000000	2.000000	8.000000	4.000000	2.000000	5.000000	3.000000	1.000000	8.000000	6.000000	3.000000	1.000000	5.000000	13.000000	5.000000	5.000000	4.000000	9.000000	1.000000	3.000000	4.000000	5.000000	9.000000	3.000000	2.000000
SY150422CROSSORI0001-SORT_REDUCEDDATA-FILTERED_V4_67_C50A157.5_C50A247.5	outside	5.000000	2.000000	9.000000	6.000000	4.000000	1.000000	0.000000	0.000000	1.000000	8.000000	3.000000	2.000000	10.000000	2.000000	6.000000	13.000000	7.000000	12.000000	5.000000	3.000000	2.000000	7.000000	16.000000	6.000000	4.000000	6.000000	6.000000	5.000000	2.000000	11.000000	3.000000	7.000000	5.000000	0.000000	5.000000	1.000000	4.000000	1.000000	0.000000	7.000000	17.000000	1.000000	0.000000	12.000000	5.000000	0.000000	15.000000	5.000000
SY150422CROSSORI0001-SORT_REDUCEDDATA-FILTERED_V4_69_C50A135_C50A225	single	7.000000	8.000000	7.000000	6.000000	10.000000	12.000000	13.000000	4.000000	6.000000	2.000000	6.000000	7.000000	7.000000	4.000000	7.000000	10.000000	6.000000	8.000000	6.000000	8.000000	4.000000	7.000000	11.000000	5.000000	4.000000	4.000000	8.000000	6.000000	12.000000	11.000000	5.000000	10.000000	6.000000	7.000000	8.000000	8.000000	7.000000	5.000000	7.000000	4.000000	8.000000	3.000000	11.000000	7.000000	8.000000	10.000000	9.000000	9.000000
SY150422CROSSORI0001-SORT_REDUCEDDATA-FILTERED_V4_73_C50A135_C50A225	outside	7.000000	10.000000	15.000000	9.000000	14.000000	10.000000	8.000000	19.000000	12.000000	10.000000	7.000000	3.000000	11.000000	9.000000	14.000000	8.000000	8.000000	NaN	11.000000	6.000000	10.000000	9.000000	9.000000	11.000000	12.000000	13.000000	10.000000	5.000000	15.000000	11.000000	10.000000	13.000000	13.000000	7.000000	6.000000	12.000000	14.000000	9.000000	11.000000	10.000000	14.000000	6.000000	13.000000	9.000000	14.000000	9.000000	13.000000	9.000000
SY150422CROSSORI0001-SORT_REDUCEDDATA-FILTERED_V4_73_C50A157.5_C50A247.5	outside	17.000000	7.000000	11.000000	6.000000	9.000000	13.000000	10.000000	10.000000	10.000000	9.000000	11.000000	6.000000	19.000000	14.000000	14.000000	17.000000	11.000000	11.000000	15.000000	9.000000	13.000000	12.000000	9.000000	12.000000	17.000000	5.000000	10.000000	12.000000	9.000000	11.000000	13.000000	8.000000	13.000000	10.000000	6.000000	9.000000	16.000000	11.000000	10.000000	13.000000	15.000000	13.000000	11.000000	NaN	17.000000	13.000000	13.000000	15.000000
SY150422CROSSORI0001-SORT_REDUCEDDATA-FILTERED_V4_73_C50A90_C50A180	outside	9.000000	9.000000	6.000000	11.000000	11.000000	7.000000	10.000000	7.000000	19.000000	13.000000	6.000000	8.000000	7.000000	11.000000	7.000000	9.000000	4.000000	9.000000	6.000000	14.000000	4.000000	10.000000	12.000000	14.000000	7.000000	10.000000	12.000000	10.000000	12.000000	6.000000	5.000000	13.000000	10.000000	6.000000	12.000000	12.000000	10.000000	9.000000	11.000000	11.000000	11.000000	9.000000	5.000000	8.000000	13.000000	6.000000	14.000000	15.000000
SY150422CROSSORI0001-SORT_REDUCEDDATA-FILTERED_V4_76_C50A112.5_C50A202.5	single	1.000000	11.000000	2.000000	6.000000	12.000000	6.000000	5.000000	6.000000	7.000000	6.000000	3.000000	2.000000	6.000000	9.000000	12.000000	3.000000	6.000000	4.000000	13.000000	13.000000	11.000000	3.000000	7.000000	9.000000	4.000000	4.000000	3.000000	8.000000	9.000000	3.000000	6.000000	10.000000	NaN	4.000000	7.000000	7.000000	7.000000	11.000000	11.000000	6.000000	8.000000	11.000000	10.000000	8.000000	5.000000	8.000000	11.000000	9.000000
SY150422CROSSORI0001-SORT_REDUCEDDATA-FILTERED_V4_76_C50A157.5_C50A247.5	single	5.000000	2.000000	1.000000	2.000000	5.000000	2.000000	2.000000	5.000000	6.000000	3.000000	4.000000	4.000000	8.000000	2.000000	4.000000	5.000000	7.000000	3.000000	6.000000	5.000000	3.000000	0.000000	7.000000	2.000000	3.000000	2.000000	6.000000	4.000000	5.000000	6.000000	8.000000	1.000000	6.000000	6.000000	3.000000	4.000000	4.000000	10.000000	12.000000	7.000000	5.000000	8.000000	1.000000	2.000000	2.000000	3.000000	6.000000	4.000000
SY150422CROSSORI0001-SORT_REDUCEDDATA-FILTERED_V4_76_C50A90_C50A180	single	10.000000	4.000000	14.000000	6.000000	NaN	8.000000	14.000000	9.000000	7.000000	5.000000	13.000000	7.000000	12.000000	14.000000	9.000000	11.000000	11.000000	9.000000	9.000000	3.000000	6.000000	3.000000	4.000000	9.000000	6.000000	7.000000	3.000000	5.000000	6.000000	11.000000	5.000000	5.000000	4.000000	8.000000	9.000000	4.000000	4.000000	4.000000	6.000000	12.000000	8.000000	1.000000	4.000000	12.000000	6.000000	6.000000	7.000000	7.000000
SY150422CROSSORI0001-SORT_REDUCEDDATA-FILTERED_V4_77_C50A112.5_C50A202.5	outside	1.000000	1.000000	2.000000	0.000000	4.000000	2.000000	2.000000	2.000000	1.000000	2.000000	1.000000	1.000000	2.000000	4.000000	2.000000	5.000000	3.000000	0.000000	3.000000	4.000000	0.000000	0.000000	1.000000	2.000000	4.000000	3.000000	1.000000	4.000000	1.000000	2.000000	0.000000	3.000000	5.000000	1.000000	0.000000	1.000000	3.000000	4.000000	0.000000	3.000000	2.000000	2.000000	5.000000	4.000000	1.000000	3.000000	6.000000	3.000000
SY150422CROSSORI0001-SORT_REDUCEDDATA-FILTERED_V4_77_C50A157.5_C50A247.5	outside	5.000000	1.000000	4.000000	1.000000	1.000000	0.000000	2.000000	1.000000	0.000000	1.000000	0.000000	2.000000	4.000000	3.000000	2.000000	1.000000	0.000000	2.000000	1.000000	3.000000	4.000000	2.000000	2.000000	1.000000	3.000000	2.000000	3.000000	0.000000	3.000000	2.000000	2.000000	0.000000	3.000000	2.000000	2.000000	2.000000	1.000000	1.000000	0.000000	0.000000	1.000000	2.000000	1.000000	3.000000	4.000000	3.000000	2.000000	2.000000
SY150422CROSSORI0001-SORT_REDUCEDDATA-FILTERED_V4_77_C50A90_C50A180	outside	3.000000	1.000000	2.000000	3.000000	1.000000	3.000000	0.000000	3.000000	4.000000	3.000000	2.000000	4.000000	2.000000	3.000000	3.000000	1.000000	1.000000	3.000000	3.000000	4.000000	0.000000	3.000000	0.000000	2.000000	2.000000	2.000000	1.000000	1.000000	0.000000	2.000000	2.000000	4.000000	1.000000	2.000000	3.000000	3.000000	0.000000	5.000000	2.000000	2.000000	5.000000	2.000000	0.000000	1.000000	3.000000	0.000000	3.000000	3.000000
SY150422CROSSORI0001-SORT_REDUCEDDATA-FILTERED_V4_78_C50A112.5_C50A202.5	outside	6.000000	6.000000	6.000000	9.000000	2.000000	3.000000	4.000000	9.000000	8.000000	2.000000	13.000000	5.000000	13.000000	5.000000	7.000000	8.000000	0.000000	7.000000	3.000000	8.000000	6.000000	2.000000	4.000000	10.000000	6.000000	12.000000	5.000000	8.000000	9.000000	1.000000	7.000000	6.000000	12.000000	6.000000	12.000000	2.000000	3.000000	6.000000	1.000000	9.000000	16.000000	3.000000	11.000000	1.000000	5.000000	8.000000	12.000000	7.000000
SY150422CROSSORI0001-SORT_REDUCEDDATA-FILTERED_V4_78_C50A135_C50A225	outside	6.000000	3.000000	5.000000	3.000000	4.000000	16.000000	2.000000	3.000000	5.000000	0.000000	9.000000	1.000000	2.000000	8.000000	9.000000	8.000000	4.000000	16.000000	5.000000	8.000000	5.000000	9.000000	4.000000	4.000000	4.000000	4.000000	3.000000	5.000000	6.000000	1.000000	4.000000	12.000000	9.000000	4.000000	9.000000	5.000000	4.000000	6.000000	12.000000	7.000000	3.000000	2.000000	5.000000	5.000000	12.000000	1.000000	3.000000	3.000000
SY150422CROSSORI0001-SORT_REDUCEDDATA-FILTERED_V4_78_C50A157.5_C50A247.5	outside	2.000000	3.000000	6.000000	4.000000	3.000000	6.000000	1.000000	1.000000	7.000000	2.000000	3.000000	2.000000	5.000000	3.000000	4.000000	6.000000	4.000000	4.000000	8.000000	9.000000	7.000000	3.000000	0.000000	7.000000	7.000000	5.000000	9.000000	3.000000	3.000000	4.000000	5.000000	2.000000	5.000000	4.000000	5.000000	6.000000	11.000000	4.000000	8.000000	3.000000	4.000000	6.000000	4.000000	2.000000	4.000000	11.000000	2.000000	10.000000
SY150422CROSSORI0001-SORT_REDUCEDDATA-FILTERED_V4_78_C50A90_C50A180	outside	4.000000	3.000000	1.000000	4.000000	3.000000	3.000000	5.000000	1.000000	3.000000	7.000000	5.000000	7.000000	6.000000	2.000000	9.000000	9.000000	2.000000	7.000000	3.000000	2.000000	17.000000	10.000000	3.000000	7.000000	2.000000	5.000000	1.000000	10.000000	4.000000	6.000000	7.000000	3.000000	3.000000	5.000000	4.000000	0.000000	6.000000	6.000000	7.000000	8.000000	10.000000	3.000000	7.000000	3.000000	6.000000	5.000000	6.000000	1.000000
SY150422CROSSORI0001-SORT_REDUCEDDATA-FILTERED_V4_79_C50A112.5_C50A202.5	outside	6.000000	4.000000	2.000000	7.000000	13.000000	8.000000	4.000000	3.000000	5.000000	6.000000	7.000000	3.000000	3.000000	14.000000	6.000000	10.000000	6.000000	6.000000	3.000000	9.000000	2.000000	3.000000	4.000000	5.000000	10.000000	10.000000	11.000000	9.000000	2.000000	4.000000	2.000000	11.000000	8.000000	9.000000	6.000000	5.000000	9.000000	9.000000	6.000000	3.000000	6.000000	3.000000	11.000000	5.000000	2.000000	5.000000	15.000000	9.000000
SY150422CROSSORI0001-SORT_REDUCEDDATA-FILTERED_V4_81_C50A112.5_C50A202.5	outside	19.000000	10.000000	10.000000	11.000000	8.000000	8.000000	2.000000	15.000000	7.000000	9.000000	16.000000	16.000000	10.000000	8.000000	9.000000	9.000000	6.000000	19.000000	6.000000	19.000000	6.000000	10.000000	7.000000	9.000000	14.000000	12.000000	13.000000	7.000000	14.000000	5.000000	7.000000	12.000000	9.000000	9.000000	12.000000	22.000000	10.000000	14.000000	9.000000	4.000000	7.000000	8.000000	20.000000	6.000000	10.000000	11.000000	6.000000	6.000000
SY150422CROSSORI0001-SORT_REDUCEDDATA-FILTERED_V4_82_C50A157.5_C50A247.5	outside	10.000000	4.000000	15.000000	8.000000	4.000000	8.000000	2.000000	2.000000	1.000000	3.000000	12.000000	9.000000	8.000000	3.000000	7.000000	2.000000	4.000000	7.000000	10.000000	8.000000	4.000000	2.000000	10.000000	8.000000	5.000000	3.000000	9.000000	4.000000	1.000000	8.000000	17.000000	10.000000	6.000000	1.000000	5.000000	6.000000	7.000000	5.000000	9.000000	8.000000	5.000000	1.000000	8.000000	16.000000	4.000000	9.000000	1.000000	6.000000
SY150422CROSSORI0001-SORT_REDUCEDDATA-FILTERED_V4_82_C50A90_C50A180	outside	12.000000	5.000000	6.000000	4.000000	10.000000	4.000000	9.000000	0.000000	10.000000	8.000000	11.000000	11.000000	5.000000	5.000000	5.000000	4.000000	3.000000	6.000000	5.000000	4.000000	6.000000	9.000000	3.000000	2.000000	10.000000	3.000000	8.000000	14.000000	6.000000	2.000000	19.000000	3.000000	18.000000	17.000000	10.000000	5.000000	2.000000	11.000000	NaN	2.000000	10.000000	7.000000	5.000000	5.000000	11.000000	7.000000	3.000000	5.000000
SY150422CROSSORI0001-SORT_REDUCEDDATA-FILTERED_V4_83_C50A157.5_C50A247.5	outside	0.000000	4.000000	17.000000	4.000000	0.000000	1.000000	1.000000	6.000000	1.000000	3.000000	14.000000	8.000000	1.000000	2.000000	5.000000	9.000000	1.000000	1.000000	7.000000	3.000000	2.000000	3.000000	2.000000	9.000000	3.000000	3.000000	4.000000	4.000000	3.000000	0.000000	12.000000	10.000000	1.000000	0.000000	1.000000	0.000000	7.000000	1.000000	1.000000	0.000000	4.000000	3.000000	5.000000	5.000000	5.000000	3.000000	0.000000	0.000000
SY150422CROSSORI0001-SORT_REDUCEDDATA-FILTERED_V4_85_C50A157.5_C50A247.5	outside	7.000000	7.000000	9.000000	9.000000	11.000000	7.000000	4.000000	9.000000	8.000000	4.000000	12.000000	4.000000	9.000000	8.000000	8.000000	7.000000	12.000000	7.000000	9.000000	7.000000	9.000000	7.000000	11.000000	10.000000	7.000000	7.000000	6.000000	4.000000	7.000000	5.000000	13.000000	7.000000	4.000000	3.000000	6.000000	8.000000	12.000000	5.000000	8.000000	9.000000	12.000000	7.000000	10.000000	8.000000	6.000000	8.000000	5.000000	3.000000
SY150422CROSSORI0001-SORT_REDUCEDDATA-FILTERED_V4_85_C50A90_C50A180	outside	4.000000	5.000000	11.000000	14.000000	7.000000	7.000000	9.000000	12.000000	13.000000	10.000000	12.000000	10.000000	5.000000	10.000000	5.000000	10.000000	8.000000	13.000000	12.000000	7.000000	14.000000	11.000000	4.000000	8.000000	7.000000	11.000000	6.000000	16.000000	5.000000	6.000000	6.000000	13.000000	12.000000	7.000000	6.000000	10.000000	6.000000	12.000000	15.000000	8.000000	9.000000	9.000000	9.000000	6.000000	13.000000	7.000000	7.000000	4.000000
SY150422CROSSORI0001-SORT_REDUCEDDATA-FILTERED_V4_86_C50A112.5_C50A202.5	outside	12.000000	10.000000	19.000000	18.000000	19.000000	15.000000	7.000000	10.000000	12.000000	11.000000	12.000000	8.000000	14.000000	6.000000	14.000000	NaN	17.000000	14.000000	11.000000	14.000000	19.000000	16.000000	15.000000	10.000000	13.000000	17.000000	11.000000	13.000000	14.000000	6.000000	13.000000	10.000000	16.000000	13.000000	13.000000	12.000000	10.000000	13.000000	12.000000	12.000000	16.000000	19.000000	11.000000	16.000000	12.000000	13.000000	18.000000	16.000000
SY150422CROSSORI0001-SORT_REDUCEDDATA-FILTERED_V4_86_C50A135_C50A225	outside	10.000000	12.000000	7.000000	10.000000	11.000000	13.000000	15.000000	14.000000	13.000000	10.000000	14.000000	10.000000	16.000000	14.000000	14.000000	18.000000	19.000000	9.000000	18.000000	15.000000	13.000000	12.000000	14.000000	11.000000	8.000000	14.000000	14.000000	15.000000	8.000000	14.000000	8.000000	12.000000	20.000000	13.000000	14.000000	9.000000	15.000000	8.000000	22.000000	12.000000	11.000000	10.000000	20.000000	12.000000	8.000000	15.000000	14.000000	13.000000
SY150422CROSSORI0001-SORT_REDUCEDDATA-FILTERED_V4_87_C50A90_C50A180	intermediate	0.000000	0.000000	0.000000	0.000000	0.000000	0.000000	0.000000	0.000000	0.000000	0.000000	0.000000	0.000000	0.000000	0.000000	0.000000	0.000000	0.000000	0.000000	0.000000	0.000000	0.000000	0.000000	0.000000	0.000000	0.000000	0.000000	0.000000	0.000000	0.000000	0.000000	0.000000	0.000000	0.000000	0.000000	0.000000	0.000000	0.000000	0.000000	0.000000	0.000000	0.000000	0.000000	NaN	0.000000	0.000000	0.000000	0.000000	0.000000
SY150422CROSSORI0001-SORT_REDUCEDDATA-FILTERED_V4_88_C50A112.5_C50A202.5	outside	9.000000	6.000000	6.000000	10.000000	9.000000	8.000000	8.000000	5.000000	7.000000	3.000000	7.000000	4.000000	6.000000	12.000000	3.000000	8.000000	7.000000	7.000000	8.000000	6.000000	11.000000	6.000000	8.000000	4.000000	8.000000	9.000000	10.000000	3.000000	11.000000	8.000000	4.000000	12.000000	10.000000	9.000000	11.000000	3.000000	14.000000	7.000000	6.000000	6.000000	11.000000	10.000000	9.000000	14.000000	1.000000	5.000000	11.000000	16.000000
SY150422CROSSORI0001-SORT_REDUCEDDATA-FILTERED_V4_88_C50A135_C50A225	outside	6.000000	7.000000	7.000000	12.000000	NaN	10.000000	13.000000	2.000000	6.000000	8.000000	10.000000	6.000000	7.000000	6.000000	1.000000	3.000000	7.000000	10.000000	8.000000	9.000000	10.000000	7.000000	9.000000	9.000000	9.000000	4.000000	6.000000	3.000000	5.000000	7.000000	7.000000	4.000000	10.000000	6.000000	7.000000	8.000000	6.000000	8.000000	11.000000	12.000000	7.000000	7.000000	9.000000	9.000000	6.000000	9.000000	7.000000	3.000000
SY150422CROSSORI0001-SORT_REDUCEDDATA-FILTERED_V4_89_C50A112.5_C50A202.5	outside	8.000000	7.000000	15.000000	13.000000	14.000000	14.000000	11.000000	13.000000	14.000000	12.000000	8.000000	10.000000	12.000000	11.000000	5.000000	16.000000	9.000000	8.000000	6.000000	9.000000	7.000000	11.000000	8.000000	9.000000	11.000000	10.000000	6.000000	12.000000	10.000000	10.000000	8.000000	10.000000	11.000000	7.000000	14.000000	7.000000	6.000000	14.000000	7.000000	11.000000	14.000000	8.000000	12.000000	6.000000	3.000000	12.000000	NaN	13.000000
SY150422CROSSORI0001-SORT_REDUCEDDATA-FILTERED_V4_89_C50A135_C50A225	outside	12.000000	10.000000	7.000000	11.000000	14.000000	11.000000	13.000000	8.000000	10.000000	7.000000	8.000000	10.000000	8.000000	11.000000	7.000000	9.000000	8.000000	NaN	6.000000	11.000000	13.000000	6.000000	9.000000	11.000000	13.000000	10.000000	7.000000	11.000000	8.000000	14.000000	9.000000	12.000000	12.000000	15.000000	16.000000	13.000000	10.000000	15.000000	11.000000	12.000000	11.000000	10.000000	11.000000	12.000000	10.000000	10.000000	12.000000	6.000000
SY150422CROSSORI0001-SORT_REDUCEDDATA-FILTERED_V4_90_C50A112.5_C50A202.5	outside	7.000000	8.000000	5.000000	9.000000	4.000000	7.000000	4.000000	8.000000	7.000000	6.000000	6.000000	1.000000	6.000000	4.000000	4.000000	8.000000	8.000000	7.000000	3.000000	4.000000	5.000000	6.000000	1.000000	10.000000	4.000000	3.000000	6.000000	4.000000	5.000000	4.000000	3.000000	10.000000	5.000000	7.000000	11.000000	2.000000	9.000000	8.000000	6.000000	9.000000	7.000000	12.000000	8.000000	5.000000	1.000000	3.000000	10.000000	9.000000
SY150422CROSSORI0001-SORT_REDUCEDDATA-FILTERED_V4_92_C50A112.5_C50A202.5	single	7.000000	11.000000	8.000000	7.000000	10.000000	10.000000	9.000000	13.000000	13.000000	9.000000	11.000000	8.000000	11.000000	13.000000	13.000000	15.000000	4.000000	8.000000	11.000000	9.000000	10.000000	9.000000	13.000000	15.000000	6.000000	5.000000	7.000000	8.000000	8.000000	7.000000	9.000000	12.000000	12.000000	7.000000	16.000000	14.000000	8.000000	8.000000	9.000000	4.000000	9.000000	16.000000	12.000000	10.000000	3.000000	13.000000	11.000000	10.000000
SY150422CROSSORI0001-SORT_REDUCEDDATA-FILTERED_V4_92_C50A90_C50A180	single	10.000000	8.000000	9.000000	12.000000	11.000000	8.000000	13.000000	6.000000	7.000000	9.000000	7.000000	8.000000	12.000000	9.000000	13.000000	11.000000	16.000000	11.000000	14.000000	8.000000	6.000000	10.000000	10.000000	1.000000	11.000000	7.000000	9.000000	6.000000	7.000000	11.000000	8.000000	12.000000	6.000000	6.000000	7.000000	10.000000	8.000000	15.000000	12.000000	10.000000	11.000000	7.000000	12.000000	12.000000	7.000000	5.000000	10.000000	9.000000
SY150422CROSSORI0001-SORT_REDUCEDDATA-FILTERED_V4_96_C50A112.5_C50A202.5	outside	5.000000	10.000000	13.000000	NaN	14.000000	8.000000	12.000000	12.000000	5.000000	10.000000	15.000000	5.000000	10.000000	10.000000	5.000000	17.000000	12.000000	8.000000	10.000000	7.000000	11.000000	13.000000	12.000000	5.000000	8.000000	10.000000	12.000000	10.000000	8.000000	10.000000	9.000000	14.000000	12.000000	13.000000	15.000000	8.000000	14.000000	11.000000	5.000000	10.000000	6.000000	10.000000	18.000000	8.000000	5.000000	10.000000	14.000000	12.000000
SY150422CROSSORI0001-SORT_REDUCEDDATA-FILTERED_V4_96_C50A135_C50A225	outside	6.000000	6.000000	9.000000	11.000000	18.000000	10.000000	11.000000	8.000000	6.000000	10.000000	9.000000	8.000000	6.000000	9.000000	7.000000	8.000000	6.000000	NaN	12.000000	11.000000	10.000000	7.000000	11.000000	14.000000	7.000000	16.000000	9.000000	4.000000	9.000000	17.000000	12.000000	13.000000	10.000000	9.000000	10.000000	13.000000	11.000000	10.000000	15.000000	5.000000	9.000000	12.000000	10.000000	9.000000	10.000000	8.000000	15.000000	8.000000
SY150422CROSSORI0001-SORT_REDUCEDDATA-FILTERED_V4_96_C50A90_C50A180	outside	12.000000	10.000000	6.000000	13.000000	12.000000	6.000000	9.000000	6.000000	6.000000	7.000000	7.000000	11.000000	14.000000	3.000000	4.000000	6.000000	6.000000	15.000000	9.000000	10.000000	11.000000	4.000000	14.000000	14.000000	16.000000	9.000000	9.000000	10.000000	5.000000	10.000000	10.000000	16.000000	8.000000	4.000000	14.000000	6.000000	6.000000	7.000000	8.000000	5.000000	12.000000	2.000000	10.000000	10.000000	10.000000	11.000000	8.000000	8.000000
SY150422CROSSORI0001-SORT_REDUCEDDATA-FILTERED_V4_97_C50A90_C50A180	single	6.000000	2.000000	3.000000	8.000000	11.000000	14.000000	9.000000	9.000000	4.000000	8.000000	5.000000	4.000000	7.000000	4.000000	2.000000	7.000000	8.000000	11.000000	7.000000	7.000000	11.000000	5.000000	5.000000	11.000000	13.000000	7.000000	13.000000	12.000000	6.000000	2.000000	6.000000	7.000000	12.000000	5.000000	7.000000	5.000000	5.000000	5.000000	11.000000	13.000000	6.000000	6.000000	9.000000	16.000000	8.000000	6.000000	9.000000	9.000000
SY150427CROSSORI0001-SORT_REDUCEDDATA-FILTERED_V4_1_C50A112.5_C50A202.5	outside	13.000000	10.000000	14.000000	7.000000	13.000000	8.000000	6.000000	15.000000	2.000000	2.000000	7.000000	7.000000	14.000000	19.000000	9.000000	2.000000	2.000000	4.000000	10.000000	6.000000	12.000000	6.000000	15.000000	14.000000	14.000000	10.000000	7.000000	10.000000	3.000000	2.000000	8.000000	8.000000	9.000000	5.000000	6.000000	13.000000	10.000000	6.000000	8.000000	14.000000	12.000000	13.000000	21.000000	9.000000	4.000000	9.000000	4.000000	10.000000
SY150427CROSSORI0001-SORT_REDUCEDDATA-FILTERED_V4_1_C50A135_C50A225	outside	10.000000	13.000000	6.000000	4.000000	11.000000	5.000000	4.000000	7.000000	3.000000	17.000000	15.000000	1.000000	4.000000	3.000000	5.000000	5.000000	9.000000	2.000000	7.000000	1.000000	10.000000	4.000000	8.000000	6.000000	4.000000	6.000000	11.000000	0.000000	3.000000	4.000000	4.000000	14.000000	6.000000	3.000000	4.000000	6.000000	5.000000	8.000000	1.000000	1.000000	6.000000	1.000000	13.000000	3.000000	NaN	4.000000	6.000000	0.000000
SY150427CROSSORI0001-SORT_REDUCEDDATA-FILTERED_V4_1_C50A157.5_C50A247.5	outside	14.000000	7.000000	9.000000	1.000000	0.000000	6.000000	7.000000	9.000000	18.000000	2.000000	2.000000	9.000000	8.000000	3.000000	5.000000	3.000000	6.000000	1.000000	NaN	5.000000	4.000000	1.000000	4.000000	2.000000	7.000000	2.000000	8.000000	9.000000	5.000000	6.000000	13.000000	7.000000	5.000000	11.000000	2.000000	10.000000	4.000000	7.000000	9.000000	6.000000	11.000000	1.000000	8.000000	10.000000	3.000000	9.000000	3.000000	3.000000
SY150427CROSSORI0001-SORT_REDUCEDDATA-FILTERED_V4_1_C50A90_C50A180	outside	12.000000	12.000000	18.000000	11.000000	6.000000	13.000000	4.000000	14.000000	17.000000	4.000000	21.000000	12.000000	10.000000	5.000000	7.000000	4.000000	7.000000	11.000000	7.000000	4.000000	14.000000	12.000000	13.000000	7.000000	13.000000	12.000000	7.000000	7.000000	11.000000	13.000000	14.000000	6.000000	9.000000	10.000000	15.000000	11.000000	9.000000	10.000000	15.000000	10.000000	9.000000	11.000000	6.000000	10.000000	5.000000	9.000000	10.000000	7.000000
SY150427CROSSORI0001-SORT_REDUCEDDATA-FILTERED_V4_10_C50A112.5_C50A202.5	outside	8.000000	6.000000	9.000000	9.000000	6.000000	3.000000	0.000000	4.000000	2.000000	4.000000	7.000000	6.000000	8.000000	8.000000	2.000000	5.000000	2.000000	5.000000	4.000000	11.000000	4.000000	7.000000	4.000000	4.000000	0.000000	2.000000	2.000000	5.000000	3.000000	6.000000	6.000000	5.000000	6.000000	3.000000	3.000000	8.000000	4.000000	8.000000	8.000000	5.000000	8.000000	9.000000	8.000000	7.000000	7.000000	6.000000	7.000000	7.000000
SY150427CROSSORI0001-SORT_REDUCEDDATA-FILTERED_V4_10_C50A90_C50A180	outside	8.000000	7.000000	8.000000	6.000000	8.000000	2.000000	11.000000	3.000000	7.000000	8.000000	7.000000	6.000000	9.000000	3.000000	8.000000	8.000000	7.000000	9.000000	5.000000	16.000000	5.000000	5.000000	3.000000	5.000000	10.000000	6.000000	8.000000	6.000000	7.000000	8.000000	4.000000	4.000000	7.000000	6.000000	10.000000	7.000000	3.000000	7.000000	7.000000	5.000000	10.000000	3.000000	4.000000	5.000000	4.000000	6.000000	7.000000	7.000000
SY150427CROSSORI0001-SORT_REDUCEDDATA-FILTERED_V4_12_C50A112.5_C50A202.5	outside	8.000000	11.000000	7.000000	11.000000	6.000000	6.000000	8.000000	6.000000	4.000000	5.000000	7.000000	6.000000	3.000000	6.000000	7.000000	6.000000	8.000000	8.000000	4.000000	9.000000	6.000000	5.000000	7.000000	5.000000	3.000000	11.000000	3.000000	6.000000	4.000000	10.000000	7.000000	12.000000	10.000000	6.000000	14.000000	6.000000	5.000000	11.000000	4.000000	8.000000	4.000000	10.000000	10.000000	11.000000	6.000000	4.000000	11.000000	14.000000
SY150427CROSSORI0001-SORT_REDUCEDDATA-FILTERED_V4_12_C50A90_C50A180	outside	11.000000	7.000000	5.000000	11.000000	9.000000	6.000000	7.000000	8.000000	12.000000	6.000000	10.000000	5.000000	5.000000	4.000000	13.000000	1.000000	9.000000	5.000000	4.000000	17.000000	5.000000	5.000000	10.000000	7.000000	13.000000	10.000000	5.000000	9.000000	8.000000	6.000000	11.000000	10.000000	10.000000	12.000000	13.000000	11.000000	8.000000	6.000000	7.000000	8.000000	12.000000	4.000000	5.000000	2.000000	5.000000	3.000000	8.000000	12.000000
SY150427CROSSORI0001-SORT_REDUCEDDATA-FILTERED_V4_14_C50A90_C50A180	outside	19.000000	15.000000	13.000000	10.000000	23.000000	20.000000	17.000000	19.000000	20.000000	16.000000	12.000000	2.000000	9.000000	7.000000	18.000000	12.000000	14.000000	22.000000	16.000000	2.000000	16.000000	9.000000	26.000000	14.000000	7.000000	9.000000	23.000000	16.000000	16.000000	4.000000	22.000000	15.000000	3.000000	15.000000	13.000000	6.000000	8.000000	13.000000	27.000000	6.000000	25.000000	13.000000	11.000000	15.000000	14.000000	16.000000	26.000000	11.000000
SY150427CROSSORI0001-SORT_REDUCEDDATA-FILTERED_V4_17_C50A157.5_C50A247.5	outside	19.000000	9.000000	11.000000	17.000000	11.000000	6.000000	5.000000	5.000000	8.000000	9.000000	11.000000	6.000000	5.000000	11.000000	10.000000	11.000000	9.000000	15.000000	10.000000	14.000000	13.000000	13.000000	6.000000	11.000000	16.000000	5.000000	9.000000	5.000000	13.000000	12.000000	13.000000	15.000000	21.000000	12.000000	14.000000	11.000000	4.000000	12.000000	11.000000	14.000000	4.000000	13.000000	13.000000	8.000000	13.000000	14.000000	16.000000	13.000000
SY150427CROSSORI0001-SORT_REDUCEDDATA-FILTERED_V4_17_C50A90_C50A180	outside	12.000000	3.000000	9.000000	5.000000	3.000000	8.000000	10.000000	6.000000	19.000000	6.000000	7.000000	7.000000	6.000000	11.000000	12.000000	11.000000	9.000000	5.000000	5.000000	2.000000	5.000000	8.000000	19.000000	5.000000	5.000000	8.000000	13.000000	16.000000	6.000000	7.000000	16.000000	6.000000	6.000000	8.000000	5.000000	7.000000	2.000000	10.000000	9.000000	9.000000	18.000000	14.000000	11.000000	4.000000	4.000000	9.000000	11.000000	10.000000
SY150427CROSSORI0001-SORT_REDUCEDDATA-FILTERED_V4_19_C50A112.5_C50A202.5	mixture	16.000000	8.000000	9.000000	10.000000	9.000000	8.000000	6.000000	8.000000	8.000000	7.000000	20.000000	4.000000	15.000000	8.000000	10.000000	3.000000	3.000000	14.000000	15.000000	6.000000	6.000000	9.000000	7.000000	5.000000	6.000000	10.000000	9.000000	4.000000	7.000000	8.000000	13.000000	11.000000	4.000000	12.000000	9.000000	11.000000	8.000000	16.000000	6.000000	11.000000	13.000000	10.000000	10.000000	16.000000	12.000000	5.000000	6.000000	12.000000
SY150427CROSSORI0001-SORT_REDUCEDDATA-FILTERED_V4_19_C50A135_C50A225	mixture	11.000000	12.000000	5.000000	4.000000	11.000000	5.000000	13.000000	13.000000	6.000000	8.000000	4.000000	15.000000	7.000000	3.000000	7.000000	4.000000	7.000000	17.000000	7.000000	9.000000	7.000000	7.000000	17.000000	11.000000	7.000000	9.000000	10.000000	4.000000	7.000000	12.000000	8.000000	9.000000	9.000000	7.000000	9.000000	11.000000	10.000000	6.000000	12.000000	11.000000	11.000000	11.000000	11.000000	4.000000	NaN	5.000000	10.000000	5.000000
SY150427CROSSORI0001-SORT_REDUCEDDATA-FILTERED_V4_19_C50A157.5_C50A247.5	mixture	8.000000	12.000000	7.000000	6.000000	6.000000	11.000000	8.000000	10.000000	8.000000	9.000000	6.000000	5.000000	2.000000	9.000000	6.000000	4.000000	8.000000	5.000000	6.000000	6.000000	8.000000	2.000000	4.000000	7.000000	8.000000	5.000000	7.000000	4.000000	7.000000	8.000000	12.000000	5.000000	9.000000	2.000000	5.000000	5.000000	5.000000	5.000000	5.000000	9.000000	7.000000	4.000000	12.000000	3.000000	7.000000	5.000000	11.000000	3.000000
SY150427CROSSORI0001-SORT_REDUCEDDATA-FILTERED_V4_19_C50A90_C50A180	mixture	9.000000	7.000000	4.000000	6.000000	9.000000	8.000000	12.000000	8.000000	8.000000	6.000000	6.000000	7.000000	10.000000	5.000000	5.000000	5.000000	3.000000	4.000000	4.000000	10.000000	6.000000	1.000000	9.000000	9.000000	9.000000	15.000000	9.000000	14.000000	12.000000	6.000000	4.000000	8.000000	4.000000	3.000000	7.000000	12.000000	16.000000	11.000000	5.000000	7.000000	9.000000	11.000000	8.000000	5.000000	5.000000	15.000000	9.000000	8.000000
SY150427CROSSORI0001-SORT_REDUCEDDATA-FILTERED_V4_2_C50A112.5_C50A202.5	outside	11.000000	4.000000	3.000000	9.000000	8.000000	9.000000	3.000000	8.000000	8.000000	6.000000	3.000000	7.000000	11.000000	2.000000	9.000000	9.000000	7.000000	7.000000	9.000000	2.000000	7.000000	7.000000	6.000000	11.000000	6.000000	12.000000	10.000000	5.000000	8.000000	9.000000	8.000000	12.000000	7.000000	5.000000	6.000000	12.000000	14.000000	7.000000	10.000000	7.000000	6.000000	7.000000	9.000000	8.000000	NaN	6.000000	13.000000	17.000000
SY150427CROSSORI0001-SORT_REDUCEDDATA-FILTERED_V4_2_C50A135_C50A225	outside	9.000000	6.000000	16.000000	7.000000	8.000000	10.000000	8.000000	17.000000	7.000000	8.000000	4.000000	4.000000	11.000000	13.000000	7.000000	4.000000	7.000000	8.000000	7.000000	4.000000	7.000000	5.000000	10.000000	7.000000	4.000000	8.000000	8.000000	6.000000	8.000000	8.000000	13.000000	6.000000	8.000000	11.000000	9.000000	8.000000	16.000000	7.000000	8.000000	12.000000	1.000000	7.000000	8.000000	5.000000	6.000000	5.000000	4.000000	10.000000
SY150427CROSSORI0001-SORT_REDUCEDDATA-FILTERED_V4_21_C50A112.5_C50A202.5	outside	4.000000	7.000000	6.000000	13.000000	3.000000	7.000000	0.000000	4.000000	1.000000	NaN	12.000000	5.000000	3.000000	1.000000	5.000000	4.000000	5.000000	1.000000	6.000000	2.000000	5.000000	5.000000	2.000000	8.000000	4.000000	6.000000	6.000000	3.000000	3.000000	1.000000	7.000000	7.000000	4.000000	5.000000	3.000000	9.000000	5.000000	3.000000	3.000000	4.000000	6.000000	9.000000	1.000000	2.000000	4.000000	1.000000	4.000000	6.000000
SY150427CROSSORI0001-SORT_REDUCEDDATA-FILTERED_V4_21_C50A135_C50A225	outside	6.000000	3.000000	1.000000	11.000000	6.000000	4.000000	4.000000	3.000000	2.000000	3.000000	2.000000	2.000000	4.000000	6.000000	9.000000	7.000000	3.000000	8.000000	4.000000	3.000000	5.000000	1.000000	5.000000	1.000000	3.000000	8.000000	5.000000	4.000000	4.000000	9.000000	6.000000	4.000000	3.000000	3.000000	5.000000	2.000000	4.000000	2.000000	4.000000	7.000000	0.000000	3.000000	5.000000	2.000000	6.000000	4.000000	2.000000	4.000000
SY150427CROSSORI0001-SORT_REDUCEDDATA-FILTERED_V4_23_C50A135_C50A225	outside	12.000000	4.000000	4.000000	8.000000	3.000000	2.000000	6.000000	6.000000	7.000000	5.000000	3.000000	1.000000	3.000000	4.000000	7.000000	5.000000	5.000000	9.000000	10.000000	4.000000	7.000000	4.000000	8.000000	2.000000	6.000000	4.000000	6.000000	9.000000	4.000000	6.000000	4.000000	7.000000	3.000000	3.000000	0.000000	2.000000	7.000000	8.000000	5.000000	NaN	1.000000	1.000000	1.000000	2.000000	6.000000	2.000000	2.000000	5.000000
SY150427CROSSORI0001-SORT_REDUCEDDATA-FILTERED_V4_24_C50A112.5_C50A202.5	outside	10.000000	3.000000	5.000000	7.000000	7.000000	9.000000	8.000000	10.000000	6.000000	6.000000	3.000000	4.000000	12.000000	8.000000	8.000000	5.000000	4.000000	6.000000	12.000000	6.000000	8.000000	10.000000	10.000000	5.000000	8.000000	8.000000	7.000000	2.000000	2.000000	14.000000	4.000000	9.000000	8.000000	11.000000	9.000000	6.000000	4.000000	14.000000	3.000000	5.000000	12.000000	12.000000	5.000000	9.000000	6.000000	4.000000	8.000000	15.000000
SY150427CROSSORI0001-SORT_REDUCEDDATA-FILTERED_V4_24_C50A135_C50A225	outside	12.000000	6.000000	11.000000	4.000000	5.000000	11.000000	12.000000	6.000000	6.000000	12.000000	12.000000	7.000000	7.000000	2.000000	3.000000	6.000000	4.000000	3.000000	3.000000	5.000000	1.000000	8.000000	4.000000	7.000000	4.000000	NaN	7.000000	6.000000	6.000000	3.000000	9.000000	9.000000	3.000000	8.000000	7.000000	4.000000	9.000000	3.000000	8.000000	5.000000	7.000000	6.000000	8.000000	4.000000	9.000000	13.000000	4.000000	5.000000
SY150427CROSSORI0001-SORT_REDUCEDDATA-FILTERED_V4_26_C50A135_C50A225	single	NaN	11.000000	18.000000	14.000000	17.000000	8.000000	16.000000	11.000000	9.000000	12.000000	12.000000	9.000000	14.000000	8.000000	8.000000	8.000000	17.000000	10.000000	18.000000	12.000000	14.000000	11.000000	13.000000	11.000000	8.000000	12.000000	16.000000	8.000000	9.000000	11.000000	6.000000	9.000000	14.000000	11.000000	20.000000	8.000000	12.000000	10.000000	16.000000	15.000000	11.000000	13.000000	11.000000	8.000000	15.000000	8.000000	14.000000	20.000000
SY150427CROSSORI0001-SORT_REDUCEDDATA-FILTERED_V4_26_C50A90_C50A180	single	11.000000	6.000000	4.000000	6.000000	9.000000	8.000000	7.000000	11.000000	6.000000	5.000000	8.000000	5.000000	14.000000	10.000000	4.000000	2.000000	5.000000	7.000000	8.000000	5.000000	11.000000	9.000000	8.000000	10.000000	6.000000	9.000000	11.000000	6.000000	5.000000	8.000000	6.000000	6.000000	8.000000	13.000000	7.000000	10.000000	13.000000	11.000000	9.000000	9.000000	10.000000	8.000000	15.000000	6.000000	4.000000	9.000000	11.000000	7.000000
SY150427CROSSORI0001-SORT_REDUCEDDATA-FILTERED_V4_27_C50A135_C50A225	single	NaN	11.000000	5.000000	8.000000	9.000000	4.000000	12.000000	12.000000	9.000000	7.000000	9.000000	9.000000	7.000000	10.000000	3.000000	8.000000	4.000000	14.000000	11.000000	14.000000	4.000000	7.000000	11.000000	2.000000	10.000000	11.000000	8.000000	7.000000	9.000000	14.000000	6.000000	6.000000	9.000000	11.000000	10.000000	5.000000	11.000000	7.000000	19.000000	16.000000	5.000000	7.000000	4.000000	2.000000	NaN	5.000000	6.000000	9.000000
SY150427CROSSORI0001-SORT_REDUCEDDATA-FILTERED_V4_27_C50A157.5_C50A247.5	single	NaN	12.000000	9.000000	6.000000	8.000000	15.000000	2.000000	2.000000	11.000000	8.000000	4.000000	6.000000	2.000000	6.000000	13.000000	10.000000	6.000000	12.000000	5.000000	5.000000	8.000000	5.000000	4.000000	11.000000	10.000000	8.000000	10.000000	14.000000	14.000000	13.000000	16.000000	12.000000	17.000000	12.000000	17.000000	8.000000	4.000000	11.000000	4.000000	14.000000	12.000000	2.000000	18.000000	7.000000	4.000000	6.000000	NaN	6.000000
SY150427CROSSORI0001-SORT_REDUCEDDATA-FILTERED_V4_29_C50A112.5_C50A202.5	outside	15.000000	6.000000	8.000000	7.000000	5.000000	7.000000	6.000000	3.000000	12.000000	5.000000	13.000000	3.000000	5.000000	6.000000	10.000000	8.000000	16.000000	0.000000	11.000000	9.000000	10.000000	7.000000	6.000000	12.000000	8.000000	12.000000	11.000000	6.000000	6.000000	9.000000	4.000000	8.000000	4.000000	7.000000	2.000000	8.000000	1.000000	12.000000	4.000000	6.000000	5.000000	5.000000	7.000000	14.000000	5.000000	5.000000	3.000000	9.000000
SY150427CROSSORI0001-SORT_REDUCEDDATA-FILTERED_V4_29_C50A90_C50A180	outside	19.000000	15.000000	11.000000	13.000000	12.000000	11.000000	6.000000	9.000000	9.000000	4.000000	14.000000	10.000000	4.000000	10.000000	8.000000	9.000000	5.000000	8.000000	9.000000	4.000000	8.000000	5.000000	6.000000	18.000000	17.000000	13.000000	11.000000	11.000000	7.000000	11.000000	9.000000	7.000000	5.000000	10.000000	15.000000	16.000000	14.000000	11.000000	14.000000	6.000000	11.000000	15.000000	8.000000	1.000000	10.000000	11.000000	8.000000	2.000000
SY150427CROSSORI0001-SORT_REDUCEDDATA-FILTERED_V4_3_C50A157.5_C50A247.5	outside	4.000000	3.000000	6.000000	7.000000	10.000000	1.000000	5.000000	6.000000	8.000000	5.000000	3.000000	2.000000	1.000000	3.000000	4.000000	2.000000	3.000000	8.000000	10.000000	3.000000	7.000000	1.000000	9.000000	5.000000	7.000000	2.000000	6.000000	5.000000	5.000000	6.000000	2.000000	3.000000	11.000000	1.000000	5.000000	4.000000	1.000000	7.000000	9.000000	6.000000	5.000000	3.000000	4.000000	7.000000	3.000000	10.000000	4.000000	2.000000
SY150427CROSSORI0001-SORT_REDUCEDDATA-FILTERED_V4_3_C50A90_C50A180	outside	3.000000	5.000000	4.000000	4.000000	3.000000	4.000000	6.000000	7.000000	1.000000	3.000000	4.000000	4.000000	6.000000	8.000000	4.000000	3.000000	2.000000	5.000000	5.000000	5.000000	11.000000	7.000000	6.000000	5.000000	4.000000	0.000000	5.000000	0.000000	8.000000	1.000000	3.000000	3.000000	4.000000	2.000000	3.000000	5.000000	3.000000	4.000000	7.000000	9.000000	5.000000	1.000000	9.000000	4.000000	5.000000	5.000000	6.000000	7.000000
SY150427CROSSORI0001-SORT_REDUCEDDATA-FILTERED_V4_30_C50A112.5_C50A202.5	single	4.000000	5.000000	4.000000	8.000000	8.000000	7.000000	3.000000	8.000000	3.000000	7.000000	7.000000	9.000000	6.000000	2.000000	6.000000	4.000000	0.000000	10.000000	3.000000	5.000000	8.000000	4.000000	8.000000	6.000000	11.000000	8.000000	6.000000	8.000000	10.000000	9.000000	7.000000	7.000000	7.000000	8.000000	7.000000	3.000000	5.000000	8.000000	9.000000	7.000000	5.000000	2.000000	2.000000	3.000000	7.000000	8.000000	5.000000	8.000000
SY150427CROSSORI0001-SORT_REDUCEDDATA-FILTERED_V4_31_C50A157.5_C50A247.5	outside	13.000000	15.000000	12.000000	12.000000	9.000000	18.000000	7.000000	12.000000	6.000000	9.000000	8.000000	6.000000	2.000000	24.000000	11.000000	11.000000	18.000000	17.000000	14.000000	10.000000	12.000000	6.000000	12.000000	18.000000	7.000000	12.000000	16.000000	17.000000	21.000000	21.000000	14.000000	15.000000	22.000000	14.000000	13.000000	23.000000	11.000000	12.000000	5.000000	12.000000	13.000000	7.000000	16.000000	8.000000	20.000000	18.000000	15.000000	9.000000
SY150427CROSSORI0001-SORT_REDUCEDDATA-FILTERED_V4_32_C50A135_C50A225	single	16.000000	14.000000	12.000000	8.000000	7.000000	4.000000	12.000000	14.000000	12.000000	7.000000	9.000000	5.000000	8.000000	16.000000	7.000000	6.000000	11.000000	9.000000	12.000000	9.000000	10.000000	9.000000	8.000000	7.000000	8.000000	9.000000	9.000000	14.000000	8.000000	13.000000	2.000000	5.000000	12.000000	8.000000	9.000000	4.000000	10.000000	6.000000	13.000000	14.000000	6.000000	10.000000	8.000000	3.000000	6.000000	3.000000	5.000000	10.000000
SY150427CROSSORI0001-SORT_REDUCEDDATA-FILTERED_V4_32_C50A90_C50A180	single	10.000000	8.000000	6.000000	6.000000	11.000000	11.000000	8.000000	12.000000	11.000000	3.000000	8.000000	9.000000	4.000000	7.000000	6.000000	3.000000	5.000000	9.000000	4.000000	4.000000	9.000000	3.000000	10.000000	4.000000	5.000000	1.000000	8.000000	11.000000	8.000000	5.000000	8.000000	7.000000	3.000000	4.000000	8.000000	4.000000	10.000000	3.000000	8.000000	8.000000	14.000000	10.000000	4.000000	7.000000	8.000000	14.000000	7.000000	8.000000
SY150427CROSSORI0001-SORT_REDUCEDDATA-FILTERED_V4_33_C50A135_C50A225	mixture	26.000000	14.000000	26.000000	17.000000	18.000000	15.000000	14.000000	17.000000	13.000000	12.000000	10.000000	23.000000	15.000000	11.000000	12.000000	11.000000	11.000000	8.000000	13.000000	14.000000	14.000000	11.000000	17.000000	9.000000	14.000000	17.000000	18.000000	14.000000	10.000000	12.000000	17.000000	20.000000	16.000000	12.000000	15.000000	17.000000	22.000000	11.000000	25.000000	27.000000	10.000000	13.000000	17.000000	16.000000	14.000000	9.000000	18.000000	21.000000
SY150427CROSSORI0001-SORT_REDUCEDDATA-FILTERED_V4_33_C50A90_C50A180	mixture	22.000000	26.000000	12.000000	22.000000	18.000000	15.000000	12.000000	7.000000	16.000000	15.000000	12.000000	12.000000	15.000000	13.000000	5.000000	8.000000	9.000000	21.000000	16.000000	19.000000	18.000000	10.000000	17.000000	12.000000	21.000000	16.000000	12.000000	16.000000	14.000000	25.000000	10.000000	17.000000	25.000000	11.000000	19.000000	19.000000	19.000000	17.000000	21.000000	19.000000	14.000000	23.000000	22.000000	0.000000	9.000000	11.000000	17.000000	10.000000
SY150427CROSSORI0001-SORT_REDUCEDDATA-FILTERED_V4_34_C50A112.5_C50A202.5	outside	15.000000	4.000000	9.000000	5.000000	7.000000	9.000000	6.000000	10.000000	11.000000	4.000000	5.000000	11.000000	5.000000	10.000000	10.000000	14.000000	7.000000	6.000000	9.000000	14.000000	8.000000	11.000000	8.000000	8.000000	9.000000	1.000000	9.000000	10.000000	5.000000	7.000000	6.000000	6.000000	5.000000	11.000000	7.000000	6.000000	NaN	8.000000	10.000000	10.000000	14.000000	13.000000	5.000000	7.000000	11.000000	3.000000	6.000000	7.000000
SY150427CROSSORI0001-SORT_REDUCEDDATA-FILTERED_V4_35_C50A112.5_C50A202.5	mixture	6.000000	7.000000	6.000000	2.000000	1.000000	9.000000	4.000000	4.000000	8.000000	4.000000	8.000000	3.000000	6.000000	3.000000	2.000000	3.000000	2.000000	6.000000	6.000000	8.000000	6.000000	1.000000	4.000000	2.000000	4.000000	4.000000	2.000000	5.000000	4.000000	6.000000	3.000000	4.000000	5.000000	1.000000	1.000000	6.000000	3.000000	4.000000	5.000000	4.000000	3.000000	1.000000	5.000000	5.000000	3.000000	3.000000	6.000000	5.000000
SY150427CROSSORI0001-SORT_REDUCEDDATA-FILTERED_V4_35_C50A157.5_C50A247.5	mixture	6.000000	6.000000	6.000000	11.000000	4.000000	8.000000	5.000000	12.000000	8.000000	2.000000	5.000000	10.000000	11.000000	6.000000	6.000000	4.000000	4.000000	5.000000	3.000000	7.000000	11.000000	6.000000	8.000000	11.000000	NaN	2.000000	4.000000	5.000000	6.000000	8.000000	8.000000	5.000000	11.000000	7.000000	7.000000	11.000000	4.000000	5.000000	5.000000	3.000000	8.000000	6.000000	9.000000	6.000000	7.000000	8.000000	4.000000	2.000000
SY150427CROSSORI0001-SORT_REDUCEDDATA-FILTERED_V4_35_C50A90_C50A180	mixture	4.000000	6.000000	7.000000	2.000000	5.000000	6.000000	2.000000	3.000000	2.000000	2.000000	0.000000	5.000000	2.000000	6.000000	5.000000	4.000000	4.000000	2.000000	5.000000	1.000000	5.000000	3.000000	0.000000	4.000000	2.000000	3.000000	7.000000	2.000000	3.000000	4.000000	2.000000	4.000000	6.000000	5.000000	3.000000	5.000000	2.000000	4.000000	5.000000	4.000000	4.000000	4.000000	0.000000	3.000000	3.000000	1.000000	1.000000	4.000000
SY150427CROSSORI0001-SORT_REDUCEDDATA-FILTERED_V4_37_C50A135_C50A225	outside	0.000000	0.000000	0.000000	0.000000	0.000000	0.000000	0.000000	0.000000	0.000000	0.000000	0.000000	0.000000	0.000000	0.000000	0.000000	0.000000	0.000000	0.000000	0.000000	0.000000	0.000000	0.000000	0.000000	0.000000	0.000000	0.000000	0.000000	0.000000	0.000000	0.000000	0.000000	0.000000	0.000000	0.000000	0.000000	0.000000	0.000000	0.000000	0.000000	0.000000	0.000000	0.000000	0.000000	0.000000	0.000000	0.000000	0.000000	0.000000
SY150427CROSSORI0001-SORT_REDUCEDDATA-FILTERED_V4_37_C50A157.5_C50A247.5	outside	0.000000	0.000000	0.000000	0.000000	0.000000	0.000000	0.000000	0.000000	0.000000	0.000000	0.000000	0.000000	0.000000	0.000000	0.000000	0.000000	0.000000	0.000000	0.000000	0.000000	0.000000	0.000000	0.000000	0.000000	NaN	0.000000	0.000000	0.000000	0.000000	0.000000	0.000000	0.000000	0.000000	0.000000	0.000000	0.000000	0.000000	0.000000	0.000000	0.000000	0.000000	0.000000	0.000000	0.000000	0.000000	0.000000	0.000000	0.000000
SY150427CROSSORI0001-SORT_REDUCEDDATA-FILTERED_V4_37_C50A90_C50A180	outside	0.000000	0.000000	0.000000	0.000000	0.000000	0.000000	0.000000	0.000000	0.000000	0.000000	0.000000	0.000000	0.000000	0.000000	0.000000	0.000000	0.000000	0.000000	0.000000	0.000000	0.000000	0.000000	0.000000	1.000000	0.000000	0.000000	0.000000	0.000000	0.000000	0.000000	0.000000	0.000000	0.000000	1.000000	0.000000	0.000000	0.000000	0.000000	0.000000	0.000000	0.000000	0.000000	0.000000	0.000000	0.000000	0.000000	0.000000	0.000000
SY150427CROSSORI0001-SORT_REDUCEDDATA-FILTERED_V4_4_C50A135_C50A225	outside	4.000000	11.000000	12.000000	8.000000	9.000000	8.000000	6.000000	9.000000	8.000000	4.000000	7.000000	9.000000	3.000000	6.000000	8.000000	4.000000	4.000000	7.000000	7.000000	9.000000	6.000000	7.000000	7.000000	4.000000	11.000000	5.000000	11.000000	7.000000	6.000000	4.000000	8.000000	6.000000	7.000000	5.000000	13.000000	6.000000	4.000000	8.000000	10.000000	7.000000	9.000000	12.000000	8.000000	5.000000	3.000000	6.000000	10.000000	10.000000
SY150427CROSSORI0001-SORT_REDUCEDDATA-FILTERED_V4_4_C50A157.5_C50A247.5	outside	7.000000	8.000000	7.000000	11.000000	6.000000	6.000000	6.000000	6.000000	12.000000	9.000000	8.000000	5.000000	11.000000	10.000000	7.000000	8.000000	11.000000	8.000000	10.000000	5.000000	9.000000	9.000000	6.000000	11.000000	8.000000	9.000000	10.000000	8.000000	10.000000	10.000000	13.000000	7.000000	7.000000	5.000000	12.000000	12.000000	8.000000	9.000000	7.000000	9.000000	7.000000	13.000000	8.000000	14.000000	13.000000	6.000000	9.000000	11.000000
SY150427CROSSORI0001-SORT_REDUCEDDATA-FILTERED_V4_4_C50A90_C50A180	outside	8.000000	8.000000	5.000000	3.000000	5.000000	8.000000	3.000000	5.000000	4.000000	6.000000	10.000000	5.000000	6.000000	9.000000	9.000000	6.000000	1.000000	7.000000	6.000000	1.000000	6.000000	5.000000	2.000000	8.000000	5.000000	5.000000	6.000000	7.000000	4.000000	4.000000	5.000000	5.000000	5.000000	4.000000	3.000000	5.000000	7.000000	3.000000	7.000000	5.000000	7.000000	4.000000	7.000000	5.000000	9.000000	9.000000	6.000000	3.000000
SY150427CROSSORI0001-SORT_REDUCEDDATA-FILTERED_V4_41_C50A135_C50A225	outside	7.000000	5.000000	4.000000	6.000000	2.000000	6.000000	6.000000	7.000000	4.000000	6.000000	2.000000	4.000000	6.000000	8.000000	6.000000	6.000000	6.000000	11.000000	4.000000	7.000000	6.000000	5.000000	12.000000	3.000000	5.000000	10.000000	7.000000	8.000000	3.000000	4.000000	12.000000	8.000000	6.000000	3.000000	7.000000	5.000000	7.000000	4.000000	7.000000	4.000000	7.000000	11.000000	7.000000	6.000000	7.000000	3.000000	6.000000	3.000000
SY150427CROSSORI0001-SORT_REDUCEDDATA-FILTERED_V4_41_C50A90_C50A180	outside	8.000000	7.000000	2.000000	5.000000	1.000000	3.000000	4.000000	5.000000	1.000000	5.000000	5.000000	5.000000	3.000000	3.000000	4.000000	3.000000	4.000000	3.000000	2.000000	4.000000	9.000000	2.000000	5.000000	3.000000	6.000000	4.000000	12.000000	5.000000	2.000000	4.000000	4.000000	7.000000	3.000000	4.000000	3.000000	4.000000	7.000000	7.000000	11.000000	11.000000	3.000000	8.000000	3.000000	3.000000	5.000000	5.000000	6.000000	7.000000
SY150427CROSSORI0001-SORT_REDUCEDDATA-FILTERED_V4_43_C50A112.5_C50A202.5	outside	14.000000	8.000000	12.000000	19.000000	6.000000	20.000000	10.000000	11.000000	12.000000	18.000000	14.000000	7.000000	11.000000	8.000000	9.000000	11.000000	11.000000	9.000000	16.000000	10.000000	12.000000	13.000000	24.000000	6.000000	9.000000	18.000000	14.000000	7.000000	6.000000	9.000000	4.000000	8.000000	12.000000	17.000000	6.000000	13.000000	4.000000	11.000000	6.000000	4.000000	21.000000	14.000000	10.000000	8.000000	18.000000	11.000000	18.000000	10.000000
SY150427CROSSORI0001-SORT_REDUCEDDATA-FILTERED_V4_43_C50A135_C50A225	outside	17.000000	16.000000	15.000000	10.000000	11.000000	8.000000	17.000000	10.000000	11.000000	5.000000	14.000000	10.000000	10.000000	10.000000	9.000000	13.000000	13.000000	12.000000	9.000000	19.000000	4.000000	13.000000	7.000000	12.000000	10.000000	9.000000	19.000000	9.000000	18.000000	6.000000	12.000000	17.000000	13.000000	11.000000	13.000000	14.000000	16.000000	10.000000	14.000000	16.000000	8.000000	14.000000	10.000000	24.000000	8.000000	12.000000	12.000000	14.000000
SY150427CROSSORI0001-SORT_REDUCEDDATA-FILTERED_V4_43_C50A90_C50A180	outside	14.000000	15.000000	23.000000	20.000000	17.000000	20.000000	17.000000	12.000000	14.000000	10.000000	19.000000	3.000000	10.000000	17.000000	10.000000	13.000000	8.000000	19.000000	13.000000	8.000000	7.000000	4.000000	13.000000	20.000000	15.000000	12.000000	6.000000	14.000000	12.000000	17.000000	14.000000	12.000000	27.000000	12.000000	15.000000	18.000000	20.000000	21.000000	15.000000	19.000000	13.000000	8.000000	14.000000	13.000000	15.000000	9.000000	12.000000	12.000000
SY150427CROSSORI0001-SORT_REDUCEDDATA-FILTERED_V4_45_C50A135_C50A225	mixture	NaN	NaN	NaN	11.000000	8.000000	11.000000	10.000000	10.000000	10.000000	9.000000	8.000000	8.000000	5.000000	8.000000	9.000000	6.000000	8.000000	4.000000	4.000000	7.000000	4.000000	3.000000	5.000000	3.000000	6.000000	5.000000	8.000000	2.000000	4.000000	5.000000	1.000000	4.000000	2.000000	3.000000	1.000000	1.000000	2.000000	1.000000	3.000000	4.000000	2.000000	3.000000	2.000000	3.000000	5.000000	1.000000	2.000000	3.000000
SY150427CROSSORI0001-SORT_REDUCEDDATA-FILTERED_V4_45_C50A157.5_C50A247.5	mixture	NaN	9.000000	9.000000	NaN	8.000000	NaN	10.000000	NaN	7.000000	6.000000	8.000000	5.000000	11.000000	11.000000	7.000000	5.000000	8.000000	4.000000	3.000000	4.000000	3.000000	1.000000	3.000000	3.000000	1.000000	1.000000	1.000000	0.000000	0.000000	2.000000	4.000000	2.000000	3.000000	3.000000	3.000000	1.000000	5.000000	2.000000	1.000000	5.000000	2.000000	3.000000	3.000000	1.000000	2.000000	0.000000	1.000000	1.000000
SY150427CROSSORI0001-SORT_REDUCEDDATA-FILTERED_V4_46_C50A135_C50A225	outside	12.000000	9.000000	9.000000	12.000000	5.000000	5.000000	10.000000	4.000000	9.000000	7.000000	7.000000	5.000000	7.000000	5.000000	7.000000	2.000000	7.000000	3.000000	7.000000	7.000000	NaN	6.000000	6.000000	5.000000	9.000000	4.000000	10.000000	6.000000	7.000000	7.000000	6.000000	6.000000	9.000000	9.000000	8.000000	6.000000	8.000000	8.000000	6.000000	6.000000	8.000000	8.000000	2.000000	3.000000	9.000000	4.000000	8.000000	7.000000
SY150427CROSSORI0001-SORT_REDUCEDDATA-FILTERED_V4_46_C50A157.5_C50A247.5	outside	12.000000	4.000000	6.000000	6.000000	8.000000	9.000000	5.000000	14.000000	6.000000	7.000000	7.000000	6.000000	7.000000	2.000000	5.000000	4.000000	5.000000	7.000000	3.000000	5.000000	10.000000	7.000000	3.000000	4.000000	10.000000	5.000000	7.000000	8.000000	8.000000	10.000000	5.000000	8.000000	4.000000	7.000000	2.000000	11.000000	6.000000	5.000000	5.000000	6.000000	7.000000	9.000000	7.000000	10.000000	13.000000	6.000000	6.000000	6.000000
SY150427CROSSORI0001-SORT_REDUCEDDATA-FILTERED_V4_46_C50A90_C50A180	outside	10.000000	13.000000	14.000000	11.000000	12.000000	9.000000	7.000000	11.000000	10.000000	12.000000	9.000000	9.000000	9.000000	8.000000	9.000000	10.000000	10.000000	11.000000	13.000000	8.000000	6.000000	7.000000	12.000000	8.000000	9.000000	5.000000	7.000000	10.000000	4.000000	8.000000	8.000000	9.000000	7.000000	6.000000	15.000000	5.000000	12.000000	11.000000	10.000000	10.000000	9.000000	7.000000	14.000000	7.000000	8.000000	8.000000	10.000000	10.000000
SY150427CROSSORI0001-SORT_REDUCEDDATA-FILTERED_V4_5_C50A112.5_C50A202.5	intermediate	10.000000	8.000000	5.000000	7.000000	4.000000	3.000000	2.000000	8.000000	5.000000	2.000000	3.000000	8.000000	7.000000	5.000000	3.000000	4.000000	6.000000	5.000000	9.000000	1.000000	1.000000	5.000000	5.000000	1.000000	4.000000	7.000000	6.000000	2.000000	8.000000	2.000000	3.000000	7.000000	4.000000	7.000000	4.000000	3.000000	8.000000	3.000000	7.000000	4.000000	4.000000	6.000000	7.000000	4.000000	9.000000	6.000000	7.000000	4.000000
SY150427CROSSORI0001-SORT_REDUCEDDATA-FILTERED_V4_5_C50A157.5_C50A247.5	intermediate	3.000000	6.000000	4.000000	5.000000	7.000000	4.000000	3.000000	5.000000	4.000000	2.000000	1.000000	4.000000	1.000000	1.000000	6.000000	4.000000	4.000000	3.000000	4.000000	3.000000	4.000000	2.000000	4.000000	2.000000	5.000000	1.000000	0.000000	3.000000	4.000000	5.000000	4.000000	3.000000	8.000000	5.000000	2.000000	5.000000	5.000000	3.000000	4.000000	5.000000	5.000000	0.000000	4.000000	5.000000	5.000000	2.000000	2.000000	3.000000
SY150427CROSSORI0001-SORT_REDUCEDDATA-FILTERED_V4_5_C50A90_C50A180	intermediate	8.000000	6.000000	6.000000	7.000000	7.000000	8.000000	6.000000	7.000000	6.000000	3.000000	4.000000	8.000000	4.000000	2.000000	1.000000	5.000000	6.000000	2.000000	8.000000	5.000000	2.000000	7.000000	5.000000	4.000000	3.000000	3.000000	8.000000	6.000000	6.000000	3.000000	4.000000	2.000000	3.000000	0.000000	2.000000	3.000000	4.000000	4.000000	5.000000	5.000000	1.000000	4.000000	7.000000	5.000000	1.000000	5.000000	8.000000	4.000000
SY150427CROSSORI0001-SORT_REDUCEDDATA-FILTERED_V4_50_C50A112.5_C50A202.5	outside	19.000000	21.000000	12.000000	20.000000	7.000000	19.000000	30.000000	20.000000	11.000000	12.000000	NaN	14.000000	16.000000	18.000000	16.000000	13.000000	7.000000	8.000000	16.000000	17.000000	17.000000	13.000000	13.000000	22.000000	4.000000	15.000000	18.000000	6.000000	7.000000	14.000000	18.000000	8.000000	12.000000	21.000000	12.000000	14.000000	18.000000	20.000000	16.000000	19.000000	17.000000	16.000000	17.000000	13.000000	14.000000	13.000000	23.000000	17.000000
SY150427CROSSORI0001-SORT_REDUCEDDATA-FILTERED_V4_50_C50A90_C50A180	outside	16.000000	15.000000	13.000000	12.000000	5.000000	12.000000	11.000000	15.000000	9.000000	8.000000	11.000000	5.000000	14.000000	15.000000	9.000000	16.000000	5.000000	23.000000	10.000000	7.000000	8.000000	14.000000	13.000000	14.000000	15.000000	7.000000	10.000000	17.000000	12.000000	11.000000	5.000000	7.000000	12.000000	7.000000	4.000000	12.000000	14.000000	14.000000	14.000000	10.000000	9.000000	11.000000	12.000000	10.000000	17.000000	19.000000	13.000000	12.000000
SY150427CROSSORI0001-SORT_REDUCEDDATA-FILTERED_V4_52_C50A112.5_C50A202.5	outside	15.000000	11.000000	8.000000	14.000000	9.000000	12.000000	10.000000	11.000000	11.000000	9.000000	10.000000	9.000000	10.000000	15.000000	12.000000	10.000000	12.000000	12.000000	13.000000	5.000000	12.000000	15.000000	11.000000	11.000000	11.000000	9.000000	13.000000	13.000000	9.000000	6.000000	11.000000	15.000000	3.000000	7.000000	11.000000	14.000000	11.000000	9.000000	16.000000	15.000000	11.000000	17.000000	NaN	5.000000	9.000000	10.000000	11.000000	11.000000
SY150427CROSSORI0001-SORT_REDUCEDDATA-FILTERED_V4_52_C50A135_C50A225	outside	15.000000	10.000000	14.000000	13.000000	8.000000	6.000000	10.000000	14.000000	13.000000	7.000000	4.000000	8.000000	15.000000	8.000000	10.000000	13.000000	9.000000	9.000000	8.000000	9.000000	14.000000	8.000000	18.000000	11.000000	11.000000	7.000000	16.000000	8.000000	15.000000	12.000000	14.000000	11.000000	17.000000	8.000000	11.000000	9.000000	21.000000	11.000000	9.000000	13.000000	14.000000	16.000000	17.000000	11.000000	11.000000	7.000000	13.000000	11.000000
SY150427CROSSORI0001-SORT_REDUCEDDATA-FILTERED_V4_55_C50A112.5_C50A202.5	outside	6.000000	4.000000	2.000000	8.000000	3.000000	7.000000	8.000000	5.000000	5.000000	9.000000	11.000000	1.000000	3.000000	4.000000	2.000000	3.000000	4.000000	8.000000	4.000000	3.000000	4.000000	9.000000	9.000000	6.000000	7.000000	9.000000	2.000000	4.000000	5.000000	4.000000	4.000000	6.000000	3.000000	5.000000	1.000000	3.000000	4.000000	8.000000	5.000000	13.000000	4.000000	11.000000	8.000000	2.000000	6.000000	1.000000	8.000000	17.000000
SY150427CROSSORI0001-SORT_REDUCEDDATA-FILTERED_V4_56_C50A157.5_C50A247.5	mixture	16.000000	6.000000	16.000000	11.000000	5.000000	7.000000	4.000000	12.000000	6.000000	4.000000	5.000000	3.000000	7.000000	21.000000	12.000000	7.000000	6.000000	13.000000	8.000000	8.000000	15.000000	7.000000	6.000000	10.000000	17.000000	7.000000	8.000000	7.000000	9.000000	15.000000	13.000000	11.000000	15.000000	15.000000	7.000000	10.000000	12.000000	13.000000	14.000000	8.000000	9.000000	6.000000	13.000000	7.000000	9.000000	16.000000	13.000000	9.000000
SY150427CROSSORI0001-SORT_REDUCEDDATA-FILTERED_V4_59_C50A112.5_C50A202.5	outside	6.000000	5.000000	2.000000	5.000000	4.000000	4.000000	7.000000	7.000000	3.000000	4.000000	4.000000	3.000000	1.000000	0.000000	6.000000	3.000000	2.000000	5.000000	7.000000	3.000000	3.000000	6.000000	8.000000	6.000000	3.000000	2.000000	1.000000	4.000000	1.000000	5.000000	2.000000	10.000000	4.000000	4.000000	3.000000	10.000000	4.000000	1.000000	7.000000	6.000000	1.000000	4.000000	7.000000	2.000000	5.000000	3.000000	5.000000	12.000000
SY150427CROSSORI0001-SORT_REDUCEDDATA-FILTERED_V4_6_C50A112.5_C50A202.5	single	1.000000	5.000000	8.000000	21.000000	10.000000	6.000000	10.000000	10.000000	12.000000	14.000000	8.000000	17.000000	2.000000	13.000000	6.000000	9.000000	10.000000	7.000000	6.000000	11.000000	4.000000	4.000000	4.000000	3.000000	4.000000	11.000000	7.000000	1.000000	7.000000	6.000000	10.000000	5.000000	4.000000	15.000000	2.000000	3.000000	7.000000	9.000000	7.000000	5.000000	10.000000	4.000000	13.000000	5.000000	5.000000	8.000000	9.000000	11.000000
SY150427CROSSORI0001-SORT_REDUCEDDATA-FILTERED_V4_60_C50A112.5_C50A202.5	outside	9.000000	5.000000	5.000000	NaN	9.000000	7.000000	1.000000	9.000000	7.000000	4.000000	3.000000	9.000000	2.000000	7.000000	7.000000	9.000000	8.000000	11.000000	9.000000	6.000000	7.000000	6.000000	7.000000	5.000000	3.000000	7.000000	4.000000	5.000000	11.000000	12.000000	6.000000	7.000000	7.000000	7.000000	7.000000	5.000000	6.000000	4.000000	4.000000	5.000000	8.000000	5.000000	6.000000	10.000000	7.000000	9.000000	2.000000	7.000000
SY150427CROSSORI0001-SORT_REDUCEDDATA-FILTERED_V4_64_C50A112.5_C50A202.5	mixture	11.000000	1.000000	6.000000	7.000000	8.000000	9.000000	1.000000	3.000000	0.000000	6.000000	4.000000	3.000000	2.000000	2.000000	2.000000	6.000000	4.000000	8.000000	6.000000	8.000000	4.000000	3.000000	9.000000	4.000000	6.000000	2.000000	4.000000	12.000000	2.000000	8.000000	0.000000	16.000000	6.000000	1.000000	3.000000	7.000000	4.000000	5.000000	5.000000	10.000000	6.000000	0.000000	4.000000	0.000000	0.000000	3.000000	11.000000	2.000000
SY150427CROSSORI0001-SORT_REDUCEDDATA-FILTERED_V4_64_C50A135_C50A225	mixture	10.000000	9.000000	2.000000	3.000000	5.000000	5.000000	2.000000	1.000000	6.000000	7.000000	1.000000	2.000000	0.000000	2.000000	9.000000	4.000000	3.000000	1.000000	NaN	5.000000	4.000000	6.000000	2.000000	0.000000	5.000000	4.000000	2.000000	4.000000	NaN	10.000000	5.000000	5.000000	13.000000	4.000000	9.000000	2.000000	4.000000	6.000000	3.000000	3.000000	2.000000	5.000000	9.000000	0.000000	5.000000	7.000000	7.000000	0.000000
SY150427CROSSORI0001-SORT_REDUCEDDATA-FILTERED_V4_64_C50A157.5_C50A247.5	mixture	5.000000	4.000000	2.000000	2.000000	5.000000	12.000000	3.000000	3.000000	9.000000	0.000000	4.000000	3.000000	1.000000	1.000000	2.000000	3.000000	4.000000	6.000000	1.000000	7.000000	1.000000	0.000000	1.000000	0.000000	5.000000	2.000000	4.000000	4.000000	4.000000	2.000000	6.000000	2.000000	5.000000	2.000000	5.000000	0.000000	2.000000	6.000000	4.000000	1.000000	2.000000	1.000000	9.000000	3.000000	3.000000	2.000000	12.000000	2.000000
SY150427CROSSORI0001-SORT_REDUCEDDATA-FILTERED_V4_64_C50A90_C50A180	mixture	10.000000	17.000000	12.000000	7.000000	8.000000	6.000000	17.000000	5.000000	4.000000	14.000000	7.000000	6.000000	10.000000	11.000000	5.000000	6.000000	6.000000	8.000000	15.000000	20.000000	14.000000	9.000000	7.000000	17.000000	15.000000	16.000000	4.000000	9.000000	12.000000	8.000000	10.000000	15.000000	14.000000	9.000000	13.000000	4.000000	9.000000	12.000000	13.000000	13.000000	10.000000	12.000000	10.000000	5.000000	13.000000	10.000000	8.000000	6.000000
SY150427CROSSORI0001-SORT_REDUCEDDATA-FILTERED_V4_67_C50A135_C50A225	mixture	9.000000	18.000000	14.000000	12.000000	14.000000	12.000000	7.000000	7.000000	7.000000	18.000000	11.000000	16.000000	12.000000	22.000000	9.000000	7.000000	12.000000	7.000000	11.000000	7.000000	5.000000	14.000000	13.000000	10.000000	9.000000	9.000000	NaN	8.000000	13.000000	7.000000	11.000000	11.000000	9.000000	13.000000	8.000000	11.000000	14.000000	6.000000	7.000000	8.000000	12.000000	13.000000	19.000000	5.000000	7.000000	5.000000	9.000000	15.000000
SY150427CROSSORI0001-SORT_REDUCEDDATA-FILTERED_V4_69_C50A112.5_C50A202.5	outside	11.000000	5.000000	8.000000	6.000000	14.000000	6.000000	11.000000	11.000000	9.000000	6.000000	11.000000	10.000000	7.000000	10.000000	13.000000	9.000000	7.000000	6.000000	10.000000	9.000000	12.000000	13.000000	6.000000	9.000000	14.000000	4.000000	8.000000	9.000000	11.000000	7.000000	10.000000	8.000000	10.000000	10.000000	6.000000	10.000000	9.000000	10.000000	8.000000	3.000000	10.000000	6.000000	15.000000	10.000000	9.000000	8.000000	9.000000	8.000000
SY150427CROSSORI0001-SORT_REDUCEDDATA-FILTERED_V4_69_C50A135_C50A225	outside	8.000000	10.000000	12.000000	7.000000	4.000000	8.000000	12.000000	12.000000	4.000000	11.000000	6.000000	10.000000	11.000000	9.000000	11.000000	11.000000	5.000000	8.000000	11.000000	10.000000	6.000000	4.000000	8.000000	4.000000	8.000000	9.000000	12.000000	7.000000	10.000000	7.000000	6.000000	11.000000	8.000000	4.000000	8.000000	6.000000	10.000000	6.000000	9.000000	9.000000	5.000000	8.000000	8.000000	9.000000	5.000000	8.000000	7.000000	11.000000
SY150427CROSSORI0001-SORT_REDUCEDDATA-FILTERED_V4_7_C50A112.5_C50A202.5	outside	14.000000	5.000000	8.000000	16.000000	7.000000	10.000000	5.000000	10.000000	4.000000	5.000000	8.000000	13.000000	10.000000	8.000000	9.000000	8.000000	3.000000	5.000000	11.000000	10.000000	11.000000	8.000000	11.000000	7.000000	12.000000	11.000000	14.000000	13.000000	7.000000	9.000000	7.000000	7.000000	10.000000	6.000000	11.000000	6.000000	8.000000	6.000000	9.000000	4.000000	11.000000	16.000000	13.000000	8.000000	14.000000	9.000000	8.000000	12.000000
SY150427CROSSORI0001-SORT_REDUCEDDATA-FILTERED_V4_7_C50A157.5_C50A247.5	outside	8.000000	12.000000	16.000000	15.000000	12.000000	11.000000	13.000000	9.000000	10.000000	11.000000	12.000000	11.000000	15.000000	8.000000	14.000000	9.000000	5.000000	9.000000	11.000000	12.000000	NaN	9.000000	11.000000	10.000000	10.000000	9.000000	8.000000	9.000000	12.000000	10.000000	12.000000	12.000000	13.000000	13.000000	10.000000	12.000000	4.000000	6.000000	9.000000	11.000000	9.000000	12.000000	9.000000	10.000000	16.000000	18.000000	13.000000	10.000000
SY150427CROSSORI0001-SORT_REDUCEDDATA-FILTERED_V4_7_C50A90_C50A180	outside	10.000000	10.000000	9.000000	11.000000	4.000000	5.000000	3.000000	8.000000	6.000000	7.000000	6.000000	7.000000	7.000000	7.000000	7.000000	9.000000	5.000000	5.000000	13.000000	8.000000	8.000000	7.000000	2.000000	4.000000	7.000000	9.000000	8.000000	6.000000	4.000000	9.000000	6.000000	3.000000	9.000000	5.000000	9.000000	4.000000	6.000000	12.000000	10.000000	9.000000	4.000000	6.000000	NaN	4.000000	9.000000	6.000000	5.000000	6.000000
SY150427CROSSORI0001-SORT_REDUCEDDATA-FILTERED_V4_70_C50A135_C50A225	outside	4.000000	9.000000	9.000000	9.000000	8.000000	6.000000	5.000000	9.000000	4.000000	8.000000	3.000000	5.000000	7.000000	12.000000	9.000000	7.000000	6.000000	5.000000	6.000000	9.000000	11.000000	7.000000	6.000000	4.000000	6.000000	4.000000	10.000000	6.000000	5.000000	2.000000	2.000000	13.000000	5.000000	7.000000	13.000000	10.000000	7.000000	11.000000	5.000000	8.000000	3.000000	10.000000	3.000000	7.000000	7.000000	8.000000	4.000000	10.000000
SY150427CROSSORI0001-SORT_REDUCEDDATA-FILTERED_V4_71_C50A157.5_C50A247.5	outside	10.000000	11.000000	5.000000	6.000000	5.000000	7.000000	10.000000	7.000000	6.000000	4.000000	6.000000	1.000000	3.000000	4.000000	6.000000	8.000000	7.000000	3.000000	7.000000	6.000000	3.000000	6.000000	2.000000	10.000000	4.000000	2.000000	5.000000	6.000000	8.000000	8.000000	5.000000	3.000000	2.000000	4.000000	3.000000	3.000000	7.000000	7.000000	1.000000	6.000000	3.000000	10.000000	4.000000	7.000000	2.000000	8.000000	5.000000	8.000000
SY150427CROSSORI0001-SORT_REDUCEDDATA-FILTERED_V4_74_C50A112.5_C50A202.5	outside	11.000000	10.000000	5.000000	11.000000	5.000000	10.000000	5.000000	10.000000	7.000000	4.000000	6.000000	6.000000	8.000000	7.000000	7.000000	6.000000	6.000000	6.000000	12.000000	5.000000	10.000000	5.000000	7.000000	8.000000	8.000000	8.000000	9.000000	2.000000	7.000000	9.000000	6.000000	6.000000	2.000000	9.000000	5.000000	8.000000	6.000000	5.000000	8.000000	4.000000	7.000000	9.000000	10.000000	12.000000	7.000000	6.000000	10.000000	9.000000
SY150427CROSSORI0001-SORT_REDUCEDDATA-FILTERED_V4_74_C50A135_C50A225	outside	8.000000	7.000000	12.000000	8.000000	4.000000	11.000000	11.000000	9.000000	10.000000	5.000000	4.000000	10.000000	12.000000	2.000000	8.000000	6.000000	10.000000	4.000000	10.000000	14.000000	5.000000	7.000000	4.000000	11.000000	8.000000	12.000000	8.000000	5.000000	12.000000	8.000000	8.000000	10.000000	7.000000	7.000000	13.000000	10.000000	12.000000	3.000000	12.000000	10.000000	6.000000	8.000000	10.000000	13.000000	11.000000	9.000000	11.000000	18.000000
SY150427CROSSORI0001-SORT_REDUCEDDATA-FILTERED_V4_74_C50A157.5_C50A247.5	outside	7.000000	10.000000	15.000000	14.000000	6.000000	11.000000	9.000000	6.000000	12.000000	12.000000	7.000000	12.000000	8.000000	11.000000	11.000000	5.000000	13.000000	6.000000	14.000000	8.000000	4.000000	7.000000	9.000000	10.000000	9.000000	6.000000	11.000000	8.000000	9.000000	17.000000	4.000000	5.000000	13.000000	12.000000	13.000000	13.000000	14.000000	11.000000	10.000000	10.000000	14.000000	11.000000	8.000000	13.000000	12.000000	11.000000	11.000000	13.000000
SY150427CROSSORI0001-SORT_REDUCEDDATA-FILTERED_V4_74_C50A90_C50A180	outside	7.000000	8.000000	5.000000	7.000000	7.000000	11.000000	3.000000	7.000000	8.000000	8.000000	5.000000	4.000000	7.000000	6.000000	6.000000	6.000000	5.000000	5.000000	7.000000	1.000000	3.000000	3.000000	6.000000	7.000000	10.000000	6.000000	8.000000	4.000000	5.000000	6.000000	4.000000	8.000000	4.000000	7.000000	8.000000	12.000000	7.000000	7.000000	3.000000	8.000000	5.000000	10.000000	5.000000	7.000000	9.000000	4.000000	10.000000	11.000000
SY150427CROSSORI0001-SORT_REDUCEDDATA-FILTERED_V4_76_C50A112.5_C50A202.5	outside	4.000000	3.000000	5.000000	5.000000	7.000000	4.000000	3.000000	6.000000	4.000000	1.000000	12.000000	12.000000	8.000000	7.000000	5.000000	4.000000	2.000000	2.000000	3.000000	2.000000	4.000000	0.000000	1.000000	5.000000	2.000000	2.000000	12.000000	5.000000	1.000000	2.000000	5.000000	10.000000	7.000000	10.000000	1.000000	1.000000	15.000000	5.000000	4.000000	4.000000	6.000000	2.000000	2.000000	5.000000	3.000000	11.000000	4.000000	5.000000
SY150427CROSSORI0001-SORT_REDUCEDDATA-FILTERED_V4_76_C50A157.5_C50A247.5	outside	2.000000	2.000000	1.000000	0.000000	3.000000	4.000000	4.000000	3.000000	8.000000	4.000000	2.000000	7.000000	5.000000	2.000000	3.000000	3.000000	3.000000	4.000000	NaN	2.000000	4.000000	2.000000	1.000000	1.000000	4.000000	5.000000	1.000000	2.000000	3.000000	3.000000	1.000000	3.000000	1.000000	1.000000	3.000000	5.000000	2.000000	13.000000	5.000000	3.000000	9.000000	7.000000	1.000000	2.000000	1.000000	6.000000	7.000000	2.000000
SY150427CROSSORI0001-SORT_REDUCEDDATA-FILTERED_V4_77_C50A112.5_C50A202.5	outside	6.000000	3.000000	4.000000	13.000000	11.000000	11.000000	5.000000	14.000000	7.000000	1.000000	12.000000	17.000000	10.000000	7.000000	5.000000	1.000000	7.000000	7.000000	6.000000	4.000000	8.000000	7.000000	8.000000	9.000000	8.000000	8.000000	15.000000	9.000000	8.000000	6.000000	7.000000	12.000000	14.000000	8.000000	10.000000	8.000000	6.000000	13.000000	10.000000	6.000000	9.000000	10.000000	8.000000	7.000000	13.000000	3.000000	8.000000	11.000000
SY150427CROSSORI0001-SORT_REDUCEDDATA-FILTERED_V4_77_C50A135_C50A225	outside	NaN	15.000000	9.000000	8.000000	3.000000	12.000000	13.000000	7.000000	8.000000	8.000000	7.000000	8.000000	11.000000	8.000000	5.000000	8.000000	7.000000	8.000000	4.000000	11.000000	5.000000	4.000000	12.000000	11.000000	5.000000	11.000000	9.000000	2.000000	12.000000	10.000000	14.000000	12.000000	7.000000	6.000000	10.000000	9.000000	9.000000	8.000000	14.000000	9.000000	9.000000	10.000000	5.000000	6.000000	6.000000	8.000000	7.000000	8.000000
SY150427CROSSORI0001-SORT_REDUCEDDATA-FILTERED_V4_78_C50A135_C50A225	outside	14.000000	10.000000	1.000000	1.000000	0.000000	0.000000	2.000000	7.000000	10.000000	3.000000	7.000000	0.000000	4.000000	7.000000	8.000000	3.000000	9.000000	2.000000	3.000000	4.000000	2.000000	3.000000	NaN	0.000000	4.000000	7.000000	7.000000	4.000000	6.000000	10.000000	5.000000	3.000000	4.000000	1.000000	3.000000	3.000000	3.000000	4.000000	2.000000	0.000000	6.000000	3.000000	8.000000	0.000000	6.000000	12.000000	0.000000	1.000000
SY150427CROSSORI0001-SORT_REDUCEDDATA-FILTERED_V4_78_C50A157.5_C50A247.5	outside	17.000000	7.000000	2.000000	4.000000	0.000000	4.000000	8.000000	8.000000	14.000000	1.000000	5.000000	5.000000	1.000000	2.000000	1.000000	1.000000	5.000000	4.000000	NaN	0.000000	2.000000	1.000000	1.000000	5.000000	3.000000	2.000000	8.000000	5.000000	7.000000	5.000000	3.000000	5.000000	3.000000	1.000000	2.000000	5.000000	7.000000	7.000000	1.000000	1.000000	4.000000	0.000000	4.000000	7.000000	2.000000	9.000000	3.000000	1.000000
SY150427CROSSORI0001-SORT_REDUCEDDATA-FILTERED_V4_79_C50A112.5_C50A202.5	outside	3.000000	7.000000	4.000000	5.000000	8.000000	16.000000	9.000000	7.000000	2.000000	5.000000	17.000000	16.000000	8.000000	6.000000	6.000000	17.000000	3.000000	5.000000	4.000000	3.000000	5.000000	4.000000	8.000000	8.000000	9.000000	9.000000	NaN	10.000000	9.000000	3.000000	8.000000	14.000000	3.000000	16.000000	5.000000	4.000000	7.000000	12.000000	8.000000	9.000000	9.000000	13.000000	2.000000	13.000000	16.000000	10.000000	8.000000	10.000000
SY150427CROSSORI0001-SORT_REDUCEDDATA-FILTERED_V4_79_C50A157.5_C50A247.5	outside	5.000000	6.000000	6.000000	1.000000	2.000000	10.000000	10.000000	4.000000	4.000000	11.000000	6.000000	8.000000	9.000000	7.000000	14.000000	3.000000	11.000000	14.000000	15.000000	7.000000	4.000000	16.000000	4.000000	5.000000	4.000000	7.000000	4.000000	4.000000	6.000000	6.000000	3.000000	7.000000	4.000000	12.000000	7.000000	13.000000	5.000000	7.000000	4.000000	13.000000	10.000000	3.000000	3.000000	10.000000	10.000000	10.000000	13.000000	8.000000
SY150427CROSSORI0001-SORT_REDUCEDDATA-FILTERED_V4_79_C50A90_C50A180	outside	10.000000	8.000000	7.000000	4.000000	4.000000	5.000000	5.000000	11.000000	9.000000	12.000000	9.000000	7.000000	3.000000	6.000000	6.000000	14.000000	6.000000	4.000000	11.000000	4.000000	6.000000	9.000000	10.000000	13.000000	6.000000	11.000000	11.000000	4.000000	7.000000	6.000000	6.000000	3.000000	13.000000	8.000000	13.000000	9.000000	9.000000	10.000000	2.000000	19.000000	7.000000	7.000000	4.000000	13.000000	6.000000	6.000000	4.000000	4.000000
SY150427CROSSORI0001-SORT_REDUCEDDATA-FILTERED_V4_8_C50A112.5_C50A202.5	mixture	10.000000	9.000000	10.000000	10.000000	13.000000	14.000000	6.000000	12.000000	6.000000	12.000000	1.000000	8.000000	11.000000	8.000000	10.000000	10.000000	19.000000	10.000000	10.000000	9.000000	6.000000	8.000000	14.000000	6.000000	10.000000	9.000000	9.000000	7.000000	3.000000	19.000000	17.000000	9.000000	13.000000	14.000000	6.000000	14.000000	12.000000	13.000000	11.000000	19.000000	10.000000	18.000000	7.000000	10.000000	6.000000	8.000000	21.000000	22.000000
SY150427CROSSORI0001-SORT_REDUCEDDATA-FILTERED_V4_8_C50A135_C50A225	mixture	24.000000	19.000000	11.000000	13.000000	9.000000	7.000000	13.000000	18.000000	11.000000	9.000000	9.000000	8.000000	4.000000	18.000000	2.000000	12.000000	5.000000	11.000000	7.000000	9.000000	6.000000	6.000000	15.000000	8.000000	10.000000	8.000000	20.000000	4.000000	10.000000	11.000000	13.000000	9.000000	9.000000	12.000000	16.000000	6.000000	12.000000	17.000000	26.000000	15.000000	5.000000	7.000000	9.000000	12.000000	NaN	8.000000	12.000000	10.000000
SY150427CROSSORI0001-SORT_REDUCEDDATA-FILTERED_V4_81_C50A135_C50A225	outside	NaN	13.000000	13.000000	0.000000	7.000000	5.000000	7.000000	5.000000	4.000000	3.000000	3.000000	0.000000	4.000000	3.000000	17.000000	1.000000	2.000000	8.000000	4.000000	4.000000	5.000000	4.000000	3.000000	2.000000	8.000000	6.000000	7.000000	2.000000	3.000000	7.000000	3.000000	5.000000	3.000000	5.000000	4.000000	2.000000	8.000000	3.000000	7.000000	3.000000	4.000000	3.000000	5.000000	0.000000	19.000000	2.000000	3.000000	0.000000
SY150427CROSSORI0001-SORT_REDUCEDDATA-FILTERED_V4_84_C50A135_C50A225	single	7.000000	14.000000	9.000000	6.000000	2.000000	6.000000	12.000000	6.000000	8.000000	7.000000	8.000000	8.000000	9.000000	8.000000	7.000000	6.000000	5.000000	9.000000	12.000000	9.000000	13.000000	6.000000	5.000000	9.000000	13.000000	13.000000	12.000000	14.000000	9.000000	6.000000	15.000000	6.000000	8.000000	8.000000	8.000000	8.000000	12.000000	13.000000	6.000000	7.000000	11.000000	12.000000	8.000000	10.000000	5.000000	7.000000	9.000000	13.000000
SY150427CROSSORI0001-SORT_REDUCEDDATA-FILTERED_V4_84_C50A157.5_C50A247.5	single	8.000000	11.000000	5.000000	6.000000	10.000000	6.000000	5.000000	8.000000	9.000000	11.000000	7.000000	6.000000	9.000000	3.000000	8.000000	3.000000	8.000000	14.000000	10.000000	4.000000	7.000000	6.000000	8.000000	4.000000	9.000000	7.000000	8.000000	8.000000	7.000000	9.000000	8.000000	5.000000	8.000000	10.000000	8.000000	NaN	10.000000	7.000000	5.000000	10.000000	11.000000	12.000000	10.000000	15.000000	13.000000	8.000000	12.000000	10.000000
SY150427CROSSORI0001-SORT_REDUCEDDATA-FILTERED_V4_86_C50A112.5_C50A202.5	outside	15.000000	11.000000	12.000000	12.000000	14.000000	13.000000	10.000000	15.000000	14.000000	8.000000	10.000000	9.000000	10.000000	14.000000	10.000000	8.000000	7.000000	8.000000	8.000000	4.000000	11.000000	8.000000	11.000000	8.000000	10.000000	8.000000	11.000000	10.000000	7.000000	9.000000	10.000000	9.000000	10.000000	9.000000	11.000000	6.000000	8.000000	10.000000	4.000000	11.000000	10.000000	NaN	12.000000	12.000000	7.000000	6.000000	10.000000	12.000000
SY150427CROSSORI0001-SORT_REDUCEDDATA-FILTERED_V4_87_C50A135_C50A225	outside	11.000000	13.000000	7.000000	3.000000	4.000000	6.000000	10.000000	12.000000	2.000000	9.000000	2.000000	2.000000	9.000000	4.000000	1.000000	5.000000	4.000000	5.000000	10.000000	5.000000	5.000000	5.000000	6.000000	10.000000	7.000000	6.000000	15.000000	7.000000	11.000000	10.000000	6.000000	5.000000	8.000000	7.000000	9.000000	3.000000	8.000000	7.000000	11.000000	12.000000	14.000000	10.000000	11.000000	6.000000	8.000000	10.000000	7.000000	4.000000
SY150427CROSSORI0001-SORT_REDUCEDDATA-FILTERED_V4_89_C50A135_C50A225	outside	13.000000	8.000000	10.000000	8.000000	10.000000	10.000000	6.000000	8.000000	NaN	8.000000	12.000000	10.000000	4.000000	13.000000	8.000000	10.000000	5.000000	7.000000	6.000000	4.000000	7.000000	2.000000	11.000000	5.000000	9.000000	5.000000	5.000000	8.000000	4.000000	0.000000	11.000000	9.000000	10.000000	3.000000	4.000000	7.000000	11.000000	7.000000	8.000000	8.000000	7.000000	5.000000	4.000000	8.000000	5.000000	6.000000	11.000000	4.000000
SY150427CROSSORI0001-SORT_REDUCEDDATA-FILTERED_V4_89_C50A157.5_C50A247.5	outside	11.000000	14.000000	8.000000	14.000000	11.000000	8.000000	10.000000	5.000000	8.000000	7.000000	12.000000	8.000000	5.000000	8.000000	7.000000	6.000000	11.000000	5.000000	7.000000	8.000000	8.000000	7.000000	5.000000	8.000000	3.000000	8.000000	13.000000	9.000000	3.000000	12.000000	8.000000	8.000000	8.000000	10.000000	5.000000	7.000000	10.000000	10.000000	8.000000	8.000000	3.000000	9.000000	9.000000	9.000000	7.000000	7.000000	7.000000	9.000000
SY150427CROSSORI0001-SORT_REDUCEDDATA-FILTERED_V4_9_C50A112.5_C50A202.5	outside	3.000000	10.000000	16.000000	10.000000	17.000000	8.000000	7.000000	9.000000	9.000000	11.000000	12.000000	7.000000	7.000000	3.000000	4.000000	11.000000	9.000000	7.000000	12.000000	4.000000	6.000000	5.000000	5.000000	3.000000	4.000000	9.000000	2.000000	4.000000	8.000000	7.000000	10.000000	6.000000	5.000000	8.000000	2.000000	5.000000	8.000000	2.000000	3.000000	3.000000	18.000000	4.000000	3.000000	5.000000	7.000000	10.000000	8.000000	1.000000
SY150427CROSSORI0001-SORT_REDUCEDDATA-FILTERED_V4_90_C50A135_C50A225	outside	13.000000	6.000000	10.000000	6.000000	7.000000	8.000000	5.000000	9.000000	12.000000	7.000000	8.000000	11.000000	7.000000	9.000000	6.000000	15.000000	6.000000	5.000000	9.000000	12.000000	8.000000	6.000000	15.000000	10.000000	12.000000	12.000000	8.000000	11.000000	5.000000	11.000000	11.000000	13.000000	11.000000	9.000000	15.000000	10.000000	12.000000	8.000000	9.000000	10.000000	5.000000	9.000000	12.000000	8.000000	10.000000	7.000000	10.000000	9.000000
SY150427CROSSORI0001-SORT_REDUCEDDATA-FILTERED_V4_91_C50A112.5_C50A202.5	outside	NaN	6.000000	16.000000	13.000000	10.000000	13.000000	9.000000	20.000000	13.000000	8.000000	13.000000	17.000000	17.000000	18.000000	9.000000	13.000000	14.000000	14.000000	8.000000	17.000000	13.000000	14.000000	19.000000	13.000000	9.000000	12.000000	18.000000	9.000000	10.000000	11.000000	7.000000	7.000000	11.000000	17.000000	15.000000	12.000000	16.000000	12.000000	10.000000	14.000000	18.000000	15.000000	13.000000	14.000000	16.000000	11.000000	17.000000	11.000000
SY150427CROSSORI0001-SORT_REDUCEDDATA-FILTERED_V4_93_C50A135_C50A225	intermediate	19.000000	15.000000	7.000000	7.000000	11.000000	6.000000	7.000000	7.000000	9.000000	8.000000	3.000000	5.000000	7.000000	5.000000	6.000000	9.000000	3.000000	8.000000	NaN	10.000000	6.000000	2.000000	8.000000	7.000000	14.000000	8.000000	13.000000	9.000000	13.000000	NaN	6.000000	6.000000	9.000000	3.000000	15.000000	5.000000	12.000000	7.000000	13.000000	10.000000	6.000000	8.000000	6.000000	3.000000	12.000000	3.000000	6.000000	9.000000
SY150427CROSSORI0001-SORT_REDUCEDDATA-FILTERED_V4_95_C50A112.5_C50A202.5	intermediate	18.000000	15.000000	17.000000	10.000000	15.000000	11.000000	8.000000	14.000000	16.000000	13.000000	11.000000	14.000000	7.000000	13.000000	10.000000	12.000000	8.000000	17.000000	7.000000	12.000000	26.000000	6.000000	20.000000	10.000000	11.000000	11.000000	17.000000	12.000000	11.000000	6.000000	10.000000	13.000000	10.000000	22.000000	12.000000	14.000000	17.000000	13.000000	10.000000	12.000000	17.000000	20.000000	13.000000	7.000000	18.000000	14.000000	17.000000	11.000000
SY150427CROSSORI0001-SORT_REDUCEDDATA-FILTERED_V4_95_C50A135_C50A225	intermediate	21.000000	18.000000	29.000000	11.000000	18.000000	16.000000	24.000000	15.000000	20.000000	22.000000	20.000000	23.000000	16.000000	23.000000	18.000000	19.000000	25.000000	19.000000	15.000000	20.000000	17.000000	18.000000	27.000000	23.000000	28.000000	19.000000	17.000000	23.000000	18.000000	26.000000	26.000000	28.000000	13.000000	17.000000	19.000000	24.000000	30.000000	22.000000	17.000000	14.000000	19.000000	22.000000	21.000000	26.000000	16.000000	18.000000	23.000000	16.000000
SY150427CROSSORI0001-SORT_REDUCEDDATA-FILTERED_V4_96_C50A157.5_C50A247.5	outside	11.000000	6.000000	7.000000	10.000000	2.000000	14.000000	8.000000	10.000000	8.000000	11.000000	4.000000	10.000000	4.000000	7.000000	4.000000	4.000000	19.000000	3.000000	5.000000	1.000000	5.000000	5.000000	6.000000	7.000000	9.000000	7.000000	9.000000	2.000000	6.000000	10.000000	12.000000	8.000000	17.000000	4.000000	5.000000	10.000000	12.000000	1.000000	9.000000	13.000000	13.000000	6.000000	6.000000	6.000000	13.000000	3.000000	6.000000	2.000000
SY150427CROSSORI0001-SORT_REDUCEDDATA-FILTERED_V4_98_C50A112.5_C50A202.5	single	6.000000	5.000000	11.000000	4.000000	6.000000	5.000000	3.000000	7.000000	5.000000	3.000000	8.000000	9.000000	1.000000	4.000000	4.000000	4.000000	3.000000	0.000000	12.000000	7.000000	5.000000	9.000000	5.000000	4.000000	6.000000	5.000000	2.000000	12.000000	5.000000	7.000000	2.000000	12.000000	4.000000	4.000000	3.000000	5.000000	2.000000	4.000000	7.000000	5.000000	6.000000	9.000000	8.000000	6.000000	9.000000	3.000000	6.000000	8.000000
SY150427CROSSORI0001-SORT_REDUCEDDATA-FILTERED_V4_99_C50A112.5_C50A202.5	outside	24.000000	7.000000	4.000000	9.000000	7.000000	9.000000	6.000000	14.000000	8.000000	6.000000	5.000000	12.000000	7.000000	8.000000	4.000000	5.000000	7.000000	14.000000	18.000000	11.000000	11.000000	6.000000	9.000000	5.000000	5.000000	13.000000	16.000000	10.000000	11.000000	16.000000	6.000000	11.000000	7.000000	14.000000	11.000000	15.000000	2.000000	13.000000	9.000000	10.000000	24.000000	16.000000	8.000000	14.000000	12.000000	8.000000	9.000000	14.000000
SY150427CROSSORI0001-SORT_REDUCEDDATA-FILTERED_V4_99_C50A157.5_C50A247.5	outside	21.000000	25.000000	16.000000	28.000000	24.000000	17.000000	22.000000	18.000000	16.000000	19.000000	20.000000	16.000000	21.000000	22.000000	28.000000	19.000000	22.000000	18.000000	25.000000	23.000000	16.000000	26.000000	31.000000	32.000000	29.000000	15.000000	19.000000	18.000000	18.000000	22.000000	22.000000	26.000000	36.000000	22.000000	26.000000	27.000000	24.000000	25.000000	15.000000	28.000000	15.000000	38.000000	18.000000	24.000000	30.000000	12.000000	18.000000	20.000000
SY150504CROSSORI0001-SORT_REDUCEDDATA-FILTERED_V4_1_C50A292.5_C50A382.5	outside	7.000000	12.000000	7.000000	0.000000	8.000000	14.000000	19.000000	10.000000	3.000000	13.000000	6.000000	11.000000	6.000000	10.000000	9.000000	5.000000	7.000000	5.000000	10.000000	4.000000	7.000000	11.000000	11.000000	9.000000	3.000000	12.000000	14.000000	5.000000	7.000000	6.000000	7.000000	13.000000	5.000000	15.000000	0.000000	9.000000	5.000000	11.000000	6.000000	5.000000	3.000000	11.000000	8.000000	4.000000	3.000000	3.000000	10.000000	4.000000
SY150504CROSSORI0001-SORT_REDUCEDDATA-FILTERED_V4_15_C50A270_C50A360	mixture	18.000000	17.000000	15.000000	21.000000	20.000000	9.000000	12.000000	16.000000	21.000000	24.000000	10.000000	7.000000	16.000000	13.000000	13.000000	9.000000	16.000000	18.000000	16.000000	13.000000	18.000000	20.000000	14.000000	15.000000	24.000000	19.000000	18.000000	13.000000	20.000000	16.000000	17.000000	15.000000	14.000000	8.000000	20.000000	9.000000	15.000000	26.000000	19.000000	16.000000	10.000000	21.000000	24.000000	25.000000	13.000000	8.000000	17.000000	26.000000
SY150504CROSSORI0001-SORT_REDUCEDDATA-FILTERED_V4_15_C50A315_C50A405	mixture	18.000000	12.000000	11.000000	14.000000	13.000000	21.000000	9.000000	10.000000	21.000000	11.000000	13.000000	22.000000	12.000000	14.000000	12.000000	10.000000	14.000000	7.000000	14.000000	20.000000	13.000000	14.000000	12.000000	12.000000	11.000000	11.000000	13.000000	21.000000	9.000000	16.000000	15.000000	18.000000	16.000000	10.000000	13.000000	11.000000	11.000000	18.000000	12.000000	14.000000	13.000000	14.000000	10.000000	18.000000	10.000000	14.000000	14.000000	12.000000
SY150504CROSSORI0001-SORT_REDUCEDDATA-FILTERED_V4_15_C50A337.5_C50A427.5	mixture	10.000000	10.000000	10.000000	17.000000	10.000000	11.000000	19.000000	8.000000	9.000000	10.000000	13.000000	12.000000	13.000000	11.000000	15.000000	11.000000	6.000000	8.000000	9.000000	17.000000	13.000000	10.000000	8.000000	8.000000	8.000000	18.000000	14.000000	9.000000	14.000000	9.000000	NaN	13.000000	16.000000	5.000000	9.000000	11.000000	10.000000	12.000000	11.000000	NaN	7.000000	7.000000	9.000000	13.000000	8.000000	8.000000	8.000000	11.000000
SY150504CROSSORI0001-SORT_REDUCEDDATA-FILTERED_V4_16_C50A337.5_C50A427.5	intermediate	5.000000	2.000000	6.000000	18.000000	17.000000	12.000000	13.000000	4.000000	6.000000	10.000000	7.000000	2.000000	12.000000	8.000000	8.000000	8.000000	12.000000	4.000000	11.000000	8.000000	11.000000	3.000000	4.000000	7.000000	6.000000	7.000000	13.000000	3.000000	7.000000	7.000000	NaN	9.000000	7.000000	6.000000	7.000000	2.000000	11.000000	9.000000	5.000000	10.000000	7.000000	4.000000	3.000000	4.000000	8.000000	3.000000	11.000000	3.000000
SY150504CROSSORI0001-SORT_REDUCEDDATA-FILTERED_V4_18_C50A292.5_C50A382.5	outside	8.000000	3.000000	11.000000	6.000000	9.000000	4.000000	10.000000	15.000000	4.000000	8.000000	13.000000	13.000000	5.000000	5.000000	8.000000	6.000000	11.000000	7.000000	6.000000	1.000000	1.000000	3.000000	8.000000	9.000000	13.000000	3.000000	6.000000	6.000000	4.000000	13.000000	2.000000	8.000000	6.000000	2.000000	15.000000	10.000000	9.000000	6.000000	6.000000	14.000000	7.000000	5.000000	6.000000	7.000000	6.000000	6.000000	11.000000	4.000000
SY150504CROSSORI0001-SORT_REDUCEDDATA-FILTERED_V4_2_C50A270_C50A360	outside	17.000000	17.000000	10.000000	10.000000	14.000000	14.000000	12.000000	22.000000	7.000000	13.000000	12.000000	17.000000	10.000000	7.000000	12.000000	18.000000	15.000000	18.000000	10.000000	10.000000	12.000000	19.000000	23.000000	17.000000	21.000000	11.000000	8.000000	12.000000	10.000000	15.000000	12.000000	17.000000	13.000000	7.000000	15.000000	9.000000	10.000000	8.000000	6.000000	8.000000	10.000000	12.000000	12.000000	23.000000	11.000000	16.000000	13.000000	9.000000
SY150504CROSSORI0001-SORT_REDUCEDDATA-FILTERED_V4_2_C50A292.5_C50A382.5	outside	10.000000	11.000000	10.000000	6.000000	10.000000	13.000000	12.000000	16.000000	15.000000	15.000000	17.000000	18.000000	6.000000	24.000000	14.000000	21.000000	20.000000	13.000000	19.000000	17.000000	8.000000	10.000000	11.000000	14.000000	25.000000	9.000000	19.000000	13.000000	10.000000	21.000000	8.000000	12.000000	11.000000	12.000000	9.000000	18.000000	12.000000	19.000000	12.000000	9.000000	13.000000	17.000000	12.000000	13.000000	6.000000	11.000000	12.000000	15.000000
SY150504CROSSORI0001-SORT_REDUCEDDATA-FILTERED_V4_2_C50A315_C50A405	outside	17.000000	9.000000	13.000000	16.000000	10.000000	25.000000	11.000000	12.000000	4.000000	11.000000	5.000000	23.000000	6.000000	17.000000	13.000000	14.000000	12.000000	18.000000	12.000000	11.000000	10.000000	8.000000	12.000000	11.000000	21.000000	7.000000	7.000000	4.000000	13.000000	14.000000	11.000000	9.000000	8.000000	19.000000	14.000000	7.000000	8.000000	14.000000	9.000000	8.000000	8.000000	16.000000	15.000000	15.000000	6.000000	22.000000	8.000000	13.000000
SY150504CROSSORI0001-SORT_REDUCEDDATA-FILTERED_V4_2_C50A337.5_C50A427.5	outside	5.000000	10.000000	14.000000	12.000000	11.000000	9.000000	6.000000	11.000000	11.000000	18.000000	13.000000	14.000000	10.000000	4.000000	3.000000	18.000000	16.000000	12.000000	14.000000	12.000000	8.000000	9.000000	10.000000	15.000000	7.000000	9.000000	6.000000	8.000000	7.000000	17.000000	18.000000	4.000000	12.000000	17.000000	11.000000	7.000000	5.000000	16.000000	17.000000	13.000000	15.000000	4.000000	13.000000	2.000000	11.000000	18.000000	10.000000	10.000000
SY150504CROSSORI0001-SORT_REDUCEDDATA-FILTERED_V4_22_C50A270_C50A360	outside	5.000000	3.000000	5.000000	5.000000	8.000000	9.000000	3.000000	7.000000	3.000000	17.000000	6.000000	8.000000	5.000000	3.000000	4.000000	4.000000	10.000000	7.000000	6.000000	5.000000	3.000000	7.000000	5.000000	9.000000	5.000000	8.000000	5.000000	6.000000	3.000000	13.000000	6.000000	5.000000	5.000000	6.000000	6.000000	5.000000	10.000000	13.000000	7.000000	4.000000	3.000000	6.000000	7.000000	4.000000	8.000000	5.000000	9.000000	4.000000
SY150504CROSSORI0001-SORT_REDUCEDDATA-FILTERED_V4_22_C50A292.5_C50A382.5	outside	9.000000	5.000000	13.000000	3.000000	8.000000	2.000000	8.000000	7.000000	1.000000	9.000000	7.000000	5.000000	4.000000	9.000000	9.000000	4.000000	3.000000	3.000000	4.000000	2.000000	3.000000	4.000000	4.000000	2.000000	7.000000	5.000000	8.000000	7.000000	2.000000	12.000000	5.000000	13.000000	6.000000	9.000000	7.000000	3.000000	8.000000	7.000000	2.000000	5.000000	8.000000	3.000000	5.000000	4.000000	1.000000	1.000000	8.000000	1.000000
SY150504CROSSORI0001-SORT_REDUCEDDATA-FILTERED_V4_25_C50A270_C50A360	outside	3.000000	12.000000	5.000000	6.000000	8.000000	9.000000	5.000000	5.000000	8.000000	7.000000	5.000000	5.000000	9.000000	3.000000	7.000000	2.000000	6.000000	5.000000	13.000000	5.000000	7.000000	5.000000	8.000000	7.000000	15.000000	4.000000	6.000000	4.000000	7.000000	8.000000	6.000000	17.000000	9.000000	7.000000	4.000000	9.000000	8.000000	7.000000	6.000000	11.000000	6.000000	6.000000	13.000000	5.000000	3.000000	10.000000	8.000000	7.000000
SY150504CROSSORI0001-SORT_REDUCEDDATA-FILTERED_V4_25_C50A292.5_C50A382.5	outside	10.000000	8.000000	14.000000	6.000000	9.000000	6.000000	13.000000	5.000000	1.000000	4.000000	4.000000	8.000000	3.000000	7.000000	14.000000	4.000000	4.000000	10.000000	3.000000	4.000000	4.000000	7.000000	6.000000	9.000000	3.000000	10.000000	7.000000	5.000000	3.000000	8.000000	4.000000	2.000000	7.000000	4.000000	10.000000	15.000000	7.000000	5.000000	7.000000	5.000000	6.000000	6.000000	6.000000	1.000000	5.000000	3.000000	9.000000	11.000000
SY150504CROSSORI0001-SORT_REDUCEDDATA-FILTERED_V4_25_C50A315_C50A405	outside	14.000000	10.000000	8.000000	11.000000	9.000000	7.000000	9.000000	8.000000	12.000000	4.000000	12.000000	12.000000	6.000000	5.000000	5.000000	12.000000	9.000000	10.000000	7.000000	8.000000	12.000000	5.000000	8.000000	5.000000	12.000000	6.000000	2.000000	11.000000	9.000000	12.000000	9.000000	8.000000	7.000000	7.000000	0.000000	9.000000	5.000000	7.000000	2.000000	8.000000	8.000000	11.000000	8.000000	15.000000	2.000000	7.000000	9.000000	5.000000
SY150504CROSSORI0001-SORT_REDUCEDDATA-FILTERED_V4_27_C50A270_C50A360	mixture	14.000000	5.000000	9.000000	5.000000	8.000000	10.000000	12.000000	10.000000	8.000000	12.000000	8.000000	9.000000	13.000000	8.000000	8.000000	9.000000	8.000000	8.000000	6.000000	8.000000	20.000000	16.000000	7.000000	15.000000	12.000000	7.000000	14.000000	7.000000	10.000000	10.000000	4.000000	9.000000	4.000000	11.000000	5.000000	9.000000	8.000000	8.000000	8.000000	9.000000	4.000000	10.000000	7.000000	7.000000	6.000000	11.000000	3.000000	9.000000
SY150504CROSSORI0001-SORT_REDUCEDDATA-FILTERED_V4_27_C50A292.5_C50A382.5	mixture	8.000000	7.000000	11.000000	9.000000	10.000000	7.000000	14.000000	10.000000	8.000000	6.000000	7.000000	7.000000	8.000000	17.000000	11.000000	14.000000	11.000000	13.000000	6.000000	7.000000	3.000000	13.000000	8.000000	5.000000	11.000000	6.000000	9.000000	8.000000	8.000000	9.000000	6.000000	6.000000	7.000000	8.000000	9.000000	15.000000	13.000000	7.000000	9.000000	11.000000	8.000000	16.000000	14.000000	11.000000	11.000000	7.000000	10.000000	5.000000
SY150504CROSSORI0001-SORT_REDUCEDDATA-FILTERED_V4_29_C50A270_C50A360	mixture	11.000000	4.000000	5.000000	4.000000	10.000000	7.000000	12.000000	10.000000	4.000000	8.000000	5.000000	6.000000	4.000000	7.000000	5.000000	8.000000	5.000000	6.000000	9.000000	10.000000	9.000000	4.000000	4.000000	9.000000	5.000000	11.000000	4.000000	9.000000	7.000000	1.000000	4.000000	7.000000	1.000000	10.000000	8.000000	9.000000	10.000000	7.000000	4.000000	4.000000	4.000000	8.000000	4.000000	7.000000	3.000000	4.000000	5.000000	6.000000
SY150504CROSSORI0001-SORT_REDUCEDDATA-FILTERED_V4_29_C50A292.5_C50A382.5	mixture	7.000000	15.000000	7.000000	2.000000	8.000000	10.000000	6.000000	7.000000	3.000000	13.000000	0.000000	4.000000	6.000000	7.000000	12.000000	6.000000	17.000000	5.000000	7.000000	8.000000	13.000000	7.000000	8.000000	8.000000	5.000000	10.000000	9.000000	13.000000	8.000000	4.000000	9.000000	6.000000	6.000000	2.000000	3.000000	8.000000	3.000000	13.000000	6.000000	4.000000	5.000000	17.000000	5.000000	11.000000	10.000000	9.000000	4.000000	6.000000
SY150504CROSSORI0001-SORT_REDUCEDDATA-FILTERED_V4_29_C50A315_C50A405	mixture	3.000000	5.000000	6.000000	18.000000	7.000000	9.000000	9.000000	8.000000	4.000000	3.000000	4.000000	7.000000	3.000000	10.000000	5.000000	7.000000	5.000000	2.000000	6.000000	9.000000	12.000000	10.000000	6.000000	6.000000	4.000000	6.000000	3.000000	2.000000	8.000000	3.000000	5.000000	10.000000	2.000000	5.000000	5.000000	9.000000	3.000000	9.000000	8.000000	6.000000	14.000000	11.000000	5.000000	5.000000	3.000000	3.000000	2.000000	4.000000
SY150504CROSSORI0001-SORT_REDUCEDDATA-FILTERED_V4_29_C50A337.5_C50A427.5	mixture	7.000000	6.000000	7.000000	8.000000	8.000000	2.000000	12.000000	4.000000	6.000000	6.000000	2.000000	5.000000	3.000000	2.000000	2.000000	1.000000	8.000000	5.000000	3.000000	4.000000	5.000000	3.000000	6.000000	5.000000	5.000000	4.000000	2.000000	2.000000	3.000000	3.000000	15.000000	3.000000	4.000000	4.000000	10.000000	5.000000	4.000000	7.000000	12.000000	2.000000	3.000000	5.000000	3.000000	4.000000	5.000000	3.000000	7.000000	4.000000
SY150504CROSSORI0001-SORT_REDUCEDDATA-FILTERED_V4_3_C50A315_C50A405	outside	6.000000	6.000000	0.000000	2.000000	5.000000	4.000000	9.000000	7.000000	6.000000	3.000000	5.000000	2.000000	3.000000	6.000000	5.000000	5.000000	6.000000	5.000000	6.000000	5.000000	2.000000	4.000000	8.000000	3.000000	6.000000	4.000000	5.000000	3.000000	NaN	6.000000	7.000000	4.000000	3.000000	7.000000	3.000000	5.000000	4.000000	4.000000	10.000000	2.000000	5.000000	8.000000	3.000000	3.000000	3.000000	4.000000	4.000000	3.000000
SY150504CROSSORI0001-SORT_REDUCEDDATA-FILTERED_V4_31_C50A270_C50A360	mixture	2.000000	13.000000	3.000000	8.000000	16.000000	5.000000	10.000000	7.000000	6.000000	6.000000	4.000000	6.000000	7.000000	4.000000	7.000000	1.000000	9.000000	3.000000	6.000000	4.000000	4.000000	12.000000	4.000000	3.000000	10.000000	10.000000	9.000000	13.000000	5.000000	12.000000	5.000000	7.000000	5.000000	7.000000	3.000000	3.000000	7.000000	0.000000	6.000000	5.000000	3.000000	6.000000	18.000000	9.000000	6.000000	2.000000	2.000000	5.000000
SY150504CROSSORI0001-SORT_REDUCEDDATA-FILTERED_V4_31_C50A292.5_C50A382.5	mixture	6.000000	12.000000	9.000000	9.000000	6.000000	3.000000	8.000000	8.000000	4.000000	4.000000	8.000000	3.000000	6.000000	5.000000	11.000000	10.000000	6.000000	3.000000	5.000000	7.000000	5.000000	2.000000	9.000000	10.000000	7.000000	7.000000	6.000000	10.000000	4.000000	9.000000	15.000000	4.000000	1.000000	2.000000	8.000000	3.000000	20.000000	4.000000	7.000000	4.000000	7.000000	7.000000	15.000000	2.000000	9.000000	6.000000	3.000000	6.000000
SY150504CROSSORI0001-SORT_REDUCEDDATA-FILTERED_V4_31_C50A315_C50A405	mixture	7.000000	9.000000	11.000000	3.000000	10.000000	9.000000	3.000000	6.000000	6.000000	10.000000	13.000000	8.000000	6.000000	7.000000	9.000000	14.000000	3.000000	4.000000	14.000000	11.000000	8.000000	14.000000	4.000000	7.000000	7.000000	11.000000	7.000000	12.000000	11.000000	11.000000	8.000000	6.000000	6.000000	7.000000	9.000000	1.000000	10.000000	12.000000	4.000000	7.000000	9.000000	8.000000	12.000000	10.000000	9.000000	10.000000	15.000000	14.000000
SY150504CROSSORI0001-SORT_REDUCEDDATA-FILTERED_V4_31_C50A337.5_C50A427.5	mixture	7.000000	7.000000	9.000000	9.000000	9.000000	5.000000	4.000000	7.000000	9.000000	13.000000	7.000000	9.000000	8.000000	11.000000	13.000000	14.000000	10.000000	11.000000	5.000000	8.000000	12.000000	6.000000	6.000000	8.000000	13.000000	11.000000	17.000000	6.000000	11.000000	15.000000	19.000000	7.000000	10.000000	12.000000	2.000000	5.000000	7.000000	2.000000	11.000000	16.000000	7.000000	1.000000	9.000000	9.000000	6.000000	3.000000	8.000000	12.000000
SY150504CROSSORI0001-SORT_REDUCEDDATA-FILTERED_V4_33_C50A315_C50A405	mixture	19.000000	22.000000	16.000000	26.000000	20.000000	16.000000	27.000000	NaN	15.000000	10.000000	13.000000	16.000000	11.000000	14.000000	17.000000	15.000000	15.000000	19.000000	18.000000	17.000000	25.000000	15.000000	7.000000	19.000000	15.000000	4.000000	19.000000	5.000000	11.000000	10.000000	13.000000	22.000000	3.000000	10.000000	12.000000	18.000000	12.000000	11.000000	14.000000	14.000000	20.000000	23.000000	7.000000	13.000000	14.000000	13.000000	3.000000	10.000000
SY150504CROSSORI0001-SORT_REDUCEDDATA-FILTERED_V4_33_C50A337.5_C50A427.5	mixture	NaN	13.000000	22.000000	16.000000	19.000000	21.000000	13.000000	13.000000	8.000000	9.000000	13.000000	14.000000	10.000000	10.000000	11.000000	10.000000	19.000000	12.000000	0.000000	9.000000	5.000000	9.000000	18.000000	9.000000	4.000000	12.000000	5.000000	14.000000	13.000000	9.000000	10.000000	11.000000	8.000000	19.000000	16.000000	10.000000	7.000000	9.000000	16.000000	7.000000	7.000000	12.000000	8.000000	5.000000	23.000000	10.000000	8.000000	7.000000
SY150504CROSSORI0001-SORT_REDUCEDDATA-FILTERED_V4_35_C50A270_C50A360	mixture	13.000000	3.000000	4.000000	4.000000	4.000000	11.000000	11.000000	12.000000	5.000000	7.000000	2.000000	2.000000	1.000000	7.000000	3.000000	7.000000	7.000000	4.000000	11.000000	9.000000	6.000000	8.000000	7.000000	3.000000	6.000000	7.000000	2.000000	9.000000	3.000000	15.000000	7.000000	8.000000	5.000000	6.000000	5.000000	6.000000	9.000000	8.000000	3.000000	4.000000	7.000000	8.000000	9.000000	9.000000	9.000000	4.000000	7.000000	6.000000
SY150504CROSSORI0001-SORT_REDUCEDDATA-FILTERED_V4_35_C50A292.5_C50A382.5	mixture	5.000000	10.000000	6.000000	2.000000	4.000000	6.000000	8.000000	6.000000	3.000000	14.000000	9.000000	12.000000	6.000000	6.000000	10.000000	3.000000	4.000000	8.000000	10.000000	4.000000	2.000000	7.000000	11.000000	4.000000	NaN	7.000000	9.000000	6.000000	4.000000	4.000000	7.000000	12.000000	1.000000	1.000000	12.000000	11.000000	13.000000	4.000000	8.000000	7.000000	4.000000	10.000000	8.000000	4.000000	8.000000	4.000000	5.000000	4.000000
SY150504CROSSORI0001-SORT_REDUCEDDATA-FILTERED_V4_35_C50A315_C50A405	mixture	7.000000	6.000000	5.000000	6.000000	9.000000	12.000000	NaN	9.000000	8.000000	2.000000	7.000000	7.000000	2.000000	15.000000	7.000000	2.000000	5.000000	4.000000	9.000000	8.000000	6.000000	10.000000	10.000000	2.000000	6.000000	4.000000	8.000000	3.000000	7.000000	5.000000	2.000000	7.000000	4.000000	8.000000	8.000000	8.000000	3.000000	15.000000	8.000000	11.000000	9.000000	8.000000	10.000000	11.000000	3.000000	6.000000	4.000000	3.000000
SY150504CROSSORI0001-SORT_REDUCEDDATA-FILTERED_V4_37_C50A270_C50A360	single	6.000000	6.000000	1.000000	5.000000	6.000000	5.000000	7.000000	5.000000	11.000000	12.000000	6.000000	4.000000	9.000000	3.000000	6.000000	4.000000	8.000000	8.000000	10.000000	10.000000	9.000000	9.000000	6.000000	5.000000	6.000000	5.000000	11.000000	6.000000	6.000000	5.000000	6.000000	13.000000	4.000000	5.000000	5.000000	6.000000	6.000000	9.000000	2.000000	6.000000	7.000000	6.000000	9.000000	11.000000	3.000000	9.000000	5.000000	9.000000
SY150504CROSSORI0001-SORT_REDUCEDDATA-FILTERED_V4_37_C50A292.5_C50A382.5	single	2.000000	5.000000	4.000000	6.000000	3.000000	7.000000	9.000000	4.000000	7.000000	12.000000	5.000000	10.000000	4.000000	6.000000	7.000000	6.000000	7.000000	5.000000	11.000000	3.000000	11.000000	6.000000	5.000000	7.000000	9.000000	8.000000	4.000000	5.000000	8.000000	10.000000	3.000000	8.000000	8.000000	5.000000	5.000000	11.000000	5.000000	7.000000	10.000000	5.000000	5.000000	5.000000	7.000000	8.000000	2.000000	9.000000	3.000000	6.000000
SY150504CROSSORI0001-SORT_REDUCEDDATA-FILTERED_V4_37_C50A315_C50A405	single	9.000000	6.000000	7.000000	8.000000	5.000000	11.000000	10.000000	7.000000	7.000000	9.000000	7.000000	8.000000	7.000000	10.000000	5.000000	6.000000	9.000000	5.000000	3.000000	10.000000	9.000000	8.000000	8.000000	6.000000	8.000000	6.000000	7.000000	10.000000	9.000000	4.000000	5.000000	6.000000	10.000000	6.000000	15.000000	9.000000	5.000000	4.000000	10.000000	8.000000	5.000000	9.000000	8.000000	8.000000	8.000000	10.000000	6.000000	4.000000
SY150504CROSSORI0001-SORT_REDUCEDDATA-FILTERED_V4_39_C50A292.5_C50A382.5	outside	1.000000	9.000000	2.000000	10.000000	2.000000	6.000000	10.000000	7.000000	5.000000	5.000000	6.000000	4.000000	5.000000	5.000000	4.000000	4.000000	2.000000	3.000000	4.000000	4.000000	5.000000	5.000000	5.000000	8.000000	12.000000	5.000000	3.000000	3.000000	12.000000	4.000000	5.000000	4.000000	3.000000	2.000000	6.000000	4.000000	4.000000	4.000000	3.000000	9.000000	3.000000	2.000000	3.000000	2.000000	5.000000	6.000000	4.000000	2.000000
SY150504CROSSORI0001-SORT_REDUCEDDATA-FILTERED_V4_4_C50A270_C50A360	single	7.000000	3.000000	5.000000	6.000000	7.000000	4.000000	7.000000	5.000000	5.000000	9.000000	5.000000	3.000000	4.000000	7.000000	3.000000	4.000000	5.000000	7.000000	5.000000	5.000000	6.000000	2.000000	4.000000	5.000000	5.000000	3.000000	3.000000	5.000000	6.000000	5.000000	4.000000	3.000000	1.000000	4.000000	9.000000	4.000000	3.000000	7.000000	6.000000	1.000000	7.000000	6.000000	7.000000	3.000000	6.000000	5.000000	6.000000	9.000000
SY150504CROSSORI0001-SORT_REDUCEDDATA-FILTERED_V4_42_C50A270_C50A360	outside	13.000000	9.000000	NaN	8.000000	20.000000	9.000000	10.000000	10.000000	9.000000	9.000000	7.000000	9.000000	7.000000	11.000000	6.000000	11.000000	12.000000	8.000000	7.000000	5.000000	13.000000	9.000000	4.000000	11.000000	10.000000	17.000000	11.000000	8.000000	9.000000	7.000000	8.000000	9.000000	6.000000	12.000000	14.000000	6.000000	5.000000	10.000000	12.000000	8.000000	8.000000	10.000000	13.000000	11.000000	6.000000	13.000000	4.000000	14.000000
SY150504CROSSORI0001-SORT_REDUCEDDATA-FILTERED_V4_42_C50A292.5_C50A382.5	outside	16.000000	18.000000	9.000000	10.000000	8.000000	8.000000	6.000000	8.000000	11.000000	9.000000	9.000000	11.000000	7.000000	8.000000	8.000000	7.000000	12.000000	15.000000	12.000000	11.000000	7.000000	13.000000	6.000000	15.000000	5.000000	5.000000	19.000000	13.000000	15.000000	8.000000	18.000000	13.000000	10.000000	10.000000	9.000000	14.000000	11.000000	12.000000	8.000000	13.000000	21.000000	8.000000	10.000000	4.000000	11.000000	5.000000	14.000000	5.000000
SY150504CROSSORI0001-SORT_REDUCEDDATA-FILTERED_V4_42_C50A337.5_C50A427.5	outside	11.000000	8.000000	8.000000	14.000000	13.000000	12.000000	8.000000	9.000000	7.000000	11.000000	7.000000	14.000000	9.000000	6.000000	9.000000	9.000000	11.000000	8.000000	7.000000	9.000000	9.000000	13.000000	10.000000	7.000000	8.000000	6.000000	8.000000	7.000000	6.000000	9.000000	12.000000	8.000000	9.000000	9.000000	11.000000	8.000000	8.000000	14.000000	7.000000	6.000000	10.000000	15.000000	10.000000	11.000000	10.000000	8.000000	6.000000	7.000000
SY150504CROSSORI0001-SORT_REDUCEDDATA-FILTERED_V4_43_C50A292.5_C50A382.5	outside	9.000000	7.000000	7.000000	6.000000	12.000000	12.000000	12.000000	7.000000	9.000000	6.000000	9.000000	12.000000	6.000000	11.000000	13.000000	13.000000	6.000000	4.000000	6.000000	4.000000	10.000000	10.000000	9.000000	8.000000	8.000000	8.000000	1.000000	10.000000	6.000000	8.000000	7.000000	8.000000	10.000000	9.000000	5.000000	13.000000	7.000000	9.000000	7.000000	3.000000	7.000000	8.000000	9.000000	6.000000	8.000000	8.000000	10.000000	6.000000
SY150504CROSSORI0001-SORT_REDUCEDDATA-FILTERED_V4_43_C50A315_C50A405	outside	8.000000	5.000000	10.000000	13.000000	11.000000	13.000000	7.000000	14.000000	7.000000	7.000000	8.000000	10.000000	9.000000	8.000000	9.000000	4.000000	10.000000	13.000000	8.000000	12.000000	7.000000	6.000000	7.000000	12.000000	7.000000	10.000000	8.000000	9.000000	14.000000	9.000000	9.000000	11.000000	7.000000	12.000000	11.000000	11.000000	10.000000	13.000000	13.000000	6.000000	7.000000	12.000000	10.000000	13.000000	11.000000	15.000000	5.000000	12.000000
SY150504CROSSORI0001-SORT_REDUCEDDATA-FILTERED_V4_43_C50A337.5_C50A427.5	outside	5.000000	11.000000	9.000000	9.000000	16.000000	13.000000	13.000000	7.000000	5.000000	16.000000	3.000000	12.000000	5.000000	9.000000	5.000000	6.000000	6.000000	8.000000	9.000000	8.000000	7.000000	8.000000	5.000000	7.000000	5.000000	11.000000	11.000000	3.000000	8.000000	6.000000	16.000000	5.000000	9.000000	4.000000	7.000000	12.000000	5.000000	8.000000	7.000000	6.000000	7.000000	4.000000	5.000000	5.000000	12.000000	3.000000	5.000000	8.000000
SY150504CROSSORI0001-SORT_REDUCEDDATA-FILTERED_V4_44_C50A270_C50A360	single	1.000000	2.000000	3.000000	4.000000	4.000000	9.000000	2.000000	4.000000	7.000000	6.000000	4.000000	2.000000	1.000000	2.000000	2.000000	3.000000	5.000000	3.000000	3.000000	2.000000	2.000000	4.000000	4.000000	5.000000	7.000000	4.000000	3.000000	7.000000	5.000000	4.000000	3.000000	3.000000	6.000000	7.000000	6.000000	2.000000	6.000000	3.000000	3.000000	1.000000	7.000000	4.000000	2.000000	5.000000	5.000000	1.000000	3.000000	2.000000
SY150504CROSSORI0001-SORT_REDUCEDDATA-FILTERED_V4_44_C50A292.5_C50A382.5	single	5.000000	6.000000	10.000000	7.000000	6.000000	5.000000	8.000000	5.000000	5.000000	7.000000	5.000000	1.000000	3.000000	6.000000	4.000000	2.000000	6.000000	6.000000	2.000000	1.000000	4.000000	8.000000	4.000000	5.000000	5.000000	3.000000	6.000000	2.000000	2.000000	8.000000	2.000000	1.000000	8.000000	3.000000	8.000000	6.000000	4.000000	5.000000	6.000000	5.000000	4.000000	5.000000	3.000000	6.000000	7.000000	7.000000	5.000000	4.000000
SY150504CROSSORI0001-SORT_REDUCEDDATA-FILTERED_V4_44_C50A315_C50A405	single	4.000000	4.000000	7.000000	7.000000	4.000000	5.000000	3.000000	5.000000	7.000000	3.000000	7.000000	3.000000	6.000000	5.000000	3.000000	4.000000	3.000000	4.000000	8.000000	8.000000	5.000000	6.000000	3.000000	7.000000	4.000000	3.000000	4.000000	5.000000	4.000000	2.000000	4.000000	7.000000	5.000000	3.000000	2.000000	6.000000	4.000000	5.000000	3.000000	10.000000	5.000000	4.000000	4.000000	3.000000	7.000000	1.000000	4.000000	4.000000
SY150504CROSSORI0001-SORT_REDUCEDDATA-FILTERED_V4_45_C50A270_C50A360	intermediate	7.000000	11.000000	10.000000	6.000000	13.000000	5.000000	5.000000	5.000000	5.000000	6.000000	4.000000	4.000000	10.000000	7.000000	5.000000	4.000000	5.000000	8.000000	2.000000	6.000000	3.000000	8.000000	4.000000	7.000000	7.000000	5.000000	6.000000	5.000000	5.000000	7.000000	9.000000	5.000000	7.000000	5.000000	8.000000	3.000000	6.000000	8.000000	5.000000	8.000000	3.000000	5.000000	6.000000	8.000000	4.000000	6.000000	9.000000	6.000000
SY150504CROSSORI0001-SORT_REDUCEDDATA-FILTERED_V4_45_C50A315_C50A405	intermediate	6.000000	6.000000	10.000000	6.000000	3.000000	8.000000	4.000000	6.000000	8.000000	5.000000	3.000000	4.000000	7.000000	8.000000	6.000000	3.000000	5.000000	4.000000	3.000000	6.000000	1.000000	4.000000	6.000000	5.000000	4.000000	5.000000	4.000000	4.000000	7.000000	2.000000	2.000000	5.000000	11.000000	7.000000	4.000000	7.000000	5.000000	8.000000	4.000000	5.000000	5.000000	8.000000	2.000000	4.000000	2.000000	8.000000	3.000000	4.000000
SY150504CROSSORI0001-SORT_REDUCEDDATA-FILTERED_V4_45_C50A337.5_C50A427.5	intermediate	4.000000	8.000000	8.000000	5.000000	4.000000	5.000000	3.000000	3.000000	4.000000	2.000000	5.000000	9.000000	2.000000	4.000000	2.000000	3.000000	8.000000	4.000000	3.000000	5.000000	2.000000	4.000000	2.000000	4.000000	2.000000	2.000000	7.000000	5.000000	4.000000	4.000000	NaN	8.000000	3.000000	1.000000	3.000000	5.000000	3.000000	6.000000	2.000000	10.000000	8.000000	3.000000	2.000000	7.000000	3.000000	7.000000	5.000000	4.000000
SY150504CROSSORI0001-SORT_REDUCEDDATA-FILTERED_V4_48_C50A292.5_C50A382.5	outside	13.000000	10.000000	9.000000	4.000000	10.000000	5.000000	11.000000	10.000000	6.000000	6.000000	6.000000	9.000000	7.000000	17.000000	7.000000	9.000000	12.000000	8.000000	9.000000	8.000000	8.000000	8.000000	7.000000	10.000000	NaN	8.000000	9.000000	8.000000	6.000000	9.000000	6.000000	6.000000	3.000000	5.000000	8.000000	13.000000	10.000000	8.000000	10.000000	4.000000	10.000000	8.000000	8.000000	6.000000	6.000000	5.000000	6.000000	9.000000
SY150504CROSSORI0001-SORT_REDUCEDDATA-FILTERED_V4_5_C50A270_C50A360	outside	0.000000	0.000000	0.000000	0.000000	0.000000	0.000000	0.000000	0.000000	0.000000	0.000000	0.000000	0.000000	0.000000	0.000000	0.000000	0.000000	0.000000	0.000000	0.000000	0.000000	0.000000	0.000000	0.000000	0.000000	0.000000	0.000000	1.000000	0.000000	0.000000	0.000000	0.000000	0.000000	0.000000	0.000000	0.000000	0.000000	0.000000	0.000000	0.000000	0.000000	0.000000	0.000000	0.000000	0.000000	0.000000	0.000000	0.000000	0.000000
SY150504CROSSORI0001-SORT_REDUCEDDATA-FILTERED_V4_50_C50A270_C50A360	outside	16.000000	14.000000	12.000000	16.000000	13.000000	15.000000	25.000000	22.000000	9.000000	20.000000	20.000000	19.000000	20.000000	10.000000	17.000000	25.000000	17.000000	20.000000	15.000000	27.000000	18.000000	12.000000	21.000000	24.000000	24.000000	15.000000	7.000000	12.000000	15.000000	15.000000	17.000000	18.000000	18.000000	12.000000	21.000000	17.000000	16.000000	13.000000	19.000000	16.000000	18.000000	18.000000	16.000000	31.000000	16.000000	25.000000	22.000000	26.000000
SY150504CROSSORI0001-SORT_REDUCEDDATA-FILTERED_V4_50_C50A292.5_C50A382.5	outside	15.000000	23.000000	18.000000	12.000000	17.000000	18.000000	27.000000	13.000000	10.000000	22.000000	15.000000	17.000000	9.000000	25.000000	18.000000	11.000000	10.000000	15.000000	19.000000	13.000000	12.000000	17.000000	19.000000	18.000000	25.000000	12.000000	31.000000	22.000000	22.000000	15.000000	19.000000	18.000000	18.000000	16.000000	10.000000	15.000000	14.000000	29.000000	23.000000	5.000000	18.000000	17.000000	16.000000	20.000000	14.000000	11.000000	15.000000	24.000000
SY150504CROSSORI0001-SORT_REDUCEDDATA-FILTERED_V4_50_C50A315_C50A405	outside	16.000000	11.000000	8.000000	23.000000	20.000000	28.000000	13.000000	21.000000	14.000000	13.000000	14.000000	27.000000	12.000000	18.000000	10.000000	17.000000	20.000000	16.000000	21.000000	17.000000	15.000000	19.000000	22.000000	12.000000	22.000000	13.000000	14.000000	12.000000	24.000000	12.000000	19.000000	21.000000	26.000000	26.000000	13.000000	13.000000	22.000000	17.000000	15.000000	17.000000	20.000000	28.000000	16.000000	17.000000	13.000000	13.000000	12.000000	16.000000
SY150504CROSSORI0001-SORT_REDUCEDDATA-FILTERED_V4_50_C50A337.5_C50A427.5	outside	6.000000	13.000000	21.000000	15.000000	13.000000	13.000000	10.000000	18.000000	11.000000	14.000000	16.000000	19.000000	19.000000	9.000000	10.000000	12.000000	15.000000	15.000000	14.000000	12.000000	14.000000	7.000000	19.000000	15.000000	7.000000	17.000000	11.000000	21.000000	10.000000	9.000000	11.000000	11.000000	24.000000	14.000000	23.000000	17.000000	13.000000	20.000000	21.000000	11.000000	20.000000	10.000000	14.000000	16.000000	11.000000	19.000000	16.000000	11.000000
SY150504CROSSORI0001-SORT_REDUCEDDATA-FILTERED_V4_52_C50A270_C50A360	outside	9.000000	9.000000	8.000000	4.000000	13.000000	4.000000	5.000000	6.000000	11.000000	6.000000	7.000000	9.000000	11.000000	6.000000	7.000000	10.000000	4.000000	7.000000	11.000000	7.000000	9.000000	10.000000	1.000000	4.000000	6.000000	9.000000	6.000000	3.000000	6.000000	11.000000	5.000000	6.000000	10.000000	8.000000	6.000000	8.000000	7.000000	7.000000	4.000000	1.000000	7.000000	6.000000	8.000000	5.000000	4.000000	8.000000	7.000000	13.000000
SY150504CROSSORI0001-SORT_REDUCEDDATA-FILTERED_V4_59_C50A337.5_C50A427.5	outside	5.000000	3.000000	2.000000	16.000000	5.000000	7.000000	3.000000	2.000000	5.000000	9.000000	4.000000	9.000000	12.000000	3.000000	6.000000	4.000000	5.000000	4.000000	6.000000	11.000000	10.000000	6.000000	2.000000	8.000000	9.000000	6.000000	7.000000	6.000000	6.000000	3.000000	19.000000	8.000000	4.000000	8.000000	4.000000	8.000000	8.000000	5.000000	2.000000	7.000000	4.000000	1.000000	4.000000	4.000000	6.000000	0.000000	4.000000	4.000000
SY150504CROSSORI0001-SORT_REDUCEDDATA-FILTERED_V4_6_C50A292.5_C50A382.5	single	9.000000	8.000000	9.000000	7.000000	11.000000	13.000000	4.000000	12.000000	12.000000	7.000000	7.000000	9.000000	9.000000	12.000000	11.000000	8.000000	11.000000	15.000000	16.000000	6.000000	13.000000	10.000000	6.000000	16.000000	12.000000	12.000000	18.000000	11.000000	10.000000	11.000000	11.000000	9.000000	6.000000	9.000000	12.000000	10.000000	3.000000	8.000000	12.000000	10.000000	9.000000	7.000000	7.000000	9.000000	12.000000	9.000000	11.000000	10.000000
SY150504CROSSORI0001-SORT_REDUCEDDATA-FILTERED_V4_6_C50A337.5_C50A427.5	single	5.000000	2.000000	4.000000	6.000000	2.000000	5.000000	2.000000	6.000000	8.000000	8.000000	8.000000	8.000000	6.000000	2.000000	5.000000	7.000000	7.000000	3.000000	3.000000	5.000000	5.000000	5.000000	8.000000	7.000000	2.000000	10.000000	7.000000	6.000000	6.000000	4.000000	NaN	2.000000	6.000000	2.000000	9.000000	6.000000	3.000000	7.000000	8.000000	5.000000	3.000000	1.000000	3.000000	4.000000	NaN	7.000000	7.000000	4.000000
SY150504CROSSORI0001-SORT_REDUCEDDATA-FILTERED_V4_63_C50A315_C50A405	outside	1.000000	5.000000	5.000000	8.000000	2.000000	6.000000	9.000000	5.000000	8.000000	7.000000	12.000000	9.000000	7.000000	3.000000	6.000000	3.000000	5.000000	11.000000	5.000000	4.000000	10.000000	6.000000	7.000000	3.000000	10.000000	19.000000	7.000000	9.000000	6.000000	6.000000	19.000000	17.000000	5.000000	5.000000	2.000000	0.000000	11.000000	17.000000	5.000000	6.000000	9.000000	13.000000	3.000000	4.000000	6.000000	15.000000	3.000000	4.000000
SY150504CROSSORI0001-SORT_REDUCEDDATA-FILTERED_V4_63_C50A337.5_C50A427.5	outside	5.000000	6.000000	0.000000	13.000000	3.000000	8.000000	8.000000	1.000000	5.000000	9.000000	4.000000	7.000000	9.000000	3.000000	9.000000	1.000000	7.000000	4.000000	11.000000	21.000000	11.000000	11.000000	0.000000	16.000000	8.000000	3.000000	4.000000	15.000000	10.000000	13.000000	NaN	2.000000	4.000000	7.000000	11.000000	3.000000	13.000000	5.000000	13.000000	11.000000	4.000000	3.000000	5.000000	1.000000	12.000000	2.000000	5.000000	8.000000
SY150504CROSSORI0001-SORT_REDUCEDDATA-FILTERED_V4_65_C50A270_C50A360	mixture	8.000000	9.000000	11.000000	5.000000	7.000000	8.000000	9.000000	7.000000	7.000000	9.000000	2.000000	12.000000	6.000000	7.000000	6.000000	4.000000	11.000000	10.000000	14.000000	15.000000	8.000000	2.000000	9.000000	9.000000	14.000000	6.000000	8.000000	9.000000	7.000000	12.000000	6.000000	13.000000	9.000000	6.000000	8.000000	5.000000	12.000000	8.000000	7.000000	4.000000	6.000000	15.000000	11.000000	3.000000	3.000000	10.000000	8.000000	2.000000
SY150504CROSSORI0001-SORT_REDUCEDDATA-FILTERED_V4_65_C50A315_C50A405	mixture	3.000000	7.000000	5.000000	4.000000	5.000000	6.000000	7.000000	5.000000	4.000000	2.000000	5.000000	5.000000	4.000000	5.000000	8.000000	8.000000	2.000000	4.000000	8.000000	3.000000	13.000000	7.000000	3.000000	6.000000	10.000000	1.000000	4.000000	5.000000	4.000000	2.000000	6.000000	12.000000	8.000000	9.000000	4.000000	6.000000	3.000000	9.000000	2.000000	5.000000	5.000000	4.000000	1.000000	4.000000	5.000000	4.000000	7.000000	4.000000
SY150504CROSSORI0001-SORT_REDUCEDDATA-FILTERED_V4_66_C50A337.5_C50A427.5	outside	7.000000	6.000000	7.000000	5.000000	4.000000	5.000000	5.000000	6.000000	6.000000	14.000000	7.000000	10.000000	13.000000	5.000000	8.000000	10.000000	10.000000	5.000000	6.000000	2.000000	7.000000	15.000000	14.000000	5.000000	7.000000	6.000000	4.000000	13.000000	11.000000	9.000000	NaN	3.000000	2.000000	10.000000	10.000000	8.000000	7.000000	7.000000	5.000000	7.000000	5.000000	1.000000	7.000000	12.000000	5.000000	2.000000	6.000000	3.000000
SY150504CROSSORI0001-SORT_REDUCEDDATA-FILTERED_V4_68_C50A270_C50A360	outside	11.000000	4.000000	9.000000	5.000000	13.000000	4.000000	14.000000	8.000000	8.000000	5.000000	4.000000	4.000000	6.000000	9.000000	4.000000	5.000000	6.000000	6.000000	8.000000	4.000000	8.000000	8.000000	8.000000	11.000000	9.000000	9.000000	6.000000	8.000000	10.000000	5.000000	5.000000	13.000000	7.000000	6.000000	10.000000	7.000000	8.000000	10.000000	6.000000	2.000000	7.000000	5.000000	2.000000	12.000000	4.000000	7.000000	6.000000	10.000000
SY150504CROSSORI0001-SORT_REDUCEDDATA-FILTERED_V4_68_C50A292.5_C50A382.5	outside	7.000000	11.000000	9.000000	5.000000	8.000000	9.000000	9.000000	7.000000	5.000000	8.000000	9.000000	5.000000	5.000000	8.000000	5.000000	7.000000	6.000000	9.000000	9.000000	6.000000	7.000000	7.000000	4.000000	6.000000	5.000000	4.000000	13.000000	6.000000	8.000000	5.000000	9.000000	4.000000	6.000000	8.000000	1.000000	16.000000	11.000000	9.000000	12.000000	7.000000	5.000000	6.000000	6.000000	7.000000	8.000000	6.000000	8.000000	5.000000
SY150504CROSSORI0001-SORT_REDUCEDDATA-FILTERED_V4_69_C50A292.5_C50A382.5	outside	6.000000	6.000000	4.000000	5.000000	6.000000	12.000000	3.000000	11.000000	5.000000	7.000000	4.000000	7.000000	5.000000	9.000000	5.000000	4.000000	4.000000	8.000000	6.000000	10.000000	7.000000	6.000000	4.000000	8.000000	5.000000	7.000000	9.000000	8.000000	9.000000	4.000000	8.000000	7.000000	11.000000	7.000000	7.000000	8.000000	4.000000	9.000000	9.000000	6.000000	4.000000	7.000000	8.000000	7.000000	5.000000	7.000000	3.000000	6.000000
SY150504CROSSORI0001-SORT_REDUCEDDATA-FILTERED_V4_69_C50A315_C50A405	outside	3.000000	7.000000	7.000000	9.000000	6.000000	9.000000	3.000000	9.000000	8.000000	2.000000	8.000000	12.000000	3.000000	6.000000	5.000000	5.000000	2.000000	7.000000	8.000000	13.000000	4.000000	7.000000	6.000000	4.000000	9.000000	7.000000	8.000000	3.000000	8.000000	4.000000	8.000000	10.000000	7.000000	8.000000	4.000000	7.000000	3.000000	9.000000	10.000000	10.000000	5.000000	6.000000	7.000000	5.000000	9.000000	8.000000	9.000000	5.000000
SY150504CROSSORI0001-SORT_REDUCEDDATA-FILTERED_V4_7_C50A337.5_C50A427.5	single	3.000000	5.000000	2.000000	11.000000	10.000000	2.000000	3.000000	4.000000	4.000000	10.000000	3.000000	8.000000	6.000000	2.000000	4.000000	4.000000	1.000000	4.000000	12.000000	4.000000	4.000000	4.000000	3.000000	2.000000	9.000000	2.000000	16.000000	3.000000	7.000000	4.000000	NaN	6.000000	8.000000	3.000000	5.000000	1.000000	5.000000	4.000000	3.000000	9.000000	2.000000	5.000000	1.000000	5.000000	4.000000	3.000000	4.000000	4.000000
SY150504CROSSORI0001-SORT_REDUCEDDATA-FILTERED_V4_70_C50A292.5_C50A382.5	outside	6.000000	3.000000	4.000000	7.000000	3.000000	6.000000	7.000000	6.000000	4.000000	3.000000	1.000000	6.000000	8.000000	5.000000	4.000000	7.000000	2.000000	4.000000	4.000000	5.000000	2.000000	8.000000	5.000000	4.000000	7.000000	8.000000	5.000000	2.000000	5.000000	7.000000	5.000000	4.000000	8.000000	3.000000	4.000000	7.000000	2.000000	2.000000	3.000000	3.000000	4.000000	5.000000	4.000000	4.000000	6.000000	5.000000	3.000000	2.000000
SY150504CROSSORI0001-SORT_REDUCEDDATA-FILTERED_V4_73_C50A270_C50A360	outside	7.000000	9.000000	13.000000	3.000000	8.000000	5.000000	9.000000	12.000000	8.000000	8.000000	10.000000	5.000000	11.000000	3.000000	11.000000	8.000000	14.000000	6.000000	11.000000	8.000000	8.000000	8.000000	8.000000	10.000000	NaN	5.000000	9.000000	14.000000	9.000000	12.000000	6.000000	5.000000	6.000000	8.000000	6.000000	8.000000	11.000000	7.000000	1.000000	11.000000	10.000000	10.000000	5.000000	6.000000	7.000000	9.000000	8.000000	12.000000
SY150504CROSSORI0001-SORT_REDUCEDDATA-FILTERED_V4_73_C50A292.5_C50A382.5	outside	8.000000	17.000000	14.000000	8.000000	10.000000	9.000000	8.000000	11.000000	8.000000	12.000000	5.000000	15.000000	8.000000	12.000000	11.000000	10.000000	9.000000	11.000000	7.000000	9.000000	9.000000	10.000000	7.000000	6.000000	16.000000	8.000000	11.000000	7.000000	5.000000	5.000000	6.000000	8.000000	9.000000	12.000000	16.000000	14.000000	12.000000	12.000000	10.000000	5.000000	7.000000	10.000000	5.000000	7.000000	11.000000	5.000000	7.000000	10.000000
SY150504CROSSORI0001-SORT_REDUCEDDATA-FILTERED_V4_74_C50A270_C50A360	outside	7.000000	5.000000	9.000000	1.000000	9.000000	3.000000	2.000000	6.000000	3.000000	4.000000	7.000000	7.000000	2.000000	2.000000	6.000000	7.000000	8.000000	4.000000	4.000000	3.000000	7.000000	7.000000	4.000000	0.000000	6.000000	1.000000	4.000000	8.000000	6.000000	8.000000	6.000000	3.000000	3.000000	1.000000	5.000000	2.000000	3.000000	5.000000	3.000000	1.000000	7.000000	5.000000	3.000000	7.000000	6.000000	3.000000	3.000000	2.000000
SY150504CROSSORI0001-SORT_REDUCEDDATA-FILTERED_V4_74_C50A337.5_C50A427.5	outside	3.000000	2.000000	6.000000	3.000000	1.000000	1.000000	3.000000	3.000000	3.000000	11.000000	4.000000	9.000000	7.000000	2.000000	1.000000	6.000000	7.000000	4.000000	NaN	0.000000	4.000000	0.000000	2.000000	2.000000	5.000000	4.000000	4.000000	6.000000	3.000000	7.000000	10.000000	1.000000	3.000000	2.000000	3.000000	4.000000	3.000000	5.000000	6.000000	5.000000	3.000000	1.000000	1.000000	1.000000	6.000000	2.000000	2.000000	1.000000
SY150504CROSSORI0001-SORT_REDUCEDDATA-FILTERED_V4_77_C50A315_C50A405	outside	12.000000	9.000000	21.000000	2.000000	4.000000	17.000000	15.000000	7.000000	11.000000	8.000000	11.000000	8.000000	9.000000	9.000000	17.000000	11.000000	15.000000	3.000000	9.000000	12.000000	8.000000	9.000000	16.000000	11.000000	10.000000	4.000000	7.000000	17.000000	11.000000	5.000000	3.000000	17.000000	6.000000	7.000000	8.000000	15.000000	5.000000	6.000000	10.000000	10.000000	6.000000	3.000000	13.000000	10.000000	6.000000	8.000000	15.000000	8.000000
SY150504CROSSORI0001-SORT_REDUCEDDATA-FILTERED_V4_77_C50A337.5_C50A427.5	outside	9.000000	6.000000	14.000000	2.000000	9.000000	7.000000	2.000000	6.000000	6.000000	11.000000	10.000000	8.000000	10.000000	6.000000	7.000000	2.000000	9.000000	12.000000	9.000000	6.000000	7.000000	7.000000	15.000000	8.000000	9.000000	9.000000	16.000000	13.000000	6.000000	9.000000	19.000000	5.000000	4.000000	7.000000	14.000000	10.000000	17.000000	10.000000	9.000000	15.000000	7.000000	10.000000	5.000000	6.000000	5.000000	12.000000	7.000000	12.000000
SY150504CROSSORI0001-SORT_REDUCEDDATA-FILTERED_V4_78_C50A270_C50A360	outside	12.000000	7.000000	6.000000	10.000000	11.000000	3.000000	9.000000	9.000000	4.000000	12.000000	9.000000	6.000000	11.000000	9.000000	6.000000	8.000000	12.000000	10.000000	5.000000	6.000000	11.000000	10.000000	14.000000	6.000000	7.000000	7.000000	8.000000	7.000000	14.000000	13.000000	9.000000	14.000000	11.000000	9.000000	11.000000	9.000000	8.000000	9.000000	8.000000	4.000000	9.000000	8.000000	5.000000	14.000000	5.000000	12.000000	7.000000	6.000000
SY150504CROSSORI0001-SORT_REDUCEDDATA-FILTERED_V4_78_C50A292.5_C50A382.5	outside	9.000000	12.000000	5.000000	9.000000	11.000000	9.000000	16.000000	10.000000	10.000000	7.000000	10.000000	13.000000	4.000000	5.000000	8.000000	7.000000	5.000000	9.000000	7.000000	7.000000	9.000000	7.000000	6.000000	3.000000	7.000000	7.000000	11.000000	6.000000	8.000000	12.000000	5.000000	12.000000	10.000000	8.000000	7.000000	16.000000	7.000000	11.000000	10.000000	6.000000	4.000000	11.000000	5.000000	5.000000	10.000000	6.000000	7.000000	12.000000
SY150504CROSSORI0001-SORT_REDUCEDDATA-FILTERED_V4_78_C50A337.5_C50A427.5	outside	4.000000	13.000000	3.000000	8.000000	8.000000	4.000000	6.000000	9.000000	6.000000	8.000000	6.000000	NaN	7.000000	5.000000	2.000000	8.000000	8.000000	8.000000	4.000000	8.000000	5.000000	7.000000	9.000000	7.000000	5.000000	4.000000	7.000000	8.000000	4.000000	11.000000	NaN	5.000000	8.000000	7.000000	7.000000	10.000000	6.000000	8.000000	7.000000	5.000000	4.000000	3.000000	6.000000	8.000000	10.000000	1.000000	1.000000	15.000000
SY150504CROSSORI0001-SORT_REDUCEDDATA-FILTERED_V4_81_C50A270_C50A360	intermediate	13.000000	14.000000	12.000000	7.000000	17.000000	12.000000	11.000000	11.000000	10.000000	11.000000	11.000000	15.000000	8.000000	11.000000	10.000000	10.000000	10.000000	11.000000	6.000000	16.000000	6.000000	12.000000	8.000000	10.000000	14.000000	10.000000	12.000000	12.000000	9.000000	13.000000	15.000000	14.000000	7.000000	10.000000	9.000000	6.000000	9.000000	8.000000	8.000000	7.000000	7.000000	11.000000	7.000000	13.000000	13.000000	8.000000	5.000000	10.000000
SY150504CROSSORI0001-SORT_REDUCEDDATA-FILTERED_V4_81_C50A292.5_C50A382.5	intermediate	12.000000	9.000000	12.000000	10.000000	5.000000	15.000000	14.000000	6.000000	9.000000	8.000000	10.000000	8.000000	6.000000	6.000000	10.000000	5.000000	8.000000	14.000000	13.000000	4.000000	4.000000	10.000000	7.000000	8.000000	15.000000	8.000000	8.000000	11.000000	8.000000	4.000000	8.000000	14.000000	4.000000	8.000000	10.000000	5.000000	3.000000	6.000000	11.000000	7.000000	11.000000	7.000000	11.000000	11.000000	6.000000	6.000000	5.000000	5.000000
SY150504CROSSORI0001-SORT_REDUCEDDATA-FILTERED_V4_81_C50A337.5_C50A427.5	intermediate	8.000000	4.000000	7.000000	8.000000	11.000000	8.000000	8.000000	8.000000	9.000000	8.000000	8.000000	13.000000	7.000000	7.000000	9.000000	4.000000	5.000000	7.000000	6.000000	6.000000	13.000000	6.000000	3.000000	9.000000	4.000000	8.000000	6.000000	5.000000	3.000000	7.000000	NaN	2.000000	5.000000	5.000000	5.000000	6.000000	8.000000	13.000000	5.000000	6.000000	5.000000	7.000000	6.000000	6.000000	7.000000	7.000000	4.000000	8.000000
SY150504CROSSORI0001-SORT_REDUCEDDATA-FILTERED_V4_83_C50A315_C50A405	single	9.000000	3.000000	4.000000	6.000000	6.000000	9.000000	4.000000	9.000000	8.000000	5.000000	5.000000	11.000000	2.000000	6.000000	9.000000	3.000000	7.000000	4.000000	4.000000	4.000000	6.000000	5.000000	5.000000	2.000000	2.000000	4.000000	2.000000	6.000000	9.000000	4.000000	3.000000	5.000000	7.000000	4.000000	4.000000	3.000000	5.000000	5.000000	2.000000	5.000000	5.000000	5.000000	5.000000	6.000000	6.000000	6.000000	8.000000	4.000000
SY150504CROSSORI0001-SORT_REDUCEDDATA-FILTERED_V4_85_C50A292.5_C50A382.5	outside	2.000000	4.000000	5.000000	3.000000	6.000000	1.000000	5.000000	6.000000	6.000000	5.000000	8.000000	4.000000	2.000000	6.000000	10.000000	4.000000	1.000000	5.000000	2.000000	2.000000	7.000000	2.000000	2.000000	6.000000	5.000000	0.000000	4.000000	3.000000	4.000000	3.000000	1.000000	3.000000	5.000000	5.000000	6.000000	7.000000	9.000000	10.000000	5.000000	6.000000	4.000000	3.000000	2.000000	4.000000	1.000000	5.000000	3.000000	2.000000
SY150504CROSSORI0001-SORT_REDUCEDDATA-FILTERED_V4_85_C50A315_C50A405	outside	0.000000	4.000000	4.000000	2.000000	6.000000	1.000000	4.000000	7.000000	6.000000	2.000000	3.000000	10.000000	2.000000	3.000000	3.000000	5.000000	6.000000	5.000000	5.000000	1.000000	2.000000	3.000000	6.000000	5.000000	6.000000	4.000000	0.000000	8.000000	9.000000	3.000000	4.000000	3.000000	5.000000	1.000000	7.000000	6.000000	6.000000	6.000000	2.000000	5.000000	3.000000	6.000000	15.000000	11.000000	4.000000	7.000000	2.000000	3.000000
SY150504CROSSORI0001-SORT_REDUCEDDATA-FILTERED_V4_87_C50A270_C50A360	single	12.000000	8.000000	13.000000	3.000000	10.000000	13.000000	13.000000	2.000000	10.000000	7.000000	8.000000	10.000000	8.000000	8.000000	5.000000	8.000000	8.000000	9.000000	10.000000	6.000000	NaN	11.000000	5.000000	6.000000	12.000000	7.000000	8.000000	7.000000	11.000000	9.000000	6.000000	6.000000	8.000000	12.000000	13.000000	7.000000	8.000000	5.000000	10.000000	6.000000	3.000000	8.000000	7.000000	10.000000	7.000000	10.000000	7.000000	8.000000
SY150504CROSSORI0001-SORT_REDUCEDDATA-FILTERED_V4_87_C50A292.5_C50A382.5	single	15.000000	13.000000	13.000000	5.000000	7.000000	13.000000	11.000000	7.000000	16.000000	12.000000	10.000000	13.000000	8.000000	12.000000	13.000000	9.000000	13.000000	12.000000	9.000000	5.000000	8.000000	10.000000	10.000000	9.000000	10.000000	11.000000	13.000000	9.000000	7.000000	6.000000	11.000000	10.000000	11.000000	9.000000	12.000000	6.000000	14.000000	5.000000	8.000000	7.000000	7.000000	11.000000	8.000000	10.000000	9.000000	10.000000	8.000000	9.000000
SY150504CROSSORI0001-SORT_REDUCEDDATA-FILTERED_V4_89_C50A270_C50A360	outside	14.000000	6.000000	10.000000	8.000000	14.000000	7.000000	14.000000	13.000000	10.000000	8.000000	7.000000	10.000000	8.000000	4.000000	4.000000	10.000000	4.000000	8.000000	9.000000	6.000000	11.000000	8.000000	5.000000	5.000000	16.000000	10.000000	11.000000	8.000000	4.000000	6.000000	7.000000	11.000000	9.000000	8.000000	16.000000	8.000000	11.000000	10.000000	5.000000	9.000000	7.000000	4.000000	13.000000	12.000000	7.000000	12.000000	9.000000	14.000000
SY150504CROSSORI0001-SORT_REDUCEDDATA-FILTERED_V4_89_C50A292.5_C50A382.5	outside	7.000000	14.000000	6.000000	8.000000	5.000000	10.000000	14.000000	10.000000	11.000000	10.000000	8.000000	11.000000	5.000000	14.000000	10.000000	5.000000	14.000000	11.000000	10.000000	10.000000	10.000000	10.000000	7.000000	7.000000	9.000000	8.000000	16.000000	9.000000	3.000000	8.000000	10.000000	14.000000	7.000000	10.000000	13.000000	7.000000	11.000000	8.000000	7.000000	10.000000	14.000000	9.000000	4.000000	8.000000	8.000000	5.000000	6.000000	3.000000
SY150504CROSSORI0001-SORT_REDUCEDDATA-FILTERED_V4_9_C50A270_C50A360	mixture	10.000000	8.000000	7.000000	2.000000	18.000000	6.000000	5.000000	9.000000	8.000000	6.000000	3.000000	9.000000	7.000000	13.000000	3.000000	11.000000	8.000000	4.000000	10.000000	3.000000	6.000000	2.000000	3.000000	3.000000	17.000000	18.000000	7.000000	9.000000	5.000000	12.000000	5.000000	6.000000	10.000000	7.000000	4.000000	12.000000	3.000000	8.000000	8.000000	3.000000	7.000000	8.000000	14.000000	5.000000	3.000000	8.000000	4.000000	12.000000
SY150504CROSSORI0001-SORT_REDUCEDDATA-FILTERED_V4_9_C50A337.5_C50A427.5	mixture	8.000000	10.000000	12.000000	9.000000	7.000000	7.000000	10.000000	6.000000	8.000000	14.000000	8.000000	10.000000	8.000000	6.000000	10.000000	18.000000	7.000000	12.000000	8.000000	9.000000	7.000000	8.000000	2.000000	8.000000	5.000000	12.000000	11.000000	14.000000	10.000000	5.000000	NaN	6.000000	17.000000	10.000000	4.000000	5.000000	10.000000	9.000000	10.000000	9.000000	4.000000	2.000000	10.000000	5.000000	18.000000	7.000000	7.000000	8.000000
SY150504CROSSORI0001-SORT_REDUCEDDATA-FILTERED_V4_92_C50A315_C50A405	single	7.000000	9.000000	11.000000	11.000000	4.000000	4.000000	9.000000	6.000000	4.000000	10.000000	10.000000	6.000000	8.000000	4.000000	7.000000	5.000000	5.000000	2.000000	7.000000	8.000000	9.000000	9.000000	14.000000	2.000000	8.000000	9.000000	6.000000	8.000000	11.000000	6.000000	8.000000	15.000000	10.000000	4.000000	10.000000	5.000000	5.000000	12.000000	4.000000	3.000000	7.000000	6.000000	3.000000	12.000000	4.000000	8.000000	14.000000	7.000000
SY150504CROSSORI0001-SORT_REDUCEDDATA-FILTERED_V4_93_C50A292.5_C50A382.5	intermediate	26.000000	20.000000	24.000000	13.000000	22.000000	22.000000	22.000000	21.000000	24.000000	16.000000	13.000000	20.000000	21.000000	20.000000	29.000000	11.000000	11.000000	22.000000	28.000000	7.000000	19.000000	23.000000	18.000000	19.000000	21.000000	19.000000	21.000000	23.000000	19.000000	19.000000	20.000000	24.000000	24.000000	13.000000	24.000000	28.000000	19.000000	30.000000	27.000000	12.000000	21.000000	33.000000	19.000000	22.000000	10.000000	21.000000	17.000000	17.000000
SY150504CROSSORI0001-SORT_REDUCEDDATA-FILTERED_V4_94_C50A315_C50A405	outside	7.000000	8.000000	9.000000	6.000000	9.000000	6.000000	1.000000	6.000000	7.000000	5.000000	6.000000	4.000000	8.000000	8.000000	8.000000	3.000000	5.000000	6.000000	6.000000	6.000000	4.000000	8.000000	6.000000	3.000000	2.000000	5.000000	3.000000	6.000000	1.000000	7.000000	5.000000	10.000000	5.000000	14.000000	2.000000	5.000000	13.000000	3.000000	4.000000	5.000000	6.000000	10.000000	4.000000	12.000000	2.000000	9.000000	13.000000	4.000000
SY150504CROSSORI0001-SORT_REDUCEDDATA-FILTERED_V4_96_C50A270_C50A360	single	2.000000	5.000000	5.000000	2.000000	6.000000	2.000000	3.000000	2.000000	7.000000	4.000000	2.000000	3.000000	0.000000	4.000000	3.000000	1.000000	2.000000	0.000000	9.000000	3.000000	2.000000	4.000000	4.000000	7.000000	8.000000	4.000000	2.000000	9.000000	2.000000	2.000000	2.000000	8.000000	1.000000	3.000000	5.000000	4.000000	3.000000	3.000000	2.000000	4.000000	3.000000	4.000000	4.000000	8.000000	3.000000	5.000000	1.000000	4.000000
SY150504CROSSORI0001-SORT_REDUCEDDATA-FILTERED_V4_97_C50A270_C50A360	outside	10.000000	8.000000	14.000000	9.000000	15.000000	13.000000	18.000000	8.000000	9.000000	15.000000	5.000000	12.000000	8.000000	7.000000	9.000000	6.000000	4.000000	10.000000	19.000000	11.000000	14.000000	16.000000	11.000000	14.000000	10.000000	5.000000	8.000000	8.000000	7.000000	10.000000	10.000000	13.000000	14.000000	9.000000	9.000000	13.000000	14.000000	4.000000	1.000000	8.000000	9.000000	4.000000	13.000000	20.000000	3.000000	11.000000	4.000000	16.000000
SY150511CROSSORI0001-SORT_REDUCEDDATA-FILTERED_V4_1_C50A90_C50A180	outside	10.000000	5.000000	4.000000	4.000000	6.000000	12.000000	7.000000	9.000000	2.000000	7.000000	3.000000	3.000000	13.000000	2.000000	2.000000	7.000000	5.000000	3.000000	8.000000	9.000000	7.000000	10.000000	11.000000	3.000000	5.000000	8.000000	6.000000	9.000000	3.000000	6.000000	7.000000	6.000000	10.000000	9.000000	4.000000	4.000000	4.000000	7.000000	12.000000	1.000000	4.000000	8.000000	3.000000	7.000000	5.000000	5.000000	5.000000	3.000000
SY150511CROSSORI0001-SORT_REDUCEDDATA-FILTERED_V4_14_C50A135_C50A225	single	8.000000	10.000000	7.000000	8.000000	8.000000	10.000000	14.000000	14.000000	10.000000	15.000000	9.000000	12.000000	13.000000	4.000000	13.000000	11.000000	14.000000	13.000000	11.000000	11.000000	5.000000	15.000000	13.000000	12.000000	8.000000	13.000000	8.000000	12.000000	20.000000	10.000000	9.000000	13.000000	9.000000	7.000000	14.000000	9.000000	8.000000	8.000000	8.000000	7.000000	7.000000	20.000000	16.000000	12.000000	9.000000	12.000000	14.000000	12.000000
SY150511CROSSORI0001-SORT_REDUCEDDATA-FILTERED_V4_14_C50A157.5_C50A247.5	single	10.000000	8.000000	9.000000	8.000000	9.000000	16.000000	8.000000	4.000000	14.000000	6.000000	7.000000	11.000000	14.000000	9.000000	11.000000	8.000000	13.000000	15.000000	13.000000	16.000000	15.000000	16.000000	6.000000	13.000000	12.000000	7.000000	9.000000	13.000000	13.000000	5.000000	12.000000	22.000000	9.000000	11.000000	14.000000	6.000000	10.000000	12.000000	14.000000	12.000000	3.000000	12.000000	8.000000	12.000000	NaN	10.000000	7.000000	8.000000
SY150511CROSSORI0001-SORT_REDUCEDDATA-FILTERED_V4_17_C50A90_C50A180	single	10.000000	7.000000	4.000000	3.000000	8.000000	6.000000	4.000000	3.000000	9.000000	8.000000	2.000000	9.000000	6.000000	12.000000	11.000000	5.000000	5.000000	6.000000	8.000000	3.000000	7.000000	7.000000	2.000000	6.000000	5.000000	8.000000	10.000000	3.000000	4.000000	12.000000	9.000000	5.000000	15.000000	15.000000	9.000000	10.000000	13.000000	6.000000	9.000000	6.000000	4.000000	9.000000	8.000000	7.000000	3.000000	6.000000	7.000000	3.000000
SY150511CROSSORI0001-SORT_REDUCEDDATA-FILTERED_V4_2_C50A112.5_C50A202.5	outside	11.000000	14.000000	9.000000	14.000000	1.000000	9.000000	8.000000	9.000000	15.000000	15.000000	5.000000	9.000000	13.000000	10.000000	16.000000	8.000000	8.000000	13.000000	8.000000	8.000000	NaN	12.000000	16.000000	11.000000	10.000000	5.000000	4.000000	10.000000	8.000000	13.000000	1.000000	7.000000	12.000000	8.000000	11.000000	12.000000	11.000000	4.000000	12.000000	4.000000	10.000000	4.000000	10.000000	11.000000	7.000000	5.000000	11.000000	6.000000
SY150511CROSSORI0001-SORT_REDUCEDDATA-FILTERED_V4_2_C50A135_C50A225	outside	8.000000	11.000000	9.000000	9.000000	9.000000	10.000000	11.000000	12.000000	9.000000	7.000000	11.000000	NaN	8.000000	7.000000	4.000000	7.000000	6.000000	9.000000	4.000000	11.000000	7.000000	10.000000	5.000000	18.000000	4.000000	11.000000	3.000000	6.000000	10.000000	13.000000	2.000000	6.000000	6.000000	11.000000	7.000000	6.000000	8.000000	12.000000	4.000000	9.000000	6.000000	5.000000	11.000000	8.000000	4.000000	9.000000	11.000000	9.000000
SY150511CROSSORI0001-SORT_REDUCEDDATA-FILTERED_V4_2_C50A90_C50A180	outside	19.000000	6.000000	8.000000	5.000000	8.000000	8.000000	6.000000	8.000000	9.000000	9.000000	7.000000	7.000000	20.000000	6.000000	12.000000	3.000000	17.000000	9.000000	7.000000	11.000000	10.000000	6.000000	4.000000	13.000000	7.000000	10.000000	9.000000	10.000000	6.000000	8.000000	5.000000	5.000000	7.000000	14.000000	14.000000	5.000000	6.000000	7.000000	10.000000	6.000000	3.000000	16.000000	6.000000	15.000000	14.000000	8.000000	8.000000	10.000000
SY150511CROSSORI0001-SORT_REDUCEDDATA-FILTERED_V4_21_C50A112.5_C50A202.5	outside	8.000000	2.000000	11.000000	5.000000	13.000000	6.000000	10.000000	5.000000	10.000000	1.000000	9.000000	8.000000	9.000000	7.000000	8.000000	7.000000	9.000000	2.000000	3.000000	8.000000	4.000000	8.000000	4.000000	14.000000	4.000000	5.000000	3.000000	4.000000	7.000000	8.000000	6.000000	7.000000	8.000000	11.000000	7.000000	17.000000	10.000000	4.000000	8.000000	8.000000	7.000000	2.000000	9.000000	6.000000	3.000000	6.000000	8.000000	2.000000
SY150511CROSSORI0001-SORT_REDUCEDDATA-FILTERED_V4_21_C50A135_C50A225	outside	7.000000	5.000000	14.000000	5.000000	6.000000	6.000000	2.000000	5.000000	6.000000	9.000000	1.000000	10.000000	5.000000	4.000000	11.000000	1.000000	8.000000	4.000000	8.000000	15.000000	1.000000	2.000000	2.000000	4.000000	3.000000	5.000000	8.000000	3.000000	13.000000	3.000000	3.000000	5.000000	4.000000	5.000000	18.000000	6.000000	4.000000	5.000000	4.000000	2.000000	11.000000	6.000000	9.000000	4.000000	5.000000	5.000000	5.000000	10.000000
SY150511CROSSORI0001-SORT_REDUCEDDATA-FILTERED_V4_25_C50A112.5_C50A202.5	mixture	8.000000	6.000000	6.000000	4.000000	3.000000	6.000000	9.000000	4.000000	7.000000	5.000000	9.000000	7.000000	4.000000	9.000000	12.000000	9.000000	8.000000	8.000000	11.000000	4.000000	10.000000	7.000000	9.000000	11.000000	6.000000	9.000000	6.000000	6.000000	10.000000	7.000000	9.000000	10.000000	10.000000	9.000000	9.000000	6.000000	4.000000	8.000000	14.000000	9.000000	10.000000	2.000000	6.000000	10.000000	10.000000	9.000000	3.000000	5.000000
SY150511CROSSORI0001-SORT_REDUCEDDATA-FILTERED_V4_25_C50A135_C50A225	mixture	8.000000	14.000000	5.000000	5.000000	10.000000	7.000000	12.000000	7.000000	13.000000	11.000000	15.000000	9.000000	10.000000	1.000000	6.000000	2.000000	8.000000	7.000000	2.000000	9.000000	10.000000	13.000000	7.000000	4.000000	13.000000	8.000000	6.000000	9.000000	12.000000	4.000000	6.000000	11.000000	4.000000	9.000000	12.000000	4.000000	5.000000	5.000000	11.000000	8.000000	9.000000	10.000000	14.000000	7.000000	11.000000	9.000000	11.000000	8.000000
SY150511CROSSORI0001-SORT_REDUCEDDATA-FILTERED_V4_29_C50A112.5_C50A202.5	mixture	6.000000	8.000000	6.000000	0.000000	4.000000	1.000000	3.000000	7.000000	10.000000	5.000000	5.000000	9.000000	8.000000	4.000000	2.000000	9.000000	1.000000	4.000000	4.000000	5.000000	15.000000	5.000000	6.000000	3.000000	7.000000	10.000000	6.000000	7.000000	1.000000	7.000000	6.000000	3.000000	2.000000	1.000000	10.000000	13.000000	5.000000	3.000000	4.000000	4.000000	5.000000	10.000000	1.000000	10.000000	8.000000	5.000000	7.000000	7.000000
SY150511CROSSORI0001-SORT_REDUCEDDATA-FILTERED_V4_29_C50A135_C50A225	mixture	4.000000	12.000000	7.000000	4.000000	7.000000	9.000000	4.000000	4.000000	11.000000	6.000000	15.000000	11.000000	10.000000	8.000000	3.000000	9.000000	11.000000	7.000000	8.000000	7.000000	5.000000	5.000000	9.000000	6.000000	10.000000	8.000000	6.000000	8.000000	5.000000	7.000000	11.000000	6.000000	9.000000	6.000000	7.000000	0.000000	5.000000	5.000000	14.000000	17.000000	2.000000	10.000000	0.000000	5.000000	0.000000	3.000000	10.000000	6.000000
SY150511CROSSORI0001-SORT_REDUCEDDATA-FILTERED_V4_3_C50A135_C50A225	single	3.000000	8.000000	1.000000	4.000000	4.000000	2.000000	4.000000	4.000000	5.000000	4.000000	1.000000	7.000000	3.000000	3.000000	4.000000	5.000000	5.000000	3.000000	2.000000	NaN	7.000000	3.000000	5.000000	10.000000	3.000000	2.000000	1.000000	9.000000	3.000000	8.000000	6.000000	5.000000	2.000000	8.000000	0.000000	3.000000	3.000000	1.000000	3.000000	4.000000	5.000000	8.000000	1.000000	3.000000	8.000000	3.000000	7.000000	3.000000
SY150511CROSSORI0001-SORT_REDUCEDDATA-FILTERED_V4_31_C50A112.5_C50A202.5	mixture	25.000000	15.000000	16.000000	16.000000	9.000000	21.000000	15.000000	16.000000	9.000000	19.000000	14.000000	21.000000	11.000000	26.000000	19.000000	29.000000	16.000000	13.000000	23.000000	22.000000	20.000000	17.000000	24.000000	7.000000	18.000000	14.000000	18.000000	19.000000	23.000000	20.000000	15.000000	28.000000	9.000000	15.000000	17.000000	9.000000	14.000000	12.000000	20.000000	18.000000	19.000000	17.000000	7.000000	19.000000	17.000000	17.000000	9.000000	17.000000
SY150511CROSSORI0001-SORT_REDUCEDDATA-FILTERED_V4_36_C50A112.5_C50A202.5	single	1.000000	7.000000	8.000000	4.000000	7.000000	13.000000	10.000000	8.000000	8.000000	6.000000	8.000000	9.000000	6.000000	13.000000	10.000000	7.000000	9.000000	11.000000	10.000000	6.000000	7.000000	6.000000	7.000000	2.000000	7.000000	8.000000	11.000000	5.000000	5.000000	6.000000	6.000000	11.000000	9.000000	9.000000	2.000000	2.000000	6.000000	9.000000	13.000000	8.000000	7.000000	4.000000	9.000000	9.000000	4.000000	8.000000	6.000000	7.000000
SY150511CROSSORI0001-SORT_REDUCEDDATA-FILTERED_V4_36_C50A90_C50A180	single	5.000000	9.000000	8.000000	4.000000	9.000000	12.000000	6.000000	7.000000	3.000000	4.000000	5.000000	8.000000	11.000000	13.000000	7.000000	8.000000	5.000000	5.000000	6.000000	7.000000	3.000000	8.000000	9.000000	10.000000	6.000000	4.000000	3.000000	5.000000	6.000000	9.000000	2.000000	11.000000	10.000000	7.000000	17.000000	4.000000	6.000000	8.000000	7.000000	4.000000	7.000000	7.000000	2.000000	4.000000	6.000000	6.000000	4.000000	8.000000
SY150511CROSSORI0001-SORT_REDUCEDDATA-FILTERED_V4_38_C50A112.5_C50A202.5	single	12.000000	10.000000	7.000000	10.000000	6.000000	13.000000	11.000000	9.000000	10.000000	8.000000	12.000000	16.000000	13.000000	9.000000	12.000000	9.000000	12.000000	12.000000	16.000000	11.000000	13.000000	14.000000	13.000000	8.000000	15.000000	10.000000	4.000000	7.000000	10.000000	16.000000	5.000000	12.000000	15.000000	11.000000	12.000000	5.000000	10.000000	5.000000	13.000000	6.000000	10.000000	5.000000	12.000000	16.000000	6.000000	5.000000	11.000000	7.000000
SY150511CROSSORI0001-SORT_REDUCEDDATA-FILTERED_V4_38_C50A135_C50A225	single	14.000000	2.000000	7.000000	10.000000	16.000000	6.000000	11.000000	13.000000	10.000000	8.000000	13.000000	15.000000	10.000000	10.000000	9.000000	6.000000	12.000000	8.000000	8.000000	12.000000	5.000000	13.000000	9.000000	7.000000	15.000000	6.000000	7.000000	14.000000	7.000000	8.000000	8.000000	8.000000	11.000000	9.000000	13.000000	8.000000	6.000000	10.000000	7.000000	10.000000	7.000000	6.000000	12.000000	6.000000	11.000000	7.000000	12.000000	11.000000
SY150511CROSSORI0001-SORT_REDUCEDDATA-FILTERED_V4_38_C50A90_C50A180	single	18.000000	8.000000	9.000000	10.000000	5.000000	13.000000	8.000000	13.000000	16.000000	9.000000	8.000000	9.000000	13.000000	9.000000	13.000000	6.000000	20.000000	5.000000	12.000000	17.000000	5.000000	7.000000	10.000000	16.000000	13.000000	2.000000	5.000000	12.000000	8.000000	16.000000	8.000000	6.000000	8.000000	5.000000	21.000000	10.000000	8.000000	12.000000	7.000000	9.000000	5.000000	11.000000	8.000000	7.000000	6.000000	9.000000	13.000000	14.000000
SY150511CROSSORI0001-SORT_REDUCEDDATA-FILTERED_V4_4_C50A157.5_C50A247.5	single	6.000000	6.000000	4.000000	10.000000	6.000000	9.000000	6.000000	6.000000	4.000000	8.000000	4.000000	8.000000	5.000000	2.000000	7.000000	9.000000	2.000000	4.000000	9.000000	5.000000	6.000000	8.000000	8.000000	4.000000	5.000000	6.000000	5.000000	8.000000	5.000000	2.000000	4.000000	5.000000	3.000000	2.000000	6.000000	6.000000	6.000000	4.000000	9.000000	9.000000	5.000000	2.000000	5.000000	5.000000	10.000000	4.000000	6.000000	6.000000
SY150511CROSSORI0001-SORT_REDUCEDDATA-FILTERED_V4_40_C50A90_C50A180	outside	15.000000	10.000000	12.000000	6.000000	14.000000	12.000000	7.000000	13.000000	13.000000	10.000000	13.000000	7.000000	14.000000	10.000000	12.000000	15.000000	12.000000	15.000000	4.000000	7.000000	11.000000	6.000000	13.000000	4.000000	12.000000	8.000000	10.000000	11.000000	11.000000	12.000000	10.000000	14.000000	16.000000	13.000000	11.000000	13.000000	13.000000	14.000000	14.000000	13.000000	7.000000	10.000000	13.000000	11.000000	5.000000	10.000000	11.000000	11.000000
SY150511CROSSORI0001-SORT_REDUCEDDATA-FILTERED_V4_41_C50A112.5_C50A202.5	single	7.000000	8.000000	6.000000	6.000000	8.000000	10.000000	7.000000	5.000000	9.000000	8.000000	4.000000	8.000000	8.000000	9.000000	7.000000	10.000000	6.000000	6.000000	8.000000	8.000000	11.000000	11.000000	5.000000	6.000000	7.000000	13.000000	11.000000	7.000000	10.000000	11.000000	13.000000	11.000000	12.000000	6.000000	9.000000	4.000000	11.000000	7.000000	6.000000	8.000000	12.000000	9.000000	7.000000	14.000000	3.000000	9.000000	4.000000	9.000000
SY150511CROSSORI0001-SORT_REDUCEDDATA-FILTERED_V4_41_C50A135_C50A225	single	7.000000	7.000000	6.000000	8.000000	5.000000	6.000000	6.000000	8.000000	4.000000	8.000000	9.000000	6.000000	10.000000	9.000000	7.000000	11.000000	10.000000	6.000000	10.000000	10.000000	11.000000	5.000000	8.000000	6.000000	12.000000	6.000000	15.000000	5.000000	5.000000	12.000000	8.000000	8.000000	11.000000	6.000000	11.000000	9.000000	10.000000	9.000000	13.000000	8.000000	7.000000	9.000000	12.000000	10.000000	8.000000	11.000000	7.000000	6.000000
SY150511CROSSORI0001-SORT_REDUCEDDATA-FILTERED_V4_42_C50A112.5_C50A202.5	single	3.000000	3.000000	4.000000	5.000000	0.000000	1.000000	5.000000	6.000000	1.000000	2.000000	7.000000	3.000000	3.000000	3.000000	2.000000	5.000000	3.000000	3.000000	3.000000	8.000000	3.000000	5.000000	6.000000	0.000000	NaN	4.000000	1.000000	2.000000	3.000000	4.000000	8.000000	4.000000	5.000000	3.000000	5.000000	4.000000	7.000000	2.000000	8.000000	2.000000	2.000000	4.000000	3.000000	4.000000	5.000000	5.000000	2.000000	1.000000
SY150511CROSSORI0001-SORT_REDUCEDDATA-FILTERED_V4_42_C50A135_C50A225	single	5.000000	5.000000	0.000000	4.000000	1.000000	3.000000	3.000000	3.000000	6.000000	4.000000	6.000000	4.000000	5.000000	4.000000	1.000000	3.000000	4.000000	3.000000	4.000000	3.000000	2.000000	2.000000	8.000000	4.000000	6.000000	6.000000	5.000000	2.000000	5.000000	0.000000	5.000000	4.000000	5.000000	2.000000	3.000000	1.000000	5.000000	3.000000	6.000000	4.000000	3.000000	6.000000	3.000000	7.000000	2.000000	5.000000	6.000000	5.000000
SY150511CROSSORI0001-SORT_REDUCEDDATA-FILTERED_V4_44_C50A112.5_C50A202.5	outside	7.000000	8.000000	6.000000	3.000000	6.000000	7.000000	1.000000	4.000000	2.000000	6.000000	6.000000	2.000000	7.000000	7.000000	10.000000	7.000000	1.000000	6.000000	2.000000	6.000000	5.000000	4.000000	9.000000	4.000000	6.000000	9.000000	5.000000	4.000000	6.000000	5.000000	9.000000	5.000000	7.000000	6.000000	11.000000	5.000000	0.000000	3.000000	11.000000	5.000000	3.000000	8.000000	4.000000	NaN	12.000000	8.000000	4.000000	4.000000
SY150511CROSSORI0001-SORT_REDUCEDDATA-FILTERED_V4_44_C50A90_C50A180	outside	6.000000	4.000000	5.000000	6.000000	7.000000	15.000000	9.000000	5.000000	6.000000	7.000000	8.000000	9.000000	4.000000	4.000000	5.000000	6.000000	7.000000	6.000000	9.000000	12.000000	4.000000	6.000000	2.000000	8.000000	2.000000	8.000000	12.000000	3.000000	7.000000	7.000000	12.000000	7.000000	10.000000	1.000000	9.000000	7.000000	5.000000	6.000000	3.000000	1.000000	9.000000	9.000000	10.000000	4.000000	4.000000	6.000000	7.000000	3.000000
SY150511CROSSORI0001-SORT_REDUCEDDATA-FILTERED_V4_46_C50A157.5_C50A247.5	outside	3.000000	4.000000	9.000000	8.000000	6.000000	6.000000	13.000000	5.000000	7.000000	5.000000	4.000000	7.000000	3.000000	6.000000	7.000000	8.000000	6.000000	6.000000	8.000000	5.000000	3.000000	7.000000	4.000000	5.000000	10.000000	5.000000	10.000000	6.000000	11.000000	6.000000	6.000000	4.000000	4.000000	7.000000	3.000000	8.000000	5.000000	2.000000	8.000000	9.000000	7.000000	1.000000	7.000000	3.000000	5.000000	4.000000	7.000000	8.000000
SY150511CROSSORI0001-SORT_REDUCEDDATA-FILTERED_V4_46_C50A90_C50A180	outside	7.000000	5.000000	12.000000	4.000000	9.000000	9.000000	5.000000	6.000000	5.000000	11.000000	5.000000	3.000000	8.000000	1.000000	14.000000	5.000000	13.000000	6.000000	8.000000	8.000000	11.000000	5.000000	11.000000	3.000000	11.000000	7.000000	8.000000	7.000000	8.000000	4.000000	12.000000	5.000000	12.000000	8.000000	9.000000	9.000000	8.000000	11.000000	5.000000	4.000000	4.000000	2.000000	5.000000	7.000000	2.000000	3.000000	14.000000	3.000000
SY150511CROSSORI0001-SORT_REDUCEDDATA-FILTERED_V4_48_C50A112.5_C50A202.5	outside	8.000000	9.000000	6.000000	9.000000	5.000000	13.000000	10.000000	8.000000	7.000000	8.000000	11.000000	9.000000	5.000000	6.000000	11.000000	13.000000	9.000000	11.000000	9.000000	10.000000	13.000000	9.000000	6.000000	8.000000	11.000000	8.000000	2.000000	10.000000	5.000000	11.000000	6.000000	6.000000	13.000000	11.000000	13.000000	8.000000	10.000000	3.000000	5.000000	2.000000	9.000000	6.000000	11.000000	12.000000	10.000000	7.000000	6.000000	9.000000
SY150511CROSSORI0001-SORT_REDUCEDDATA-FILTERED_V4_48_C50A157.5_C50A247.5	outside	7.000000	3.000000	4.000000	7.000000	3.000000	7.000000	12.000000	7.000000	7.000000	5.000000	4.000000	4.000000	3.000000	11.000000	7.000000	6.000000	6.000000	5.000000	10.000000	6.000000	7.000000	3.000000	8.000000	9.000000	7.000000	9.000000	5.000000	1.000000	7.000000	7.000000	6.000000	3.000000	9.000000	6.000000	9.000000	7.000000	10.000000	7.000000	8.000000	5.000000	7.000000	8.000000	5.000000	4.000000	8.000000	10.000000	7.000000	5.000000
SY150511CROSSORI0001-SORT_REDUCEDDATA-FILTERED_V4_48_C50A90_C50A180	outside	8.000000	6.000000	9.000000	5.000000	9.000000	9.000000	6.000000	6.000000	1.000000	4.000000	12.000000	7.000000	5.000000	8.000000	5.000000	13.000000	16.000000	11.000000	10.000000	7.000000	5.000000	9.000000	6.000000	4.000000	12.000000	12.000000	4.000000	10.000000	10.000000	10.000000	7.000000	6.000000	11.000000	10.000000	13.000000	9.000000	10.000000	12.000000	5.000000	11.000000	4.000000	6.000000	6.000000	15.000000	9.000000	11.000000	14.000000	12.000000
SY150511CROSSORI0001-SORT_REDUCEDDATA-FILTERED_V4_5_C50A112.5_C50A202.5	single	9.000000	11.000000	6.000000	8.000000	10.000000	11.000000	4.000000	8.000000	9.000000	12.000000	8.000000	7.000000	5.000000	7.000000	8.000000	9.000000	5.000000	6.000000	4.000000	9.000000	14.000000	6.000000	12.000000	9.000000	10.000000	7.000000	4.000000	5.000000	6.000000	5.000000	6.000000	7.000000	7.000000	12.000000	8.000000	8.000000	8.000000	6.000000	11.000000	6.000000	7.000000	11.000000	4.000000	9.000000	9.000000	8.000000	6.000000	7.000000
SY150511CROSSORI0001-SORT_REDUCEDDATA-FILTERED_V4_5_C50A90_C50A180	single	12.000000	10.000000	8.000000	5.000000	8.000000	10.000000	11.000000	10.000000	7.000000	7.000000	7.000000	9.000000	4.000000	3.000000	8.000000	7.000000	7.000000	7.000000	1.000000	6.000000	10.000000	8.000000	4.000000	6.000000	7.000000	5.000000	7.000000	10.000000	3.000000	7.000000	8.000000	8.000000	9.000000	8.000000	6.000000	6.000000	5.000000	11.000000	7.000000	6.000000	8.000000	9.000000	8.000000	6.000000	7.000000	5.000000	8.000000	7.000000
SY150511CROSSORI0001-SORT_REDUCEDDATA-FILTERED_V4_56_C50A157.5_C50A247.5	mixture	3.000000	7.000000	4.000000	2.000000	2.000000	10.000000	8.000000	3.000000	8.000000	1.000000	1.000000	4.000000	3.000000	2.000000	3.000000	7.000000	2.000000	5.000000	3.000000	10.000000	11.000000	4.000000	4.000000	6.000000	6.000000	3.000000	4.000000	3.000000	7.000000	2.000000	5.000000	11.000000	6.000000	2.000000	4.000000	4.000000	8.000000	2.000000	0.000000	2.000000	2.000000	4.000000	3.000000	6.000000	13.000000	9.000000	7.000000	7.000000
SY150511CROSSORI0001-SORT_REDUCEDDATA-FILTERED_V4_60_C50A157.5_C50A247.5	mixture	8.000000	2.000000	9.000000	2.000000	7.000000	10.000000	1.000000	8.000000	7.000000	4.000000	7.000000	6.000000	11.000000	4.000000	5.000000	7.000000	9.000000	11.000000	4.000000	5.000000	10.000000	12.000000	3.000000	6.000000	6.000000	2.000000	10.000000	4.000000	2.000000	12.000000	3.000000	8.000000	5.000000	7.000000	7.000000	4.000000	10.000000	1.000000	11.000000	2.000000	5.000000	3.000000	11.000000	7.000000	7.000000	3.000000	5.000000	4.000000
SY150511CROSSORI0001-SORT_REDUCEDDATA-FILTERED_V4_60_C50A90_C50A180	mixture	0.000000	3.000000	4.000000	6.000000	12.000000	2.000000	5.000000	4.000000	2.000000	NaN	9.000000	8.000000	3.000000	2.000000	7.000000	12.000000	13.000000	2.000000	9.000000	2.000000	3.000000	4.000000	3.000000	3.000000	9.000000	6.000000	8.000000	4.000000	3.000000	5.000000	2.000000	6.000000	9.000000	1.000000	2.000000	4.000000	5.000000	4.000000	7.000000	8.000000	6.000000	4.000000	7.000000	5.000000	2.000000	1.000000	4.000000	2.000000
SY150511CROSSORI0001-SORT_REDUCEDDATA-FILTERED_V4_64_C50A112.5_C50A202.5	intermediate	4.000000	4.000000	5.000000	4.000000	4.000000	5.000000	5.000000	3.000000	11.000000	5.000000	8.000000	3.000000	4.000000	6.000000	5.000000	5.000000	4.000000	4.000000	3.000000	3.000000	1.000000	7.000000	7.000000	5.000000	6.000000	3.000000	10.000000	5.000000	2.000000	3.000000	4.000000	7.000000	3.000000	5.000000	5.000000	4.000000	5.000000	3.000000	7.000000	5.000000	3.000000	3.000000	7.000000	8.000000	1.000000	6.000000	5.000000	3.000000
SY150511CROSSORI0001-SORT_REDUCEDDATA-FILTERED_V4_65_C50A90_C50A180	outside	4.000000	4.000000	4.000000	8.000000	7.000000	4.000000	6.000000	2.000000	3.000000	3.000000	2.000000	8.000000	4.000000	4.000000	5.000000	3.000000	2.000000	1.000000	1.000000	8.000000	2.000000	9.000000	2.000000	2.000000	6.000000	4.000000	4.000000	4.000000	4.000000	3.000000	3.000000	3.000000	6.000000	4.000000	0.000000	3.000000	1.000000	6.000000	1.000000	3.000000	4.000000	7.000000	3.000000	6.000000	1.000000	4.000000	8.000000	NaN
SY150511CROSSORI0001-SORT_REDUCEDDATA-FILTERED_V4_69_C50A112.5_C50A202.5	outside	5.000000	10.000000	6.000000	6.000000	7.000000	8.000000	7.000000	9.000000	7.000000	13.000000	9.000000	10.000000	3.000000	8.000000	11.000000	10.000000	7.000000	10.000000	6.000000	9.000000	4.000000	4.000000	7.000000	10.000000	5.000000	10.000000	4.000000	6.000000	7.000000	6.000000	10.000000	4.000000	12.000000	8.000000	5.000000	9.000000	10.000000	9.000000	9.000000	4.000000	8.000000	11.000000	4.000000	10.000000	10.000000	10.000000	4.000000	5.000000
SY150511CROSSORI0001-SORT_REDUCEDDATA-FILTERED_V4_69_C50A135_C50A225	outside	4.000000	10.000000	6.000000	10.000000	5.000000	9.000000	12.000000	7.000000	12.000000	12.000000	10.000000	10.000000	7.000000	6.000000	8.000000	10.000000	10.000000	6.000000	6.000000	5.000000	13.000000	6.000000	10.000000	7.000000	4.000000	5.000000	9.000000	10.000000	6.000000	4.000000	6.000000	11.000000	8.000000	11.000000	10.000000	10.000000	7.000000	14.000000	11.000000	3.000000	6.000000	7.000000	9.000000	5.000000	7.000000	11.000000	7.000000	8.000000
SY150511CROSSORI0001-SORT_REDUCEDDATA-FILTERED_V4_69_C50A90_C50A180	outside	8.000000	10.000000	7.000000	5.000000	5.000000	8.000000	9.000000	7.000000	7.000000	2.000000	7.000000	4.000000	10.000000	4.000000	10.000000	6.000000	9.000000	8.000000	7.000000	12.000000	9.000000	2.000000	10.000000	4.000000	14.000000	3.000000	7.000000	4.000000	7.000000	13.000000	5.000000	6.000000	10.000000	4.000000	11.000000	9.000000	7.000000	8.000000	8.000000	7.000000	5.000000	10.000000	6.000000	8.000000	6.000000	7.000000	13.000000	10.000000
SY150511CROSSORI0001-SORT_REDUCEDDATA-FILTERED_V4_7_C50A112.5_C50A202.5	outside	6.000000	5.000000	3.000000	5.000000	3.000000	7.000000	3.000000	4.000000	5.000000	4.000000	3.000000	3.000000	3.000000	7.000000	4.000000	3.000000	5.000000	6.000000	3.000000	5.000000	5.000000	5.000000	7.000000	4.000000	5.000000	4.000000	2.000000	2.000000	3.000000	2.000000	6.000000	2.000000	3.000000	2.000000	8.000000	2.000000	2.000000	2.000000	6.000000	5.000000	4.000000	3.000000	0.000000	7.000000	4.000000	5.000000	3.000000	2.000000
SY150511CROSSORI0001-SORT_REDUCEDDATA-FILTERED_V4_7_C50A90_C50A180	outside	5.000000	3.000000	8.000000	2.000000	2.000000	7.000000	2.000000	4.000000	3.000000	4.000000	4.000000	4.000000	6.000000	5.000000	5.000000	3.000000	8.000000	3.000000	4.000000	5.000000	4.000000	5.000000	5.000000	6.000000	6.000000	3.000000	6.000000	5.000000	3.000000	3.000000	3.000000	4.000000	3.000000	9.000000	3.000000	5.000000	3.000000	6.000000	2.000000	5.000000	1.000000	4.000000	5.000000	4.000000	3.000000	4.000000	2.000000	3.000000
SY150511CROSSORI0001-SORT_REDUCEDDATA-FILTERED_V4_72_C50A112.5_C50A202.5	outside	7.000000	11.000000	6.000000	2.000000	5.000000	3.000000	6.000000	5.000000	3.000000	7.000000	2.000000	8.000000	7.000000	3.000000	5.000000	9.000000	3.000000	4.000000	4.000000	3.000000	7.000000	1.000000	8.000000	3.000000	2.000000	3.000000	4.000000	7.000000	5.000000	4.000000	3.000000	2.000000	4.000000	6.000000	3.000000	3.000000	5.000000	5.000000	8.000000	1.000000	4.000000	7.000000	5.000000	7.000000	1.000000	3.000000	0.000000	6.000000
SY150511CROSSORI0001-SORT_REDUCEDDATA-FILTERED_V4_73_C50A112.5_C50A202.5	outside	2.000000	8.000000	4.000000	8.000000	2.000000	5.000000	7.000000	9.000000	1.000000	9.000000	11.000000	2.000000	8.000000	4.000000	3.000000	9.000000	4.000000	8.000000	6.000000	5.000000	6.000000	7.000000	7.000000	5.000000	7.000000	8.000000	2.000000	7.000000	6.000000	10.000000	0.000000	1.000000	8.000000	9.000000	1.000000	3.000000	8.000000	8.000000	9.000000	3.000000	6.000000	6.000000	5.000000	5.000000	5.000000	7.000000	5.000000	2.000000
SY150511CROSSORI0001-SORT_REDUCEDDATA-FILTERED_V4_73_C50A157.5_C50A247.5	outside	4.000000	0.000000	3.000000	2.000000	7.000000	2.000000	6.000000	1.000000	5.000000	7.000000	2.000000	2.000000	3.000000	3.000000	2.000000	4.000000	5.000000	9.000000	1.000000	7.000000	6.000000	6.000000	5.000000	1.000000	9.000000	4.000000	10.000000	5.000000	1.000000	1.000000	0.000000	2.000000	1.000000	3.000000	10.000000	2.000000	2.000000	3.000000	10.000000	5.000000	5.000000	3.000000	2.000000	2.000000	3.000000	4.000000	3.000000	3.000000
SY150511CROSSORI0001-SORT_REDUCEDDATA-FILTERED_V4_73_C50A90_C50A180	outside	3.000000	4.000000	8.000000	8.000000	4.000000	7.000000	3.000000	4.000000	6.000000	11.000000	3.000000	9.000000	6.000000	7.000000	9.000000	6.000000	9.000000	4.000000	7.000000	6.000000	12.000000	4.000000	7.000000	11.000000	6.000000	4.000000	8.000000	7.000000	11.000000	6.000000	4.000000	11.000000	10.000000	NaN	16.000000	4.000000	5.000000	10.000000	5.000000	10.000000	7.000000	6.000000	3.000000	8.000000	12.000000	3.000000	7.000000	4.000000
SY150511CROSSORI0001-SORT_REDUCEDDATA-FILTERED_V4_74_C50A112.5_C50A202.5	outside	4.000000	5.000000	4.000000	4.000000	3.000000	5.000000	7.000000	5.000000	5.000000	1.000000	8.000000	5.000000	6.000000	6.000000	6.000000	10.000000	6.000000	1.000000	8.000000	7.000000	10.000000	3.000000	7.000000	2.000000	5.000000	3.000000	2.000000	3.000000	3.000000	2.000000	3.000000	5.000000	5.000000	6.000000	5.000000	4.000000	7.000000	4.000000	3.000000	5.000000	3.000000	9.000000	5.000000	5.000000	5.000000	8.000000	3.000000	2.000000
SY150511CROSSORI0001-SORT_REDUCEDDATA-FILTERED_V4_74_C50A90_C50A180	outside	6.000000	5.000000	6.000000	1.000000	3.000000	3.000000	5.000000	7.000000	4.000000	5.000000	5.000000	3.000000	3.000000	0.000000	1.000000	NaN	12.000000	6.000000	4.000000	6.000000	5.000000	3.000000	6.000000	2.000000	6.000000	3.000000	3.000000	8.000000	4.000000	3.000000	5.000000	7.000000	9.000000	3.000000	5.000000	4.000000	3.000000	4.000000	5.000000	6.000000	3.000000	8.000000	3.000000	6.000000	2.000000	3.000000	1.000000	9.000000
SY150511CROSSORI0001-SORT_REDUCEDDATA-FILTERED_V4_80_C50A112.5_C50A202.5	intermediate	3.000000	7.000000	9.000000	4.000000	9.000000	6.000000	NaN	2.000000	3.000000	4.000000	4.000000	3.000000	7.000000	7.000000	6.000000	7.000000	4.000000	2.000000	4.000000	4.000000	7.000000	1.000000	7.000000	4.000000	6.000000	3.000000	8.000000	6.000000	8.000000	7.000000	5.000000	5.000000	5.000000	5.000000	5.000000	5.000000	6.000000	4.000000	4.000000	8.000000	7.000000	11.000000	7.000000	3.000000	3.000000	4.000000	4.000000	3.000000
SY150511CROSSORI0001-SORT_REDUCEDDATA-FILTERED_V4_80_C50A90_C50A180	intermediate	10.000000	8.000000	6.000000	7.000000	4.000000	3.000000	5.000000	6.000000	8.000000	6.000000	5.000000	4.000000	9.000000	8.000000	7.000000	5.000000	5.000000	8.000000	8.000000	5.000000	3.000000	7.000000	6.000000	4.000000	6.000000	8.000000	2.000000	8.000000	3.000000	8.000000	6.000000	4.000000	4.000000	8.000000	12.000000	NaN	4.000000	6.000000	3.000000	10.000000	2.000000	3.000000	8.000000	5.000000	5.000000	4.000000	8.000000	6.000000
SY150511CROSSORI0001-SORT_REDUCEDDATA-FILTERED_V4_84_C50A112.5_C50A202.5	single	4.000000	8.000000	3.000000	5.000000	3.000000	4.000000	3.000000	5.000000	4.000000	2.000000	4.000000	5.000000	2.000000	6.000000	2.000000	7.000000	11.000000	5.000000	0.000000	3.000000	4.000000	4.000000	6.000000	4.000000	4.000000	3.000000	5.000000	8.000000	1.000000	3.000000	7.000000	2.000000	6.000000	9.000000	6.000000	0.000000	3.000000	7.000000	8.000000	5.000000	5.000000	3.000000	3.000000	4.000000	3.000000	0.000000	2.000000	3.000000
SY150511CROSSORI0001-SORT_REDUCEDDATA-FILTERED_V4_85_C50A157.5_C50A247.5	outside	8.000000	5.000000	10.000000	4.000000	7.000000	9.000000	7.000000	2.000000	11.000000	7.000000	7.000000	10.000000	4.000000	5.000000	5.000000	5.000000	9.000000	7.000000	3.000000	4.000000	5.000000	11.000000	3.000000	3.000000	5.000000	9.000000	4.000000	1.000000	5.000000	8.000000	7.000000	6.000000	4.000000	3.000000	8.000000	5.000000	5.000000	6.000000	10.000000	4.000000	7.000000	5.000000	4.000000	4.000000	7.000000	5.000000	5.000000	6.000000
SY150511CROSSORI0001-SORT_REDUCEDDATA-FILTERED_V4_89_C50A90_C50A180	outside	7.000000	8.000000	8.000000	8.000000	7.000000	6.000000	5.000000	9.000000	6.000000	12.000000	10.000000	8.000000	10.000000	9.000000	8.000000	9.000000	6.000000	9.000000	6.000000	10.000000	16.000000	6.000000	7.000000	8.000000	11.000000	8.000000	10.000000	9.000000	11.000000	9.000000	6.000000	9.000000	13.000000	8.000000	11.000000	10.000000	6.000000	8.000000	4.000000	15.000000	6.000000	7.000000	9.000000	7.000000	11.000000	7.000000	15.000000	12.000000
SY150511CROSSORI0001-SORT_REDUCEDDATA-FILTERED_V4_93_C50A135_C50A225	single	21.000000	16.000000	18.000000	22.000000	20.000000	19.000000	17.000000	23.000000	13.000000	14.000000	16.000000	17.000000	9.000000	19.000000	18.000000	12.000000	28.000000	15.000000	14.000000	18.000000	15.000000	13.000000	15.000000	13.000000	24.000000	18.000000	7.000000	13.000000	25.000000	12.000000	17.000000	9.000000	17.000000	13.000000	15.000000	12.000000	13.000000	22.000000	24.000000	9.000000	21.000000	11.000000	20.000000	13.000000	17.000000	9.000000	9.000000	25.000000
SY150511CROSSORI0001-SORT_REDUCEDDATA-FILTERED_V4_97_C50A135_C50A225	single	4.000000	1.000000	2.000000	2.000000	8.000000	3.000000	0.000000	5.000000	6.000000	5.000000	2.000000	7.000000	3.000000	1.000000	2.000000	5.000000	3.000000	5.000000	5.000000	1.000000	4.000000	2.000000	1.000000	4.000000	4.000000	0.000000	3.000000	6.000000	2.000000	1.000000	2.000000	5.000000	3.000000	3.000000	7.000000	2.000000	4.000000	1.000000	6.000000	2.000000	2.000000	7.000000	4.000000	6.000000	2.000000	4.000000	5.000000	0.000000
SY150511CROSSORI0001-SORT_REDUCEDDATA-FILTERED_V4_98_C50A135_C50A225	outside	14.000000	9.000000	13.000000	13.000000	5.000000	6.000000	8.000000	12.000000	19.000000	5.000000	9.000000	7.000000	7.000000	6.000000	8.000000	8.000000	15.000000	19.000000	13.000000	9.000000	7.000000	8.000000	17.000000	9.000000	8.000000	21.000000	2.000000	12.000000	10.000000	10.000000	14.000000	11.000000	7.000000	9.000000	7.000000	6.000000	3.000000	5.000000	12.000000	15.000000	8.000000	11.000000	15.000000	6.000000	15.000000	7.000000	7.000000	6.000000
SY150527CROSSORI0001-SORT_REDUCEDDATA-FILTERED_V4_12_C50A337.5_C50A427.5	outside	7.000000	12.000000	4.000000	3.000000	9.000000	5.000000	5.000000	5.000000	5.000000	6.000000	10.000000	7.000000	7.000000	9.000000	9.000000	4.000000	5.000000	15.000000	2.000000	12.000000	9.000000	4.000000	4.000000	11.000000	1.000000	4.000000	12.000000	6.000000	NaN	6.000000	1.000000	4.000000	8.000000	8.000000	11.000000	6.000000	2.000000	11.000000	2.000000	8.000000	9.000000	3.000000	12.000000	4.000000	2.000000	5.000000	3.000000	9.000000
SY150527CROSSORI0001-SORT_REDUCEDDATA-FILTERED_V4_17_C50A270_C50A360	outside	5.000000	7.000000	11.000000	10.000000	11.000000	11.000000	7.000000	10.000000	6.000000	17.000000	2.000000	13.000000	3.000000	4.000000	8.000000	6.000000	11.000000	3.000000	4.000000	6.000000	9.000000	8.000000	13.000000	14.000000	5.000000	2.000000	4.000000	7.000000	14.000000	9.000000	9.000000	9.000000	9.000000	11.000000	16.000000	5.000000	11.000000	7.000000	9.000000	19.000000	9.000000	8.000000	5.000000	14.000000	10.000000	14.000000	10.000000	8.000000
SY150527CROSSORI0001-SORT_REDUCEDDATA-FILTERED_V4_17_C50A337.5_C50A427.5	outside	9.000000	15.000000	9.000000	6.000000	12.000000	9.000000	5.000000	6.000000	3.000000	7.000000	5.000000	14.000000	15.000000	5.000000	10.000000	3.000000	9.000000	9.000000	3.000000	13.000000	7.000000	15.000000	5.000000	9.000000	8.000000	7.000000	15.000000	16.000000	11.000000	13.000000	10.000000	5.000000	8.000000	3.000000	5.000000	9.000000	11.000000	18.000000	2.000000	14.000000	8.000000	3.000000	6.000000	7.000000	8.000000	16.000000	3.000000	9.000000
SY150527CROSSORI0001-SORT_REDUCEDDATA-FILTERED_V4_2_C50A292.5_C50A382.5	outside	12.000000	13.000000	5.000000	7.000000	8.000000	9.000000	6.000000	5.000000	9.000000	11.000000	20.000000	8.000000	12.000000	10.000000	9.000000	13.000000	10.000000	11.000000	16.000000	15.000000	13.000000	5.000000	10.000000	14.000000	13.000000	12.000000	11.000000	6.000000	5.000000	12.000000	7.000000	13.000000	13.000000	11.000000	9.000000	7.000000	10.000000	13.000000	11.000000	2.000000	7.000000	17.000000	6.000000	8.000000	9.000000	9.000000	12.000000	11.000000
SY150527CROSSORI0001-SORT_REDUCEDDATA-FILTERED_V4_21_C50A270_C50A360	single	7.000000	5.000000	3.000000	6.000000	5.000000	6.000000	5.000000	5.000000	11.000000	NaN	5.000000	5.000000	9.000000	3.000000	7.000000	3.000000	7.000000	4.000000	5.000000	4.000000	8.000000	5.000000	7.000000	4.000000	9.000000	4.000000	11.000000	10.000000	13.000000	11.000000	5.000000	5.000000	4.000000	10.000000	9.000000	6.000000	12.000000	7.000000	6.000000	12.000000	5.000000	8.000000	8.000000	5.000000	6.000000	8.000000	7.000000	13.000000
SY150527CROSSORI0001-SORT_REDUCEDDATA-FILTERED_V4_25_C50A270_C50A360	single	10.000000	8.000000	8.000000	8.000000	6.000000	11.000000	11.000000	12.000000	18.000000	9.000000	10.000000	9.000000	9.000000	6.000000	16.000000	12.000000	8.000000	7.000000	7.000000	7.000000	11.000000	5.000000	9.000000	9.000000	7.000000	15.000000	14.000000	7.000000	16.000000	7.000000	5.000000	13.000000	12.000000	10.000000	11.000000	12.000000	21.000000	14.000000	10.000000	13.000000	7.000000	5.000000	13.000000	14.000000	8.000000	10.000000	19.000000	8.000000
SY150527CROSSORI0001-SORT_REDUCEDDATA-FILTERED_V4_25_C50A292.5_C50A382.5	single	8.000000	6.000000	11.000000	19.000000	17.000000	12.000000	14.000000	10.000000	2.000000	12.000000	7.000000	20.000000	18.000000	13.000000	6.000000	13.000000	7.000000	9.000000	12.000000	13.000000	12.000000	11.000000	13.000000	13.000000	9.000000	12.000000	14.000000	13.000000	7.000000	11.000000	11.000000	13.000000	15.000000	9.000000	12.000000	10.000000	11.000000	11.000000	10.000000	5.000000	20.000000	20.000000	12.000000	1.000000	6.000000	9.000000	6.000000	16.000000
SY150527CROSSORI0001-SORT_REDUCEDDATA-FILTERED_V4_25_C50A315_C50A405	single	14.000000	7.000000	9.000000	20.000000	5.000000	17.000000	20.000000	8.000000	9.000000	9.000000	10.000000	11.000000	12.000000	17.000000	7.000000	11.000000	10.000000	13.000000	7.000000	11.000000	9.000000	8.000000	7.000000	6.000000	10.000000	10.000000	21.000000	8.000000	10.000000	7.000000	15.000000	9.000000	7.000000	5.000000	5.000000	6.000000	11.000000	12.000000	8.000000	2.000000	6.000000	4.000000	11.000000	17.000000	8.000000	12.000000	8.000000	NaN
SY150527CROSSORI0001-SORT_REDUCEDDATA-FILTERED_V4_27_C50A292.5_C50A382.5	single	7.000000	5.000000	8.000000	11.000000	17.000000	6.000000	4.000000	3.000000	3.000000	8.000000	4.000000	8.000000	10.000000	9.000000	9.000000	7.000000	7.000000	5.000000	1.000000	5.000000	8.000000	5.000000	9.000000	8.000000	5.000000	16.000000	9.000000	6.000000	7.000000	13.000000	5.000000	3.000000	11.000000	6.000000	13.000000	11.000000	12.000000	8.000000	4.000000	10.000000	15.000000	10.000000	7.000000	7.000000	8.000000	6.000000	13.000000	14.000000
SY150527CROSSORI0001-SORT_REDUCEDDATA-FILTERED_V4_29_C50A292.5_C50A382.5	mixture	10.000000	9.000000	1.000000	4.000000	4.000000	15.000000	14.000000	5.000000	8.000000	7.000000	7.000000	4.000000	9.000000	10.000000	6.000000	3.000000	8.000000	13.000000	19.000000	6.000000	3.000000	6.000000	12.000000	12.000000	13.000000	19.000000	8.000000	2.000000	8.000000	9.000000	16.000000	19.000000	3.000000	5.000000	9.000000	11.000000	8.000000	3.000000	16.000000	4.000000	8.000000	11.000000	9.000000	13.000000	5.000000	1.000000	7.000000	11.000000
SY150527CROSSORI0001-SORT_REDUCEDDATA-FILTERED_V4_29_C50A337.5_C50A427.5	mixture	12.000000	18.000000	8.000000	5.000000	8.000000	10.000000	4.000000	13.000000	5.000000	12.000000	14.000000	8.000000	18.000000	6.000000	7.000000	6.000000	10.000000	14.000000	10.000000	8.000000	14.000000	7.000000	17.000000	11.000000	10.000000	3.000000	5.000000	5.000000	5.000000	6.000000	13.000000	12.000000	6.000000	7.000000	8.000000	5.000000	6.000000	17.000000	4.000000	6.000000	14.000000	9.000000	11.000000	14.000000	9.000000	6.000000	8.000000	16.000000
SY150527CROSSORI0001-SORT_REDUCEDDATA-FILTERED_V4_3_C50A315_C50A405	single	6.000000	6.000000	6.000000	3.000000	1.000000	4.000000	7.000000	7.000000	1.000000	5.000000	5.000000	5.000000	7.000000	2.000000	8.000000	4.000000	0.000000	2.000000	10.000000	5.000000	3.000000	5.000000	7.000000	11.000000	6.000000	3.000000	5.000000	6.000000	2.000000	10.000000	5.000000	5.000000	5.000000	2.000000	6.000000	5.000000	2.000000	4.000000	5.000000	2.000000	4.000000	7.000000	6.000000	3.000000	7.000000	8.000000	2.000000	11.000000
SY150527CROSSORI0001-SORT_REDUCEDDATA-FILTERED_V4_31_C50A270_C50A360	mixture	21.000000	19.000000	11.000000	17.000000	20.000000	11.000000	16.000000	9.000000	16.000000	8.000000	10.000000	9.000000	16.000000	8.000000	15.000000	13.000000	10.000000	13.000000	13.000000	15.000000	13.000000	7.000000	18.000000	9.000000	13.000000	6.000000	13.000000	9.000000	11.000000	11.000000	20.000000	13.000000	17.000000	10.000000	15.000000	18.000000	17.000000	12.000000	18.000000	10.000000	14.000000	9.000000	13.000000	9.000000	10.000000	7.000000	9.000000	9.000000
SY150527CROSSORI0001-SORT_REDUCEDDATA-FILTERED_V4_31_C50A292.5_C50A382.5	mixture	17.000000	12.000000	12.000000	29.000000	17.000000	18.000000	14.000000	11.000000	13.000000	13.000000	10.000000	12.000000	26.000000	18.000000	20.000000	18.000000	11.000000	19.000000	20.000000	15.000000	15.000000	15.000000	20.000000	13.000000	6.000000	20.000000	16.000000	13.000000	21.000000	25.000000	19.000000	3.000000	11.000000	9.000000	16.000000	12.000000	8.000000	11.000000	15.000000	17.000000	22.000000	15.000000	14.000000	17.000000	15.000000	6.000000	16.000000	17.000000
SY150527CROSSORI0001-SORT_REDUCEDDATA-FILTERED_V4_31_C50A337.5_C50A427.5	mixture	22.000000	NaN	15.000000	17.000000	22.000000	10.000000	21.000000	9.000000	12.000000	11.000000	15.000000	16.000000	15.000000	16.000000	14.000000	17.000000	12.000000	9.000000	10.000000	17.000000	22.000000	13.000000	14.000000	13.000000	6.000000	10.000000	6.000000	10.000000	10.000000	9.000000	12.000000	12.000000	20.000000	15.000000	20.000000	7.000000	6.000000	14.000000	14.000000	20.000000	16.000000	10.000000	13.000000	15.000000	13.000000	13.000000	8.000000	7.000000
SY150527CROSSORI0001-SORT_REDUCEDDATA-FILTERED_V4_37_C50A292.5_C50A382.5	outside	4.000000	5.000000	6.000000	10.000000	12.000000	9.000000	4.000000	5.000000	8.000000	8.000000	9.000000	5.000000	6.000000	5.000000	2.000000	7.000000	7.000000	2.000000	7.000000	5.000000	7.000000	2.000000	3.000000	6.000000	8.000000	3.000000	7.000000	10.000000	4.000000	3.000000	4.000000	3.000000	5.000000	7.000000	1.000000	1.000000	3.000000	4.000000	5.000000	4.000000	9.000000	2.000000	1.000000	7.000000	6.000000	8.000000	5.000000	5.000000
SY150527CROSSORI0001-SORT_REDUCEDDATA-FILTERED_V4_40_C50A292.5_C50A382.5	outside	11.000000	6.000000	8.000000	NaN	13.000000	4.000000	6.000000	8.000000	5.000000	8.000000	5.000000	8.000000	7.000000	9.000000	13.000000	9.000000	6.000000	12.000000	9.000000	3.000000	11.000000	12.000000	7.000000	5.000000	5.000000	11.000000	10.000000	7.000000	9.000000	14.000000	7.000000	12.000000	11.000000	10.000000	9.000000	8.000000	9.000000	10.000000	10.000000	9.000000	15.000000	6.000000	10.000000	9.000000	8.000000	14.000000	14.000000	7.000000
SY150527CROSSORI0001-SORT_REDUCEDDATA-FILTERED_V4_40_C50A315_C50A405	outside	15.000000	15.000000	13.000000	10.000000	5.000000	14.000000	13.000000	18.000000	4.000000	3.000000	5.000000	7.000000	7.000000	8.000000	8.000000	9.000000	14.000000	6.000000	11.000000	6.000000	10.000000	6.000000	7.000000	7.000000	8.000000	8.000000	8.000000	8.000000	9.000000	8.000000	12.000000	5.000000	3.000000	9.000000	11.000000	7.000000	12.000000	7.000000	12.000000	10.000000	8.000000	8.000000	6.000000	6.000000	4.000000	12.000000	8.000000	15.000000
SY150527CROSSORI0001-SORT_REDUCEDDATA-FILTERED_V4_40_C50A337.5_C50A427.5	outside	17.000000	17.000000	10.000000	11.000000	9.000000	9.000000	11.000000	13.000000	13.000000	17.000000	10.000000	8.000000	3.000000	11.000000	9.000000	9.000000	9.000000	7.000000	6.000000	16.000000	12.000000	4.000000	12.000000	7.000000	2.000000	7.000000	7.000000	5.000000	13.000000	9.000000	11.000000	3.000000	8.000000	11.000000	4.000000	10.000000	4.000000	7.000000	6.000000	6.000000	4.000000	3.000000	5.000000	7.000000	11.000000	4.000000	3.000000	3.000000
SY150527CROSSORI0001-SORT_REDUCEDDATA-FILTERED_V4_41_C50A315_C50A405	single	8.000000	8.000000	9.000000	8.000000	8.000000	10.000000	6.000000	6.000000	6.000000	7.000000	6.000000	7.000000	6.000000	8.000000	11.000000	8.000000	5.000000	5.000000	9.000000	11.000000	5.000000	12.000000	14.000000	11.000000	7.000000	13.000000	9.000000	7.000000	7.000000	6.000000	7.000000	6.000000	8.000000	6.000000	12.000000	8.000000	13.000000	6.000000	6.000000	7.000000	12.000000	12.000000	13.000000	11.000000	9.000000	11.000000	10.000000	NaN
SY150527CROSSORI0001-SORT_REDUCEDDATA-FILTERED_V4_42_C50A270_C50A360	outside	14.000000	13.000000	12.000000	7.000000	17.000000	10.000000	19.000000	9.000000	14.000000	9.000000	8.000000	13.000000	9.000000	10.000000	11.000000	9.000000	11.000000	17.000000	12.000000	14.000000	17.000000	5.000000	13.000000	5.000000	13.000000	4.000000	18.000000	14.000000	NaN	20.000000	11.000000	14.000000	12.000000	13.000000	12.000000	7.000000	24.000000	14.000000	12.000000	9.000000	10.000000	6.000000	11.000000	9.000000	19.000000	6.000000	9.000000	18.000000
SY150527CROSSORI0001-SORT_REDUCEDDATA-FILTERED_V4_42_C50A292.5_C50A382.5	outside	10.000000	9.000000	14.000000	19.000000	8.000000	9.000000	11.000000	12.000000	6.000000	7.000000	7.000000	9.000000	12.000000	8.000000	13.000000	18.000000	11.000000	13.000000	7.000000	13.000000	6.000000	10.000000	12.000000	13.000000	5.000000	9.000000	19.000000	10.000000	15.000000	13.000000	10.000000	7.000000	15.000000	21.000000	10.000000	11.000000	13.000000	10.000000	18.000000	17.000000	23.000000	20.000000	13.000000	14.000000	11.000000	14.000000	17.000000	16.000000
SY150527CROSSORI0001-SORT_REDUCEDDATA-FILTERED_V4_42_C50A337.5_C50A427.5	outside	11.000000	20.000000	13.000000	12.000000	13.000000	5.000000	14.000000	13.000000	10.000000	12.000000	8.000000	11.000000	7.000000	6.000000	18.000000	10.000000	14.000000	12.000000	6.000000	16.000000	19.000000	4.000000	17.000000	14.000000	10.000000	8.000000	5.000000	6.000000	6.000000	15.000000	13.000000	11.000000	8.000000	12.000000	6.000000	16.000000	11.000000	10.000000	13.000000	12.000000	10.000000	6.000000	12.000000	13.000000	14.000000	6.000000	7.000000	14.000000
SY150527CROSSORI0001-SORT_REDUCEDDATA-FILTERED_V4_43_C50A270_C50A360	single	11.000000	13.000000	9.000000	9.000000	3.000000	5.000000	9.000000	8.000000	3.000000	5.000000	13.000000	3.000000	11.000000	2.000000	6.000000	6.000000	3.000000	8.000000	6.000000	9.000000	10.000000	10.000000	6.000000	4.000000	5.000000	7.000000	9.000000	12.000000	4.000000	3.000000	10.000000	7.000000	5.000000	9.000000	9.000000	6.000000	4.000000	4.000000	12.000000	5.000000	10.000000	3.000000	9.000000	8.000000	5.000000	9.000000	9.000000	8.000000
SY150527CROSSORI0001-SORT_REDUCEDDATA-FILTERED_V4_43_C50A315_C50A405	single	12.000000	6.000000	17.000000	10.000000	14.000000	4.000000	12.000000	11.000000	5.000000	7.000000	5.000000	13.000000	6.000000	7.000000	13.000000	5.000000	12.000000	7.000000	3.000000	4.000000	7.000000	7.000000	10.000000	5.000000	3.000000	5.000000	7.000000	3.000000	3.000000	3.000000	8.000000	3.000000	5.000000	8.000000	6.000000	5.000000	8.000000	9.000000	7.000000	7.000000	12.000000	4.000000	7.000000	14.000000	7.000000	8.000000	9.000000	NaN
SY150527CROSSORI0001-SORT_REDUCEDDATA-FILTERED_V4_43_C50A337.5_C50A427.5	single	9.000000	9.000000	11.000000	5.000000	8.000000	10.000000	8.000000	4.000000	4.000000	7.000000	3.000000	5.000000	5.000000	7.000000	9.000000	9.000000	7.000000	11.000000	3.000000	8.000000	11.000000	11.000000	3.000000	5.000000	7.000000	5.000000	4.000000	10.000000	5.000000	5.000000	6.000000	5.000000	5.000000	3.000000	5.000000	5.000000	7.000000	9.000000	3.000000	4.000000	3.000000	8.000000	7.000000	2.000000	3.000000	7.000000	10.000000	6.000000
SY150527CROSSORI0001-SORT_REDUCEDDATA-FILTERED_V4_48_C50A270_C50A360	outside	9.000000	18.000000	11.000000	6.000000	14.000000	17.000000	10.000000	16.000000	9.000000	12.000000	11.000000	9.000000	9.000000	8.000000	8.000000	10.000000	11.000000	7.000000	13.000000	11.000000	9.000000	9.000000	10.000000	12.000000	8.000000	11.000000	12.000000	16.000000	13.000000	12.000000	11.000000	10.000000	15.000000	13.000000	8.000000	7.000000	14.000000	8.000000	20.000000	11.000000	8.000000	13.000000	13.000000	10.000000	13.000000	11.000000	15.000000	12.000000
SY150527CROSSORI0001-SORT_REDUCEDDATA-FILTERED_V4_48_C50A292.5_C50A382.5	outside	4.000000	8.000000	4.000000	11.000000	8.000000	10.000000	7.000000	7.000000	4.000000	6.000000	7.000000	7.000000	14.000000	10.000000	11.000000	10.000000	11.000000	11.000000	6.000000	9.000000	5.000000	4.000000	12.000000	16.000000	7.000000	12.000000	11.000000	16.000000	4.000000	18.000000	9.000000	14.000000	12.000000	16.000000	14.000000	11.000000	11.000000	20.000000	7.000000	13.000000	15.000000	12.000000	13.000000	9.000000	9.000000	12.000000	22.000000	14.000000
SY150527CROSSORI0001-SORT_REDUCEDDATA-FILTERED_V4_48_C50A337.5_C50A427.5	outside	14.000000	11.000000	15.000000	17.000000	9.000000	9.000000	8.000000	4.000000	7.000000	10.000000	13.000000	10.000000	13.000000	8.000000	10.000000	7.000000	6.000000	9.000000	10.000000	8.000000	12.000000	8.000000	9.000000	9.000000	5.000000	8.000000	6.000000	11.000000	8.000000	5.000000	11.000000	9.000000	4.000000	5.000000	10.000000	8.000000	14.000000	8.000000	11.000000	14.000000	14.000000	9.000000	8.000000	10.000000	13.000000	7.000000	5.000000	3.000000
SY150527CROSSORI0001-SORT_REDUCEDDATA-FILTERED_V4_5_C50A270_C50A360	single	10.000000	8.000000	5.000000	4.000000	5.000000	8.000000	4.000000	7.000000	2.000000	4.000000	3.000000	3.000000	7.000000	NaN	3.000000	7.000000	3.000000	9.000000	2.000000	6.000000	7.000000	6.000000	7.000000	4.000000	4.000000	5.000000	2.000000	4.000000	8.000000	6.000000	3.000000	5.000000	5.000000	8.000000	3.000000	2.000000	1.000000	3.000000	6.000000	4.000000	3.000000	9.000000	4.000000	3.000000	8.000000	7.000000	6.000000	5.000000
SY150527CROSSORI0001-SORT_REDUCEDDATA-FILTERED_V4_5_C50A337.5_C50A427.5	single	3.000000	3.000000	4.000000	4.000000	3.000000	2.000000	8.000000	3.000000	6.000000	3.000000	4.000000	7.000000	6.000000	3.000000	1.000000	5.000000	4.000000	2.000000	4.000000	1.000000	5.000000	4.000000	1.000000	2.000000	6.000000	4.000000	2.000000	4.000000	1.000000	7.000000	2.000000	1.000000	1.000000	4.000000	2.000000	5.000000	1.000000	2.000000	3.000000	5.000000	3.000000	3.000000	3.000000	4.000000	3.000000	4.000000	2.000000	2.000000
SY150527CROSSORI0001-SORT_REDUCEDDATA-FILTERED_V4_52_C50A292.5_C50A382.5	outside	15.000000	11.000000	5.000000	9.000000	7.000000	11.000000	9.000000	7.000000	9.000000	6.000000	9.000000	7.000000	10.000000	9.000000	6.000000	9.000000	9.000000	6.000000	10.000000	10.000000	13.000000	11.000000	8.000000	7.000000	8.000000	4.000000	4.000000	5.000000	4.000000	11.000000	4.000000	9.000000	5.000000	14.000000	12.000000	9.000000	7.000000	9.000000	8.000000	4.000000	4.000000	7.000000	3.000000	5.000000	7.000000	5.000000	14.000000	9.000000
SY150527CROSSORI0001-SORT_REDUCEDDATA-FILTERED_V4_52_C50A337.5_C50A427.5	outside	9.000000	9.000000	12.000000	6.000000	11.000000	6.000000	7.000000	8.000000	8.000000	8.000000	9.000000	7.000000	7.000000	4.000000	12.000000	8.000000	6.000000	4.000000	4.000000	12.000000	3.000000	7.000000	10.000000	8.000000	6.000000	6.000000	5.000000	10.000000	6.000000	6.000000	4.000000	9.000000	10.000000	4.000000	9.000000	3.000000	6.000000	4.000000	6.000000	6.000000	7.000000	8.000000	9.000000	7.000000	9.000000	5.000000	6.000000	7.000000
SY150527CROSSORI0001-SORT_REDUCEDDATA-FILTERED_V4_58_C50A315_C50A405	single	2.000000	3.000000	6.000000	11.000000	4.000000	17.000000	2.000000	4.000000	6.000000	8.000000	13.000000	8.000000	14.000000	7.000000	8.000000	7.000000	2.000000	8.000000	5.000000	7.000000	7.000000	4.000000	9.000000	5.000000	2.000000	0.000000	11.000000	11.000000	8.000000	6.000000	4.000000	3.000000	3.000000	5.000000	4.000000	1.000000	11.000000	4.000000	6.000000	6.000000	4.000000	5.000000	8.000000	10.000000	10.000000	8.000000	7.000000	NaN
SY150527CROSSORI0001-SORT_REDUCEDDATA-FILTERED_V4_58_C50A337.5_C50A427.5	single	10.000000	16.000000	11.000000	12.000000	11.000000	14.000000	11.000000	7.000000	3.000000	8.000000	7.000000	11.000000	17.000000	11.000000	1.000000	10.000000	2.000000	12.000000	7.000000	12.000000	11.000000	5.000000	8.000000	14.000000	3.000000	11.000000	10.000000	7.000000	12.000000	7.000000	6.000000	9.000000	14.000000	8.000000	19.000000	12.000000	8.000000	10.000000	9.000000	10.000000	8.000000	6.000000	8.000000	16.000000	22.000000	7.000000	6.000000	16.000000
SY150527CROSSORI0001-SORT_REDUCEDDATA-FILTERED_V4_68_C50A270_C50A360	outside	3.000000	10.000000	11.000000	2.000000	5.000000	5.000000	3.000000	3.000000	3.000000	5.000000	5.000000	7.000000	2.000000	8.000000	3.000000	5.000000	10.000000	2.000000	4.000000	4.000000	3.000000	5.000000	6.000000	2.000000	3.000000	4.000000	3.000000	2.000000	11.000000	5.000000	7.000000	8.000000	3.000000	4.000000	3.000000	2.000000	4.000000	5.000000	0.000000	6.000000	8.000000	2.000000	3.000000	5.000000	8.000000	4.000000	2.000000	4.000000
SY150527CROSSORI0001-SORT_REDUCEDDATA-FILTERED_V4_71_C50A270_C50A360	outside	1.000000	10.000000	9.000000	14.000000	8.000000	7.000000	3.000000	1.000000	7.000000	4.000000	11.000000	11.000000	3.000000	5.000000	2.000000	3.000000	7.000000	3.000000	11.000000	7.000000	4.000000	4.000000	12.000000	5.000000	3.000000	13.000000	0.000000	7.000000	3.000000	5.000000	11.000000	9.000000	11.000000	8.000000	1.000000	6.000000	4.000000	12.000000	18.000000	7.000000	8.000000	15.000000	5.000000	2.000000	5.000000	2.000000	3.000000	1.000000
SY150527CROSSORI0001-SORT_REDUCEDDATA-FILTERED_V4_71_C50A337.5_C50A427.5	outside	7.000000	9.000000	7.000000	4.000000	9.000000	7.000000	5.000000	0.000000	5.000000	10.000000	0.000000	4.000000	2.000000	0.000000	5.000000	2.000000	7.000000	3.000000	6.000000	2.000000	4.000000	2.000000	4.000000	4.000000	0.000000	3.000000	8.000000	11.000000	3.000000	4.000000	3.000000	2.000000	9.000000	3.000000	3.000000	5.000000	9.000000	3.000000	6.000000	1.000000	9.000000	9.000000	4.000000	2.000000	3.000000	5.000000	4.000000	2.000000
SY150527CROSSORI0001-SORT_REDUCEDDATA-FILTERED_V4_74_C50A315_C50A405	outside	2.000000	7.000000	6.000000	4.000000	7.000000	8.000000	5.000000	5.000000	4.000000	7.000000	1.000000	7.000000	5.000000	9.000000	9.000000	5.000000	5.000000	6.000000	7.000000	9.000000	2.000000	9.000000	6.000000	6.000000	2.000000	8.000000	12.000000	7.000000	3.000000	7.000000	11.000000	10.000000	5.000000	4.000000	3.000000	5.000000	9.000000	8.000000	9.000000	7.000000	9.000000	6.000000	10.000000	8.000000	4.000000	0.000000	7.000000	13.000000
SY150527CROSSORI0001-SORT_REDUCEDDATA-FILTERED_V4_75_C50A270_C50A360	single	8.000000	12.000000	8.000000	7.000000	7.000000	9.000000	9.000000	7.000000	7.000000	6.000000	6.000000	7.000000	6.000000	5.000000	6.000000	11.000000	8.000000	7.000000	13.000000	14.000000	10.000000	5.000000	10.000000	6.000000	8.000000	6.000000	9.000000	5.000000	11.000000	6.000000	7.000000	7.000000	9.000000	5.000000	12.000000	3.000000	14.000000	8.000000	12.000000	11.000000	8.000000	5.000000	5.000000	7.000000	8.000000	8.000000	8.000000	9.000000
SY150527CROSSORI0001-SORT_REDUCEDDATA-FILTERED_V4_75_C50A292.5_C50A382.5	single	7.000000	10.000000	10.000000	10.000000	7.000000	14.000000	12.000000	6.000000	5.000000	12.000000	9.000000	5.000000	12.000000	5.000000	9.000000	9.000000	6.000000	9.000000	7.000000	11.000000	5.000000	8.000000	12.000000	9.000000	4.000000	6.000000	13.000000	11.000000	8.000000	7.000000	15.000000	9.000000	8.000000	8.000000	11.000000	9.000000	7.000000	7.000000	11.000000	3.000000	8.000000	7.000000	10.000000	4.000000	12.000000	10.000000	7.000000	10.000000
SY150527CROSSORI0001-SORT_REDUCEDDATA-FILTERED_V4_75_C50A337.5_C50A427.5	single	9.000000	11.000000	6.000000	5.000000	5.000000	7.000000	4.000000	7.000000	8.000000	3.000000	6.000000	9.000000	6.000000	1.000000	3.000000	4.000000	2.000000	6.000000	3.000000	4.000000	5.000000	4.000000	7.000000	7.000000	9.000000	2.000000	4.000000	10.000000	7.000000	5.000000	5.000000	7.000000	8.000000	7.000000	2.000000	4.000000	6.000000	5.000000	5.000000	7.000000	8.000000	6.000000	7.000000	4.000000	7.000000	4.000000	6.000000	8.000000
SY150527CROSSORI0001-SORT_REDUCEDDATA-FILTERED_V4_77_C50A270_C50A360	outside	7.000000	8.000000	5.000000	9.000000	6.000000	11.000000	10.000000	11.000000	9.000000	10.000000	7.000000	8.000000	6.000000	5.000000	9.000000	7.000000	9.000000	4.000000	5.000000	9.000000	9.000000	3.000000	8.000000	6.000000	10.000000	7.000000	5.000000	8.000000	15.000000	7.000000	2.000000	11.000000	9.000000	6.000000	9.000000	6.000000	4.000000	8.000000	7.000000	10.000000	12.000000	10.000000	9.000000	8.000000	4.000000	8.000000	3.000000	6.000000
SY150527CROSSORI0001-SORT_REDUCEDDATA-FILTERED_V4_79_C50A270_C50A360	single	12.000000	10.000000	5.000000	10.000000	13.000000	8.000000	13.000000	14.000000	6.000000	6.000000	8.000000	7.000000	5.000000	7.000000	8.000000	10.000000	15.000000	8.000000	NaN	11.000000	8.000000	8.000000	10.000000	5.000000	5.000000	11.000000	5.000000	8.000000	9.000000	6.000000	10.000000	9.000000	7.000000	9.000000	9.000000	6.000000	8.000000	4.000000	8.000000	14.000000	10.000000	6.000000	6.000000	7.000000	9.000000	12.000000	11.000000	8.000000
SY150527CROSSORI0001-SORT_REDUCEDDATA-FILTERED_V4_79_C50A315_C50A405	single	8.000000	3.000000	10.000000	5.000000	5.000000	9.000000	9.000000	7.000000	5.000000	5.000000	3.000000	10.000000	11.000000	6.000000	4.000000	7.000000	8.000000	5.000000	8.000000	10.000000	7.000000	7.000000	3.000000	6.000000	6.000000	7.000000	2.000000	6.000000	3.000000	9.000000	6.000000	2.000000	9.000000	4.000000	6.000000	6.000000	5.000000	12.000000	5.000000	6.000000	6.000000	4.000000	4.000000	9.000000	3.000000	7.000000	8.000000	NaN
SY150527CROSSORI0001-SORT_REDUCEDDATA-FILTERED_V4_83_C50A292.5_C50A382.5	mixture	6.000000	3.000000	7.000000	5.000000	3.000000	5.000000	7.000000	4.000000	7.000000	8.000000	6.000000	9.000000	3.000000	6.000000	3.000000	4.000000	1.000000	7.000000	13.000000	8.000000	6.000000	3.000000	6.000000	9.000000	2.000000	4.000000	7.000000	9.000000	3.000000	3.000000	8.000000	7.000000	4.000000	8.000000	6.000000	6.000000	4.000000	3.000000	11.000000	2.000000	6.000000	5.000000	10.000000	8.000000	6.000000	7.000000	13.000000	3.000000
SY150527CROSSORI0001-SORT_REDUCEDDATA-FILTERED_V4_92_C50A315_C50A405	mixture	11.000000	4.000000	2.000000	2.000000	6.000000	2.000000	5.000000	3.000000	3.000000	4.000000	4.000000	10.000000	4.000000	3.000000	6.000000	12.000000	5.000000	7.000000	5.000000	6.000000	4.000000	7.000000	4.000000	8.000000	1.000000	4.000000	8.000000	3.000000	14.000000	8.000000	9.000000	3.000000	4.000000	2.000000	3.000000	3.000000	7.000000	5.000000	6.000000	4.000000	0.000000	1.000000	5.000000	4.000000	8.000000	8.000000	4.000000	NaN
SY150527CROSSORI0001-SORT_REDUCEDDATA-FILTERED_V4_95_C50A270_C50A360	outside	9.000000	13.000000	6.000000	6.000000	8.000000	10.000000	7.000000	3.000000	8.000000	7.000000	4.000000	7.000000	5.000000	7.000000	5.000000	8.000000	10.000000	2.000000	7.000000	4.000000	13.000000	8.000000	2.000000	2.000000	17.000000	13.000000	9.000000	14.000000	9.000000	12.000000	8.000000	7.000000	10.000000	10.000000	10.000000	5.000000	5.000000	8.000000	4.000000	8.000000	9.000000	13.000000	9.000000	9.000000	1.000000	2.000000	10.000000	12.000000
SY150527CROSSORI0001-SORT_REDUCEDDATA-FILTERED_V4_95_C50A292.5_C50A382.5	outside	15.000000	5.000000	5.000000	13.000000	9.000000	13.000000	6.000000	4.000000	2.000000	6.000000	15.000000	9.000000	4.000000	4.000000	5.000000	10.000000	9.000000	9.000000	NaN	3.000000	13.000000	7.000000	7.000000	9.000000	7.000000	9.000000	10.000000	5.000000	1.000000	5.000000	15.000000	1.000000	3.000000	5.000000	12.000000	11.000000	3.000000	10.000000	4.000000	5.000000	2.000000	7.000000	13.000000	15.000000	6.000000	1.000000	6.000000	13.000000
SY150602CROSSORI0001-SORT_REDUCEDDATA-FILTERED_V4_1_C50A112.5_C50A202.5	outside	11.000000	5.000000	8.000000	7.000000	8.000000	9.000000	5.000000	1.000000	5.000000	5.000000	7.000000	6.000000	12.000000	3.000000	6.000000	1.000000	9.000000	4.000000	14.000000	11.000000	2.000000	10.000000	7.000000	12.000000	2.000000	6.000000	10.000000	4.000000	5.000000	6.000000	3.000000	2.000000	2.000000	7.000000	7.000000	6.000000	5.000000	6.000000	1.000000	6.000000	6.000000	1.000000	4.000000	5.000000	8.000000	5.000000	5.000000	7.000000
SY150602CROSSORI0001-SORT_REDUCEDDATA-FILTERED_V4_1_C50A90_C50A180	outside	1.000000	9.000000	4.000000	3.000000	6.000000	1.000000	4.000000	10.000000	5.000000	19.000000	6.000000	12.000000	10.000000	1.000000	1.000000	8.000000	9.000000	1.000000	9.000000	4.000000	9.000000	5.000000	3.000000	10.000000	4.000000	11.000000	11.000000	9.000000	4.000000	3.000000	5.000000	1.000000	7.000000	7.000000	6.000000	3.000000	10.000000	8.000000	13.000000	5.000000	2.000000	4.000000	7.000000	2.000000	3.000000	6.000000	9.000000	5.000000
SY150602CROSSORI0001-SORT_REDUCEDDATA-FILTERED_V4_14_C50A112.5_C50A202.5	outside	19.000000	11.000000	11.000000	19.000000	17.000000	12.000000	16.000000	19.000000	17.000000	28.000000	16.000000	14.000000	18.000000	20.000000	10.000000	10.000000	6.000000	21.000000	3.000000	9.000000	21.000000	16.000000	21.000000	23.000000	8.000000	16.000000	16.000000	18.000000	14.000000	8.000000	28.000000	10.000000	12.000000	10.000000	15.000000	7.000000	16.000000	25.000000	15.000000	10.000000	7.000000	14.000000	13.000000	22.000000	14.000000	8.000000	13.000000	14.000000
SY150602CROSSORI0001-SORT_REDUCEDDATA-FILTERED_V4_14_C50A135_C50A225	outside	11.000000	9.000000	17.000000	15.000000	14.000000	19.000000	22.000000	22.000000	19.000000	15.000000	22.000000	15.000000	14.000000	18.000000	16.000000	17.000000	18.000000	14.000000	6.000000	19.000000	26.000000	15.000000	27.000000	21.000000	14.000000	17.000000	13.000000	14.000000	20.000000	12.000000	15.000000	20.000000	22.000000	18.000000	19.000000	18.000000	13.000000	33.000000	15.000000	15.000000	11.000000	31.000000	17.000000	18.000000	14.000000	19.000000	11.000000	14.000000
SY150602CROSSORI0001-SORT_REDUCEDDATA-FILTERED_V4_15_C50A90_C50A180	mixture	4.000000	2.000000	12.000000	7.000000	5.000000	2.000000	4.000000	6.000000	4.000000	7.000000	11.000000	17.000000	4.000000	8.000000	8.000000	4.000000	5.000000	18.000000	8.000000	8.000000	9.000000	9.000000	6.000000	7.000000	10.000000	4.000000	5.000000	5.000000	5.000000	7.000000	5.000000	13.000000	12.000000	7.000000	11.000000	9.000000	13.000000	6.000000	11.000000	5.000000	5.000000	7.000000	5.000000	14.000000	4.000000	9.000000	9.000000	9.000000
SY150602CROSSORI0001-SORT_REDUCEDDATA-FILTERED_V4_17_C50A90_C50A180	single	5.000000	3.000000	8.000000	11.000000	5.000000	4.000000	6.000000	4.000000	6.000000	4.000000	9.000000	8.000000	3.000000	1.000000	13.000000	6.000000	10.000000	14.000000	4.000000	5.000000	14.000000	5.000000	7.000000	7.000000	13.000000	7.000000	7.000000	5.000000	4.000000	3.000000	7.000000	4.000000	5.000000	12.000000	6.000000	10.000000	2.000000	5.000000	4.000000	12.000000	6.000000	12.000000	12.000000	8.000000	5.000000	4.000000	8.000000	6.000000
SY150602CROSSORI0001-SORT_REDUCEDDATA-FILTERED_V4_19_C50A112.5_C50A202.5	mixture	15.000000	7.000000	10.000000	10.000000	10.000000	10.000000	5.000000	15.000000	3.000000	17.000000	18.000000	13.000000	9.000000	10.000000	15.000000	11.000000	6.000000	16.000000	3.000000	3.000000	9.000000	16.000000	3.000000	10.000000	8.000000	10.000000	7.000000	8.000000	10.000000	10.000000	13.000000	9.000000	4.000000	11.000000	5.000000	12.000000	9.000000	8.000000	12.000000	6.000000	9.000000	13.000000	4.000000	11.000000	4.000000	17.000000	5.000000	6.000000
SY150602CROSSORI0001-SORT_REDUCEDDATA-FILTERED_V4_19_C50A135_C50A225	mixture	8.000000	8.000000	9.000000	NaN	1.000000	6.000000	10.000000	4.000000	6.000000	11.000000	15.000000	8.000000	5.000000	6.000000	7.000000	4.000000	5.000000	4.000000	6.000000	8.000000	4.000000	6.000000	8.000000	3.000000	15.000000	5.000000	13.000000	10.000000	6.000000	11.000000	8.000000	6.000000	6.000000	3.000000	6.000000	8.000000	11.000000	7.000000	3.000000	11.000000	13.000000	6.000000	9.000000	4.000000	8.000000	5.000000	8.000000	6.000000
SY150602CROSSORI0001-SORT_REDUCEDDATA-FILTERED_V4_19_C50A90_C50A180	mixture	NaN	6.000000	9.000000	7.000000	NaN	12.000000	7.000000	14.000000	15.000000	10.000000	10.000000	7.000000	9.000000	8.000000	5.000000	3.000000	5.000000	7.000000	4.000000	9.000000	12.000000	10.000000	10.000000	6.000000	4.000000	11.000000	6.000000	9.000000	8.000000	8.000000	10.000000	8.000000	17.000000	14.000000	9.000000	6.000000	8.000000	1.000000	12.000000	9.000000	5.000000	9.000000	9.000000	9.000000	4.000000	6.000000	14.000000	1.000000
SY150602CROSSORI0001-SORT_REDUCEDDATA-FILTERED_V4_2_C50A112.5_C50A202.5	outside	3.000000	2.000000	7.000000	6.000000	9.000000	12.000000	10.000000	5.000000	2.000000	8.000000	12.000000	10.000000	5.000000	9.000000	5.000000	11.000000	4.000000	6.000000	10.000000	3.000000	4.000000	3.000000	7.000000	5.000000	5.000000	1.000000	6.000000	8.000000	12.000000	10.000000	6.000000	3.000000	10.000000	12.000000	4.000000	7.000000	5.000000	13.000000	7.000000	4.000000	6.000000	5.000000	10.000000	6.000000	4.000000	5.000000	2.000000	4.000000
SY150602CROSSORI0001-SORT_REDUCEDDATA-FILTERED_V4_2_C50A135_C50A225	outside	10.000000	4.000000	3.000000	6.000000	9.000000	6.000000	11.000000	8.000000	8.000000	10.000000	11.000000	NaN	6.000000	5.000000	5.000000	5.000000	7.000000	4.000000	7.000000	9.000000	8.000000	9.000000	4.000000	5.000000	3.000000	6.000000	5.000000	5.000000	11.000000	2.000000	10.000000	7.000000	8.000000	7.000000	9.000000	4.000000	7.000000	7.000000	6.000000	7.000000	5.000000	4.000000	8.000000	7.000000	6.000000	13.000000	6.000000	1.000000
SY150602CROSSORI0001-SORT_REDUCEDDATA-FILTERED_V4_2_C50A90_C50A180	outside	6.000000	5.000000	1.000000	3.000000	2.000000	6.000000	7.000000	8.000000	10.000000	8.000000	4.000000	11.000000	11.000000	5.000000	9.000000	3.000000	3.000000	15.000000	8.000000	12.000000	5.000000	7.000000	5.000000	9.000000	11.000000	5.000000	9.000000	5.000000	7.000000	5.000000	13.000000	5.000000	8.000000	6.000000	7.000000	4.000000	5.000000	8.000000	12.000000	7.000000	5.000000	10.000000	7.000000	6.000000	11.000000	3.000000	3.000000	7.000000
SY150602CROSSORI0001-SORT_REDUCEDDATA-FILTERED_V4_21_C50A90_C50A180	mixture	6.000000	4.000000	22.000000	8.000000	15.000000	9.000000	6.000000	4.000000	13.000000	9.000000	6.000000	17.000000	3.000000	10.000000	10.000000	5.000000	10.000000	10.000000	5.000000	10.000000	10.000000	4.000000	16.000000	12.000000	22.000000	13.000000	10.000000	9.000000	7.000000	9.000000	13.000000	7.000000	11.000000	8.000000	7.000000	19.000000	5.000000	10.000000	22.000000	12.000000	11.000000	5.000000	3.000000	11.000000	11.000000	5.000000	16.000000	15.000000
SY150602CROSSORI0001-SORT_REDUCEDDATA-FILTERED_V4_23_C50A90_C50A180	single	6.000000	5.000000	13.000000	9.000000	13.000000	8.000000	10.000000	3.000000	4.000000	13.000000	11.000000	6.000000	10.000000	6.000000	4.000000	3.000000	9.000000	7.000000	9.000000	8.000000	6.000000	8.000000	4.000000	7.000000	12.000000	3.000000	7.000000	5.000000	8.000000	8.000000	2.000000	4.000000	13.000000	8.000000	7.000000	6.000000	9.000000	5.000000	5.000000	4.000000	11.000000	9.000000	11.000000	7.000000	5.000000	5.000000	11.000000	3.000000
SY150602CROSSORI0001-SORT_REDUCEDDATA-FILTERED_V4_25_C50A112.5_C50A202.5	single	11.000000	10.000000	5.000000	8.000000	6.000000	5.000000	10.000000	7.000000	10.000000	5.000000	6.000000	5.000000	6.000000	4.000000	7.000000	7.000000	5.000000	5.000000	7.000000	5.000000	1.000000	5.000000	9.000000	11.000000	4.000000	7.000000	9.000000	6.000000	NaN	5.000000	7.000000	3.000000	11.000000	10.000000	12.000000	8.000000	8.000000	8.000000	3.000000	11.000000	6.000000	6.000000	4.000000	6.000000	9.000000	9.000000	5.000000	7.000000
SY150602CROSSORI0001-SORT_REDUCEDDATA-FILTERED_V4_25_C50A135_C50A225	single	6.000000	7.000000	4.000000	8.000000	8.000000	11.000000	10.000000	6.000000	6.000000	5.000000	10.000000	7.000000	7.000000	3.000000	4.000000	11.000000	7.000000	9.000000	5.000000	8.000000	10.000000	10.000000	14.000000	6.000000	15.000000	6.000000	7.000000	5.000000	7.000000	11.000000	4.000000	7.000000	7.000000	4.000000	10.000000	10.000000	12.000000	6.000000	7.000000	7.000000	14.000000	4.000000	10.000000	5.000000	11.000000	8.000000	6.000000	7.000000
SY150602CROSSORI0001-SORT_REDUCEDDATA-FILTERED_V4_25_C50A157.5_C50A247.5	single	7.000000	10.000000	11.000000	9.000000	7.000000	6.000000	7.000000	7.000000	5.000000	7.000000	12.000000	10.000000	6.000000	5.000000	8.000000	6.000000	9.000000	8.000000	9.000000	2.000000	12.000000	6.000000	8.000000	6.000000	6.000000	17.000000	5.000000	9.000000	9.000000	6.000000	7.000000	6.000000	8.000000	6.000000	8.000000	6.000000	10.000000	4.000000	8.000000	6.000000	9.000000	11.000000	11.000000	8.000000	2.000000	6.000000	12.000000	8.000000
SY150602CROSSORI0001-SORT_REDUCEDDATA-FILTERED_V4_26_C50A157.5_C50A247.5	mixture	6.000000	4.000000	6.000000	8.000000	4.000000	10.000000	5.000000	7.000000	5.000000	9.000000	9.000000	3.000000	4.000000	7.000000	4.000000	2.000000	4.000000	6.000000	3.000000	7.000000	5.000000	10.000000	7.000000	6.000000	4.000000	5.000000	4.000000	8.000000	0.000000	1.000000	3.000000	3.000000	8.000000	3.000000	9.000000	6.000000	3.000000	4.000000	5.000000	3.000000	9.000000	11.000000	5.000000	4.000000	8.000000	2.000000	7.000000	14.000000
SY150602CROSSORI0001-SORT_REDUCEDDATA-FILTERED_V4_27_C50A112.5_C50A202.5	outside	9.000000	9.000000	17.000000	9.000000	2.000000	7.000000	8.000000	8.000000	12.000000	6.000000	9.000000	10.000000	11.000000	9.000000	5.000000	2.000000	4.000000	11.000000	10.000000	5.000000	7.000000	11.000000	2.000000	5.000000	10.000000	2.000000	5.000000	1.000000	18.000000	9.000000	8.000000	2.000000	10.000000	4.000000	17.000000	7.000000	11.000000	5.000000	4.000000	3.000000	9.000000	3.000000	5.000000	4.000000	9.000000	18.000000	3.000000	8.000000
SY150602CROSSORI0001-SORT_REDUCEDDATA-FILTERED_V4_27_C50A157.5_C50A247.5	outside	16.000000	10.000000	14.000000	11.000000	13.000000	11.000000	10.000000	7.000000	3.000000	19.000000	9.000000	19.000000	5.000000	8.000000	14.000000	8.000000	11.000000	10.000000	8.000000	8.000000	9.000000	12.000000	10.000000	1.000000	16.000000	12.000000	12.000000	10.000000	6.000000	14.000000	7.000000	8.000000	6.000000	7.000000	20.000000	8.000000	7.000000	9.000000	8.000000	9.000000	8.000000	13.000000	11.000000	9.000000	8.000000	15.000000	13.000000	11.000000
SY150602CROSSORI0001-SORT_REDUCEDDATA-FILTERED_V4_27_C50A90_C50A180	outside	8.000000	7.000000	9.000000	7.000000	9.000000	10.000000	12.000000	15.000000	10.000000	6.000000	9.000000	7.000000	5.000000	5.000000	6.000000	7.000000	7.000000	1.000000	6.000000	9.000000	10.000000	5.000000	8.000000	6.000000	7.000000	9.000000	4.000000	13.000000	9.000000	13.000000	11.000000	8.000000	10.000000	12.000000	3.000000	5.000000	12.000000	1.000000	4.000000	5.000000	4.000000	8.000000	9.000000	4.000000	6.000000	10.000000	15.000000	4.000000
SY150602CROSSORI0001-SORT_REDUCEDDATA-FILTERED_V4_29_C50A112.5_C50A202.5	single	13.000000	12.000000	8.000000	10.000000	4.000000	1.000000	10.000000	11.000000	1.000000	7.000000	3.000000	2.000000	8.000000	9.000000	5.000000	5.000000	8.000000	8.000000	6.000000	6.000000	5.000000	3.000000	14.000000	16.000000	5.000000	8.000000	7.000000	5.000000	4.000000	2.000000	6.000000	3.000000	7.000000	4.000000	13.000000	5.000000	2.000000	11.000000	4.000000	4.000000	3.000000	5.000000	6.000000	5.000000	4.000000	4.000000	6.000000	10.000000
SY150602CROSSORI0001-SORT_REDUCEDDATA-FILTERED_V4_29_C50A135_C50A225	single	7.000000	7.000000	3.000000	6.000000	8.000000	7.000000	4.000000	7.000000	7.000000	2.000000	17.000000	6.000000	10.000000	8.000000	9.000000	14.000000	7.000000	8.000000	4.000000	6.000000	7.000000	11.000000	12.000000	7.000000	4.000000	9.000000	9.000000	12.000000	8.000000	12.000000	13.000000	6.000000	4.000000	10.000000	11.000000	12.000000	11.000000	4.000000	5.000000	7.000000	12.000000	4.000000	4.000000	4.000000	5.000000	11.000000	9.000000	7.000000
SY150602CROSSORI0001-SORT_REDUCEDDATA-FILTERED_V4_29_C50A90_C50A180	single	12.000000	5.000000	9.000000	16.000000	5.000000	7.000000	11.000000	5.000000	1.000000	16.000000	9.000000	7.000000	8.000000	6.000000	14.000000	8.000000	3.000000	13.000000	4.000000	9.000000	7.000000	1.000000	4.000000	5.000000	7.000000	4.000000	6.000000	8.000000	3.000000	4.000000	5.000000	7.000000	16.000000	6.000000	9.000000	8.000000	9.000000	5.000000	8.000000	8.000000	5.000000	9.000000	7.000000	3.000000	6.000000	6.000000	12.000000	2.000000
SY150602CROSSORI0001-SORT_REDUCEDDATA-FILTERED_V4_3_C50A112.5_C50A202.5	outside	3.000000	3.000000	NaN	5.000000	4.000000	4.000000	6.000000	6.000000	0.000000	2.000000	2.000000	3.000000	2.000000	6.000000	5.000000	5.000000	7.000000	3.000000	2.000000	8.000000	1.000000	3.000000	2.000000	4.000000	4.000000	3.000000	3.000000	5.000000	8.000000	3.000000	6.000000	6.000000	5.000000	1.000000	4.000000	6.000000	4.000000	5.000000	2.000000	3.000000	7.000000	4.000000	4.000000	5.000000	6.000000	3.000000	5.000000	1.000000
SY150602CROSSORI0001-SORT_REDUCEDDATA-FILTERED_V4_3_C50A135_C50A225	outside	6.000000	2.000000	3.000000	2.000000	5.000000	3.000000	3.000000	4.000000	0.000000	1.000000	3.000000	2.000000	1.000000	4.000000	5.000000	1.000000	7.000000	3.000000	8.000000	1.000000	2.000000	5.000000	2.000000	4.000000	5.000000	2.000000	3.000000	6.000000	2.000000	4.000000	NaN	3.000000	5.000000	7.000000	2.000000	4.000000	6.000000	2.000000	4.000000	6.000000	6.000000	5.000000	2.000000	5.000000	7.000000	1.000000	5.000000	3.000000
SY150602CROSSORI0001-SORT_REDUCEDDATA-FILTERED_V4_3_C50A157.5_C50A247.5	outside	4.000000	3.000000	1.000000	1.000000	3.000000	2.000000	5.000000	2.000000	2.000000	3.000000	2.000000	3.000000	1.000000	3.000000	9.000000	2.000000	5.000000	6.000000	3.000000	2.000000	4.000000	0.000000	2.000000	2.000000	0.000000	1.000000	5.000000	5.000000	3.000000	9.000000	4.000000	1.000000	2.000000	5.000000	2.000000	5.000000	3.000000	2.000000	6.000000	4.000000	4.000000	5.000000	2.000000	6.000000	2.000000	5.000000	3.000000	5.000000
SY150602CROSSORI0001-SORT_REDUCEDDATA-FILTERED_V4_31_C50A90_C50A180	single	16.000000	22.000000	12.000000	10.000000	6.000000	13.000000	17.000000	12.000000	8.000000	17.000000	11.000000	9.000000	7.000000	12.000000	12.000000	11.000000	10.000000	11.000000	9.000000	14.000000	10.000000	9.000000	11.000000	3.000000	8.000000	12.000000	11.000000	13.000000	14.000000	13.000000	12.000000	10.000000	12.000000	11.000000	16.000000	9.000000	12.000000	9.000000	8.000000	9.000000	9.000000	9.000000	17.000000	10.000000	9.000000	6.000000	8.000000	8.000000
SY150602CROSSORI0001-SORT_REDUCEDDATA-FILTERED_V4_32_C50A112.5_C50A202.5	outside	11.000000	19.000000	8.000000	15.000000	8.000000	18.000000	18.000000	8.000000	6.000000	6.000000	13.000000	10.000000	14.000000	12.000000	11.000000	10.000000	14.000000	14.000000	8.000000	10.000000	16.000000	13.000000	9.000000	9.000000	6.000000	18.000000	10.000000	11.000000	14.000000	12.000000	15.000000	11.000000	8.000000	6.000000	5.000000	12.000000	13.000000	13.000000	11.000000	10.000000	12.000000	13.000000	10.000000	9.000000	13.000000	12.000000	14.000000	8.000000
SY150602CROSSORI0001-SORT_REDUCEDDATA-FILTERED_V4_32_C50A135_C50A225	outside	14.000000	12.000000	5.000000	12.000000	18.000000	13.000000	11.000000	14.000000	9.000000	13.000000	15.000000	10.000000	9.000000	11.000000	10.000000	13.000000	9.000000	7.000000	12.000000	7.000000	9.000000	15.000000	11.000000	8.000000	13.000000	5.000000	11.000000	8.000000	9.000000	6.000000	9.000000	7.000000	12.000000	12.000000	8.000000	12.000000	NaN	11.000000	4.000000	7.000000	8.000000	11.000000	11.000000	13.000000	12.000000	11.000000	6.000000	3.000000
SY150602CROSSORI0001-SORT_REDUCEDDATA-FILTERED_V4_32_C50A90_C50A180	outside	11.000000	11.000000	7.000000	6.000000	8.000000	12.000000	10.000000	10.000000	7.000000	12.000000	13.000000	7.000000	10.000000	6.000000	5.000000	6.000000	9.000000	7.000000	8.000000	5.000000	10.000000	8.000000	7.000000	9.000000	9.000000	4.000000	6.000000	10.000000	7.000000	13.000000	5.000000	4.000000	11.000000	6.000000	11.000000	13.000000	10.000000	9.000000	8.000000	7.000000	5.000000	7.000000	14.000000	9.000000	5.000000	7.000000	8.000000	12.000000
SY150602CROSSORI0001-SORT_REDUCEDDATA-FILTERED_V4_33_C50A112.5_C50A202.5	mixture	5.000000	2.000000	5.000000	6.000000	4.000000	12.000000	8.000000	7.000000	2.000000	2.000000	8.000000	12.000000	8.000000	6.000000	8.000000	4.000000	2.000000	2.000000	5.000000	7.000000	10.000000	6.000000	2.000000	9.000000	4.000000	4.000000	7.000000	0.000000	5.000000	10.000000	6.000000	8.000000	5.000000	3.000000	6.000000	5.000000	6.000000	8.000000	2.000000	6.000000	5.000000	9.000000	12.000000	3.000000	7.000000	5.000000	5.000000	5.000000
SY150602CROSSORI0001-SORT_REDUCEDDATA-FILTERED_V4_33_C50A135_C50A225	mixture	8.000000	5.000000	6.000000	2.000000	6.000000	10.000000	7.000000	11.000000	4.000000	7.000000	7.000000	8.000000	2.000000	11.000000	4.000000	8.000000	5.000000	3.000000	4.000000	5.000000	5.000000	10.000000	1.000000	4.000000	14.000000	3.000000	9.000000	4.000000	8.000000	6.000000	6.000000	4.000000	12.000000	6.000000	12.000000	5.000000	2.000000	8.000000	5.000000	5.000000	9.000000	11.000000	4.000000	6.000000	7.000000	6.000000	9.000000	3.000000
SY150602CROSSORI0001-SORT_REDUCEDDATA-FILTERED_V4_33_C50A157.5_C50A247.5	mixture	10.000000	9.000000	11.000000	8.000000	9.000000	13.000000	5.000000	5.000000	4.000000	5.000000	16.000000	10.000000	8.000000	15.000000	11.000000	11.000000	13.000000	9.000000	8.000000	10.000000	7.000000	14.000000	5.000000	5.000000	9.000000	7.000000	9.000000	13.000000	8.000000	11.000000	5.000000	9.000000	9.000000	10.000000	10.000000	11.000000	9.000000	5.000000	11.000000	8.000000	16.000000	10.000000	6.000000	7.000000	6.000000	7.000000	7.000000	7.000000
SY150602CROSSORI0001-SORT_REDUCEDDATA-FILTERED_V4_33_C50A90_C50A180	mixture	3.000000	2.000000	7.000000	2.000000	3.000000	4.000000	4.000000	0.000000	5.000000	4.000000	6.000000	7.000000	2.000000	5.000000	6.000000	8.000000	8.000000	6.000000	3.000000	3.000000	6.000000	8.000000	4.000000	9.000000	3.000000	4.000000	3.000000	2.000000	5.000000	6.000000	5.000000	8.000000	5.000000	6.000000	9.000000	11.000000	5.000000	8.000000	9.000000	2.000000	4.000000	3.000000	7.000000	5.000000	4.000000	0.000000	3.000000	4.000000
SY150602CROSSORI0001-SORT_REDUCEDDATA-FILTERED_V4_36_C50A112.5_C50A202.5	mixture	5.000000	3.000000	2.000000	10.000000	9.000000	5.000000	6.000000	10.000000	3.000000	5.000000	2.000000	4.000000	5.000000	4.000000	6.000000	6.000000	4.000000	4.000000	6.000000	3.000000	1.000000	3.000000	2.000000	6.000000	4.000000	10.000000	5.000000	7.000000	10.000000	0.000000	6.000000	3.000000	3.000000	5.000000	6.000000	11.000000	5.000000	6.000000	7.000000	4.000000	5.000000	6.000000	3.000000	3.000000	5.000000	12.000000	2.000000	6.000000
SY150602CROSSORI0001-SORT_REDUCEDDATA-FILTERED_V4_36_C50A135_C50A225	mixture	5.000000	5.000000	2.000000	4.000000	1.000000	7.000000	7.000000	6.000000	2.000000	5.000000	3.000000	5.000000	0.000000	6.000000	3.000000	3.000000	5.000000	6.000000	4.000000	0.000000	4.000000	4.000000	8.000000	6.000000	4.000000	8.000000	5.000000	7.000000	6.000000	2.000000	6.000000	9.000000	5.000000	12.000000	8.000000	6.000000	NaN	5.000000	8.000000	9.000000	9.000000	5.000000	2.000000	11.000000	3.000000	6.000000	10.000000	2.000000
SY150602CROSSORI0001-SORT_REDUCEDDATA-FILTERED_V4_36_C50A157.5_C50A247.5	mixture	3.000000	2.000000	4.000000	7.000000	2.000000	4.000000	4.000000	7.000000	9.000000	3.000000	12.000000	7.000000	4.000000	2.000000	6.000000	2.000000	7.000000	8.000000	12.000000	15.000000	5.000000	6.000000	11.000000	2.000000	8.000000	7.000000	6.000000	7.000000	3.000000	14.000000	6.000000	5.000000	6.000000	7.000000	12.000000	6.000000	6.000000	7.000000	3.000000	3.000000	4.000000	11.000000	6.000000	11.000000	6.000000	7.000000	12.000000	9.000000
SY150602CROSSORI0001-SORT_REDUCEDDATA-FILTERED_V4_36_C50A90_C50A180	mixture	5.000000	4.000000	3.000000	3.000000	5.000000	3.000000	5.000000	2.000000	3.000000	NaN	6.000000	6.000000	2.000000	7.000000	5.000000	5.000000	7.000000	4.000000	5.000000	3.000000	4.000000	5.000000	6.000000	4.000000	4.000000	7.000000	4.000000	6.000000	0.000000	7.000000	2.000000	4.000000	9.000000	6.000000	2.000000	2.000000	3.000000	5.000000	8.000000	3.000000	4.000000	6.000000	8.000000	0.000000	7.000000	5.000000	10.000000	3.000000
SY150602CROSSORI0001-SORT_REDUCEDDATA-FILTERED_V4_38_C50A157.5_C50A247.5	outside	3.000000	7.000000	4.000000	3.000000	7.000000	5.000000	9.000000	6.000000	3.000000	7.000000	7.000000	1.000000	0.000000	7.000000	7.000000	5.000000	6.000000	2.000000	7.000000	8.000000	12.000000	7.000000	8.000000	3.000000	5.000000	6.000000	6.000000	7.000000	5.000000	16.000000	7.000000	5.000000	9.000000	11.000000	7.000000	4.000000	3.000000	6.000000	1.000000	5.000000	9.000000	5.000000	4.000000	5.000000	7.000000	5.000000	5.000000	6.000000
SY150602CROSSORI0001-SORT_REDUCEDDATA-FILTERED_V4_39_C50A112.5_C50A202.5	outside	14.000000	15.000000	8.000000	12.000000	10.000000	11.000000	15.000000	14.000000	16.000000	17.000000	15.000000	13.000000	12.000000	17.000000	9.000000	8.000000	15.000000	9.000000	15.000000	8.000000	10.000000	8.000000	12.000000	10.000000	16.000000	9.000000	6.000000	7.000000	19.000000	18.000000	13.000000	15.000000	16.000000	8.000000	11.000000	9.000000	7.000000	7.000000	13.000000	6.000000	8.000000	9.000000	14.000000	8.000000	10.000000	15.000000	16.000000	16.000000
SY150602CROSSORI0001-SORT_REDUCEDDATA-FILTERED_V4_39_C50A135_C50A225	outside	12.000000	13.000000	13.000000	7.000000	10.000000	9.000000	12.000000	24.000000	17.000000	15.000000	12.000000	16.000000	5.000000	9.000000	11.000000	12.000000	8.000000	14.000000	12.000000	18.000000	7.000000	20.000000	10.000000	10.000000	11.000000	17.000000	16.000000	12.000000	16.000000	9.000000	9.000000	8.000000	13.000000	12.000000	15.000000	13.000000	15.000000	18.000000	20.000000	6.000000	22.000000	8.000000	18.000000	17.000000	7.000000	16.000000	9.000000	6.000000
SY150602CROSSORI0001-SORT_REDUCEDDATA-FILTERED_V4_39_C50A90_C50A180	outside	9.000000	13.000000	15.000000	9.000000	11.000000	13.000000	12.000000	6.000000	15.000000	18.000000	8.000000	16.000000	11.000000	18.000000	15.000000	17.000000	10.000000	15.000000	5.000000	13.000000	17.000000	12.000000	19.000000	16.000000	18.000000	7.000000	7.000000	7.000000	4.000000	8.000000	20.000000	6.000000	11.000000	15.000000	19.000000	11.000000	8.000000	18.000000	15.000000	9.000000	13.000000	7.000000	17.000000	7.000000	16.000000	5.000000	3.000000	8.000000
SY150602CROSSORI0001-SORT_REDUCEDDATA-FILTERED_V4_4_C50A135_C50A225	outside	5.000000	3.000000	4.000000	2.000000	2.000000	4.000000	2.000000	6.000000	5.000000	1.000000	4.000000	6.000000	0.000000	2.000000	4.000000	NaN	2.000000	5.000000	2.000000	1.000000	1.000000	3.000000	4.000000	5.000000	5.000000	1.000000	5.000000	1.000000	4.000000	4.000000	2.000000	4.000000	4.000000	6.000000	2.000000	2.000000	7.000000	4.000000	2.000000	2.000000	5.000000	1.000000	5.000000	3.000000	2.000000	4.000000	1.000000	2.000000
SY150602CROSSORI0001-SORT_REDUCEDDATA-FILTERED_V4_41_C50A157.5_C50A247.5	outside	10.000000	4.000000	6.000000	10.000000	5.000000	12.000000	9.000000	3.000000	6.000000	10.000000	7.000000	5.000000	9.000000	5.000000	11.000000	6.000000	12.000000	11.000000	7.000000	6.000000	4.000000	10.000000	4.000000	6.000000	6.000000	6.000000	7.000000	11.000000	3.000000	13.000000	8.000000	5.000000	10.000000	10.000000	7.000000	8.000000	8.000000	4.000000	9.000000	7.000000	5.000000	11.000000	2.000000	7.000000	9.000000	7.000000	7.000000	6.000000
SY150602CROSSORI0001-SORT_REDUCEDDATA-FILTERED_V4_42_C50A112.5_C50A202.5	outside	16.000000	10.000000	17.000000	12.000000	11.000000	10.000000	10.000000	15.000000	15.000000	10.000000	19.000000	11.000000	14.000000	17.000000	14.000000	11.000000	16.000000	17.000000	8.000000	15.000000	11.000000	16.000000	15.000000	7.000000	10.000000	10.000000	13.000000	13.000000	15.000000	14.000000	12.000000	11.000000	13.000000	12.000000	9.000000	17.000000	11.000000	10.000000	11.000000	10.000000	10.000000	12.000000	16.000000	15.000000	8.000000	18.000000	12.000000	19.000000
SY150602CROSSORI0001-SORT_REDUCEDDATA-FILTERED_V4_42_C50A135_C50A225	outside	12.000000	12.000000	9.000000	19.000000	14.000000	9.000000	12.000000	12.000000	19.000000	11.000000	16.000000	21.000000	14.000000	12.000000	10.000000	8.000000	16.000000	15.000000	10.000000	10.000000	14.000000	19.000000	16.000000	10.000000	10.000000	10.000000	16.000000	15.000000	18.000000	12.000000	15.000000	9.000000	16.000000	15.000000	14.000000	9.000000	9.000000	13.000000	14.000000	12.000000	11.000000	16.000000	10.000000	16.000000	15.000000	17.000000	13.000000	16.000000
SY150602CROSSORI0001-SORT_REDUCEDDATA-FILTERED_V4_42_C50A157.5_C50A247.5	outside	10.000000	14.000000	11.000000	10.000000	18.000000	13.000000	10.000000	4.000000	12.000000	11.000000	10.000000	16.000000	7.000000	8.000000	15.000000	10.000000	12.000000	13.000000	12.000000	7.000000	8.000000	9.000000	11.000000	8.000000	11.000000	10.000000	12.000000	15.000000	13.000000	19.000000	9.000000	6.000000	11.000000	13.000000	15.000000	11.000000	12.000000	10.000000	11.000000	13.000000	9.000000	14.000000	15.000000	12.000000	10.000000	9.000000	8.000000	9.000000
SY150602CROSSORI0001-SORT_REDUCEDDATA-FILTERED_V4_42_C50A90_C50A180	outside	12.000000	17.000000	15.000000	15.000000	17.000000	16.000000	18.000000	9.000000	10.000000	14.000000	16.000000	15.000000	10.000000	9.000000	12.000000	10.000000	8.000000	12.000000	6.000000	15.000000	12.000000	15.000000	16.000000	19.000000	15.000000	13.000000	8.000000	11.000000	11.000000	9.000000	6.000000	7.000000	18.000000	8.000000	14.000000	9.000000	12.000000	8.000000	12.000000	15.000000	16.000000	11.000000	9.000000	12.000000	9.000000	11.000000	9.000000	11.000000
SY150602CROSSORI0001-SORT_REDUCEDDATA-FILTERED_V4_43_C50A112.5_C50A202.5	single	4.000000	5.000000	7.000000	10.000000	7.000000	9.000000	15.000000	13.000000	7.000000	13.000000	11.000000	9.000000	10.000000	14.000000	13.000000	4.000000	10.000000	9.000000	1.000000	11.000000	7.000000	3.000000	13.000000	8.000000	5.000000	9.000000	6.000000	4.000000	12.000000	9.000000	6.000000	7.000000	5.000000	7.000000	4.000000	6.000000	10.000000	6.000000	6.000000	7.000000	10.000000	11.000000	11.000000	8.000000	12.000000	9.000000	9.000000	8.000000
SY150602CROSSORI0001-SORT_REDUCEDDATA-FILTERED_V4_43_C50A135_C50A225	single	9.000000	7.000000	8.000000	11.000000	13.000000	7.000000	9.000000	13.000000	10.000000	7.000000	14.000000	17.000000	9.000000	11.000000	16.000000	22.000000	11.000000	15.000000	10.000000	12.000000	7.000000	18.000000	10.000000	10.000000	14.000000	10.000000	11.000000	10.000000	15.000000	14.000000	7.000000	8.000000	9.000000	4.000000	14.000000	11.000000	13.000000	10.000000	10.000000	15.000000	4.000000	3.000000	12.000000	9.000000	9.000000	12.000000	13.000000	11.000000
SY150602CROSSORI0001-SORT_REDUCEDDATA-FILTERED_V4_43_C50A90_C50A180	single	3.000000	7.000000	4.000000	9.000000	13.000000	7.000000	9.000000	8.000000	9.000000	12.000000	10.000000	18.000000	13.000000	12.000000	7.000000	6.000000	5.000000	7.000000	10.000000	8.000000	9.000000	6.000000	8.000000	9.000000	9.000000	4.000000	8.000000	8.000000	7.000000	14.000000	14.000000	7.000000	16.000000	9.000000	11.000000	13.000000	6.000000	7.000000	3.000000	6.000000	7.000000	7.000000	13.000000	9.000000	8.000000	11.000000	8.000000	10.000000
SY150602CROSSORI0001-SORT_REDUCEDDATA-FILTERED_V4_44_C50A157.5_C50A247.5	outside	7.000000	8.000000	12.000000	5.000000	12.000000	4.000000	5.000000	3.000000	6.000000	6.000000	2.000000	6.000000	3.000000	6.000000	6.000000	3.000000	8.000000	1.000000	11.000000	9.000000	3.000000	3.000000	6.000000	6.000000	4.000000	5.000000	7.000000	11.000000	1.000000	6.000000	3.000000	4.000000	8.000000	8.000000	4.000000	5.000000	2.000000	7.000000	0.000000	3.000000	5.000000	9.000000	10.000000	6.000000	3.000000	6.000000	5.000000	5.000000
SY150602CROSSORI0001-SORT_REDUCEDDATA-FILTERED_V4_44_C50A90_C50A180	outside	4.000000	8.000000	6.000000	8.000000	4.000000	7.000000	8.000000	7.000000	8.000000	6.000000	11.000000	4.000000	6.000000	3.000000	2.000000	3.000000	11.000000	6.000000	4.000000	4.000000	7.000000	6.000000	7.000000	9.000000	4.000000	5.000000	5.000000	3.000000	7.000000	7.000000	6.000000	11.000000	7.000000	5.000000	10.000000	7.000000	5.000000	8.000000	6.000000	10.000000	7.000000	3.000000	11.000000	2.000000	9.000000	8.000000	8.000000	6.000000
SY150602CROSSORI0001-SORT_REDUCEDDATA-FILTERED_V4_45_C50A90_C50A180	outside	5.000000	7.000000	5.000000	6.000000	5.000000	3.000000	5.000000	2.000000	4.000000	10.000000	2.000000	6.000000	3.000000	4.000000	4.000000	4.000000	1.000000	4.000000	5.000000	2.000000	1.000000	2.000000	5.000000	5.000000	4.000000	3.000000	5.000000	7.000000	4.000000	8.000000	4.000000	5.000000	4.000000	2.000000	5.000000	3.000000	8.000000	7.000000	10.000000	1.000000	4.000000	3.000000	6.000000	4.000000	5.000000	6.000000	8.000000	5.000000
SY150602CROSSORI0001-SORT_REDUCEDDATA-FILTERED_V4_46_C50A90_C50A180	single	10.000000	3.000000	10.000000	12.000000	5.000000	10.000000	8.000000	7.000000	7.000000	11.000000	4.000000	17.000000	5.000000	9.000000	11.000000	12.000000	8.000000	10.000000	6.000000	6.000000	10.000000	8.000000	10.000000	14.000000	12.000000	5.000000	17.000000	8.000000	5.000000	7.000000	5.000000	2.000000	11.000000	3.000000	5.000000	13.000000	12.000000	8.000000	13.000000	9.000000	4.000000	11.000000	9.000000	9.000000	6.000000	6.000000	5.000000	7.000000
SY150602CROSSORI0001-SORT_REDUCEDDATA-FILTERED_V4_49_C50A135_C50A225	outside	11.000000	8.000000	9.000000	6.000000	11.000000	8.000000	10.000000	9.000000	11.000000	8.000000	12.000000	7.000000	4.000000	1.000000	10.000000	7.000000	9.000000	7.000000	9.000000	6.000000	4.000000	8.000000	5.000000	10.000000	5.000000	8.000000	6.000000	11.000000	7.000000	5.000000	11.000000	3.000000	7.000000	9.000000	3.000000	12.000000	NaN	5.000000	9.000000	9.000000	8.000000	14.000000	12.000000	13.000000	15.000000	8.000000	8.000000	5.000000
SY150602CROSSORI0001-SORT_REDUCEDDATA-FILTERED_V4_49_C50A157.5_C50A247.5	outside	6.000000	6.000000	8.000000	4.000000	10.000000	11.000000	8.000000	1.000000	2.000000	5.000000	3.000000	2.000000	6.000000	7.000000	12.000000	2.000000	10.000000	7.000000	9.000000	4.000000	7.000000	7.000000	6.000000	4.000000	7.000000	6.000000	9.000000	10.000000	3.000000	NaN	4.000000	4.000000	8.000000	3.000000	5.000000	3.000000	6.000000	11.000000	5.000000	11.000000	7.000000	10.000000	8.000000	5.000000	8.000000	7.000000	7.000000	6.000000
SY150602CROSSORI0001-SORT_REDUCEDDATA-FILTERED_V4_5_C50A157.5_C50A247.5	single	4.000000	6.000000	3.000000	4.000000	0.000000	5.000000	7.000000	3.000000	3.000000	3.000000	5.000000	5.000000	3.000000	6.000000	5.000000	3.000000	7.000000	3.000000	7.000000	7.000000	9.000000	4.000000	6.000000	5.000000	5.000000	5.000000	4.000000	5.000000	5.000000	5.000000	5.000000	6.000000	2.000000	3.000000	4.000000	4.000000	4.000000	5.000000	1.000000	2.000000	8.000000	4.000000	4.000000	4.000000	3.000000	5.000000	3.000000	3.000000
SY150602CROSSORI0001-SORT_REDUCEDDATA-FILTERED_V4_5_C50A90_C50A180	single	6.000000	8.000000	7.000000	4.000000	6.000000	6.000000	10.000000	5.000000	7.000000	6.000000	5.000000	4.000000	7.000000	8.000000	5.000000	6.000000	10.000000	9.000000	4.000000	7.000000	2.000000	8.000000	6.000000	8.000000	5.000000	6.000000	4.000000	8.000000	5.000000	9.000000	10.000000	5.000000	9.000000	6.000000	6.000000	6.000000	9.000000	8.000000	6.000000	10.000000	5.000000	6.000000	8.000000	2.000000	7.000000	11.000000	7.000000	8.000000
SY150602CROSSORI0001-SORT_REDUCEDDATA-FILTERED_V4_51_C50A157.5_C50A247.5	outside	9.000000	10.000000	14.000000	6.000000	6.000000	8.000000	11.000000	7.000000	4.000000	13.000000	5.000000	9.000000	10.000000	2.000000	8.000000	8.000000	10.000000	10.000000	10.000000	8.000000	8.000000	3.000000	5.000000	5.000000	8.000000	6.000000	5.000000	4.000000	7.000000	9.000000	4.000000	7.000000	7.000000	2.000000	10.000000	7.000000	5.000000	7.000000	8.000000	7.000000	4.000000	13.000000	8.000000	7.000000	11.000000	7.000000	4.000000	4.000000
SY150602CROSSORI0001-SORT_REDUCEDDATA-FILTERED_V4_53_C50A90_C50A180	outside	10.000000	2.000000	6.000000	6.000000	5.000000	13.000000	9.000000	3.000000	7.000000	10.000000	10.000000	8.000000	6.000000	7.000000	5.000000	5.000000	4.000000	9.000000	5.000000	5.000000	4.000000	5.000000	4.000000	6.000000	6.000000	10.000000	4.000000	5.000000	9.000000	9.000000	7.000000	2.000000	8.000000	5.000000	3.000000	8.000000	3.000000	10.000000	7.000000	6.000000	4.000000	3.000000	11.000000	5.000000	8.000000	3.000000	8.000000	3.000000
SY150602CROSSORI0001-SORT_REDUCEDDATA-FILTERED_V4_54_C50A112.5_C50A202.5	single	15.000000	5.000000	3.000000	2.000000	6.000000	4.000000	0.000000	6.000000	4.000000	7.000000	7.000000	9.000000	9.000000	7.000000	3.000000	1.000000	2.000000	4.000000	3.000000	1.000000	5.000000	10.000000	8.000000	10.000000	4.000000	12.000000	8.000000	3.000000	15.000000	7.000000	2.000000	1.000000	6.000000	7.000000	3.000000	5.000000	4.000000	6.000000	5.000000	3.000000	3.000000	9.000000	7.000000	4.000000	9.000000	5.000000	6.000000	19.000000
SY150602CROSSORI0001-SORT_REDUCEDDATA-FILTERED_V4_54_C50A90_C50A180	single	5.000000	8.000000	9.000000	11.000000	5.000000	10.000000	11.000000	6.000000	3.000000	10.000000	11.000000	13.000000	11.000000	9.000000	11.000000	14.000000	9.000000	10.000000	8.000000	11.000000	12.000000	7.000000	11.000000	13.000000	6.000000	4.000000	6.000000	14.000000	6.000000	6.000000	13.000000	10.000000	5.000000	7.000000	4.000000	9.000000	11.000000	8.000000	10.000000	1.000000	5.000000	5.000000	15.000000	6.000000	7.000000	3.000000	11.000000	3.000000
SY150602CROSSORI0001-SORT_REDUCEDDATA-FILTERED_V4_55_C50A135_C50A225	mixture	5.000000	1.000000	5.000000	NaN	4.000000	1.000000	5.000000	8.000000	3.000000	5.000000	8.000000	1.000000	4.000000	3.000000	3.000000	6.000000	1.000000	7.000000	3.000000	6.000000	11.000000	5.000000	13.000000	4.000000	7.000000	9.000000	5.000000	6.000000	11.000000	5.000000	7.000000	4.000000	6.000000	5.000000	10.000000	4.000000	8.000000	6.000000	4.000000	10.000000	4.000000	4.000000	3.000000	1.000000	6.000000	5.000000	6.000000	10.000000
SY150602CROSSORI0001-SORT_REDUCEDDATA-FILTERED_V4_55_C50A157.5_C50A247.5	mixture	6.000000	7.000000	7.000000	13.000000	3.000000	6.000000	1.000000	14.000000	6.000000	4.000000	15.000000	9.000000	11.000000	5.000000	5.000000	6.000000	5.000000	10.000000	2.000000	1.000000	6.000000	2.000000	6.000000	3.000000	6.000000	4.000000	4.000000	11.000000	3.000000	2.000000	2.000000	0.000000	4.000000	3.000000	3.000000	6.000000	5.000000	1.000000	2.000000	4.000000	2.000000	5.000000	5.000000	4.000000	9.000000	4.000000	5.000000	6.000000
SY150602CROSSORI0001-SORT_REDUCEDDATA-FILTERED_V4_56_C50A90_C50A180	mixture	3.000000	3.000000	19.000000	8.000000	8.000000	5.000000	4.000000	2.000000	1.000000	5.000000	1.000000	9.000000	2.000000	4.000000	5.000000	21.000000	14.000000	4.000000	6.000000	3.000000	2.000000	2.000000	3.000000	3.000000	8.000000	4.000000	5.000000	2.000000	11.000000	4.000000	10.000000	7.000000	9.000000	8.000000	3.000000	8.000000	10.000000	4.000000	6.000000	7.000000	8.000000	6.000000	13.000000	7.000000	3.000000	9.000000	20.000000	2.000000
SY150602CROSSORI0001-SORT_REDUCEDDATA-FILTERED_V4_59_C50A112.5_C50A202.5	single	10.000000	6.000000	7.000000	10.000000	9.000000	7.000000	7.000000	6.000000	3.000000	7.000000	5.000000	12.000000	7.000000	3.000000	1.000000	5.000000	9.000000	8.000000	8.000000	11.000000	6.000000	8.000000	9.000000	7.000000	4.000000	3.000000	4.000000	9.000000	13.000000	3.000000	4.000000	3.000000	3.000000	7.000000	6.000000	7.000000	11.000000	5.000000	2.000000	4.000000	10.000000	9.000000	3.000000	6.000000	7.000000	10.000000	8.000000	6.000000
SY150602CROSSORI0001-SORT_REDUCEDDATA-FILTERED_V4_59_C50A157.5_C50A247.5	single	8.000000	12.000000	12.000000	7.000000	5.000000	6.000000	13.000000	11.000000	7.000000	10.000000	15.000000	9.000000	8.000000	10.000000	7.000000	17.000000	8.000000	8.000000	1.000000	18.000000	7.000000	11.000000	12.000000	9.000000	8.000000	12.000000	7.000000	21.000000	2.000000	7.000000	10.000000	6.000000	8.000000	8.000000	8.000000	10.000000	12.000000	4.000000	4.000000	9.000000	7.000000	13.000000	6.000000	6.000000	6.000000	4.000000	13.000000	11.000000
SY150602CROSSORI0001-SORT_REDUCEDDATA-FILTERED_V4_64_C50A135_C50A225	single	9.000000	10.000000	6.000000	6.000000	6.000000	7.000000	9.000000	6.000000	10.000000	5.000000	10.000000	5.000000	5.000000	6.000000	11.000000	9.000000	11.000000	7.000000	4.000000	15.000000	5.000000	7.000000	16.000000	8.000000	5.000000	6.000000	5.000000	12.000000	10.000000	8.000000	2.000000	5.000000	6.000000	10.000000	7.000000	5.000000	9.000000	5.000000	7.000000	4.000000	3.000000	8.000000	8.000000	5.000000	3.000000	12.000000	8.000000	5.000000
SY150602CROSSORI0001-SORT_REDUCEDDATA-FILTERED_V4_64_C50A90_C50A180	single	11.000000	5.000000	10.000000	14.000000	8.000000	5.000000	8.000000	7.000000	5.000000	8.000000	9.000000	16.000000	16.000000	4.000000	13.000000	3.000000	12.000000	21.000000	8.000000	5.000000	17.000000	5.000000	8.000000	10.000000	11.000000	9.000000	15.000000	7.000000	11.000000	3.000000	9.000000	8.000000	14.000000	2.000000	7.000000	12.000000	10.000000	9.000000	12.000000	6.000000	8.000000	6.000000	3.000000	10.000000	9.000000	6.000000	9.000000	10.000000
SY150602CROSSORI0001-SORT_REDUCEDDATA-FILTERED_V4_65_C50A90_C50A180	single	2.000000	4.000000	3.000000	5.000000	4.000000	3.000000	6.000000	5.000000	2.000000	10.000000	10.000000	3.000000	6.000000	4.000000	2.000000	4.000000	4.000000	8.000000	2.000000	1.000000	7.000000	5.000000	7.000000	7.000000	4.000000	4.000000	6.000000	3.000000	4.000000	8.000000	2.000000	9.000000	3.000000	2.000000	9.000000	6.000000	5.000000	4.000000	4.000000	2.000000	5.000000	3.000000	7.000000	3.000000	9.000000	4.000000	2.000000	6.000000
SY150602CROSSORI0001-SORT_REDUCEDDATA-FILTERED_V4_66_C50A157.5_C50A247.5	single	2.000000	4.000000	5.000000	4.000000	1.000000	7.000000	6.000000	4.000000	4.000000	5.000000	5.000000	9.000000	7.000000	2.000000	2.000000	2.000000	10.000000	7.000000	8.000000	5.000000	5.000000	5.000000	2.000000	4.000000	11.000000	4.000000	8.000000	4.000000	6.000000	2.000000	5.000000	1.000000	2.000000	5.000000	5.000000	3.000000	1.000000	7.000000	3.000000	5.000000	4.000000	2.000000	6.000000	3.000000	3.000000	4.000000	5.000000	7.000000
SY150602CROSSORI0001-SORT_REDUCEDDATA-FILTERED_V4_7_C50A112.5_C50A202.5	outside	5.000000	5.000000	8.000000	7.000000	5.000000	6.000000	7.000000	8.000000	5.000000	8.000000	6.000000	5.000000	10.000000	4.000000	2.000000	3.000000	3.000000	6.000000	4.000000	7.000000	8.000000	6.000000	10.000000	7.000000	6.000000	6.000000	5.000000	9.000000	8.000000	3.000000	12.000000	2.000000	1.000000	4.000000	5.000000	6.000000	5.000000	3.000000	6.000000	7.000000	9.000000	10.000000	6.000000	4.000000	6.000000	5.000000	6.000000	6.000000
SY150602CROSSORI0001-SORT_REDUCEDDATA-FILTERED_V4_7_C50A90_C50A180	outside	4.000000	5.000000	3.000000	5.000000	6.000000	4.000000	6.000000	4.000000	6.000000	6.000000	8.000000	6.000000	2.000000	7.000000	8.000000	3.000000	3.000000	2.000000	1.000000	6.000000	8.000000	4.000000	8.000000	7.000000	10.000000	6.000000	8.000000	7.000000	6.000000	10.000000	7.000000	6.000000	6.000000	7.000000	1.000000	6.000000	8.000000	7.000000	8.000000	5.000000	3.000000	2.000000	8.000000	4.000000	3.000000	3.000000	6.000000	3.000000
SY150602CROSSORI0001-SORT_REDUCEDDATA-FILTERED_V4_72_C50A112.5_C50A202.5	outside	3.000000	0.000000	7.000000	4.000000	2.000000	2.000000	4.000000	10.000000	2.000000	2.000000	4.000000	6.000000	6.000000	13.000000	9.000000	5.000000	3.000000	6.000000	7.000000	13.000000	7.000000	6.000000	5.000000	3.000000	5.000000	9.000000	5.000000	5.000000	12.000000	4.000000	3.000000	4.000000	5.000000	6.000000	15.000000	4.000000	3.000000	0.000000	6.000000	1.000000	8.000000	5.000000	3.000000	3.000000	10.000000	6.000000	6.000000	6.000000
SY150602CROSSORI0001-SORT_REDUCEDDATA-FILTERED_V4_72_C50A157.5_C50A247.5	outside	0.000000	0.000000	6.000000	2.000000	2.000000	5.000000	2.000000	2.000000	3.000000	1.000000	4.000000	3.000000	2.000000	5.000000	1.000000	4.000000	3.000000	10.000000	2.000000	2.000000	5.000000	3.000000	3.000000	4.000000	6.000000	0.000000	0.000000	2.000000	11.000000	15.000000	0.000000	0.000000	6.000000	2.000000	4.000000	0.000000	1.000000	1.000000	0.000000	3.000000	8.000000	8.000000	1.000000	6.000000	4.000000	2.000000	11.000000	6.000000
SY150602CROSSORI0001-SORT_REDUCEDDATA-FILTERED_V4_72_C50A90_C50A180	outside	1.000000	2.000000	9.000000	5.000000	8.000000	16.000000	1.000000	3.000000	3.000000	6.000000	11.000000	9.000000	2.000000	5.000000	5.000000	6.000000	3.000000	6.000000	3.000000	4.000000	0.000000	5.000000	2.000000	14.000000	14.000000	9.000000	4.000000	NaN	6.000000	18.000000	5.000000	1.000000	8.000000	4.000000	3.000000	5.000000	7.000000	7.000000	7.000000	4.000000	10.000000	7.000000	2.000000	3.000000	16.000000	4.000000	9.000000	12.000000
SY150602CROSSORI0001-SORT_REDUCEDDATA-FILTERED_V4_75_C50A90_C50A180	outside	4.000000	2.000000	3.000000	2.000000	0.000000	4.000000	5.000000	9.000000	3.000000	8.000000	5.000000	2.000000	3.000000	5.000000	5.000000	4.000000	5.000000	6.000000	2.000000	1.000000	6.000000	7.000000	6.000000	10.000000	3.000000	9.000000	10.000000	NaN	4.000000	6.000000	1.000000	2.000000	7.000000	7.000000	3.000000	2.000000	4.000000	2.000000	7.000000	5.000000	1.000000	6.000000	7.000000	3.000000	5.000000	4.000000	2.000000	6.000000
SY150602CROSSORI0001-SORT_REDUCEDDATA-FILTERED_V4_76_C50A112.5_C50A202.5	outside	8.000000	6.000000	5.000000	8.000000	7.000000	8.000000	7.000000	5.000000	6.000000	7.000000	9.000000	6.000000	14.000000	8.000000	11.000000	4.000000	6.000000	10.000000	6.000000	6.000000	3.000000	8.000000	6.000000	3.000000	5.000000	9.000000	7.000000	6.000000	7.000000	5.000000	3.000000	2.000000	6.000000	5.000000	7.000000	5.000000	7.000000	8.000000	9.000000	7.000000	7.000000	7.000000	9.000000	3.000000	8.000000	13.000000	11.000000	10.000000
SY150602CROSSORI0001-SORT_REDUCEDDATA-FILTERED_V4_76_C50A157.5_C50A247.5	outside	7.000000	5.000000	9.000000	1.000000	2.000000	10.000000	13.000000	4.000000	6.000000	5.000000	9.000000	6.000000	3.000000	8.000000	6.000000	4.000000	7.000000	6.000000	4.000000	9.000000	5.000000	5.000000	4.000000	2.000000	5.000000	7.000000	7.000000	10.000000	4.000000	12.000000	3.000000	4.000000	5.000000	7.000000	10.000000	6.000000	4.000000	5.000000	2.000000	4.000000	8.000000	8.000000	6.000000	6.000000	3.000000	8.000000	5.000000	2.000000
SY150602CROSSORI0001-SORT_REDUCEDDATA-FILTERED_V4_76_C50A90_C50A180	outside	5.000000	9.000000	3.000000	4.000000	4.000000	6.000000	6.000000	5.000000	5.000000	2.000000	9.000000	5.000000	6.000000	4.000000	2.000000	5.000000	8.000000	8.000000	6.000000	8.000000	10.000000	7.000000	4.000000	7.000000	5.000000	5.000000	8.000000	4.000000	NaN	10.000000	8.000000	5.000000	11.000000	7.000000	6.000000	5.000000	4.000000	6.000000	10.000000	4.000000	4.000000	4.000000	9.000000	5.000000	3.000000	6.000000	5.000000	7.000000
SY150602CROSSORI0001-SORT_REDUCEDDATA-FILTERED_V4_78_C50A112.5_C50A202.5	outside	14.000000	5.000000	9.000000	9.000000	5.000000	6.000000	4.000000	7.000000	10.000000	7.000000	11.000000	6.000000	13.000000	8.000000	8.000000	6.000000	10.000000	9.000000	4.000000	8.000000	10.000000	7.000000	5.000000	10.000000	8.000000	6.000000	8.000000	3.000000	11.000000	7.000000	5.000000	8.000000	8.000000	6.000000	9.000000	8.000000	8.000000	11.000000	6.000000	11.000000	2.000000	6.000000	9.000000	6.000000	10.000000	12.000000	7.000000	9.000000
SY150602CROSSORI0001-SORT_REDUCEDDATA-FILTERED_V4_8_C50A135_C50A225	mixture	6.000000	4.000000	4.000000	10.000000	9.000000	12.000000	17.000000	14.000000	11.000000	8.000000	6.000000	7.000000	7.000000	4.000000	12.000000	10.000000	8.000000	10.000000	3.000000	11.000000	11.000000	6.000000	18.000000	10.000000	17.000000	11.000000	6.000000	11.000000	12.000000	8.000000	9.000000	12.000000	6.000000	9.000000	7.000000	5.000000	9.000000	8.000000	9.000000	12.000000	5.000000	7.000000	9.000000	9.000000	2.000000	19.000000	15.000000	3.000000
SY150602CROSSORI0001-SORT_REDUCEDDATA-FILTERED_V4_80_C50A112.5_C50A202.5	outside	5.000000	5.000000	5.000000	3.000000	4.000000	6.000000	4.000000	7.000000	2.000000	3.000000	4.000000	9.000000	5.000000	7.000000	8.000000	3.000000	6.000000	6.000000	3.000000	6.000000	6.000000	7.000000	2.000000	8.000000	5.000000	5.000000	5.000000	4.000000	4.000000	3.000000	0.000000	7.000000	4.000000	7.000000	7.000000	5.000000	6.000000	5.000000	10.000000	5.000000	4.000000	6.000000	5.000000	4.000000	4.000000	2.000000	5.000000	2.000000
SY150602CROSSORI0001-SORT_REDUCEDDATA-FILTERED_V4_80_C50A135_C50A225	outside	3.000000	2.000000	2.000000	3.000000	8.000000	6.000000	3.000000	6.000000	4.000000	7.000000	2.000000	3.000000	4.000000	3.000000	4.000000	5.000000	1.000000	4.000000	5.000000	3.000000	1.000000	2.000000	6.000000	2.000000	4.000000	5.000000	2.000000	4.000000	6.000000	3.000000	4.000000	6.000000	6.000000	4.000000	3.000000	3.000000	NaN	4.000000	7.000000	5.000000	1.000000	1.000000	4.000000	1.000000	4.000000	4.000000	6.000000	2.000000
SY150602CROSSORI0001-SORT_REDUCEDDATA-FILTERED_V4_80_C50A90_C50A180	outside	2.000000	5.000000	6.000000	4.000000	4.000000	9.000000	3.000000	1.000000	1.000000	5.000000	1.000000	7.000000	8.000000	6.000000	2.000000	1.000000	6.000000	2.000000	4.000000	8.000000	1.000000	6.000000	6.000000	9.000000	6.000000	6.000000	5.000000	7.000000	1.000000	4.000000	5.000000	2.000000	5.000000	2.000000	5.000000	3.000000	5.000000	4.000000	8.000000	4.000000	4.000000	2.000000	7.000000	5.000000	2.000000	3.000000	6.000000	4.000000
SY150602CROSSORI0001-SORT_REDUCEDDATA-FILTERED_V4_83_C50A135_C50A225	outside	13.000000	11.000000	8.000000	8.000000	8.000000	9.000000	8.000000	5.000000	11.000000	9.000000	3.000000	10.000000	6.000000	6.000000	3.000000	4.000000	7.000000	2.000000	8.000000	3.000000	4.000000	9.000000	2.000000	5.000000	6.000000	2.000000	8.000000	5.000000	12.000000	9.000000	8.000000	7.000000	10.000000	6.000000	5.000000	9.000000	8.000000	4.000000	4.000000	5.000000	8.000000	6.000000	5.000000	8.000000	5.000000	7.000000	6.000000	6.000000
SY150602CROSSORI0001-SORT_REDUCEDDATA-FILTERED_V4_84_C50A112.5_C50A202.5	outside	5.000000	9.000000	6.000000	8.000000	12.000000	8.000000	6.000000	11.000000	6.000000	8.000000	3.000000	9.000000	6.000000	8.000000	4.000000	4.000000	4.000000	6.000000	5.000000	7.000000	3.000000	5.000000	4.000000	6.000000	13.000000	5.000000	8.000000	7.000000	8.000000	4.000000	4.000000	9.000000	13.000000	6.000000	4.000000	6.000000	4.000000	6.000000	6.000000	6.000000	5.000000	9.000000	7.000000	1.000000	6.000000	5.000000	3.000000	4.000000
SY150602CROSSORI0001-SORT_REDUCEDDATA-FILTERED_V4_84_C50A135_C50A225	outside	8.000000	7.000000	9.000000	5.000000	5.000000	6.000000	4.000000	8.000000	8.000000	6.000000	7.000000	8.000000	3.000000	7.000000	7.000000	6.000000	7.000000	9.000000	12.000000	12.000000	10.000000	9.000000	7.000000	8.000000	11.000000	10.000000	9.000000	2.000000	9.000000	7.000000	10.000000	8.000000	7.000000	13.000000	9.000000	6.000000	8.000000	7.000000	13.000000	6.000000	12.000000	8.000000	10.000000	12.000000	5.000000	5.000000	11.000000	3.000000
SY150602CROSSORI0001-SORT_REDUCEDDATA-FILTERED_V4_87_C50A90_C50A180	outside	4.000000	NaN	7.000000	4.000000	3.000000	4.000000	5.000000	4.000000	2.000000	3.000000	2.000000	4.000000	6.000000	4.000000	4.000000	2.000000	10.000000	7.000000	5.000000	1.000000	5.000000	5.000000	7.000000	11.000000	5.000000	5.000000	7.000000	5.000000	4.000000	1.000000	5.000000	4.000000	5.000000	5.000000	5.000000	8.000000	4.000000	4.000000	5.000000	3.000000	3.000000	6.000000	7.000000	9.000000	2.000000	5.000000	5.000000	8.000000
SY150602CROSSORI0001-SORT_REDUCEDDATA-FILTERED_V4_88_C50A90_C50A180	outside	10.000000	9.000000	6.000000	11.000000	9.000000	5.000000	14.000000	8.000000	NaN	5.000000	3.000000	5.000000	6.000000	6.000000	8.000000	4.000000	6.000000	11.000000	3.000000	3.000000	6.000000	9.000000	7.000000	11.000000	6.000000	7.000000	6.000000	11.000000	14.000000	6.000000	3.000000	7.000000	11.000000	4.000000	6.000000	7.000000	9.000000	10.000000	5.000000	11.000000	7.000000	8.000000	12.000000	3.000000	4.000000	8.000000	6.000000	3.000000
SY150602CROSSORI0001-SORT_REDUCEDDATA-FILTERED_V4_90_C50A112.5_C50A202.5	mixture	7.000000	1.000000	15.000000	11.000000	10.000000	1.000000	4.000000	9.000000	7.000000	7.000000	8.000000	14.000000	8.000000	8.000000	2.000000	8.000000	4.000000	8.000000	3.000000	3.000000	7.000000	5.000000	13.000000	13.000000	10.000000	4.000000	10.000000	6.000000	11.000000	6.000000	10.000000	5.000000	2.000000	3.000000	3.000000	7.000000	3.000000	4.000000	7.000000	10.000000	10.000000	11.000000	1.000000	5.000000	11.000000	5.000000	8.000000	8.000000
SY150602CROSSORI0001-SORT_REDUCEDDATA-FILTERED_V4_90_C50A90_C50A180	mixture	3.000000	3.000000	4.000000	10.000000	8.000000	6.000000	9.000000	3.000000	6.000000	5.000000	10.000000	16.000000	8.000000	10.000000	7.000000	9.000000	11.000000	6.000000	1.000000	3.000000	7.000000	5.000000	9.000000	4.000000	6.000000	3.000000	5.000000	5.000000	7.000000	6.000000	6.000000	5.000000	11.000000	8.000000	8.000000	5.000000	3.000000	5.000000	12.000000	13.000000	6.000000	8.000000	7.000000	2.000000	4.000000	7.000000	9.000000	6.000000
SY150602CROSSORI0001-SORT_REDUCEDDATA-FILTERED_V4_93_C50A157.5_C50A247.5	single	4.000000	3.000000	2.000000	4.000000	6.000000	4.000000	3.000000	9.000000	4.000000	4.000000	2.000000	4.000000	6.000000	4.000000	4.000000	10.000000	7.000000	5.000000	6.000000	3.000000	9.000000	9.000000	15.000000	2.000000	5.000000	3.000000	6.000000	7.000000	3.000000	5.000000	5.000000	3.000000	11.000000	9.000000	8.000000	10.000000	4.000000	6.000000	7.000000	4.000000	5.000000	12.000000	12.000000	3.000000	6.000000	2.000000	3.000000	13.000000
SY150602CROSSORI0001-SORT_REDUCEDDATA-FILTERED_V4_93_C50A90_C50A180	single	3.000000	3.000000	13.000000	14.000000	NaN	8.000000	7.000000	4.000000	1.000000	9.000000	4.000000	6.000000	3.000000	6.000000	1.000000	8.000000	5.000000	1.000000	1.000000	1.000000	1.000000	1.000000	8.000000	8.000000	8.000000	2.000000	1.000000	5.000000	5.000000	9.000000	0.000000	1.000000	5.000000	4.000000	4.000000	9.000000	3.000000	0.000000	11.000000	6.000000	1.000000	8.000000	2.000000	7.000000	3.000000	4.000000	4.000000	1.000000
SY150602CROSSORI0001-SORT_REDUCEDDATA-FILTERED_V4_94_C50A157.5_C50A247.5	single	3.000000	3.000000	10.000000	10.000000	9.000000	8.000000	6.000000	3.000000	9.000000	5.000000	6.000000	12.000000	9.000000	8.000000	7.000000	2.000000	7.000000	4.000000	4.000000	2.000000	9.000000	8.000000	9.000000	3.000000	8.000000	9.000000	5.000000	13.000000	6.000000	9.000000	7.000000	12.000000	8.000000	9.000000	8.000000	6.000000	6.000000	7.000000	8.000000	6.000000	12.000000	13.000000	4.000000	8.000000	5.000000	5.000000	9.000000	13.000000
SY150602CROSSORI0001-SORT_REDUCEDDATA-FILTERED_V4_95_C50A157.5_C50A247.5	outside	8.000000	11.000000	6.000000	8.000000	5.000000	11.000000	8.000000	10.000000	11.000000	7.000000	14.000000	7.000000	4.000000	7.000000	12.000000	14.000000	4.000000	13.000000	2.000000	10.000000	7.000000	9.000000	10.000000	5.000000	5.000000	9.000000	14.000000	12.000000	1.000000	8.000000	4.000000	5.000000	4.000000	9.000000	16.000000	6.000000	9.000000	6.000000	5.000000	10.000000	5.000000	17.000000	7.000000	5.000000	9.000000	3.000000	9.000000	8.000000
SY150602CROSSORI0001-SORT_REDUCEDDATA-FILTERED_V4_96_C50A157.5_C50A247.5	outside	10.000000	14.000000	13.000000	10.000000	9.000000	14.000000	12.000000	5.000000	14.000000	10.000000	11.000000	10.000000	3.000000	11.000000	11.000000	6.000000	15.000000	16.000000	9.000000	6.000000	7.000000	6.000000	7.000000	9.000000	10.000000	8.000000	1.000000	9.000000	7.000000	16.000000	1.000000	4.000000	7.000000	6.000000	11.000000	10.000000	5.000000	8.000000	7.000000	11.000000	5.000000	18.000000	4.000000	5.000000	12.000000	8.000000	5.000000	8.000000
SY150602CROSSORI0001-SORT_REDUCEDDATA-FILTERED_V4_96_C50A90_C50A180	outside	8.000000	3.000000	10.000000	9.000000	3.000000	4.000000	10.000000	5.000000	5.000000	7.000000	9.000000	11.000000	6.000000	5.000000	6.000000	14.000000	7.000000	4.000000	4.000000	7.000000	3.000000	4.000000	6.000000	3.000000	4.000000	6.000000	4.000000	5.000000	7.000000	8.000000	10.000000	3.000000	8.000000	1.000000	6.000000	3.000000	3.000000	5.000000	8.000000	3.000000	7.000000	12.000000	10.000000	5.000000	7.000000	5.000000	7.000000	4.000000
SY150604CROSSORI0001-SORT_REDUCEDDATA-FILTERED_V4_1_C50A292.5_C50A382.5	outside	7.000000	3.000000	4.000000	8.000000	8.000000	9.000000	5.000000	5.000000	6.000000	6.000000	5.000000	5.000000	9.000000	7.000000	2.000000	6.000000	8.000000	2.000000	3.000000	1.000000	4.000000	10.000000	6.000000	3.000000	1.000000	6.000000	5.000000	2.000000	3.000000	9.000000	4.000000	4.000000	2.000000	6.000000	11.000000	2.000000	NaN	1.000000	6.000000	6.000000	5.000000	8.000000	5.000000	5.000000	9.000000	8.000000	4.000000	4.000000
SY150604CROSSORI0001-SORT_REDUCEDDATA-FILTERED_V4_13_C50A270_C50A360	outside	8.000000	9.000000	9.000000	5.000000	5.000000	9.000000	10.000000	7.000000	13.000000	5.000000	14.000000	6.000000	4.000000	5.000000	6.000000	7.000000	5.000000	8.000000	7.000000	7.000000	9.000000	8.000000	6.000000	8.000000	11.000000	3.000000	7.000000	3.000000	11.000000	10.000000	10.000000	9.000000	9.000000	3.000000	2.000000	4.000000	7.000000	6.000000	4.000000	11.000000	9.000000	8.000000	8.000000	12.000000	8.000000	9.000000	4.000000	2.000000
SY150604CROSSORI0001-SORT_REDUCEDDATA-FILTERED_V4_13_C50A292.5_C50A382.5	outside	6.000000	10.000000	10.000000	18.000000	10.000000	13.000000	16.000000	5.000000	6.000000	3.000000	11.000000	10.000000	17.000000	9.000000	11.000000	8.000000	13.000000	6.000000	NaN	2.000000	8.000000	10.000000	8.000000	4.000000	18.000000	16.000000	7.000000	10.000000	10.000000	7.000000	15.000000	8.000000	20.000000	5.000000	9.000000	8.000000	12.000000	9.000000	12.000000	6.000000	2.000000	7.000000	14.000000	3.000000	5.000000	10.000000	14.000000	12.000000
SY150604CROSSORI0001-SORT_REDUCEDDATA-FILTERED_V4_13_C50A315_C50A405	outside	8.000000	17.000000	7.000000	4.000000	6.000000	8.000000	9.000000	10.000000	11.000000	11.000000	8.000000	6.000000	2.000000	5.000000	11.000000	7.000000	4.000000	12.000000	9.000000	2.000000	9.000000	8.000000	4.000000	1.000000	2.000000	7.000000	10.000000	3.000000	7.000000	10.000000	6.000000	9.000000	10.000000	7.000000	9.000000	5.000000	4.000000	9.000000	10.000000	4.000000	4.000000	7.000000	4.000000	9.000000	6.000000	4.000000	3.000000	16.000000
SY150604CROSSORI0001-SORT_REDUCEDDATA-FILTERED_V4_15_C50A315_C50A405	mixture	9.000000	4.000000	11.000000	9.000000	8.000000	8.000000	8.000000	11.000000	4.000000	10.000000	4.000000	5.000000	6.000000	4.000000	10.000000	5.000000	9.000000	8.000000	8.000000	9.000000	4.000000	8.000000	11.000000	8.000000	7.000000	11.000000	10.000000	11.000000	9.000000	4.000000	9.000000	5.000000	13.000000	10.000000	6.000000	10.000000	4.000000	10.000000	9.000000	5.000000	10.000000	10.000000	8.000000	11.000000	11.000000	9.000000	12.000000	4.000000
SY150604CROSSORI0001-SORT_REDUCEDDATA-FILTERED_V4_16_C50A292.5_C50A382.5	mixture	7.000000	8.000000	1.000000	5.000000	10.000000	2.000000	7.000000	5.000000	5.000000	8.000000	9.000000	8.000000	6.000000	7.000000	4.000000	6.000000	6.000000	6.000000	8.000000	2.000000	2.000000	2.000000	9.000000	5.000000	6.000000	8.000000	6.000000	10.000000	3.000000	5.000000	4.000000	2.000000	7.000000	7.000000	8.000000	4.000000	5.000000	8.000000	6.000000	7.000000	7.000000	5.000000	8.000000	5.000000	4.000000	5.000000	14.000000	9.000000
SY150604CROSSORI0001-SORT_REDUCEDDATA-FILTERED_V4_16_C50A315_C50A405	mixture	1.000000	7.000000	6.000000	4.000000	3.000000	1.000000	1.000000	1.000000	8.000000	6.000000	2.000000	5.000000	7.000000	7.000000	4.000000	3.000000	6.000000	7.000000	3.000000	9.000000	3.000000	5.000000	6.000000	4.000000	3.000000	3.000000	3.000000	2.000000	5.000000	8.000000	10.000000	4.000000	4.000000	4.000000	6.000000	7.000000	4.000000	3.000000	2.000000	4.000000	2.000000	9.000000	6.000000	5.000000	7.000000	7.000000	6.000000	8.000000
SY150604CROSSORI0001-SORT_REDUCEDDATA-FILTERED_V4_16_C50A337.5_C50A427.5	mixture	4.000000	4.000000	10.000000	2.000000	7.000000	3.000000	3.000000	5.000000	3.000000	6.000000	2.000000	3.000000	3.000000	0.000000	6.000000	5.000000	3.000000	4.000000	5.000000	4.000000	9.000000	3.000000	4.000000	2.000000	3.000000	1.000000	2.000000	1.000000	4.000000	7.000000	5.000000	3.000000	9.000000	5.000000	1.000000	4.000000	3.000000	3.000000	3.000000	5.000000	2.000000	3.000000	5.000000	4.000000	2.000000	7.000000	3.000000	2.000000
SY150604CROSSORI0001-SORT_REDUCEDDATA-FILTERED_V4_17_C50A315_C50A405	single	3.000000	4.000000	7.000000	3.000000	6.000000	3.000000	7.000000	4.000000	1.000000	3.000000	3.000000	7.000000	4.000000	1.000000	2.000000	3.000000	7.000000	2.000000	4.000000	3.000000	6.000000	3.000000	5.000000	4.000000	3.000000	2.000000	4.000000	4.000000	6.000000	5.000000	8.000000	4.000000	8.000000	3.000000	7.000000	6.000000	4.000000	1.000000	2.000000	5.000000	5.000000	3.000000	4.000000	2.000000	8.000000	10.000000	2.000000	4.000000
SY150604CROSSORI0001-SORT_REDUCEDDATA-FILTERED_V4_18_C50A292.5_C50A382.5	outside	5.000000	5.000000	8.000000	9.000000	4.000000	4.000000	3.000000	5.000000	11.000000	6.000000	10.000000	5.000000	9.000000	3.000000	3.000000	1.000000	2.000000	10.000000	13.000000	9.000000	4.000000	11.000000	4.000000	5.000000	4.000000	8.000000	4.000000	3.000000	4.000000	6.000000	5.000000	2.000000	4.000000	4.000000	3.000000	2.000000	1.000000	1.000000	5.000000	1.000000	7.000000	7.000000	4.000000	7.000000	5.000000	5.000000	2.000000	3.000000
SY150604CROSSORI0001-SORT_REDUCEDDATA-FILTERED_V4_18_C50A315_C50A405	outside	2.000000	3.000000	8.000000	11.000000	2.000000	4.000000	9.000000	3.000000	1.000000	11.000000	3.000000	6.000000	6.000000	3.000000	5.000000	7.000000	2.000000	8.000000	4.000000	5.000000	3.000000	4.000000	2.000000	2.000000	3.000000	0.000000	6.000000	5.000000	2.000000	2.000000	10.000000	5.000000	6.000000	6.000000	3.000000	4.000000	3.000000	6.000000	3.000000	11.000000	8.000000	1.000000	9.000000	9.000000	5.000000	11.000000	7.000000	4.000000
SY150604CROSSORI0001-SORT_REDUCEDDATA-FILTERED_V4_20_C50A270_C50A360	mixture	3.000000	2.000000	4.000000	15.000000	2.000000	12.000000	7.000000	3.000000	8.000000	5.000000	5.000000	9.000000	9.000000	5.000000	5.000000	10.000000	5.000000	10.000000	5.000000	16.000000	4.000000	13.000000	4.000000	12.000000	11.000000	5.000000	6.000000	12.000000	4.000000	13.000000	9.000000	2.000000	9.000000	8.000000	10.000000	13.000000	8.000000	6.000000	14.000000	9.000000	14.000000	3.000000	5.000000	15.000000	7.000000	11.000000	7.000000	3.000000
SY150604CROSSORI0001-SORT_REDUCEDDATA-FILTERED_V4_20_C50A315_C50A405	mixture	3.000000	3.000000	8.000000	3.000000	9.000000	5.000000	4.000000	3.000000	4.000000	2.000000	8.000000	5.000000	0.000000	5.000000	4.000000	8.000000	6.000000	8.000000	3.000000	3.000000	10.000000	6.000000	7.000000	4.000000	4.000000	3.000000	7.000000	2.000000	8.000000	6.000000	12.000000	8.000000	15.000000	2.000000	6.000000	4.000000	8.000000	4.000000	9.000000	9.000000	4.000000	8.000000	9.000000	13.000000	2.000000	7.000000	4.000000	9.000000
SY150604CROSSORI0001-SORT_REDUCEDDATA-FILTERED_V4_20_C50A337.5_C50A427.5	mixture	11.000000	6.000000	7.000000	9.000000	1.000000	5.000000	5.000000	6.000000	3.000000	5.000000	4.000000	2.000000	3.000000	4.000000	7.000000	5.000000	3.000000	5.000000	2.000000	3.000000	0.000000	5.000000	6.000000	4.000000	4.000000	6.000000	0.000000	6.000000	7.000000	15.000000	6.000000	0.000000	10.000000	4.000000	3.000000	4.000000	2.000000	3.000000	3.000000	6.000000	6.000000	8.000000	6.000000	3.000000	3.000000	3.000000	5.000000	1.000000
SY150604CROSSORI0001-SORT_REDUCEDDATA-FILTERED_V4_22_C50A315_C50A405	outside	2.000000	7.000000	6.000000	4.000000	5.000000	1.000000	2.000000	7.000000	4.000000	NaN	5.000000	3.000000	2.000000	6.000000	3.000000	4.000000	3.000000	1.000000	5.000000	1.000000	8.000000	5.000000	5.000000	3.000000	10.000000	2.000000	3.000000	5.000000	5.000000	5.000000	9.000000	8.000000	8.000000	14.000000	2.000000	1.000000	2.000000	3.000000	9.000000	1.000000	3.000000	1.000000	7.000000	4.000000	3.000000	14.000000	5.000000	5.000000
SY150604CROSSORI0001-SORT_REDUCEDDATA-FILTERED_V4_22_C50A337.5_C50A427.5	outside	10.000000	3.000000	5.000000	5.000000	2.000000	4.000000	5.000000	5.000000	3.000000	3.000000	6.000000	3.000000	8.000000	2.000000	3.000000	3.000000	3.000000	8.000000	4.000000	5.000000	2.000000	5.000000	6.000000	5.000000	3.000000	1.000000	2.000000	3.000000	3.000000	3.000000	3.000000	8.000000	8.000000	6.000000	4.000000	8.000000	2.000000	6.000000	1.000000	9.000000	6.000000	2.000000	NaN	1.000000	2.000000	2.000000	7.000000	4.000000
SY150604CROSSORI0001-SORT_REDUCEDDATA-FILTERED_V4_23_C50A337.5_C50A427.5	outside	13.000000	7.000000	23.000000	9.000000	21.000000	6.000000	12.000000	14.000000	8.000000	6.000000	4.000000	5.000000	3.000000	11.000000	12.000000	5.000000	3.000000	6.000000	6.000000	12.000000	8.000000	7.000000	17.000000	15.000000	7.000000	6.000000	8.000000	13.000000	24.000000	15.000000	13.000000	8.000000	16.000000	2.000000	3.000000	11.000000	4.000000	15.000000	14.000000	11.000000	10.000000	7.000000	NaN	5.000000	12.000000	16.000000	13.000000	10.000000
SY150604CROSSORI0001-SORT_REDUCEDDATA-FILTERED_V4_24_C50A270_C50A360	single	11.000000	6.000000	3.000000	7.000000	3.000000	4.000000	6.000000	7.000000	8.000000	4.000000	5.000000	7.000000	10.000000	0.000000	4.000000	3.000000	4.000000	13.000000	10.000000	5.000000	13.000000	6.000000	1.000000	3.000000	5.000000	4.000000	2.000000	7.000000	7.000000	13.000000	5.000000	6.000000	7.000000	8.000000	7.000000	7.000000	4.000000	4.000000	4.000000	5.000000	8.000000	5.000000	8.000000	14.000000	8.000000	6.000000	3.000000	8.000000
SY150604CROSSORI0001-SORT_REDUCEDDATA-FILTERED_V4_26_C50A270_C50A360	mixture	4.000000	7.000000	6.000000	6.000000	3.000000	3.000000	5.000000	4.000000	9.000000	6.000000	7.000000	4.000000	2.000000	1.000000	8.000000	9.000000	6.000000	6.000000	5.000000	6.000000	7.000000	2.000000	5.000000	4.000000	5.000000	2.000000	5.000000	3.000000	7.000000	5.000000	1.000000	3.000000	6.000000	6.000000	2.000000	4.000000	4.000000	5.000000	3.000000	3.000000	8.000000	5.000000	9.000000	3.000000	3.000000	6.000000	0.000000	4.000000
SY150604CROSSORI0001-SORT_REDUCEDDATA-FILTERED_V4_26_C50A292.5_C50A382.5	mixture	3.000000	9.000000	6.000000	5.000000	4.000000	6.000000	4.000000	5.000000	12.000000	5.000000	5.000000	2.000000	8.000000	4.000000	4.000000	3.000000	10.000000	7.000000	8.000000	6.000000	7.000000	7.000000	4.000000	4.000000	6.000000	8.000000	4.000000	5.000000	12.000000	6.000000	5.000000	10.000000	2.000000	4.000000	5.000000	4.000000	1.000000	9.000000	8.000000	6.000000	3.000000	3.000000	10.000000	4.000000	7.000000	5.000000	7.000000	8.000000
SY150604CROSSORI0001-SORT_REDUCEDDATA-FILTERED_V4_26_C50A315_C50A405	mixture	5.000000	3.000000	3.000000	8.000000	7.000000	3.000000	8.000000	4.000000	3.000000	4.000000	3.000000	7.000000	2.000000	4.000000	2.000000	6.000000	4.000000	1.000000	8.000000	5.000000	8.000000	2.000000	5.000000	2.000000	5.000000	4.000000	4.000000	4.000000	9.000000	7.000000	2.000000	5.000000	4.000000	2.000000	7.000000	0.000000	6.000000	4.000000	2.000000	5.000000	4.000000	6.000000	7.000000	6.000000	2.000000	4.000000	5.000000	5.000000
SY150604CROSSORI0001-SORT_REDUCEDDATA-FILTERED_V4_26_C50A337.5_C50A427.5	mixture	6.000000	4.000000	3.000000	5.000000	3.000000	4.000000	4.000000	5.000000	5.000000	9.000000	2.000000	3.000000	4.000000	1.000000	10.000000	6.000000	5.000000	9.000000	1.000000	7.000000	3.000000	3.000000	7.000000	8.000000	4.000000	4.000000	3.000000	8.000000	9.000000	1.000000	4.000000	5.000000	7.000000	7.000000	2.000000	4.000000	5.000000	7.000000	6.000000	6.000000	4.000000	3.000000	4.000000	3.000000	4.000000	4.000000	5.000000	10.000000
SY150604CROSSORI0001-SORT_REDUCEDDATA-FILTERED_V4_27_C50A315_C50A405	mixture	1.000000	6.000000	1.000000	2.000000	2.000000	4.000000	4.000000	5.000000	3.000000	6.000000	2.000000	3.000000	3.000000	3.000000	5.000000	5.000000	3.000000	2.000000	4.000000	1.000000	3.000000	3.000000	6.000000	5.000000	4.000000	4.000000	2.000000	4.000000	3.000000	1.000000	3.000000	5.000000	12.000000	10.000000	7.000000	4.000000	5.000000	7.000000	3.000000	6.000000	11.000000	3.000000	5.000000	8.000000	3.000000	3.000000	2.000000	NaN
SY150604CROSSORI0001-SORT_REDUCEDDATA-FILTERED_V4_28_C50A270_C50A360	outside	2.000000	8.000000	NaN	10.000000	8.000000	6.000000	8.000000	3.000000	8.000000	6.000000	6.000000	4.000000	3.000000	10.000000	3.000000	5.000000	6.000000	7.000000	1.000000	4.000000	7.000000	7.000000	4.000000	5.000000	6.000000	9.000000	5.000000	3.000000	5.000000	8.000000	7.000000	3.000000	6.000000	4.000000	5.000000	2.000000	6.000000	4.000000	6.000000	8.000000	3.000000	3.000000	7.000000	3.000000	1.000000	2.000000	9.000000	8.000000
SY150604CROSSORI0001-SORT_REDUCEDDATA-FILTERED_V4_28_C50A292.5_C50A382.5	outside	7.000000	11.000000	10.000000	11.000000	15.000000	5.000000	12.000000	8.000000	6.000000	8.000000	1.000000	5.000000	6.000000	6.000000	4.000000	9.000000	9.000000	7.000000	8.000000	8.000000	4.000000	3.000000	10.000000	12.000000	5.000000	13.000000	3.000000	1.000000	9.000000	10.000000	10.000000	14.000000	4.000000	11.000000	11.000000	NaN	3.000000	7.000000	9.000000	5.000000	7.000000	5.000000	8.000000	7.000000	7.000000	3.000000	11.000000	8.000000
SY150604CROSSORI0001-SORT_REDUCEDDATA-FILTERED_V4_28_C50A315_C50A405	outside	16.000000	9.000000	6.000000	6.000000	10.000000	13.000000	13.000000	7.000000	8.000000	2.000000	9.000000	9.000000	6.000000	7.000000	8.000000	13.000000	2.000000	4.000000	4.000000	10.000000	4.000000	9.000000	3.000000	11.000000	2.000000	4.000000	7.000000	7.000000	NaN	7.000000	5.000000	3.000000	4.000000	2.000000	5.000000	8.000000	4.000000	0.000000	8.000000	3.000000	9.000000	9.000000	7.000000	4.000000	5.000000	2.000000	5.000000	5.000000
[truncated: 805 more rows]
[truncated: 148 more columns]
