# Supplementary material for: Coordinated multiplexing of information about separate objects in visual cortex
Source: eLife. 2022 Nov 29;11:e76452. doi: 10.7554/eLife.76452 (PMC9708082; doi:10.7554/eLife.76452)
Supplement: Source data 1. — The file and folder names are informative regarding which analyses they relate to. Some analyses are based on multiple runs of the modeling code, with slight variations due to the probabilistic nature of the analysis. [file elife-76452-data1.zip › SourceData2022/correlations_considering_latency/cohen2_final_V1_filtered-Aspikes_only-correlations.csv]

exp_title	orientation_info	cell1	cell1_type	cell2	cell2_type	correlation	pvalue	comparison
BR130827TASK0002OUTPUT	C50A51_C50A92	1	Single	11	Single	-0.160532	2.416784e-01	1
BR130827TASK0002OUTPUT	C50A51_C50A92	1	Single	12	Single	-0.119217	3.859834e-01	1
BR130827TASK0002OUTPUT	C50A51_C50A92	1	Single	14	Average	-0.103060	4.583347e-01	1
BR130827TASK0002OUTPUT	C50A51_C50A92	1	Single	15	Single	0.164654	2.296443e-01	1
BR130827TASK0002OUTPUT	C50A51_C50A92	1	Single	2	Single	0.257139	5.806671e-02	1
BR130827TASK0002OUTPUT	C50A51_C50A92	1	Single	3	Single	-0.021074	8.786235e-01	1
BR130827TASK0002OUTPUT	C50A51_C50A92	1	Single	33	Average	0.030866	8.229865e-01	1
BR130827TASK0002OUTPUT	C50A51_C50A92	1	Single	34	Single	0.145048	2.906954e-01	1
BR130827TASK0002OUTPUT	C50A51_C50A92	1	Single	35	Single	0.105638	4.427312e-01	1
BR130827TASK0002OUTPUT	C50A51_C50A92	1	Single	36	Average	0.146531	2.857365e-01	1
BR130827TASK0002OUTPUT	C50A51_C50A92	1	Single	37	Average	0.361659	6.667076e-03	1
BR130827TASK0002OUTPUT	C50A51_C50A92	1	Single	38	Average	0.042901	7.558019e-01	1
BR130827TASK0002OUTPUT	C50A51_C50A92	1	Single	4	Single	-0.035596	7.983105e-01	1
BR130827TASK0002OUTPUT	C50A51_C50A92	1	Single	41	Single	0.188076	1.691064e-01	2
BR130827TASK0002OUTPUT	C50A51_C50A92	1	Single	42	Single	0.376596	4.598226e-03	2
BR130827TASK0002OUTPUT	C50A51_C50A92	1	Single	43	Average	0.192679	1.587266e-01	2
BR130827TASK0002OUTPUT	C50A51_C50A92	1	Single	44	Average	0.176126	1.983500e-01	2
BR130827TASK0002OUTPUT	C50A51_C50A92	1	Single	46	Single	0.044247	7.483883e-01	2
BR130827TASK0002OUTPUT	C50A51_C50A92	1	Single	47	Single	0.153337	2.637022e-01	2
BR130827TASK0002OUTPUT	C50A51_C50A92	1	Single	48	Average	-0.164166	2.355410e-01	2
BR130827TASK0002OUTPUT	C50A51_C50A92	1	Single	49	Average	-0.030661	8.241444e-01	2
BR130827TASK0002OUTPUT	C50A51_C50A92	1	Single	50	Single	0.169660	2.155936e-01	2
BR130827TASK0002OUTPUT	C50A51_C50A92	1	Single	52	Average	0.177939	1.936974e-01	2
BR130827TASK0002OUTPUT	C50A51_C50A92	1	Single	53	Single	-0.014847	9.151399e-01	2
BR130827TASK0002OUTPUT	C50A51_C50A92	1	Single	54	Average	0.100692	4.644955e-01	2
BR130827TASK0002OUTPUT	C50A51_C50A92	1	Single	55	Single	-0.024562	8.600626e-01	2
BR130827TASK0002OUTPUT	C50A51_C50A92	1	Single	56	Average	0.060814	6.591684e-01	2
BR130827TASK0002OUTPUT	C50A51_C50A92	1	Single	6	Single	0.034319	8.035610e-01	1
BR130827TASK0002OUTPUT	C50A51_C50A92	1	Single	65	Single	-0.006501	9.627889e-01	1
BR130827TASK0002OUTPUT	C50A51_C50A92	1	Single	66	Single	0.243337	7.342183e-02	1
BR130827TASK0002OUTPUT	C50A51_C50A92	1	Single	7	Single	-0.033735	8.068355e-01	1
BR130827TASK0002OUTPUT	C50A51_C50A92	1	Single	77	Average	-0.154387	2.604080e-01	2
BR130827TASK0002OUTPUT	C50A51_C50A92	1	Single	8	Average	0.119200	3.860519e-01	1
BR130827TASK0002OUTPUT	C50A51_C50A92	1	Single	80	Single	0.010539	9.391261e-01	1
BR130827TASK0002OUTPUT	C50A51_C50A92	1	Single	81	Single	0.127499	3.535983e-01	2
BR130827TASK0002OUTPUT	C50A51_C50A92	1	Single	85	Single	-0.011280	9.348573e-01	2
BR130827TASK0002OUTPUT	C50A51_C50A92	11	Single	12	Single	0.193890	1.521896e-01	1
BR130827TASK0002OUTPUT	C50A51_C50A92	11	Single	14	Average	0.046467	7.362087e-01	1
BR130827TASK0002OUTPUT	C50A51_C50A92	11	Single	15	Single	-0.311847	1.929962e-02	1
BR130827TASK0002OUTPUT	C50A51_C50A92	11	Single	2	Single	0.114018	4.027501e-01	1
BR130827TASK0002OUTPUT	C50A51_C50A92	11	Single	3	Single	-0.054132	6.919245e-01	1
BR130827TASK0002OUTPUT	C50A51_C50A92	11	Single	33	Average	0.002760	9.838954e-01	1
BR130827TASK0002OUTPUT	C50A51_C50A92	11	Single	34	Single	-0.126006	3.547748e-01	1
BR130827TASK0002OUTPUT	C50A51_C50A92	11	Single	35	Single	-0.015571	9.093133e-01	1
BR130827TASK0002OUTPUT	C50A51_C50A92	11	Single	36	Average	-0.049243	7.185398e-01	1
BR130827TASK0002OUTPUT	C50A51_C50A92	11	Single	37	Average	0.066911	6.241522e-01	1
BR130827TASK0002OUTPUT	C50A51_C50A92	11	Single	38	Average	-0.214839	1.118177e-01	1
BR130827TASK0002OUTPUT	C50A51_C50A92	11	Single	4	Single	-0.015871	9.084430e-01	1
BR130827TASK0002OUTPUT	C50A51_C50A92	11	Single	41	Single	0.000798	9.953446e-01	2
BR130827TASK0002OUTPUT	C50A51_C50A92	11	Single	42	Single	0.030636	8.226462e-01	2
BR130827TASK0002OUTPUT	C50A51_C50A92	11	Single	43	Average	-0.061295	6.536004e-01	2
BR130827TASK0002OUTPUT	C50A51_C50A92	11	Single	44	Average	-0.115784	3.954527e-01	2
BR130827TASK0002OUTPUT	C50A51_C50A92	11	Single	46	Single	-0.098009	4.723712e-01	2
BR130827TASK0002OUTPUT	C50A51_C50A92	11	Single	47	Single	-0.295317	2.712984e-02	2
BR130827TASK0002OUTPUT	C50A51_C50A92	11	Single	48	Average	0.093446	4.974001e-01	2
BR130827TASK0002OUTPUT	C50A51_C50A92	11	Single	49	Average	-0.036446	7.897185e-01	2
BR130827TASK0002OUTPUT	C50A51_C50A92	11	Single	50	Single	0.080304	5.563048e-01	2
BR130827TASK0002OUTPUT	C50A51_C50A92	11	Single	52	Average	0.052521	7.006558e-01	2
BR130827TASK0002OUTPUT	C50A51_C50A92	11	Single	53	Single	-0.040520	7.689672e-01	2
BR130827TASK0002OUTPUT	C50A51_C50A92	11	Single	54	Average	-0.073367	5.910113e-01	2
BR130827TASK0002OUTPUT	C50A51_C50A92	11	Single	55	Single	-0.155302	2.575591e-01	2
BR130827TASK0002OUTPUT	C50A51_C50A92	11	Single	56	Average	-0.151773	2.641522e-01	2
BR130827TASK0002OUTPUT	C50A51_C50A92	11	Single	6	Single	0.295387	2.709154e-02	1
BR130827TASK0002OUTPUT	C50A51_C50A92	11	Single	65	Single	-0.006019	9.652119e-01	1
BR130827TASK0002OUTPUT	C50A51_C50A92	11	Single	66	Single	0.011173	9.348643e-01	1
BR130827TASK0002OUTPUT	C50A51_C50A92	11	Single	7	Single	-0.090677	5.062867e-01	1
BR130827TASK0002OUTPUT	C50A51_C50A92	11	Single	77	Average	-0.255678	5.718332e-02	2
BR130827TASK0002OUTPUT	C50A51_C50A92	11	Single	8	Average	0.027499	8.405587e-01	1
BR130827TASK0002OUTPUT	C50A51_C50A92	11	Single	80	Single	0.046202	7.352696e-01	1
BR130827TASK0002OUTPUT	C50A51_C50A92	11	Single	81	Single	-0.056221	6.806640e-01	2
BR130827TASK0002OUTPUT	C50A51_C50A92	11	Single	85	Single	0.153830	2.576574e-01	2
BR130827TASK0002OUTPUT	C50A51_C50A92	12	Single	14	Average	0.230096	9.102699e-02	1
BR130827TASK0002OUTPUT	C50A51_C50A92	12	Single	15	Single	0.113856	4.034239e-01	1
BR130827TASK0002OUTPUT	C50A51_C50A92	12	Single	2	Single	0.128872	3.438476e-01	1
BR130827TASK0002OUTPUT	C50A51_C50A92	12	Single	3	Single	0.091283	5.034356e-01	1
BR130827TASK0002OUTPUT	C50A51_C50A92	12	Single	33	Average	0.063458	6.421952e-01	1
BR130827TASK0002OUTPUT	C50A51_C50A92	12	Single	34	Single	-0.025610	8.513794e-01	1
BR130827TASK0002OUTPUT	C50A51_C50A92	12	Single	35	Single	-0.048389	7.232267e-01	1
BR130827TASK0002OUTPUT	C50A51_C50A92	12	Single	36	Average	-0.097142	4.763200e-01	1
BR130827TASK0002OUTPUT	C50A51_C50A92	12	Single	37	Average	-0.156538	2.492718e-01	1
BR130827TASK0002OUTPUT	C50A51_C50A92	12	Single	38	Average	-0.221113	1.014884e-01	1
BR130827TASK0002OUTPUT	C50A51_C50A92	12	Single	4	Single	0.355622	7.710144e-03	1
BR130827TASK0002OUTPUT	C50A51_C50A92	12	Single	41	Single	0.002935	9.828733e-01	2
BR130827TASK0002OUTPUT	C50A51_C50A92	12	Single	42	Single	0.015816	9.078946e-01	2
BR130827TASK0002OUTPUT	C50A51_C50A92	12	Single	43	Average	-0.035083	7.974149e-01	2
BR130827TASK0002OUTPUT	C50A51_C50A92	12	Single	44	Average	0.105875	4.373867e-01	2
BR130827TASK0002OUTPUT	C50A51_C50A92	12	Single	46	Single	-0.314101	1.839795e-02	2
BR130827TASK0002OUTPUT	C50A51_C50A92	12	Single	47	Single	-0.279982	3.662331e-02	2
BR130827TASK0002OUTPUT	C50A51_C50A92	12	Single	48	Average	-0.078346	5.696564e-01	2
BR130827TASK0002OUTPUT	C50A51_C50A92	12	Single	49	Average	-0.111294	4.141551e-01	2
BR130827TASK0002OUTPUT	C50A51_C50A92	12	Single	50	Single	0.035293	7.962280e-01	2
BR130827TASK0002OUTPUT	C50A51_C50A92	12	Single	52	Average	-0.295019	2.729234e-02	2
BR130827TASK0002OUTPUT	C50A51_C50A92	12	Single	53	Single	0.139789	3.087268e-01	2
BR130827TASK0002OUTPUT	C50A51_C50A92	12	Single	54	Average	-0.098021	4.723190e-01	2
BR130827TASK0002OUTPUT	C50A51_C50A92	12	Single	55	Single	0.224767	9.898124e-02	2
BR130827TASK0002OUTPUT	C50A51_C50A92	12	Single	56	Average	0.013823	9.194575e-01	2
BR130827TASK0002OUTPUT	C50A51_C50A92	12	Single	6	Single	-0.065733	6.302839e-01	1
BR130827TASK0002OUTPUT	C50A51_C50A92	12	Single	65	Single	-0.029041	8.332981e-01	1
BR130827TASK0002OUTPUT	C50A51_C50A92	12	Single	66	Single	-0.157919	2.450677e-01	1
BR130827TASK0002OUTPUT	C50A51_C50A92	12	Single	7	Single	0.028639	8.340402e-01	1
BR130827TASK0002OUTPUT	C50A51_C50A92	12	Single	77	Average	-0.225674	9.445465e-02	2
BR130827TASK0002OUTPUT	C50A51_C50A92	12	Single	8	Average	-0.167309	2.177635e-01	1
BR130827TASK0002OUTPUT	C50A51_C50A92	12	Single	80	Single	-0.030343	8.243160e-01	1
BR130827TASK0002OUTPUT	C50A51_C50A92	12	Single	81	Single	-0.069581	6.103530e-01	2
BR130827TASK0002OUTPUT	C50A51_C50A92	12	Single	85	Single	0.057837	6.719974e-01	2
BR130827TASK0002OUTPUT	C50A51_C50A92	14	Average	15	Single	-0.003534	9.795701e-01	1
BR130827TASK0002OUTPUT	C50A51_C50A92	14	Average	2	Single	-0.169650	2.156208e-01	1
BR130827TASK0002OUTPUT	C50A51_C50A92	14	Average	3	Single	-0.147854	2.813613e-01	1
BR130827TASK0002OUTPUT	C50A51_C50A92	14	Average	33	Average	0.164629	2.297149e-01	1
BR130827TASK0002OUTPUT	C50A51_C50A92	14	Average	34	Single	-0.048530	7.249517e-01	1
BR130827TASK0002OUTPUT	C50A51_C50A92	14	Average	35	Single	0.064634	6.391966e-01	1
BR130827TASK0002OUTPUT	C50A51_C50A92	14	Average	36	Average	0.185006	1.763011e-01	1
BR130827TASK0002OUTPUT	C50A51_C50A92	14	Average	37	Average	0.107705	4.338040e-01	1
BR130827TASK0002OUTPUT	C50A51_C50A92	14	Average	38	Average	0.012264	9.291900e-01	1
BR130827TASK0002OUTPUT	C50A51_C50A92	14	Average	4	Single	0.282955	3.815274e-02	1
BR130827TASK0002OUTPUT	C50A51_C50A92	14	Average	41	Single	0.115488	4.011177e-01	2
BR130827TASK0002OUTPUT	C50A51_C50A92	14	Average	42	Single	-0.034551	8.022559e-01	2
BR130827TASK0002OUTPUT	C50A51_C50A92	14	Average	43	Average	0.000228	9.986838e-01	2
BR130827TASK0002OUTPUT	C50A51_C50A92	14	Average	44	Average	0.022153	8.724562e-01	2
BR130827TASK0002OUTPUT	C50A51_C50A92	14	Average	46	Single	-0.007808	9.548846e-01	2
BR130827TASK0002OUTPUT	C50A51_C50A92	14	Average	47	Single	-0.280829	3.781575e-02	2
BR130827TASK0002OUTPUT	C50A51_C50A92	14	Average	48	Average	-0.090995	5.128615e-01	2
BR130827TASK0002OUTPUT	C50A51_C50A92	14	Average	49	Average	-0.020783	8.802884e-01	2
BR130827TASK0002OUTPUT	C50A51_C50A92	14	Average	50	Single	-0.002111	9.877935e-01	2
BR130827TASK0002OUTPUT	C50A51_C50A92	14	Average	52	Average	0.009612	9.444713e-01	2
BR130827TASK0002OUTPUT	C50A51_C50A92	14	Average	53	Single	-0.083841	5.466766e-01	2
BR130827TASK0002OUTPUT	C50A51_C50A92	14	Average	54	Average	0.016887	9.026054e-01	2
BR130827TASK0002OUTPUT	C50A51_C50A92	14	Average	55	Single	0.344963	1.063158e-02	2
BR130827TASK0002OUTPUT	C50A51_C50A92	14	Average	56	Average	0.079057	5.661482e-01	2
BR130827TASK0002OUTPUT	C50A51_C50A92	14	Average	6	Single	0.066220	6.309802e-01	1
BR130827TASK0002OUTPUT	C50A51_C50A92	14	Average	65	Single	-0.119454	3.895949e-01	1
BR130827TASK0002OUTPUT	C50A51_C50A92	14	Average	66	Single	0.018037	8.960119e-01	1
BR130827TASK0002OUTPUT	C50A51_C50A92	14	Average	7	Single	0.123004	3.709600e-01	1
BR130827TASK0002OUTPUT	C50A51_C50A92	14	Average	77	Average	0.013905	9.197417e-01	2
BR130827TASK0002OUTPUT	C50A51_C50A92	14	Average	8	Average	-0.326267	1.505648e-02	1
BR130827TASK0002OUTPUT	C50A51_C50A92	14	Average	80	Single	-0.086710	5.290386e-01	1
BR130827TASK0002OUTPUT	C50A51_C50A92	14	Average	81	Single	0.057985	6.741143e-01	2
BR130827TASK0002OUTPUT	C50A51_C50A92	14	Average	85	Single	0.055585	6.868931e-01	2
BR130827TASK0002OUTPUT	C50A51_C50A92	15	Single	2	Single	0.133774	3.256449e-01	1
BR130827TASK0002OUTPUT	C50A51_C50A92	15	Single	3	Single	-0.072549	5.951665e-01	1
BR130827TASK0002OUTPUT	C50A51_C50A92	15	Single	33	Average	0.059264	6.643806e-01	1
BR130827TASK0002OUTPUT	C50A51_C50A92	15	Single	34	Single	0.061079	6.547411e-01	1
BR130827TASK0002OUTPUT	C50A51_C50A92	15	Single	35	Single	0.086897	5.242421e-01	1
BR130827TASK0002OUTPUT	C50A51_C50A92	15	Single	36	Average	0.224877	9.565623e-02	1
BR130827TASK0002OUTPUT	C50A51_C50A92	15	Single	37	Average	0.005561	9.675531e-01	1
BR130827TASK0002OUTPUT	C50A51_C50A92	15	Single	38	Average	0.259390	5.354514e-02	1
BR130827TASK0002OUTPUT	C50A51_C50A92	15	Single	4	Single	0.102837	4.549887e-01	1
BR130827TASK0002OUTPUT	C50A51_C50A92	15	Single	41	Single	0.038218	7.797457e-01	2
BR130827TASK0002OUTPUT	C50A51_C50A92	15	Single	42	Single	0.047290	7.292681e-01	2
BR130827TASK0002OUTPUT	C50A51_C50A92	15	Single	43	Average	0.028707	8.336528e-01	2
BR130827TASK0002OUTPUT	C50A51_C50A92	15	Single	44	Average	0.164350	2.261263e-01	2
BR130827TASK0002OUTPUT	C50A51_C50A92	15	Single	46	Single	0.132264	3.311846e-01	2
BR130827TASK0002OUTPUT	C50A51_C50A92	15	Single	47	Single	-0.076501	5.752100e-01	2
BR130827TASK0002OUTPUT	C50A51_C50A92	15	Single	48	Average	0.127363	3.541167e-01	2
BR130827TASK0002OUTPUT	C50A51_C50A92	15	Single	49	Average	-0.216781	1.085386e-01	2
BR130827TASK0002OUTPUT	C50A51_C50A92	15	Single	50	Single	-0.181055	1.817464e-01	2
BR130827TASK0002OUTPUT	C50A51_C50A92	15	Single	52	Average	-0.127989	3.471918e-01	2
BR130827TASK0002OUTPUT	C50A51_C50A92	15	Single	53	Single	0.151420	2.697912e-01	2
BR130827TASK0002OUTPUT	C50A51_C50A92	15	Single	54	Average	-0.121761	3.713465e-01	2
BR130827TASK0002OUTPUT	C50A51_C50A92	15	Single	55	Single	-0.209282	1.251613e-01	2
BR130827TASK0002OUTPUT	C50A51_C50A92	15	Single	56	Average	-0.048100	7.248135e-01	2
BR130827TASK0002OUTPUT	C50A51_C50A92	15	Single	6	Single	-0.038426	7.785809e-01	1
BR130827TASK0002OUTPUT	C50A51_C50A92	15	Single	65	Single	-0.091257	5.075732e-01	1
BR130827TASK0002OUTPUT	C50A51_C50A92	15	Single	66	Single	-0.033899	8.041125e-01	1
BR130827TASK0002OUTPUT	C50A51_C50A92	15	Single	7	Single	0.097134	4.763563e-01	1
BR130827TASK0002OUTPUT	C50A51_C50A92	15	Single	77	Average	0.128336	3.458716e-01	2
BR130827TASK0002OUTPUT	C50A51_C50A92	15	Single	8	Average	0.063151	6.438076e-01	1
BR130827TASK0002OUTPUT	C50A51_C50A92	15	Single	80	Single	0.066050	6.286320e-01	1
BR130827TASK0002OUTPUT	C50A51_C50A92	15	Single	81	Single	-0.109640	4.211688e-01	2
BR130827TASK0002OUTPUT	C50A51_C50A92	15	Single	85	Single	0.042525	7.556550e-01	2
BR130827TASK0002OUTPUT	C50A51_C50A92	2	Single	3	Single	0.165871	2.218002e-01	1
BR130827TASK0002OUTPUT	C50A51_C50A92	2	Single	33	Average	0.203475	1.325541e-01	1
BR130827TASK0002OUTPUT	C50A51_C50A92	2	Single	34	Single	0.120542	3.761864e-01	1
BR130827TASK0002OUTPUT	C50A51_C50A92	2	Single	35	Single	0.341460	1.000828e-02	1
BR130827TASK0002OUTPUT	C50A51_C50A92	2	Single	36	Average	0.196785	1.460435e-01	1
BR130827TASK0002OUTPUT	C50A51_C50A92	2	Single	37	Average	0.048509	7.225688e-01	1
BR130827TASK0002OUTPUT	C50A51_C50A92	2	Single	38	Average	0.134090	3.244939e-01	1
BR130827TASK0002OUTPUT	C50A51_C50A92	2	Single	4	Single	0.082378	5.498976e-01	1
BR130827TASK0002OUTPUT	C50A51_C50A92	2	Single	41	Single	0.053716	6.941804e-01	2
BR130827TASK0002OUTPUT	C50A51_C50A92	2	Single	42	Single	0.138271	3.094954e-01	2
BR130827TASK0002OUTPUT	C50A51_C50A92	2	Single	43	Average	0.130609	3.373256e-01	2
BR130827TASK0002OUTPUT	C50A51_C50A92	2	Single	44	Average	0.032024	8.147492e-01	2
BR130827TASK0002OUTPUT	C50A51_C50A92	2	Single	46	Single	0.005341	9.688342e-01	2
BR130827TASK0002OUTPUT	C50A51_C50A92	2	Single	47	Single	0.070163	6.073600e-01	2
BR130827TASK0002OUTPUT	C50A51_C50A92	2	Single	48	Average	-0.052829	7.016757e-01	2
BR130827TASK0002OUTPUT	C50A51_C50A92	2	Single	49	Average	-0.119555	3.801393e-01	2
BR130827TASK0002OUTPUT	C50A51_C50A92	2	Single	50	Single	0.075753	5.789633e-01	2
BR130827TASK0002OUTPUT	C50A51_C50A92	2	Single	52	Average	-0.168807	2.136138e-01	2
BR130827TASK0002OUTPUT	C50A51_C50A92	2	Single	53	Single	0.133278	3.320209e-01	2
BR130827TASK0002OUTPUT	C50A51_C50A92	2	Single	54	Average	-0.033211	8.080140e-01	2
BR130827TASK0002OUTPUT	C50A51_C50A92	2	Single	55	Single	-0.198860	1.455336e-01	2
BR130827TASK0002OUTPUT	C50A51_C50A92	2	Single	56	Average	-0.033389	8.070013e-01	2
BR130827TASK0002OUTPUT	C50A51_C50A92	2	Single	6	Single	0.035037	7.976755e-01	1
BR130827TASK0002OUTPUT	C50A51_C50A92	2	Single	65	Single	0.229149	9.240359e-02	1
BR130827TASK0002OUTPUT	C50A51_C50A92	2	Single	66	Single	0.162182	2.323962e-01	1
BR130827TASK0002OUTPUT	C50A51_C50A92	2	Single	7	Single	0.079082	5.623496e-01	1
BR130827TASK0002OUTPUT	C50A51_C50A92	2	Single	77	Average	-0.212081	1.166060e-01	2
BR130827TASK0002OUTPUT	C50A51_C50A92	2	Single	8	Average	0.220493	1.024760e-01	1
BR130827TASK0002OUTPUT	C50A51_C50A92	2	Single	80	Single	-0.010915	9.363639e-01	1
BR130827TASK0002OUTPUT	C50A51_C50A92	2	Single	81	Single	-0.016374	9.046588e-01	2
BR130827TASK0002OUTPUT	C50A51_C50A92	2	Single	85	Single	-0.100291	4.620740e-01	2
BR130827TASK0002OUTPUT	C50A51_C50A92	3	Single	33	Average	0.087147	5.230447e-01	1
BR130827TASK0002OUTPUT	C50A51_C50A92	3	Single	34	Single	0.308973	2.050383e-02	1
BR130827TASK0002OUTPUT	C50A51_C50A92	3	Single	35	Single	0.201181	1.370693e-01	1
BR130827TASK0002OUTPUT	C50A51_C50A92	3	Single	36	Average	0.169027	2.130083e-01	1
BR130827TASK0002OUTPUT	C50A51_C50A92	3	Single	37	Average	0.219895	1.034346e-01	1
BR130827TASK0002OUTPUT	C50A51_C50A92	3	Single	38	Average	0.205037	1.295424e-01	1
BR130827TASK0002OUTPUT	C50A51_C50A92	3	Single	4	Single	0.217752	1.102597e-01	1
BR130827TASK0002OUTPUT	C50A51_C50A92	3	Single	41	Single	0.128437	3.454916e-01	2
BR130827TASK0002OUTPUT	C50A51_C50A92	3	Single	42	Single	0.093343	4.938115e-01	2
BR130827TASK0002OUTPUT	C50A51_C50A92	3	Single	43	Average	0.192075	1.561382e-01	2
BR130827TASK0002OUTPUT	C50A51_C50A92	3	Single	44	Average	0.132796	3.292289e-01	2
BR130827TASK0002OUTPUT	C50A51_C50A92	3	Single	46	Single	-0.176046	1.943370e-01	2
BR130827TASK0002OUTPUT	C50A51_C50A92	3	Single	47	Single	0.005043	9.705757e-01	2
BR130827TASK0002OUTPUT	C50A51_C50A92	3	Single	48	Average	-0.235248	8.382166e-02	2
BR130827TASK0002OUTPUT	C50A51_C50A92	3	Single	49	Average	-0.059213	6.646569e-01	2
BR130827TASK0002OUTPUT	C50A51_C50A92	3	Single	50	Single	0.174665	1.979142e-01	2
BR130827TASK0002OUTPUT	C50A51_C50A92	3	Single	52	Average	-0.232329	8.488106e-02	2
BR130827TASK0002OUTPUT	C50A51_C50A92	3	Single	53	Single	-0.080739	5.578889e-01	2
BR130827TASK0002OUTPUT	C50A51_C50A92	3	Single	54	Average	0.075056	5.824754e-01	2
BR130827TASK0002OUTPUT	C50A51_C50A92	3	Single	55	Single	0.105738	4.422983e-01	2
BR130827TASK0002OUTPUT	C50A51_C50A92	3	Single	56	Average	-0.145248	2.854761e-01	2
BR130827TASK0002OUTPUT	C50A51_C50A92	3	Single	6	Single	0.213803	1.135989e-01	1
BR130827TASK0002OUTPUT	C50A51_C50A92	3	Single	65	Single	0.137416	3.170902e-01	1
BR130827TASK0002OUTPUT	C50A51_C50A92	3	Single	66	Single	0.127514	3.489985e-01	1
BR130827TASK0002OUTPUT	C50A51_C50A92	3	Single	7	Single	0.028145	8.368633e-01	1
BR130827TASK0002OUTPUT	C50A51_C50A92	3	Single	77	Average	-0.112411	4.094532e-01	2
BR130827TASK0002OUTPUT	C50A51_C50A92	3	Single	8	Average	0.258682	5.422370e-02	1
BR130827TASK0002OUTPUT	C50A51_C50A92	3	Single	80	Single	0.039316	7.735841e-01	1
BR130827TASK0002OUTPUT	C50A51_C50A92	3	Single	81	Single	0.099781	4.643643e-01	2
BR130827TASK0002OUTPUT	C50A51_C50A92	3	Single	85	Single	0.011360	9.337755e-01	2
BR130827TASK0002OUTPUT	C50A51_C50A92	33	Average	34	Single	0.155319	2.530213e-01	1
BR130827TASK0002OUTPUT	C50A51_C50A92	33	Average	35	Single	0.134429	3.232599e-01	1
BR130827TASK0002OUTPUT	C50A51_C50A92	33	Average	36	Average	0.112835	4.076782e-01	1
BR130827TASK0002OUTPUT	C50A51_C50A92	33	Average	37	Average	0.070319	6.065595e-01	1
BR130827TASK0002OUTPUT	C50A51_C50A92	33	Average	38	Average	0.231856	8.553580e-02	1
BR130827TASK0002OUTPUT	C50A51_C50A92	33	Average	4	Single	0.254736	6.053592e-02	1
BR130827TASK0002OUTPUT	C50A51_C50A92	33	Average	41	Single	0.124092	3.621873e-01	2
BR130827TASK0002OUTPUT	C50A51_C50A92	33	Average	42	Single	0.042567	7.554194e-01	2
BR130827TASK0002OUTPUT	C50A51_C50A92	33	Average	43	Average	0.115982	3.946385e-01	2
BR130827TASK0002OUTPUT	C50A51_C50A92	33	Average	44	Average	0.114513	4.006944e-01	2
BR130827TASK0002OUTPUT	C50A51_C50A92	33	Average	46	Single	-0.022363	8.700489e-01	2
BR130827TASK0002OUTPUT	C50A51_C50A92	33	Average	47	Single	0.067582	6.206709e-01	2
BR130827TASK0002OUTPUT	C50A51_C50A92	33	Average	48	Average	-0.101359	4.615301e-01	2
BR130827TASK0002OUTPUT	C50A51_C50A92	33	Average	49	Average	0.121271	3.732854e-01	2
BR130827TASK0002OUTPUT	C50A51_C50A92	33	Average	50	Single	0.118077	3.860975e-01	2
BR130827TASK0002OUTPUT	C50A51_C50A92	33	Average	52	Average	-0.223356	9.798120e-02	2
BR130827TASK0002OUTPUT	C50A51_C50A92	33	Average	53	Single	0.149217	2.769029e-01	2
BR130827TASK0002OUTPUT	C50A51_C50A92	33	Average	54	Average	0.170992	2.076574e-01	2
BR130827TASK0002OUTPUT	C50A51_C50A92	33	Average	55	Single	0.156877	2.527038e-01	2
BR130827TASK0002OUTPUT	C50A51_C50A92	33	Average	56	Average	0.183371	1.761271e-01	2
BR130827TASK0002OUTPUT	C50A51_C50A92	33	Average	6	Single	0.130794	3.366360e-01	1
BR130827TASK0002OUTPUT	C50A51_C50A92	33	Average	65	Single	0.084344	5.403793e-01	1
BR130827TASK0002OUTPUT	C50A51_C50A92	33	Average	66	Single	0.061093	6.546713e-01	1
BR130827TASK0002OUTPUT	C50A51_C50A92	33	Average	7	Single	0.175139	1.966813e-01	1
BR130827TASK0002OUTPUT	C50A51_C50A92	33	Average	77	Average	-0.150829	2.671700e-01	2
BR130827TASK0002OUTPUT	C50A51_C50A92	33	Average	8	Average	0.057066	6.761287e-01	1
BR130827TASK0002OUTPUT	C50A51_C50A92	33	Average	80	Single	-0.058504	6.684349e-01	1
BR130827TASK0002OUTPUT	C50A51_C50A92	33	Average	81	Single	0.125704	3.559350e-01	2
BR130827TASK0002OUTPUT	C50A51_C50A92	33	Average	85	Single	-0.072089	5.975078e-01	2
BR130827TASK0002OUTPUT	C50A51_C50A92	34	Single	35	Single	-0.004373	9.744803e-01	1
BR130827TASK0002OUTPUT	C50A51_C50A92	34	Single	36	Average	0.178247	1.887298e-01	1
BR130827TASK0002OUTPUT	C50A51_C50A92	34	Single	37	Average	0.205402	1.288474e-01	1
BR130827TASK0002OUTPUT	C50A51_C50A92	34	Single	38	Average	0.202248	1.349541e-01	1
BR130827TASK0002OUTPUT	C50A51_C50A92	34	Single	4	Single	-0.002187	9.873546e-01	1
BR130827TASK0002OUTPUT	C50A51_C50A92	34	Single	41	Single	0.200345	1.387436e-01	2
BR130827TASK0002OUTPUT	C50A51_C50A92	34	Single	42	Single	0.310230	1.996955e-02	2
BR130827TASK0002OUTPUT	C50A51_C50A92	34	Single	43	Average	0.337294	1.101822e-02	2
BR130827TASK0002OUTPUT	C50A51_C50A92	34	Single	44	Average	0.231759	8.566983e-02	2
BR130827TASK0002OUTPUT	C50A51_C50A92	34	Single	46	Single	0.250084	6.304048e-02	2
BR130827TASK0002OUTPUT	C50A51_C50A92	34	Single	47	Single	0.023061	8.660285e-01	2
BR130827TASK0002OUTPUT	C50A51_C50A92	34	Single	48	Average	0.083357	5.451490e-01	2
BR130827TASK0002OUTPUT	C50A51_C50A92	34	Single	49	Average	-0.027331	8.415208e-01	2
BR130827TASK0002OUTPUT	C50A51_C50A92	34	Single	50	Single	0.091099	5.043011e-01	2
BR130827TASK0002OUTPUT	C50A51_C50A92	34	Single	52	Average	-0.060829	6.560690e-01	2
BR130827TASK0002OUTPUT	C50A51_C50A92	34	Single	53	Single	-0.052360	7.042019e-01	2
BR130827TASK0002OUTPUT	C50A51_C50A92	34	Single	54	Average	0.039959	7.699840e-01	2
BR130827TASK0002OUTPUT	C50A51_C50A92	34	Single	55	Single	-0.067013	6.268857e-01	2
BR130827TASK0002OUTPUT	C50A51_C50A92	34	Single	56	Average	0.131404	3.343685e-01	2
BR130827TASK0002OUTPUT	C50A51_C50A92	34	Single	6	Single	0.224255	9.660149e-02	1
BR130827TASK0002OUTPUT	C50A51_C50A92	34	Single	65	Single	0.021943	8.736559e-01	1
BR130827TASK0002OUTPUT	C50A51_C50A92	34	Single	66	Single	0.000180	9.989507e-01	1
BR130827TASK0002OUTPUT	C50A51_C50A92	34	Single	7	Single	0.122098	3.700140e-01	1
BR130827TASK0002OUTPUT	C50A51_C50A92	34	Single	77	Average	-0.069122	6.127177e-01	2
BR130827TASK0002OUTPUT	C50A51_C50A92	34	Single	8	Average	-0.062297	6.483062e-01	1
BR130827TASK0002OUTPUT	C50A51_C50A92	34	Single	80	Single	0.309446	2.030136e-02	1
BR130827TASK0002OUTPUT	C50A51_C50A92	34	Single	81	Single	0.168050	2.157032e-01	2
BR130827TASK0002OUTPUT	C50A51_C50A92	34	Single	85	Single	0.031281	8.189788e-01	2
BR130827TASK0002OUTPUT	C50A51_C50A92	35	Single	36	Average	0.444048	6.076688e-04	1
BR130827TASK0002OUTPUT	C50A51_C50A92	35	Single	37	Average	0.355246	7.215904e-03	1
BR130827TASK0002OUTPUT	C50A51_C50A92	35	Single	38	Average	0.453222	4.519955e-04	1
BR130827TASK0002OUTPUT	C50A51_C50A92	35	Single	4	Single	0.049863	7.177053e-01	1
BR130827TASK0002OUTPUT	C50A51_C50A92	35	Single	41	Single	0.414897	1.475744e-03	2
BR130827TASK0002OUTPUT	C50A51_C50A92	35	Single	42	Single	0.349368	8.310186e-03	2
BR130827TASK0002OUTPUT	C50A51_C50A92	35	Single	43	Average	0.268041	4.579150e-02	2
BR130827TASK0002OUTPUT	C50A51_C50A92	35	Single	44	Average	0.005881	9.656852e-01	2
BR130827TASK0002OUTPUT	C50A51_C50A92	35	Single	46	Single	0.023276	8.647943e-01	2
BR130827TASK0002OUTPUT	C50A51_C50A92	35	Single	47	Single	-0.030168	8.253122e-01	2
BR130827TASK0002OUTPUT	C50A51_C50A92	35	Single	48	Average	0.129878	3.446140e-01	2
BR130827TASK0002OUTPUT	C50A51_C50A92	35	Single	49	Average	-0.068643	6.151872e-01	2
BR130827TASK0002OUTPUT	C50A51_C50A92	35	Single	50	Single	0.372999	4.636316e-03	2
BR130827TASK0002OUTPUT	C50A51_C50A92	35	Single	52	Average	0.025537	8.518014e-01	2
BR130827TASK0002OUTPUT	C50A51_C50A92	35	Single	53	Single	0.077878	5.719707e-01	2
BR130827TASK0002OUTPUT	C50A51_C50A92	35	Single	54	Average	0.034919	7.983403e-01	2
BR130827TASK0002OUTPUT	C50A51_C50A92	35	Single	55	Single	0.022691	8.693890e-01	2
BR130827TASK0002OUTPUT	C50A51_C50A92	35	Single	56	Average	0.017012	9.009642e-01	2
BR130827TASK0002OUTPUT	C50A51_C50A92	35	Single	6	Single	0.062076	6.494719e-01	1
BR130827TASK0002OUTPUT	C50A51_C50A92	35	Single	65	Single	0.128949	3.481040e-01	1
BR130827TASK0002OUTPUT	C50A51_C50A92	35	Single	66	Single	0.273776	4.117785e-02	1
BR130827TASK0002OUTPUT	C50A51_C50A92	35	Single	7	Single	0.054653	6.891094e-01	1
BR130827TASK0002OUTPUT	C50A51_C50A92	35	Single	77	Average	0.185002	1.722479e-01	2
BR130827TASK0002OUTPUT	C50A51_C50A92	35	Single	8	Average	0.173925	1.998506e-01	1
BR130827TASK0002OUTPUT	C50A51_C50A92	35	Single	80	Single	0.252367	6.059411e-02	1
BR130827TASK0002OUTPUT	C50A51_C50A92	35	Single	81	Single	0.113331	4.056090e-01	2
BR130827TASK0002OUTPUT	C50A51_C50A92	35	Single	85	Single	-0.095079	4.857791e-01	2
BR130827TASK0002OUTPUT	C50A51_C50A92	36	Average	37	Average	0.422639	1.174852e-03	1
BR130827TASK0002OUTPUT	C50A51_C50A92	36	Average	38	Average	0.374673	4.441309e-03	1
BR130827TASK0002OUTPUT	C50A51_C50A92	36	Average	4	Single	0.081667	5.533543e-01	1
BR130827TASK0002OUTPUT	C50A51_C50A92	36	Average	41	Single	0.456138	4.107025e-04	2
BR130827TASK0002OUTPUT	C50A51_C50A92	36	Average	42	Single	0.329639	1.310401e-02	2
BR130827TASK0002OUTPUT	C50A51_C50A92	36	Average	43	Average	0.298372	2.550933e-02	2
BR130827TASK0002OUTPUT	C50A51_C50A92	36	Average	44	Average	0.071809	5.989386e-01	2
BR130827TASK0002OUTPUT	C50A51_C50A92	36	Average	46	Single	0.109948	4.198566e-01	2
BR130827TASK0002OUTPUT	C50A51_C50A92	36	Average	47	Single	-0.018422	8.928037e-01	2
BR130827TASK0002OUTPUT	C50A51_C50A92	36	Average	48	Average	0.021421	8.766415e-01	2
BR130827TASK0002OUTPUT	C50A51_C50A92	36	Average	49	Average	-0.213804	1.135967e-01	2
BR130827TASK0002OUTPUT	C50A51_C50A92	36	Average	50	Single	0.136686	3.151300e-01	2
BR130827TASK0002OUTPUT	C50A51_C50A92	36	Average	52	Average	-0.235203	8.098955e-02	2
BR130827TASK0002OUTPUT	C50A51_C50A92	36	Average	53	Single	0.044914	7.447213e-01	2
BR130827TASK0002OUTPUT	C50A51_C50A92	36	Average	54	Average	-0.003368	9.803485e-01	2
BR130827TASK0002OUTPUT	C50A51_C50A92	36	Average	55	Single	-0.030151	8.270232e-01	2
BR130827TASK0002OUTPUT	C50A51_C50A92	36	Average	56	Average	-0.030731	8.221053e-01	2
BR130827TASK0002OUTPUT	C50A51_C50A92	36	Average	6	Single	0.138207	3.097238e-01	1
BR130827TASK0002OUTPUT	C50A51_C50A92	36	Average	65	Single	0.052458	7.036749e-01	1
BR130827TASK0002OUTPUT	C50A51_C50A92	36	Average	66	Single	-0.003834	9.776297e-01	1
BR130827TASK0002OUTPUT	C50A51_C50A92	36	Average	7	Single	0.034929	7.982841e-01	1
BR130827TASK0002OUTPUT	C50A51_C50A92	36	Average	77	Average	0.140584	3.013922e-01	2
BR130827TASK0002OUTPUT	C50A51_C50A92	36	Average	8	Average	-0.030056	8.259510e-01	1
BR130827TASK0002OUTPUT	C50A51_C50A92	36	Average	80	Single	0.194114	1.517072e-01	1
BR130827TASK0002OUTPUT	C50A51_C50A92	36	Average	81	Single	0.064564	6.363911e-01	2
BR130827TASK0002OUTPUT	C50A51_C50A92	36	Average	85	Single	-0.275361	3.997259e-02	2
BR130827TASK0002OUTPUT	C50A51_C50A92	37	Average	38	Average	0.300598	2.438079e-02	1
BR130827TASK0002OUTPUT	C50A51_C50A92	37	Average	4	Single	0.063169	6.468312e-01	1
BR130827TASK0002OUTPUT	C50A51_C50A92	37	Average	41	Single	0.399563	2.282416e-03	2
BR130827TASK0002OUTPUT	C50A51_C50A92	37	Average	42	Single	0.468890	2.673825e-04	2
BR130827TASK0002OUTPUT	C50A51_C50A92	37	Average	43	Average	0.104654	4.427223e-01	2
BR130827TASK0002OUTPUT	C50A51_C50A92	37	Average	44	Average	-0.039983	7.698473e-01	2
BR130827TASK0002OUTPUT	C50A51_C50A92	37	Average	46	Single	0.200670	1.380912e-01	2
BR130827TASK0002OUTPUT	C50A51_C50A92	37	Average	47	Single	0.037087	7.861093e-01	2
BR130827TASK0002OUTPUT	C50A51_C50A92	37	Average	48	Average	-0.051560	7.085175e-01	2
BR130827TASK0002OUTPUT	C50A51_C50A92	37	Average	49	Average	-0.051883	7.041270e-01	2
BR130827TASK0002OUTPUT	C50A51_C50A92	37	Average	50	Single	0.182761	1.775951e-01	2
BR130827TASK0002OUTPUT	C50A51_C50A92	37	Average	52	Average	0.226274	9.355897e-02	2
BR130827TASK0002OUTPUT	C50A51_C50A92	37	Average	53	Single	0.030839	8.231427e-01	2
BR130827TASK0002OUTPUT	C50A51_C50A92	37	Average	54	Average	-0.021515	8.749361e-01	2
BR130827TASK0002OUTPUT	C50A51_C50A92	37	Average	55	Single	0.112937	4.116699e-01	2
BR130827TASK0002OUTPUT	C50A51_C50A92	37	Average	56	Average	-0.062158	6.490392e-01	2
BR130827TASK0002OUTPUT	C50A51_C50A92	37	Average	6	Single	0.296655	2.640986e-02	1
BR130827TASK0002OUTPUT	C50A51_C50A92	37	Average	65	Single	0.038290	7.813590e-01	1
BR130827TASK0002OUTPUT	C50A51_C50A92	37	Average	66	Single	0.122371	3.689347e-01	1
BR130827TASK0002OUTPUT	C50A51_C50A92	37	Average	7	Single	0.168307	2.149931e-01	1
BR130827TASK0002OUTPUT	C50A51_C50A92	37	Average	77	Average	0.185074	1.720765e-01	2
BR130827TASK0002OUTPUT	C50A51_C50A92	37	Average	8	Average	0.141073	2.996999e-01	1
BR130827TASK0002OUTPUT	C50A51_C50A92	37	Average	80	Single	0.171268	2.069145e-01	1
BR130827TASK0002OUTPUT	C50A51_C50A92	37	Average	81	Single	0.063609	6.414021e-01	2
BR130827TASK0002OUTPUT	C50A51_C50A92	37	Average	85	Single	-0.117804	3.872067e-01	2
BR130827TASK0002OUTPUT	C50A51_C50A92	38	Average	4	Single	0.060713	6.597044e-01	1
BR130827TASK0002OUTPUT	C50A51_C50A92	38	Average	41	Single	0.488847	1.319469e-04	2
BR130827TASK0002OUTPUT	C50A51_C50A92	38	Average	42	Single	0.359192	6.553906e-03	2
BR130827TASK0002OUTPUT	C50A51_C50A92	38	Average	43	Average	0.395354	2.563582e-03	2
BR130827TASK0002OUTPUT	C50A51_C50A92	38	Average	44	Average	0.053258	6.966579e-01	2
BR130827TASK0002OUTPUT	C50A51_C50A92	38	Average	46	Single	0.122110	3.699655e-01	2
BR130827TASK0002OUTPUT	C50A51_C50A92	38	Average	47	Single	-0.018555	8.920335e-01	2
BR130827TASK0002OUTPUT	C50A51_C50A92	38	Average	48	Average	0.014002	9.191857e-01	2
BR130827TASK0002OUTPUT	C50A51_C50A92	38	Average	49	Average	-0.085102	5.328805e-01	2
BR130827TASK0002OUTPUT	C50A51_C50A92	38	Average	50	Single	0.213236	1.145816e-01	2
BR130827TASK0002OUTPUT	C50A51_C50A92	38	Average	52	Average	-0.042165	7.576619e-01	2
BR130827TASK0002OUTPUT	C50A51_C50A92	38	Average	53	Single	0.051921	7.065690e-01	2
BR130827TASK0002OUTPUT	C50A51_C50A92	38	Average	54	Average	-0.027586	8.400574e-01	2
BR130827TASK0002OUTPUT	C50A51_C50A92	38	Average	55	Single	0.078478	5.690037e-01	2
BR130827TASK0002OUTPUT	C50A51_C50A92	38	Average	56	Average	0.057325	6.747420e-01	2
BR130827TASK0002OUTPUT	C50A51_C50A92	38	Average	6	Single	0.042873	7.537174e-01	1
BR130827TASK0002OUTPUT	C50A51_C50A92	38	Average	65	Single	-0.005753	9.667488e-01	1
BR130827TASK0002OUTPUT	C50A51_C50A92	38	Average	66	Single	-0.087012	5.236918e-01	1
BR130827TASK0002OUTPUT	C50A51_C50A92	38	Average	7	Single	0.315871	1.771528e-02	1
BR130827TASK0002OUTPUT	C50A51_C50A92	38	Average	77	Average	0.305592	2.200100e-02	2
BR130827TASK0002OUTPUT	C50A51_C50A92	38	Average	8	Average	0.169216	2.124905e-01	1
BR130827TASK0002OUTPUT	C50A51_C50A92	38	Average	80	Single	-0.008395	9.510336e-01	1
BR130827TASK0002OUTPUT	C50A51_C50A92	38	Average	81	Single	0.148911	2.733707e-01	2
BR130827TASK0002OUTPUT	C50A51_C50A92	38	Average	85	Single	-0.192535	1.551295e-01	2
BR130827TASK0002OUTPUT	C50A51_C50A92	4	Single	41	Single	0.203429	1.363183e-01	2
BR130827TASK0002OUTPUT	C50A51_C50A92	4	Single	42	Single	0.119322	3.855621e-01	2
BR130827TASK0002OUTPUT	C50A51_C50A92	4	Single	43	Average	0.037753	7.843535e-01	2
BR130827TASK0002OUTPUT	C50A51_C50A92	4	Single	44	Average	0.108650	4.297607e-01	2
BR130827TASK0002OUTPUT	C50A51_C50A92	4	Single	46	Single	-0.133550	3.310256e-01	2
BR130827TASK0002OUTPUT	C50A51_C50A92	4	Single	47	Single	-0.060023	6.633352e-01	2
BR130827TASK0002OUTPUT	C50A51_C50A92	4	Single	48	Average	-0.093339	5.020165e-01	2
BR130827TASK0002OUTPUT	C50A51_C50A92	4	Single	49	Average	-0.032208	8.154212e-01	2
BR130827TASK0002OUTPUT	C50A51_C50A92	4	Single	50	Single	0.063537	6.449110e-01	2
BR130827TASK0002OUTPUT	C50A51_C50A92	4	Single	52	Average	-0.068073	6.214323e-01	2
BR130827TASK0002OUTPUT	C50A51_C50A92	4	Single	53	Single	0.256085	6.160881e-02	2
BR130827TASK0002OUTPUT	C50A51_C50A92	4	Single	54	Average	-0.053199	6.996871e-01	2
BR130827TASK0002OUTPUT	C50A51_C50A92	4	Single	55	Single	0.295523	3.004170e-02	2
BR130827TASK0002OUTPUT	C50A51_C50A92	4	Single	56	Average	-0.050103	7.164058e-01	2
BR130827TASK0002OUTPUT	C50A51_C50A92	4	Single	6	Single	0.322755	1.624586e-02	1
BR130827TASK0002OUTPUT	C50A51_C50A92	4	Single	65	Single	0.163954	2.361534e-01	1
BR130827TASK0002OUTPUT	C50A51_C50A92	4	Single	66	Single	-0.157998	2.492869e-01	1
BR130827TASK0002OUTPUT	C50A51_C50A92	4	Single	7	Single	0.220440	1.058257e-01	1
BR130827TASK0002OUTPUT	C50A51_C50A92	4	Single	77	Average	0.081690	5.532460e-01	2
BR130827TASK0002OUTPUT	C50A51_C50A92	4	Single	8	Average	0.191715	1.608602e-01	1
BR130827TASK0002OUTPUT	C50A51_C50A92	4	Single	80	Single	-0.142467	2.994579e-01	1
BR130827TASK0002OUTPUT	C50A51_C50A92	4	Single	81	Single	0.076174	5.804362e-01	2
BR130827TASK0002OUTPUT	C50A51_C50A92	4	Single	85	Single	0.145547	2.890200e-01	2
BR130827TASK0002OUTPUT	C50A51_C50A92	41	Single	42	Single	0.705477	1.269937e-09	1
BR130827TASK0002OUTPUT	C50A51_C50A92	41	Single	43	Average	0.476444	2.057039e-04	1
BR130827TASK0002OUTPUT	C50A51_C50A92	41	Single	44	Average	0.234622	8.176537e-02	1
BR130827TASK0002OUTPUT	C50A51_C50A92	41	Single	46	Single	-0.043888	7.480775e-01	1
BR130827TASK0002OUTPUT	C50A51_C50A92	41	Single	47	Single	-0.145371	2.850645e-01	1
BR130827TASK0002OUTPUT	C50A51_C50A92	41	Single	48	Average	0.127512	3.535504e-01	1
BR130827TASK0002OUTPUT	C50A51_C50A92	41	Single	49	Average	-0.290812	2.967587e-02	1
BR130827TASK0002OUTPUT	C50A51_C50A92	41	Single	50	Single	0.435767	7.881905e-04	1
BR130827TASK0002OUTPUT	C50A51_C50A92	41	Single	52	Average	-0.191984	1.563365e-01	1
BR130827TASK0002OUTPUT	C50A51_C50A92	41	Single	53	Single	0.023553	8.644693e-01	1
BR130827TASK0002OUTPUT	C50A51_C50A92	41	Single	54	Average	-0.137974	3.105476e-01	1
BR130827TASK0002OUTPUT	C50A51_C50A92	41	Single	55	Single	0.117101	3.945307e-01	1
BR130827TASK0002OUTPUT	C50A51_C50A92	41	Single	56	Average	0.133164	3.278765e-01	1
BR130827TASK0002OUTPUT	C50A51_C50A92	41	Single	6	Single	0.108168	4.274676e-01	2
BR130827TASK0002OUTPUT	C50A51_C50A92	41	Single	65	Single	0.078569	5.685553e-01	2
BR130827TASK0002OUTPUT	C50A51_C50A92	41	Single	66	Single	-0.122044	3.702253e-01	2
BR130827TASK0002OUTPUT	C50A51_C50A92	41	Single	7	Single	0.218819	1.051755e-01	2
BR130827TASK0002OUTPUT	C50A51_C50A92	41	Single	77	Average	0.295052	2.727426e-02	1
BR130827TASK0002OUTPUT	C50A51_C50A92	41	Single	8	Average	0.129642	3.409460e-01	2
BR130827TASK0002OUTPUT	C50A51_C50A92	41	Single	80	Single	0.070424	6.060227e-01	2
BR130827TASK0002OUTPUT	C50A51_C50A92	41	Single	81	Single	0.176048	1.943302e-01	1
BR130827TASK0002OUTPUT	C50A51_C50A92	41	Single	85	Single	-0.124704	3.598055e-01	1
BR130827TASK0002OUTPUT	C50A51_C50A92	42	Single	43	Average	0.452554	4.619751e-04	1
BR130827TASK0002OUTPUT	C50A51_C50A92	42	Single	44	Average	0.292306	2.881066e-02	1
BR130827TASK0002OUTPUT	C50A51_C50A92	42	Single	46	Single	0.071795	5.990087e-01	1
BR130827TASK0002OUTPUT	C50A51_C50A92	42	Single	47	Single	0.042152	7.577348e-01	1
BR130827TASK0002OUTPUT	C50A51_C50A92	42	Single	48	Average	0.267035	4.874141e-02	1
BR130827TASK0002OUTPUT	C50A51_C50A92	42	Single	49	Average	-0.172387	2.039196e-01	1
BR130827TASK0002OUTPUT	C50A51_C50A92	42	Single	50	Single	0.354355	7.373314e-03	1
BR130827TASK0002OUTPUT	C50A51_C50A92	42	Single	52	Average	-0.018295	8.935377e-01	1
BR130827TASK0002OUTPUT	C50A51_C50A92	42	Single	53	Single	0.015725	9.092793e-01	1
BR130827TASK0002OUTPUT	C50A51_C50A92	42	Single	54	Average	0.003424	9.800215e-01	1
BR130827TASK0002OUTPUT	C50A51_C50A92	42	Single	55	Single	0.091569	5.061160e-01	1
BR130827TASK0002OUTPUT	C50A51_C50A92	42	Single	56	Average	0.106496	4.346903e-01	1
BR130827TASK0002OUTPUT	C50A51_C50A92	42	Single	6	Single	0.206524	1.267264e-01	2
BR130827TASK0002OUTPUT	C50A51_C50A92	42	Single	65	Single	0.111868	4.161388e-01	2
BR130827TASK0002OUTPUT	C50A51_C50A92	42	Single	66	Single	-0.018710	8.911335e-01	2
BR130827TASK0002OUTPUT	C50A51_C50A92	42	Single	7	Single	0.203758	1.320034e-01	2
BR130827TASK0002OUTPUT	C50A51_C50A92	42	Single	77	Average	0.254840	5.803172e-02	1
BR130827TASK0002OUTPUT	C50A51_C50A92	42	Single	8	Average	0.202110	1.352261e-01	2
BR130827TASK0002OUTPUT	C50A51_C50A92	42	Single	80	Single	0.065470	6.316571e-01	2
BR130827TASK0002OUTPUT	C50A51_C50A92	42	Single	81	Single	0.022805	8.675017e-01	1
BR130827TASK0002OUTPUT	C50A51_C50A92	42	Single	85	Single	-0.092904	4.958540e-01	1
BR130827TASK0002OUTPUT	C50A51_C50A92	43	Average	44	Average	0.385559	3.340147e-03	1
BR130827TASK0002OUTPUT	C50A51_C50A92	43	Average	46	Single	0.286886	3.205521e-02	1
BR130827TASK0002OUTPUT	C50A51_C50A92	43	Average	47	Single	0.139658	3.046197e-01	1
BR130827TASK0002OUTPUT	C50A51_C50A92	43	Average	48	Average	0.118073	3.905887e-01	1
BR130827TASK0002OUTPUT	C50A51_C50A92	43	Average	49	Average	-0.059766	6.617118e-01	1
BR130827TASK0002OUTPUT	C50A51_C50A92	43	Average	50	Single	0.556933	8.280193e-06	1
BR130827TASK0002OUTPUT	C50A51_C50A92	43	Average	52	Average	-0.024416	8.582387e-01	1
BR130827TASK0002OUTPUT	C50A51_C50A92	43	Average	53	Single	0.040890	7.669189e-01	1
BR130827TASK0002OUTPUT	C50A51_C50A92	43	Average	54	Average	0.066561	6.259719e-01	1
BR130827TASK0002OUTPUT	C50A51_C50A92	43	Average	55	Single	0.184976	1.763731e-01	1
BR130827TASK0002OUTPUT	C50A51_C50A92	43	Average	56	Average	0.099358	4.662704e-01	1
BR130827TASK0002OUTPUT	C50A51_C50A92	43	Average	6	Single	0.085983	5.286333e-01	2
BR130827TASK0002OUTPUT	C50A51_C50A92	43	Average	65	Single	-0.040135	7.711059e-01	2
BR130827TASK0002OUTPUT	C50A51_C50A92	43	Average	66	Single	-0.197084	1.454193e-01	2
BR130827TASK0002OUTPUT	C50A51_C50A92	43	Average	7	Single	0.110650	4.168788e-01	2
BR130827TASK0002OUTPUT	C50A51_C50A92	43	Average	77	Average	0.143398	2.917210e-01	1
BR130827TASK0002OUTPUT	C50A51_C50A92	43	Average	8	Average	-0.037322	7.847851e-01	2
BR130827TASK0002OUTPUT	C50A51_C50A92	43	Average	80	Single	0.198202	1.431051e-01	2
BR130827TASK0002OUTPUT	C50A51_C50A92	43	Average	81	Single	0.232390	8.479620e-02	1
BR130827TASK0002OUTPUT	C50A51_C50A92	43	Average	85	Single	0.014829	9.136203e-01	1
BR130827TASK0002OUTPUT	C50A51_C50A92	44	Average	46	Single	0.020793	8.791033e-01	1
BR130827TASK0002OUTPUT	C50A51_C50A92	44	Average	47	Single	0.112658	4.084185e-01	1
BR130827TASK0002OUTPUT	C50A51_C50A92	44	Average	48	Average	0.096990	4.811579e-01	1
BR130827TASK0002OUTPUT	C50A51_C50A92	44	Average	49	Average	-0.081573	5.500628e-01	1
BR130827TASK0002OUTPUT	C50A51_C50A92	44	Average	50	Single	0.078103	5.672110e-01	1
BR130827TASK0002OUTPUT	C50A51_C50A92	44	Average	52	Average	-0.083710	5.396252e-01	1
BR130827TASK0002OUTPUT	C50A51_C50A92	44	Average	53	Single	-0.075898	5.818089e-01	1
BR130827TASK0002OUTPUT	C50A51_C50A92	44	Average	54	Average	-0.074371	5.859286e-01	1
BR130827TASK0002OUTPUT	C50A51_C50A92	44	Average	55	Single	0.146728	2.850832e-01	1
BR130827TASK0002OUTPUT	C50A51_C50A92	44	Average	56	Average	0.195519	1.487074e-01	1
BR130827TASK0002OUTPUT	C50A51_C50A92	44	Average	6	Single	0.096274	4.802852e-01	2
BR130827TASK0002OUTPUT	C50A51_C50A92	44	Average	65	Single	0.074760	5.875010e-01	2
BR130827TASK0002OUTPUT	C50A51_C50A92	44	Average	66	Single	-0.018954	8.897263e-01	2
BR130827TASK0002OUTPUT	C50A51_C50A92	44	Average	7	Single	-0.186151	1.695517e-01	2
BR130827TASK0002OUTPUT	C50A51_C50A92	44	Average	77	Average	-0.098735	4.690828e-01	1
BR130827TASK0002OUTPUT	C50A51_C50A92	44	Average	8	Average	-0.080973	5.530092e-01	2
BR130827TASK0002OUTPUT	C50A51_C50A92	44	Average	80	Single	-0.041341	7.622568e-01	2
BR130827TASK0002OUTPUT	C50A51_C50A92	44	Average	81	Single	0.055325	6.854861e-01	1
BR130827TASK0002OUTPUT	C50A51_C50A92	44	Average	85	Single	0.092213	4.990818e-01	1
BR130827TASK0002OUTPUT	C50A51_C50A92	46	Single	47	Single	0.147944	2.765317e-01	1
BR130827TASK0002OUTPUT	C50A51_C50A92	46	Single	48	Average	0.167556	2.214237e-01	1
BR130827TASK0002OUTPUT	C50A51_C50A92	46	Single	49	Average	0.215489	1.107122e-01	1
BR130827TASK0002OUTPUT	C50A51_C50A92	46	Single	50	Single	0.110893	4.158481e-01	1
BR130827TASK0002OUTPUT	C50A51_C50A92	46	Single	52	Average	0.330787	1.277108e-02	1
BR130827TASK0002OUTPUT	C50A51_C50A92	46	Single	53	Single	0.257782	5.741949e-02	1
BR130827TASK0002OUTPUT	C50A51_C50A92	46	Single	54	Average	0.207753	1.244321e-01	1
BR130827TASK0002OUTPUT	C50A51_C50A92	46	Single	55	Single	-0.058086	6.735800e-01	1
BR130827TASK0002OUTPUT	C50A51_C50A92	46	Single	56	Average	0.040834	7.650899e-01	1
BR130827TASK0002OUTPUT	C50A51_C50A92	46	Single	6	Single	0.088828	5.150296e-01	2
BR130827TASK0002OUTPUT	C50A51_C50A92	46	Single	65	Single	-0.057560	6.763725e-01	2
BR130827TASK0002OUTPUT	C50A51_C50A92	46	Single	66	Single	-0.054007	6.926051e-01	2
BR130827TASK0002OUTPUT	C50A51_C50A92	46	Single	7	Single	0.053119	6.974119e-01	2
BR130827TASK0002OUTPUT	C50A51_C50A92	46	Single	77	Average	0.091814	5.009484e-01	1
BR130827TASK0002OUTPUT	C50A51_C50A92	46	Single	8	Average	0.025956	8.493944e-01	2
BR130827TASK0002OUTPUT	C50A51_C50A92	46	Single	80	Single	0.137211	3.132572e-01	2
BR130827TASK0002OUTPUT	C50A51_C50A92	46	Single	81	Single	0.158545	2.431775e-01	1
BR130827TASK0002OUTPUT	C50A51_C50A92	46	Single	85	Single	0.088153	5.182409e-01	1
BR130827TASK0002OUTPUT	C50A51_C50A92	47	Single	48	Average	0.002685	9.844762e-01	1
BR130827TASK0002OUTPUT	C50A51_C50A92	47	Single	49	Average	0.204366	1.308303e-01	1
BR130827TASK0002OUTPUT	C50A51_C50A92	47	Single	50	Single	0.080100	5.573110e-01	1
BR130827TASK0002OUTPUT	C50A51_C50A92	47	Single	52	Average	0.160329	2.378452e-01	1
BR130827TASK0002OUTPUT	C50A51_C50A92	47	Single	53	Single	0.101188	4.622881e-01	1
BR130827TASK0002OUTPUT	C50A51_C50A92	47	Single	54	Average	0.425195	1.088345e-03	1
BR130827TASK0002OUTPUT	C50A51_C50A92	47	Single	55	Single	0.034838	8.006502e-01	1
BR130827TASK0002OUTPUT	C50A51_C50A92	47	Single	56	Average	0.071196	6.020671e-01	1
BR130827TASK0002OUTPUT	C50A51_C50A92	47	Single	6	Single	-0.136741	3.149310e-01	2
BR130827TASK0002OUTPUT	C50A51_C50A92	47	Single	65	Single	-0.012843	9.258549e-01	2
BR130827TASK0002OUTPUT	C50A51_C50A92	47	Single	66	Single	0.164906	2.245388e-01	2
BR130827TASK0002OUTPUT	C50A51_C50A92	47	Single	7	Single	0.087592	5.209194e-01	2
BR130827TASK0002OUTPUT	C50A51_C50A92	47	Single	77	Average	0.004287	9.749837e-01	1
BR130827TASK0002OUTPUT	C50A51_C50A92	47	Single	8	Average	-0.135456	3.195458e-01	2
BR130827TASK0002OUTPUT	C50A51_C50A92	47	Single	80	Single	-0.005558	9.675715e-01	2
BR130827TASK0002OUTPUT	C50A51_C50A92	47	Single	81	Single	0.045897	7.369505e-01	1
BR130827TASK0002OUTPUT	C50A51_C50A92	47	Single	85	Single	-0.154489	2.555970e-01	1
BR130827TASK0002OUTPUT	C50A51_C50A92	48	Average	49	Average	0.125325	3.619311e-01	1
BR130827TASK0002OUTPUT	C50A51_C50A92	48	Average	50	Single	0.029526	8.305573e-01	1
BR130827TASK0002OUTPUT	C50A51_C50A92	48	Average	52	Average	0.049457	7.199123e-01	1
BR130827TASK0002OUTPUT	C50A51_C50A92	48	Average	53	Single	0.000000	1.000000e+00	1
BR130827TASK0002OUTPUT	C50A51_C50A92	48	Average	54	Average	0.137333	3.173864e-01	1
BR130827TASK0002OUTPUT	C50A51_C50A92	48	Average	55	Single	0.087956	5.270979e-01	1
BR130827TASK0002OUTPUT	C50A51_C50A92	48	Average	56	Average	0.231650	8.880444e-02	1
BR130827TASK0002OUTPUT	C50A51_C50A92	48	Average	6	Single	0.038712	7.790110e-01	2
BR130827TASK0002OUTPUT	C50A51_C50A92	48	Average	65	Single	0.032767	8.140408e-01	2
BR130827TASK0002OUTPUT	C50A51_C50A92	48	Average	66	Single	-0.237245	8.115239e-02	2
BR130827TASK0002OUTPUT	C50A51_C50A92	48	Average	7	Single	0.122240	3.739631e-01	2
BR130827TASK0002OUTPUT	C50A51_C50A92	48	Average	77	Average	0.124936	3.634365e-01	1
BR130827TASK0002OUTPUT	C50A51_C50A92	48	Average	8	Average	0.005698	9.670648e-01	2
BR130827TASK0002OUTPUT	C50A51_C50A92	48	Average	80	Single	0.084783	5.382671e-01	2
BR130827TASK0002OUTPUT	C50A51_C50A92	48	Average	81	Single	0.165150	2.282246e-01	1
BR130827TASK0002OUTPUT	C50A51_C50A92	48	Average	85	Single	0.013190	9.238582e-01	1
BR130827TASK0002OUTPUT	C50A51_C50A92	49	Average	50	Single	0.233736	8.295818e-02	1
BR130827TASK0002OUTPUT	C50A51_C50A92	49	Average	52	Average	0.262463	5.067684e-02	1
BR130827TASK0002OUTPUT	C50A51_C50A92	49	Average	53	Single	0.291984	3.053735e-02	1
BR130827TASK0002OUTPUT	C50A51_C50A92	49	Average	54	Average	0.599891	1.028110e-06	1
BR130827TASK0002OUTPUT	C50A51_C50A92	49	Average	55	Single	0.276028	4.136221e-02	1
BR130827TASK0002OUTPUT	C50A51_C50A92	49	Average	56	Average	0.051011	7.088747e-01	1
BR130827TASK0002OUTPUT	C50A51_C50A92	49	Average	6	Single	-0.070951	6.033217e-01	2
BR130827TASK0002OUTPUT	C50A51_C50A92	49	Average	65	Single	0.020249	8.833378e-01	2
BR130827TASK0002OUTPUT	C50A51_C50A92	49	Average	66	Single	0.162974	2.300906e-01	2
BR130827TASK0002OUTPUT	C50A51_C50A92	49	Average	7	Single	-0.013558	9.209993e-01	2
BR130827TASK0002OUTPUT	C50A51_C50A92	49	Average	77	Average	0.033995	8.035706e-01	1
BR130827TASK0002OUTPUT	C50A51_C50A92	49	Average	8	Average	0.053664	6.944586e-01	2
BR130827TASK0002OUTPUT	C50A51_C50A92	49	Average	80	Single	-0.091352	5.031138e-01	2
BR130827TASK0002OUTPUT	C50A51_C50A92	49	Average	81	Single	0.114684	3.999870e-01	1
BR130827TASK0002OUTPUT	C50A51_C50A92	49	Average	85	Single	0.173401	2.012291e-01	1
BR130827TASK0002OUTPUT	C50A51_C50A92	50	Single	52	Average	0.149767	2.705918e-01	1
BR130827TASK0002OUTPUT	C50A51_C50A92	50	Single	53	Single	0.216332	1.126583e-01	1
BR130827TASK0002OUTPUT	C50A51_C50A92	50	Single	54	Average	0.269478	4.459801e-02	1
BR130827TASK0002OUTPUT	C50A51_C50A92	50	Single	55	Single	0.213386	1.177609e-01	1
BR130827TASK0002OUTPUT	C50A51_C50A92	50	Single	56	Average	0.160829	2.363671e-01	1
BR130827TASK0002OUTPUT	C50A51_C50A92	50	Single	6	Single	-0.056297	6.802589e-01	2
BR130827TASK0002OUTPUT	C50A51_C50A92	50	Single	65	Single	-0.150121	2.739675e-01	2
BR130827TASK0002OUTPUT	C50A51_C50A92	50	Single	66	Single	0.103626	4.472391e-01	2
BR130827TASK0002OUTPUT	C50A51_C50A92	50	Single	7	Single	0.031505	8.177041e-01	2
BR130827TASK0002OUTPUT	C50A51_C50A92	50	Single	77	Average	0.233885	8.275662e-02	1
BR130827TASK0002OUTPUT	C50A51_C50A92	50	Single	8	Average	0.166430	2.202244e-01	2
BR130827TASK0002OUTPUT	C50A51_C50A92	50	Single	80	Single	-0.008238	9.519506e-01	2
BR130827TASK0002OUTPUT	C50A51_C50A92	50	Single	81	Single	0.320018	1.619970e-02	1
BR130827TASK0002OUTPUT	C50A51_C50A92	50	Single	85	Single	0.050996	7.089598e-01	1
BR130827TASK0002OUTPUT	C50A51_C50A92	52	Average	53	Single	0.239980	7.760637e-02	1
BR130827TASK0002OUTPUT	C50A51_C50A92	52	Average	54	Average	0.159909	2.390945e-01	1
BR130827TASK0002OUTPUT	C50A51_C50A92	52	Average	55	Single	0.148302	2.798912e-01	1
BR130827TASK0002OUTPUT	C50A51_C50A92	52	Average	56	Average	0.051507	7.061729e-01	1
BR130827TASK0002OUTPUT	C50A51_C50A92	52	Average	6	Single	0.173837	2.000821e-01	2
BR130827TASK0002OUTPUT	C50A51_C50A92	52	Average	65	Single	-0.276539	4.097291e-02	2
BR130827TASK0002OUTPUT	C50A51_C50A92	52	Average	66	Single	0.130285	3.385369e-01	2
BR130827TASK0002OUTPUT	C50A51_C50A92	52	Average	7	Single	-0.106162	4.361386e-01	2
BR130827TASK0002OUTPUT	C50A51_C50A92	52	Average	77	Average	0.072732	5.942359e-01	1
BR130827TASK0002OUTPUT	C50A51_C50A92	52	Average	8	Average	-0.109233	4.229072e-01	2
BR130827TASK0002OUTPUT	C50A51_C50A92	52	Average	80	Single	0.081990	5.480206e-01	2
BR130827TASK0002OUTPUT	C50A51_C50A92	52	Average	81	Single	0.099689	4.647783e-01	1
BR130827TASK0002OUTPUT	C50A51_C50A92	52	Average	85	Single	0.169273	2.123317e-01	1
BR130827TASK0002OUTPUT	C50A51_C50A92	53	Single	54	Average	0.273305	4.349311e-02	1
BR130827TASK0002OUTPUT	C50A51_C50A92	53	Single	55	Single	0.045073	7.462158e-01	1
BR130827TASK0002OUTPUT	C50A51_C50A92	53	Single	56	Average	-0.033106	8.103707e-01	1
BR130827TASK0002OUTPUT	C50A51_C50A92	53	Single	6	Single	0.138228	3.142130e-01	2
BR130827TASK0002OUTPUT	C50A51_C50A92	53	Single	65	Single	-0.025933	8.523351e-01	2
BR130827TASK0002OUTPUT	C50A51_C50A92	53	Single	66	Single	-0.091774	5.051605e-01	2
BR130827TASK0002OUTPUT	C50A51_C50A92	53	Single	7	Single	0.147769	2.816418e-01	2
BR130827TASK0002OUTPUT	C50A51_C50A92	53	Single	77	Average	0.256455	5.876062e-02	1
BR130827TASK0002OUTPUT	C50A51_C50A92	53	Single	8	Average	0.112021	4.155003e-01	2
BR130827TASK0002OUTPUT	C50A51_C50A92	53	Single	80	Single	0.042529	7.578569e-01	2
BR130827TASK0002OUTPUT	C50A51_C50A92	53	Single	81	Single	0.253989	6.132010e-02	1
BR130827TASK0002OUTPUT	C50A51_C50A92	53	Single	85	Single	0.103717	4.511184e-01	1
BR130827TASK0002OUTPUT	C50A51_C50A92	54	Average	55	Single	0.318272	1.787986e-02	1
BR130827TASK0002OUTPUT	C50A51_C50A92	54	Average	56	Average	0.136561	3.155748e-01	1
BR130827TASK0002OUTPUT	C50A51_C50A92	54	Average	6	Single	0.089255	5.130066e-01	2
BR130827TASK0002OUTPUT	C50A51_C50A92	54	Average	65	Single	-0.061229	6.569869e-01	2
BR130827TASK0002OUTPUT	C50A51_C50A92	54	Average	66	Single	0.161969	2.330168e-01	2
BR130827TASK0002OUTPUT	C50A51_C50A92	54	Average	7	Single	0.190462	1.597088e-01	2
BR130827TASK0002OUTPUT	C50A51_C50A92	54	Average	77	Average	-0.102292	4.531425e-01	1
BR130827TASK0002OUTPUT	C50A51_C50A92	54	Average	8	Average	-0.039758	7.711055e-01	2
BR130827TASK0002OUTPUT	C50A51_C50A92	54	Average	80	Single	-0.101198	4.580125e-01	2
BR130827TASK0002OUTPUT	C50A51_C50A92	54	Average	81	Single	0.297446	2.599178e-02	1
BR130827TASK0002OUTPUT	C50A51_C50A92	54	Average	85	Single	-0.031152	8.197130e-01	1
BR130827TASK0002OUTPUT	C50A51_C50A92	55	Single	56	Average	0.019461	8.878506e-01	1
BR130827TASK0002OUTPUT	C50A51_C50A92	55	Single	6	Single	0.087313	5.261677e-01	2
BR130827TASK0002OUTPUT	C50A51_C50A92	55	Single	65	Single	0.072837	6.006895e-01	2
BR130827TASK0002OUTPUT	C50A51_C50A92	55	Single	66	Single	-0.132611	3.344706e-01	2
BR130827TASK0002OUTPUT	C50A51_C50A92	55	Single	7	Single	0.097919	4.769480e-01	2
BR130827TASK0002OUTPUT	C50A51_C50A92	55	Single	77	Average	0.132746	3.339739e-01	1
BR130827TASK0002OUTPUT	C50A51_C50A92	55	Single	8	Average	-0.106995	4.368614e-01	2
BR130827TASK0002OUTPUT	C50A51_C50A92	55	Single	80	Single	-0.224698	9.908694e-02	2
BR130827TASK0002OUTPUT	C50A51_C50A92	55	Single	81	Single	0.213642	1.173111e-01	1
BR130827TASK0002OUTPUT	C50A51_C50A92	55	Single	85	Single	0.150559	2.725537e-01	1
BR130827TASK0002OUTPUT	C50A51_C50A92	56	Average	6	Single	0.114319	4.014981e-01	2
BR130827TASK0002OUTPUT	C50A51_C50A92	56	Average	65	Single	-0.032293	8.149435e-01	2
BR130827TASK0002OUTPUT	C50A51_C50A92	56	Average	66	Single	-0.247774	6.559580e-02	2
BR130827TASK0002OUTPUT	C50A51_C50A92	56	Average	7	Single	0.332944	1.216514e-02	2
BR130827TASK0002OUTPUT	C50A51_C50A92	56	Average	77	Average	0.046982	7.309664e-01	1
BR130827TASK0002OUTPUT	C50A51_C50A92	56	Average	8	Average	-0.081913	5.483972e-01	2
BR130827TASK0002OUTPUT	C50A51_C50A92	56	Average	80	Single	0.202022	1.353996e-01	2
BR130827TASK0002OUTPUT	C50A51_C50A92	56	Average	81	Single	0.288915	3.080647e-02	1
BR130827TASK0002OUTPUT	C50A51_C50A92	56	Average	85	Single	0.076702	5.742039e-01	1
BR130827TASK0002OUTPUT	C50A51_C50A92	6	Single	65	Single	0.231014	8.970928e-02	1
BR130827TASK0002OUTPUT	C50A51_C50A92	6	Single	66	Single	-0.178474	1.881569e-01	1
BR130827TASK0002OUTPUT	C50A51_C50A92	6	Single	7	Single	0.258896	5.401813e-02	1
BR130827TASK0002OUTPUT	C50A51_C50A92	6	Single	77	Average	0.051636	7.054732e-01	2
BR130827TASK0002OUTPUT	C50A51_C50A92	6	Single	8	Average	0.116325	3.932337e-01	1
BR130827TASK0002OUTPUT	C50A51_C50A92	6	Single	80	Single	0.183152	1.766528e-01	1
BR130827TASK0002OUTPUT	C50A51_C50A92	6	Single	81	Single	-0.003518	9.794726e-01	2
BR130827TASK0002OUTPUT	C50A51_C50A92	6	Single	85	Single	0.308103	2.088031e-02	2
BR130827TASK0002OUTPUT	C50A51_C50A92	65	Single	66	Single	-0.051910	7.066308e-01	1
BR130827TASK0002OUTPUT	C50A51_C50A92	65	Single	7	Single	-0.115218	4.022275e-01	1
BR130827TASK0002OUTPUT	C50A51_C50A92	65	Single	77	Average	0.184334	1.779042e-01	2
BR130827TASK0002OUTPUT	C50A51_C50A92	65	Single	8	Average	0.141011	3.044745e-01	1
BR130827TASK0002OUTPUT	C50A51_C50A92	65	Single	80	Single	-0.148478	2.793143e-01	1
BR130827TASK0002OUTPUT	C50A51_C50A92	65	Single	81	Single	-0.015225	9.121544e-01	2
BR130827TASK0002OUTPUT	C50A51_C50A92	65	Single	85	Single	0.329464	1.403950e-02	2
BR130827TASK0002OUTPUT	C50A51_C50A92	66	Single	7	Single	-0.140916	3.002428e-01	1
BR130827TASK0002OUTPUT	C50A51_C50A92	66	Single	77	Average	-0.166714	2.194283e-01	2
BR130827TASK0002OUTPUT	C50A51_C50A92	66	Single	8	Average	0.151800	2.640662e-01	1
BR130827TASK0002OUTPUT	C50A51_C50A92	66	Single	80	Single	-0.072287	5.965015e-01	1
BR130827TASK0002OUTPUT	C50A51_C50A92	66	Single	81	Single	-0.272867	4.188255e-02	2
BR130827TASK0002OUTPUT	C50A51_C50A92	66	Single	85	Single	0.024310	8.588493e-01	2
BR130827TASK0002OUTPUT	C50A51_C50A92	7	Single	77	Average	0.197520	1.445139e-01	2
BR130827TASK0002OUTPUT	C50A51_C50A92	7	Single	8	Average	0.042280	7.570220e-01	1
BR130827TASK0002OUTPUT	C50A51_C50A92	7	Single	80	Single	0.115907	3.949494e-01	1
BR130827TASK0002OUTPUT	C50A51_C50A92	7	Single	81	Single	0.175710	1.952031e-01	2
BR130827TASK0002OUTPUT	C50A51_C50A92	7	Single	85	Single	-0.093760	4.918750e-01	2
BR130827TASK0002OUTPUT	C50A51_C50A92	77	Average	8	Average	0.152310	2.624451e-01	2
BR130827TASK0002OUTPUT	C50A51_C50A92	77	Average	80	Single	-0.063117	6.439884e-01	2
BR130827TASK0002OUTPUT	C50A51_C50A92	77	Average	81	Single	0.053007	6.980180e-01	1
BR130827TASK0002OUTPUT	C50A51_C50A92	77	Average	85	Single	0.251859	6.113220e-02	1
BR130827TASK0002OUTPUT	C50A51_C50A92	8	Average	80	Single	-0.038865	7.761151e-01	1
BR130827TASK0002OUTPUT	C50A51_C50A92	8	Average	81	Single	-0.121126	3.738616e-01	2
BR130827TASK0002OUTPUT	C50A51_C50A92	8	Average	85	Single	0.132686	3.296321e-01	2
BR130827TASK0002OUTPUT	C50A51_C50A92	80	Single	81	Single	-0.039934	7.701222e-01	2
BR130827TASK0002OUTPUT	C50A51_C50A92	80	Single	85	Single	-0.004637	9.729443e-01	2
BR130827TASK0002OUTPUT	C50A51_C50A92	81	Single	85	Single	-0.058740	6.671752e-01	1
BR130827TASK0002OUTPUT	C50A91_C50A52	10	Single	11	Single	-0.109521	4.844739e-01	1
BR130827TASK0002OUTPUT	C50A91_C50A52	10	Single	14	Average	-0.169344	2.776542e-01	1
BR130827TASK0002OUTPUT	C50A91_C50A52	10	Single	3	Single	0.091666	5.588084e-01	1
BR130827TASK0002OUTPUT	C50A91_C50A52	10	Single	33	Single	-0.203230	1.911829e-01	1
BR130827TASK0002OUTPUT	C50A91_C50A52	10	Single	34	Outside	0.068713	6.615140e-01	1
BR130827TASK0002OUTPUT	C50A91_C50A52	10	Single	35	Single	0.227841	1.417157e-01	1
BR130827TASK0002OUTPUT	C50A91_C50A52	10	Single	36	Single	-0.034870	8.243231e-01	1
BR130827TASK0002OUTPUT	C50A91_C50A52	10	Single	37	Single	-0.042731	7.855649e-01	1
BR130827TASK0002OUTPUT	C50A91_C50A52	10	Single	42	Single	-0.138860	3.804762e-01	2
BR130827TASK0002OUTPUT	C50A91_C50A52	10	Single	43	Single	-0.252856	1.018536e-01	2
BR130827TASK0002OUTPUT	C50A91_C50A52	10	Single	44	Single	-0.124435	4.323630e-01	2
BR130827TASK0002OUTPUT	C50A91_C50A52	10	Single	45	Single	0.080840	6.063231e-01	2
BR130827TASK0002OUTPUT	C50A91_C50A52	10	Single	46	Single	0.070981	6.510474e-01	2
BR130827TASK0002OUTPUT	C50A91_C50A52	10	Single	48	Single	0.188314	2.265373e-01	2
BR130827TASK0002OUTPUT	C50A91_C50A52	10	Single	49	Single	0.097214	5.351512e-01	2
BR130827TASK0002OUTPUT	C50A91_C50A52	10	Single	5	Single	0.156102	3.174981e-01	1
BR130827TASK0002OUTPUT	C50A91_C50A52	10	Single	50	Single	-0.117373	4.535065e-01	2
BR130827TASK0002OUTPUT	C50A91_C50A52	10	Single	51	Average	-0.030595	8.474765e-01	2
BR130827TASK0002OUTPUT	C50A91_C50A52	10	Single	52	Single	0.346866	2.441781e-02	2
BR130827TASK0002OUTPUT	C50A91_C50A52	10	Single	54	Average	0.106213	4.978444e-01	2
BR130827TASK0002OUTPUT	C50A91_C50A52	10	Single	55	Single	0.266959	8.353309e-02	2
BR130827TASK0002OUTPUT	C50A91_C50A52	10	Single	6	Single	0.107984	4.906646e-01	1
BR130827TASK0002OUTPUT	C50A91_C50A52	10	Single	68	Single	0.171342	2.719411e-01	1
BR130827TASK0002OUTPUT	C50A91_C50A52	10	Single	7	Single	-0.063540	6.856302e-01	1
BR130827TASK0002OUTPUT	C50A91_C50A52	10	Single	8	Single	-0.156850	3.151549e-01	1
BR130827TASK0002OUTPUT	C50A91_C50A52	10	Single	80	Single	-0.029378	8.516562e-01	1
BR130827TASK0002OUTPUT	C50A91_C50A52	10	Single	81	Single	-0.229222	1.392523e-01	2
BR130827TASK0002OUTPUT	C50A91_C50A52	11	Single	14	Average	0.272799	7.674579e-02	1
BR130827TASK0002OUTPUT	C50A91_C50A52	11	Single	3	Single	0.244198	1.145377e-01	1
BR130827TASK0002OUTPUT	C50A91_C50A52	11	Single	33	Single	0.015366	9.220929e-01	1
BR130827TASK0002OUTPUT	C50A91_C50A52	11	Single	34	Outside	0.092560	5.549613e-01	1
BR130827TASK0002OUTPUT	C50A91_C50A52	11	Single	35	Single	-0.040976	7.941782e-01	1
BR130827TASK0002OUTPUT	C50A91_C50A52	11	Single	36	Single	0.053508	7.332666e-01	1
BR130827TASK0002OUTPUT	C50A91_C50A52	11	Single	37	Single	0.080016	6.100092e-01	1
BR130827TASK0002OUTPUT	C50A91_C50A52	11	Single	42	Single	0.200025	2.040605e-01	2
BR130827TASK0002OUTPUT	C50A91_C50A52	11	Single	43	Single	0.430813	3.927178e-03	2
BR130827TASK0002OUTPUT	C50A91_C50A52	11	Single	44	Single	0.161595	3.065974e-01	2
BR130827TASK0002OUTPUT	C50A91_C50A52	11	Single	45	Single	0.109614	4.841021e-01	2
BR130827TASK0002OUTPUT	C50A91_C50A52	11	Single	46	Single	0.188036	2.272377e-01	2
BR130827TASK0002OUTPUT	C50A91_C50A52	11	Single	48	Single	-0.144819	3.541584e-01	2
BR130827TASK0002OUTPUT	C50A91_C50A52	11	Single	49	Single	-0.156958	3.148204e-01	2
BR130827TASK0002OUTPUT	C50A91_C50A52	11	Single	5	Single	-0.033141	8.329079e-01	1
BR130827TASK0002OUTPUT	C50A91_C50A52	11	Single	50	Single	-0.050862	7.460097e-01	2
BR130827TASK0002OUTPUT	C50A91_C50A52	11	Single	51	Average	0.223308	1.551565e-01	2
BR130827TASK0002OUTPUT	C50A91_C50A52	11	Single	52	Single	-0.128947	4.157247e-01	2
BR130827TASK0002OUTPUT	C50A91_C50A52	11	Single	54	Average	-0.119368	4.458131e-01	2
BR130827TASK0002OUTPUT	C50A91_C50A52	11	Single	55	Single	0.185825	2.328478e-01	2
BR130827TASK0002OUTPUT	C50A91_C50A52	11	Single	6	Single	-0.068616	6.619651e-01	1
BR130827TASK0002OUTPUT	C50A91_C50A52	11	Single	68	Single	0.263982	8.716860e-02	1
BR130827TASK0002OUTPUT	C50A91_C50A52	11	Single	7	Single	0.052051	7.402761e-01	1
BR130827TASK0002OUTPUT	C50A91_C50A52	11	Single	8	Single	0.055013	7.260523e-01	1
BR130827TASK0002OUTPUT	C50A91_C50A52	11	Single	80	Single	-0.087558	5.766335e-01	1
BR130827TASK0002OUTPUT	C50A91_C50A52	11	Single	81	Single	0.138481	3.758330e-01	2
BR130827TASK0002OUTPUT	C50A91_C50A52	14	Average	3	Single	-0.100433	5.216518e-01	1
BR130827TASK0002OUTPUT	C50A91_C50A52	14	Average	33	Single	0.096850	5.366885e-01	1
BR130827TASK0002OUTPUT	C50A91_C50A52	14	Average	34	Outside	0.308673	4.401636e-02	1
BR130827TASK0002OUTPUT	C50A91_C50A52	14	Average	35	Single	-0.061199	6.966467e-01	1
BR130827TASK0002OUTPUT	C50A91_C50A52	14	Average	36	Single	-0.034983	8.237652e-01	1
BR130827TASK0002OUTPUT	C50A91_C50A52	14	Average	37	Single	0.240509	1.202909e-01	1
BR130827TASK0002OUTPUT	C50A91_C50A52	14	Average	42	Single	-0.023066	8.847148e-01	2
BR130827TASK0002OUTPUT	C50A91_C50A52	14	Average	43	Single	0.004307	9.781301e-01	2
BR130827TASK0002OUTPUT	C50A91_C50A52	14	Average	44	Single	-0.095091	5.491599e-01	2
BR130827TASK0002OUTPUT	C50A91_C50A52	14	Average	45	Single	0.313775	4.046256e-02	2
BR130827TASK0002OUTPUT	C50A91_C50A52	14	Average	46	Single	-0.106308	4.974579e-01	2
BR130827TASK0002OUTPUT	C50A91_C50A52	14	Average	48	Single	0.017306	9.122921e-01	2
BR130827TASK0002OUTPUT	C50A91_C50A52	14	Average	49	Single	0.191768	2.179781e-01	2
BR130827TASK0002OUTPUT	C50A91_C50A52	14	Average	5	Single	-0.078525	6.167071e-01	1
BR130827TASK0002OUTPUT	C50A91_C50A52	14	Average	50	Single	0.255514	9.818424e-02	2
BR130827TASK0002OUTPUT	C50A91_C50A52	14	Average	51	Average	0.259085	9.755598e-02	2
BR130827TASK0002OUTPUT	C50A91_C50A52	14	Average	52	Single	0.001375	9.931043e-01	2
BR130827TASK0002OUTPUT	C50A91_C50A52	14	Average	54	Average	0.102736	5.120998e-01	2
BR130827TASK0002OUTPUT	C50A91_C50A52	14	Average	55	Single	-0.254911	9.900767e-02	2
BR130827TASK0002OUTPUT	C50A91_C50A52	14	Average	6	Single	-0.152450	3.290931e-01	1
BR130827TASK0002OUTPUT	C50A91_C50A52	14	Average	68	Single	0.064608	6.806267e-01	1
BR130827TASK0002OUTPUT	C50A91_C50A52	14	Average	7	Single	0.190352	2.214591e-01	1
BR130827TASK0002OUTPUT	C50A91_C50A52	14	Average	8	Single	-0.147752	3.443885e-01	1
BR130827TASK0002OUTPUT	C50A91_C50A52	14	Average	80	Single	0.084929	5.881713e-01	1
BR130827TASK0002OUTPUT	C50A91_C50A52	14	Average	81	Single	0.255725	9.789704e-02	2
BR130827TASK0002OUTPUT	C50A91_C50A52	3	Single	33	Single	0.012451	9.368364e-01	1
BR130827TASK0002OUTPUT	C50A91_C50A52	3	Single	34	Outside	-0.040125	7.983626e-01	1
BR130827TASK0002OUTPUT	C50A91_C50A52	3	Single	35	Single	-0.051638	7.422652e-01	1
BR130827TASK0002OUTPUT	C50A91_C50A52	3	Single	36	Single	-0.007114	9.638887e-01	1
BR130827TASK0002OUTPUT	C50A91_C50A52	3	Single	37	Single	-0.090433	5.641313e-01	1
BR130827TASK0002OUTPUT	C50A91_C50A52	3	Single	42	Single	0.237778	1.294402e-01	2
BR130827TASK0002OUTPUT	C50A91_C50A52	3	Single	43	Single	0.138530	3.756621e-01	2
BR130827TASK0002OUTPUT	C50A91_C50A52	3	Single	44	Single	0.275020	7.794913e-02	2
BR130827TASK0002OUTPUT	C50A91_C50A52	3	Single	45	Single	0.004259	9.783778e-01	2
BR130827TASK0002OUTPUT	C50A91_C50A52	3	Single	46	Single	-0.330742	3.028926e-02	2
BR130827TASK0002OUTPUT	C50A91_C50A52	3	Single	48	Single	0.011862	9.398207e-01	2
BR130827TASK0002OUTPUT	C50A91_C50A52	3	Single	49	Single	-0.006748	9.657440e-01	2
BR130827TASK0002OUTPUT	C50A91_C50A52	3	Single	5	Single	0.222710	1.511532e-01	1
BR130827TASK0002OUTPUT	C50A91_C50A52	3	Single	50	Single	-0.211930	1.724658e-01	2
BR130827TASK0002OUTPUT	C50A91_C50A52	3	Single	51	Average	-0.216005	1.694706e-01	2
BR130827TASK0002OUTPUT	C50A91_C50A52	3	Single	52	Single	0.036009	8.208932e-01	2
BR130827TASK0002OUTPUT	C50A91_C50A52	3	Single	54	Average	0.172805	2.678069e-01	2
BR130827TASK0002OUTPUT	C50A91_C50A52	3	Single	55	Single	0.051777	7.415973e-01	2
BR130827TASK0002OUTPUT	C50A91_C50A52	3	Single	6	Single	0.274718	7.461168e-02	1
BR130827TASK0002OUTPUT	C50A91_C50A52	3	Single	68	Single	0.115159	4.621288e-01	1
BR130827TASK0002OUTPUT	C50A91_C50A52	3	Single	7	Single	-0.221164	1.540842e-01	1
BR130827TASK0002OUTPUT	C50A91_C50A52	3	Single	8	Single	0.178038	2.533591e-01	1
BR130827TASK0002OUTPUT	C50A91_C50A52	3	Single	80	Single	-0.242127	1.177406e-01	1
BR130827TASK0002OUTPUT	C50A91_C50A52	3	Single	81	Single	0.023829	8.794424e-01	2
BR130827TASK0002OUTPUT	C50A91_C50A52	33	Single	34	Outside	0.108285	4.894487e-01	1
BR130827TASK0002OUTPUT	C50A91_C50A52	33	Single	35	Single	0.104146	5.062937e-01	1
BR130827TASK0002OUTPUT	C50A91_C50A52	33	Single	36	Single	-0.084625	5.895149e-01	1
BR130827TASK0002OUTPUT	C50A91_C50A52	33	Single	37	Single	-0.016540	9.161625e-01	1
BR130827TASK0002OUTPUT	C50A91_C50A52	33	Single	42	Single	0.219345	1.628104e-01	2
BR130827TASK0002OUTPUT	C50A91_C50A52	33	Single	43	Single	0.110999	4.785633e-01	2
BR130827TASK0002OUTPUT	C50A91_C50A52	33	Single	44	Single	0.105923	5.043730e-01	2
BR130827TASK0002OUTPUT	C50A91_C50A52	33	Single	45	Single	-0.035995	8.187504e-01	2
BR130827TASK0002OUTPUT	C50A91_C50A52	33	Single	46	Single	-0.139470	3.724012e-01	2
BR130827TASK0002OUTPUT	C50A91_C50A52	33	Single	48	Single	-0.333057	2.908190e-02	2
BR130827TASK0002OUTPUT	C50A91_C50A52	33	Single	49	Single	0.074083	6.368346e-01	2
BR130827TASK0002OUTPUT	C50A91_C50A52	33	Single	5	Single	0.145184	3.529325e-01	1
BR130827TASK0002OUTPUT	C50A91_C50A52	33	Single	50	Single	0.062738	6.893984e-01	2
BR130827TASK0002OUTPUT	C50A91_C50A52	33	Single	51	Average	-0.149822	3.436301e-01	2
BR130827TASK0002OUTPUT	C50A91_C50A52	33	Single	52	Single	-0.028701	8.568162e-01	2
BR130827TASK0002OUTPUT	C50A91_C50A52	33	Single	54	Average	0.118031	4.509602e-01	2
BR130827TASK0002OUTPUT	C50A91_C50A52	33	Single	55	Single	-0.188506	2.260562e-01	2
BR130827TASK0002OUTPUT	C50A91_C50A52	33	Single	6	Single	-0.084525	5.899532e-01	1
BR130827TASK0002OUTPUT	C50A91_C50A52	33	Single	68	Single	-0.152442	3.291174e-01	1
BR130827TASK0002OUTPUT	C50A91_C50A52	33	Single	7	Single	0.112978	4.707060e-01	1
BR130827TASK0002OUTPUT	C50A91_C50A52	33	Single	8	Single	0.170288	2.749439e-01	1
BR130827TASK0002OUTPUT	C50A91_C50A52	33	Single	80	Single	0.297558	5.263931e-02	1
BR130827TASK0002OUTPUT	C50A91_C50A52	33	Single	81	Single	-0.001325	9.932738e-01	2
BR130827TASK0002OUTPUT	C50A91_C50A52	34	Outside	35	Single	0.084388	5.905604e-01	1
BR130827TASK0002OUTPUT	C50A91_C50A52	34	Outside	36	Single	0.203894	1.897063e-01	1
BR130827TASK0002OUTPUT	C50A91_C50A52	34	Outside	37	Single	0.177388	2.551264e-01	1
BR130827TASK0002OUTPUT	C50A91_C50A52	34	Outside	42	Single	0.415938	6.151521e-03	2
BR130827TASK0002OUTPUT	C50A91_C50A52	34	Outside	43	Single	0.155365	3.198181e-01	2
BR130827TASK0002OUTPUT	C50A91_C50A52	34	Outside	44	Single	0.287838	6.453842e-02	2
BR130827TASK0002OUTPUT	C50A91_C50A52	34	Outside	45	Single	0.000185	9.990626e-01	2
BR130827TASK0002OUTPUT	C50A91_C50A52	34	Outside	46	Single	-0.093290	5.518309e-01	2
BR130827TASK0002OUTPUT	C50A91_C50A52	34	Outside	48	Single	-0.147421	3.454844e-01	2
BR130827TASK0002OUTPUT	C50A91_C50A52	34	Outside	49	Single	0.106622	4.961818e-01	2
BR130827TASK0002OUTPUT	C50A91_C50A52	34	Outside	5	Single	0.246260	1.114124e-01	1
BR130827TASK0002OUTPUT	C50A91_C50A52	34	Outside	50	Single	0.211014	1.743711e-01	2
BR130827TASK0002OUTPUT	C50A91_C50A52	34	Outside	51	Average	0.225498	1.510423e-01	2
BR130827TASK0002OUTPUT	C50A91_C50A52	34	Outside	52	Single	-0.038538	8.085417e-01	2
BR130827TASK0002OUTPUT	C50A91_C50A52	34	Outside	54	Average	0.158533	3.099252e-01	2
BR130827TASK0002OUTPUT	C50A91_C50A52	34	Outside	55	Single	-0.031010	8.435111e-01	2
BR130827TASK0002OUTPUT	C50A91_C50A52	34	Outside	6	Single	-0.303340	4.799836e-02	1
BR130827TASK0002OUTPUT	C50A91_C50A52	34	Outside	68	Single	0.068580	6.621303e-01	1
BR130827TASK0002OUTPUT	C50A91_C50A52	34	Outside	7	Single	-0.086745	5.801916e-01	1
BR130827TASK0002OUTPUT	C50A91_C50A52	34	Outside	8	Single	0.089037	5.701856e-01	1
BR130827TASK0002OUTPUT	C50A91_C50A52	34	Outside	80	Single	0.158176	3.110302e-01	1
BR130827TASK0002OUTPUT	C50A91_C50A52	34	Outside	81	Single	0.056554	7.186893e-01	2
BR130827TASK0002OUTPUT	C50A91_C50A52	35	Single	36	Single	0.290459	5.882454e-02	1
BR130827TASK0002OUTPUT	C50A91_C50A52	35	Single	37	Single	0.120895	4.399720e-01	1
BR130827TASK0002OUTPUT	C50A91_C50A52	35	Single	42	Single	0.022440	8.878271e-01	2
BR130827TASK0002OUTPUT	C50A91_C50A52	35	Single	43	Single	0.159522	3.068796e-01	2
BR130827TASK0002OUTPUT	C50A91_C50A52	35	Single	44	Single	-0.055761	7.257813e-01	2
BR130827TASK0002OUTPUT	C50A91_C50A52	35	Single	45	Single	-0.181750	2.434362e-01	2
BR130827TASK0002OUTPUT	C50A91_C50A52	35	Single	46	Single	0.138667	3.751848e-01	2
BR130827TASK0002OUTPUT	C50A91_C50A52	35	Single	48	Single	-0.033073	8.332449e-01	2
BR130827TASK0002OUTPUT	C50A91_C50A52	35	Single	49	Single	0.158434	3.102331e-01	2
BR130827TASK0002OUTPUT	C50A91_C50A52	35	Single	5	Single	-0.208789	1.790648e-01	1
BR130827TASK0002OUTPUT	C50A91_C50A52	35	Single	50	Single	-0.106641	4.961050e-01	2
BR130827TASK0002OUTPUT	C50A91_C50A52	35	Single	51	Average	0.232759	1.379721e-01	2
BR130827TASK0002OUTPUT	C50A91_C50A52	35	Single	52	Single	-0.035741	8.222056e-01	2
BR130827TASK0002OUTPUT	C50A91_C50A52	35	Single	54	Average	0.159844	3.058911e-01	2
BR130827TASK0002OUTPUT	C50A91_C50A52	35	Single	55	Single	0.239272	1.222689e-01	2
BR130827TASK0002OUTPUT	C50A91_C50A52	35	Single	6	Single	-0.036210	8.176861e-01	1
BR130827TASK0002OUTPUT	C50A91_C50A52	35	Single	68	Single	0.178360	2.524892e-01	1
BR130827TASK0002OUTPUT	C50A91_C50A52	35	Single	7	Single	-0.029675	8.501702e-01	1
BR130827TASK0002OUTPUT	C50A91_C50A52	35	Single	8	Single	-0.077581	6.209637e-01	1
BR130827TASK0002OUTPUT	C50A91_C50A52	35	Single	80	Single	-0.293908	5.575051e-02	1
BR130827TASK0002OUTPUT	C50A91_C50A52	35	Single	81	Single	0.091518	5.594463e-01	2
BR130827TASK0002OUTPUT	C50A91_C50A52	36	Single	37	Single	0.119086	4.468952e-01	1
BR130827TASK0002OUTPUT	C50A91_C50A52	36	Single	42	Single	0.483945	1.165736e-03	2
BR130827TASK0002OUTPUT	C50A91_C50A52	36	Single	43	Single	0.352039	2.060698e-02	2
BR130827TASK0002OUTPUT	C50A91_C50A52	36	Single	44	Single	-0.039819	8.023019e-01	2
BR130827TASK0002OUTPUT	C50A91_C50A52	36	Single	45	Single	-0.224356	1.480757e-01	2
BR130827TASK0002OUTPUT	C50A91_C50A52	36	Single	46	Single	-0.038140	8.081463e-01	2
BR130827TASK0002OUTPUT	C50A91_C50A52	36	Single	48	Single	0.063336	6.865871e-01	2
BR130827TASK0002OUTPUT	C50A91_C50A52	36	Single	49	Single	-0.138493	3.757921e-01	2
BR130827TASK0002OUTPUT	C50A91_C50A52	36	Single	5	Single	-0.217154	1.618827e-01	1
BR130827TASK0002OUTPUT	C50A91_C50A52	36	Single	50	Single	-0.006426	9.673799e-01	2
BR130827TASK0002OUTPUT	C50A91_C50A52	36	Single	51	Average	0.179236	2.560598e-01	2
BR130827TASK0002OUTPUT	C50A91_C50A52	36	Single	52	Single	0.001383	9.930637e-01	2
BR130827TASK0002OUTPUT	C50A91_C50A52	36	Single	54	Average	-0.004861	9.753209e-01	2
BR130827TASK0002OUTPUT	C50A91_C50A52	36	Single	55	Single	0.038984	8.039824e-01	2
BR130827TASK0002OUTPUT	C50A91_C50A52	36	Single	6	Single	-0.000759	9.961469e-01	1
BR130827TASK0002OUTPUT	C50A91_C50A52	36	Single	68	Single	-0.092721	5.542702e-01	1
BR130827TASK0002OUTPUT	C50A91_C50A52	36	Single	7	Single	0.034127	8.280092e-01	1
BR130827TASK0002OUTPUT	C50A91_C50A52	36	Single	8	Single	-0.060467	7.001051e-01	1
BR130827TASK0002OUTPUT	C50A91_C50A52	36	Single	80	Single	-0.033743	8.299150e-01	1
BR130827TASK0002OUTPUT	C50A91_C50A52	36	Single	81	Single	0.184452	2.363801e-01	2
BR130827TASK0002OUTPUT	C50A91_C50A52	37	Single	42	Single	0.295318	5.760232e-02	2
BR130827TASK0002OUTPUT	C50A91_C50A52	37	Single	43	Single	0.283381	6.555634e-02	2
BR130827TASK0002OUTPUT	C50A91_C50A52	37	Single	44	Single	-0.008386	9.579653e-01	2
BR130827TASK0002OUTPUT	C50A91_C50A52	37	Single	45	Single	0.110607	4.801258e-01	2
BR130827TASK0002OUTPUT	C50A91_C50A52	37	Single	46	Single	0.115156	4.621410e-01	2
BR130827TASK0002OUTPUT	C50A91_C50A52	37	Single	48	Single	-0.182059	2.426217e-01	2
BR130827TASK0002OUTPUT	C50A91_C50A52	37	Single	49	Single	-0.279592	6.940285e-02	2
BR130827TASK0002OUTPUT	C50A91_C50A52	37	Single	5	Single	-0.098381	5.302386e-01	1
BR130827TASK0002OUTPUT	C50A91_C50A52	37	Single	50	Single	0.195799	2.082725e-01	2
BR130827TASK0002OUTPUT	C50A91_C50A52	37	Single	51	Average	0.059966	7.059994e-01	2
BR130827TASK0002OUTPUT	C50A91_C50A52	37	Single	52	Single	-0.316447	4.117906e-02	2
BR130827TASK0002OUTPUT	C50A91_C50A52	37	Single	54	Average	-0.106065	4.984469e-01	2
BR130827TASK0002OUTPUT	C50A91_C50A52	37	Single	55	Single	0.145528	3.517815e-01	2
BR130827TASK0002OUTPUT	C50A91_C50A52	37	Single	6	Single	-0.003299	9.832479e-01	1
BR130827TASK0002OUTPUT	C50A91_C50A52	37	Single	68	Single	0.107906	4.909780e-01	1
BR130827TASK0002OUTPUT	C50A91_C50A52	37	Single	7	Single	-0.306212	4.581866e-02	1
BR130827TASK0002OUTPUT	C50A91_C50A52	37	Single	8	Single	0.010793	9.452343e-01	1
BR130827TASK0002OUTPUT	C50A91_C50A52	37	Single	80	Single	0.161813	2.998929e-01	1
BR130827TASK0002OUTPUT	C50A91_C50A52	37	Single	81	Single	0.050894	7.458536e-01	2
BR130827TASK0002OUTPUT	C50A91_C50A52	42	Single	43	Single	0.620964	1.145504e-05	1
BR130827TASK0002OUTPUT	C50A91_C50A52	42	Single	44	Single	0.324727	3.588767e-02	1
BR130827TASK0002OUTPUT	C50A91_C50A52	42	Single	45	Single	-0.081992	6.057110e-01	1
BR130827TASK0002OUTPUT	C50A91_C50A52	42	Single	46	Single	-0.110737	4.850810e-01	1
BR130827TASK0002OUTPUT	C50A91_C50A52	42	Single	48	Single	-0.081564	6.076010e-01	1
BR130827TASK0002OUTPUT	C50A91_C50A52	42	Single	49	Single	-0.299192	5.425223e-02	1
BR130827TASK0002OUTPUT	C50A91_C50A52	42	Single	5	Single	0.049365	7.562116e-01	2
BR130827TASK0002OUTPUT	C50A91_C50A52	42	Single	50	Single	0.292533	6.011132e-02	1
BR130827TASK0002OUTPUT	C50A91_C50A52	42	Single	51	Average	-0.087687	5.856438e-01	1
BR130827TASK0002OUTPUT	C50A91_C50A52	42	Single	52	Single	-0.176289	2.702220e-01	1
BR130827TASK0002OUTPUT	C50A91_C50A52	42	Single	54	Average	0.197925	2.089466e-01	1
BR130827TASK0002OUTPUT	C50A91_C50A52	42	Single	55	Single	-0.014096	9.294003e-01	1
BR130827TASK0002OUTPUT	C50A91_C50A52	42	Single	6	Single	-0.009648	9.516436e-01	2
BR130827TASK0002OUTPUT	C50A91_C50A52	42	Single	68	Single	0.074335	6.398863e-01	2
BR130827TASK0002OUTPUT	C50A91_C50A52	42	Single	7	Single	0.080676	6.115308e-01	2
BR130827TASK0002OUTPUT	C50A91_C50A52	42	Single	8	Single	0.216806	1.678552e-01	2
BR130827TASK0002OUTPUT	C50A91_C50A52	42	Single	80	Single	0.253802	1.048317e-01	2
BR130827TASK0002OUTPUT	C50A91_C50A52	42	Single	81	Single	0.202163	1.991659e-01	1
BR130827TASK0002OUTPUT	C50A91_C50A52	43	Single	44	Single	0.154589	3.283176e-01	1
BR130827TASK0002OUTPUT	C50A91_C50A52	43	Single	45	Single	-0.199281	2.001371e-01	1
BR130827TASK0002OUTPUT	C50A91_C50A52	43	Single	46	Single	0.236172	1.273313e-01	1
BR130827TASK0002OUTPUT	C50A91_C50A52	43	Single	48	Single	-0.051015	7.452728e-01	1
BR130827TASK0002OUTPUT	C50A91_C50A52	43	Single	49	Single	-0.221504	1.534355e-01	1
BR130827TASK0002OUTPUT	C50A91_C50A52	43	Single	5	Single	0.026783	8.646299e-01	2
BR130827TASK0002OUTPUT	C50A91_C50A52	43	Single	50	Single	0.246261	1.114109e-01	1
BR130827TASK0002OUTPUT	C50A91_C50A52	43	Single	51	Average	0.058167	7.144427e-01	1
BR130827TASK0002OUTPUT	C50A91_C50A52	43	Single	52	Single	-0.184236	2.428145e-01	1
BR130827TASK0002OUTPUT	C50A91_C50A52	43	Single	54	Average	0.011497	9.416713e-01	1
BR130827TASK0002OUTPUT	C50A91_C50A52	43	Single	55	Single	0.147000	3.468786e-01	1
BR130827TASK0002OUTPUT	C50A91_C50A52	43	Single	6	Single	0.232107	1.342071e-01	2
BR130827TASK0002OUTPUT	C50A91_C50A52	43	Single	68	Single	0.113366	4.691757e-01	2
BR130827TASK0002OUTPUT	C50A91_C50A52	43	Single	7	Single	0.177508	2.547988e-01	2
BR130827TASK0002OUTPUT	C50A91_C50A52	43	Single	8	Single	0.261075	9.083551e-02	2
BR130827TASK0002OUTPUT	C50A91_C50A52	43	Single	80	Single	0.153404	3.260386e-01	2
BR130827TASK0002OUTPUT	C50A91_C50A52	43	Single	81	Single	0.429751	4.026747e-03	1
BR130827TASK0002OUTPUT	C50A91_C50A52	44	Single	45	Single	-0.277809	7.485988e-02	1
BR130827TASK0002OUTPUT	C50A91_C50A52	44	Single	46	Single	0.112202	4.792902e-01	1
BR130827TASK0002OUTPUT	C50A91_C50A52	44	Single	48	Single	-0.162462	3.039746e-01	1
BR130827TASK0002OUTPUT	C50A91_C50A52	44	Single	49	Single	-0.157794	3.182632e-01	1
BR130827TASK0002OUTPUT	C50A91_C50A52	44	Single	5	Single	0.378933	1.333413e-02	2
BR130827TASK0002OUTPUT	C50A91_C50A52	44	Single	50	Single	-0.239550	1.265242e-01	1
BR130827TASK0002OUTPUT	C50A91_C50A52	44	Single	51	Average	-0.177656	2.664627e-01	1
BR130827TASK0002OUTPUT	C50A91_C50A52	44	Single	52	Single	-0.135874	3.969675e-01	1
BR130827TASK0002OUTPUT	C50A91_C50A52	44	Single	54	Average	0.222827	1.560707e-01	1
BR130827TASK0002OUTPUT	C50A91_C50A52	44	Single	55	Single	0.140957	3.732546e-01	1
BR130827TASK0002OUTPUT	C50A91_C50A52	44	Single	6	Single	0.065884	6.784757e-01	2
BR130827TASK0002OUTPUT	C50A91_C50A52	44	Single	68	Single	0.214313	1.729175e-01	2
BR130827TASK0002OUTPUT	C50A91_C50A52	44	Single	7	Single	-0.227909	1.466046e-01	2
BR130827TASK0002OUTPUT	C50A91_C50A52	44	Single	8	Single	0.112415	4.784487e-01	2
BR130827TASK0002OUTPUT	C50A91_C50A52	44	Single	80	Single	0.026324	8.685684e-01	2
BR130827TASK0002OUTPUT	C50A91_C50A52	44	Single	81	Single	-0.141062	3.728950e-01	1
BR130827TASK0002OUTPUT	C50A91_C50A52	45	Single	46	Single	-0.178064	2.532902e-01	1
BR130827TASK0002OUTPUT	C50A91_C50A52	45	Single	48	Single	0.041048	7.938227e-01	1
BR130827TASK0002OUTPUT	C50A91_C50A52	45	Single	49	Single	0.041920	7.895414e-01	1
BR130827TASK0002OUTPUT	C50A91_C50A52	45	Single	5	Single	-0.167091	2.841904e-01	2
BR130827TASK0002OUTPUT	C50A91_C50A52	45	Single	50	Single	0.092440	5.554756e-01	1
BR130827TASK0002OUTPUT	C50A91_C50A52	45	Single	51	Average	0.071554	6.524879e-01	1
BR130827TASK0002OUTPUT	C50A91_C50A52	45	Single	52	Single	0.085262	5.913622e-01	1
BR130827TASK0002OUTPUT	C50A91_C50A52	45	Single	54	Average	-0.069998	6.555762e-01	1
BR130827TASK0002OUTPUT	C50A91_C50A52	45	Single	55	Single	-0.145411	3.521706e-01	1
BR130827TASK0002OUTPUT	C50A91_C50A52	45	Single	6	Single	-0.002439	9.876132e-01	2
BR130827TASK0002OUTPUT	C50A91_C50A52	45	Single	68	Single	0.085160	5.871562e-01	2
BR130827TASK0002OUTPUT	C50A91_C50A52	45	Single	7	Single	-0.185146	2.345906e-01	2
BR130827TASK0002OUTPUT	C50A91_C50A52	45	Single	8	Single	0.084091	5.918734e-01	2
BR130827TASK0002OUTPUT	C50A91_C50A52	45	Single	80	Single	0.143843	3.574459e-01	2
BR130827TASK0002OUTPUT	C50A91_C50A52	45	Single	81	Single	-0.021585	8.907240e-01	1
BR130827TASK0002OUTPUT	C50A91_C50A52	46	Single	48	Single	0.129060	4.094733e-01	1
BR130827TASK0002OUTPUT	C50A91_C50A52	46	Single	49	Single	0.118384	4.495984e-01	1
BR130827TASK0002OUTPUT	C50A91_C50A52	46	Single	5	Single	-0.143766	3.577050e-01	2
BR130827TASK0002OUTPUT	C50A91_C50A52	46	Single	50	Single	0.026328	8.669087e-01	1
BR130827TASK0002OUTPUT	C50A91_C50A52	46	Single	51	Average	0.116040	4.642866e-01	1
BR130827TASK0002OUTPUT	C50A91_C50A52	46	Single	52	Single	0.011353	9.431124e-01	1
BR130827TASK0002OUTPUT	C50A91_C50A52	46	Single	54	Average	0.002588	9.868569e-01	1
BR130827TASK0002OUTPUT	C50A91_C50A52	46	Single	55	Single	0.474931	1.290633e-03	1
BR130827TASK0002OUTPUT	C50A91_C50A52	46	Single	6	Single	0.168309	2.806437e-01	2
BR130827TASK0002OUTPUT	C50A91_C50A52	46	Single	68	Single	0.119396	4.457055e-01	2
BR130827TASK0002OUTPUT	C50A91_C50A52	46	Single	7	Single	0.133291	3.941557e-01	2
BR130827TASK0002OUTPUT	C50A91_C50A52	46	Single	8	Single	0.001964	9.900256e-01	2
BR130827TASK0002OUTPUT	C50A91_C50A52	46	Single	80	Single	-0.050829	7.461667e-01	2
BR130827TASK0002OUTPUT	C50A91_C50A52	46	Single	81	Single	0.100793	5.201519e-01	1
BR130827TASK0002OUTPUT	C50A91_C50A52	48	Single	49	Single	0.229490	1.387762e-01	1
BR130827TASK0002OUTPUT	C50A91_C50A52	48	Single	5	Single	-0.221083	1.542394e-01	2
BR130827TASK0002OUTPUT	C50A91_C50A52	48	Single	50	Single	0.125075	4.242055e-01	1
BR130827TASK0002OUTPUT	C50A91_C50A52	48	Single	51	Average	0.264970	8.991581e-02	1
BR130827TASK0002OUTPUT	C50A91_C50A52	48	Single	52	Single	0.133405	3.996519e-01	1
BR130827TASK0002OUTPUT	C50A91_C50A52	48	Single	54	Average	0.227566	1.422097e-01	1
BR130827TASK0002OUTPUT	C50A91_C50A52	48	Single	55	Single	0.154597	3.222453e-01	1
BR130827TASK0002OUTPUT	C50A91_C50A52	48	Single	6	Single	0.181311	2.445958e-01	2
BR130827TASK0002OUTPUT	C50A91_C50A52	48	Single	68	Single	-0.087010	5.790302e-01	2
BR130827TASK0002OUTPUT	C50A91_C50A52	48	Single	7	Single	0.109574	4.842640e-01	2
BR130827TASK0002OUTPUT	C50A91_C50A52	48	Single	8	Single	-0.152224	3.298172e-01	2
BR130827TASK0002OUTPUT	C50A91_C50A52	48	Single	80	Single	-0.246632	1.108561e-01	2
BR130827TASK0002OUTPUT	C50A91_C50A52	48	Single	81	Single	0.029882	8.491379e-01	1
BR130827TASK0002OUTPUT	C50A91_C50A52	49	Single	5	Single	-0.073879	6.377663e-01	2
BR130827TASK0002OUTPUT	C50A91_C50A52	49	Single	50	Single	-0.077205	6.226578e-01	1
BR130827TASK0002OUTPUT	C50A91_C50A52	49	Single	51	Average	0.077173	6.271282e-01	1
BR130827TASK0002OUTPUT	C50A91_C50A52	49	Single	52	Single	0.185905	2.384961e-01	1
BR130827TASK0002OUTPUT	C50A91_C50A52	49	Single	54	Average	0.068090	6.644031e-01	1
BR130827TASK0002OUTPUT	C50A91_C50A52	49	Single	55	Single	0.102649	5.124598e-01	1
BR130827TASK0002OUTPUT	C50A91_C50A52	49	Single	6	Single	-0.055929	7.216730e-01	2
BR130827TASK0002OUTPUT	C50A91_C50A52	49	Single	68	Single	-0.117391	4.534379e-01	2
BR130827TASK0002OUTPUT	C50A91_C50A52	49	Single	7	Single	0.069461	6.580570e-01	2
BR130827TASK0002OUTPUT	C50A91_C50A52	49	Single	8	Single	0.061604	6.947383e-01	2
BR130827TASK0002OUTPUT	C50A91_C50A52	49	Single	80	Single	-0.228063	1.413176e-01	2
BR130827TASK0002OUTPUT	C50A91_C50A52	49	Single	81	Single	0.148966	3.403950e-01	1
BR130827TASK0002OUTPUT	C50A91_C50A52	5	Single	50	Single	-0.148412	3.422152e-01	2
BR130827TASK0002OUTPUT	C50A91_C50A52	5	Single	51	Average	-0.128144	4.186598e-01	2
BR130827TASK0002OUTPUT	C50A91_C50A52	5	Single	52	Single	0.056263	7.234137e-01	2
BR130827TASK0002OUTPUT	C50A91_C50A52	5	Single	54	Average	0.056127	7.207270e-01	2
BR130827TASK0002OUTPUT	C50A91_C50A52	5	Single	55	Single	-0.090726	5.628630e-01	2
BR130827TASK0002OUTPUT	C50A91_C50A52	5	Single	6	Single	0.133259	3.942718e-01	1
BR130827TASK0002OUTPUT	C50A91_C50A52	5	Single	68	Single	-0.114337	4.653509e-01	1
BR130827TASK0002OUTPUT	C50A91_C50A52	5	Single	7	Single	-0.075335	6.311353e-01	1
BR130827TASK0002OUTPUT	C50A91_C50A52	5	Single	8	Single	0.117042	4.547891e-01	1
BR130827TASK0002OUTPUT	C50A91_C50A52	5	Single	80	Single	0.281910	6.702872e-02	1
BR130827TASK0002OUTPUT	C50A91_C50A52	5	Single	81	Single	-0.069081	6.598120e-01	2
BR130827TASK0002OUTPUT	C50A91_C50A52	50	Single	51	Average	0.137791	3.841926e-01	1
BR130827TASK0002OUTPUT	C50A91_C50A52	50	Single	52	Single	-0.126779	4.236751e-01	1
BR130827TASK0002OUTPUT	C50A91_C50A52	50	Single	54	Average	0.014887	9.245146e-01	1
BR130827TASK0002OUTPUT	C50A91_C50A52	50	Single	55	Single	-0.060293	7.009273e-01	1
BR130827TASK0002OUTPUT	C50A91_C50A52	50	Single	6	Single	-0.118546	4.489744e-01	2
BR130827TASK0002OUTPUT	C50A91_C50A52	50	Single	68	Single	0.024011	8.785322e-01	2
BR130827TASK0002OUTPUT	C50A91_C50A52	50	Single	7	Single	0.386410	1.048319e-02	2
BR130827TASK0002OUTPUT	C50A91_C50A52	50	Single	8	Single	-0.006950	9.647178e-01	2
BR130827TASK0002OUTPUT	C50A91_C50A52	50	Single	80	Single	0.205606	1.859350e-01	2
BR130827TASK0002OUTPUT	C50A91_C50A52	50	Single	81	Single	0.320150	3.635446e-02	1
BR130827TASK0002OUTPUT	C50A91_C50A52	51	Average	52	Single	-0.121505	4.491934e-01	1
BR130827TASK0002OUTPUT	C50A91_C50A52	51	Average	54	Average	-0.011212	9.438164e-01	1
BR130827TASK0002OUTPUT	C50A91_C50A52	51	Average	55	Single	0.038420	8.091184e-01	1
BR130827TASK0002OUTPUT	C50A91_C50A52	51	Average	6	Single	-0.215086	1.713366e-01	2
BR130827TASK0002OUTPUT	C50A91_C50A52	51	Average	68	Single	-0.031584	8.426070e-01	2
BR130827TASK0002OUTPUT	C50A91_C50A52	51	Average	7	Single	-0.020817	8.958940e-01	2
BR130827TASK0002OUTPUT	C50A91_C50A52	51	Average	8	Single	-0.155988	3.239049e-01	2
BR130827TASK0002OUTPUT	C50A91_C50A52	51	Average	80	Single	-0.256100	1.016183e-01	2
BR130827TASK0002OUTPUT	C50A91_C50A52	51	Average	81	Single	-0.089534	5.728425e-01	1
BR130827TASK0002OUTPUT	C50A91_C50A52	52	Single	54	Average	0.294370	5.844681e-02	1
BR130827TASK0002OUTPUT	C50A91_C50A52	52	Single	55	Single	-0.020656	8.966910e-01	1
BR130827TASK0002OUTPUT	C50A91_C50A52	52	Single	6	Single	-0.092056	5.620349e-01	2
BR130827TASK0002OUTPUT	C50A91_C50A52	52	Single	68	Single	0.209660	1.826583e-01	2
BR130827TASK0002OUTPUT	C50A91_C50A52	52	Single	7	Single	0.082041	6.054968e-01	2
BR130827TASK0002OUTPUT	C50A91_C50A52	52	Single	8	Single	-0.356121	2.062722e-02	2
BR130827TASK0002OUTPUT	C50A91_C50A52	52	Single	80	Single	0.264559	9.043411e-02	2
BR130827TASK0002OUTPUT	C50A91_C50A52	52	Single	81	Single	0.199428	2.054405e-01	1
BR130827TASK0002OUTPUT	C50A91_C50A52	54	Average	55	Single	-0.042570	7.863531e-01	1
BR130827TASK0002OUTPUT	C50A91_C50A52	54	Average	6	Single	0.152393	3.292742e-01	2
BR130827TASK0002OUTPUT	C50A91_C50A52	54	Average	68	Single	0.219628	1.570379e-01	2
BR130827TASK0002OUTPUT	C50A91_C50A52	54	Average	7	Single	0.074068	6.369018e-01	2
BR130827TASK0002OUTPUT	C50A91_C50A52	54	Average	8	Single	-0.113116	4.701600e-01	2
BR130827TASK0002OUTPUT	C50A91_C50A52	54	Average	80	Single	-0.289808	5.941914e-02	2
BR130827TASK0002OUTPUT	C50A91_C50A52	54	Average	81	Single	-0.055386	7.242682e-01	1
BR130827TASK0002OUTPUT	C50A91_C50A52	55	Single	6	Single	0.220019	1.562818e-01	2
BR130827TASK0002OUTPUT	C50A91_C50A52	55	Single	68	Single	0.143794	3.576090e-01	2
BR130827TASK0002OUTPUT	C50A91_C50A52	55	Single	7	Single	-0.211105	1.741813e-01	2
BR130827TASK0002OUTPUT	C50A91_C50A52	55	Single	8	Single	0.090899	5.621144e-01	2
BR130827TASK0002OUTPUT	C50A91_C50A52	55	Single	80	Single	-0.260949	9.099807e-02	2
BR130827TASK0002OUTPUT	C50A91_C50A52	55	Single	81	Single	0.067075	6.691149e-01	1
BR130827TASK0002OUTPUT	C50A91_C50A52	6	Single	68	Single	-0.061087	6.971771e-01	1
BR130827TASK0002OUTPUT	C50A91_C50A52	6	Single	7	Single	-0.022988	8.836706e-01	1
BR130827TASK0002OUTPUT	C50A91_C50A52	6	Single	8	Single	0.051376	7.435270e-01	1
BR130827TASK0002OUTPUT	C50A91_C50A52	6	Single	80	Single	-0.116308	4.576421e-01	1
BR130827TASK0002OUTPUT	C50A91_C50A52	6	Single	81	Single	-0.143185	3.596709e-01	2
BR130827TASK0002OUTPUT	C50A91_C50A52	68	Single	7	Single	-0.142661	3.614495e-01	1
BR130827TASK0002OUTPUT	C50A91_C50A52	68	Single	8	Single	-0.395260	8.708273e-03	1
BR130827TASK0002OUTPUT	C50A91_C50A52	68	Single	80	Single	-0.088008	5.746646e-01	1
BR130827TASK0002OUTPUT	C50A91_C50A52	68	Single	81	Single	-0.072133	6.457553e-01	2
BR130827TASK0002OUTPUT	C50A91_C50A52	7	Single	8	Single	0.028767	8.547077e-01	1
BR130827TASK0002OUTPUT	C50A91_C50A52	7	Single	80	Single	-0.011677	9.407561e-01	1
BR130827TASK0002OUTPUT	C50A91_C50A52	7	Single	81	Single	0.262733	8.872925e-02	2
BR130827TASK0002OUTPUT	C50A91_C50A52	8	Single	80	Single	0.057293	7.151666e-01	1
BR130827TASK0002OUTPUT	C50A91_C50A52	8	Single	81	Single	0.177983	2.535092e-01	2
BR130827TASK0002OUTPUT	C50A91_C50A52	80	Single	81	Single	0.303376	4.796990e-02	2
BR130902TASK0001OUTPUT	C50A51_C50A92	1	Single	10	Single	-0.056779	6.892959e-01	1
BR130902TASK0001OUTPUT	C50A51_C50A92	1	Single	11	Average	0.075115	5.929509e-01	1
BR130902TASK0001OUTPUT	C50A51_C50A92	1	Single	2	Single	0.282856	4.217167e-02	1
BR130902TASK0001OUTPUT	C50A51_C50A92	1	Single	3	Single	-0.076078	5.882084e-01	1
BR130902TASK0001OUTPUT	C50A51_C50A92	1	Single	33	Single	-0.114825	4.176115e-01	1
BR130902TASK0001OUTPUT	C50A51_C50A92	1	Single	34	Single	-0.211311	1.287884e-01	1
BR130902TASK0001OUTPUT	C50A51_C50A92	1	Single	35	Mixture	0.240883	8.229500e-02	1
BR130902TASK0001OUTPUT	C50A51_C50A92	1	Single	36	Single	0.174933	2.102607e-01	1
BR130902TASK0001OUTPUT	C50A51_C50A92	1	Single	37	Mixture	-0.056540	6.875926e-01	1
BR130902TASK0001OUTPUT	C50A51_C50A92	1	Single	41	Single	0.063975	6.490318e-01	2
BR130902TASK0001OUTPUT	C50A51_C50A92	1	Single	42	Single	-0.003964	9.775237e-01	2
BR130902TASK0001OUTPUT	C50A51_C50A92	1	Single	44	Single	0.139746	3.182730e-01	2
BR130902TASK0001OUTPUT	C50A51_C50A92	1	Single	47	Average	0.019352	8.906065e-01	2
BR130902TASK0001OUTPUT	C50A51_C50A92	1	Single	48	Single	0.037443	7.921364e-01	2
BR130902TASK0001OUTPUT	C50A51_C50A92	1	Single	50	Single	-0.136409	3.300807e-01	2
BR130902TASK0001OUTPUT	C50A51_C50A92	1	Single	51	Single	-0.364329	7.318902e-03	2
BR130902TASK0001OUTPUT	C50A51_C50A92	1	Single	52	Single	-0.207294	1.403335e-01	2
BR130902TASK0001OUTPUT	C50A51_C50A92	1	Single	53	Single	0.039465	7.790393e-01	2
BR130902TASK0001OUTPUT	C50A51_C50A92	1	Single	54	Single	-0.353692	1.010425e-02	2
BR130902TASK0001OUTPUT	C50A51_C50A92	1	Single	55	Single	-0.014170	9.197834e-01	2
BR130902TASK0001OUTPUT	C50A51_C50A92	1	Single	58	Single	0.215641	1.209578e-01	2
BR130902TASK0001OUTPUT	C50A51_C50A92	1	Single	6	Single	0.016835	9.047634e-01	1
BR130902TASK0001OUTPUT	C50A51_C50A92	1	Single	65	Single	0.174114	2.170203e-01	1
BR130902TASK0001OUTPUT	C50A51_C50A92	1	Single	66	Single	-0.150028	2.884206e-01	1
BR130902TASK0001OUTPUT	C50A51_C50A92	1	Single	7	Average	0.067685	6.301227e-01	1
BR130902TASK0001OUTPUT	C50A51_C50A92	1	Single	8	Single	0.099962	4.763610e-01	1
BR130902TASK0001OUTPUT	C50A51_C50A92	1	Single	81	Single	0.072714	6.048577e-01	2
BR130902TASK0001OUTPUT	C50A51_C50A92	1	Single	9	Mixture	-0.016754	9.052204e-01	1
BR130902TASK0001OUTPUT	C50A51_C50A92	10	Single	11	Average	-0.026761	8.491428e-01	1
BR130902TASK0001OUTPUT	C50A51_C50A92	10	Single	2	Single	-0.124261	3.801151e-01	1
BR130902TASK0001OUTPUT	C50A51_C50A92	10	Single	3	Single	0.106750	4.467770e-01	1
BR130902TASK0001OUTPUT	C50A51_C50A92	10	Single	33	Single	-0.146667	2.946512e-01	1
BR130902TASK0001OUTPUT	C50A51_C50A92	10	Single	34	Single	0.215567	1.210887e-01	1
BR130902TASK0001OUTPUT	C50A51_C50A92	10	Single	35	Mixture	0.063051	6.537790e-01	1
BR130902TASK0001OUTPUT	C50A51_C50A92	10	Single	36	Single	-0.175652	2.083632e-01	1
BR130902TASK0001OUTPUT	C50A51_C50A92	10	Single	37	Mixture	0.130913	3.501158e-01	1
BR130902TASK0001OUTPUT	C50A51_C50A92	10	Single	41	Single	0.266725	5.353027e-02	2
BR130902TASK0001OUTPUT	C50A51_C50A92	10	Single	42	Single	0.289648	3.540306e-02	2
BR130902TASK0001OUTPUT	C50A51_C50A92	10	Single	44	Single	0.271632	4.912269e-02	2
BR130902TASK0001OUTPUT	C50A51_C50A92	10	Single	47	Average	0.020734	8.828483e-01	2
BR130902TASK0001OUTPUT	C50A51_C50A92	10	Single	48	Single	-0.100283	4.793448e-01	2
BR130902TASK0001OUTPUT	C50A51_C50A92	10	Single	50	Single	-0.286323	3.766408e-02	2
BR130902TASK0001OUTPUT	C50A51_C50A92	10	Single	51	Single	-0.018063	8.978539e-01	2
BR130902TASK0001OUTPUT	C50A51_C50A92	10	Single	52	Single	0.157788	2.639154e-01	2
BR130902TASK0001OUTPUT	C50A51_C50A92	10	Single	53	Single	0.104827	4.550554e-01	2
BR130902TASK0001OUTPUT	C50A51_C50A92	10	Single	54	Single	0.042524	7.646915e-01	2
BR130902TASK0001OUTPUT	C50A51_C50A92	10	Single	55	Single	-0.209346	1.324669e-01	2
BR130902TASK0001OUTPUT	C50A51_C50A92	10	Single	58	Single	0.163152	2.430956e-01	2
BR130902TASK0001OUTPUT	C50A51_C50A92	10	Single	6	Single	0.157562	2.598391e-01	1
BR130902TASK0001OUTPUT	C50A51_C50A92	10	Single	65	Single	-0.088256	5.338312e-01	1
BR130902TASK0001OUTPUT	C50A51_C50A92	10	Single	66	Single	0.101646	4.733601e-01	1
BR130902TASK0001OUTPUT	C50A51_C50A92	10	Single	7	Average	0.032588	8.168119e-01	1
BR130902TASK0001OUTPUT	C50A51_C50A92	10	Single	8	Single	0.104193	4.578022e-01	1
BR130902TASK0001OUTPUT	C50A51_C50A92	10	Single	81	Single	0.010795	9.388494e-01	2
BR130902TASK0001OUTPUT	C50A51_C50A92	10	Single	9	Mixture	-0.083925	5.501954e-01	1
BR130902TASK0001OUTPUT	C50A51_C50A92	11	Average	2	Single	-0.066908	6.340601e-01	1
BR130902TASK0001OUTPUT	C50A51_C50A92	11	Average	3	Single	-0.141494	3.074527e-01	1
BR130902TASK0001OUTPUT	C50A51_C50A92	11	Average	33	Single	0.197254	1.568514e-01	1
BR130902TASK0001OUTPUT	C50A51_C50A92	11	Average	34	Single	-0.298225	2.850039e-02	1
BR130902TASK0001OUTPUT	C50A51_C50A92	11	Average	35	Mixture	0.175540	2.042091e-01	1
BR130902TASK0001OUTPUT	C50A51_C50A92	11	Average	36	Single	0.057815	6.779521e-01	1
BR130902TASK0001OUTPUT	C50A51_C50A92	11	Average	37	Mixture	-0.125789	3.647583e-01	1
BR130902TASK0001OUTPUT	C50A51_C50A92	11	Average	41	Single	0.079081	5.697505e-01	2
BR130902TASK0001OUTPUT	C50A51_C50A92	11	Average	42	Single	0.072619	6.017800e-01	2
BR130902TASK0001OUTPUT	C50A51_C50A92	11	Average	44	Single	0.237772	8.339818e-02	2
BR130902TASK0001OUTPUT	C50A51_C50A92	11	Average	47	Average	0.274775	4.434495e-02	2
BR130902TASK0001OUTPUT	C50A51_C50A92	11	Average	48	Single	0.064466	6.465151e-01	2
BR130902TASK0001OUTPUT	C50A51_C50A92	11	Average	50	Single	-0.014442	9.174504e-01	2
BR130902TASK0001OUTPUT	C50A51_C50A92	11	Average	51	Single	0.099207	4.753965e-01	2
BR130902TASK0001OUTPUT	C50A51_C50A92	11	Average	52	Single	0.000881	9.950051e-01	2
BR130902TASK0001OUTPUT	C50A51_C50A92	11	Average	53	Single	-0.058107	6.764149e-01	2
BR130902TASK0001OUTPUT	C50A51_C50A92	11	Average	54	Single	-0.054573	6.979333e-01	2
BR130902TASK0001OUTPUT	C50A51_C50A92	11	Average	55	Single	0.129591	3.503253e-01	2
BR130902TASK0001OUTPUT	C50A51_C50A92	11	Average	58	Single	0.179483	1.940674e-01	2
BR130902TASK0001OUTPUT	C50A51_C50A92	11	Average	6	Single	-0.084742	5.423581e-01	1
BR130902TASK0001OUTPUT	C50A51_C50A92	11	Average	65	Single	-0.134580	3.366659e-01	1
BR130902TASK0001OUTPUT	C50A51_C50A92	11	Average	66	Single	-0.158824	2.559928e-01	1
BR130902TASK0001OUTPUT	C50A51_C50A92	11	Average	7	Average	0.011705	9.330535e-01	1
BR130902TASK0001OUTPUT	C50A51_C50A92	11	Average	8	Single	-0.053244	7.021830e-01	1
BR130902TASK0001OUTPUT	C50A51_C50A92	11	Average	81	Single	0.051335	7.123904e-01	2
BR130902TASK0001OUTPUT	C50A51_C50A92	11	Average	9	Mixture	0.145866	2.925912e-01	1
BR130902TASK0001OUTPUT	C50A51_C50A92	2	Single	3	Single	0.218945	1.152305e-01	1
BR130902TASK0001OUTPUT	C50A51_C50A92	2	Single	33	Single	0.074906	5.976596e-01	1
BR130902TASK0001OUTPUT	C50A51_C50A92	2	Single	34	Single	-0.092099	5.118891e-01	1
BR130902TASK0001OUTPUT	C50A51_C50A92	2	Single	35	Mixture	0.148564	2.883824e-01	1
BR130902TASK0001OUTPUT	C50A51_C50A92	2	Single	36	Single	0.333815	1.457449e-02	1
BR130902TASK0001OUTPUT	C50A51_C50A92	2	Single	37	Mixture	-0.017507	9.009830e-01	1
BR130902TASK0001OUTPUT	C50A51_C50A92	2	Single	41	Single	0.189415	1.743315e-01	2
BR130902TASK0001OUTPUT	C50A51_C50A92	2	Single	42	Single	0.107803	4.422833e-01	2
BR130902TASK0001OUTPUT	C50A51_C50A92	2	Single	44	Single	0.183163	1.892533e-01	2
BR130902TASK0001OUTPUT	C50A51_C50A92	2	Single	47	Average	-0.241995	8.084701e-02	2
BR130902TASK0001OUTPUT	C50A51_C50A92	2	Single	48	Single	0.112263	4.281467e-01	2
BR130902TASK0001OUTPUT	C50A51_C50A92	2	Single	50	Single	0.199960	1.511261e-01	2
BR130902TASK0001OUTPUT	C50A51_C50A92	2	Single	51	Single	-0.000517	9.970708e-01	2
BR130902TASK0001OUTPUT	C50A51_C50A92	2	Single	52	Single	-0.058835	6.786464e-01	2
BR130902TASK0001OUTPUT	C50A51_C50A92	2	Single	53	Single	0.247832	7.357514e-02	2
BR130902TASK0001OUTPUT	C50A51_C50A92	2	Single	54	Single	0.162569	2.495341e-01	2
BR130902TASK0001OUTPUT	C50A51_C50A92	2	Single	55	Single	0.063522	6.513589e-01	2
BR130902TASK0001OUTPUT	C50A51_C50A92	2	Single	58	Single	-0.216020	1.202902e-01	2
BR130902TASK0001OUTPUT	C50A51_C50A92	2	Single	6	Single	-0.099268	4.794443e-01	1
BR130902TASK0001OUTPUT	C50A51_C50A92	2	Single	65	Single	0.082868	5.591882e-01	1
BR130902TASK0001OUTPUT	C50A51_C50A92	2	Single	66	Single	-0.075296	5.920614e-01	1
BR130902TASK0001OUTPUT	C50A51_C50A92	2	Single	7	Average	0.095359	4.970003e-01	1
BR130902TASK0001OUTPUT	C50A51_C50A92	2	Single	8	Single	0.006980	9.604402e-01	1
BR130902TASK0001OUTPUT	C50A51_C50A92	2	Single	81	Single	0.131035	3.496637e-01	2
BR130902TASK0001OUTPUT	C50A51_C50A92	2	Single	9	Mixture	0.146579	2.949449e-01	1
BR130902TASK0001OUTPUT	C50A51_C50A92	3	Single	33	Single	-0.034232	8.077431e-01	1
BR130902TASK0001OUTPUT	C50A51_C50A92	3	Single	34	Single	0.065804	6.363845e-01	1
BR130902TASK0001OUTPUT	C50A51_C50A92	3	Single	35	Mixture	0.109324	4.313251e-01	1
BR130902TASK0001OUTPUT	C50A51_C50A92	3	Single	36	Single	0.152966	2.694724e-01	1
BR130902TASK0001OUTPUT	C50A51_C50A92	3	Single	37	Mixture	-0.031812	8.193673e-01	1
BR130902TASK0001OUTPUT	C50A51_C50A92	3	Single	41	Single	-0.009428	9.460549e-01	2
BR130902TASK0001OUTPUT	C50A51_C50A92	3	Single	42	Single	0.036138	7.953030e-01	2
BR130902TASK0001OUTPUT	C50A51_C50A92	3	Single	44	Single	0.116098	4.031475e-01	2
BR130902TASK0001OUTPUT	C50A51_C50A92	3	Single	47	Average	0.043764	7.533522e-01	2
BR130902TASK0001OUTPUT	C50A51_C50A92	3	Single	48	Single	-0.006614	9.625125e-01	2
BR130902TASK0001OUTPUT	C50A51_C50A92	3	Single	50	Single	-0.118676	3.927148e-01	2
BR130902TASK0001OUTPUT	C50A51_C50A92	3	Single	51	Single	-0.241144	7.898541e-02	2
BR130902TASK0001OUTPUT	C50A51_C50A92	3	Single	52	Single	-0.136066	3.313078e-01	2
BR130902TASK0001OUTPUT	C50A51_C50A92	3	Single	53	Single	0.178148	1.974593e-01	2
BR130902TASK0001OUTPUT	C50A51_C50A92	3	Single	54	Single	0.036054	7.977206e-01	2
BR130902TASK0001OUTPUT	C50A51_C50A92	3	Single	55	Single	-0.326178	1.608142e-02	2
BR130902TASK0001OUTPUT	C50A51_C50A92	3	Single	58	Single	-0.088170	5.260862e-01	2
BR130902TASK0001OUTPUT	C50A51_C50A92	3	Single	6	Single	0.008057	9.538920e-01	1
BR130902TASK0001OUTPUT	C50A51_C50A92	3	Single	65	Single	-0.159534	2.538457e-01	1
BR130902TASK0001OUTPUT	C50A51_C50A92	3	Single	66	Single	-0.047043	7.380047e-01	1
BR130902TASK0001OUTPUT	C50A51_C50A92	3	Single	7	Average	0.058973	6.718646e-01	1
BR130902TASK0001OUTPUT	C50A51_C50A92	3	Single	8	Single	0.111488	4.222043e-01	1
BR130902TASK0001OUTPUT	C50A51_C50A92	3	Single	81	Single	-0.029241	8.337496e-01	2
BR130902TASK0001OUTPUT	C50A51_C50A92	3	Single	9	Mixture	-0.027279	8.447609e-01	1
BR130902TASK0001OUTPUT	C50A51_C50A92	33	Single	34	Single	-0.086101	5.398623e-01	1
BR130902TASK0001OUTPUT	C50A51_C50A92	33	Single	35	Mixture	0.096949	4.898174e-01	1
BR130902TASK0001OUTPUT	C50A51_C50A92	33	Single	36	Single	0.153484	2.725294e-01	1
BR130902TASK0001OUTPUT	C50A51_C50A92	33	Single	37	Mixture	0.179325	1.988557e-01	1
BR130902TASK0001OUTPUT	C50A51_C50A92	33	Single	41	Single	-0.067200	6.325800e-01	2
BR130902TASK0001OUTPUT	C50A51_C50A92	33	Single	42	Single	-0.168545	2.276540e-01	2
BR130902TASK0001OUTPUT	C50A51_C50A92	33	Single	44	Single	0.001211	9.931307e-01	2
BR130902TASK0001OUTPUT	C50A51_C50A92	33	Single	47	Average	-0.126568	3.664765e-01	2
BR130902TASK0001OUTPUT	C50A51_C50A92	33	Single	48	Single	0.063473	6.548511e-01	2
BR130902TASK0001OUTPUT	C50A51_C50A92	33	Single	50	Single	-0.029106	8.360986e-01	2
BR130902TASK0001OUTPUT	C50A51_C50A92	33	Single	51	Single	0.118247	3.990681e-01	2
BR130902TASK0001OUTPUT	C50A51_C50A92	33	Single	52	Single	-0.109843	4.382294e-01	2
BR130902TASK0001OUTPUT	C50A51_C50A92	33	Single	53	Single	0.207937	1.351511e-01	2
BR130902TASK0001OUTPUT	C50A51_C50A92	33	Single	54	Single	0.064892	6.476377e-01	2
BR130902TASK0001OUTPUT	C50A51_C50A92	33	Single	55	Single	-0.020508	8.841123e-01	2
BR130902TASK0001OUTPUT	C50A51_C50A92	33	Single	58	Single	0.124041	3.761973e-01	2
BR130902TASK0001OUTPUT	C50A51_C50A92	33	Single	6	Single	-0.023651	8.665043e-01	1
BR130902TASK0001OUTPUT	C50A51_C50A92	33	Single	65	Single	-0.186697	1.850887e-01	1
BR130902TASK0001OUTPUT	C50A51_C50A92	33	Single	66	Single	0.119011	4.007218e-01	1
BR130902TASK0001OUTPUT	C50A51_C50A92	33	Single	7	Average	-0.178437	2.011240e-01	1
BR130902TASK0001OUTPUT	C50A51_C50A92	33	Single	8	Single	0.092451	5.102723e-01	1
BR130902TASK0001OUTPUT	C50A51_C50A92	33	Single	81	Single	0.057345	6.833776e-01	2
BR130902TASK0001OUTPUT	C50A51_C50A92	33	Single	9	Mixture	0.210816	1.297081e-01	1
BR130902TASK0001OUTPUT	C50A51_C50A92	34	Single	35	Mixture	0.029479	8.324167e-01	1
BR130902TASK0001OUTPUT	C50A51_C50A92	34	Single	36	Single	-0.098449	4.787933e-01	1
BR130902TASK0001OUTPUT	C50A51_C50A92	34	Single	37	Mixture	0.017628	8.993197e-01	1
BR130902TASK0001OUTPUT	C50A51_C50A92	34	Single	41	Single	0.180956	1.903724e-01	2
BR130902TASK0001OUTPUT	C50A51_C50A92	34	Single	42	Single	0.167231	2.267887e-01	2
BR130902TASK0001OUTPUT	C50A51_C50A92	34	Single	44	Single	-0.025226	8.563176e-01	2
BR130902TASK0001OUTPUT	C50A51_C50A92	34	Single	47	Average	-0.040774	7.697218e-01	2
BR130902TASK0001OUTPUT	C50A51_C50A92	34	Single	48	Single	-0.248556	7.270992e-02	2
BR130902TASK0001OUTPUT	C50A51_C50A92	34	Single	50	Single	-0.088031	5.267397e-01	2
BR130902TASK0001OUTPUT	C50A51_C50A92	34	Single	51	Single	0.184059	1.827561e-01	2
BR130902TASK0001OUTPUT	C50A51_C50A92	34	Single	52	Single	0.084350	5.481707e-01	2
BR130902TASK0001OUTPUT	C50A51_C50A92	34	Single	53	Single	-0.089826	5.183142e-01	2
BR130902TASK0001OUTPUT	C50A51_C50A92	34	Single	54	Single	0.041676	7.670019e-01	2
BR130902TASK0001OUTPUT	C50A51_C50A92	34	Single	55	Single	-0.137567	3.212086e-01	2
BR130902TASK0001OUTPUT	C50A51_C50A92	34	Single	58	Single	0.016262	9.070872e-01	2
BR130902TASK0001OUTPUT	C50A51_C50A92	34	Single	6	Single	0.176742	2.010780e-01	1
BR130902TASK0001OUTPUT	C50A51_C50A92	34	Single	65	Single	0.258573	6.155496e-02	1
BR130902TASK0001OUTPUT	C50A51_C50A92	34	Single	66	Single	0.264766	5.537695e-02	1
BR130902TASK0001OUTPUT	C50A51_C50A92	34	Single	7	Average	0.136655	3.244554e-01	1
BR130902TASK0001OUTPUT	C50A51_C50A92	34	Single	8	Single	0.199228	1.486582e-01	1
BR130902TASK0001OUTPUT	C50A51_C50A92	34	Single	81	Single	0.059327	6.700078e-01	2
BR130902TASK0001OUTPUT	C50A51_C50A92	34	Single	9	Mixture	0.054418	6.959281e-01	1
BR130902TASK0001OUTPUT	C50A51_C50A92	35	Mixture	36	Single	0.312108	2.158629e-02	1
BR130902TASK0001OUTPUT	C50A51_C50A92	35	Mixture	37	Mixture	0.159213	2.501659e-01	1
BR130902TASK0001OUTPUT	C50A51_C50A92	35	Mixture	41	Single	-0.003486	9.800402e-01	2
BR130902TASK0001OUTPUT	C50A51_C50A92	35	Mixture	42	Single	-0.085542	5.385400e-01	2
BR130902TASK0001OUTPUT	C50A51_C50A92	35	Mixture	44	Single	0.207207	1.327366e-01	2
BR130902TASK0001OUTPUT	C50A51_C50A92	35	Mixture	47	Average	0.214290	1.197094e-01	2
BR130902TASK0001OUTPUT	C50A51_C50A92	35	Mixture	48	Single	-0.081563	5.615129e-01	2
BR130902TASK0001OUTPUT	C50A51_C50A92	35	Mixture	50	Single	0.003500	9.799625e-01	2
BR130902TASK0001OUTPUT	C50A51_C50A92	35	Mixture	51	Single	-0.184753	1.810813e-01	2
BR130902TASK0001OUTPUT	C50A51_C50A92	35	Mixture	52	Single	-0.087983	5.310088e-01	2
BR130902TASK0001OUTPUT	C50A51_C50A92	35	Mixture	53	Single	0.182785	1.858553e-01	2
BR130902TASK0001OUTPUT	C50A51_C50A92	35	Mixture	54	Single	-0.092293	5.109959e-01	2
BR130902TASK0001OUTPUT	C50A51_C50A92	35	Mixture	55	Single	-0.118673	3.927244e-01	2
BR130902TASK0001OUTPUT	C50A51_C50A92	35	Mixture	58	Single	0.021786	8.757463e-01	2
BR130902TASK0001OUTPUT	C50A51_C50A92	35	Mixture	6	Single	-0.075623	5.867937e-01	1
BR130902TASK0001OUTPUT	C50A51_C50A92	35	Mixture	65	Single	0.095497	4.963717e-01	1
BR130902TASK0001OUTPUT	C50A51_C50A92	35	Mixture	66	Single	-0.025699	8.550619e-01	1
BR130902TASK0001OUTPUT	C50A51_C50A92	35	Mixture	7	Average	0.191105	1.662778e-01	1
BR130902TASK0001OUTPUT	C50A51_C50A92	35	Mixture	8	Single	0.131001	3.450611e-01	1
BR130902TASK0001OUTPUT	C50A51_C50A92	35	Mixture	81	Single	-0.085066	5.408093e-01	2
BR130902TASK0001OUTPUT	C50A51_C50A92	35	Mixture	9	Mixture	0.154910	2.633595e-01	1
BR130902TASK0001OUTPUT	C50A51_C50A92	36	Single	37	Mixture	0.122599	3.771448e-01	1
BR130902TASK0001OUTPUT	C50A51_C50A92	36	Single	41	Single	0.136918	3.235164e-01	2
BR130902TASK0001OUTPUT	C50A51_C50A92	36	Single	42	Single	-0.067840	6.259608e-01	2
BR130902TASK0001OUTPUT	C50A51_C50A92	36	Single	44	Single	0.187563	1.744206e-01	2
BR130902TASK0001OUTPUT	C50A51_C50A92	36	Single	47	Average	-0.130190	3.480820e-01	2
BR130902TASK0001OUTPUT	C50A51_C50A92	36	Single	48	Single	-0.013546	9.233051e-01	2
BR130902TASK0001OUTPUT	C50A51_C50A92	36	Single	50	Single	-0.028487	8.379772e-01	2
BR130902TASK0001OUTPUT	C50A51_C50A92	36	Single	51	Single	-0.003569	9.795669e-01	2
BR130902TASK0001OUTPUT	C50A51_C50A92	36	Single	52	Single	-0.159369	2.543431e-01	2
BR130902TASK0001OUTPUT	C50A51_C50A92	36	Single	53	Single	0.164687	2.340361e-01	2
BR130902TASK0001OUTPUT	C50A51_C50A92	36	Single	54	Single	0.003693	9.790615e-01	2
BR130902TASK0001OUTPUT	C50A51_C50A92	36	Single	55	Single	0.197283	1.527457e-01	2
BR130902TASK0001OUTPUT	C50A51_C50A92	36	Single	58	Single	-0.031019	8.238001e-01	2
BR130902TASK0001OUTPUT	C50A51_C50A92	36	Single	6	Single	-0.009467	9.458349e-01	1
BR130902TASK0001OUTPUT	C50A51_C50A92	36	Single	65	Single	0.074008	5.984269e-01	1
BR130902TASK0001OUTPUT	C50A51_C50A92	36	Single	66	Single	0.048984	7.276016e-01	1
BR130902TASK0001OUTPUT	C50A51_C50A92	36	Single	7	Average	0.068273	6.237525e-01	1
BR130902TASK0001OUTPUT	C50A51_C50A92	36	Single	8	Single	-0.001310	9.924992e-01	1
BR130902TASK0001OUTPUT	C50A51_C50A92	36	Single	81	Single	0.266800	5.115114e-02	2
BR130902TASK0001OUTPUT	C50A51_C50A92	36	Single	9	Mixture	-0.051453	7.117546e-01	1
BR130902TASK0001OUTPUT	C50A51_C50A92	37	Mixture	41	Single	0.250055	6.820978e-02	2
BR130902TASK0001OUTPUT	C50A51_C50A92	37	Mixture	42	Single	0.331807	1.424207e-02	2
BR130902TASK0001OUTPUT	C50A51_C50A92	37	Mixture	44	Single	0.013048	9.253935e-01	2
BR130902TASK0001OUTPUT	C50A51_C50A92	37	Mixture	47	Average	-0.082508	5.530920e-01	2
BR130902TASK0001OUTPUT	C50A51_C50A92	37	Mixture	48	Single	0.095731	4.953151e-01	2
BR130902TASK0001OUTPUT	C50A51_C50A92	37	Mixture	50	Single	0.241711	7.826204e-02	2
BR130902TASK0001OUTPUT	C50A51_C50A92	37	Mixture	51	Single	-0.051006	7.141519e-01	2
BR130902TASK0001OUTPUT	C50A51_C50A92	37	Mixture	52	Single	-0.206692	1.375577e-01	2
BR130902TASK0001OUTPUT	C50A51_C50A92	37	Mixture	53	Single	0.075309	5.883503e-01	2
BR130902TASK0001OUTPUT	C50A51_C50A92	37	Mixture	54	Single	0.218356	1.162353e-01	2
BR130902TASK0001OUTPUT	C50A51_C50A92	37	Mixture	55	Single	-0.030232	8.282010e-01	2
BR130902TASK0001OUTPUT	C50A51_C50A92	37	Mixture	58	Single	-0.007479	9.571957e-01	2
BR130902TASK0001OUTPUT	C50A51_C50A92	37	Mixture	6	Single	0.240465	7.985973e-02	1
BR130902TASK0001OUTPUT	C50A51_C50A92	37	Mixture	65	Single	0.059572	6.717679e-01	1
BR130902TASK0001OUTPUT	C50A51_C50A92	37	Mixture	66	Single	0.035116	8.028734e-01	1
BR130902TASK0001OUTPUT	C50A51_C50A92	37	Mixture	7	Average	-0.273203	4.562434e-02	1
BR130902TASK0001OUTPUT	C50A51_C50A92	37	Mixture	8	Single	-0.006278	9.640617e-01	1
BR130902TASK0001OUTPUT	C50A51_C50A92	37	Mixture	81	Single	0.123334	3.742665e-01	2
BR130902TASK0001OUTPUT	C50A51_C50A92	37	Mixture	9	Mixture	0.061449	6.589194e-01	1
BR130902TASK0001OUTPUT	C50A51_C50A92	41	Single	42	Single	0.543580	2.159490e-05	1
BR130902TASK0001OUTPUT	C50A51_C50A92	41	Single	44	Single	0.403276	2.497359e-03	1
BR130902TASK0001OUTPUT	C50A51_C50A92	41	Single	47	Average	-0.185948	1.782259e-01	1
BR130902TASK0001OUTPUT	C50A51_C50A92	41	Single	48	Single	0.026858	8.486056e-01	1
BR130902TASK0001OUTPUT	C50A51_C50A92	41	Single	50	Single	0.220518	1.090782e-01	1
BR130902TASK0001OUTPUT	C50A51_C50A92	41	Single	51	Single	0.064645	6.423522e-01	1
BR130902TASK0001OUTPUT	C50A51_C50A92	41	Single	52	Single	-0.246745	7.488813e-02	1
BR130902TASK0001OUTPUT	C50A51_C50A92	41	Single	53	Single	-0.135585	3.282965e-01	1
BR130902TASK0001OUTPUT	C50A51_C50A92	41	Single	54	Single	0.041491	7.680081e-01	1
BR130902TASK0001OUTPUT	C50A51_C50A92	41	Single	55	Single	0.254751	6.302282e-02	1
BR130902TASK0001OUTPUT	C50A51_C50A92	41	Single	58	Single	0.040928	7.688778e-01	1
BR130902TASK0001OUTPUT	C50A51_C50A92	41	Single	6	Single	0.186281	1.774373e-01	2
BR130902TASK0001OUTPUT	C50A51_C50A92	41	Single	65	Single	-0.054481	6.984192e-01	2
BR130902TASK0001OUTPUT	C50A51_C50A92	41	Single	66	Single	0.008368	9.525775e-01	2
BR130902TASK0001OUTPUT	C50A51_C50A92	41	Single	7	Average	0.158556	2.521507e-01	2
BR130902TASK0001OUTPUT	C50A51_C50A92	41	Single	8	Single	-0.115397	4.060114e-01	2
BR130902TASK0001OUTPUT	C50A51_C50A92	41	Single	81	Single	0.203868	1.392358e-01	1
BR130902TASK0001OUTPUT	C50A51_C50A92	41	Single	9	Mixture	-0.056980	6.823550e-01	2
BR130902TASK0001OUTPUT	C50A51_C50A92	42	Single	44	Single	0.291386	3.253589e-02	1
BR130902TASK0001OUTPUT	C50A51_C50A92	42	Single	47	Average	-0.182815	1.857821e-01	1
BR130902TASK0001OUTPUT	C50A51_C50A92	42	Single	48	Single	-0.030584	8.278981e-01	1
BR130902TASK0001OUTPUT	C50A51_C50A92	42	Single	50	Single	0.268436	4.969034e-02	1
BR130902TASK0001OUTPUT	C50A51_C50A92	42	Single	51	Single	0.018612	8.937312e-01	1
BR130902TASK0001OUTPUT	C50A51_C50A92	42	Single	52	Single	-0.186494	1.811943e-01	1
BR130902TASK0001OUTPUT	C50A51_C50A92	42	Single	53	Single	-0.146650	2.899774e-01	1
BR130902TASK0001OUTPUT	C50A51_C50A92	42	Single	54	Single	0.172230	2.175028e-01	1
BR130902TASK0001OUTPUT	C50A51_C50A92	42	Single	55	Single	-0.042454	7.605105e-01	1
BR130902TASK0001OUTPUT	C50A51_C50A92	42	Single	58	Single	0.162246	2.411365e-01	1
BR130902TASK0001OUTPUT	C50A51_C50A92	42	Single	6	Single	0.135639	3.281006e-01	2
BR130902TASK0001OUTPUT	C50A51_C50A92	42	Single	65	Single	0.035607	8.001723e-01	2
BR130902TASK0001OUTPUT	C50A51_C50A92	42	Single	66	Single	0.203293	1.442910e-01	2
BR130902TASK0001OUTPUT	C50A51_C50A92	42	Single	7	Average	0.068256	6.238423e-01	2
BR130902TASK0001OUTPUT	C50A51_C50A92	42	Single	8	Single	0.026202	8.508203e-01	2
BR130902TASK0001OUTPUT	C50A51_C50A92	42	Single	81	Single	0.317403	1.935201e-02	1
BR130902TASK0001OUTPUT	C50A51_C50A92	42	Single	9	Mixture	0.123816	3.723879e-01	2
BR130902TASK0001OUTPUT	C50A51_C50A92	44	Single	47	Average	0.034776	8.028582e-01	1
BR130902TASK0001OUTPUT	C50A51_C50A92	44	Single	48	Single	0.077282	5.823013e-01	1
BR130902TASK0001OUTPUT	C50A51_C50A92	44	Single	50	Single	-0.062436	6.537849e-01	1
BR130902TASK0001OUTPUT	C50A51_C50A92	44	Single	51	Single	0.205937	1.351816e-01	1
BR130902TASK0001OUTPUT	C50A51_C50A92	44	Single	52	Single	0.057811	6.809432e-01	1
BR130902TASK0001OUTPUT	C50A51_C50A92	44	Single	53	Single	0.025139	8.568074e-01	1
BR130902TASK0001OUTPUT	C50A51_C50A92	44	Single	54	Single	-0.061330	6.626549e-01	1
BR130902TASK0001OUTPUT	C50A51_C50A92	44	Single	55	Single	0.134767	3.312508e-01	1
BR130902TASK0001OUTPUT	C50A51_C50A92	44	Single	58	Single	0.026372	8.498651e-01	1
BR130902TASK0001OUTPUT	C50A51_C50A92	44	Single	6	Single	-0.030499	8.267050e-01	2
BR130902TASK0001OUTPUT	C50A51_C50A92	44	Single	65	Single	-0.068467	6.261645e-01	2
BR130902TASK0001OUTPUT	C50A51_C50A92	44	Single	66	Single	-0.003890	9.779475e-01	2
BR130902TASK0001OUTPUT	C50A51_C50A92	44	Single	7	Average	0.176014	2.029707e-01	2
BR130902TASK0001OUTPUT	C50A51_C50A92	44	Single	8	Single	-0.028727	8.366304e-01	2
BR130902TASK0001OUTPUT	C50A51_C50A92	44	Single	81	Single	0.112779	4.168163e-01	1
BR130902TASK0001OUTPUT	C50A51_C50A92	44	Single	9	Mixture	-0.039558	7.764077e-01	2
BR130902TASK0001OUTPUT	C50A51_C50A92	47	Average	48	Single	-0.002468	9.860069e-01	1
BR130902TASK0001OUTPUT	C50A51_C50A92	47	Average	50	Single	-0.107684	4.383061e-01	1
BR130902TASK0001OUTPUT	C50A51_C50A92	47	Average	51	Single	-0.063505	6.482417e-01	1
BR130902TASK0001OUTPUT	C50A51_C50A92	47	Average	52	Single	0.084010	5.497872e-01	1
BR130902TASK0001OUTPUT	C50A51_C50A92	47	Average	53	Single	0.129975	3.488854e-01	1
BR130902TASK0001OUTPUT	C50A51_C50A92	47	Average	54	Single	-0.163193	2.429770e-01	1
BR130902TASK0001OUTPUT	C50A51_C50A92	47	Average	55	Single	-0.126151	3.633677e-01	1
BR130902TASK0001OUTPUT	C50A51_C50A92	47	Average	58	Single	0.083779	5.469714e-01	1
BR130902TASK0001OUTPUT	C50A51_C50A92	47	Average	6	Single	0.084072	5.455693e-01	2
BR130902TASK0001OUTPUT	C50A51_C50A92	47	Average	65	Single	0.039626	7.781656e-01	2
BR130902TASK0001OUTPUT	C50A51_C50A92	47	Average	66	Single	-0.125003	3.724794e-01	2
BR130902TASK0001OUTPUT	C50A51_C50A92	47	Average	7	Average	0.098600	4.781152e-01	2
BR130902TASK0001OUTPUT	C50A51_C50A92	47	Average	8	Single	-0.205239	1.365398e-01	2
BR130902TASK0001OUTPUT	C50A51_C50A92	47	Average	81	Single	-0.201268	1.444589e-01	1
BR130902TASK0001OUTPUT	C50A51_C50A92	47	Average	9	Mixture	0.097593	4.826437e-01	2
BR130902TASK0001OUTPUT	C50A51_C50A92	48	Single	50	Single	0.122970	3.803644e-01	1
BR130902TASK0001OUTPUT	C50A51_C50A92	48	Single	51	Single	0.138611	3.222567e-01	1
BR130902TASK0001OUTPUT	C50A51_C50A92	48	Single	52	Single	0.194257	1.633766e-01	1
BR130902TASK0001OUTPUT	C50A51_C50A92	48	Single	53	Single	0.105348	4.528021e-01	1
BR130902TASK0001OUTPUT	C50A51_C50A92	48	Single	54	Single	-0.015637	9.123865e-01	1
BR130902TASK0001OUTPUT	C50A51_C50A92	48	Single	55	Single	0.282660	4.029118e-02	1
BR130902TASK0001OUTPUT	C50A51_C50A92	48	Single	58	Single	-0.045565	7.459567e-01	1
BR130902TASK0001OUTPUT	C50A51_C50A92	48	Single	6	Single	0.200970	1.490303e-01	2
BR130902TASK0001OUTPUT	C50A51_C50A92	48	Single	65	Single	-0.052541	7.114395e-01	2
BR130902TASK0001OUTPUT	C50A51_C50A92	48	Single	66	Single	-0.261716	6.090322e-02	2
BR130902TASK0001OUTPUT	C50A51_C50A92	48	Single	7	Average	0.266703	5.355012e-02	2
BR130902TASK0001OUTPUT	C50A51_C50A92	48	Single	8	Single	0.044330	7.526175e-01	2
BR130902TASK0001OUTPUT	C50A51_C50A92	48	Single	81	Single	0.097713	4.863851e-01	1
BR130902TASK0001OUTPUT	C50A51_C50A92	48	Single	9	Mixture	0.115985	4.082111e-01	2
BR130902TASK0001OUTPUT	C50A51_C50A92	50	Single	51	Single	0.121256	3.824305e-01	1
BR130902TASK0001OUTPUT	C50A51_C50A92	50	Single	52	Single	-0.061087	6.639096e-01	1
BR130902TASK0001OUTPUT	C50A51_C50A92	50	Single	53	Single	-0.142512	3.039503e-01	1
BR130902TASK0001OUTPUT	C50A51_C50A92	50	Single	54	Single	0.124169	3.757001e-01	1
BR130902TASK0001OUTPUT	C50A51_C50A92	50	Single	55	Single	0.262958	5.472168e-02	1
BR130902TASK0001OUTPUT	C50A51_C50A92	50	Single	58	Single	-0.309563	2.273506e-02	1
BR130902TASK0001OUTPUT	C50A51_C50A92	50	Single	6	Single	-0.206795	1.335258e-01	2
BR130902TASK0001OUTPUT	C50A51_C50A92	50	Single	65	Single	-0.058175	6.790405e-01	2
BR130902TASK0001OUTPUT	C50A51_C50A92	50	Single	66	Single	-0.115404	4.105800e-01	2
BR130902TASK0001OUTPUT	C50A51_C50A92	50	Single	7	Average	0.059111	6.711415e-01	2
BR130902TASK0001OUTPUT	C50A51_C50A92	50	Single	8	Single	-0.038878	7.801566e-01	2
BR130902TASK0001OUTPUT	C50A51_C50A92	50	Single	81	Single	0.007276	9.583541e-01	1
BR130902TASK0001OUTPUT	C50A51_C50A92	50	Single	9	Mixture	-0.063898	6.462112e-01	2
BR130902TASK0001OUTPUT	C50A51_C50A92	51	Single	52	Single	0.241668	8.127100e-02	1
BR130902TASK0001OUTPUT	C50A51_C50A92	51	Single	53	Single	-0.032226	8.170573e-01	1
BR130902TASK0001OUTPUT	C50A51_C50A92	51	Single	54	Single	0.155102	2.674463e-01	1
BR130902TASK0001OUTPUT	C50A51_C50A92	51	Single	55	Single	0.054929	6.932126e-01	1
BR130902TASK0001OUTPUT	C50A51_C50A92	51	Single	58	Single	-0.018109	8.965894e-01	1
BR130902TASK0001OUTPUT	C50A51_C50A92	51	Single	6	Single	-0.052243	7.075257e-01	2
BR130902TASK0001OUTPUT	C50A51_C50A92	51	Single	65	Single	0.173872	2.130830e-01	2
BR130902TASK0001OUTPUT	C50A51_C50A92	51	Single	66	Single	-0.162793	2.441478e-01	2
BR130902TASK0001OUTPUT	C50A51_C50A92	51	Single	7	Average	0.020101	8.852882e-01	2
BR130902TASK0001OUTPUT	C50A51_C50A92	51	Single	8	Single	-0.127214	3.593073e-01	2
BR130902TASK0001OUTPUT	C50A51_C50A92	51	Single	81	Single	-0.083977	5.460228e-01	1
BR130902TASK0001OUTPUT	C50A51_C50A92	51	Single	9	Mixture	0.069481	6.176155e-01	2
BR130902TASK0001OUTPUT	C50A51_C50A92	52	Single	53	Single	0.127915	3.613547e-01	1
BR130902TASK0001OUTPUT	C50A51_C50A92	52	Single	54	Single	0.106065	4.542379e-01	1
BR130902TASK0001OUTPUT	C50A51_C50A92	52	Single	55	Single	-0.012620	9.285377e-01	1
BR130902TASK0001OUTPUT	C50A51_C50A92	52	Single	58	Single	-0.001951	9.889391e-01	1
BR130902TASK0001OUTPUT	C50A51_C50A92	52	Single	6	Single	0.005129	9.709219e-01	2
BR130902TASK0001OUTPUT	C50A51_C50A92	52	Single	65	Single	0.147319	2.973153e-01	2
BR130902TASK0001OUTPUT	C50A51_C50A92	52	Single	66	Single	-0.147268	2.974833e-01	2
BR130902TASK0001OUTPUT	C50A51_C50A92	52	Single	7	Average	0.125047	3.723076e-01	2
BR130902TASK0001OUTPUT	C50A51_C50A92	52	Single	8	Single	0.032753	8.158971e-01	2
BR130902TASK0001OUTPUT	C50A51_C50A92	52	Single	81	Single	-0.017182	9.028119e-01	1
BR130902TASK0001OUTPUT	C50A51_C50A92	52	Single	9	Mixture	-0.094092	5.027578e-01	2
BR130902TASK0001OUTPUT	C50A51_C50A92	53	Single	54	Single	0.183829	1.876216e-01	1
BR130902TASK0001OUTPUT	C50A51_C50A92	53	Single	55	Single	-0.061285	6.597749e-01	1
BR130902TASK0001OUTPUT	C50A51_C50A92	53	Single	58	Single	0.077799	5.760418e-01	1
BR130902TASK0001OUTPUT	C50A51_C50A92	53	Single	6	Single	-0.116264	4.024719e-01	2
BR130902TASK0001OUTPUT	C50A51_C50A92	53	Single	65	Single	-0.072892	6.039723e-01	2
BR130902TASK0001OUTPUT	C50A51_C50A92	53	Single	66	Single	-0.130685	3.509633e-01	2
BR130902TASK0001OUTPUT	C50A51_C50A92	53	Single	7	Average	0.047016	7.356636e-01	2
BR130902TASK0001OUTPUT	C50A51_C50A92	53	Single	8	Single	-0.282637	3.837927e-02	2
BR130902TASK0001OUTPUT	C50A51_C50A92	53	Single	81	Single	0.277778	4.198193e-02	1
BR130902TASK0001OUTPUT	C50A51_C50A92	53	Single	9	Mixture	0.213733	1.206980e-01	2
BR130902TASK0001OUTPUT	C50A51_C50A92	54	Single	55	Single	0.176033	2.073607e-01	1
BR130902TASK0001OUTPUT	C50A51_C50A92	54	Single	58	Single	-0.208767	1.335653e-01	1
BR130902TASK0001OUTPUT	C50A51_C50A92	54	Single	6	Single	0.240238	8.314413e-02	2
BR130902TASK0001OUTPUT	C50A51_C50A92	54	Single	65	Single	-0.222901	1.122083e-01	2
BR130902TASK0001OUTPUT	C50A51_C50A92	54	Single	66	Single	-0.127398	3.681089e-01	2
BR130902TASK0001OUTPUT	C50A51_C50A92	54	Single	7	Average	-0.199458	1.521769e-01	2
BR130902TASK0001OUTPUT	C50A51_C50A92	54	Single	8	Single	0.095416	4.967404e-01	2
BR130902TASK0001OUTPUT	C50A51_C50A92	54	Single	81	Single	0.106108	4.495312e-01	1
BR130902TASK0001OUTPUT	C50A51_C50A92	54	Single	9	Mixture	0.076525	5.860116e-01	2
BR130902TASK0001OUTPUT	C50A51_C50A92	55	Single	58	Single	-0.182139	1.874436e-01	1
BR130902TASK0001OUTPUT	C50A51_C50A92	55	Single	6	Single	-0.008235	9.528750e-01	2
BR130902TASK0001OUTPUT	C50A51_C50A92	55	Single	65	Single	-0.205142	1.405986e-01	2
BR130902TASK0001OUTPUT	C50A51_C50A92	55	Single	66	Single	-0.190087	1.727812e-01	2
BR130902TASK0001OUTPUT	C50A51_C50A92	55	Single	7	Average	0.043434	7.551545e-01	2
BR130902TASK0001OUTPUT	C50A51_C50A92	55	Single	8	Single	0.030806	8.249906e-01	2
BR130902TASK0001OUTPUT	C50A51_C50A92	55	Single	81	Single	0.082447	5.533878e-01	1
BR130902TASK0001OUTPUT	C50A51_C50A92	55	Single	9	Mixture	0.034713	8.032106e-01	2
BR130902TASK0001OUTPUT	C50A51_C50A92	58	Single	6	Single	0.147765	2.862867e-01	2
BR130902TASK0001OUTPUT	C50A51_C50A92	58	Single	65	Single	-0.003021	9.828706e-01	2
BR130902TASK0001OUTPUT	C50A51_C50A92	58	Single	66	Single	0.232320	9.413608e-02	2
BR130902TASK0001OUTPUT	C50A51_C50A92	58	Single	7	Average	-0.116148	4.029428e-01	2
BR130902TASK0001OUTPUT	C50A51_C50A92	58	Single	8	Single	-0.009972	9.429465e-01	2
BR130902TASK0001OUTPUT	C50A51_C50A92	58	Single	81	Single	-0.040755	7.698297e-01	1
BR130902TASK0001OUTPUT	C50A51_C50A92	58	Single	9	Mixture	0.185692	1.788357e-01	2
BR130902TASK0001OUTPUT	C50A51_C50A92	6	Single	65	Single	-0.089885	5.221287e-01	1
BR130902TASK0001OUTPUT	C50A51_C50A92	6	Single	66	Single	0.107646	4.429520e-01	1
BR130902TASK0001OUTPUT	C50A51_C50A92	6	Single	7	Average	0.029266	8.336107e-01	1
BR130902TASK0001OUTPUT	C50A51_C50A92	6	Single	8	Single	0.016759	9.042611e-01	1
BR130902TASK0001OUTPUT	C50A51_C50A92	6	Single	81	Single	0.094283	4.976857e-01	2
BR130902TASK0001OUTPUT	C50A51_C50A92	6	Single	9	Mixture	-0.004405	9.747832e-01	1
BR130902TASK0001OUTPUT	C50A51_C50A92	65	Single	66	Single	-0.043683	7.584707e-01	1
BR130902TASK0001OUTPUT	C50A51_C50A92	65	Single	7	Average	0.144947	3.004138e-01	1
BR130902TASK0001OUTPUT	C50A51_C50A92	65	Single	8	Single	0.170054	2.234602e-01	1
BR130902TASK0001OUTPUT	C50A51_C50A92	65	Single	81	Single	0.049150	7.267155e-01	2
BR130902TASK0001OUTPUT	C50A51_C50A92	65	Single	9	Mixture	-0.129382	3.558287e-01	1
BR130902TASK0001OUTPUT	C50A51_C50A92	66	Single	7	Average	0.057581	6.821443e-01	1
BR130902TASK0001OUTPUT	C50A51_C50A92	66	Single	8	Single	-0.006994	9.603599e-01	1
BR130902TASK0001OUTPUT	C50A51_C50A92	66	Single	81	Single	0.158363	2.573942e-01	2
BR130902TASK0001OUTPUT	C50A51_C50A92	66	Single	9	Mixture	0.032062	8.197196e-01	1
BR130902TASK0001OUTPUT	C50A51_C50A92	7	Average	8	Single	-0.046183	7.401860e-01	1
BR130902TASK0001OUTPUT	C50A51_C50A92	7	Average	81	Single	0.183469	1.841870e-01	2
BR130902TASK0001OUTPUT	C50A51_C50A92	7	Average	9	Mixture	0.033687	8.089181e-01	1
BR130902TASK0001OUTPUT	C50A51_C50A92	8	Single	81	Single	-0.042206	7.618705e-01	2
BR130902TASK0001OUTPUT	C50A51_C50A92	8	Single	9	Mixture	0.035839	7.969614e-01	1
BR130902TASK0001OUTPUT	C50A51_C50A92	81	Single	9	Mixture	0.079931	5.655977e-01	2
BR130902TASK0001OUTPUT	C50A91_C50A52	1	Single	10	Single	-0.031806	8.300766e-01	1
BR130902TASK0001OUTPUT	C50A91_C50A52	1	Single	14	Single	0.142669	3.387410e-01	1
BR130902TASK0001OUTPUT	C50A91_C50A52	1	Single	3	Single	0.076273	6.063711e-01	1
BR130902TASK0001OUTPUT	C50A91_C50A52	1	Single	33	Single	0.072963	6.259820e-01	1
BR130902TASK0001OUTPUT	C50A91_C50A52	1	Single	34	Single	-0.010054	9.465245e-01	1
BR130902TASK0001OUTPUT	C50A91_C50A52	1	Single	35	Single	0.285269	5.193861e-02	1
BR130902TASK0001OUTPUT	C50A91_C50A52	1	Single	36	Single	-0.087923	5.523484e-01	1
BR130902TASK0001OUTPUT	C50A91_C50A52	1	Single	37	Single	0.324863	2.426678e-02	1
BR130902TASK0001OUTPUT	C50A91_C50A52	1	Single	41	Outside	0.106370	4.717903e-01	2
BR130902TASK0001OUTPUT	C50A91_C50A52	1	Single	43	Single	0.183289	2.124017e-01	2
BR130902TASK0001OUTPUT	C50A91_C50A52	1	Single	44	Mixture	0.125481	3.954302e-01	2
BR130902TASK0001OUTPUT	C50A91_C50A52	1	Single	46	Single	-0.070808	6.324771e-01	2
BR130902TASK0001OUTPUT	C50A91_C50A52	1	Single	47	Single	-0.035743	8.094141e-01	2
BR130902TASK0001OUTPUT	C50A91_C50A52	1	Single	48	Average	0.086203	5.601814e-01	2
BR130902TASK0001OUTPUT	C50A91_C50A52	1	Single	49	Single	0.038896	7.929565e-01	2
BR130902TASK0001OUTPUT	C50A91_C50A52	1	Single	50	Single	-0.074060	6.168891e-01	2
BR130902TASK0001OUTPUT	C50A91_C50A52	1	Single	51	Single	-0.049068	7.405020e-01	2
BR130902TASK0001OUTPUT	C50A91_C50A52	1	Single	52	Single	-0.054960	7.136785e-01	2
BR130902TASK0001OUTPUT	C50A91_C50A52	1	Single	53	Single	0.060676	6.853683e-01	2
BR130902TASK0001OUTPUT	C50A91_C50A52	1	Single	54	Single	0.064731	6.620332e-01	2
BR130902TASK0001OUTPUT	C50A91_C50A52	1	Single	55	Single	0.363581	1.108023e-02	2
BR130902TASK0001OUTPUT	C50A91_C50A52	1	Single	58	Single	0.246392	9.137453e-02	2
BR130902TASK0001OUTPUT	C50A91_C50A52	1	Single	6	Single	-0.079347	5.918971e-01	1
BR130902TASK0001OUTPUT	C50A91_C50A52	1	Single	65	Single	-0.076597	6.048385e-01	1
BR130902TASK0001OUTPUT	C50A91_C50A52	1	Single	66	Single	0.240360	9.984746e-02	1
BR130902TASK0001OUTPUT	C50A91_C50A52	1	Single	7	Single	0.062955	6.707735e-01	1
BR130902TASK0001OUTPUT	C50A91_C50A52	1	Single	74	Single	-0.099860	4.994826e-01	1
BR130902TASK0001OUTPUT	C50A91_C50A52	1	Single	8	Single	0.150992	3.056383e-01	1
BR130902TASK0001OUTPUT	C50A91_C50A52	1	Single	81	Single	0.007982	9.570610e-01	2
BR130902TASK0001OUTPUT	C50A91_C50A52	1	Single	9	Single	0.152003	3.023741e-01	1
BR130902TASK0001OUTPUT	C50A91_C50A52	10	Single	14	Single	0.153754	3.021430e-01	1
BR130902TASK0001OUTPUT	C50A91_C50A52	10	Single	3	Single	0.049383	7.388949e-01	1
BR130902TASK0001OUTPUT	C50A91_C50A52	10	Single	33	Single	0.010669	9.432588e-01	1
BR130902TASK0001OUTPUT	C50A91_C50A52	10	Single	34	Single	0.042503	7.766639e-01	1
BR130902TASK0001OUTPUT	C50A91_C50A52	10	Single	35	Single	-0.124909	4.028398e-01	1
BR130902TASK0001OUTPUT	C50A91_C50A52	10	Single	36	Single	-0.123734	4.020946e-01	1
BR130902TASK0001OUTPUT	C50A91_C50A52	10	Single	37	Single	-0.023851	8.721613e-01	1
BR130902TASK0001OUTPUT	C50A91_C50A52	10	Single	41	Outside	0.046989	7.511371e-01	2
BR130902TASK0001OUTPUT	C50A91_C50A52	10	Single	43	Single	-0.043770	7.676915e-01	2
BR130902TASK0001OUTPUT	C50A91_C50A52	10	Single	44	Mixture	-0.163845	2.658083e-01	2
BR130902TASK0001OUTPUT	C50A91_C50A52	10	Single	46	Single	0.021947	8.822910e-01	2
BR130902TASK0001OUTPUT	C50A91_C50A52	10	Single	47	Single	0.146019	3.220253e-01	2
BR130902TASK0001OUTPUT	C50A91_C50A52	10	Single	48	Average	-0.120215	4.157147e-01	2
BR130902TASK0001OUTPUT	C50A91_C50A52	10	Single	49	Single	0.005214	9.719414e-01	2
BR130902TASK0001OUTPUT	C50A91_C50A52	10	Single	50	Single	0.276274	5.732762e-02	2
BR130902TASK0001OUTPUT	C50A91_C50A52	10	Single	51	Single	-0.332053	2.112541e-02	2
BR130902TASK0001OUTPUT	C50A91_C50A52	10	Single	52	Single	0.020217	8.927035e-01	2
BR130902TASK0001OUTPUT	C50A91_C50A52	10	Single	53	Single	-0.172689	2.457372e-01	2
BR130902TASK0001OUTPUT	C50A91_C50A52	10	Single	54	Single	-0.204495	1.632507e-01	2
BR130902TASK0001OUTPUT	C50A91_C50A52	10	Single	55	Single	0.051734	7.269328e-01	2
BR130902TASK0001OUTPUT	C50A91_C50A52	10	Single	58	Single	0.285345	4.931004e-02	2
BR130902TASK0001OUTPUT	C50A91_C50A52	10	Single	6	Single	-0.051780	7.267010e-01	1
BR130902TASK0001OUTPUT	C50A91_C50A52	10	Single	65	Single	-0.209736	1.524989e-01	1
BR130902TASK0001OUTPUT	C50A91_C50A52	10	Single	66	Single	-0.078765	5.946249e-01	1
BR130902TASK0001OUTPUT	C50A91_C50A52	10	Single	7	Single	0.087612	5.537597e-01	1
BR130902TASK0001OUTPUT	C50A91_C50A52	10	Single	74	Single	-0.300864	3.771725e-02	1
BR130902TASK0001OUTPUT	C50A91_C50A52	10	Single	8	Single	-0.099613	5.005499e-01	1
BR130902TASK0001OUTPUT	C50A91_C50A52	10	Single	81	Single	-0.087913	5.523955e-01	2
BR130902TASK0001OUTPUT	C50A91_C50A52	10	Single	9	Single	-0.230599	1.148274e-01	1
BR130902TASK0001OUTPUT	C50A91_C50A52	14	Single	3	Single	0.085398	5.681766e-01	1
BR130902TASK0001OUTPUT	C50A91_C50A52	14	Single	33	Single	0.189361	2.075227e-01	1
BR130902TASK0001OUTPUT	C50A91_C50A52	14	Single	34	Single	-0.168219	2.637799e-01	1
BR130902TASK0001OUTPUT	C50A91_C50A52	14	Single	35	Single	0.084727	5.755893e-01	1
BR130902TASK0001OUTPUT	C50A91_C50A52	14	Single	36	Single	-0.021404	8.864461e-01	1
BR130902TASK0001OUTPUT	C50A91_C50A52	14	Single	37	Single	-0.069137	6.442477e-01	1
BR130902TASK0001OUTPUT	C50A91_C50A52	14	Single	41	Outside	0.021661	8.850886e-01	2
BR130902TASK0001OUTPUT	C50A91_C50A52	14	Single	43	Single	-0.092186	5.377039e-01	2
BR130902TASK0001OUTPUT	C50A91_C50A52	14	Single	44	Mixture	0.020674	8.902967e-01	2
BR130902TASK0001OUTPUT	C50A91_C50A52	14	Single	46	Single	0.110409	4.600226e-01	2
BR130902TASK0001OUTPUT	C50A91_C50A52	14	Single	47	Single	0.362795	1.220148e-02	2
BR130902TASK0001OUTPUT	C50A91_C50A52	14	Single	48	Average	0.165234	2.670281e-01	2
BR130902TASK0001OUTPUT	C50A91_C50A52	14	Single	49	Single	-0.040681	7.860103e-01	2
BR130902TASK0001OUTPUT	C50A91_C50A52	14	Single	50	Single	-0.117923	4.298609e-01	2
BR130902TASK0001OUTPUT	C50A91_C50A52	14	Single	51	Single	0.230232	1.194970e-01	2
BR130902TASK0001OUTPUT	C50A91_C50A52	14	Single	52	Single	-0.061983	6.823819e-01	2
BR130902TASK0001OUTPUT	C50A91_C50A52	14	Single	53	Single	-0.014962	9.213867e-01	2
BR130902TASK0001OUTPUT	C50A91_C50A52	14	Single	54	Single	0.024509	8.701056e-01	2
BR130902TASK0001OUTPUT	C50A91_C50A52	14	Single	55	Single	0.194211	1.908431e-01	2
BR130902TASK0001OUTPUT	C50A91_C50A52	14	Single	58	Single	0.169244	2.554290e-01	2
BR130902TASK0001OUTPUT	C50A91_C50A52	14	Single	6	Single	0.321908	2.734455e-02	1
BR130902TASK0001OUTPUT	C50A91_C50A52	14	Single	65	Single	-0.084829	5.707671e-01	1
BR130902TASK0001OUTPUT	C50A91_C50A52	14	Single	66	Single	-0.245396	9.639650e-02	1
BR130902TASK0001OUTPUT	C50A91_C50A52	14	Single	7	Single	-0.041947	7.795138e-01	1
BR130902TASK0001OUTPUT	C50A91_C50A52	14	Single	74	Single	-0.028743	8.479100e-01	1
BR130902TASK0001OUTPUT	C50A91_C50A52	14	Single	8	Single	-0.090210	5.464920e-01	1
BR130902TASK0001OUTPUT	C50A91_C50A52	14	Single	81	Single	0.053684	7.200545e-01	2
BR130902TASK0001OUTPUT	C50A91_C50A52	14	Single	9	Single	-0.266246	7.045941e-02	1
BR130902TASK0001OUTPUT	C50A91_C50A52	3	Single	33	Single	0.182946	2.183741e-01	1
BR130902TASK0001OUTPUT	C50A91_C50A52	3	Single	34	Single	0.312895	3.223948e-02	1
BR130902TASK0001OUTPUT	C50A91_C50A52	3	Single	35	Single	0.001311	9.930213e-01	1
BR130902TASK0001OUTPUT	C50A91_C50A52	3	Single	36	Single	-0.099010	5.031594e-01	1
BR130902TASK0001OUTPUT	C50A91_C50A52	3	Single	37	Single	-0.093777	5.260943e-01	1
BR130902TASK0001OUTPUT	C50A91_C50A52	3	Single	41	Outside	0.030326	8.378745e-01	2
BR130902TASK0001OUTPUT	C50A91_C50A52	3	Single	43	Single	0.110543	4.544775e-01	2
BR130902TASK0001OUTPUT	C50A91_C50A52	3	Single	44	Mixture	-0.104723	4.787160e-01	2
BR130902TASK0001OUTPUT	C50A91_C50A52	3	Single	46	Single	0.245332	9.282174e-02	2
BR130902TASK0001OUTPUT	C50A91_C50A52	3	Single	47	Single	0.197382	1.787137e-01	2
BR130902TASK0001OUTPUT	C50A91_C50A52	3	Single	48	Average	0.026270	8.593202e-01	2
BR130902TASK0001OUTPUT	C50A91_C50A52	3	Single	49	Single	0.280153	5.377888e-02	2
BR130902TASK0001OUTPUT	C50A91_C50A52	3	Single	50	Single	0.158495	2.819440e-01	2
BR130902TASK0001OUTPUT	C50A91_C50A52	3	Single	51	Single	0.106175	4.726058e-01	2
BR130902TASK0001OUTPUT	C50A91_C50A52	3	Single	52	Single	0.050043	7.383444e-01	2
BR130902TASK0001OUTPUT	C50A91_C50A52	3	Single	53	Single	0.263338	7.370268e-02	2
BR130902TASK0001OUTPUT	C50A91_C50A52	3	Single	54	Single	-0.115000	4.363749e-01	2
BR130902TASK0001OUTPUT	C50A91_C50A52	3	Single	55	Single	0.118807	4.212392e-01	2
BR130902TASK0001OUTPUT	C50A91_C50A52	3	Single	58	Single	0.152713	3.000936e-01	2
BR130902TASK0001OUTPUT	C50A91_C50A52	3	Single	6	Single	0.226472	1.216530e-01	1
BR130902TASK0001OUTPUT	C50A91_C50A52	3	Single	65	Single	-0.088824	5.482666e-01	1
BR130902TASK0001OUTPUT	C50A91_C50A52	3	Single	66	Single	0.100128	4.983247e-01	1
BR130902TASK0001OUTPUT	C50A91_C50A52	3	Single	7	Single	0.056480	7.029853e-01	1
BR130902TASK0001OUTPUT	C50A91_C50A52	3	Single	74	Single	-0.033023	8.236765e-01	1
BR130902TASK0001OUTPUT	C50A91_C50A52	3	Single	8	Single	-0.003945	9.787692e-01	1
BR130902TASK0001OUTPUT	C50A91_C50A52	3	Single	81	Single	0.276991	5.665755e-02	2
BR130902TASK0001OUTPUT	C50A91_C50A52	3	Single	9	Single	-0.137252	3.522394e-01	1
BR130902TASK0001OUTPUT	C50A91_C50A52	33	Single	34	Single	0.199302	1.792479e-01	1
BR130902TASK0001OUTPUT	C50A91_C50A52	33	Single	35	Single	0.183344	2.225987e-01	1
BR130902TASK0001OUTPUT	C50A91_C50A52	33	Single	36	Single	-0.033790	8.216091e-01	1
BR130902TASK0001OUTPUT	C50A91_C50A52	33	Single	37	Single	0.075627	6.133940e-01	1
BR130902TASK0001OUTPUT	C50A91_C50A52	33	Single	41	Outside	0.033006	8.256800e-01	2
BR130902TASK0001OUTPUT	C50A91_C50A52	33	Single	43	Single	0.121101	4.174441e-01	2
BR130902TASK0001OUTPUT	C50A91_C50A52	33	Single	44	Mixture	0.154912	2.984723e-01	2
BR130902TASK0001OUTPUT	C50A91_C50A52	33	Single	46	Single	-0.124502	4.043863e-01	2
BR130902TASK0001OUTPUT	C50A91_C50A52	33	Single	47	Single	0.163493	2.721713e-01	2
BR130902TASK0001OUTPUT	C50A91_C50A52	33	Single	48	Average	0.030664	8.378761e-01	2
BR130902TASK0001OUTPUT	C50A91_C50A52	33	Single	49	Single	0.047421	7.516050e-01	2
BR130902TASK0001OUTPUT	C50A91_C50A52	33	Single	50	Single	-0.071344	6.336822e-01	2
BR130902TASK0001OUTPUT	C50A91_C50A52	33	Single	51	Single	0.116955	4.336843e-01	2
BR130902TASK0001OUTPUT	C50A91_C50A52	33	Single	52	Single	-0.086189	5.689933e-01	2
BR130902TASK0001OUTPUT	C50A91_C50A52	33	Single	53	Single	-0.035569	8.144583e-01	2
BR130902TASK0001OUTPUT	C50A91_C50A52	33	Single	54	Single	0.005938	9.684025e-01	2
BR130902TASK0001OUTPUT	C50A91_C50A52	33	Single	55	Single	0.244780	9.726283e-02	2
BR130902TASK0001OUTPUT	C50A91_C50A52	33	Single	58	Single	0.014784	9.214308e-01	2
BR130902TASK0001OUTPUT	C50A91_C50A52	33	Single	6	Single	-0.046927	7.541123e-01	1
BR130902TASK0001OUTPUT	C50A91_C50A52	33	Single	65	Single	0.075827	6.124501e-01	1
BR130902TASK0001OUTPUT	C50A91_C50A52	33	Single	66	Single	-0.027682	8.534643e-01	1
BR130902TASK0001OUTPUT	C50A91_C50A52	33	Single	7	Single	0.269218	6.726253e-02	1
BR130902TASK0001OUTPUT	C50A91_C50A52	33	Single	74	Single	0.076006	6.116132e-01	1
BR130902TASK0001OUTPUT	C50A91_C50A52	33	Single	8	Single	-0.164556	2.690213e-01	1
BR130902TASK0001OUTPUT	C50A91_C50A52	33	Single	81	Single	0.140524	3.461282e-01	2
BR130902TASK0001OUTPUT	C50A91_C50A52	33	Single	9	Single	-0.043663	7.707302e-01	1
BR130902TASK0001OUTPUT	C50A91_C50A52	34	Single	35	Single	-0.343559	1.940524e-02	1
BR130902TASK0001OUTPUT	C50A91_C50A52	34	Single	36	Single	-0.234823	1.121011e-01	1
BR130902TASK0001OUTPUT	C50A91_C50A52	34	Single	37	Single	0.090862	5.435838e-01	1
BR130902TASK0001OUTPUT	C50A91_C50A52	34	Single	41	Outside	-0.015309	9.186491e-01	2
BR130902TASK0001OUTPUT	C50A91_C50A52	34	Single	43	Single	0.071327	6.337641e-01	2
BR130902TASK0001OUTPUT	C50A91_C50A52	34	Single	44	Mixture	0.040678	7.860215e-01	2
BR130902TASK0001OUTPUT	C50A91_C50A52	34	Single	46	Single	0.107696	4.711900e-01	2
BR130902TASK0001OUTPUT	C50A91_C50A52	34	Single	47	Single	0.025498	8.649110e-01	2
BR130902TASK0001OUTPUT	C50A91_C50A52	34	Single	48	Average	-0.066213	6.583466e-01	2
BR130902TASK0001OUTPUT	C50A91_C50A52	34	Single	49	Single	0.188556	2.043388e-01	2
BR130902TASK0001OUTPUT	C50A91_C50A52	34	Single	50	Single	-0.014788	9.214114e-01	2
BR130902TASK0001OUTPUT	C50A91_C50A52	34	Single	51	Single	0.039522	7.919656e-01	2
BR130902TASK0001OUTPUT	C50A91_C50A52	34	Single	52	Single	0.183876	2.212345e-01	2
BR130902TASK0001OUTPUT	C50A91_C50A52	34	Single	53	Single	0.060133	6.913841e-01	2
BR130902TASK0001OUTPUT	C50A91_C50A52	34	Single	54	Single	0.155176	2.976386e-01	2
BR130902TASK0001OUTPUT	C50A91_C50A52	34	Single	55	Single	-0.049063	7.432916e-01	2
BR130902TASK0001OUTPUT	C50A91_C50A52	34	Single	58	Single	0.169312	2.552348e-01	2
BR130902TASK0001OUTPUT	C50A91_C50A52	34	Single	6	Single	0.194745	1.896023e-01	1
BR130902TASK0001OUTPUT	C50A91_C50A52	34	Single	65	Single	0.106627	4.756275e-01	1
BR130902TASK0001OUTPUT	C50A91_C50A52	34	Single	66	Single	0.155263	2.973630e-01	1
BR130902TASK0001OUTPUT	C50A91_C50A52	34	Single	7	Single	0.065393	6.623231e-01	1
BR130902TASK0001OUTPUT	C50A91_C50A52	34	Single	74	Single	-0.274720	6.165026e-02	1
BR130902TASK0001OUTPUT	C50A91_C50A52	34	Single	8	Single	0.002185	9.883705e-01	1
BR130902TASK0001OUTPUT	C50A91_C50A52	34	Single	81	Single	0.177553	2.324867e-01	2
BR130902TASK0001OUTPUT	C50A91_C50A52	34	Single	9	Single	0.057217	7.024533e-01	1
BR130902TASK0001OUTPUT	C50A91_C50A52	35	Single	36	Single	0.191565	1.970777e-01	1
BR130902TASK0001OUTPUT	C50A91_C50A52	35	Single	37	Single	-0.143870	3.346472e-01	1
BR130902TASK0001OUTPUT	C50A91_C50A52	35	Single	41	Outside	0.263880	7.308934e-02	2
BR130902TASK0001OUTPUT	C50A91_C50A52	35	Single	43	Single	0.357348	1.366663e-02	2
BR130902TASK0001OUTPUT	C50A91_C50A52	35	Single	44	Mixture	0.352400	1.512478e-02	2
BR130902TASK0001OUTPUT	C50A91_C50A52	35	Single	46	Single	-0.319199	2.874566e-02	2
BR130902TASK0001OUTPUT	C50A91_C50A52	35	Single	47	Single	0.101645	4.966053e-01	2
BR130902TASK0001OUTPUT	C50A91_C50A52	35	Single	48	Average	-0.118315	4.283190e-01	2
BR130902TASK0001OUTPUT	C50A91_C50A52	35	Single	49	Single	-0.237650	1.077226e-01	2
BR130902TASK0001OUTPUT	C50A91_C50A52	35	Single	50	Single	0.063371	6.721682e-01	2
BR130902TASK0001OUTPUT	C50A91_C50A52	35	Single	51	Single	0.164412	2.694459e-01	2
BR130902TASK0001OUTPUT	C50A91_C50A52	35	Single	52	Single	-0.192655	1.995807e-01	2
BR130902TASK0001OUTPUT	C50A91_C50A52	35	Single	53	Single	0.088549	5.584198e-01	2
BR130902TASK0001OUTPUT	C50A91_C50A52	35	Single	54	Single	-0.062258	6.776065e-01	2
BR130902TASK0001OUTPUT	C50A91_C50A52	35	Single	55	Single	0.216742	1.433708e-01	2
BR130902TASK0001OUTPUT	C50A91_C50A52	35	Single	58	Single	-0.010566	9.438035e-01	2
BR130902TASK0001OUTPUT	C50A91_C50A52	35	Single	6	Single	-0.137597	3.563657e-01	1
BR130902TASK0001OUTPUT	C50A91_C50A52	35	Single	65	Single	0.088327	5.549317e-01	1
BR130902TASK0001OUTPUT	C50A91_C50A52	35	Single	66	Single	0.101847	4.957442e-01	1
BR130902TASK0001OUTPUT	C50A91_C50A52	35	Single	7	Single	-0.006778	9.639367e-01	1
BR130902TASK0001OUTPUT	C50A91_C50A52	35	Single	74	Single	0.221663	1.342836e-01	1
BR130902TASK0001OUTPUT	C50A91_C50A52	35	Single	8	Single	-0.171457	2.491756e-01	1
BR130902TASK0001OUTPUT	C50A91_C50A52	35	Single	81	Single	0.047475	7.513279e-01	2
BR130902TASK0001OUTPUT	C50A91_C50A52	35	Single	9	Single	-0.174858	2.397671e-01	1
BR130902TASK0001OUTPUT	C50A91_C50A52	36	Single	37	Single	-0.091340	5.369487e-01	1
BR130902TASK0001OUTPUT	C50A91_C50A52	36	Single	41	Outside	0.272243	6.121152e-02	2
BR130902TASK0001OUTPUT	C50A91_C50A52	36	Single	43	Single	0.236950	1.048989e-01	2
BR130902TASK0001OUTPUT	C50A91_C50A52	36	Single	44	Mixture	0.150189	3.082480e-01	2
BR130902TASK0001OUTPUT	C50A91_C50A52	36	Single	46	Single	0.060301	6.839070e-01	2
BR130902TASK0001OUTPUT	C50A91_C50A52	36	Single	47	Single	0.030249	8.382784e-01	2
BR130902TASK0001OUTPUT	C50A91_C50A52	36	Single	48	Average	0.044964	7.615379e-01	2
BR130902TASK0001OUTPUT	C50A91_C50A52	36	Single	49	Single	0.123672	4.023326e-01	2
BR130902TASK0001OUTPUT	C50A91_C50A52	36	Single	50	Single	0.084283	5.689802e-01	2
BR130902TASK0001OUTPUT	C50A91_C50A52	36	Single	51	Single	0.119613	4.180728e-01	2
BR130902TASK0001OUTPUT	C50A91_C50A52	36	Single	52	Single	-0.042241	7.780059e-01	2
BR130902TASK0001OUTPUT	C50A91_C50A52	36	Single	53	Single	-0.043683	7.706327e-01	2
BR130902TASK0001OUTPUT	C50A91_C50A52	36	Single	54	Single	-0.038123	7.969795e-01	2
BR130902TASK0001OUTPUT	C50A91_C50A52	36	Single	55	Single	0.064293	6.641861e-01	2
BR130902TASK0001OUTPUT	C50A91_C50A52	36	Single	58	Single	-0.084798	5.666153e-01	2
BR130902TASK0001OUTPUT	C50A91_C50A52	36	Single	6	Single	-0.067507	6.484655e-01	1
BR130902TASK0001OUTPUT	C50A91_C50A52	36	Single	65	Single	0.034081	8.181183e-01	1
BR130902TASK0001OUTPUT	C50A91_C50A52	36	Single	66	Single	0.044740	7.626897e-01	1
BR130902TASK0001OUTPUT	C50A91_C50A52	36	Single	7	Single	-0.096757	5.129694e-01	1
BR130902TASK0001OUTPUT	C50A91_C50A52	36	Single	74	Single	0.115966	4.325072e-01	1
BR130902TASK0001OUTPUT	C50A91_C50A52	36	Single	8	Single	-0.012483	9.328905e-01	1
BR130902TASK0001OUTPUT	C50A91_C50A52	36	Single	81	Single	0.191210	1.929596e-01	2
BR130902TASK0001OUTPUT	C50A91_C50A52	36	Single	9	Single	0.076800	6.038817e-01	1
BR130902TASK0001OUTPUT	C50A91_C50A52	37	Single	41	Outside	0.243614	9.520426e-02	2
BR130902TASK0001OUTPUT	C50A91_C50A52	37	Single	43	Single	0.203085	1.662359e-01	2
BR130902TASK0001OUTPUT	C50A91_C50A52	37	Single	44	Mixture	0.191060	1.933160e-01	2
BR130902TASK0001OUTPUT	C50A91_C50A52	37	Single	46	Single	0.235428	1.072164e-01	2
BR130902TASK0001OUTPUT	C50A91_C50A52	37	Single	47	Single	-0.064674	6.623121e-01	2
BR130902TASK0001OUTPUT	C50A91_C50A52	37	Single	48	Average	0.108670	4.622028e-01	2
BR130902TASK0001OUTPUT	C50A91_C50A52	37	Single	49	Single	0.004922	9.735123e-01	2
BR130902TASK0001OUTPUT	C50A91_C50A52	37	Single	50	Single	0.166363	2.584293e-01	2
BR130902TASK0001OUTPUT	C50A91_C50A52	37	Single	51	Single	-0.175290	2.333846e-01	2
BR130902TASK0001OUTPUT	C50A91_C50A52	37	Single	52	Single	-0.122284	4.128747e-01	2
BR130902TASK0001OUTPUT	C50A91_C50A52	37	Single	53	Single	-0.250570	8.935973e-02	2
BR130902TASK0001OUTPUT	C50A91_C50A52	37	Single	54	Single	0.048560	7.430960e-01	2
BR130902TASK0001OUTPUT	C50A91_C50A52	37	Single	55	Single	0.081113	5.836496e-01	2
BR130902TASK0001OUTPUT	C50A91_C50A52	37	Single	58	Single	0.194560	1.851306e-01	2
BR130902TASK0001OUTPUT	C50A91_C50A52	37	Single	6	Single	-0.234800	1.081833e-01	1
BR130902TASK0001OUTPUT	C50A91_C50A52	37	Single	65	Single	-0.044363	7.646325e-01	1
BR130902TASK0001OUTPUT	C50A91_C50A52	37	Single	66	Single	0.057721	6.967668e-01	1
BR130902TASK0001OUTPUT	C50A91_C50A52	37	Single	7	Single	0.035798	8.091263e-01	1
BR130902TASK0001OUTPUT	C50A91_C50A52	37	Single	74	Single	0.091723	5.352369e-01	1
BR130902TASK0001OUTPUT	C50A91_C50A52	37	Single	8	Single	-0.140879	3.395362e-01	1
BR130902TASK0001OUTPUT	C50A91_C50A52	37	Single	81	Single	0.227642	1.196869e-01	2
BR130902TASK0001OUTPUT	C50A91_C50A52	37	Single	9	Single	0.022459	8.795678e-01	1
BR130902TASK0001OUTPUT	C50A91_C50A52	41	Outside	43	Single	0.558652	3.682451e-05	1
BR130902TASK0001OUTPUT	C50A91_C50A52	41	Outside	44	Mixture	0.483645	4.968181e-04	1
BR130902TASK0001OUTPUT	C50A91_C50A52	41	Outside	46	Single	0.355723	1.308995e-02	1
BR130902TASK0001OUTPUT	C50A91_C50A52	41	Outside	47	Single	0.038864	7.931207e-01	1
BR130902TASK0001OUTPUT	C50A91_C50A52	41	Outside	48	Average	0.042527	7.741110e-01	1
BR130902TASK0001OUTPUT	C50A91_C50A52	41	Outside	49	Single	-0.038125	7.969720e-01	1
BR130902TASK0001OUTPUT	C50A91_C50A52	41	Outside	50	Single	0.324574	2.440090e-02	1
BR130902TASK0001OUTPUT	C50A91_C50A52	41	Outside	51	Single	0.046777	7.522237e-01	1
BR130902TASK0001OUTPUT	C50A91_C50A52	41	Outside	52	Single	-0.000367	9.980454e-01	1
BR130902TASK0001OUTPUT	C50A91_C50A52	41	Outside	53	Single	-0.064178	6.682289e-01	1
BR130902TASK0001OUTPUT	C50A91_C50A52	41	Outside	54	Single	0.069628	6.381754e-01	1
BR130902TASK0001OUTPUT	C50A91_C50A52	41	Outside	55	Single	0.299307	3.876814e-02	1
BR130902TASK0001OUTPUT	C50A91_C50A52	41	Outside	58	Single	0.045168	7.604884e-01	1
BR130902TASK0001OUTPUT	C50A91_C50A52	41	Outside	6	Single	-0.309228	3.246414e-02	2
BR130902TASK0001OUTPUT	C50A91_C50A52	41	Outside	65	Single	0.014885	9.200156e-01	2
BR130902TASK0001OUTPUT	C50A91_C50A52	41	Outside	66	Single	-0.099169	5.024700e-01	2
BR130902TASK0001OUTPUT	C50A91_C50A52	41	Outside	7	Single	-0.086037	5.609399e-01	2
BR130902TASK0001OUTPUT	C50A91_C50A52	41	Outside	74	Single	0.334515	2.013132e-02	2
BR130902TASK0001OUTPUT	C50A91_C50A52	41	Outside	8	Single	-0.029395	8.427898e-01	2
BR130902TASK0001OUTPUT	C50A91_C50A52	41	Outside	81	Single	0.359886	1.198951e-02	1
BR130902TASK0001OUTPUT	C50A91_C50A52	41	Outside	9	Single	-0.134350	3.626103e-01	2
BR130902TASK0001OUTPUT	C50A91_C50A52	43	Single	44	Mixture	0.569782	2.368422e-05	1
BR130902TASK0001OUTPUT	C50A91_C50A52	43	Single	46	Single	0.419533	2.994793e-03	1
BR130902TASK0001OUTPUT	C50A91_C50A52	43	Single	47	Single	-0.119914	4.168908e-01	1
BR130902TASK0001OUTPUT	C50A91_C50A52	43	Single	48	Average	0.051717	7.270159e-01	1
BR130902TASK0001OUTPUT	C50A91_C50A52	43	Single	49	Single	-0.035329	8.115791e-01	1
BR130902TASK0001OUTPUT	C50A91_C50A52	43	Single	50	Single	0.228661	1.179955e-01	1
BR130902TASK0001OUTPUT	C50A91_C50A52	43	Single	51	Single	0.053229	7.193611e-01	1
BR130902TASK0001OUTPUT	C50A91_C50A52	43	Single	52	Single	-0.047980	7.487720e-01	1
BR130902TASK0001OUTPUT	C50A91_C50A52	43	Single	53	Single	0.040397	7.874667e-01	1
BR130902TASK0001OUTPUT	C50A91_C50A52	43	Single	54	Single	-0.009862	9.469612e-01	1
BR130902TASK0001OUTPUT	C50A91_C50A52	43	Single	55	Single	0.244377	9.413976e-02	1
BR130902TASK0001OUTPUT	C50A91_C50A52	43	Single	58	Single	0.098829	5.039434e-01	1
BR130902TASK0001OUTPUT	C50A91_C50A52	43	Single	6	Single	-0.215991	1.403600e-01	2
BR130902TASK0001OUTPUT	C50A91_C50A52	43	Single	65	Single	0.110425	4.549616e-01	2
BR130902TASK0001OUTPUT	C50A91_C50A52	43	Single	66	Single	0.124207	4.002864e-01	2
BR130902TASK0001OUTPUT	C50A91_C50A52	43	Single	7	Single	0.011324	9.391073e-01	2
BR130902TASK0001OUTPUT	C50A91_C50A52	43	Single	74	Single	0.253386	8.226050e-02	2
BR130902TASK0001OUTPUT	C50A91_C50A52	43	Single	8	Single	0.131260	3.738513e-01	2
BR130902TASK0001OUTPUT	C50A91_C50A52	43	Single	81	Single	0.131231	3.739571e-01	1
BR130902TASK0001OUTPUT	C50A91_C50A52	43	Single	9	Single	0.063443	6.683647e-01	2
BR130902TASK0001OUTPUT	C50A91_C50A52	44	Mixture	46	Single	0.114787	4.372303e-01	1
BR130902TASK0001OUTPUT	C50A91_C50A52	44	Mixture	47	Single	0.048053	7.456836e-01	1
BR130902TASK0001OUTPUT	C50A91_C50A52	44	Mixture	48	Average	0.086823	5.573503e-01	1
BR130902TASK0001OUTPUT	C50A91_C50A52	44	Mixture	49	Single	-0.008519	9.541761e-01	1
BR130902TASK0001OUTPUT	C50A91_C50A52	44	Mixture	50	Single	-0.030282	8.381043e-01	1
BR130902TASK0001OUTPUT	C50A91_C50A52	44	Mixture	51	Single	0.188812	1.987065e-01	1
BR130902TASK0001OUTPUT	C50A91_C50A52	44	Mixture	52	Single	0.075047	6.161229e-01	1
BR130902TASK0001OUTPUT	C50A91_C50A52	44	Mixture	53	Single	-0.234383	1.127948e-01	1
BR130902TASK0001OUTPUT	C50A91_C50A52	44	Mixture	54	Single	0.284503	5.001371e-02	1
BR130902TASK0001OUTPUT	C50A91_C50A52	44	Mixture	55	Single	0.160205	2.767190e-01	1
BR130902TASK0001OUTPUT	C50A91_C50A52	44	Mixture	58	Single	-0.033841	8.193798e-01	1
BR130902TASK0001OUTPUT	C50A91_C50A52	44	Mixture	6	Single	-0.212046	1.479302e-01	2
BR130902TASK0001OUTPUT	C50A91_C50A52	44	Mixture	65	Single	0.224435	1.251326e-01	2
BR130902TASK0001OUTPUT	C50A91_C50A52	44	Mixture	66	Single	0.087245	5.554274e-01	2
BR130902TASK0001OUTPUT	C50A91_C50A52	44	Mixture	7	Single	-0.035654	8.098788e-01	2
BR130902TASK0001OUTPUT	C50A91_C50A52	44	Mixture	74	Single	0.191519	1.922281e-01	2
BR130902TASK0001OUTPUT	C50A91_C50A52	44	Mixture	8	Single	0.233476	1.102455e-01	2
BR130902TASK0001OUTPUT	C50A91_C50A52	44	Mixture	81	Single	0.347944	1.537863e-02	1
BR130902TASK0001OUTPUT	C50A91_C50A52	44	Mixture	9	Single	-0.023660	8.731794e-01	2
BR130902TASK0001OUTPUT	C50A91_C50A52	46	Single	47	Single	-0.073444	6.198302e-01	1
BR130902TASK0001OUTPUT	C50A91_C50A52	46	Single	48	Average	0.138316	3.484819e-01	1
BR130902TASK0001OUTPUT	C50A91_C50A52	46	Single	49	Single	0.309087	3.254740e-02	1
BR130902TASK0001OUTPUT	C50A91_C50A52	46	Single	50	Single	0.115810	4.331286e-01	1
BR130902TASK0001OUTPUT	C50A91_C50A52	46	Single	51	Single	0.051178	7.297528e-01	1
BR130902TASK0001OUTPUT	C50A91_C50A52	46	Single	52	Single	-0.109111	4.653478e-01	1
BR130902TASK0001OUTPUT	C50A91_C50A52	46	Single	53	Single	0.018390	9.023532e-01	1
BR130902TASK0001OUTPUT	C50A91_C50A52	46	Single	54	Single	0.060672	6.820684e-01	1
BR130902TASK0001OUTPUT	C50A91_C50A52	46	Single	55	Single	0.182129	2.153599e-01	1
BR130902TASK0001OUTPUT	C50A91_C50A52	46	Single	58	Single	0.153943	2.961723e-01	1
BR130902TASK0001OUTPUT	C50A91_C50A52	46	Single	6	Single	0.113806	4.411837e-01	2
BR130902TASK0001OUTPUT	C50A91_C50A52	46	Single	65	Single	-0.040771	7.832102e-01	2
BR130902TASK0001OUTPUT	C50A91_C50A52	46	Single	66	Single	-0.098510	5.053280e-01	2
BR130902TASK0001OUTPUT	C50A91_C50A52	46	Single	7	Single	-0.115049	4.361784e-01	2
BR130902TASK0001OUTPUT	C50A91_C50A52	46	Single	74	Single	0.354708	1.337102e-02	2
BR130902TASK0001OUTPUT	C50A91_C50A52	46	Single	8	Single	-0.015421	9.171452e-01	2
BR130902TASK0001OUTPUT	C50A91_C50A52	46	Single	81	Single	0.069560	6.385015e-01	1
BR130902TASK0001OUTPUT	C50A91_C50A52	46	Single	9	Single	-0.151841	3.028962e-01	2
BR130902TASK0001OUTPUT	C50A91_C50A52	47	Single	48	Average	0.232900	1.111513e-01	1
BR130902TASK0001OUTPUT	C50A91_C50A52	47	Single	49	Single	0.008594	9.537695e-01	1
BR130902TASK0001OUTPUT	C50A91_C50A52	47	Single	50	Single	0.020000	8.926697e-01	1
BR130902TASK0001OUTPUT	C50A91_C50A52	47	Single	51	Single	0.195764	1.823717e-01	1
BR130902TASK0001OUTPUT	C50A91_C50A52	47	Single	52	Single	-0.055305	7.119595e-01	1
BR130902TASK0001OUTPUT	C50A91_C50A52	47	Single	53	Single	-0.037579	8.019857e-01	1
BR130902TASK0001OUTPUT	C50A91_C50A52	47	Single	54	Single	-0.109600	4.583577e-01	1
BR130902TASK0001OUTPUT	C50A91_C50A52	47	Single	55	Single	0.120502	4.145928e-01	1
BR130902TASK0001OUTPUT	C50A91_C50A52	47	Single	58	Single	0.036526	8.053180e-01	1
BR130902TASK0001OUTPUT	C50A91_C50A52	47	Single	6	Single	0.136327	3.555226e-01	2
BR130902TASK0001OUTPUT	C50A91_C50A52	47	Single	65	Single	0.077571	6.002430e-01	2
BR130902TASK0001OUTPUT	C50A91_C50A52	47	Single	66	Single	-0.101497	4.924421e-01	2
BR130902TASK0001OUTPUT	C50A91_C50A52	47	Single	7	Single	-0.012267	9.340511e-01	2
BR130902TASK0001OUTPUT	C50A91_C50A52	47	Single	74	Single	-0.280143	5.378862e-02	2
BR130902TASK0001OUTPUT	C50A91_C50A52	47	Single	8	Single	-0.083553	5.723449e-01	2
BR130902TASK0001OUTPUT	C50A91_C50A52	47	Single	81	Single	-0.071132	6.309187e-01	1
BR130902TASK0001OUTPUT	C50A91_C50A52	47	Single	9	Single	-0.275532	5.802690e-02	2
BR130902TASK0001OUTPUT	C50A91_C50A52	48	Average	49	Single	0.135971	3.567941e-01	1
BR130902TASK0001OUTPUT	C50A91_C50A52	48	Average	50	Single	0.068867	6.418617e-01	1
BR130902TASK0001OUTPUT	C50A91_C50A52	48	Average	51	Single	0.283313	5.102165e-02	1
BR130902TASK0001OUTPUT	C50A91_C50A52	48	Average	52	Single	0.206302	1.641444e-01	1
BR130902TASK0001OUTPUT	C50A91_C50A52	48	Average	53	Single	-0.046900	7.542450e-01	1
BR130902TASK0001OUTPUT	C50A91_C50A52	48	Average	54	Single	0.009646	9.481209e-01	1
BR130902TASK0001OUTPUT	C50A91_C50A52	48	Average	55	Single	0.069962	6.365596e-01	1
BR130902TASK0001OUTPUT	C50A91_C50A52	48	Average	58	Single	-0.157611	2.846728e-01	1
BR130902TASK0001OUTPUT	C50A91_C50A52	48	Average	6	Single	0.162108	2.709780e-01	2
BR130902TASK0001OUTPUT	C50A91_C50A52	48	Average	65	Single	0.027447	8.530877e-01	2
BR130902TASK0001OUTPUT	C50A91_C50A52	48	Average	66	Single	-0.051582	7.277041e-01	2
BR130902TASK0001OUTPUT	C50A91_C50A52	48	Average	7	Single	-0.042115	7.762458e-01	2
BR130902TASK0001OUTPUT	C50A91_C50A52	48	Average	74	Single	0.107528	4.669487e-01	2
BR130902TASK0001OUTPUT	C50A91_C50A52	48	Average	8	Single	0.126079	3.931673e-01	2
BR130902TASK0001OUTPUT	C50A91_C50A52	48	Average	81	Single	-0.077096	6.024818e-01	1
BR130902TASK0001OUTPUT	C50A91_C50A52	48	Average	9	Single	0.065769	6.569477e-01	2
BR130902TASK0001OUTPUT	C50A91_C50A52	49	Single	50	Single	-0.110026	4.566035e-01	1
BR130902TASK0001OUTPUT	C50A91_C50A52	49	Single	51	Single	0.172975	2.397136e-01	1
BR130902TASK0001OUTPUT	C50A91_C50A52	49	Single	52	Single	0.199377	1.790811e-01	1
BR130902TASK0001OUTPUT	C50A91_C50A52	49	Single	53	Single	-0.021167	8.876959e-01	1
BR130902TASK0001OUTPUT	C50A91_C50A52	49	Single	54	Single	-0.153895	2.963252e-01	1
BR130902TASK0001OUTPUT	C50A91_C50A52	49	Single	55	Single	0.147969	3.155364e-01	1
BR130902TASK0001OUTPUT	C50A91_C50A52	49	Single	58	Single	0.282870	5.140162e-02	1
BR130902TASK0001OUTPUT	C50A91_C50A52	49	Single	6	Single	0.054350	7.136962e-01	2
BR130902TASK0001OUTPUT	C50A91_C50A52	49	Single	65	Single	0.051276	7.292562e-01	2
BR130902TASK0001OUTPUT	C50A91_C50A52	49	Single	66	Single	0.175292	2.333796e-01	2
BR130902TASK0001OUTPUT	C50A91_C50A52	49	Single	7	Single	-0.040804	7.830378e-01	2
BR130902TASK0001OUTPUT	C50A91_C50A52	49	Single	74	Single	-0.045611	7.582094e-01	2
BR130902TASK0001OUTPUT	C50A91_C50A52	49	Single	8	Single	-0.158268	2.826433e-01	2
BR130902TASK0001OUTPUT	C50A91_C50A52	49	Single	81	Single	0.309249	3.245225e-02	1
BR130902TASK0001OUTPUT	C50A91_C50A52	49	Single	9	Single	0.017151	9.078899e-01	2
BR130902TASK0001OUTPUT	C50A91_C50A52	50	Single	51	Single	-0.111952	4.487103e-01	1
BR130902TASK0001OUTPUT	C50A91_C50A52	50	Single	52	Single	0.042704	7.756341e-01	1
BR130902TASK0001OUTPUT	C50A91_C50A52	50	Single	53	Single	-0.104400	4.849454e-01	1
BR130902TASK0001OUTPUT	C50A91_C50A52	50	Single	54	Single	-0.233398	1.103681e-01	1
BR130902TASK0001OUTPUT	C50A91_C50A52	50	Single	55	Single	0.100088	4.984996e-01	1
BR130902TASK0001OUTPUT	C50A91_C50A52	50	Single	58	Single	-0.078282	5.968961e-01	1
BR130902TASK0001OUTPUT	C50A91_C50A52	50	Single	6	Single	-0.045263	7.599985e-01	2
BR130902TASK0001OUTPUT	C50A91_C50A52	50	Single	65	Single	-0.080652	5.857990e-01	2
BR130902TASK0001OUTPUT	C50A91_C50A52	50	Single	66	Single	0.127104	3.893001e-01	2
BR130902TASK0001OUTPUT	C50A91_C50A52	50	Single	7	Single	0.162161	2.708180e-01	2
BR130902TASK0001OUTPUT	C50A91_C50A52	50	Single	74	Single	0.048876	7.414788e-01	2
BR130902TASK0001OUTPUT	C50A91_C50A52	50	Single	8	Single	-0.116613	4.299229e-01	2
BR130902TASK0001OUTPUT	C50A91_C50A52	50	Single	81	Single	0.157099	2.862612e-01	1
BR130902TASK0001OUTPUT	C50A91_C50A52	50	Single	9	Single	0.002241	9.879374e-01	2
BR130902TASK0001OUTPUT	C50A91_C50A52	51	Single	52	Single	0.098760	5.089666e-01	1
BR130902TASK0001OUTPUT	C50A91_C50A52	51	Single	53	Single	0.037426	8.027728e-01	1
BR130902TASK0001OUTPUT	C50A91_C50A52	51	Single	54	Single	0.125459	3.955161e-01	1
BR130902TASK0001OUTPUT	C50A91_C50A52	51	Single	55	Single	0.125534	3.952299e-01	1
BR130902TASK0001OUTPUT	C50A91_C50A52	51	Single	58	Single	-0.137788	3.503421e-01	1
BR130902TASK0001OUTPUT	C50A91_C50A52	51	Single	6	Single	0.200457	1.719050e-01	2
BR130902TASK0001OUTPUT	C50A91_C50A52	51	Single	65	Single	0.016924	9.091032e-01	2
BR130902TASK0001OUTPUT	C50A91_C50A52	51	Single	66	Single	0.056400	7.033843e-01	2
BR130902TASK0001OUTPUT	C50A91_C50A52	51	Single	7	Single	-0.137084	3.528329e-01	2
BR130902TASK0001OUTPUT	C50A91_C50A52	51	Single	74	Single	-0.055360	7.086112e-01	2
BR130902TASK0001OUTPUT	C50A91_C50A52	51	Single	8	Single	-0.022150	8.812124e-01	2
BR130902TASK0001OUTPUT	C50A91_C50A52	51	Single	81	Single	0.096729	5.130951e-01	1
BR130902TASK0001OUTPUT	C50A91_C50A52	51	Single	9	Single	0.018416	9.011292e-01	2
BR130902TASK0001OUTPUT	C50A91_C50A52	52	Single	53	Single	-0.187858	2.112193e-01	1
BR130902TASK0001OUTPUT	C50A91_C50A52	52	Single	54	Single	0.221137	1.352343e-01	1
BR130902TASK0001OUTPUT	C50A91_C50A52	52	Single	55	Single	-0.254354	8.447196e-02	1
BR130902TASK0001OUTPUT	C50A91_C50A52	52	Single	58	Single	-0.016438	9.126735e-01	1
BR130902TASK0001OUTPUT	C50A91_C50A52	52	Single	6	Single	0.000910	9.951586e-01	2
BR130902TASK0001OUTPUT	C50A91_C50A52	52	Single	65	Single	-0.113641	4.469117e-01	2
BR130902TASK0001OUTPUT	C50A91_C50A52	52	Single	66	Single	0.112711	4.506652e-01	2
BR130902TASK0001OUTPUT	C50A91_C50A52	52	Single	7	Single	-0.037151	8.041935e-01	2
BR130902TASK0001OUTPUT	C50A91_C50A52	52	Single	74	Single	-0.058802	6.946056e-01	2
BR130902TASK0001OUTPUT	C50A91_C50A52	52	Single	8	Single	0.085855	5.660984e-01	2
BR130902TASK0001OUTPUT	C50A91_C50A52	52	Single	81	Single	0.088655	5.534531e-01	1
BR130902TASK0001OUTPUT	C50A91_C50A52	52	Single	9	Single	-0.129636	3.851309e-01	2
BR130902TASK0001OUTPUT	C50A91_C50A52	53	Single	54	Single	0.129481	3.857049e-01	1
BR130902TASK0001OUTPUT	C50A91_C50A52	53	Single	55	Single	0.084154	5.738456e-01	1
BR130902TASK0001OUTPUT	C50A91_C50A52	53	Single	58	Single	0.055643	7.102757e-01	1
BR130902TASK0001OUTPUT	C50A91_C50A52	53	Single	6	Single	-0.102525	4.928660e-01	2
BR130902TASK0001OUTPUT	C50A91_C50A52	53	Single	65	Single	0.116339	4.361267e-01	2
BR130902TASK0001OUTPUT	C50A91_C50A52	53	Single	66	Single	-0.125258	4.015166e-01	2
BR130902TASK0001OUTPUT	C50A91_C50A52	53	Single	7	Single	-0.062636	6.757598e-01	2
BR130902TASK0001OUTPUT	C50A91_C50A52	53	Single	74	Single	0.185479	2.119574e-01	2
BR130902TASK0001OUTPUT	C50A91_C50A52	53	Single	8	Single	-0.178987	2.286748e-01	2
BR130902TASK0001OUTPUT	C50A91_C50A52	53	Single	81	Single	-0.207696	1.612509e-01	1
BR130902TASK0001OUTPUT	C50A91_C50A52	53	Single	9	Single	0.178501	2.299623e-01	2
BR130902TASK0001OUTPUT	C50A91_C50A52	54	Single	55	Single	-0.040868	7.827079e-01	1
BR130902TASK0001OUTPUT	C50A91_C50A52	54	Single	58	Single	-0.120822	4.133473e-01	1
BR130902TASK0001OUTPUT	C50A91_C50A52	54	Single	6	Single	-0.163062	2.681304e-01	2
BR130902TASK0001OUTPUT	C50A91_C50A52	54	Single	65	Single	-0.020399	8.905449e-01	2
BR130902TASK0001OUTPUT	C50A91_C50A52	54	Single	66	Single	-0.028098	8.496424e-01	2
BR130902TASK0001OUTPUT	C50A91_C50A52	54	Single	7	Single	-0.241992	9.749841e-02	2
BR130902TASK0001OUTPUT	C50A91_C50A52	54	Single	74	Single	0.118679	4.217408e-01	2
BR130902TASK0001OUTPUT	C50A91_C50A52	54	Single	8	Single	0.161753	2.720430e-01	2
BR130902TASK0001OUTPUT	C50A91_C50A52	54	Single	81	Single	0.078951	5.937534e-01	1
BR130902TASK0001OUTPUT	C50A91_C50A52	54	Single	9	Single	-0.077340	6.013306e-01	2
BR130902TASK0001OUTPUT	C50A91_C50A52	55	Single	58	Single	0.221236	1.307473e-01	1
BR130902TASK0001OUTPUT	C50A91_C50A52	55	Single	6	Single	-0.235265	1.074671e-01	2
BR130902TASK0001OUTPUT	C50A91_C50A52	55	Single	65	Single	0.158351	2.823900e-01	2
BR130902TASK0001OUTPUT	C50A91_C50A52	55	Single	66	Single	0.034895	8.138507e-01	2
BR130902TASK0001OUTPUT	C50A91_C50A52	55	Single	7	Single	0.199966	1.729790e-01	2
BR130902TASK0001OUTPUT	C50A91_C50A52	55	Single	74	Single	0.000882	9.952553e-01	2
BR130902TASK0001OUTPUT	C50A91_C50A52	55	Single	8	Single	0.073721	6.185061e-01	2
BR130902TASK0001OUTPUT	C50A91_C50A52	55	Single	81	Single	0.157759	2.842153e-01	1
BR130902TASK0001OUTPUT	C50A91_C50A52	55	Single	9	Single	0.342320	1.723792e-02	2
BR130902TASK0001OUTPUT	C50A91_C50A52	58	Single	6	Single	-0.108022	4.648913e-01	2
BR130902TASK0001OUTPUT	C50A91_C50A52	58	Single	65	Single	0.105809	4.741419e-01	2
BR130902TASK0001OUTPUT	C50A91_C50A52	58	Single	66	Single	-0.141768	3.364647e-01	2
BR130902TASK0001OUTPUT	C50A91_C50A52	58	Single	7	Single	-0.069173	6.403775e-01	2
BR130902TASK0001OUTPUT	C50A91_C50A52	58	Single	74	Single	-0.123265	4.038940e-01	2
BR130902TASK0001OUTPUT	C50A91_C50A52	58	Single	8	Single	-0.235311	1.073970e-01	2
BR130902TASK0001OUTPUT	C50A91_C50A52	58	Single	81	Single	0.055484	7.079874e-01	1
BR130902TASK0001OUTPUT	C50A91_C50A52	58	Single	9	Single	0.015008	9.193551e-01	2
BR130902TASK0001OUTPUT	C50A91_C50A52	6	Single	65	Single	-0.175059	2.340113e-01	1
BR130902TASK0001OUTPUT	C50A91_C50A52	6	Single	66	Single	0.205307	1.615499e-01	1
BR130902TASK0001OUTPUT	C50A91_C50A52	6	Single	7	Single	-0.234446	1.087326e-01	1
BR130902TASK0001OUTPUT	C50A91_C50A52	6	Single	74	Single	-0.063780	6.667054e-01	1
BR130902TASK0001OUTPUT	C50A91_C50A52	6	Single	8	Single	0.122575	4.065520e-01	1
BR130902TASK0001OUTPUT	C50A91_C50A52	6	Single	81	Single	-0.159023	2.803243e-01	2
BR130902TASK0001OUTPUT	C50A91_C50A52	6	Single	9	Single	-0.126400	3.919538e-01	1
BR130902TASK0001OUTPUT	C50A91_C50A52	65	Single	66	Single	-0.221061	1.310611e-01	1
BR130902TASK0001OUTPUT	C50A91_C50A52	65	Single	7	Single	-0.050088	7.352996e-01	1
BR130902TASK0001OUTPUT	C50A91_C50A52	65	Single	74	Single	-0.100026	4.987678e-01	1
BR130902TASK0001OUTPUT	C50A91_C50A52	65	Single	8	Single	0.110578	4.543314e-01	1
BR130902TASK0001OUTPUT	C50A91_C50A52	65	Single	81	Single	0.005996	9.677357e-01	2
BR130902TASK0001OUTPUT	C50A91_C50A52	65	Single	9	Single	0.197439	1.785859e-01	1
BR130902TASK0001OUTPUT	C50A91_C50A52	66	Single	7	Single	-0.053283	7.190846e-01	1
BR130902TASK0001OUTPUT	C50A91_C50A52	66	Single	74	Single	0.057580	6.974753e-01	1
BR130902TASK0001OUTPUT	C50A91_C50A52	66	Single	8	Single	0.109214	4.599530e-01	1
BR130902TASK0001OUTPUT	C50A91_C50A52	66	Single	81	Single	0.256961	7.788543e-02	2
BR130902TASK0001OUTPUT	C50A91_C50A52	66	Single	9	Single	0.086118	5.605693e-01	1
BR130902TASK0001OUTPUT	C50A91_C50A52	7	Single	74	Single	-0.098534	5.052249e-01	1
BR130902TASK0001OUTPUT	C50A91_C50A52	7	Single	8	Single	-0.116324	4.310754e-01	1
BR130902TASK0001OUTPUT	C50A91_C50A52	7	Single	81	Single	0.065959	6.560178e-01	2
BR130902TASK0001OUTPUT	C50A91_C50A52	7	Single	9	Single	0.245179	9.303116e-02	1
BR130902TASK0001OUTPUT	C50A91_C50A52	74	Single	8	Single	-0.212511	1.470214e-01	1
BR130902TASK0001OUTPUT	C50A91_C50A52	74	Single	81	Single	0.094378	5.234363e-01	2
BR130902TASK0001OUTPUT	C50A91_C50A52	74	Single	9	Single	-0.188413	1.996749e-01	1
BR130902TASK0001OUTPUT	C50A91_C50A52	8	Single	81	Single	0.017782	9.045152e-01	2
BR130902TASK0001OUTPUT	C50A91_C50A52	8	Single	9	Single	0.239494	1.011124e-01	1
BR130902TASK0001OUTPUT	C50A91_C50A52	81	Single	9	Single	-0.067761	6.472286e-01	2
ST140426TASK0001OUTPUT	C50A51_C50A92	1	Average	104	Single	-0.121860	6.652783e-01	2
ST140426TASK0001OUTPUT	C50A51_C50A92	1	Average	2	Average	0.521355	4.625561e-02	1
ST140426TASK0001OUTPUT	C50A51_C50A92	1	Average	21	Single	0.400348	1.392191e-01	2
ST140426TASK0001OUTPUT	C50A51_C50A92	1	Average	25	Single	0.310746	2.596162e-01	2
ST140426TASK0001OUTPUT	C50A51_C50A92	1	Average	26	Single	0.142970	6.112390e-01	2
ST140426TASK0001OUTPUT	C50A51_C50A92	1	Average	27	Single	0.179135	5.229543e-01	2
ST140426TASK0001OUTPUT	C50A51_C50A92	1	Average	28	Single	-0.400613	1.389336e-01	2
ST140426TASK0001OUTPUT	C50A51_C50A92	1	Average	29	Single	0.089223	7.518409e-01	2
ST140426TASK0001OUTPUT	C50A51_C50A92	1	Average	3	Single	0.014614	9.587746e-01	1
ST140426TASK0001OUTPUT	C50A51_C50A92	1	Average	30	Average	0.144401	6.076380e-01	2
ST140426TASK0001OUTPUT	C50A51_C50A92	1	Average	31	Single	0.269697	3.510931e-01	2
ST140426TASK0001OUTPUT	C50A51_C50A92	1	Average	32	Single	0.089223	7.518409e-01	2
ST140426TASK0001OUTPUT	C50A51_C50A92	1	Average	33	Single	-0.312693	2.564843e-01	2
ST140426TASK0001OUTPUT	C50A51_C50A92	1	Average	34	Single	-0.026890	9.242141e-01	2
ST140426TASK0001OUTPUT	C50A51_C50A92	1	Average	35	Single	0.125105	6.568639e-01	2
ST140426TASK0001OUTPUT	C50A51_C50A92	1	Average	36	Single	-0.184092	5.113216e-01	2
ST140426TASK0001OUTPUT	C50A51_C50A92	1	Average	4	Single	0.277922	3.158857e-01	1
ST140426TASK0001OUTPUT	C50A51_C50A92	1	Average	42	Average	0.320759	2.437580e-01	1
ST140426TASK0001OUTPUT	C50A51_C50A92	1	Average	47	Average	0.443978	9.734560e-02	1
ST140426TASK0001OUTPUT	C50A51_C50A92	1	Average	58	Single	-0.155508	5.799794e-01	2
ST140426TASK0001OUTPUT	C50A51_C50A92	1	Average	59	Single	-0.364004	1.822733e-01	2
ST140426TASK0001OUTPUT	C50A51_C50A92	1	Average	6	Average	0.550143	3.359957e-02	1
ST140426TASK0001OUTPUT	C50A51_C50A92	1	Average	60	Single	-0.197238	4.810606e-01	2
ST140426TASK0001OUTPUT	C50A51_C50A92	1	Average	63	Single	0.095930	7.337904e-01	2
ST140426TASK0001OUTPUT	C50A51_C50A92	1	Average	64	Single	-0.166290	5.536407e-01	2
ST140426TASK0001OUTPUT	C50A51_C50A92	1	Average	65	Single	-0.357163	1.912479e-01	2
ST140426TASK0001OUTPUT	C50A51_C50A92	1	Average	66	Single	-0.220973	4.286900e-01	2
ST140426TASK0001OUTPUT	C50A51_C50A92	1	Average	67	Single	-0.071303	8.006404e-01	2
ST140426TASK0001OUTPUT	C50A51_C50A92	1	Average	68	Single	0.477011	7.218989e-02	2
ST140426TASK0001OUTPUT	C50A51_C50A92	1	Average	69	Single	-0.017158	9.516041e-01	2
ST140426TASK0001OUTPUT	C50A51_C50A92	1	Average	70	Single	0.738213	1.674978e-03	1
ST140426TASK0001OUTPUT	C50A51_C50A92	1	Average	71	Single	0.687258	4.641320e-03	1
ST140426TASK0001OUTPUT	C50A51_C50A92	1	Average	73	Single	0.471400	7.609099e-02	1
ST140426TASK0001OUTPUT	C50A51_C50A92	1	Average	74	Single	0.069993	8.042383e-01	1
ST140426TASK0001OUTPUT	C50A51_C50A92	1	Average	75	Average	0.298564	2.797361e-01	1
ST140426TASK0001OUTPUT	C50A51_C50A92	1	Average	79	Average	-0.347477	2.044346e-01	1
ST140426TASK0001OUTPUT	C50A51_C50A92	1	Average	8	Average	0.616095	1.446062e-02	1
ST140426TASK0001OUTPUT	C50A51_C50A92	1	Average	95	Single	-0.412809	1.423883e-01	2
ST140426TASK0001OUTPUT	C50A51_C50A92	1	Average	96	Single	0.284206	3.046078e-01	2
ST140426TASK0001OUTPUT	C50A51_C50A92	1	Average	98	Single	0.766070	8.676310e-04	2
ST140426TASK0001OUTPUT	C50A51_C50A92	104	Single	2	Average	0.276240	3.189453e-01	2
ST140426TASK0001OUTPUT	C50A51_C50A92	104	Single	21	Single	0.162583	5.626377e-01	1
ST140426TASK0001OUTPUT	C50A51_C50A92	104	Single	25	Single	-0.058621	8.356046e-01	1
ST140426TASK0001OUTPUT	C50A51_C50A92	104	Single	26	Single	0.224777	4.205788e-01	1
ST140426TASK0001OUTPUT	C50A51_C50A92	104	Single	27	Single	0.355085	1.940297e-01	1
ST140426TASK0001OUTPUT	C50A51_C50A92	104	Single	28	Single	-0.105561	7.080945e-01	1
ST140426TASK0001OUTPUT	C50A51_C50A92	104	Single	29	Single	-0.098562	7.267397e-01	1
ST140426TASK0001OUTPUT	C50A51_C50A92	104	Single	3	Single	0.233422	4.024408e-01	2
ST140426TASK0001OUTPUT	C50A51_C50A92	104	Single	30	Average	0.365829	1.799269e-01	1
ST140426TASK0001OUTPUT	C50A51_C50A92	104	Single	31	Single	0.649143	1.200458e-02	1
ST140426TASK0001OUTPUT	C50A51_C50A92	104	Single	32	Single	0.535052	3.985856e-02	1
ST140426TASK0001OUTPUT	C50A51_C50A92	104	Single	33	Single	0.299622	2.779522e-01	1
ST140426TASK0001OUTPUT	C50A51_C50A92	104	Single	34	Single	0.292621	2.898794e-01	1
ST140426TASK0001OUTPUT	C50A51_C50A92	104	Single	35	Single	0.513313	5.034810e-02	1
ST140426TASK0001OUTPUT	C50A51_C50A92	104	Single	36	Single	0.010005	9.717718e-01	1
ST140426TASK0001OUTPUT	C50A51_C50A92	104	Single	4	Single	-0.265894	3.381333e-01	2
ST140426TASK0001OUTPUT	C50A51_C50A92	104	Single	42	Average	-0.116468	6.793443e-01	2
ST140426TASK0001OUTPUT	C50A51_C50A92	104	Single	47	Average	-0.067720	8.104866e-01	2
ST140426TASK0001OUTPUT	C50A51_C50A92	104	Single	58	Single	0.068979	8.070230e-01	1
ST140426TASK0001OUTPUT	C50A51_C50A92	104	Single	59	Single	-0.106049	7.067987e-01	1
ST140426TASK0001OUTPUT	C50A51_C50A92	104	Single	6	Average	0.036865	8.962232e-01	2
ST140426TASK0001OUTPUT	C50A51_C50A92	104	Single	60	Single	0.381443	1.606536e-01	1
ST140426TASK0001OUTPUT	C50A51_C50A92	104	Single	63	Single	-0.062784	8.240937e-01	1
ST140426TASK0001OUTPUT	C50A51_C50A92	104	Single	64	Single	0.280946	3.104298e-01	1
ST140426TASK0001OUTPUT	C50A51_C50A92	104	Single	65	Single	0.280620	3.110150e-01	1
ST140426TASK0001OUTPUT	C50A51_C50A92	104	Single	66	Single	0.083716	7.667537e-01	1
ST140426TASK0001OUTPUT	C50A51_C50A92	104	Single	67	Single	0.408169	1.309472e-01	1
ST140426TASK0001OUTPUT	C50A51_C50A92	104	Single	68	Single	0.498894	5.834277e-02	1
ST140426TASK0001OUTPUT	C50A51_C50A92	104	Single	69	Single	0.309767	2.611996e-01	1
ST140426TASK0001OUTPUT	C50A51_C50A92	104	Single	70	Single	0.092383	7.433203e-01	2
ST140426TASK0001OUTPUT	C50A51_C50A92	104	Single	71	Single	-0.371600	1.726356e-01	2
ST140426TASK0001OUTPUT	C50A51_C50A92	104	Single	73	Single	-0.289831	2.947149e-01	2
ST140426TASK0001OUTPUT	C50A51_C50A92	104	Single	74	Single	-0.135614	6.298752e-01	2
ST140426TASK0001OUTPUT	C50A51_C50A92	104	Single	75	Average	0.393252	1.470238e-01	2
ST140426TASK0001OUTPUT	C50A51_C50A92	104	Single	79	Average	0.148402	5.976152e-01	2
ST140426TASK0001OUTPUT	C50A51_C50A92	104	Single	8	Average	0.291003	2.926774e-01	2
ST140426TASK0001OUTPUT	C50A51_C50A92	104	Single	95	Single	0.057692	8.446880e-01	1
ST140426TASK0001OUTPUT	C50A51_C50A92	104	Single	96	Single	0.274709	3.217438e-01	1
ST140426TASK0001OUTPUT	C50A51_C50A92	104	Single	98	Single	-0.247742	3.733290e-01	1
ST140426TASK0001OUTPUT	C50A51_C50A92	2	Average	21	Single	0.300445	2.765694e-01	2
ST140426TASK0001OUTPUT	C50A51_C50A92	2	Average	25	Single	0.155778	5.793123e-01	2
ST140426TASK0001OUTPUT	C50A51_C50A92	2	Average	26	Single	0.027923	9.213108e-01	2
ST140426TASK0001OUTPUT	C50A51_C50A92	2	Average	27	Single	-0.264493	3.407815e-01	2
ST140426TASK0001OUTPUT	C50A51_C50A92	2	Average	28	Single	-0.170313	5.439466e-01	2
[truncated: 28,210 more rows]
