# Supplementary material for: Coordinated multiplexing of information about separate objects in visual cortex
Source: eLife. 2022 Nov 29;11:e76452. doi: 10.7554/eLife.76452 (PMC9708082; doi:10.7554/eLife.76452)
Supplement: Source data 1. — The file and folder names are informative regarding which analyses they relate to. Some analyses are based on multiple runs of the modeling code, with slight variations due to the probabilistic nature of the analysis. [file elife-76452-data1.zip › SourceData2022/correlations_considering_latency/cohen2_final_V1_filtered-Bspikes_only-correlations.csv]

exp_title	orientation_info	cell1	cell1_type	cell2	cell2_type	correlation	pvalue	comparison
ST140506TASK0001OUTPUT	C50A91_C50A52	46	Single	89	Single	0.950902	3.56E-03	1
ST140503TASK0002OUTPUT	C50A91_C50A52	16	Mixture	58	Single	0.941367	1.54E-05	1
ST140506TASK0001OUTPUT	C50A91_C50A52	36	Mixture	59	Single	0.934061	6.38E-03	2
ST140506TASK0001OUTPUT	C50A51_C50A92	101	Single	34	Single	0.928313	3.03E-04	1
ST140506TASK0001OUTPUT	C50A91_C50A52	51	Single	55	Single	0.923825	8.48E-03	1
ST140506TASK0001OUTPUT	C50A91_C50A52	24	Single	59	Single	0.920794	9.16E-03	1
ST140506TASK0001OUTPUT	C50A91_C50A52	24	Single	36	Mixture	0.920261	9.28E-03	2
ST140521TASK0001OUTPUT	C50A91_C50A52	61	Single	70	Single	0.913252	8.60E-05	2
ST140506TASK0001OUTPUT	C50A91_C50A52	51	Single	62	Outside	0.90995	1.18E-02	1
ST140503TASK0002OUTPUT	C50A91_C50A52	44	Single	49	Single	0.908355	1.09E-04	1
ST140503TASK0002OUTPUT	C50A91_C50A52	20	Single	32	Mixture	0.907207	1.15E-04	1
ST140503TASK0002OUTPUT	C50A91_C50A52	29	Mixture	32	Mixture	0.90677	1.18E-04	1
ST140517TASK0002OUTPUT	C50A51_C50A92	46	Single	56	Mixture	0.90509	1.74E-08	1
ST140517TASK0002OUTPUT	C50A51_C50A92	46	Single	89	Mixture	0.892457	5.41E-08	1
ST140506TASK0001OUTPUT	C50A91_C50A52	24	Single	56	Mixture	0.892346	1.68E-02	1
ST140507TASK0001OUTPUT	C50A91_C50A52	51	Average	81	Mixture	0.888747	4.87E-05	1
ST140427TASK0001OUTPUT	C50A51_C50A92	23	Single	27	Single	0.888706	3.30E-08	1
ST140507TASK0001OUTPUT	C50A91_C50A52	82	Average	89	Single	0.885041	5.79E-05	1
ST140506TASK0001OUTPUT	C50A91_C50A52	66	Average	98	Average	0.885037	1.91E-02	1
ST140427TASK0001OUTPUT	C50A51_C50A92	22	Single	23	Single	0.883472	5.11E-08	1
ST140515TASK0001OUTPUT	C50A91_C50A52	51	Average	54	Mixture	0.882209	1.23E-07	1
ST140506TASK0001OUTPUT	C50A91_C50A52	103	Single	29	Single	0.880413	2.06E-02	1
ST140506TASK0001OUTPUT	C50A91_C50A52	75	Average	83	Single	0.878366	2.13E-02	1
ST140503TASK0002OUTPUT	C50A51_C50A92	82	Average	86	Mixture	0.877876	1.71E-07	1
ST140503TASK0002OUTPUT	C50A51_C50A92	20	Average	22	Mixture	0.877653	1.73E-07	1
ST140503TASK0002OUTPUT	C50A91_C50A52	16	Mixture	30	Single	0.877127	3.91E-04	1
ST140507TASK0001OUTPUT	C50A91_C50A52	84	Single	85	Single	0.875593	8.78E-05	1
ST140506TASK0001OUTPUT	C50A91_C50A52	67	Single	83	Single	0.867821	2.51E-02	2
ST140506TASK0001OUTPUT	C50A91_C50A52	20	Single	77	Mixture	0.867679	2.51E-02	2
ST140506TASK0001OUTPUT	C50A51_C50A92	58	Single	60	Single	0.864872	2.61E-03	1
ST140503TASK0002OUTPUT	C50A91_C50A52	46	Single	58	Single	0.864852	5.89E-04	1
ST140506TASK0001OUTPUT	C50A91_C50A52	20	Single	97	Single	0.864549	2.63E-02	1
ST140506TASK0001OUTPUT	C50A91_C50A52	56	Mixture	99	Single	0.862396	2.71E-02	1
ST140430TASK0001OUTPUT	C50A91_C50A52	61	Single	62	Single	0.861809	7.42E-05	1
ST140427TASK0001OUTPUT	C50A51_C50A92	45	Average	53	Single	0.861411	2.63E-07	1
ST140501TASK0001OUTPUT	C50A91_C50A52	58	Single	69	Single	0.860794	1.11E-06	1
ST140503TASK0002OUTPUT	C50A91_C50A52	20	Single	27	Mixture	0.859612	6.93E-04	1
ST140503TASK0002OUTPUT	C50A91_C50A52	56	Single	64	Single	0.859532	6.95E-04	1
ST140506TASK0001OUTPUT	C50A91_C50A52	56	Mixture	63	Single	0.857425	2.90E-02	1
ST140430TASK0001OUTPUT	C50A91_C50A52	1	Single	37	Average	0.855425	9.58E-05	1
ST140429TASK0001OUTPUT	C50A91_C50A52	23	Single	25	Single	0.855158	6.12E-06	1
ST140506TASK0001OUTPUT	C50A91_C50A52	69	Single	99	Single	0.85466	3.02E-02	1
ST140517TASK0002OUTPUT	C50A91_C50A52	46	Single	51	Single	0.85242	5.43E-05	1
ST140506TASK0001OUTPUT	C50A91_C50A52	60	Single	99	Single	0.852371	3.11E-02	1
ST140503TASK0002OUTPUT	C50A91_C50A52	16	Mixture	29	Mixture	0.851459	8.82E-04	1
ST140501TASK0001OUTPUT	C50A51_C50A92	35	Mixture	66	Single	0.851275	2.89E-05	1
ST140506TASK0001OUTPUT	C50A91_C50A52	75	Average	99	Single	0.850865	3.17E-02	2
ST140429TASK0001OUTPUT	C50A91_C50A52	61	Single	63	Single	0.84992	7.99E-06	1
ST140430TASK0001OUTPUT	C50A91_C50A52	62	Single	66	Single	0.849048	1.22E-04	1
ST140503TASK0002OUTPUT	C50A51_C50A92	79	Average	86	Mixture	0.848878	1.15E-06	1
ST140503TASK0002OUTPUT	C50A91_C50A52	16	Mixture	22	Single	0.848693	9.55E-04	1
ST140503TASK0002OUTPUT	C50A91_C50A52	89	Single	90	Single	0.848344	9.64E-04	1
ST140427TASK0001OUTPUT	C50A51_C50A92	24	Single	53	Single	0.848219	6.16E-07	1
ST140427TASK0001OUTPUT	C50A51_C50A92	23	Single	62	Single	0.847955	6.26E-07	1
ST140506TASK0001OUTPUT	C50A91_C50A52	83	Single	99	Single	0.847754	3.30E-02	2
ST140503TASK0002OUTPUT	C50A91_C50A52	28	Average	56	Single	0.846822	1.01E-03	1
ST140503TASK0002OUTPUT	C50A91_C50A52	44	Single	58	Single	0.846566	1.01E-03	1
ST140503TASK0002OUTPUT	C50A91_C50A52	22	Single	79	Single	0.846486	1.02E-03	1
ST140503TASK0002OUTPUT	C50A91_C50A52	16	Mixture	32	Mixture	0.844953	1.06E-03	1
ST140506TASK0001OUTPUT	C50A91_C50A52	63	Single	67	Single	0.844297	3.45E-02	1
ST140506TASK0001OUTPUT	C50A91_C50A52	24	Single	63	Single	0.843907	3.46E-02	1
ST140503TASK0002OUTPUT	C50A91_C50A52	30	Single	58	Single	0.840011	1.21E-03	1
ST140427TASK0001OUTPUT	C50A51_C50A92	23	Single	53	Single	0.839646	1.03E-06	1
ST140521TASK0001OUTPUT	C50A91_C50A52	22	Single	25	Single	0.839067	1.24E-03	1
ST140506TASK0001OUTPUT	C50A91_C50A52	62	Outside	89	Single	0.839005	3.68E-02	1
ST140501TASK0001OUTPUT	C50A91_C50A52	69	Single	99	Single	0.838611	3.87E-06	1
ST140512TASK0001OUTPUT	C50A91_C50A52	13	Single	19	Single	0.838546	4.73E-08	1
ST140426TASK0001OUTPUT	C50A51_C50A92	27	Single	58	Single	0.838447	2.62E-05	1
ST140517TASK0002OUTPUT	C50A91_C50A52	51	Single	57	Single	0.837393	9.81E-05	1
ST140517TASK0002OUTPUT	C50A51_C50A92	89	Mixture	92	Single	0.836798	2.27E-06	1
ST140506TASK0001OUTPUT	C50A91_C50A52	62	Outside	96	Single	0.836495	3.79E-02	1
ST140521TASK0001OUTPUT	C50A91_C50A52	34	Average	66	Single	0.835645	1.36E-03	2
ST140427TASK0001OUTPUT	C50A51_C50A92	21	Single	23	Single	0.834998	1.34E-06	1
ST140506TASK0001OUTPUT	C50A91_C50A52	77	Mixture	78	Single	0.834784	3.87E-02	1
ST140503TASK0002OUTPUT	C50A91_C50A52	62	Single	64	Single	0.834533	1.40E-03	1
ST140501TASK0001OUTPUT	C50A51_C50A92	5	Mixture	99	Single	0.831882	6.45E-05	2
ST140430TASK0001OUTPUT	C50A91_C50A52	101	Single	40	Average	0.830783	2.33E-04	2
ST140430TASK0001OUTPUT	C50A91_C50A52	29	Single	33	Single	0.830364	2.36E-04	1
ST140503TASK0002OUTPUT	C50A91_C50A52	20	Single	29	Mixture	0.830292	1.56E-03	1
ST140506TASK0001OUTPUT	C50A91_C50A52	29	Single	31	Single	0.83023	4.08E-02	1
ST140427TASK0001OUTPUT	C50A51_C50A92	21	Single	53	Single	0.830017	1.77E-06	1
ST140506TASK0001OUTPUT	C50A91_C50A52	34	Single	78	Single	0.828142	4.18E-02	2
ST140503TASK0002OUTPUT	C50A91_C50A52	22	Single	62	Single	0.82672	1.70E-03	1
ST140506TASK0001OUTPUT	C50A91_C50A52	31	Single	60	Single	0.826383	4.26E-02	1
ST140506TASK0001OUTPUT	C50A91_C50A52	34	Single	83	Single	0.825681	4.29E-02	2
ST140503TASK0002OUTPUT	C50A91_C50A52	27	Mixture	28	Average	0.824753	1.78E-03	1
ST140427TASK0001OUTPUT	C50A51_C50A92	11	Single	53	Single	0.824526	4.29E-06	2
ST140501TASK0001OUTPUT	C50A91_C50A52	28	Single	30	Mixture	0.824027	7.96E-06	1
ST140503TASK0002OUTPUT	C50A91_C50A52	35	Mixture	79	Single	0.823798	1.82E-03	2
ST140517TASK0002OUTPUT	C50A91_C50A52	18	Single	26	Single	0.822749	1.66E-04	1
ST140506TASK0001OUTPUT	C50A91_C50A52	75	Average	78	Single	0.82233	4.45E-02	1
ST140506TASK0001OUTPUT	C50A51_C50A92	54	Single	79	Single	0.821985	6.55E-03	2
ST140502TASK0001OUTPUT	C50A91_C50A52	24	Single	26	Single	0.820898	2.79E-07	1
ST140521TASK0001OUTPUT	C50A91_C50A52	48	Single	52	Single	0.820164	1.99E-03	1
ST140503TASK0002OUTPUT	C50A91_C50A52	16	Mixture	20	Single	0.819383	2.03E-03	1
ST140503TASK0002OUTPUT	C50A91_C50A52	49	Single	58	Single	0.819295	2.03E-03	1
ST140503TASK0002OUTPUT	C50A91_C50A52	16	Mixture	46	Single	0.819141	2.04E-03	1
ST140521TASK0001OUTPUT	C50A91_C50A52	54	Single	58	Single	0.818814	2.05E-03	1
ST140506TASK0001OUTPUT	C50A91_C50A52	60	Single	69	Single	0.818346	4.65E-02	1
ST140427TASK0001OUTPUT	C50A51_C50A92	21	Single	27	Single	0.818097	3.30E-06	1
ST140430TASK0001OUTPUT	C50A91_C50A52	56	Single	62	Single	0.817516	3.55E-04	1
ST140506TASK0001OUTPUT	C50A91_C50A52	46	Single	62	Outside	0.817508	4.69E-02	1
ST140521TASK0001OUTPUT	C50A91_C50A52	17	Single	57	Single	0.816699	2.16E-03	1
ST140503TASK0002OUTPUT	C50A91_C50A52	46	Single	81	Mixture	0.815769	2.20E-03	1
ST140506TASK0001OUTPUT	C50A91_C50A52	34	Single	99	Single	0.815684	4.78E-02	1
ST140506TASK0001OUTPUT	C50A51_C50A92	101	Single	50	Single	0.814574	7.50E-03	1
ST140430TASK0001OUTPUT	C50A91_C50A52	33	Single	66	Single	0.813454	4.02E-04	1
ST140506TASK0001OUTPUT	C50A91_C50A52	55	Single	80	Single	0.813215	4.91E-02	2
ST140430TASK0001OUTPUT	C50A51_C50A92	61	Mixture	62	Single	0.81308	2.28E-04	1
ST140517TASK0002OUTPUT	C50A51_C50A92	56	Mixture	89	Mixture	0.811591	7.99E-06	1
ST140426TASK0001OUTPUT	C50A91_C50A52	23	Average	24	Single	0.811191	4.41E-05	1
ST140426TASK0001OUTPUT	C50A91_C50A52	16	Single	66	Single	0.810555	4.52E-05	1
ST140507TASK0001OUTPUT	C50A91_C50A52	84	Single	89	Single	0.810456	7.79E-04	1
ST140430TASK0001OUTPUT	C50A91_C50A52	41	Single	66	Single	0.809972	4.45E-04	2
ST140521TASK0001OUTPUT	C50A91_C50A52	62	Single	96	Single	0.809694	2.52E-03	1
ST140521TASK0001OUTPUT	C50A51_C50A92	16	Single	20	Single	0.808689	5.24E-06	1
ST140506TASK0001OUTPUT	C50A91_C50A52	66	Average	72	Single	0.807989	5.18E-02	2
ST140506TASK0001OUTPUT	C50A51_C50A92	24	Single	62	Single	0.806267	8.67E-03	1
ST140430TASK0001OUTPUT	C50A91_C50A52	57	Single	61	Single	0.806257	4.96E-04	1
ST140503TASK0002OUTPUT	C50A91_C50A52	46	Single	49	Single	0.806244	2.72E-03	1
ST140430TASK0001OUTPUT	C50A91_C50A52	61	Single	66	Single	0.805369	5.09E-04	1
ST140503TASK0002OUTPUT	C50A91_C50A52	29	Mixture	64	Single	0.805166	2.79E-03	1
ST140426TASK0001OUTPUT	C50A91_C50A52	23	Average	32	Single	0.805083	5.57E-05	1
ST140515TASK0001OUTPUT	C50A91_C50A52	54	Mixture	84	Mixture	0.804934	1.08E-05	1
ST140506TASK0001OUTPUT	C50A91_C50A52	55	Single	62	Outside	0.804616	5.35E-02	1
ST140503TASK0002OUTPUT	C50A91_C50A52	29	Mixture	56	Single	0.804375	2.83E-03	1
ST140501TASK0001OUTPUT	C50A91_C50A52	13	Single	65	Single	0.804366	1.91E-05	2
ST140427TASK0001OUTPUT	C50A51_C50A92	27	Single	62	Single	0.804247	6.46E-06	1
ST140521TASK0001OUTPUT	C50A91_C50A52	49	Average	63	Single	0.803649	2.88E-03	1
ST140506TASK0001OUTPUT	C50A51_C50A92	101	Single	98	Average	0.803316	9.11E-03	1
ST140506TASK0001OUTPUT	C50A51_C50A92	34	Single	55	Single	0.802249	9.28E-03	1
ST140506TASK0001OUTPUT	C50A91_C50A52	34	Single	60	Single	0.802245	5.48E-02	1
ST140430TASK0001OUTPUT	C50A91_C50A52	100	Single	57	Single	0.802217	5.56E-04	1
ST140521TASK0001OUTPUT	C50A51_C50A92	46	Single	55	Single	0.801556	7.32E-06	1
ST140503TASK0002OUTPUT	C50A91_C50A52	20	Single	56	Single	0.80093	3.05E-03	1
ST140502TASK0001OUTPUT	C50A51_C50A92	18	Single	9	Mixture	0.800922	2.58E-06	2
ST140506TASK0001OUTPUT	C50A91_C50A52	56	Mixture	59	Single	0.800499	5.57E-02	1
ST140521TASK0001OUTPUT	C50A91_C50A52	17	Single	58	Single	0.800318	3.09E-03	1
ST140429TASK0001OUTPUT	C50A91_C50A52	23	Single	27	Single	0.799918	6.75E-05	1
ST140506TASK0001OUTPUT	C50A91_C50A52	46	Single	51	Single	0.79929	5.64E-02	1
ST140515TASK0001OUTPUT	C50A51_C50A92	37	Single	73	Average	0.799039	3.52E-04	1
ST140517TASK0002OUTPUT	C50A51_C50A92	89	Mixture	93	Single	0.796744	1.54E-05	1
ST140503TASK0002OUTPUT	C50A91_C50A52	21	Single	32	Mixture	0.796359	3.35E-03	1
ST140428TASK0001OUTPUT	C50A91_C50A52	58	Single	92	Single	0.795994	6.60E-04	1
ST140506TASK0001OUTPUT	C50A91_C50A52	77	Mixture	80	Single	0.795192	5.86E-02	1
ST140503TASK0002OUTPUT	C50A91_C50A52	53	Single	62	Single	0.794359	3.49E-03	1
ST140517TASK0002OUTPUT	C50A91_C50A52	26	Single	32	Single	0.793938	4.09E-04	1
ST140515TASK0001OUTPUT	C50A91_C50A52	57	Single	93	Average	0.793201	1.79E-05	1
ST140506TASK0001OUTPUT	C50A91_C50A52	34	Single	75	Average	0.792429	6.02E-02	2
ST140506TASK0001OUTPUT	C50A51_C50A92	72	Single	91	Single	0.791114	1.11E-02	2
ST140430TASK0001OUTPUT	C50A51_C50A92	33	Single	58	Mixture	0.791005	4.45E-04	1
ST140506TASK0001OUTPUT	C50A91_C50A52	36	Mixture	56	Mixture	0.790852	6.10E-02	2
ST140521TASK0001OUTPUT	C50A91_C50A52	47	Mixture	58	Single	0.790839	3.75E-03	1
ST140430TASK0001OUTPUT	C50A91_C50A52	59	Single	61	Single	0.789345	7.88E-04	1
ST140517TASK0002OUTPUT	C50A51_C50A92	46	Single	92	Single	0.789316	2.10E-05	1
ST140503TASK0002OUTPUT	C50A91_C50A52	62	Single	90	Single	0.78927	3.87E-03	1
ST140427TASK0001OUTPUT	C50A51_C50A92	41	Mixture	53	Single	0.789115	2.12E-05	2
ST140503TASK0002OUTPUT	C50A51_C50A92	32	Mixture	55	Single	0.788874	2.14E-05	1
ST140507TASK0001OUTPUT	C50A91_C50A52	85	Single	89	Single	0.788051	1.38E-03	1
ST140430TASK0001OUTPUT	C50A91_C50A52	59	Single	62	Single	0.786912	8.39E-04	1
ST140501TASK0001OUTPUT	C50A91_C50A52	60	Single	99	Single	0.785606	4.05E-05	1
ST140427TASK0001OUTPUT	C50A51_C50A92	22	Single	53	Single	0.784717	1.53E-05	1
ST140503TASK0002OUTPUT	C50A91_C50A52	21	Single	29	Mixture	0.784464	4.25E-03	1
ST140426TASK0001OUTPUT	C50A51_C50A92	32	Single	67	Single	0.783595	1.98E-04	1
ST140427TASK0001OUTPUT	C50A51_C50A92	36	Single	53	Single	0.783569	1.61E-05	2
ST140521TASK0001OUTPUT	C50A91_C50A52	62	Single	97	Single	0.782772	4.39E-03	1
ST140430TASK0001OUTPUT	C50A91_C50A52	61	Single	96	Average	0.782361	9.42E-04	1
ST140507TASK0001OUTPUT	C50A51_C50A92	50	Single	91	Single	0.782023	4.63E-05	1
ST140503TASK0002OUTPUT	C50A91_C50A52	26	Single	84	Single	0.78152	4.50E-03	1
ST140515TASK0001OUTPUT	C50A91_C50A52	81	Mixture	84	Mixture	0.781514	2.87E-05	1
ST140427TASK0001OUTPUT	C50A51_C50A92	23	Single	45	Average	0.781171	1.78E-05	1
ST140427TASK0001OUTPUT	C50A51_C50A92	45	Average	62	Single	0.781082	1.78E-05	1
ST140517TASK0002OUTPUT	C50A91_C50A52	51	Single	54	Single	0.781015	5.87E-04	1
ST140506TASK0001OUTPUT	C50A91_C50A52	51	Single	96	Single	0.780425	6.70E-02	1
ST140427TASK0001OUTPUT	C50A51_C50A92	22	Single	45	Average	0.780044	1.86E-05	1
ST140430TASK0001OUTPUT	C50A51_C50A92	49	Single	66	Single	0.779262	6.16E-04	2
ST140427TASK0001OUTPUT	C50A51_C50A92	22	Single	62	Single	0.778278	2.00E-05	1
ST140430TASK0001OUTPUT	C50A51_C50A92	62	Single	66	Single	0.77818	6.34E-04	1
ST140428TASK0001OUTPUT	C50A51_C50A92	58	Single	91	Outside	0.777692	1.45E-04	1
ST140426TASK0001OUTPUT	C50A91_C50A52	24	Single	26	Single	0.777679	8.89E-05	1
ST140503TASK0002OUTPUT	C50A51_C50A92	49	Mixture	5	Average	0.777543	3.35E-05	1
ST140517TASK0002OUTPUT	C50A91_C50A52	18	Single	32	Single	0.777095	6.53E-04	1
ST140506TASK0001OUTPUT	C50A91_C50A52	62	Outside	67	Single	0.776947	6.91E-02	1
ST140506TASK0001OUTPUT	C50A91_C50A52	34	Single	56	Mixture	0.776724	6.92E-02	1
ST140427TASK0001OUTPUT	C50A51_C50A92	23	Single	24	Single	0.776564	2.14E-05	1
ST140506TASK0001OUTPUT	C50A51_C50A92	75	Single	78	Single	0.775753	1.40E-02	1
ST140427TASK0001OUTPUT	C50A51_C50A92	36	Single	47	Average	0.775404	3.64E-05	2
ST140503TASK0002OUTPUT	C50A91_C50A52	16	Mixture	56	Single	0.775324	5.05E-03	1
ST140429TASK0001OUTPUT	C50A51_C50A92	23	Outside	32	Single	0.775261	2.26E-05	1
ST140428TASK0001OUTPUT	C50A91_C50A52	31	Single	59	Average	0.775229	1.12E-03	1
ST140430TASK0001OUTPUT	C50A91_C50A52	33	Single	62	Single	0.77506	1.13E-03	1
ST140428TASK0001OUTPUT	C50A51_C50A92	58	Single	93	Single	0.774503	9.91E-05	1
ST140512TASK0001OUTPUT	C50A51_C50A92	44	Single	49	Single	0.773665	5.73E-06	1
ST140503TASK0002OUTPUT	C50A91_C50A52	28	Average	47	Mixture	0.77365	5.21E-03	1
ST140517TASK0002OUTPUT	C50A51_C50A92	41	Single	95	Mixture	0.773468	3.92E-05	2
ST140506TASK0001OUTPUT	C50A51_C50A92	100	Single	78	Single	0.772852	1.46E-02	2
ST140517TASK0002OUTPUT	C50A91_C50A52	54	Single	73	Average	0.772806	7.30E-04	2
ST140427TASK0001OUTPUT	C50A51_C50A92	21	Single	62	Single	0.771966	2.57E-05	1
ST140429TASK0001OUTPUT	C50A91_C50A52	59	Single	61	Single	0.771384	1.78E-04	1
ST140503TASK0002OUTPUT	C50A91_C50A52	52	Single	89	Single	0.770777	5.49E-03	1
ST140517TASK0002OUTPUT	C50A51_C50A92	59	Single	92	Single	0.769946	4.47E-05	1
ST140517TASK0002OUTPUT	C50A51_C50A92	59	Single	89	Mixture	0.769386	4.56E-05	1
ST140427TASK0001OUTPUT	C50A51_C50A92	23	Single	8	Single	0.768531	2.94E-05	2
ST140515TASK0001OUTPUT	C50A91_C50A52	52	Mixture	64	Average	0.768521	4.71E-05	1
ST140428TASK0001OUTPUT	C50A51_C50A92	64	Single	95	Mixture	0.768329	1.22E-04	1
ST140427TASK0001OUTPUT	C50A51_C50A92	21	Single	45	Average	0.768325	2.97E-05	1
ST140521TASK0001OUTPUT	C50A91_C50A52	63	Single	91	Mixture	0.768141	5.76E-03	1
ST140427TASK0001OUTPUT	C50A51_C50A92	62	Single	8	Single	0.767575	3.05E-05	2
ST140427TASK0001OUTPUT	C50A51_C50A92	21	Single	24	Single	0.767224	3.09E-05	1
ST140503TASK0002OUTPUT	C50A91_C50A52	27	Mixture	59	Single	0.766846	5.89E-03	1
ST140501TASK0001OUTPUT	C50A91_C50A52	58	Single	99	Single	0.766674	8.05E-05	1
ST140426TASK0001OUTPUT	C50A91_C50A52	24	Single	32	Single	0.766616	1.29E-04	1
ST140503TASK0002OUTPUT	C50A91_C50A52	16	Mixture	61	Single	0.766464	5.93E-03	1
ST140428TASK0001OUTPUT	C50A91_C50A52	20	Single	24	Average	0.765299	1.42E-03	1
ST140506TASK0001OUTPUT	C50A91_C50A52	31	Single	34	Single	0.764632	7.66E-02	1
ST140503TASK0002OUTPUT	C50A91_C50A52	22	Single	29	Mixture	0.764439	6.15E-03	1
ST140503TASK0002OUTPUT	C50A91_C50A52	20	Single	28	Average	0.764354	6.16E-03	1
ST140517TASK0002OUTPUT	C50A91_C50A52	46	Single	52	Single	0.76434	9.06E-04	1
ST140506TASK0001OUTPUT	C50A51_C50A92	34	Single	98	Average	0.764302	1.65E-02	1
ST140517TASK0002OUTPUT	C50A51_C50A92	27	Single	93	Single	0.76388	5.58E-05	1
ST140507TASK0001OUTPUT	C50A91_C50A52	82	Average	84	Single	0.763833	2.37E-03	1
ST140427TASK0001OUTPUT	C50A51_C50A92	27	Single	8	Single	0.763591	3.55E-05	2
ST140506TASK0001OUTPUT	C50A91_C50A52	60	Single	75	Average	0.763236	7.74E-02	2
ST140503TASK0002OUTPUT	C50A91_C50A52	44	Single	62	Single	0.762725	6.33E-03	1
ST140521TASK0001OUTPUT	C50A91_C50A52	51	Mixture	72	Single	0.762609	6.35E-03	2
ST140515TASK0001OUTPUT	C50A91_C50A52	21	Single	93	Average	0.762208	5.92E-05	1
ST140506TASK0001OUTPUT	C50A51_C50A92	101	Single	55	Single	0.761685	1.71E-02	1
ST140503TASK0002OUTPUT	C50A91_C50A52	48	Single	76	Mixture	0.761372	6.48E-03	1
ST140430TASK0001OUTPUT	C50A51_C50A92	55	Mixture	56	Mixture	0.761111	9.82E-04	1
ST140429TASK0001OUTPUT	C50A91_C50A52	25	Single	57	Single	0.760848	2.46E-04	1
ST140430TASK0001OUTPUT	C50A51_C50A92	71	Mixture	72	Mixture	0.760819	9.89E-04	1
ST140503TASK0002OUTPUT	C50A91_C50A52	86	Single	89	Single	0.760454	6.59E-03	1
ST140501TASK0001OUTPUT	C50A91_C50A52	101	Single	32	Single	0.760434	1.57E-04	1
ST140501TASK0001OUTPUT	C50A91_C50A52	25	Single	65	Single	0.760404	9.96E-05	1
ST140428TASK0001OUTPUT	C50A91_C50A52	59	Average	63	Average	0.760289	1.60E-03	1
ST140506TASK0001OUTPUT	C50A91_C50A52	46	Single	96	Single	0.75991	7.95E-02	1
ST140517TASK0002OUTPUT	C50A91_C50A52	18	Single	27	Single	0.759749	1.01E-03	1
ST140502TASK0001OUTPUT	C50A51_C50A92	24	Single	28	Single	0.759573	1.67E-05	1
ST140503TASK0002OUTPUT	C50A91_C50A52	22	Single	61	Single	0.758723	6.79E-03	1
ST140506TASK0001OUTPUT	C50A91_C50A52	51	Single	67	Single	0.758579	8.04E-02	1
ST140506TASK0001OUTPUT	C50A91_C50A52	92	Single	93	Outside	0.758389	8.05E-02	1
ST140429TASK0001OUTPUT	C50A91_C50A52	23	Single	63	Single	0.757465	2.72E-04	1
ST140503TASK0002OUTPUT	C50A91_C50A52	48	Single	94	Single	0.756913	7.00E-03	1
ST140503TASK0002OUTPUT	C50A91_C50A52	49	Single	53	Single	0.755445	7.17E-03	1
ST140503TASK0002OUTPUT	C50A91_C50A52	44	Single	89	Single	0.754562	7.28E-03	1
ST140430TASK0001OUTPUT	C50A91_C50A52	43	Average	60	Single	0.754365	1.82E-03	2
ST140517TASK0002OUTPUT	C50A51_C50A92	56	Mixture	92	Single	0.754327	7.80E-05	1
ST140503TASK0002OUTPUT	C50A91_C50A52	44	Single	47	Mixture	0.754207	7.32E-03	1
ST140503TASK0002OUTPUT	C50A91_C50A52	18	Single	81	Mixture	0.753938	7.36E-03	1
ST140503TASK0002OUTPUT	C50A91_C50A52	29	Mixture	58	Single	0.753849	7.37E-03	1
ST140501TASK0001OUTPUT	C50A91_C50A52	35	Mixture	56	Single	0.753709	1.24E-04	1
ST140427TASK0001OUTPUT	C50A51_C50A92	38	Single	53	Single	0.753694	5.12E-05	2
ST140427TASK0001OUTPUT	C50A51_C50A92	24	Single	45	Average	0.753566	5.14E-05	1
ST140503TASK0002OUTPUT	C50A51_C50A92	20	Average	47	Mixture	0.753196	8.11E-05	1
ST140428TASK0001OUTPUT	C50A91_C50A52	20	Single	26	Mixture	0.75254	1.90E-03	1
ST140517TASK0002OUTPUT	C50A91_C50A52	1	Single	99	Single	0.75252	1.21E-03	2
ST140515TASK0001OUTPUT	C50A91_C50A52	51	Average	84	Mixture	0.752239	8.38E-05	1
ST140503TASK0002OUTPUT	C50A91_C50A52	18	Single	30	Single	0.752104	7.58E-03	1
ST140517TASK0002OUTPUT	C50A51_C50A92	55	Mixture	93	Single	0.751861	8.49E-05	1
ST140503TASK0002OUTPUT	C50A91_C50A52	44	Single	46	Single	0.751794	7.62E-03	1
ST140507TASK0001OUTPUT	C50A51_C50A92	62	Single	65	Single	0.751485	1.34E-04	1
ST140503TASK0002OUTPUT	C50A91_C50A52	20	Single	58	Single	0.751303	7.69E-03	1
ST140521TASK0001OUTPUT	C50A91_C50A52	17	Single	49	Average	0.751107	7.71E-03	1
ST140515TASK0001OUTPUT	C50A91_C50A52	21	Single	57	Single	0.749951	9.05E-05	1
ST140427TASK0001OUTPUT	C50A51_C50A92	45	Average	64	Single	0.749884	5.86E-05	1
ST140427TASK0001OUTPUT	C50A51_C50A92	21	Single	8	Single	0.749734	5.90E-05	2
ST140506TASK0001OUTPUT	C50A91_C50A52	20	Single	59	Single	0.749696	8.61E-02	1
ST140502TASK0001OUTPUT	C50A51_C50A92	33	Single	75	Mixture	0.749568	2.49E-05	2
ST140517TASK0002OUTPUT	C50A91_C50A52	27	Single	32	Single	0.748804	1.32E-03	1
ST140503TASK0002OUTPUT	C50A91_C50A52	30	Single	79	Single	0.748784	8.01E-03	1
ST140503TASK0002OUTPUT	C50A91_C50A52	62	Single	89	Single	0.748767	8.01E-03	1
ST140428TASK0001OUTPUT	C50A91_C50A52	10	Single	68	Single	0.748736	2.06E-03	1
ST140427TASK0001OUTPUT	C50A51_C50A92	62	Single	64	Single	0.748247	6.21E-05	1
ST140427TASK0001OUTPUT	C50A51_C50A92	22	Single	8	Single	0.74778	6.32E-05	2
ST140503TASK0002OUTPUT	C50A51_C50A92	49	Mixture	78	Average	0.747447	9.85E-05	1
ST140427TASK0001OUTPUT	C50A51_C50A92	21	Single	38	Single	0.747243	6.44E-05	2
ST140430TASK0001OUTPUT	C50A51_C50A92	31	Single	8	Single	0.747081	1.37E-03	2
ST140429TASK0001OUTPUT	C50A91_C50A52	27	Single	63	Single	0.74697	3.68E-04	1
ST140503TASK0002OUTPUT	C50A91_C50A52	16	Mixture	44	Single	0.746822	8.27E-03	1
ST140507TASK0001OUTPUT	C50A51_C50A92	42	Single	44	Single	0.746547	1.56E-04	1
ST140521TASK0001OUTPUT	C50A91_C50A52	47	Mixture	86	Average	0.746507	8.31E-03	1
ST140503TASK0002OUTPUT	C50A91_C50A52	70	Single	94	Single	0.746037	8.38E-03	2
ST140503TASK0002OUTPUT	C50A91_C50A52	56	Single	62	Single	0.745537	8.44E-03	1
ST140517TASK0002OUTPUT	C50A51_C50A92	55	Mixture	87	Mixture	0.745474	1.05E-04	1
ST140427TASK0001OUTPUT	C50A51_C50A92	23	Single	64	Single	0.745326	6.88E-05	1
ST140426TASK0001OUTPUT	C50A51_C50A92	28	Single	66	Single	0.7451	5.99E-04	1
ST140503TASK0002OUTPUT	C50A91_C50A52	32	Mixture	58	Single	0.744861	8.54E-03	1
ST140429TASK0001OUTPUT	C50A91_C50A52	23	Single	61	Single	0.744645	3.93E-04	1
ST140515TASK0001OUTPUT	C50A51_C50A92	5	Single	74	Single	0.743989	1.47E-03	1
ST140427TASK0001OUTPUT	C50A51_C50A92	18	Single	8	Single	0.743987	7.21E-05	2
ST140515TASK0001OUTPUT	C50A51_C50A92	24	Single	26	Single	0.743809	1.48E-03	1
ST140426TASK0001OUTPUT	C50A51_C50A92	27	Single	33	Single	0.743308	6.27E-04	1
ST140502TASK0001OUTPUT	C50A91_C50A52	48	Average	61	Single	0.743148	2.08E-05	1
ST140521TASK0001OUTPUT	C50A91_C50A52	96	Single	97	Single	0.742838	8.82E-03	1
ST140426TASK0001OUTPUT	C50A91_C50A52	102	Single	67	Single	0.7427	2.70E-04	1
ST140517TASK0002OUTPUT	C50A51_C50A92	46	Single	57	Single	0.742658	1.15E-04	1
ST140521TASK0001OUTPUT	C50A51_C50A92	79	Single	86	Single	0.742535	7.57E-05	1
ST140503TASK0002OUTPUT	C50A91_C50A52	56	Single	58	Single	0.742344	8.89E-03	1
ST140521TASK0001OUTPUT	C50A91_C50A52	63	Single	90	Single	0.74223	8.90E-03	1
ST140517TASK0002OUTPUT	C50A91_C50A52	71	Single	77	Average	0.741447	1.56E-03	1
ST140429TASK0001OUTPUT	C50A51_C50A92	23	Outside	28	Outside	0.741426	7.87E-05	1
ST140507TASK0001OUTPUT	C50A51_C50A92	52	Single	83	Single	0.741177	1.85E-04	1
ST140521TASK0001OUTPUT	C50A91_C50A52	17	Single	47	Mixture	0.741154	9.05E-03	1
ST140503TASK0002OUTPUT	C50A51_C50A92	21	Average	47	Mixture	0.741135	1.21E-04	1
ST140429TASK0001OUTPUT	C50A91_C50A52	23	Single	57	Single	0.741126	4.33E-04	1
ST140521TASK0001OUTPUT	C50A51_C50A92	47	Single	48	Single	0.741104	7.95E-05	1
ST140503TASK0002OUTPUT	C50A91_C50A52	22	Single	58	Single	0.740931	9.09E-03	1
ST140512TASK0001OUTPUT	C50A91_C50A52	13	Single	25	Single	0.740724	9.95E-06	1
ST140517TASK0002OUTPUT	C50A51_C50A92	41	Single	93	Single	0.740675	1.23E-04	2
ST140517TASK0002OUTPUT	C50A91_C50A52	51	Single	52	Single	0.740605	1.59E-03	1
ST140430TASK0001OUTPUT	C50A51_C50A92	61	Mixture	93	Single	0.740377	1.60E-03	1
ST140426TASK0001OUTPUT	C50A91_C50A52	26	Single	32	Single	0.740331	2.89E-04	1
ST140427TASK0001OUTPUT	C50A51_C50A92	62	Single	99	Single	0.740276	8.18E-05	1
ST140427TASK0001OUTPUT	C50A51_C50A92	20	Single	53	Single	0.740275	8.18E-05	1
ST140427TASK0001OUTPUT	C50A91_C50A52	16	Single	22	Single	0.739997	2.36E-05	1
ST140426TASK0001OUTPUT	C50A91_C50A52	22	Single	23	Average	0.739885	4.48E-04	1
ST140503TASK0002OUTPUT	C50A51_C50A92	22	Mixture	47	Mixture	0.739762	1.27E-04	1
ST140517TASK0002OUTPUT	C50A91_C50A52	18	Single	59	Single	0.739494	1.63E-03	1
ST140521TASK0001OUTPUT	C50A91_C50A52	66	Single	72	Single	0.738505	9.44E-03	2
ST140430TASK0001OUTPUT	C50A51_C50A92	11	Single	56	Mixture	0.738171	1.68E-03	2
ST140506TASK0001OUTPUT	C50A51_C50A92	33	Single	56	Single	0.737849	2.32E-02	1
ST140503TASK0002OUTPUT	C50A51_C50A92	20	Average	30	Mixture	0.737734	1.35E-04	1
ST140503TASK0002OUTPUT	C50A51_C50A92	27	Mixture	30	Mixture	0.737694	1.35E-04	1
ST140426TASK0001OUTPUT	C50A51_C50A92	59	Single	8	Average	0.737672	7.25E-04	2
ST140521TASK0001OUTPUT	C50A91_C50A52	34	Average	87	Mixture	0.737388	9.61E-03	2
ST140506TASK0001OUTPUT	C50A91_C50A52	103	Single	36	Mixture	0.737126	9.46E-02	2
ST140430TASK0001OUTPUT	C50A51_C50A92	29	Single	31	Single	0.736922	1.72E-03	1
ST140506TASK0001OUTPUT	C50A91_C50A52	56	Mixture	83	Single	0.736842	9.48E-02	2
ST140512TASK0001OUTPUT	C50A51_C50A92	53	Single	87	Mixture	0.736734	2.67E-05	1
ST140517TASK0002OUTPUT	C50A91_C50A52	46	Single	54	Single	0.736531	1.74E-03	1
ST140507TASK0001OUTPUT	C50A91_C50A52	27	Single	31	Single	0.736312	4.10E-03	1
ST140427TASK0001OUTPUT	C50A51_C50A92	24	Single	33	Single	0.736242	9.37E-05	2
ST140507TASK0001OUTPUT	C50A91_C50A52	54	Mixture	79	Mixture	0.736107	4.12E-03	1
ST140428TASK0001OUTPUT	C50A91_C50A52	6	Single	77	Single	0.735896	2.70E-03	1
ST140503TASK0002OUTPUT	C50A91_C50A52	30	Single	46	Single	0.735401	9.91E-03	1
ST140428TASK0001OUTPUT	C50A91_C50A52	24	Average	26	Mixture	0.735251	2.73E-03	1
ST140501TASK0001OUTPUT	C50A51_C50A92	58	Mixture	7	Single	0.734907	1.18E-03	2
ST140506TASK0001OUTPUT	C50A91_C50A52	56	Mixture	67	Single	0.734618	9.63E-02	1
ST140503TASK0002OUTPUT	C50A91_C50A52	21	Single	28	Average	0.734539	1.00E-02	1
ST140506TASK0001OUTPUT	C50A51_C50A92	36	Single	91	Single	0.734166	2.43E-02	2
ST140426TASK0001OUTPUT	C50A91_C50A52	24	Single	36	Single	0.733573	3.51E-04	1
ST140503TASK0002OUTPUT	C50A91_C50A52	16	Mixture	49	Single	0.733473	1.02E-02	1
ST140521TASK0001OUTPUT	C50A91_C50A52	36	Single	84	Average	0.733451	1.02E-02	2
ST140515TASK0001OUTPUT	C50A91_C50A52	29	Mixture	32	Single	0.733383	1.55E-04	1
ST140507TASK0001OUTPUT	C50A91_C50A52	82	Average	85	Single	0.733186	4.35E-03	1
ST140517TASK0002OUTPUT	C50A51_C50A92	87	Mixture	89	Mixture	0.733024	1.57E-04	1
ST140503TASK0002OUTPUT	C50A51_C50A92	20	Average	21	Average	0.732893	1.57E-04	1
ST140430TASK0001OUTPUT	C50A91_C50A52	41	Single	60	Single	0.73278	2.87E-03	2
ST140426TASK0001OUTPUT	C50A91_C50A52	67	Single	69	Single	0.732768	3.59E-04	1
ST140512TASK0001OUTPUT	C50A51_C50A92	19	Single	22	Mixture	0.732586	3.13E-05	1
ST140502TASK0001OUTPUT	C50A91_C50A52	55	Average	58	Average	0.73209	2.13E-05	1
ST140430TASK0001OUTPUT	C50A91_C50A52	43	Average	66	Single	0.731755	2.93E-03	2
ST140506TASK0001OUTPUT	C50A91_C50A52	46	Single	55	Single	0.73167	9.83E-02	1
ST140503TASK0002OUTPUT	C50A51_C50A92	20	Average	55	Single	0.731639	1.64E-04	1
ST140501TASK0001OUTPUT	C50A51_C50A92	44	Mixture	9	Average	0.73156	1.28E-03	1
ST140429TASK0001OUTPUT	C50A51_C50A92	28	Outside	30	Single	0.731217	1.11E-04	1
ST140503TASK0002OUTPUT	C50A91_C50A52	22	Single	64	Single	0.731085	1.06E-02	1
ST140503TASK0002OUTPUT	C50A91_C50A52	44	Single	56	Single	0.730546	1.07E-02	1
ST140506TASK0001OUTPUT	C50A91_C50A52	103	Single	31	Single	0.730537	9.91E-02	1
ST140503TASK0002OUTPUT	C50A91_C50A52	28	Average	58	Single	0.730401	1.07E-02	1
ST140503TASK0002OUTPUT	C50A51_C50A92	79	Average	82	Average	0.730295	1.71E-04	1
ST140521TASK0001OUTPUT	C50A91_C50A52	26	Single	54	Single	0.729944	1.08E-02	1
ST140521TASK0001OUTPUT	C50A91_C50A52	56	Single	94	Single	0.729693	1.08E-02	1
ST140426TASK0001OUTPUT	C50A91_C50A52	19	Single	25	Single	0.729489	3.93E-04	1
ST140507TASK0001OUTPUT	C50A91_C50A52	31	Single	65	Single	0.729399	4.66E-03	1
ST140506TASK0001OUTPUT	C50A51_C50A92	24	Single	63	Single	0.729214	2.58E-02	1
ST140506TASK0001OUTPUT	C50A91_C50A52	20	Single	75	Average	0.729084	1.00E-01	2
ST140506TASK0001OUTPUT	C50A91_C50A52	78	Single	80	Single	0.729051	1.00E-01	1
ST140521TASK0001OUTPUT	C50A51_C50A92	72	Mixture	97	Mixture	0.729027	1.19E-04	2
ST140427TASK0001OUTPUT	C50A51_C50A92	41	Mixture	45	Average	0.728978	1.78E-04	2
ST140521TASK0001OUTPUT	C50A91_C50A52	56	Single	72	Single	0.728671	1.10E-02	2
ST140517TASK0002OUTPUT	C50A51_C50A92	57	Single	59	Single	0.728099	1.83E-04	1
ST140503TASK0002OUTPUT	C50A91_C50A52	44	Single	53	Single	0.728083	1.11E-02	1
ST140506TASK0001OUTPUT	C50A91_C50A52	75	Average	77	Mixture	0.727892	1.01E-01	1
ST140427TASK0001OUTPUT	C50A51_C50A92	22	Single	27	Single	0.727664	1.24E-04	1
ST140430TASK0001OUTPUT	C50A51_C50A92	26	Single	58	Mixture	0.727645	2.11E-03	1
ST140517TASK0002OUTPUT	C50A51_C50A92	57	Single	89	Mixture	0.72714	1.88E-04	1
ST140430TASK0001OUTPUT	C50A51_C50A92	26	Single	33	Single	0.727108	2.13E-03	1
ST140501TASK0001OUTPUT	C50A91_C50A52	65	Single	69	Single	0.726571	2.85E-04	1
ST140503TASK0002OUTPUT	C50A91_C50A52	29	Mixture	44	Single	0.726549	1.13E-02	1
ST140521TASK0001OUTPUT	C50A91_C50A52	63	Single	75	Mixture	0.726546	1.13E-02	2
ST140521TASK0001OUTPUT	C50A91_C50A52	17	Single	28	Single	0.726512	1.13E-02	1
ST140521TASK0001OUTPUT	C50A91_C50A52	17	Single	65	Single	0.725043	1.16E-02	1
ST140426TASK0001OUTPUT	C50A51_C50A92	26	Single	58	Single	0.72482	9.96E-04	1
ST140427TASK0001OUTPUT	C50A51_C50A92	11	Single	18	Single	0.724639	2.03E-04	2
ST140512TASK0001OUTPUT	C50A91_C50A52	19	Single	25	Single	0.724578	1.92E-05	1
ST140517TASK0002OUTPUT	C50A91_C50A52	18	Single	52	Single	0.72448	2.25E-03	1
ST140503TASK0002OUTPUT	C50A91_C50A52	60	Single	64	Single	0.724415	1.17E-02	1
ST140521TASK0001OUTPUT	C50A51_C50A92	85	Average	86	Single	0.724343	2.05E-04	1
ST140429TASK0001OUTPUT	C50A51_C50A92	21	Single	28	Outside	0.724208	1.38E-04	1
ST140503TASK0002OUTPUT	C50A51_C50A92	21	Average	27	Mixture	0.723979	2.07E-04	1
ST140427TASK0001OUTPUT	C50A91_C50A52	22	Single	24	Single	0.723539	4.36E-05	1
ST140430TASK0001OUTPUT	C50A51_C50A92	55	Mixture	61	Mixture	0.723482	2.30E-03	1
ST140517TASK0002OUTPUT	C50A51_C50A92	55	Mixture	89	Mixture	0.723022	2.13E-04	1
ST140427TASK0001OUTPUT	C50A51_C50A92	53	Single	62	Single	0.722657	1.45E-04	1
ST140521TASK0001OUTPUT	C50A91_C50A52	60	Single	66	Single	0.722213	1.21E-02	1
ST140521TASK0001OUTPUT	C50A91_C50A52	62	Single	91	Mixture	0.722095	1.21E-02	1
ST140517TASK0002OUTPUT	C50A51_C50A92	18	Single	66	Single	0.72164	2.22E-04	1
ST140427TASK0001OUTPUT	C50A51_C50A92	53	Single	8	Single	0.72107	1.53E-04	2
ST140503TASK0002OUTPUT	C50A91_C50A52	47	Mixture	56	Single	0.720316	1.24E-02	1
ST140503TASK0002OUTPUT	C50A91_C50A52	32	Mixture	56	Single	0.720098	1.25E-02	1
ST140521TASK0001OUTPUT	C50A91_C50A52	32	Single	60	Single	0.719832	1.25E-02	1
ST140503TASK0002OUTPUT	C50A91_C50A52	35	Mixture	67	Single	0.719404	1.26E-02	1
ST140503TASK0002OUTPUT	C50A51_C50A92	26	Single	49	Mixture	0.719095	2.39E-04	1
ST140430TASK0001OUTPUT	C50A91_C50A52	57	Single	60	Single	0.718976	3.76E-03	1
ST140501TASK0001OUTPUT	C50A91_C50A52	13	Single	35	Mixture	0.718755	3.56E-04	2
ST140512TASK0001OUTPUT	C50A51_C50A92	19	Single	49	Single	0.718429	5.24E-05	1
ST140506TASK0001OUTPUT	C50A91_C50A52	51	Single	89	Single	0.718348	1.08E-01	1
ST140426TASK0001OUTPUT	C50A91_C50A52	32	Single	69	Single	0.718137	5.35E-04	1
ST140521TASK0001OUTPUT	C50A91_C50A52	58	Single	65	Single	0.718013	1.28E-02	1
ST140426TASK0001OUTPUT	C50A51_C50A92	26	Single	27	Single	0.717668	1.18E-03	1
ST140501TASK0001OUTPUT	C50A91_C50A52	58	Single	65	Single	0.7176	3.68E-04	1
ST140430TASK0001OUTPUT	C50A91_C50A52	60	Single	66	Single	0.717443	3.87E-03	1
ST140502TASK0001OUTPUT	C50A91_C50A52	48	Average	67	Single	0.71738	7.96E-05	1
ST140503TASK0002OUTPUT	C50A91_C50A52	30	Single	32	Mixture	0.717355	1.30E-02	1
ST140503TASK0002OUTPUT	C50A91_C50A52	56	Single	7	Single	0.716961	1.30E-02	2
ST140506TASK0001OUTPUT	C50A51_C50A92	50	Single	98	Average	0.716835	2.98E-02	1
ST140503TASK0002OUTPUT	C50A91_C50A52	64	Single	89	Single	0.716199	1.32E-02	1
ST140503TASK0002OUTPUT	C50A51_C50A92	32	Mixture	47	Mixture	0.716158	2.61E-04	1
ST140517TASK0002OUTPUT	C50A51_C50A92	87	Mixture	93	Single	0.715942	2.63E-04	1
ST140428TASK0001OUTPUT	C50A91_C50A52	10	Single	46	Single	0.715781	3.99E-03	1
ST140503TASK0002OUTPUT	C50A91_C50A52	20	Single	22	Single	0.715638	1.33E-02	1
ST140506TASK0001OUTPUT	C50A91_C50A52	31	Single	99	Single	0.715485	1.10E-01	1
ST140521TASK0001OUTPUT	C50A91_C50A52	45	Single	84	Average	0.715282	1.33E-02	1
ST140506TASK0001OUTPUT	C50A91_C50A52	78	Single	83	Single	0.715042	1.10E-01	1
ST140430TASK0001OUTPUT	C50A91_C50A52	26	Single	65	Single	0.714915	4.06E-03	1
ST140503TASK0002OUTPUT	C50A91_C50A52	22	Single	30	Single	0.714711	1.34E-02	1
ST140521TASK0001OUTPUT	C50A91_C50A52	48	Single	57	Single	0.714687	1.35E-02	1
ST140427TASK0001OUTPUT	C50A51_C50A92	52	Single	62	Single	0.714616	1.86E-04	1
ST140515TASK0001OUTPUT	C50A51_C50A92	51	Mixture	58	Single	0.714384	2.77E-03	1
ST140427TASK0001OUTPUT	C50A91_C50A52	98	Mixture	99	Single	0.714291	6.06E-05	1
ST140502TASK0001OUTPUT	C50A91_C50A52	62	Mixture	97	Single	0.714225	4.17E-05	1
ST140507TASK0001OUTPUT	C50A51_C50A92	32	Single	59	Single	0.714154	4.05E-04	1
ST140430TASK0001OUTPUT	C50A91_C50A52	56	Single	58	Single	0.714113	4.12E-03	1
ST140426TASK0001OUTPUT	C50A91_C50A52	102	Single	69	Single	0.713328	6.06E-04	1
ST140507TASK0001OUTPUT	C50A51_C50A92	32	Single	56	Single	0.712013	4.29E-04	1
ST140521TASK0001OUTPUT	C50A91_C50A52	49	Average	90	Single	0.711842	1.40E-02	1
ST140517TASK0002OUTPUT	C50A91_C50A52	46	Single	61	Single	0.711838	2.91E-03	1
ST140521TASK0001OUTPUT	C50A51_C50A92	46	Single	79	Single	0.711326	2.06E-04	1
ST140427TASK0001OUTPUT	C50A51_C50A92	45	Average	8	Single	0.711156	2.07E-04	2
ST140521TASK0001OUTPUT	C50A91_C50A52	62	Single	66	Single	0.711014	1.42E-02	1
ST140426TASK0001OUTPUT	C50A91_C50A52	36	Single	69	Single	0.710729	6.48E-04	1
ST140502TASK0001OUTPUT	C50A51_C50A92	24	Single	26	Single	0.710579	9.98E-05	1
ST140429TASK0001OUTPUT	C50A91_C50A52	25	Single	27	Single	0.709991	9.63E-04	1
ST140430TASK0001OUTPUT	C50A91_C50A52	43	Average	61	Single	0.709392	4.49E-03	2
ST140502TASK0001OUTPUT	C50A91_C50A52	97	Single	98	Mixture	0.709255	4.98E-05	1
ST140506TASK0001OUTPUT	C50A91_C50A52	51	Single	78	Single	0.708993	1.15E-01	2
ST140503TASK0002OUTPUT	C50A91_C50A52	48	Single	52	Single	0.708786	1.46E-02	1
ST140427TASK0001OUTPUT	C50A51_C50A92	18	Single	53	Single	0.708253	2.26E-04	1
ST140430TASK0001OUTPUT	C50A91_C50A52	41	Single	43	Average	0.708136	4.60E-03	1
ST140503TASK0002OUTPUT	C50A51_C50A92	20	Average	32	Mixture	0.707892	3.31E-04	1
ST140427TASK0001OUTPUT	C50A51_C50A92	27	Single	64	Single	0.707541	2.30E-04	1
ST140506TASK0001OUTPUT	C50A51_C50A92	33	Single	99	Single	0.70753	3.30E-02	1
ST140521TASK0001OUTPUT	C50A91_C50A52	47	Mixture	49	Average	0.707488	1.49E-02	1
ST140515TASK0001OUTPUT	C50A51_C50A92	53	Single	66	Average	0.707247	3.19E-03	1
ST140429TASK0001OUTPUT	C50A91_C50A52	71	Single	95	Average	0.706077	1.06E-03	2
ST140503TASK0002OUTPUT	C50A91_C50A52	47	Mixture	58	Single	0.705833	1.52E-02	1
ST140517TASK0002OUTPUT	C50A51_C50A92	27	Single	41	Single	0.705527	3.53E-04	2
ST140427TASK0001OUTPUT	C50A51_C50A92	27	Single	53	Single	0.705384	2.46E-04	1
ST140503TASK0002OUTPUT	C50A51_C50A92	47	Mixture	56	Single	0.705129	3.57E-04	1
ST140429TASK0001OUTPUT	C50A51_C50A92	58	Single	60	Single	0.704861	2.49E-04	1
ST140503TASK0002OUTPUT	C50A91_C50A52	20	Single	30	Single	0.704843	1.54E-02	1
ST140428TASK0001OUTPUT	C50A51_C50A92	4	Single	68	Single	0.704839	7.52E-04	1
ST140427TASK0001OUTPUT	C50A51_C50A92	22	Single	64	Single	0.704679	2.51E-04	1
ST140507TASK0001OUTPUT	C50A51_C50A92	48	Single	87	Single	0.704592	5.23E-04	1
ST140517TASK0002OUTPUT	C50A91_C50A52	51	Single	59	Single	0.704496	3.36E-03	1
ST140501TASK0001OUTPUT	C50A91_C50A52	35	Mixture	65	Single	0.704143	5.30E-04	1
ST140515TASK0001OUTPUT	C50A91_C50A52	84	Mixture	86	Single	0.704017	3.68E-04	1
ST140503TASK0002OUTPUT	C50A51_C50A92	5	Average	70	Single	0.703579	3.73E-04	2
ST140503TASK0002OUTPUT	C50A91_C50A52	28	Average	64	Single	0.703481	1.57E-02	1
ST140507TASK0001OUTPUT	C50A51_C50A92	50	Single	75	Mixture	0.703359	5.41E-04	2
ST140428TASK0001OUTPUT	C50A91_C50A52	34	Single	96	Average	0.702542	5.08E-03	2
ST140427TASK0001OUTPUT	C50A51_C50A92	40	Single	64	Single	0.702453	3.85E-04	2
ST140506TASK0001OUTPUT	C50A91_C50A52	56	Mixture	60	Single	0.702332	1.20E-01	1
ST140503TASK0002OUTPUT	C50A91_C50A52	2	Single	27	Mixture	0.702272	1.60E-02	2
ST140426TASK0001OUTPUT	C50A51_C50A92	36	Single	98	Single	0.702261	1.67E-03	1
ST140427TASK0001OUTPUT	C50A51_C50A92	22	Single	24	Single	0.702258	2.69E-04	1
ST140506TASK0001OUTPUT	C50A91_C50A52	36	Mixture	60	Single	0.701882	1.20E-01	2
ST140521TASK0001OUTPUT	C50A91_C50A52	36	Single	45	Single	0.701088	1.62E-02	2
ST140503TASK0002OUTPUT	C50A91_C50A52	20	Single	21	Single	0.700943	1.63E-02	1
ST140427TASK0001OUTPUT	C50A51_C50A92	24	Single	38	Single	0.700896	2.80E-04	2
ST140427TASK0001OUTPUT	C50A91_C50A52	73	Single	98	Mixture	0.700851	9.54E-05	2
ST140517TASK0002OUTPUT	C50A91_C50A52	89	Single	92	Single	0.700767	3.61E-03	1
ST140503TASK0002OUTPUT	C50A91_C50A52	81	Mixture	89	Single	0.70072	1.63E-02	1
ST140512TASK0001OUTPUT	C50A51_C50A92	19	Single	54	Single	0.700362	9.70E-05	1
ST140503TASK0002OUTPUT	C50A91_C50A52	27	Mixture	32	Mixture	0.700321	1.64E-02	1
ST140515TASK0001OUTPUT	C50A91_C50A52	51	Average	81	Mixture	0.700155	4.10E-04	1
ST140430TASK0001OUTPUT	C50A51_C50A92	78	Mixture	9	Single	0.700026	3.66E-03	1
ST140506TASK0001OUTPUT	C50A91_C50A52	29	Single	36	Mixture	0.699681	1.22E-01	2
ST140506TASK0001OUTPUT	C50A91_C50A52	56	Mixture	69	Single	0.699335	1.22E-01	1
ST140515TASK0001OUTPUT	C50A51_C50A92	35	Single	68	Mixture	0.699307	3.71E-03	1
ST140521TASK0001OUTPUT	C50A91_C50A52	66	Single	96	Single	0.699248	1.66E-02	1
ST140521TASK0001OUTPUT	C50A91_C50A52	62	Single	94	Single	0.698811	1.67E-02	1
ST140507TASK0001OUTPUT	C50A51_C50A92	75	Mixture	76	Mixture	0.698767	6.09E-04	1
ST140507TASK0001OUTPUT	C50A51_C50A92	42	Single	76	Mixture	0.698495	6.13E-04	2
ST140430TASK0001OUTPUT	C50A91_C50A52	59	Single	60	Single	0.698199	5.48E-03	1
ST140427TASK0001OUTPUT	C50A51_C50A92	52	Single	99	Single	0.698109	3.03E-04	1
ST140521TASK0001OUTPUT	C50A51_C50A92	47	Single	86	Single	0.698042	3.04E-04	1
ST140521TASK0001OUTPUT	C50A51_C50A92	66	Single	67	Single	0.697914	3.05E-04	1
ST140503TASK0002OUTPUT	C50A91_C50A52	27	Mixture	56	Single	0.697704	1.70E-02	1
ST140503TASK0002OUTPUT	C50A91_C50A52	20	Single	70	Single	0.697562	1.70E-02	2
ST140501TASK0001OUTPUT	C50A51_C50A92	35	Mixture	97	Single	0.69676	2.71E-03	1
ST140427TASK0001OUTPUT	C50A51_C50A92	20	Single	36	Single	0.696657	3.16E-04	2
ST140507TASK0001OUTPUT	C50A51_C50A92	64	Single	94	Single	0.696545	6.45E-04	1
ST140503TASK0002OUTPUT	C50A91_C50A52	67	Single	98	Single	0.696496	1.73E-02	2
ST140507TASK0001OUTPUT	C50A51_C50A92	56	Single	86	Single	0.696418	6.47E-04	1
ST140521TASK0001OUTPUT	C50A51_C50A92	31	Single	91	Mixture	0.695826	4.60E-04	1
ST140506TASK0001OUTPUT	C50A91_C50A52	92	Single	99	Single	0.695588	1.25E-01	1
ST140517TASK0002OUTPUT	C50A91_C50A52	46	Single	57	Single	0.695497	3.99E-03	1
ST140502TASK0001OUTPUT	C50A91_C50A52	96	Single	98	Mixture	0.695316	8.05E-05	1
ST140507TASK0001OUTPUT	C50A51_C50A92	42	Single	85	Outside	0.695032	6.70E-04	1
ST140507TASK0001OUTPUT	C50A91_C50A52	56	Average	74	Mixture	0.694881	8.38E-03	2
ST140426TASK0001OUTPUT	C50A51_C50A92	26	Single	28	Single	0.694214	1.99E-03	1
ST140521TASK0001OUTPUT	C50A91_C50A52	17	Single	35	Single	0.694032	1.78E-02	2
ST140502TASK0001OUTPUT	C50A91_C50A52	51	Mixture	55	Average	0.693713	8.50E-05	1
ST140521TASK0001OUTPUT	C50A51_C50A92	33	Single	66	Single	0.693483	3.45E-04	1
BR130827TASK0002OUTPUT	C50A51_C50A92	35	Single	37	Average	0.693355	1.30E-07	1
ST140521TASK0001OUTPUT	C50A51_C50A92	72	Mixture	74	Mixture	0.693235	3.48E-04	1
ST140503TASK0002OUTPUT	C50A91_C50A52	67	Single	79	Single	0.692516	1.82E-02	2
ST140430TASK0001OUTPUT	C50A91_C50A52	28	Single	29	Single	0.691947	6.11E-03	1
ST140515TASK0001OUTPUT	C50A51_C50A92	88	Single	93	Single	0.691773	4.27E-03	1
ST140503TASK0002OUTPUT	C50A91_C50A52	27	Mixture	29	Mixture	0.691554	1.84E-02	1
ST140502TASK0001OUTPUT	C50A91_C50A52	26	Single	30	Single	0.691487	9.15E-05	1
ST140517TASK0002OUTPUT	C50A91_C50A52	71	Single	79	Average	0.69124	4.32E-03	1
ST140426TASK0001OUTPUT	C50A51_C50A92	27	Single	35	Single	0.691134	2.12E-03	1
ST140512TASK0001OUTPUT	C50A51_C50A92	43	Single	54	Single	0.691068	1.31E-04	1
ST140426TASK0001OUTPUT	C50A51_C50A92	26	Single	30	Average	0.691026	2.13E-03	1
ST140501TASK0001OUTPUT	C50A91_C50A52	13	Single	25	Single	0.691026	7.41E-04	2
ST140503TASK0002OUTPUT	C50A91_C50A52	44	Single	64	Single	0.691009	1.85E-02	1
ST140512TASK0001OUTPUT	C50A91_C50A52	33	Single	57	Single	0.691003	9.29E-05	2
ST140521TASK0001OUTPUT	C50A91_C50A52	47	Mixture	87	Mixture	0.690652	1.86E-02	1
ST140506TASK0001OUTPUT	C50A91_C50A52	29	Single	56	Mixture	0.690512	1.29E-01	1
ST140506TASK0001OUTPUT	C50A91_C50A52	95	Single	96	Single	0.690237	1.29E-01	1
ST140503TASK0002OUTPUT	C50A91_C50A52	49	Single	62	Single	0.690187	1.87E-02	1
ST140517TASK0002OUTPUT	C50A51_C50A92	41	Single	89	Mixture	0.690158	5.35E-04	2
ST140521TASK0001OUTPUT	C50A91_C50A52	54	Single	65	Single	0.690123	1.88E-02	1
ST140427TASK0001OUTPUT	C50A51_C50A92	31	Single	6	Single	0.689953	3.81E-04	2
ST140521TASK0001OUTPUT	C50A91_C50A52	19	Single	75	Mixture	0.689671	1.89E-02	2
ST140503TASK0002OUTPUT	C50A91_C50A52	16	Mixture	79	Single	0.689487	1.89E-02	1
ST140507TASK0001OUTPUT	C50A91_C50A52	47	Mixture	92	Single	0.689203	9.16E-03	1
ST140506TASK0001OUTPUT	C50A51_C50A92	33	Single	98	Average	0.688905	4.01E-02	1
ST140429TASK0001OUTPUT	C50A91_C50A52	56	Single	96	Mixture	0.688832	1.57E-03	1
ST140517TASK0002OUTPUT	C50A91_C50A52	51	Single	61	Single	0.68866	4.52E-03	1
ST140521TASK0001OUTPUT	C50A51_C50A92	67	Single	95	Single	0.688322	3.98E-04	1
ST140428TASK0001OUTPUT	C50A91_C50A52	77	Single	96	Average	0.688299	6.50E-03	2
ST140506TASK0001OUTPUT	C50A91_C50A52	51	Single	80	Single	0.688273	1.31E-01	2
ST140430TASK0001OUTPUT	C50A91_C50A52	29	Single	58	Single	0.688191	6.51E-03	1
ST140521TASK0001OUTPUT	C50A91_C50A52	17	Single	86	Average	0.688006	1.93E-02	1
ST140521TASK0001OUTPUT	C50A91_C50A52	52	Single	57	Single	0.687977	1.93E-02	1
ST140502TASK0001OUTPUT	C50A51_C50A92	26	Single	29	Single	0.687972	2.03E-04	1
ST140517TASK0002OUTPUT	C50A91_C50A52	73	Average	74	Single	0.687935	4.58E-03	1
ST140503TASK0002OUTPUT	C50A91_C50A52	21	Single	58	Single	0.687606	1.94E-02	1
ST140427TASK0001OUTPUT	C50A51_C50A92	38	Single	45	Average	0.687524	4.07E-04	2
ST140502TASK0001OUTPUT	C50A91_C50A52	18	Single	42	Average	0.68738	1.47E-04	2
ST140501TASK0001OUTPUT	C50A91_C50A52	21	Mixture	30	Mixture	0.687351	8.12E-04	1
ST140506TASK0001OUTPUT	C50A91_C50A52	34	Single	67	Single	0.686971	1.32E-01	1
ST140426TASK0001OUTPUT	C50A91_C50A52	16	Single	56	Mixture	0.686662	1.65E-03	1
ST140517TASK0002OUTPUT	C50A91_C50A52	25	Single	46	Single	0.686329	4.72E-03	1
ST140521TASK0001OUTPUT	C50A91_C50A52	90	Single	91	Mixture	0.686171	1.97E-02	1
ST140502TASK0001OUTPUT	C50A91_C50A52	18	Single	24	Single	0.686074	1.53E-04	1
ST140517TASK0002OUTPUT	C50A91_C50A52	59	Single	73	Average	0.685948	4.75E-03	2
ST140506TASK0001OUTPUT	C50A91_C50A52	66	Average	93	Outside	0.685923	1.32E-01	1
ST140503TASK0002OUTPUT	C50A91_C50A52	29	Mixture	47	Mixture	0.685592	1.99E-02	1
ST140429TASK0001OUTPUT	C50A91_C50A52	27	Single	57	Single	0.685538	1.69E-03	1
ST140507TASK0001OUTPUT	C50A91_C50A52	81	Mixture	89	Single	0.685404	9.72E-03	1
ST140506TASK0001OUTPUT	C50A51_C50A92	62	Single	63	Single	0.685101	4.17E-02	1
ST140430TASK0001OUTPUT	C50A91_C50A52	26	Single	28	Single	0.685029	6.86E-03	1
ST140517TASK0002OUTPUT	C50A91_C50A52	52	Single	54	Single	0.684867	4.85E-03	1
ST140521TASK0001OUTPUT	C50A51_C50A92	47	Single	79	Single	0.684708	4.39E-04	1
ST140517TASK0002OUTPUT	C50A51_C50A92	27	Single	89	Mixture	0.684668	6.17E-04	1
ST140506TASK0001OUTPUT	C50A91_C50A52	31	Single	56	Mixture	0.684657	1.33E-01	1
ST140521TASK0001OUTPUT	C50A51_C50A92	47	Single	54	Single	0.684644	4.40E-04	1
ST140428TASK0001OUTPUT	C50A91_C50A52	58	Single	63	Average	0.684606	6.91E-03	1
ST140503TASK0002OUTPUT	C50A51_C50A92	21	Average	56	Single	0.684497	6.20E-04	1
ST140521TASK0001OUTPUT	C50A91_C50A52	62	Single	87	Mixture	0.684411	2.02E-02	1
BR130827TASK0002OUTPUT	C50A51_C50A92	35	Single	38	Average	0.684345	2.18E-07	1
ST140521TASK0001OUTPUT	C50A91_C50A52	49	Average	75	Mixture	0.684323	2.02E-02	2
ST140503TASK0002OUTPUT	C50A91_C50A52	18	Single	7	Single	0.68424	2.02E-02	2
ST140427TASK0001OUTPUT	C50A51_C50A92	11	Single	20	Single	0.684102	6.26E-04	2
ST140501TASK0001OUTPUT	C50A91_C50A52	35	Mixture	88	Single	0.684021	8.81E-04	2
ST140517TASK0002OUTPUT	C50A51_C50A92	46	Single	59	Single	0.683989	6.28E-04	1
ST140503TASK0002OUTPUT	C50A91_C50A52	16	Mixture	62	Single	0.683914	2.03E-02	1
ST140427TASK0001OUTPUT	C50A51_C50A92	24	Single	62	Single	0.683909	4.49E-04	1
ST140427TASK0001OUTPUT	C50A51_C50A92	27	Single	38	Single	0.683908	4.49E-04	2
ST140503TASK0002OUTPUT	C50A91_C50A52	22	Single	32	Mixture	0.68381	2.03E-02	1
ST140517TASK0002OUTPUT	C50A91_C50A52	41	Average	46	Single	0.6835	4.97E-03	2
ST140427TASK0001OUTPUT	C50A51_C50A92	33	Single	34	Average	0.682968	4.60E-04	1
ST140427TASK0001OUTPUT	C50A51_C50A92	36	Single	45	Average	0.682547	4.65E-04	2
ST140427TASK0001OUTPUT	C50A51_C50A92	31	Single	8	Single	0.682186	4.70E-04	2
ST140503TASK0002OUTPUT	C50A51_C50A92	47	Mixture	54	Mixture	0.682182	6.58E-04	1
ST140430TASK0001OUTPUT	C50A51_C50A92	26	Single	29	Single	0.681643	5.13E-03	1
ST140429TASK0001OUTPUT	C50A91_C50A52	59	Single	63	Single	0.681614	1.84E-03	1
ST140427TASK0001OUTPUT	C50A51_C50A92	21	Single	64	Single	0.681596	4.77E-04	1
ST140506TASK0001OUTPUT	C50A51_C50A92	56	Single	99	Single	0.681575	4.32E-02	1
ST140426TASK0001OUTPUT	C50A91_C50A52	32	Single	36	Single	0.68147	1.31E-03	1
ST140501TASK0001OUTPUT	C50A91_C50A52	24	Single	28	Single	0.681286	9.42E-04	1
ST140427TASK0001OUTPUT	C50A51_C50A92	24	Single	64	Single	0.681204	4.83E-04	1
ST140521TASK0001OUTPUT	C50A51_C50A92	48	Single	54	Single	0.681157	4.83E-04	1
ST140429TASK0001OUTPUT	C50A91_C50A52	19	Single	23	Single	0.681068	1.86E-03	1
ST140430TASK0001OUTPUT	C50A51_C50A92	61	Mixture	66	Single	0.680978	5.19E-03	1
ST140506TASK0001OUTPUT	C50A91_C50A52	92	Single	98	Average	0.680843	1.37E-01	1
ST140503TASK0002OUTPUT	C50A91_C50A52	28	Average	29	Mixture	0.680714	2.11E-02	1
ST140427TASK0001OUTPUT	C50A51_C50A92	21	Single	36	Single	0.680652	4.90E-04	2
ST140428TASK0001OUTPUT	C50A91_C50A52	17	Single	37	Single	0.680412	7.40E-03	1
ST140430TASK0001OUTPUT	C50A91_C50A52	100	Single	96	Average	0.680353	7.41E-03	1
ST140517TASK0002OUTPUT	C50A91_C50A52	25	Single	51	Single	0.680107	5.27E-03	1
ST140515TASK0001OUTPUT	C50A51_C50A92	54	Single	55	Single	0.680073	5.28E-03	1
ST140506TASK0001OUTPUT	C50A91_C50A52	20	Single	36	Mixture	0.680061	1.37E-01	2
ST140430TASK0001OUTPUT	C50A91_C50A52	60	Single	61	Single	0.680051	7.45E-03	1
ST140501TASK0001OUTPUT	C50A91_C50A52	24	Single	30	Mixture	0.679807	9.76E-04	1
ST140430TASK0001OUTPUT	C50A91_C50A52	57	Single	59	Single	0.679456	7.52E-03	1
ST140426TASK0001OUTPUT	C50A91_C50A52	23	Average	69	Single	0.679434	1.93E-03	1
ST140427TASK0001OUTPUT	C50A51_C50A92	20	Single	23	Single	0.679306	5.07E-04	1
ST140426TASK0001OUTPUT	C50A91_C50A52	23	Average	56	Mixture	0.679289	1.93E-03	1
ST140429TASK0001OUTPUT	C50A91_C50A52	47	Single	58	Average	0.678922	2.73E-03	2
ST140426TASK0001OUTPUT	C50A51_C50A92	6	Average	75	Average	0.678854	2.73E-03	1
ST140521TASK0001OUTPUT	C50A91_C50A52	25	Single	65	Single	0.678663	2.17E-02	1
ST140430TASK0001OUTPUT	C50A91_C50A52	56	Single	66	Single	0.678474	7.64E-03	1
ST140506TASK0001OUTPUT	C50A51_C50A92	95	Single	98	Average	0.678451	4.45E-02	1
ST140503TASK0002OUTPUT	C50A91_C50A52	22	Single	56	Single	0.678431	2.17E-02	1
ST140503TASK0002OUTPUT	C50A91_C50A52	21	Single	37	Single	0.678389	2.18E-02	2
ST140506TASK0001OUTPUT	C50A51_C50A92	33	Single	72	Single	0.678322	4.46E-02	2
ST140427TASK0001OUTPUT	C50A51_C50A92	33	Single	53	Single	0.678167	5.23E-04	2
ST140517TASK0002OUTPUT	C50A91_C50A52	4	Single	41	Average	0.678163	5.46E-03	1
ST140507TASK0001OUTPUT	C50A51_C50A92	82	Outside	89	Outside	0.678129	1.42E-03	1
ST140521TASK0001OUTPUT	C50A91_C50A52	62	Single	72	Single	0.67801	2.19E-02	2
ST140503TASK0002OUTPUT	C50A51_C50A92	18	Average	20	Average	0.677931	7.32E-04	1
ST140427TASK0001OUTPUT	C50A51_C50A92	11	Single	21	Single	0.677832	7.34E-04	2
ST140507TASK0001OUTPUT	C50A91_C50A52	51	Average	89	Single	0.677736	1.09E-02	1
ST140429TASK0001OUTPUT	C50A91_C50A52	25	Single	63	Single	0.677162	2.02E-03	1
ST140503TASK0002OUTPUT	C50A91_C50A52	26	Single	86	Single	0.677125	2.21E-02	1
ST140428TASK0001OUTPUT	C50A91_C50A52	24	Average	31	Single	0.677002	7.83E-03	1
ST140506TASK0001OUTPUT	C50A91_C50A52	20	Single	24	Single	0.676954	1.40E-01	1
ST140503TASK0002OUTPUT	C50A51_C50A92	20	Average	62	Single	0.676652	7.56E-04	1
ST140503TASK0002OUTPUT	C50A91_C50A52	48	Single	7	Single	0.676556	2.22E-02	2
ST140430TASK0001OUTPUT	C50A91_C50A52	43	Average	99	Single	0.6765	7.89E-03	2
ST140501TASK0001OUTPUT	C50A91_C50A52	62	Mixture	96	Single	0.676315	1.06E-03	1
ST140506TASK0001OUTPUT	C50A91_C50A52	77	Mixture	97	Single	0.676123	1.40E-01	2
ST140515TASK0001OUTPUT	C50A91_C50A52	54	Mixture	81	Mixture	0.676123	7.66E-04	1
ST140502TASK0001OUTPUT	C50A91_C50A52	62	Mixture	96	Single	0.675716	1.52E-04	1
ST140426TASK0001OUTPUT	C50A91_C50A52	22	Single	32	Single	0.675658	1.50E-03	1
ST140426TASK0001OUTPUT	C50A91_C50A52	22	Single	66	Single	0.675458	1.50E-03	1
ST140521TASK0001OUTPUT	C50A91_C50A52	36	Single	63	Single	0.675436	2.26E-02	2
ST140503TASK0002OUTPUT	C50A51_C50A92	22	Mixture	55	Single	0.675428	7.80E-04	1
ST140501TASK0001OUTPUT	C50A51_C50A92	40	Single	46	Single	0.675362	4.09E-03	1
ST140503TASK0002OUTPUT	C50A51_C50A92	21	Average	30	Mixture	0.675326	7.82E-04	1
ST140521TASK0001OUTPUT	C50A91_C50A52	87	Mixture	94	Single	0.675274	2.26E-02	1
ST140521TASK0001OUTPUT	C50A51_C50A92	55	Single	79	Single	0.675095	5.67E-04	1
ST140426TASK0001OUTPUT	C50A51_C50A92	63	Single	98	Single	0.675058	2.95E-03	1
ST140503TASK0002OUTPUT	C50A51_C50A92	78	Average	79	Average	0.675018	7.88E-04	1
ST140515TASK0001OUTPUT	C50A91_C50A52	30	Single	97	Single	0.674841	7.91E-04	1
ST140503TASK0002OUTPUT	C50A91_C50A52	22	Single	27	Mixture	0.674706	2.28E-02	1
ST140427TASK0001OUTPUT	C50A51_C50A92	18	Single	24	Single	0.674637	5.74E-04	1
ST140430TASK0001OUTPUT	C50A91_C50A52	43	Average	62	Single	0.674542	8.14E-03	2
ST140517TASK0002OUTPUT	C50A51_C50A92	18	Single	24	Average	0.674367	8.00E-04	1
ST140517TASK0002OUTPUT	C50A51_C50A92	33	Mixture	55	Mixture	0.674361	8.00E-04	2
ST140503TASK0002OUTPUT	C50A91_C50A52	62	Single	79	Single	0.674271	2.29E-02	1
ST140507TASK0001OUTPUT	C50A91_C50A52	49	Mixture	89	Single	0.674138	1.15E-02	1
ST140503TASK0002OUTPUT	C50A91_C50A52	59	Single	67	Single	0.67398	2.30E-02	2
ST140430TASK0001OUTPUT	C50A51_C50A92	11	Single	44	Average	0.67395	5.87E-03	1
ST140426TASK0001OUTPUT	C50A91_C50A52	22	Single	69	Single	0.673913	1.56E-03	1
ST140427TASK0001OUTPUT	C50A51_C50A92	18	Single	23	Single	0.673901	5.85E-04	1
ST140503TASK0002OUTPUT	C50A51_C50A92	62	Single	93	Single	0.673872	8.10E-04	1
ST140502TASK0001OUTPUT	C50A91_C50A52	61	Single	67	Single	0.673779	2.22E-04	1
ST140503TASK0002OUTPUT	C50A91_C50A52	28	Average	44	Single	0.673573	2.31E-02	1
ST140427TASK0001OUTPUT	C50A51_C50A92	11	Single	45	Average	0.673483	8.18E-04	2
ST140512TASK0001OUTPUT	C50A91_C50A52	54	Single	57	Single	0.673058	1.20E-04	1
ST140512TASK0001OUTPUT	C50A91_C50A52	65	Single	67	Single	0.672791	1.66E-04	1
ST140503TASK0002OUTPUT	C50A91_C50A52	30	Single	61	Single	0.672765	2.33E-02	1
ST140427TASK0001OUTPUT	C50A51_C50A92	34	Average	45	Average	0.672746	6.02E-04	2
ST140515TASK0001OUTPUT	C50A51_C50A92	9	Mixture	97	Single	0.672673	6.00E-03	2
ST140515TASK0001OUTPUT	C50A91_C50A52	18	Mixture	95	Single	0.672662	8.35E-04	1
ST140429TASK0001OUTPUT	C50A91_C50A52	23	Single	28	Single	0.672626	2.22E-03	1
ST140517TASK0002OUTPUT	C50A91_C50A52	51	Single	89	Single	0.67246	6.02E-03	1
ST140427TASK0001OUTPUT	C50A91_C50A52	73	Single	99	Single	0.672202	2.33E-04	2
ST140426TASK0001OUTPUT	C50A51_C50A92	59	Single	74	Single	0.672079	3.12E-03	2
ST140512TASK0001OUTPUT	C50A91_C50A52	63	Mixture	91	Single	0.671743	1.25E-04	1
ST140503TASK0002OUTPUT	C50A51_C50A92	21	Average	22	Mixture	0.671625	8.56E-04	1
ST140502TASK0001OUTPUT	C50A91_C50A52	39	Single	61	Single	0.671464	2.38E-04	2
ST140503TASK0002OUTPUT	C50A51_C50A92	5	Average	79	Average	0.671446	8.60E-04	1
ST140503TASK0002OUTPUT	C50A91_C50A52	56	Single	61	Single	0.671111	2.38E-02	1
ST140521TASK0001OUTPUT	C50A91_C50A52	86	Average	90	Single	0.670255	2.40E-02	1
ST140427TASK0001OUTPUT	C50A51_C50A92	11	Single	8	Single	0.670085	8.89E-04	1
ST140521TASK0001OUTPUT	C50A91_C50A52	22	Single	26	Single	0.670034	2.41E-02	1
ST140512TASK0001OUTPUT	C50A91_C50A52	14	Single	18	Single	0.669824	1.33E-04	1
ST140506TASK0001OUTPUT	C50A51_C50A92	60	Single	63	Single	0.669793	4.84E-02	1
ST140517TASK0002OUTPUT	C50A91_C50A52	25	Single	54	Single	0.66936	6.35E-03	1
ST140521TASK0001OUTPUT	C50A51_C50A92	31	Single	33	Single	0.669312	6.58E-04	1
ST140517TASK0002OUTPUT	C50A91_C50A52	52	Single	57	Single	0.669273	6.36E-03	1
ST140430TASK0001OUTPUT	C50A51_C50A92	61	Mixture	97	Single	0.669084	6.38E-03	1
ST140521TASK0001OUTPUT	C50A91_C50A52	17	Single	48	Single	0.66882	2.44E-02	1
ST140503TASK0002OUTPUT	C50A91_C50A52	33	Single	90	Single	0.668762	2.45E-02	1
ST140501TASK0001OUTPUT	C50A91_C50A52	65	Single	88	Single	0.668532	1.27E-03	2
ST140503TASK0002OUTPUT	C50A51_C50A92	49	Mixture	79	Average	0.668519	9.23E-04	1
ST140429TASK0001OUTPUT	C50A51_C50A92	19	Outside	30	Single	0.668342	6.74E-04	1
ST140427TASK0001OUTPUT	C50A51_C50A92	23	Single	38	Single	0.668043	6.79E-04	2
ST140426TASK0001OUTPUT	C50A51_C50A92	25	Single	63	Single	0.667729	3.40E-03	1
ST140427TASK0001OUTPUT	C50A51_C50A92	20	Single	8	Single	0.667511	6.89E-04	2
ST140427TASK0001OUTPUT	C50A51_C50A92	11	Single	24	Single	0.667507	9.46E-04	2
ST140426TASK0001OUTPUT	C50A51_C50A92	35	Single	98	Single	0.667473	3.42E-03	1
ST140502TASK0001OUTPUT	C50A51_C50A92	78	Single	8	Average	0.667258	3.68E-04	1
ST140427TASK0001OUTPUT	C50A51_C50A92	33	Single	42	Single	0.667159	9.54E-04	1
ST140501TASK0001OUTPUT	C50A91_C50A52	25	Single	56	Single	0.667001	1.32E-03	1
ST140506TASK0001OUTPUT	C50A91_C50A52	72	Single	93	Outside	0.666963	1.48E-01	2
ST140430TASK0001OUTPUT	C50A91_C50A52	57	Single	96	Average	0.666566	9.23E-03	1
ST140427TASK0001OUTPUT	C50A91_C50A52	60	Single	62	Single	0.666556	2.75E-04	1
ST140502TASK0001OUTPUT	C50A51_C50A92	7	Mixture	9	Mixture	0.666495	3.76E-04	1
ST140506TASK0001OUTPUT	C50A91_C50A52	60	Single	77	Mixture	0.666455	1.48E-01	2
ST140428TASK0001OUTPUT	C50A51_C50A92	20	Single	25	Single	0.666112	1.85E-03	1
ST140429TASK0001OUTPUT	C50A91_C50A52	20	Single	23	Single	0.665954	2.55E-03	1
ST140503TASK0002OUTPUT	C50A91_C50A52	16	Mixture	28	Average	0.665911	2.53E-02	1
ST140427TASK0001OUTPUT	C50A51_C50A92	20	Single	45	Average	0.665896	7.17E-04	1
ST140521TASK0001OUTPUT	C50A51_C50A92	46	Single	86	Single	0.665781	7.19E-04	1
ST140426TASK0001OUTPUT	C50A51_C50A92	27	Single	28	Single	0.665479	3.55E-03	1
ST140430TASK0001OUTPUT	C50A51_C50A92	42	Single	64	Mixture	0.665311	6.79E-03	2
ST140506TASK0001OUTPUT	C50A91_C50A52	74	Single	96	Single	0.665267	1.49E-01	2
ST140429TASK0001OUTPUT	C50A91_C50A52	25	Single	61	Single	0.665252	2.59E-03	1
ST140503TASK0002OUTPUT	C50A91_C50A52	22	Single	70	Single	0.665228	2.55E-02	2
ST140506TASK0001OUTPUT	C50A91_C50A52	69	Single	92	Single	0.664708	1.50E-01	1
ST140428TASK0001OUTPUT	C50A91_C50A52	40	Single	9	Single	0.664655	9.51E-03	1
ST140515TASK0001OUTPUT	C50A91_C50A52	47	Average	51	Average	0.664622	1.01E-03	1
ST140517TASK0002OUTPUT	C50A91_C50A52	54	Single	57	Single	0.664344	6.90E-03	1
ST140429TASK0001OUTPUT	C50A91_C50A52	27	Single	28	Single	0.66429	2.64E-03	1
ST140521TASK0001OUTPUT	C50A91_C50A52	34	Average	62	Single	0.66415	2.58E-02	2
ST140521TASK0001OUTPUT	C50A91_C50A52	62	Single	63	Single	0.664051	2.59E-02	1
ST140521TASK0001OUTPUT	C50A91_C50A52	26	Single	86	Average	0.663875	2.59E-02	1
ST140512TASK0001OUTPUT	C50A91_C50A52	31	Single	50	Single	0.663825	1.60E-04	1
ST140507TASK0001OUTPUT	C50A51_C50A92	22	Single	63	Single	0.663725	1.42E-03	1
ST140430TASK0001OUTPUT	C50A91_C50A52	59	Single	96	Average	0.663679	9.65E-03	1
ST140427TASK0001OUTPUT	C50A51_C50A92	20	Single	24	Single	0.663572	7.60E-04	1
ST140428TASK0001OUTPUT	C50A91_C50A52	41	Single	94	Average	0.663559	9.67E-03	2
ST140427TASK0001OUTPUT	C50A51_C50A92	27	Single	45	Average	0.663548	7.61E-04	1
ST140503TASK0002OUTPUT	C50A91_C50A52	47	Mixture	49	Single	0.663451	2.60E-02	1
ST140512TASK0001OUTPUT	C50A91_C50A52	12	Single	54	Single	0.663198	2.22E-04	1
ST140430TASK0001OUTPUT	C50A51_C50A92	26	Single	8	Single	0.663044	7.05E-03	2
ST140507TASK0001OUTPUT	C50A51_C50A92	44	Single	76	Mixture	0.662923	1.44E-03	2
ST140515TASK0001OUTPUT	C50A51_C50A92	69	Average	73	Average	0.662903	7.07E-03	1
ST140521TASK0001OUTPUT	C50A91_C50A52	57	Single	58	Single	0.662809	2.62E-02	1
ST140427TASK0001OUTPUT	C50A51_C50A92	21	Single	22	Single	0.662778	7.76E-04	1
ST140426TASK0001OUTPUT	C50A91_C50A52	19	Single	47	Single	0.662756	2.72E-03	2
ST140515TASK0001OUTPUT	C50A91_C50A52	47	Average	54	Mixture	0.66264	1.06E-03	1
ST140521TASK0001OUTPUT	C50A91_C50A52	66	Single	70	Single	0.662561	2.63E-02	2
ST140430TASK0001OUTPUT	C50A51_C50A92	94	Single	97	Single	0.662297	7.14E-03	1
ST140517TASK0002OUTPUT	C50A51_C50A92	18	Single	29	Single	0.662021	1.08E-03	1
ST140427TASK0001OUTPUT	C50A51_C50A92	20	Single	62	Single	0.661994	7.91E-04	1
ST140503TASK0002OUTPUT	C50A51_C50A92	20	Average	26	Single	0.661759	1.09E-03	1
ST140430TASK0001OUTPUT	C50A51_C50A92	56	Mixture	97	Single	0.661326	7.26E-03	1
ST140506TASK0001OUTPUT	C50A91_C50A52	24	Single	55	Single	0.661094	1.53E-01	1
ST140501TASK0001OUTPUT	C50A91_C50A52	56	Single	99	Single	0.661047	1.51E-03	1
ST140506TASK0001OUTPUT	C50A91_C50A52	89	Single	96	Single	0.660993	1.53E-01	1
ST140515TASK0001OUTPUT	C50A51_C50A92	51	Mixture	88	Single	0.660892	7.31E-03	1
ST140428TASK0001OUTPUT	C50A91_C50A52	11	Average	34	Single	0.660866	1.01E-02	1
ST140517TASK0002OUTPUT	C50A51_C50A92	92	Single	97	Single	0.66082	1.11E-03	1
ST140503TASK0002OUTPUT	C50A51_C50A92	21	Average	32	Mixture	0.660635	1.11E-03	1
ST140430TASK0001OUTPUT	C50A51_C50A92	55	Mixture	93	Single	0.660482	7.36E-03	1
ST140503TASK0002OUTPUT	C50A51_C50A92	1	Mixture	56	Single	0.660371	1.12E-03	2
ST140507TASK0001OUTPUT	C50A91_C50A52	51	Average	84	Single	0.660363	1.40E-02	1
ST140426TASK0001OUTPUT	C50A51_C50A92	28	Single	58	Single	0.660195	3.92E-03	1
ST140517TASK0002OUTPUT	C50A51_C50A92	55	Mixture	59	Single	0.66015	1.13E-03	1
ST140515TASK0001OUTPUT	C50A91_C50A52	18	Mixture	7	Single	0.660148	1.13E-03	2
ST140426TASK0001OUTPUT	C50A91_C50A52	36	Single	66	Single	0.660071	2.10E-03	1
ST140429TASK0001OUTPUT	C50A91_C50A52	55	Single	63	Single	0.660069	2.87E-03	1
ST140426TASK0001OUTPUT	C50A91_C50A52	25	Single	47	Single	0.659922	2.88E-03	2
ST140503TASK0002OUTPUT	C50A91_C50A52	30	Single	56	Single	0.65983	2.72E-02	1
ST140429TASK0001OUTPUT	C50A91_C50A52	56	Single	97	Single	0.659745	2.89E-03	1
ST140503TASK0002OUTPUT	C50A91_C50A52	28	Average	7	Single	0.659694	2.72E-02	2
ST140507TASK0001OUTPUT	C50A51_C50A92	92	Single	93	Single	0.659429	1.56E-03	1
ST140426TASK0001OUTPUT	C50A91_C50A52	22	Single	24	Single	0.659362	2.13E-03	1
ST140502TASK0001OUTPUT	C50A91_C50A52	18	Single	26	Single	0.659293	3.38E-04	1
ST140503TASK0002OUTPUT	C50A91_C50A52	29	Mixture	62	Single	0.659252	2.73E-02	1
ST140503TASK0002OUTPUT	C50A91_C50A52	20	Single	44	Single	0.659043	2.74E-02	1
ST140503TASK0002OUTPUT	C50A51_C50A92	20	Average	27	Mixture	0.65904	1.16E-03	1
ST140502TASK0001OUTPUT	C50A91_C50A52	55	Average	61	Single	0.658906	2.52E-04	1
ST140515TASK0001OUTPUT	C50A91_C50A52	21	Single	90	Mixture	0.658869	1.16E-03	1
ST140503TASK0002OUTPUT	C50A91_C50A52	22	Single	59	Single	0.658437	2.76E-02	1
ST140503TASK0002OUTPUT	C50A91_C50A52	29	Mixture	60	Single	0.658403	2.76E-02	1
ST140429TASK0001OUTPUT	C50A91_C50A52	59	Single	95	Average	0.658349	2.97E-03	1
ST140430TASK0001OUTPUT	C50A51_C50A92	56	Mixture	61	Mixture	0.658333	7.62E-03	1
ST140426TASK0001OUTPUT	C50A91_C50A52	32	Single	47	Single	0.658323	2.97E-03	2
ST140503TASK0002OUTPUT	C50A91_C50A52	30	Single	67	Single	0.658255	2.77E-02	2
ST140512TASK0001OUTPUT	C50A91_C50A52	13	Single	14	Single	0.657628	1.93E-04	1
ST140507TASK0001OUTPUT	C50A91_C50A52	79	Mixture	82	Average	0.657135	1.47E-02	1
ST140517TASK0002OUTPUT	C50A51_C50A92	57	Single	61	Single	0.657085	1.21E-03	1
ST140427TASK0001OUTPUT	C50A51_C50A92	21	Single	52	Single	0.657028	8.94E-04	1
ST140506TASK0001OUTPUT	C50A91_C50A52	55	Single	89	Single	0.656998	1.56E-01	1
ST140427TASK0001OUTPUT	C50A91_C50A52	61	Average	64	Single	0.656629	3.64E-04	1
ST140521TASK0001OUTPUT	C50A51_C50A92	28	Single	50	Single	0.656622	9.03E-04	1
ST140507TASK0001OUTPUT	C50A51_C50A92	44	Single	85	Outside	0.656508	1.67E-03	1
ST140430TASK0001OUTPUT	C50A51_C50A92	43	Single	64	Mixture	0.656497	7.85E-03	2
ST140430TASK0001OUTPUT	C50A51_C50A92	11	Single	49	Single	0.656479	7.85E-03	1
ST140428TASK0001OUTPUT	C50A91_C50A52	17	Single	96	Average	0.656363	1.08E-02	2
ST140507TASK0001OUTPUT	C50A51_C50A92	32	Single	63	Single	0.656118	1.68E-03	1
ST140427TASK0001OUTPUT	C50A51_C50A92	27	Single	99	Single	0.655993	9.16E-04	1
ST140429TASK0001OUTPUT	C50A91_C50A52	57	Single	63	Single	0.655924	3.12E-03	1
ST140427TASK0001OUTPUT	C50A51_C50A92	45	Average	52	Single	0.655807	9.21E-04	1
ST140427TASK0001OUTPUT	C50A51_C50A92	64	Single	9	Average	0.655797	9.21E-04	2
ST140502TASK0001OUTPUT	C50A91_C50A52	102	Average	42	Average	0.655777	3.72E-04	2
ST140515TASK0001OUTPUT	C50A91_C50A52	47	Average	84	Mixture	0.655688	1.25E-03	1
ST140515TASK0001OUTPUT	C50A51_C50A92	67	Mixture	72	Single	0.655672	7.96E-03	1
ST140501TASK0001OUTPUT	C50A91_C50A52	58	Single	68	Single	0.655578	1.70E-03	1
ST140503TASK0002OUTPUT	C50A91_C50A52	44	Single	81	Mixture	0.655414	2.86E-02	1
ST140503TASK0002OUTPUT	C50A51_C50A92	47	Mixture	49	Mixture	0.655361	1.26E-03	1
ST140503TASK0002OUTPUT	C50A51_C50A92	20	Average	56	Single	0.654929	1.27E-03	1
ST140427TASK0001OUTPUT	C50A51_C50A92	24	Single	27	Single	0.654859	9.42E-04	1
ST140517TASK0002OUTPUT	C50A91_C50A52	26	Single	52	Single	0.65458	8.10E-03	1
ST140503TASK0002OUTPUT	C50A91_C50A52	61	Single	79	Single	0.654514	2.89E-02	1
ST140517TASK0002OUTPUT	C50A91_C50A52	54	Single	61	Single	0.654481	8.11E-03	1
ST140430TASK0001OUTPUT	C50A51_C50A92	41	Single	44	Average	0.654342	8.13E-03	1
ST140429TASK0001OUTPUT	C50A91_C50A52	19	Single	25	Single	0.654298	3.22E-03	1
ST140521TASK0001OUTPUT	C50A91_C50A52	48	Single	65	Single	0.65423	2.90E-02	1
ST140430TASK0001OUTPUT	C50A91_C50A52	60	Single	62	Single	0.653907	1.12E-02	1
ST140426TASK0001OUTPUT	C50A91_C50A52	32	Single	75	Single	0.653838	3.25E-03	2
ST140426TASK0001OUTPUT	C50A51_C50A92	33	Single	36	Single	0.653768	4.42E-03	1
ST140507TASK0001OUTPUT	C50A91_C50A52	52	Single	59	Single	0.653697	1.54E-02	1
ST140503TASK0002OUTPUT	C50A91_C50A52	47	Mixture	52	Single	0.653442	2.92E-02	1
ST140427TASK0001OUTPUT	C50A51_C50A92	33	Single	41	Mixture	0.653224	1.32E-03	1
ST140503TASK0002OUTPUT	C50A51_C50A92	26	Single	48	Single	0.65304	1.33E-03	1
ST140521TASK0001OUTPUT	C50A91_C50A52	26	Single	57	Single	0.653022	2.94E-02	1
ST140517TASK0002OUTPUT	C50A51_C50A92	46	Single	55	Mixture	0.652928	1.33E-03	1
ST140426TASK0001OUTPUT	C50A51_C50A92	25	Single	66	Single	0.652866	4.49E-03	1
ST140517TASK0002OUTPUT	C50A91_C50A52	25	Single	61	Single	0.652842	8.33E-03	1
ST140427TASK0001OUTPUT	C50A51_C50A92	20	Single	21	Single	0.652705	9.92E-04	1
ST140512TASK0001OUTPUT	C50A51_C50A92	43	Single	49	Single	0.652691	4.06E-04	1
ST140521TASK0001OUTPUT	C50A91_C50A52	17	Single	26	Single	0.652521	2.95E-02	1
ST140429TASK0001OUTPUT	C50A91_C50A52	20	Single	27	Single	0.652501	3.33E-03	1
ST140521TASK0001OUTPUT	C50A51_C50A92	96	Single	97	Mixture	0.652232	1.00E-03	1
ST140503TASK0002OUTPUT	C50A91_C50A52	21	Single	44	Single	0.652078	2.97E-02	1
ST140506TASK0001OUTPUT	C50A91_C50A52	20	Single	69	Single	0.651925	1.61E-01	1
ST140427TASK0001OUTPUT	C50A51_C50A92	41	Mixture	8	Single	0.651831	1.37E-03	1
ST140503TASK0002OUTPUT	C50A91_C50A52	22	Single	44	Single	0.651749	2.98E-02	1
ST140503TASK0002OUTPUT	C50A51_C50A92	49	Mixture	86	Mixture	0.651431	1.38E-03	1
ST140430TASK0001OUTPUT	C50A51_C50A92	29	Single	61	Mixture	0.651417	8.52E-03	1
ST140506TASK0001OUTPUT	C50A91_C50A52	20	Single	60	Single	0.651314	1.61E-01	1
ST140426TASK0001OUTPUT	C50A51_C50A92	33	Single	58	Single	0.651279	4.63E-03	1
ST140426TASK0001OUTPUT	C50A51_C50A92	35	Single	36	Single	0.65088	4.66E-03	1
ST140429TASK0001OUTPUT	C50A91_C50A52	40	Single	70	Single	0.650814	3.44E-03	1
ST140503TASK0002OUTPUT	C50A91_C50A52	27	Mixture	64	Single	0.650738	3.01E-02	1
ST140507TASK0001OUTPUT	C50A51_C50A92	48	Single	75	Mixture	0.650555	1.90E-03	2
ST140427TASK0001OUTPUT	C50A51_C50A92	18	Single	38	Single	0.650524	1.05E-03	2
ST140427TASK0001OUTPUT	C50A51_C50A92	11	Single	41	Mixture	0.650412	1.41E-03	1
ST140430TASK0001OUTPUT	C50A91_C50A52	41	Single	62	Single	0.650176	1.18E-02	2
ST140503TASK0002OUTPUT	C50A91_C50A52	21	Single	27	Mixture	0.650156	3.03E-02	1
ST140429TASK0001OUTPUT	C50A91_C50A52	11	Single	20	Single	0.65001	3.50E-03	2
ST140429TASK0001OUTPUT	C50A91_C50A52	17	Single	27	Single	0.649952	3.50E-03	1
ST140430TASK0001OUTPUT	C50A91_C50A52	43	Average	57	Single	0.649904	1.19E-02	2
ST140507TASK0001OUTPUT	C50A91_C50A52	27	Single	93	Single	0.64963	1.63E-02	1
ST140426TASK0001OUTPUT	C50A51_C50A92	63	Single	64	Single	0.649504	4.78E-03	1
ST140507TASK0001OUTPUT	C50A91_C50A52	38	Single	53	Single	0.649341	1.63E-02	2
ST140430TASK0001OUTPUT	C50A91_C50A52	37	Average	38	Average	0.649094	1.20E-02	1
ST140427TASK0001OUTPUT	C50A51_C50A92	64	Single	8	Single	0.64906	1.08E-03	2
ST140428TASK0001OUTPUT	C50A91_C50A52	1	Single	72	Single	0.649054	1.20E-02	1
ST140506TASK0001OUTPUT	C50A51_C50A92	34	Single	50	Single	0.649011	5.86E-02	1
ST140521TASK0001OUTPUT	C50A91_C50A52	22	Single	7	Single	0.64899	3.07E-02	2
ST140512TASK0001OUTPUT	C50A51_C50A92	49	Single	54	Single	0.648466	4.55E-04	1
ST140503TASK0002OUTPUT	C50A91_C50A52	44	Single	52	Single	0.648409	3.09E-02	1
ST140517TASK0002OUTPUT	C50A51_C50A92	18	Single	56	Mixture	0.648282	1.48E-03	1
ST140517TASK0002OUTPUT	C50A91_C50A52	28	Single	60	Single	0.647935	9.00E-03	1
ST140517TASK0002OUTPUT	C50A91_C50A52	77	Average	79	Average	0.647519	9.06E-03	1
ST140501TASK0001OUTPUT	C50A51_C50A92	3	Single	36	Single	0.647419	6.70E-03	2
ST140426TASK0001OUTPUT	C50A51_C50A92	68	Single	69	Single	0.647388	4.96E-03	1
ST140429TASK0001OUTPUT	C50A91_C50A52	25	Single	5	Single	0.646887	3.71E-03	2
ST140517TASK0002OUTPUT	C50A51_C50A92	56	Mixture	59	Single	0.646742	1.53E-03	1
ST140428TASK0001OUTPUT	C50A51_C50A92	24	Single	5	Single	0.646422	2.78E-03	2
BR130827TASK0002OUTPUT	C50A51_C50A92	37	Average	38	Average	0.646402	1.61E-06	1
ST140429TASK0001OUTPUT	C50A51_C50A92	23	Outside	30	Single	0.646028	1.16E-03	1
ST140426TASK0001OUTPUT	C50A91_C50A52	23	Average	36	Single	0.645665	3.80E-03	1
ST140430TASK0001OUTPUT	C50A91_C50A52	33	Single	61	Single	0.645536	1.27E-02	1
ST140503TASK0002OUTPUT	C50A91_C50A52	64	Single	90	Single	0.645456	3.20E-02	1
ST140521TASK0001OUTPUT	C50A91_C50A52	36	Single	90	Single	0.645433	3.20E-02	2
ST140507TASK0001OUTPUT	C50A91_C50A52	65	Single	94	Single	0.645353	1.72E-02	1
ST140507TASK0001OUTPUT	C50A91_C50A52	51	Average	82	Average	0.645265	1.72E-02	1
ST140502TASK0001OUTPUT	C50A91_C50A52	58	Average	62	Mixture	0.645013	3.74E-04	1
ST140502TASK0001OUTPUT	C50A51_C50A92	8	Average	9	Mixture	0.644898	6.68E-04	1
ST140429TASK0001OUTPUT	C50A91_C50A52	20	Single	65	Single	0.644883	3.86E-03	1
ST140503TASK0002OUTPUT	C50A91_C50A52	18	Single	56	Single	0.644882	3.22E-02	1
ST140426TASK0001OUTPUT	C50A51_C50A92	25	Single	58	Single	0.644827	5.19E-03	1
ST140426TASK0001OUTPUT	C50A91_C50A52	22	Single	26	Single	0.644669	2.88E-03	1
ST140502TASK0001OUTPUT	C50A91_C50A52	42	Average	67	Single	0.64456	6.74E-04	2
ST140506TASK0001OUTPUT	C50A91_C50A52	59	Single	63	Single	0.644452	1.67E-01	1
ST140517TASK0002OUTPUT	C50A91_C50A52	4	Single	88	Single	0.644388	9.51E-03	2
ST140501TASK0001OUTPUT	C50A51_C50A92	92	Single	96	Single	0.644063	7.09E-03	1
ST140428TASK0001OUTPUT	C50A91_C50A52	33	Single	72	Single	0.643982	1.29E-02	1
ST140517TASK0002OUTPUT	C50A91_C50A52	32	Single	66	Single	0.643693	9.61E-03	1
ST140512TASK0001OUTPUT	C50A91_C50A52	42	Average	67	Single	0.643611	3.89E-04	1
ST140429TASK0001OUTPUT	C50A51_C50A92	30	Single	32	Single	0.643528	1.23E-03	1
ST140507TASK0001OUTPUT	C50A51_C50A92	62	Single	93	Single	0.643505	2.20E-03	1
ST140517TASK0002OUTPUT	C50A91_C50A52	54	Single	59	Single	0.642824	9.75E-03	1
ST140515TASK0001OUTPUT	C50A91_C50A52	7	Single	97	Single	0.64276	1.68E-03	2
ST140521TASK0001OUTPUT	C50A91_C50A52	47	Mixture	90	Single	0.642706	3.29E-02	1
ST140517TASK0002OUTPUT	C50A51_C50A92	56	Mixture	57	Single	0.642703	1.68E-03	1
ST140517TASK0002OUTPUT	C50A91_C50A52	27	Single	73	Average	0.642666	9.77E-03	2
ST140517TASK0002OUTPUT	C50A91_C50A52	98	Mixture	99	Single	0.642659	9.77E-03	1
ST140426TASK0001OUTPUT	C50A51_C50A92	25	Single	64	Single	0.642637	5.40E-03	1
ST140428TASK0001OUTPUT	C50A91_C50A52	24	Average	58	Single	0.64254	1.32E-02	1
ST140503TASK0002OUTPUT	C50A51_C50A92	39	Single	56	Single	0.64254	1.68E-03	2
ST140517TASK0002OUTPUT	C50A51_C50A92	57	Single	92	Single	0.642447	1.69E-03	1
ST140503TASK0002OUTPUT	C50A91_C50A52	26	Single	47	Mixture	0.642402	3.31E-02	1
ST140427TASK0001OUTPUT	C50A51_C50A92	24	Single	34	Average	0.64239	1.27E-03	2
ST140502TASK0001OUTPUT	C50A51_C50A92	32	Single	59	Single	0.642347	7.13E-04	1
ST140517TASK0002OUTPUT	C50A91_C50A52	18	Single	54	Single	0.642331	9.82E-03	1
ST140521TASK0001OUTPUT	C50A51_C50A92	60	Average	85	Average	0.641895	1.71E-03	1
ST140503TASK0002OUTPUT	C50A51_C50A92	22	Mixture	56	Single	0.641862	1.71E-03	1
ST140501TASK0001OUTPUT	C50A91_C50A52	30	Mixture	35	Mixture	0.641823	2.28E-03	1
ST140521TASK0001OUTPUT	C50A91_C50A52	32	Single	56	Single	0.641744	3.33E-02	1
ST140512TASK0001OUTPUT	C50A91_C50A52	91	Single	93	Average	0.641623	4.11E-04	1
ST140428TASK0001OUTPUT	C50A91_C50A52	26	Mixture	58	Single	0.641291	1.34E-02	1
ST140517TASK0002OUTPUT	C50A91_C50A52	4	Single	61	Single	0.641019	1.00E-02	2
ST140503TASK0002OUTPUT	C50A51_C50A92	62	Single	64	Single	0.641011	1.74E-03	1
ST140503TASK0002OUTPUT	C50A51_C50A92	47	Mixture	55	Single	0.640979	1.74E-03	1
BR130827TASK0002OUTPUT	C50A91_C50A52	33	Single	35	Single	0.640766	1.04E-07	1
ST140503TASK0002OUTPUT	C50A91_C50A52	58	Single	61	Single	0.640747	3.37E-02	1
ST140430TASK0001OUTPUT	C50A91_C50A52	40	Average	44	Average	0.64067	1.36E-02	1
ST140426TASK0001OUTPUT	C50A91_C50A52	66	Single	69	Single	0.640454	3.14E-03	1
ST140521TASK0001OUTPUT	C50A51_C50A92	35	Mixture	50	Single	0.640367	1.33E-03	2
ST140428TASK0001OUTPUT	C50A51_C50A92	59	Single	71	Single	0.640077	4.22E-03	2
ST140429TASK0001OUTPUT	C50A91_C50A52	20	Single	32	Single	0.639855	4.24E-03	1
ST140430TASK0001OUTPUT	C50A91_C50A52	59	Single	66	Single	0.639793	1.37E-02	1
ST140506TASK0001OUTPUT	C50A91_C50A52	34	Single	36	Mixture	0.639765	1.71E-01	2
ST140428TASK0001OUTPUT	C50A51_C50A92	35	Single	77	Single	0.639305	3.21E-03	1
ST140501TASK0001OUTPUT	C50A51_C50A92	43	Average	44	Mixture	0.63928	7.67E-03	1
ST140507TASK0001OUTPUT	C50A51_C50A92	50	Single	87	Single	0.638514	2.45E-03	1
ST140521TASK0001OUTPUT	C50A51_C50A92	33	Single	72	Mixture	0.638494	1.38E-03	2
ST140430TASK0001OUTPUT	C50A91_C50A52	57	Single	66	Single	0.637604	1.42E-02	1
ST140515TASK0001OUTPUT	C50A51_C50A92	73	Average	74	Single	0.637521	1.06E-02	1
ST140517TASK0002OUTPUT	C50A91_C50A52	41	Average	73	Average	0.637498	1.06E-02	1
ST140426TASK0001OUTPUT	C50A51_C50A92	64	Single	69	Single	0.637453	5.91E-03	1
ST140521TASK0001OUTPUT	C50A91_C50A52	48	Single	75	Mixture	0.637432	3.49E-02	2
ST140428TASK0001OUTPUT	C50A91_C50A52	11	Average	77	Single	0.637397	1.42E-02	1
ST140512TASK0001OUTPUT	C50A91_C50A52	18	Single	25	Single	0.637378	3.49E-04	1
ST140427TASK0001OUTPUT	C50A51_C50A92	36	Single	38	Single	0.637318	1.42E-03	1
ST140501TASK0001OUTPUT	C50A91_C50A52	62	Mixture	69	Single	0.637185	2.51E-03	1
ST140521TASK0001OUTPUT	C50A51_C50A92	49	Average	67	Single	0.637178	1.43E-03	1
ST140517TASK0002OUTPUT	C50A51_C50A92	41	Single	75	Single	0.637147	1.89E-03	1
ST140521TASK0001OUTPUT	C50A91_C50A52	34	Average	63	Single	0.636756	3.51E-02	2
ST140502TASK0001OUTPUT	C50A91_C50A52	26	Single	29	Single	0.636593	4.72E-04	1
ST140503TASK0002OUTPUT	C50A51_C50A92	28	Single	62	Single	0.636589	1.92E-03	1
ST140427TASK0001OUTPUT	C50A51_C50A92	20	Single	27	Single	0.636384	1.45E-03	1
ST140517TASK0002OUTPUT	C50A51_C50A92	27	Single	46	Single	0.636266	1.93E-03	1
ST140503TASK0002OUTPUT	C50A91_C50A52	48	Single	81	Mixture	0.636242	3.53E-02	1
ST140506TASK0001OUTPUT	C50A91_C50A52	59	Single	69	Single	0.636171	1.74E-01	1
ST140429TASK0001OUTPUT	C50A51_C50A92	17	Single	74	Mixture	0.63612	1.46E-03	2
ST140428TASK0001OUTPUT	C50A91_C50A52	24	Average	41	Single	0.636068	1.45E-02	2
ST140503TASK0002OUTPUT	C50A91_C50A52	16	Mixture	18	Single	0.63602	3.54E-02	1
ST140427TASK0001OUTPUT	C50A51_C50A92	23	Single	99	Single	0.635862	1.47E-03	1
ST140428TASK0001OUTPUT	C50A91_C50A52	17	Single	68	Single	0.635746	1.45E-02	1
ST140507TASK0001OUTPUT	C50A91_C50A52	81	Mixture	84	Single	0.635482	1.96E-02	1
ST140502TASK0001OUTPUT	C50A91_C50A52	30	Single	56	Average	0.635443	4.86E-04	1
ST140507TASK0001OUTPUT	C50A51_C50A92	44	Single	52	Single	0.635402	2.61E-03	1
ST140427TASK0001OUTPUT	C50A51_C50A92	31	Single	53	Single	0.63538	1.49E-03	1
ST140502TASK0001OUTPUT	C50A91_C50A52	25	Single	59	Average	0.635353	6.44E-04	1
ST140429TASK0001OUTPUT	C50A51_C50A92	29	Single	37	Single	0.635266	1.49E-03	2
ST140503TASK0002OUTPUT	C50A91_C50A52	47	Mixture	64	Single	0.635109	3.58E-02	1
ST140515TASK0001OUTPUT	C50A91_C50A52	47	Average	57	Single	0.635094	1.98E-03	1
ST140503TASK0002OUTPUT	C50A91_C50A52	18	Single	98	Single	0.634995	3.58E-02	1
ST140427TASK0001OUTPUT	C50A51_C50A92	11	Single	33	Single	0.634992	1.98E-03	1
ST140429TASK0001OUTPUT	C50A51_C50A92	28	Outside	32	Single	0.634752	1.51E-03	1
ST140506TASK0001OUTPUT	C50A91_C50A52	24	Single	34	Single	0.634747	1.76E-01	1
ST140503TASK0002OUTPUT	C50A91_C50A52	16	Mixture	64	Single	0.634603	3.60E-02	1
ST140426TASK0001OUTPUT	C50A51_C50A92	58	Single	63	Single	0.634389	6.23E-03	1
ST140430TASK0001OUTPUT	C50A91_C50A52	11	Single	35	Single	0.634225	1.49E-02	1
ST140521TASK0001OUTPUT	C50A51_C50A92	48	Single	79	Single	0.634098	1.53E-03	1
ST140427TASK0001OUTPUT	C50A51_C50A92	38	Single	64	Single	0.633926	1.54E-03	2
ST140428TASK0001OUTPUT	C50A91_C50A52	21	Average	61	Mixture	0.633746	1.50E-02	1
ST140502TASK0001OUTPUT	C50A91_C50A52	69	Average	98	Mixture	0.633732	5.09E-04	1
ST140503TASK0002OUTPUT	C50A91_C50A52	36	Mixture	70	Single	0.633652	3.63E-02	1
ST140506TASK0001OUTPUT	C50A51_C50A92	62	Single	68	Single	0.633412	6.70E-02	1
ST140503TASK0002OUTPUT	C50A91_C50A52	52	Single	64	Single	0.633373	3.64E-02	1
ST140503TASK0002OUTPUT	C50A51_C50A92	22	Mixture	62	Single	0.633358	2.05E-03	1
ST140501TASK0001OUTPUT	C50A91_C50A52	56	Single	65	Single	0.633312	2.72E-03	1
ST140506TASK0001OUTPUT	C50A51_C50A92	55	Single	98	Average	0.633253	6.71E-02	1
ST140506TASK0001OUTPUT	C50A51_C50A92	36	Single	55	Single	0.633211	6.72E-02	2
ST140521TASK0001OUTPUT	C50A91_C50A52	52	Single	65	Single	0.632855	3.66E-02	1
ST140501TASK0001OUTPUT	C50A91_C50A52	32	Single	68	Single	0.63282	3.64E-03	1
ST140428TASK0001OUTPUT	C50A91_C50A52	17	Single	40	Single	0.632808	1.51E-02	1
ST140512TASK0001OUTPUT	C50A51_C50A92	49	Single	87	Mixture	0.63269	6.89E-04	1
ST140502TASK0001OUTPUT	C50A51_C50A92	23	Single	55	Mixture	0.632601	9.10E-04	1
ST140426TASK0001OUTPUT	C50A91_C50A52	35	Outside	96	Single	0.6324	4.86E-03	1
ST140512TASK0001OUTPUT	C50A51_C50A92	19	Single	43	Single	0.632369	6.95E-04	1
ST140521TASK0001OUTPUT	C50A91_C50A52	60	Single	96	Single	0.632059	3.69E-02	1
ST140521TASK0001OUTPUT	C50A91_C50A52	58	Single	86	Average	0.632028	3.70E-02	1
ST140503TASK0002OUTPUT	C50A91_C50A52	18	Single	58	Single	0.632	3.70E-02	1
ST140502TASK0001OUTPUT	C50A51_C50A92	103	Average	59	Single	0.631815	9.27E-04	2
ST140427TASK0001OUTPUT	C50A51_C50A92	18	Single	27	Single	0.631655	1.62E-03	1
ST140428TASK0001OUTPUT	C50A91_C50A52	31	Single	61	Mixture	0.631506	1.54E-02	1
ST140501TASK0001OUTPUT	C50A91_C50A52	28	Single	56	Single	0.631368	2.83E-03	1
ST140428TASK0001OUTPUT	C50A91_C50A52	64	Average	96	Average	0.631332	1.55E-02	1
ST140501TASK0001OUTPUT	C50A91_C50A52	100	Single	99	Single	0.631326	2.83E-03	1
ST140501TASK0001OUTPUT	C50A51_C50A92	56	Mixture	7	Single	0.631172	8.74E-03	2
ST140517TASK0002OUTPUT	C50A91_C50A52	33	Single	86	Mixture	0.630882	1.17E-02	2
ST140430TASK0001OUTPUT	C50A91_C50A52	26	Single	27	Single	0.630854	1.56E-02	1
ST140506TASK0001OUTPUT	C50A91_C50A52	29	Single	59	Single	0.630848	1.79E-01	1
ST140515TASK0001OUTPUT	C50A91_C50A52	47	Average	81	Mixture	0.630757	2.17E-03	1
ST140501TASK0001OUTPUT	C50A91_C50A52	24	Single	56	Single	0.630726	2.87E-03	1
ST140428TASK0001OUTPUT	C50A91_C50A52	31	Single	58	Single	0.630701	1.56E-02	1
ST140503TASK0002OUTPUT	C50A51_C50A92	18	Average	27	Mixture	0.630584	2.18E-03	1
ST140507TASK0001OUTPUT	C50A51_C50A92	83	Single	91	Single	0.630534	2.88E-03	1
ST140503TASK0002OUTPUT	C50A91_C50A52	46	Single	47	Mixture	0.630337	3.76E-02	1
ST140517TASK0002OUTPUT	C50A51_C50A92	41	Single	55	Mixture	0.630326	2.19E-03	2
ST140429TASK0001OUTPUT	C50A91_C50A52	58	Average	95	Average	0.630312	6.68E-03	1
ST140430TASK0001OUTPUT	C50A51_C50A92	24	Single	26	Single	0.630259	1.18E-02	1
ST140517TASK0002OUTPUT	C50A51_C50A92	27	Single	55	Mixture	0.630202	2.20E-03	1
ST140502TASK0001OUTPUT	C50A91_C50A52	20	Single	29	Single	0.630197	5.59E-04	1
ST140521TASK0001OUTPUT	C50A91_C50A52	20	Mixture	52	Single	0.629995	3.78E-02	1
ST140517TASK0002OUTPUT	C50A51_C50A92	24	Average	29	Single	0.629664	2.22E-03	1
ST140503TASK0002OUTPUT	C50A51_C50A92	5	Average	86	Mixture	0.629205	2.24E-03	1
ST140429TASK0001OUTPUT	C50A91_C50A52	57	Single	61	Single	0.629026	5.16E-03	1
ST140430TASK0001OUTPUT	C50A91_C50A52	28	Single	65	Single	0.629005	1.60E-02	1
ST140426TASK0001OUTPUT	C50A51_C50A92	58	Single	64	Single	0.629	6.83E-03	1
ST140512TASK0001OUTPUT	C50A51_C50A92	29	Outside	44	Single	0.628898	7.59E-04	1
ST140515TASK0001OUTPUT	C50A91_C50A52	5	Mixture	89	Single	0.628855	2.26E-03	2
BR130902TASK0001OUTPUT	C50A51_C50A92	33	Single	35	Mixture	0.628842	4.60E-07	1
ST140426TASK0001OUTPUT	C50A51_C50A92	27	Single	36	Single	0.6288	6.85E-03	1
ST140430TASK0001OUTPUT	C50A51_C50A92	36	Single	74	Single	0.628792	1.20E-02	1
ST140501TASK0001OUTPUT	C50A91_C50A52	56	Single	69	Single	0.628786	2.98E-03	1
ST140503TASK0002OUTPUT	C50A91_C50A52	16	Mixture	47	Mixture	0.628729	3.83E-02	1
ST140521TASK0001OUTPUT	C50A51_C50A92	51	Single	95	Single	0.628697	1.72E-03	1
ST140517TASK0002OUTPUT	C50A51_C50A92	46	Single	93	Single	0.628135	2.30E-03	1
ST140503TASK0002OUTPUT	C50A91_C50A52	33	Single	60	Single	0.628045	3.85E-02	1
ST140503TASK0002OUTPUT	C50A51_C50A92	22	Mixture	32	Mixture	0.628022	2.30E-03	1
ST140507TASK0001OUTPUT	C50A51_C50A92	52	Single	86	Single	0.628013	3.03E-03	1
ST140428TASK0001OUTPUT	C50A91_C50A52	4	Mixture	46	Single	0.627713	1.62E-02	1
ST140429TASK0001OUTPUT	C50A51_C50A92	19	Outside	74	Mixture	0.627633	1.77E-03	2
ST140512TASK0001OUTPUT	C50A91_C50A52	44	Single	50	Single	0.627583	4.58E-04	1
ST140521TASK0001OUTPUT	C50A91_C50A52	66	Single	94	Single	0.627544	3.87E-02	1
ST140503TASK0002OUTPUT	C50A91_C50A52	49	Single	81	Mixture	0.627495	3.88E-02	1
ST140426TASK0001OUTPUT	C50A91_C50A52	19	Single	75	Single	0.627491	5.31E-03	2
ST140517TASK0002OUTPUT	C50A51_C50A92	56	Mixture	66	Single	0.627397	2.33E-03	1
ST140502TASK0001OUTPUT	C50A91_C50A52	55	Average	67	Single	0.627377	7.89E-04	1
ST140503TASK0002OUTPUT	C50A91_C50A52	7	Single	81	Mixture	0.627286	3.88E-02	2
ST140502TASK0001OUTPUT	C50A91_C50A52	10	Mixture	20	Single	0.627263	6.04E-04	2
ST140506TASK0001OUTPUT	C50A91_C50A52	20	Single	78	Single	0.627113	1.83E-01	2
ST140506TASK0001OUTPUT	C50A91_C50A52	69	Single	75	Average	0.627108	1.83E-01	2
ST140426TASK0001OUTPUT	C50A91_C50A52	25	Single	75	Single	0.626997	5.35E-03	2
ST140501TASK0001OUTPUT	C50A51_C50A92	56	Mixture	62	Single	0.62698	9.34E-03	1
ST140517TASK0002OUTPUT	C50A91_C50A52	46	Single	59	Single	0.626937	1.24E-02	1
ST140427TASK0001OUTPUT	C50A51_C50A92	11	Single	38	Single	0.626931	2.35E-03	1
ST140506TASK0001OUTPUT	C50A91_C50A52	46	Single	78	Single	0.626864	1.83E-01	2
ST140507TASK0001OUTPUT	C50A51_C50A92	4	Average	94	Single	0.626847	3.10E-03	2
ST140507TASK0001OUTPUT	C50A51_C50A92	75	Mixture	83	Single	0.626628	3.11E-03	2
ST140430TASK0001OUTPUT	C50A51_C50A92	43	Single	55	Mixture	0.626589	1.24E-02	2
ST140506TASK0001OUTPUT	C50A91_C50A52	20	Single	99	Single	0.62646	1.83E-01	1
ST140430TASK0001OUTPUT	C50A91_C50A52	100	Single	61	Single	0.626274	1.66E-02	1
ST140503TASK0002OUTPUT	C50A91_C50A52	58	Single	62	Single	0.62624	3.93E-02	1
ST140427TASK0001OUTPUT	C50A51_C50A92	20	Single	22	Single	0.6262	1.82E-03	1
ST140426TASK0001OUTPUT	C50A91_C50A52	23	Average	26	Single	0.626152	5.44E-03	1
ST140503TASK0002OUTPUT	C50A91_C50A52	21	Single	47	Mixture	0.626045	3.93E-02	1
ST140503TASK0002OUTPUT	C50A91_C50A52	29	Mixture	30	Single	0.62602	3.94E-02	1
ST140521TASK0001OUTPUT	C50A91_C50A52	35	Single	47	Mixture	0.626007	3.94E-02	2
ST140503TASK0002OUTPUT	C50A91_C50A52	20	Single	64	Single	0.625928	3.94E-02	1
ST140503TASK0002OUTPUT	C50A91_C50A52	46	Single	90	Single	0.625918	3.94E-02	1
ST140521TASK0001OUTPUT	C50A51_C50A92	16	Single	50	Single	0.62574	1.84E-03	1
ST140521TASK0001OUTPUT	C50A91_C50A52	34	Average	70	Single	0.625727	3.95E-02	1
ST140503TASK0002OUTPUT	C50A91_C50A52	20	Single	59	Single	0.625616	3.95E-02	1
ST140517TASK0002OUTPUT	C50A91_C50A52	33	Single	4	Single	0.625569	1.26E-02	1
ST140428TASK0001OUTPUT	C50A51_C50A92	20	Single	27	Single	0.625412	4.19E-03	1
ST140429TASK0001OUTPUT	C50A91_C50A52	11	Single	25	Single	0.625322	5.52E-03	2
ST140503TASK0002OUTPUT	C50A51_C50A92	55	Single	64	Single	0.625279	2.44E-03	1
ST140512TASK0001OUTPUT	C50A51_C50A92	44	Single	54	Single	0.625275	8.31E-04	1
ST140503TASK0002OUTPUT	C50A91_C50A52	61	Single	64	Single	0.625262	3.97E-02	1
ST140430TASK0001OUTPUT	C50A51_C50A92	26	Single	31	Single	0.62513	1.27E-02	1
ST140426TASK0001OUTPUT	C50A51_C50A92	25	Single	98	Single	0.625103	7.29E-03	1
ST140430TASK0001OUTPUT	C50A51_C50A92	33	Single	62	Single	0.624994	1.27E-02	1
ST140507TASK0001OUTPUT	C50A51_C50A92	82	Outside	87	Single	0.624959	3.22E-03	1
ST140429TASK0001OUTPUT	C50A91_C50A52	70	Single	95	Average	0.624915	5.56E-03	2
ST140515TASK0001OUTPUT	C50A51_C50A92	53	Single	58	Single	0.624877	1.28E-02	1
ST140507TASK0001OUTPUT	C50A51_C50A92	76	Mixture	85	Outside	0.624856	3.22E-03	2
ST140430TASK0001OUTPUT	C50A91_C50A52	27	Single	56	Single	0.624637	1.69E-02	1
ST140521TASK0001OUTPUT	C50A91_C50A52	48	Single	49	Average	0.624604	3.99E-02	1
ST140427TASK0001OUTPUT	C50A51_C50A92	22	Single	34	Average	0.624587	1.89E-03	2
ST140506TASK0001OUTPUT	C50A91_C50A52	51	Single	83	Single	0.624485	1.85E-01	2
ST140506TASK0001OUTPUT	C50A51_C50A92	55	Single	91	Single	0.624424	7.22E-02	1
ST140429TASK0001OUTPUT	C50A51_C50A92	23	Outside	74	Mixture	0.623864	1.92E-03	2
ST140430TASK0001OUTPUT	C50A91_C50A52	28	Single	33	Single	0.623748	1.71E-02	1
ST140427TASK0001OUTPUT	C50A51_C50A92	40	Single	47	Average	0.623707	2.52E-03	2
ST140503TASK0002OUTPUT	C50A91_C50A52	21	Single	56	Single	0.623601	4.04E-02	1
ST140430TASK0001OUTPUT	C50A51_C50A92	56	Mixture	66	Single	0.623581	1.30E-02	1
ST140502TASK0001OUTPUT	C50A51_C50A92	60	Single	92	Single	0.623255	1.14E-03	1
ST140507TASK0001OUTPUT	C50A51_C50A92	65	Single	72	Single	0.623202	3.33E-03	2
ST140503TASK0002OUTPUT	C50A91_C50A52	18	Single	28	Average	0.623167	4.05E-02	1
ST140506TASK0001OUTPUT	C50A91_C50A52	60	Single	78	Single	0.623108	1.86E-01	2
ST140515TASK0001OUTPUT	C50A51_C50A92	35	Single	73	Average	0.622969	1.31E-02	1
ST140503TASK0002OUTPUT	C50A91_C50A52	16	Mixture	21	Single	0.622881	4.07E-02	1
ST140426TASK0001OUTPUT	C50A91_C50A52	25	Single	32	Single	0.622671	4.41E-03	1
ST140515TASK0001OUTPUT	C50A51_C50A92	53	Single	89	Single	0.622567	1.32E-02	1
ST140501TASK0001OUTPUT	C50A91_C50A52	100	Single	60	Single	0.622516	3.37E-03	1
ST140428TASK0001OUTPUT	C50A91_C50A52	59	Average	61	Mixture	0.622437	1.74E-02	1
ST140426TASK0001OUTPUT	C50A51_C50A92	58	Single	66	Single	0.622416	7.62E-03	1
ST140507TASK0001OUTPUT	C50A91_C50A52	52	Single	81	Mixture	0.62237	2.31E-02	1
ST140430TASK0001OUTPUT	C50A91_C50A52	43	Average	56	Single	0.622292	1.75E-02	2
ST140427TASK0001OUTPUT	C50A91_C50A52	34	Single	60	Single	0.622243	8.96E-04	2
ST140501TASK0001OUTPUT	C50A91_C50A52	13	Single	88	Single	0.622184	3.40E-03	1
ST140515TASK0001OUTPUT	C50A91_C50A52	33	Single	68	Single	0.622178	2.60E-03	1
ST140427TASK0001OUTPUT	C50A51_C50A92	36	Single	41	Mixture	0.622121	2.60E-03	1
ST140426TASK0001OUTPUT	C50A51_C50A92	63	Single	66	Single	0.62208	7.67E-03	1
ST140521TASK0001OUTPUT	C50A91_C50A52	84	Average	87	Mixture	0.621975	4.10E-02	1
ST140515TASK0001OUTPUT	C50A91_C50A52	24	Mixture	29	Mixture	0.621974	2.61E-03	1
ST140426TASK0001OUTPUT	C50A91_C50A52	24	Single	47	Single	0.621937	5.85E-03	2
ST140502TASK0001OUTPUT	C50A91_C50A52	50	Average	67	Single	0.621857	1.18E-03	1
ST140517TASK0002OUTPUT	C50A91_C50A52	46	Single	73	Average	0.621791	1.33E-02	2
ST140512TASK0001OUTPUT	C50A91_C50A52	61	Single	66	Single	0.621455	5.40E-04	2
ST140430TASK0001OUTPUT	C50A51_C50A92	2	Average	67	Single	0.62119	1.34E-02	2
ST140430TASK0001OUTPUT	C50A51_C50A92	56	Mixture	62	Single	0.621093	1.35E-02	1
ST140515TASK0001OUTPUT	C50A91_C50A52	24	Mixture	28	Single	0.621009	2.66E-03	1
ST140503TASK0002OUTPUT	C50A91_C50A52	58	Single	81	Mixture	0.620971	4.15E-02	1
ST140429TASK0001OUTPUT	C50A91_C50A52	20	Single	63	Single	0.620739	5.98E-03	1
ST140502TASK0001OUTPUT	C50A91_C50A52	48	Average	49	Mixture	0.620726	9.30E-04	1
ST140501TASK0001OUTPUT	C50A91_C50A52	60	Single	69	Single	0.620705	3.50E-03	1
ST140506TASK0001OUTPUT	C50A91_C50A52	24	Single	29	Single	0.620691	1.89E-01	1
ST140515TASK0001OUTPUT	C50A51_C50A92	69	Average	74	Single	0.620686	1.35E-02	1
ST140507TASK0001OUTPUT	C50A91_C50A52	79	Mixture	89	Single	0.620672	2.36E-02	1
ST140503TASK0002OUTPUT	C50A51_C50A92	63	Mixture	64	Single	0.620267	2.70E-03	1
ST140503TASK0002OUTPUT	C50A51_C50A92	18	Average	30	Mixture	0.620143	2.71E-03	1
ST140517TASK0002OUTPUT	C50A51_C50A92	41	Single	57	Single	0.620044	2.71E-03	2
ST140507TASK0001OUTPUT	C50A51_C50A92	52	Single	75	Mixture	0.620007	3.54E-03	2
ST140503TASK0002OUTPUT	C50A91_C50A52	28	Average	32	Mixture	0.619936	4.19E-02	1
ST140427TASK0001OUTPUT	C50A51_C50A92	36	Single	62	Single	0.619812	2.09E-03	2
ST140517TASK0002OUTPUT	C50A51_C50A92	93	Single	95	Mixture	0.619741	2.73E-03	1
ST140507TASK0001OUTPUT	C50A51_C50A92	75	Mixture	91	Single	0.61962	3.57E-03	2
ST140512TASK0001OUTPUT	C50A91_C50A52	14	Single	19	Single	0.619486	5.69E-04	1
ST140503TASK0002OUTPUT	C50A91_C50A52	46	Single	61	Single	0.619469	4.21E-02	1
ST140512TASK0001OUTPUT	C50A91_C50A52	31	Single	53	Single	0.619336	5.72E-04	1
ST140503TASK0002OUTPUT	C50A91_C50A52	46	Single	62	Single	0.619164	4.22E-02	1
ST140517TASK0002OUTPUT	C50A51_C50A92	55	Mixture	57	Single	0.619119	2.77E-03	1
ST140426TASK0001OUTPUT	C50A51_C50A92	67	Single	75	Average	0.61905	8.06E-03	2
ST140506TASK0001OUTPUT	C50A51_C50A92	5	Single	51	Single	0.618978	7.55E-02	2
ST140506TASK0001OUTPUT	C50A91_C50A52	31	Single	69	Single	0.618922	1.90E-01	1
ST140427TASK0001OUTPUT	C50A91_C50A52	24	Single	27	Single	0.61886	9.74E-04	1
ST140517TASK0002OUTPUT	C50A91_C50A52	18	Single	46	Single	0.618851	1.39E-02	1
ST140502TASK0001OUTPUT	C50A91_C50A52	49	Mixture	55	Average	0.618716	9.77E-04	1
ST140507TASK0001OUTPUT	C50A51_C50A92	56	Single	83	Single	0.618562	3.64E-03	1
ST140507TASK0001OUTPUT	C50A51_C50A92	32	Single	62	Single	0.617853	3.70E-03	1
ST140515TASK0001OUTPUT	C50A91_C50A52	51	Average	64	Average	0.617832	2.84E-03	1
ST140507TASK0001OUTPUT	C50A51_C50A92	83	Single	86	Single	0.617828	3.70E-03	1
ST140502TASK0001OUTPUT	C50A51_C50A92	24	Single	29	Single	0.617712	1.30E-03	1
ST140502TASK0001OUTPUT	C50A91_C50A52	60	Single	93	Average	0.617649	7.74E-04	1
ST140521TASK0001OUTPUT	C50A91_C50A52	34	Average	91	Mixture	0.617589	4.29E-02	2
ST140521TASK0001OUTPUT	C50A51_C50A92	95	Single	96	Single	0.617352	2.21E-03	1
ST140502TASK0001OUTPUT	C50A91_C50A52	49	Mixture	67	Single	0.617296	1.31E-03	1
ST140428TASK0001OUTPUT	C50A51_C50A92	34	Single	37	Single	0.617102	4.88E-03	1
ST140501TASK0001OUTPUT	C50A51_C50A92	21	Average	97	Single	0.616961	1.09E-02	2
ST140506TASK0001OUTPUT	C50A91_C50A52	67	Single	98	Average	0.616882	1.92E-01	1
ST140507TASK0001OUTPUT	C50A51_C50A92	93	Single	94	Single	0.616879	3.77E-03	1
ST140521TASK0001OUTPUT	C50A91_C50A52	49	Average	58	Single	0.616684	4.33E-02	1
ST140427TASK0001OUTPUT	C50A91_C50A52	38	Single	73	Single	0.616646	1.03E-03	1
ST140512TASK0001OUTPUT	C50A91_C50A52	29	Single	54	Single	0.616494	6.16E-04	1
ST140426TASK0001OUTPUT	C50A51_C50A92	74	Single	8	Average	0.616482	8.40E-03	1
ST140512TASK0001OUTPUT	C50A51_C50A92	22	Mixture	29	Outside	0.616405	1.03E-03	1
ST140430TASK0001OUTPUT	C50A91_C50A52	18	Average	26	Single	0.616257	1.89E-02	2
ST140503TASK0002OUTPUT	C50A91_C50A52	81	Mixture	90	Single	0.61617	4.35E-02	1
ST140501TASK0001OUTPUT	C50A51_C50A92	35	Mixture	62	Single	0.616113	1.10E-02	1
ST140502TASK0001OUTPUT	C50A51_C50A92	26	Single	28	Single	0.616035	1.35E-03	1
ST140430TASK0001OUTPUT	C50A91_C50A52	41	Single	56	Single	0.615768	1.91E-02	2
ST140430TASK0001OUTPUT	C50A91_C50A52	33	Single	41	Single	0.615744	1.91E-02	2
ST140430TASK0001OUTPUT	C50A91_C50A52	56	Single	59	Single	0.615711	1.91E-02	1
ST140506TASK0001OUTPUT	C50A91_C50A52	67	Single	99	Single	0.615574	1.93E-01	1
ST140503TASK0002OUTPUT	C50A91_C50A52	18	Single	61	Single	0.615538	4.38E-02	1
ST140430TASK0001OUTPUT	C50A51_C50A92	43	Single	61	Mixture	0.615527	1.46E-02	2
ST140502TASK0001OUTPUT	C50A91_C50A52	30	Single	48	Average	0.615404	1.06E-03	1
ST140426TASK0001OUTPUT	C50A51_C50A92	28	Single	32	Single	0.61529	8.56E-03	1
ST140506TASK0001OUTPUT	C50A51_C50A92	60	Single	79	Single	0.615085	7.79E-02	2
ST140521TASK0001OUTPUT	C50A51_C50A92	95	Single	97	Mixture	0.61486	2.33E-03	1
ST140427TASK0001OUTPUT	C50A91_C50A52	32	Single	98	Mixture	0.614849	1.07E-03	1
ST140515TASK0001OUTPUT	C50A91_C50A52	52	Mixture	57	Single	0.614847	3.02E-03	1
ST140517TASK0002OUTPUT	C50A91_C50A52	52	Single	97	Single	0.61478	1.47E-02	1
ST140512TASK0001OUTPUT	C50A51_C50A92	22	Mixture	49	Single	0.614759	1.08E-03	1
ST140512TASK0001OUTPUT	C50A91_C50A52	18	Single	26	Outside	0.614718	6.46E-04	1
ST140428TASK0001OUTPUT	C50A51_C50A92	35	Single	53	Single	0.614689	5.10E-03	2
ST140427TASK0001OUTPUT	C50A51_C50A92	47	Average	62	Single	0.614378	3.04E-03	1
ST140517TASK0002OUTPUT	C50A91_C50A52	68	Mixture	69	Single	0.614351	1.48E-02	1
ST140521TASK0001OUTPUT	C50A91_C50A52	61	Single	84	Average	0.614305	4.43E-02	1
ST140506TASK0001OUTPUT	C50A51_C50A92	100	Single	75	Single	0.614255	7.84E-02	2
ST140515TASK0001OUTPUT	C50A91_C50A52	21	Single	29	Mixture	0.614181	3.06E-03	1
ST140515TASK0001OUTPUT	C50A91_C50A52	64	Average	93	Average	0.613969	3.07E-03	1
ST140429TASK0001OUTPUT	C50A91_C50A52	15	Single	25	Single	0.613885	6.73E-03	2
ST140502TASK0001OUTPUT	C50A91_C50A52	60	Single	97	Single	0.61386	8.51E-04	1
ST140427TASK0001OUTPUT	C50A51_C50A92	53	Single	64	Single	0.613818	2.38E-03	1
ST140506TASK0001OUTPUT	C50A91_C50A52	24	Single	67	Single	0.613729	1.95E-01	1
ST140430TASK0001OUTPUT	C50A91_C50A52	3	Mixture	75	Average	0.613659	1.96E-02	1
ST140503TASK0002OUTPUT	C50A91_C50A52	27	Mixture	36	Mixture	0.613589	4.47E-02	2
ST140517TASK0002OUTPUT	C50A91_C50A52	88	Single	92	Single	0.613548	1.50E-02	1
ST140427TASK0001OUTPUT	C50A51_C50A92	45	Average	6	Single	0.613493	2.39E-03	2
ST140427TASK0001OUTPUT	C50A51_C50A92	31	Single	45	Average	0.613427	2.40E-03	1
ST140502TASK0001OUTPUT	C50A91_C50A52	64	Average	97	Single	0.613371	8.62E-04	1
ST140503TASK0002OUTPUT	C50A91_C50A52	16	Mixture	27	Mixture	0.613158	4.49E-02	1
ST140503TASK0002OUTPUT	C50A91_C50A52	49	Single	89	Single	0.613122	4.49E-02	1
ST140517TASK0002OUTPUT	C50A91_C50A52	1	Single	98	Mixture	0.613094	1.51E-02	2
ST140517TASK0002OUTPUT	C50A91_C50A52	56	Single	88	Single	0.613077	1.51E-02	1
ST140428TASK0001OUTPUT	C50A91_C50A52	31	Single	63	Average	0.612975	1.98E-02	1
ST140515TASK0001OUTPUT	C50A51_C50A92	51	Mixture	93	Single	0.612936	1.51E-02	1
ST140517TASK0002OUTPUT	C50A91_C50A52	59	Single	88	Single	0.612875	1.51E-02	1
ST140503TASK0002OUTPUT	C50A51_C50A92	5	Average	78	Average	0.612798	3.14E-03	1
ST140427TASK0001OUTPUT	C50A51_C50A92	21	Single	99	Single	0.61278	2.43E-03	1
ST140502TASK0001OUTPUT	C50A91_C50A52	49	Mixture	97	Single	0.61268	1.13E-03	1
ST140521TASK0001OUTPUT	C50A91_C50A52	34	Average	94	Single	0.612674	4.51E-02	2
ST140503TASK0002OUTPUT	C50A91_C50A52	21	Single	60	Single	0.612658	4.51E-02	1
ST140506TASK0001OUTPUT	C50A91_C50A52	75	Average	97	Single	0.612447	1.96E-01	2
ST140427TASK0001OUTPUT	C50A51_C50A92	23	Single	47	Average	0.612268	3.18E-03	1
ST140517TASK0002OUTPUT	C50A91_C50A52	18	Single	73	Average	0.612116	1.53E-02	2
ST140426TASK0001OUTPUT	C50A51_C50A92	67	Single	69	Single	0.612094	9.01E-03	1
ST140517TASK0002OUTPUT	C50A91_C50A52	26	Single	28	Single	0.612071	1.53E-02	1
ST140503TASK0002OUTPUT	C50A51_C50A92	20	Average	52	Average	0.612048	3.19E-03	1
ST140502TASK0001OUTPUT	C50A91_C50A52	62	Mixture	98	Mixture	0.611999	8.92E-04	1
ST140503TASK0002OUTPUT	C50A91_C50A52	29	Mixture	61	Single	0.611994	4.54E-02	1
ST140507TASK0001OUTPUT	C50A51_C50A92	76	Mixture	87	Single	0.611951	4.14E-03	2
ST140521TASK0001OUTPUT	C50A91_C50A52	35	Single	49	Average	0.611935	4.54E-02	2
ST140502TASK0001OUTPUT	C50A91_C50A52	26	Single	48	Average	0.611859	1.15E-03	1
ST140430TASK0001OUTPUT	C50A91_C50A52	38	Average	4	Mixture	0.611814	2.01E-02	1
ST140506TASK0001OUTPUT	C50A91_C50A52	36	Mixture	63	Single	0.611717	1.97E-01	2
ST140430TASK0001OUTPUT	C50A51_C50A92	29	Single	33	Single	0.611642	1.54E-02	1
ST140427TASK0001OUTPUT	C50A51_C50A92	22	Single	41	Mixture	0.611636	3.22E-03	2
ST140502TASK0001OUTPUT	C50A91_C50A52	60	Single	62	Mixture	0.611625	9.00E-04	1
ST140521TASK0001OUTPUT	C50A51_C50A92	69	Single	73	Mixture	0.611622	3.22E-03	1
ST140430TASK0001OUTPUT	C50A91_C50A52	37	Average	40	Average	0.611466	2.02E-02	1
ST140427TASK0001OUTPUT	C50A51_C50A92	8	Single	99	Single	0.611091	2.52E-03	2
ST140430TASK0001OUTPUT	C50A91_C50A52	20	Single	73	Average	0.611021	2.03E-02	2
ST140502TASK0001OUTPUT	C50A51_C50A92	24	Single	87	Average	0.610974	1.52E-03	1
ST140507TASK0001OUTPUT	C50A91_C50A52	49	Mixture	81	Mixture	0.610973	2.65E-02	1
ST140506TASK0001OUTPUT	C50A91_C50A52	36	Mixture	77	Mixture	0.610831	1.98E-01	1
ST140517TASK0002OUTPUT	C50A51_C50A92	7	Single	70	Mixture	0.610778	3.27E-03	1
ST140428TASK0001OUTPUT	C50A91_C50A52	10	Single	4	Mixture	0.61068	2.04E-02	1
ST140503TASK0002OUTPUT	C50A51_C50A92	49	Mixture	55	Single	0.610595	3.28E-03	1
ST140501TASK0001OUTPUT	C50A51_C50A92	61	Single	95	Single	0.610388	1.20E-02	1
ST140427TASK0001OUTPUT	C50A51_C50A92	23	Single	36	Single	0.610304	2.56E-03	2
ST140506TASK0001OUTPUT	C50A51_C50A92	50	Single	56	Single	0.610181	8.10E-02	1
ST140517TASK0002OUTPUT	C50A51_C50A92	89	Mixture	97	Single	0.610097	3.32E-03	1
ST140429TASK0001OUTPUT	C50A51_C50A92	60	Single	94	Single	0.609963	2.58E-03	1
ST140506TASK0001OUTPUT	C50A91_C50A52	29	Single	63	Single	0.609952	1.99E-01	1
ST140427TASK0001OUTPUT	C50A51_C50A92	21	Single	33	Single	0.609727	2.59E-03	2
ST140503TASK0002OUTPUT	C50A91_C50A52	52	Single	90	Single	0.609686	4.64E-02	1
ST140427TASK0001OUTPUT	C50A51_C50A92	47	Average	53	Single	0.609637	3.35E-03	1
ST140517TASK0002OUTPUT	C50A51_C50A92	55	Mixture	92	Single	0.609628	3.35E-03	1
ST140427TASK0001OUTPUT	C50A51_C50A92	45	Average	99	Single	0.609521	2.60E-03	1
ST140429TASK0001OUTPUT	C50A91_C50A52	17	Single	48	Average	0.609445	7.25E-03	1
ST140506TASK0001OUTPUT	C50A91_C50A52	55	Single	78	Single	0.609413	1.99E-01	2
ST140428TASK0001OUTPUT	C50A91_C50A52	18	Average	41	Single	0.609374	2.07E-02	2
ST140430TASK0001OUTPUT	C50A91_C50A52	41	Single	44	Average	0.609256	2.07E-02	1
ST140517TASK0002OUTPUT	C50A91_C50A52	41	Average	55	Single	0.60904	1.60E-02	2
ST140502TASK0001OUTPUT	C50A51_C50A92	39	Mixture	7	Mixture	0.609011	1.59E-03	1
ST140429TASK0001OUTPUT	C50A91_C50A52	26	Single	65	Single	0.608879	7.32E-03	1
ST140430TASK0001OUTPUT	C50A51_C50A92	29	Single	62	Single	0.608807	1.60E-02	1
ST140430TASK0001OUTPUT	C50A91_C50A52	26	Single	29	Single	0.608665	2.09E-02	1
ST140507TASK0001OUTPUT	C50A51_C50A92	22	Single	88	Single	0.608535	5.70E-03	1
ST140428TASK0001OUTPUT	C50A91_C50A52	42	Single	69	Single	0.608498	2.09E-02	1
ST140426TASK0001OUTPUT	C50A91_C50A52	22	Single	25	Single	0.60841	5.71E-03	1
ST140507TASK0001OUTPUT	C50A51_C50A92	62	Single	90	Single	0.608384	4.42E-03	1
ST140506TASK0001OUTPUT	C50A51_C50A92	77	Average	93	Mixture	0.60815	8.23E-02	2
ST140512TASK0001OUTPUT	C50A91_C50A52	68	Mixture	69	Mixture	0.607918	9.86E-04	1
ST140502TASK0001OUTPUT	C50A91_C50A52	61	Single	93	Average	0.607813	9.89E-04	1
ST140521TASK0001OUTPUT	C50A91_C50A52	17	Single	54	Single	0.607536	4.74E-02	1
ST140428TASK0001OUTPUT	C50A51_C50A92	38	Single	76	Single	0.607372	5.81E-03	1
ST140506TASK0001OUTPUT	C50A91_C50A52	31	Single	36	Mixture	0.60728	2.01E-01	2
ST140503TASK0002OUTPUT	C50A91_C50A52	46	Single	56	Single	0.607263	4.75E-02	1
ST140503TASK0002OUTPUT	C50A91_C50A52	56	Single	94	Single	0.607033	4.76E-02	1
ST140515TASK0001OUTPUT	C50A51_C50A92	35	Single	7	Average	0.607023	1.64E-02	1
ST140503TASK0002OUTPUT	C50A91_C50A52	34	Mixture	98	Single	0.606906	4.77E-02	2
ST140507TASK0001OUTPUT	C50A51_C50A92	72	Single	91	Single	0.606822	4.55E-03	2
ST140517TASK0002OUTPUT	C50A51_C50A92	92	Single	93	Single	0.606822	3.54E-03	1
ST140515TASK0001OUTPUT	C50A91_C50A52	47	Average	52	Mixture	0.60682	3.54E-03	1
ST140507TASK0001OUTPUT	C50A51_C50A92	48	Single	50	Single	0.606681	4.57E-03	1
ST140506TASK0001OUTPUT	C50A51_C50A92	24	Single	60	Single	0.606662	8.32E-02	1
ST140429TASK0001OUTPUT	C50A51_C50A92	59	Single	63	Single	0.606653	2.76E-03	1
ST140503TASK0002OUTPUT	C50A51_C50A92	26	Single	28	Single	0.606298	3.57E-03	1
ST140429TASK0001OUTPUT	C50A91_C50A52	11	Single	65	Single	0.606211	7.66E-03	2
ST140501TASK0001OUTPUT	C50A91_C50A52	24	Single	25	Single	0.606175	4.61E-03	1
ST140428TASK0001OUTPUT	C50A91_C50A52	34	Single	64	Average	0.605812	2.17E-02	2
ST140502TASK0001OUTPUT	C50A51_C50A92	100	Single	93	Single	0.605751	1.71E-03	1
ST140521TASK0001OUTPUT	C50A91_C50A52	20	Mixture	35	Single	0.605744	4.83E-02	2
ST140515TASK0001OUTPUT	C50A51_C50A92	42	Mixture	73	Average	0.605728	1.67E-02	1
ST140507TASK0001OUTPUT	C50A51_C50A92	85	Outside	86	Single	0.60571	4.65E-03	1
ST140521TASK0001OUTPUT	C50A91_C50A52	57	Single	86	Average	0.605398	4.84E-02	1
ST140428TASK0001OUTPUT	C50A91_C50A52	18	Average	8	Single	0.605375	2.18E-02	2
ST140426TASK0001OUTPUT	C50A91_C50A52	24	Single	69	Single	0.60534	6.03E-03	1
ST140512TASK0001OUTPUT	C50A91_C50A52	33	Single	54	Single	0.605132	1.06E-03	2
ST140515TASK0001OUTPUT	C50A51_C50A92	32	Single	73	Average	0.604814	1.69E-02	2
ST140426TASK0001OUTPUT	C50A91_C50A52	22	Single	64	Single	0.604723	6.09E-03	1
ST140515TASK0001OUTPUT	C50A51_C50A92	28	Single	53	Single	0.604645	1.70E-02	1
ST140503TASK0002OUTPUT	C50A91_C50A52	30	Single	98	Single	0.604629	4.88E-02	1
ST140517TASK0002OUTPUT	C50A91_C50A52	24	Single	27	Single	0.60461	1.70E-02	1
ST140502TASK0001OUTPUT	C50A91_C50A52	20	Single	24	Single	0.604597	1.07E-03	1
ST140512TASK0001OUTPUT	C50A91_C50A52	33	Single	71	Mixture	0.604553	1.07E-03	1
ST140427TASK0001OUTPUT	C50A51_C50A92	21	Single	41	Mixture	0.604527	3.70E-03	2
ST140426TASK0001OUTPUT	C50A91_C50A52	22	Single	36	Single	0.604504	6.11E-03	1
ST140503TASK0002OUTPUT	C50A91_C50A52	22	Single	36	Mixture	0.604369	4.89E-02	2
ST140517TASK0002OUTPUT	C50A51_C50A92	46	Single	66	Single	0.604272	3.72E-03	1
ST140515TASK0001OUTPUT	C50A91_C50A52	47	Average	64	Average	0.604135	3.73E-03	1
ST140521TASK0001OUTPUT	C50A91_C50A52	35	Single	45	Single	0.604041	4.91E-02	2
ST140429TASK0001OUTPUT	C50A91_C50A52	11	Single	61	Single	0.603999	7.94E-03	2
ST140502TASK0001OUTPUT	C50A91_C50A52	50	Average	55	Average	0.603975	1.39E-03	1
ST140521TASK0001OUTPUT	C50A91_C50A52	49	Average	87	Mixture	0.603914	4.91E-02	1
ST140427TASK0001OUTPUT	C50A51_C50A92	24	Single	36	Single	0.603839	2.92E-03	2
ST140430TASK0001OUTPUT	C50A91_C50A52	29	Single	62	Single	0.60378	2.22E-02	1
ST140430TASK0001OUTPUT	C50A91_C50A52	28	Single	56	Single	0.603667	2.23E-02	1
ST140503TASK0002OUTPUT	C50A51_C50A92	56	Single	86	Mixture	0.603494	3.77E-03	1
ST140501TASK0001OUTPUT	C50A51_C50A92	36	Single	98	Single	0.603298	1.34E-02	1
ST140502TASK0001OUTPUT	C50A91_C50A52	42	Average	48	Average	0.603203	1.41E-03	2
ST140502TASK0001OUTPUT	C50A91_C50A52	69	Average	96	Single	0.603188	1.11E-03	1
ST140427TASK0001OUTPUT	C50A51_C50A92	47	Average	93	Single	0.603128	3.80E-03	1
ST140426TASK0001OUTPUT	C50A91_C50A52	25	Single	56	Mixture	0.602806	6.30E-03	1
ST140521TASK0001OUTPUT	C50A91_C50A52	56	Single	60	Single	0.602688	4.97E-02	1
ST140426TASK0001OUTPUT	C50A51_C50A92	27	Single	30	Average	0.602497	1.05E-02	1
ST140502TASK0001OUTPUT	C50A91_C50A52	96	Single	99	Average	0.602428	1.13E-03	1
ST140430TASK0001OUTPUT	C50A51_C50A92	33	Single	49	Single	0.602416	1.75E-02	2
ST140517TASK0002OUTPUT	C50A51_C50A92	56	Mixture	97	Single	0.602407	3.85E-03	1
ST140517TASK0002OUTPUT	C50A91_C50A52	25	Single	59	Single	0.602358	1.75E-02	1
ST140521TASK0001OUTPUT	C50A91_C50A52	22	Single	65	Single	0.602349	4.99E-02	1
ST140506TASK0001OUTPUT	C50A91_C50A52	55	Single	96	Single	0.60225	2.06E-01	1
ST140427TASK0001OUTPUT	C50A51_C50A92	23	Single	52	Single	0.602058	3.03E-03	1
ST140515TASK0001OUTPUT	C50A91_C50A52	18	Mixture	29	Mixture	0.60183	3.90E-03	1
ST140512TASK0001OUTPUT	C50A91_C50A52	18	Single	29	Single	0.601739	8.99E-04	1
ST140503TASK0002OUTPUT	C50A91_C50A52	29	Mixture	49	Single	0.601738	5.02E-02	1
ST140429TASK0001OUTPUT	C50A91_C50A52	47	Single	61	Single	0.601132	8.32E-03	2
ST140521TASK0001OUTPUT	C50A51_C50A92	45	Mixture	85	Average	0.601128	3.95E-03	1
ST140503TASK0002OUTPUT	C50A91_C50A52	18	Single	46	Single	0.600912	5.06E-02	1
ST140427TASK0001OUTPUT	C50A51_C50A92	20	Single	26	Single	0.60085	3.97E-03	1
ST140506TASK0001OUTPUT	C50A91_C50A52	59	Single	60	Single	0.600832	2.07E-01	1
ST140428TASK0001OUTPUT	C50A51_C50A92	10	Single	65	Single	0.600822	6.52E-03	2
ST140521TASK0001OUTPUT	C50A51_C50A92	72	Mixture	96	Single	0.600699	3.11E-03	2
ST140502TASK0001OUTPUT	C50A51_C50A92	18	Single	28	Single	0.600672	1.91E-03	1
ST140427TASK0001OUTPUT	C50A91_C50A52	32	Single	99	Single	0.600622	1.50E-03	1
ST140501TASK0001OUTPUT	C50A91_C50A52	7	Mixture	81	Mixture	0.600571	6.55E-03	1
ST140502TASK0001OUTPUT	C50A51_C50A92	53	Single	61	Mixture	0.600511	1.92E-03	1
ST140426TASK0001OUTPUT	C50A51_C50A92	25	Single	68	Single	0.600388	1.08E-02	1
ST140503TASK0002OUTPUT	C50A91_C50A52	20	Single	47	Mixture	0.600326	5.08E-02	1
ST140506TASK0001OUTPUT	C50A91_C50A52	56	Mixture	75	Average	0.600188	2.08E-01	2
ST140501TASK0001OUTPUT	C50A51_C50A92	3	Single	95	Single	0.600181	1.40E-02	2
ST140426TASK0001OUTPUT	C50A51_C50A92	36	Single	64	Single	0.600152	1.09E-02	1
ST140430TASK0001OUTPUT	C50A91_C50A52	38	Average	72	Single	0.600138	2.33E-02	1
ST140506TASK0001OUTPUT	C50A91_C50A52	20	Single	56	Mixture	0.600131	2.08E-01	1
ST140503TASK0002OUTPUT	C50A91_C50A52	49	Single	56	Single	0.60013	5.09E-02	1
BR130827TASK0002OUTPUT	C50A51_C50A92	34	Single	35	Single	0.600114	1.32E-05	1
ST140503TASK0002OUTPUT	C50A51_C50A92	39	Single	55	Single	0.60001	4.04E-03	2
ST140501TASK0001OUTPUT	C50A91_C50A52	28	Single	35	Mixture	0.59993	5.17E-03	1
ST140501TASK0001OUTPUT	C50A91_C50A52	102	Single	42	Outside	0.599915	5.17E-03	2
ST140515TASK0001OUTPUT	C50A51_C50A92	62	Single	67	Mixture	0.599884	1.81E-02	2
ST140521TASK0001OUTPUT	C50A91_C50A52	34	Average	61	Single	0.599772	5.11E-02	2
ST140521TASK0001OUTPUT	C50A51_C50A92	23	Outside	30	Single	0.599661	3.18E-03	1
ST140429TASK0001OUTPUT	C50A91_C50A52	27	Single	61	Single	0.59961	8.53E-03	1
ST140502TASK0001OUTPUT	C50A51_C50A92	18	Single	32	Single	0.59954	1.96E-03	1
ST140427TASK0001OUTPUT	C50A91_C50A52	92	Single	95	Single	0.599506	1.54E-03	1
ST140428TASK0001OUTPUT	C50A51_C50A92	20	Single	24	Single	0.599285	6.69E-03	1
ST140501TASK0001OUTPUT	C50A91_C50A52	40	Single	43	Mixture	0.59913	5.25E-03	1
ST140503TASK0002OUTPUT	C50A51_C50A92	21	Average	62	Single	0.599077	4.11E-03	1
ST140512TASK0001OUTPUT	C50A91_C50A52	31	Single	44	Single	0.598801	9.67E-04	1
ST140503TASK0002OUTPUT	C50A91_C50A52	60	Single	90	Single	0.598609	5.17E-02	1
ST140503TASK0002OUTPUT	C50A51_C50A92	39	Single	70	Single	0.5985	4.15E-03	1
ST140501TASK0001OUTPUT	C50A51_C50A92	12	Average	44	Mixture	0.59834	1.43E-02	1
ST140503TASK0002OUTPUT	C50A91_C50A52	39	Single	90	Single	0.598324	5.18E-02	2
ST140428TASK0001OUTPUT	C50A91_C50A52	37	Single	42	Single	0.598305	2.38E-02	1
ST140506TASK0001OUTPUT	C50A91_C50A52	62	Outside	98	Average	0.598139	2.10E-01	1
ST140521TASK0001OUTPUT	C50A91_C50A52	61	Single	66	Single	0.597978	5.20E-02	1
ST140517TASK0002OUTPUT	C50A51_C50A92	87	Mixture	92	Single	0.597958	4.20E-03	1
ST140506TASK0001OUTPUT	C50A91_C50A52	24	Single	99	Single	0.59778	2.10E-01	1
ST140517TASK0002OUTPUT	C50A51_C50A92	41	Single	46	Single	0.597539	4.23E-03	2
ST140427TASK0001OUTPUT	C50A51_C50A92	23	Single	25	Mixture	0.597268	4.25E-03	1
ST140427TASK0001OUTPUT	C50A51_C50A92	31	Single	52	Single	0.597214	3.34E-03	1
ST140503TASK0002OUTPUT	C50A91_C50A52	27	Mixture	67	Single	0.597135	5.24E-02	2
ST140427TASK0001OUTPUT	C50A91_C50A52	95	Single	96	Single	0.597089	1.63E-03	1
ST140430TASK0001OUTPUT	C50A91_C50A52	1	Single	30	Single	0.596995	2.42E-02	2
ST140430TASK0001OUTPUT	C50A51_C50A92	49	Single	56	Mixture	0.596849	1.88E-02	2
ST140427TASK0001OUTPUT	C50A51_C50A92	34	Average	53	Single	0.596795	3.37E-03	2
ST140517TASK0002OUTPUT	C50A51_C50A92	89	Mixture	95	Mixture	0.596742	4.29E-03	1
ST140429TASK0001OUTPUT	C50A91_C50A52	23	Single	32	Single	0.596653	8.95E-03	1
ST140502TASK0001OUTPUT	C50A91_C50A52	42	Average	99	Average	0.596502	1.65E-03	2
ST140507TASK0001OUTPUT	C50A51_C50A92	52	Single	56	Single	0.596476	5.50E-03	1
ST140503TASK0002OUTPUT	C50A51_C50A92	47	Mixture	93	Single	0.596264	4.33E-03	1
ST140503TASK0002OUTPUT	C50A91_C50A52	38	Single	72	Single	0.59626	5.29E-02	1
ST140503TASK0002OUTPUT	C50A51_C50A92	78	Average	86	Mixture	0.596203	4.34E-03	1
ST140426TASK0001OUTPUT	C50A51_C50A92	21	Single	34	Single	0.596082	1.16E-02	1
ST140427TASK0001OUTPUT	C50A51_C50A92	34	Average	41	Mixture	0.59601	4.35E-03	1
ST140517TASK0002OUTPUT	C50A91_C50A52	72	Mixture	74	Single	0.596009	1.90E-02	1
ST140515TASK0001OUTPUT	C50A91_C50A52	64	Average	84	Mixture	0.595894	4.36E-03	1
ST140503TASK0002OUTPUT	C50A91_C50A52	7	Single	94	Single	0.595832	5.31E-02	2
ST140512TASK0001OUTPUT	C50A91_C50A52	85	Single	87	Single	0.595792	1.04E-03	1
ST140503TASK0002OUTPUT	C50A51_C50A92	30	Mixture	47	Mixture	0.595666	4.38E-03	1
ST140428TASK0001OUTPUT	C50A51_C50A92	34	Single	53	Single	0.595384	7.16E-03	2
ST140515TASK0001OUTPUT	C50A51_C50A92	53	Single	55	Single	0.59529	1.92E-02	1
ST140515TASK0001OUTPUT	C50A91_C50A52	18	Mixture	21	Single	0.5951	4.43E-03	1
ST140430TASK0001OUTPUT	C50A51_C50A92	31	Single	62	Single	0.594937	1.93E-02	1
ST140506TASK0001OUTPUT	C50A51_C50A92	34	Single	56	Single	0.594635	9.12E-02	1
ST140502TASK0001OUTPUT	C50A91_C50A52	18	Single	25	Single	0.594606	1.72E-03	1
ST140503TASK0002OUTPUT	C50A91_C50A52	48	Single	53	Single	0.594594	5.37E-02	1
ST140521TASK0001OUTPUT	C50A91_C50A52	45	Single	57	Single	0.594465	5.38E-02	1
ST140507TASK0001OUTPUT	C50A51_C50A92	65	Single	93	Single	0.594338	5.72E-03	1
ST140503TASK0002OUTPUT	C50A91_C50A52	22	Single	53	Single	0.594271	5.39E-02	1
BR130827TASK0002OUTPUT	C50A91_C50A52	36	Single	37	Single	0.594249	1.38E-06	1
ST140507TASK0001OUTPUT	C50A91_C50A52	31	Single	93	Single	0.594223	3.22E-02	1
ST140521TASK0001OUTPUT	C50A51_C50A92	28	Single	55	Single	0.594107	3.55E-03	1
ST140501TASK0001OUTPUT	C50A91_C50A52	69	Single	88	Single	0.594091	5.74E-03	2
ST140517TASK0002OUTPUT	C50A91_C50A52	56	Single	89	Single	0.59406	1.95E-02	1
ST140430TASK0001OUTPUT	C50A51_C50A92	44	Average	56	Mixture	0.594052	1.95E-02	2
ST140517TASK0002OUTPUT	C50A51_C50A92	41	Single	87	Mixture	0.594042	4.52E-03	2
ST140506TASK0001OUTPUT	C50A91_C50A52	63	Single	83	Single	0.593889	2.14E-01	2
ST140429TASK0001OUTPUT	C50A91_C50A52	22	Mixture	56	Single	0.593686	9.39E-03	1
ST140515TASK0001OUTPUT	C50A51_C50A92	32	Single	37	Single	0.593624	1.96E-02	2
ST140521TASK0001OUTPUT	C50A91_C50A52	65	Single	7	Single	0.593537	5.42E-02	2
ST140430TASK0001OUTPUT	C50A91_C50A52	73	Average	76	Average	0.593509	2.53E-02	1
ST140501TASK0001OUTPUT	C50A91_C50A52	38	Single	72	Single	0.593479	5.81E-03	1
ST140429TASK0001OUTPUT	C50A51_C50A92	17	Single	23	Outside	0.593222	3.61E-03	1
ST140502TASK0001OUTPUT	C50A91_C50A52	51	Mixture	67	Single	0.593213	1.78E-03	1
ST140512TASK0001OUTPUT	C50A91_C50A52	13	Single	18	Single	0.593201	1.11E-03	1
ST140430TASK0001OUTPUT	C50A51_C50A92	55	Mixture	97	Single	0.593199	1.98E-02	1
ST140512TASK0001OUTPUT	C50A51_C50A92	80	Single	9	Single	0.593154	1.78E-03	2
ST140427TASK0001OUTPUT	C50A51_C50A92	21	Single	31	Single	0.593144	3.62E-03	1
ST140501TASK0001OUTPUT	C50A91_C50A52	35	Mixture	69	Single	0.593118	5.84E-03	1
ST140503TASK0002OUTPUT	C50A91_C50A52	62	Single	94	Single	0.592742	5.46E-02	1
ST140430TASK0001OUTPUT	C50A51_C50A92	93	Single	97	Single	0.592703	1.99E-02	1
ST140502TASK0001OUTPUT	C50A91_C50A52	49	Mixture	61	Single	0.592171	1.82E-03	1
ST140502TASK0001OUTPUT	C50A91_C50A52	24	Single	29	Single	0.592162	1.44E-03	1
ST140507TASK0001OUTPUT	C50A51_C50A92	54	Mixture	90	Single	0.592158	7.56E-03	1
ST140521TASK0001OUTPUT	C50A51_C50A92	33	Single	97	Mixture	0.592138	3.69E-03	1
ST140502TASK0001OUTPUT	C50A91_C50A52	42	Average	93	Average	0.592026	1.82E-03	2
ST140426TASK0001OUTPUT	C50A91_C50A52	58	Single	64	Single	0.591806	7.60E-03	1
ST140507TASK0001OUTPUT	C50A91_C50A52	49	Mixture	55	Average	0.591716	3.31E-02	1
ST140430TASK0001OUTPUT	C50A91_C50A52	101	Single	5	Average	0.591554	2.59E-02	2
ST140506TASK0001OUTPUT	C50A51_C50A92	58	Single	79	Single	0.59137	9.35E-02	2
ST140502TASK0001OUTPUT	C50A91_C50A52	100	Single	49	Mixture	0.591356	1.85E-03	1
ST140503TASK0002OUTPUT	C50A51_C50A92	46	Single	72	Single	0.591343	4.75E-03	2
ST140506TASK0001OUTPUT	C50A51_C50A92	34	Single	62	Single	0.591137	9.37E-02	1
ST140428TASK0001OUTPUT	C50A91_C50A52	38	Single	96	Average	0.591103	2.60E-02	2
ST140503TASK0002OUTPUT	C50A51_C50A92	39	Single	47	Mixture	0.591089	4.78E-03	2
ST140430TASK0001OUTPUT	C50A91_C50A52	29	Single	56	Single	0.591023	2.60E-02	1
ST140430TASK0001OUTPUT	C50A91_C50A52	58	Single	9	Single	0.590876	2.61E-02	2
ST140515TASK0001OUTPUT	C50A91_C50A52	84	Mixture	89	Single	0.590796	4.80E-03	1
ST140521TASK0001OUTPUT	C50A51_C50A92	4	Mixture	67	Single	0.590555	3.81E-03	2
ST140515TASK0001OUTPUT	C50A91_C50A52	51	Average	86	Single	0.590551	4.82E-03	1
ST140427TASK0001OUTPUT	C50A51_C50A92	11	Single	23	Single	0.590481	4.83E-03	2
ST140502TASK0001OUTPUT	C50A51_C50A92	102	Single	94	Single	0.590407	3.02E-03	1
ST140521TASK0001OUTPUT	C50A91_C50A52	54	Single	57	Single	0.5904	5.58E-02	1
ST140501TASK0001OUTPUT	C50A91_C50A52	56	Single	96	Single	0.590355	6.14E-03	1
ST140427TASK0001OUTPUT	C50A91_C50A52	93	Average	96	Single	0.590319	1.89E-03	1
ST140506TASK0001OUTPUT	C50A91_C50A52	46	Single	80	Single	0.590128	2.18E-01	2
ST140430TASK0001OUTPUT	C50A91_C50A52	58	Single	62	Single	0.590066	2.63E-02	1
ST140502TASK0001OUTPUT	C50A91_C50A52	26	Single	8	Single	0.58998	1.91E-03	2
ST140430TASK0001OUTPUT	C50A51_C50A92	58	Mixture	9	Single	0.589967	2.06E-02	2
ST140503TASK0002OUTPUT	C50A91_C50A52	32	Mixture	44	Single	0.589879	5.61E-02	1
ST140521TASK0001OUTPUT	C50A51_C50A92	31	Single	66	Single	0.589675	3.87E-03	1
ST140521TASK0001OUTPUT	C50A91_C50A52	54	Single	7	Single	0.589568	5.63E-02	2
ST140521TASK0001OUTPUT	C50A91_C50A52	25	Single	7	Single	0.589437	5.63E-02	2
ST140503TASK0002OUTPUT	C50A51_C50A92	48	Single	49	Mixture	0.589391	4.93E-03	1
ST140501TASK0001OUTPUT	C50A51_C50A92	66	Single	97	Single	0.5893	1.63E-02	1
ST140507TASK0001OUTPUT	C50A51_C50A92	42	Single	82	Outside	0.589298	6.25E-03	1
ST140503TASK0002OUTPUT	C50A51_C50A92	39	Single	5	Average	0.589274	4.94E-03	2
ST140507TASK0001OUTPUT	C50A91_C50A52	22	Single	32	Single	0.589194	3.41E-02	1
ST140503TASK0002OUTPUT	C50A51_C50A92	47	Mixture	86	Mixture	0.588901	4.97E-03	1
ST140515TASK0001OUTPUT	C50A51_C50A92	35	Single	42	Mixture	0.588881	2.09E-02	1
ST140517TASK0002OUTPUT	C50A91_C50A52	41	Average	54	Single	0.588806	2.09E-02	2
ST140515TASK0001OUTPUT	C50A91_C50A52	64	Average	86	Single	0.588764	4.99E-03	1
ST140427TASK0001OUTPUT	C50A51_C50A92	20	Single	38	Single	0.588745	3.94E-03	2
ST140503TASK0002OUTPUT	C50A91_C50A52	18	Single	48	Single	0.58864	5.68E-02	1
ST140502TASK0001OUTPUT	C50A51_C50A92	23	Single	56	Single	0.58853	2.48E-03	1
ST140428TASK0001OUTPUT	C50A91_C50A52	33	Single	66	Single	0.588441	2.69E-02	1
ST140521TASK0001OUTPUT	C50A91_C50A52	48	Single	7	Single	0.588438	5.69E-02	2
ST140428TASK0001OUTPUT	C50A51_C50A92	53	Single	97	Single	0.588401	8.05E-03	1
ST140502TASK0001OUTPUT	C50A91_C50A52	30	Single	61	Single	0.588396	1.57E-03	1
ST140521TASK0001OUTPUT	C50A91_C50A52	61	Single	91	Mixture	0.588361	5.69E-02	1
ST140430TASK0001OUTPUT	C50A91_C50A52	3	Mixture	37	Average	0.588281	2.69E-02	1
BR130827TASK0002OUTPUT	C50A51_C50A92	34	Single	36	Average	0.588226	2.14E-05	1
ST140507TASK0001OUTPUT	C50A91_C50A52	66	Single	93	Single	0.58816	3.45E-02	2
ST140501TASK0001OUTPUT	C50A51_C50A92	12	Average	43	Average	0.588125	1.66E-02	1
ST140426TASK0001OUTPUT	C50A51_C50A92	26	Single	66	Single	0.587956	1.31E-02	1
ST140427TASK0001OUTPUT	C50A91_C50A52	92	Single	97	Single	0.58791	2.00E-03	1
ST140515TASK0001OUTPUT	C50A51_C50A92	41	Single	98	Single	0.587718	2.12E-02	2
ST140430TASK0001OUTPUT	C50A51_C50A92	44	Average	93	Single	0.5877	2.12E-02	2
ST140517TASK0002OUTPUT	C50A51_C50A92	46	Single	87	Mixture	0.587642	5.09E-03	1
ST140521TASK0001OUTPUT	C50A51_C50A92	33	Single	95	Single	0.587615	4.03E-03	1
ST140521TASK0001OUTPUT	C50A91_C50A52	47	Mixture	61	Single	0.587478	5.74E-02	1
ST140515TASK0001OUTPUT	C50A91_C50A52	57	Single	64	Average	0.58739	5.11E-03	1
ST140430TASK0001OUTPUT	C50A91_C50A52	43	Average	59	Single	0.587374	2.72E-02	2
ST140521TASK0001OUTPUT	C50A51_C50A92	63	Single	67	Single	0.587295	4.06E-03	1
ST140503TASK0002OUTPUT	C50A91_C50A52	76	Mixture	94	Single	0.587116	5.76E-02	1
ST140507TASK0001OUTPUT	C50A91_C50A52	81	Mixture	82	Average	0.587069	3.49E-02	1
ST140427TASK0001OUTPUT	C50A91_C50A52	30	Single	32	Single	0.587026	2.04E-03	1
ST140517TASK0002OUTPUT	C50A91_C50A52	46	Single	89	Single	0.586899	2.14E-02	1
ST140515TASK0001OUTPUT	C50A51_C50A92	3	Average	7	Average	0.586875	2.15E-02	1
ST140515TASK0001OUTPUT	C50A91_C50A52	6	Single	95	Single	0.586805	5.17E-03	2
ST140507TASK0001OUTPUT	C50A91_C50A52	38	Single	72	Average	0.586789	3.50E-02	1
ST140517TASK0002OUTPUT	C50A51_C50A92	26	Single	66	Single	0.586725	5.18E-03	1
ST140517TASK0002OUTPUT	C50A91_C50A52	41	Average	51	Single	0.586452	2.16E-02	2
ST140429TASK0001OUTPUT	C50A91_C50A52	27	Single	32	Single	0.586387	1.05E-02	1
ST140429TASK0001OUTPUT	C50A91_C50A52	19	Single	57	Single	0.586219	1.06E-02	1
ST140512TASK0001OUTPUT	C50A91_C50A52	27	Mixture	68	Mixture	0.586051	1.65E-03	2
ST140515TASK0001OUTPUT	C50A51_C50A92	54	Single	89	Single	0.585977	2.17E-02	1
ST140515TASK0001OUTPUT	C50A91_C50A52	24	Mixture	32	Single	0.58596	5.25E-03	1
ST140430TASK0001OUTPUT	C50A91_C50A52	56	Single	61	Single	0.585651	2.78E-02	1
ST140426TASK0001OUTPUT	C50A51_C50A92	21	Single	26	Single	0.585621	1.35E-02	1
ST140503TASK0002OUTPUT	C50A91_C50A52	62	Single	81	Mixture	0.585585	5.84E-02	1
ST140429TASK0001OUTPUT	C50A51_C50A92	30	Single	73	Single	0.58549	4.20E-03	2
ST140506TASK0001OUTPUT	C50A51_C50A92	50	Single	91	Single	0.585401	9.77E-02	1
ST140521TASK0001OUTPUT	C50A51_C50A92	16	Single	35	Mixture	0.585339	4.21E-03	2
ST140430TASK0001OUTPUT	C50A91_C50A52	100	Single	99	Single	0.585276	2.79E-02	1
ST140427TASK0001OUTPUT	C50A91_C50A52	63	Single	98	Mixture	0.585095	2.12E-03	1
ST140503TASK0002OUTPUT	C50A51_C50A92	56	Single	62	Single	0.585073	5.34E-03	1
ST140427TASK0001OUTPUT	C50A91_C50A52	33	Single	39	Single	0.584832	2.14E-03	1
ST140517TASK0002OUTPUT	C50A51_C50A92	55	Mixture	56	Mixture	0.584809	5.36E-03	1
ST140427TASK0001OUTPUT	C50A51_C50A92	27	Single	52	Single	0.584455	4.28E-03	1
ST140521TASK0001OUTPUT	C50A91_C50A52	57	Single	65	Single	0.584251	5.91E-02	1
ST140506TASK0001OUTPUT	C50A91_C50A52	69	Single	97	Single	0.584201	2.23E-01	1
ST140503TASK0002OUTPUT	C50A51_C50A92	22	Mixture	30	Mixture	0.584184	5.42E-03	1
ST140427TASK0001OUTPUT	C50A91_C50A52	65	Single	92	Single	0.584137	2.73E-03	1
ST140517TASK0002OUTPUT	C50A91_C50A52	25	Single	88	Single	0.584131	2.22E-02	1
ST140503TASK0002OUTPUT	C50A91_C50A52	32	Mixture	79	Single	0.584126	5.92E-02	1
ST140501TASK0001OUTPUT	C50A91_C50A52	25	Single	35	Mixture	0.584094	6.85E-03	1
ST140502TASK0001OUTPUT	C50A51_C50A92	39	Mixture	8	Average	0.584065	2.73E-03	1
ST140429TASK0001OUTPUT	C50A51_C50A92	58	Single	63	Single	0.584001	4.32E-03	1
ST140507TASK0001OUTPUT	C50A91_C50A52	54	Mixture	84	Single	0.583972	3.61E-02	1
ST140503TASK0002OUTPUT	C50A91_C50A52	37	Single	98	Single	0.58373	5.94E-02	2
ST140426TASK0001OUTPUT	C50A51_C50A92	21	Single	35	Single	0.583646	1.39E-02	1
ST140506TASK0001OUTPUT	C50A91_C50A52	51	Single	63	Single	0.583541	2.24E-01	1
ST140502TASK0001OUTPUT	C50A51_C50A92	28	Single	29	Single	0.583499	2.76E-03	1
ST140503TASK0002OUTPUT	C50A91_C50A52	29	Mixture	52	Single	0.583371	5.96E-02	1
ST140503TASK0002OUTPUT	C50A91_C50A52	47	Mixture	89	Single	0.58332	5.96E-02	1
ST140427TASK0001OUTPUT	C50A51_C50A92	24	Single	8	Single	0.583262	4.38E-03	2
ST140502TASK0001OUTPUT	C50A51_C50A92	23	Single	61	Mixture	0.583173	2.78E-03	1
ST140515TASK0001OUTPUT	C50A51_C50A92	15	Single	3	Average	0.58302	2.25E-02	1
ST140427TASK0001OUTPUT	C50A51_C50A92	11	Single	36	Single	0.582987	5.54E-03	1
ST140429TASK0001OUTPUT	C50A91_C50A52	28	Single	32	Single	0.582981	1.11E-02	1
ST140429TASK0001OUTPUT	C50A51_C50A92	17	Single	30	Single	0.582873	4.42E-03	1
ST140521TASK0001OUTPUT	C50A91_C50A52	2	Single	87	Mixture	0.582824	5.99E-02	2
ST140515TASK0001OUTPUT	C50A91_C50A52	81	Mixture	86	Single	0.582806	5.56E-03	1
ST140503TASK0002OUTPUT	C50A91_C50A52	60	Single	89	Single	0.582764	5.99E-02	1
ST140503TASK0002OUTPUT	C50A91_C50A52	39	Single	86	Single	0.582752	5.99E-02	2
ST140503TASK0002OUTPUT	C50A91_C50A52	66	Single	69	Single	0.582743	5.99E-02	1
ST140507TASK0001OUTPUT	C50A91_C50A52	32	Single	94	Single	0.582662	3.66E-02	1
ST140515TASK0001OUTPUT	C50A91_C50A52	29	Mixture	6	Single	0.582509	5.59E-03	2
ST140507TASK0001OUTPUT	C50A51_C50A92	50	Single	83	Single	0.582408	7.05E-03	1
ST140503TASK0002OUTPUT	C50A91_C50A52	28	Average	61	Single	0.582398	6.01E-02	1
ST140506TASK0001OUTPUT	C50A91_C50A52	89	Single	98	Average	0.582365	2.25E-01	1
ST140502TASK0001OUTPUT	C50A51_C50A92	39	Mixture	9	Mixture	0.582329	2.83E-03	1
ST140515TASK0001OUTPUT	C50A51_C50A92	32	Single	53	Single	0.582214	2.28E-02	1
ST140503TASK0002OUTPUT	C50A91_C50A52	61	Single	62	Single	0.582191	6.02E-02	1
ST140430TASK0001OUTPUT	C50A51_C50A92	6	Average	9	Single	0.582024	2.28E-02	1
ST140503TASK0002OUTPUT	C50A91_C50A52	44	Single	90	Single	0.581906	6.04E-02	1
ST140429TASK0001OUTPUT	C50A91_C50A52	19	Single	27	Single	0.581844	1.13E-02	1
ST140515TASK0001OUTPUT	C50A51_C50A92	54	Single	88	Single	0.58179	2.29E-02	1
ST140427TASK0001OUTPUT	C50A91_C50A52	73	Single	95	Single	0.58174	2.29E-03	2
ST140502TASK0001OUTPUT	C50A51_C50A92	32	Single	87	Average	0.581707	2.87E-03	1
ST140521TASK0001OUTPUT	C50A51_C50A92	48	Single	86	Single	0.581552	4.53E-03	1
ST140517TASK0002OUTPUT	C50A91_C50A52	25	Single	52	Single	0.581441	2.30E-02	1
ST140503TASK0002OUTPUT	C50A91_C50A52	16	Mixture	70	Single	0.581295	6.07E-02	2
ST140521TASK0001OUTPUT	C50A91_C50A52	34	Average	72	Single	0.581286	6.07E-02	1
ST140501TASK0001OUTPUT	C50A91_C50A52	22	Single	38	Single	0.581214	7.20E-03	2
ST140517TASK0002OUTPUT	C50A91_C50A52	25	Single	27	Single	0.581155	2.31E-02	1
ST140427TASK0001OUTPUT	C50A91_C50A52	93	Average	95	Single	0.581151	2.31E-03	1
ST140515TASK0001OUTPUT	C50A91_C50A52	54	Mixture	64	Average	0.581018	5.74E-03	1
BR130827TASK0002OUTPUT	C50A51_C50A92	33	Average	38	Average	0.580934	2.86E-05	1
ST140506TASK0001OUTPUT	C50A51_C50A92	58	Single	80	Single	0.58093	1.01E-01	2
ST140429TASK0001OUTPUT	C50A91_C50A52	26	Single	55	Single	0.580816	1.15E-02	1
ST140426TASK0001OUTPUT	C50A51_C50A92	29	Single	6	Average	0.580777	1.45E-02	2
ST140501TASK0001OUTPUT	C50A51_C50A92	36	Single	96	Single	0.580636	1.84E-02	1
ST140430TASK0001OUTPUT	C50A91_C50A52	19	Average	65	Single	0.580613	2.95E-02	1
ST140503TASK0002OUTPUT	C50A51_C50A92	26	Single	78	Average	0.580541	5.79E-03	1
ST140427TASK0001OUTPUT	C50A91_C50A52	57	Mixture	94	Single	0.58052	2.35E-03	1
ST140502TASK0001OUTPUT	C50A91_C50A52	48	Average	60	Single	0.580507	2.35E-03	1
ST140426TASK0001OUTPUT	C50A91_C50A52	102	Single	104	Single	0.580496	9.16E-03	1
ST140503TASK0002OUTPUT	C50A91_C50A52	53	Single	64	Single	0.580411	6.12E-02	1
ST140517TASK0002OUTPUT	C50A51_C50A92	35	Mixture	67	Mixture	0.580266	5.82E-03	1
ST140515TASK0001OUTPUT	C50A91_C50A52	28	Single	85	Mixture	0.580145	5.83E-03	1
ST140427TASK0001OUTPUT	C50A91_C50A52	21	Single	94	Single	0.579756	2.39E-03	1
ST140517TASK0002OUTPUT	C50A91_C50A52	54	Single	74	Single	0.5796	2.35E-02	2
ST140521TASK0001OUTPUT	C50A91_C50A52	17	Single	45	Single	0.57954	6.17E-02	1
ST140521TASK0001OUTPUT	C50A91_C50A52	22	Single	57	Single	0.579391	6.18E-02	1
ST140507TASK0001OUTPUT	C50A51_C50A92	21	Single	65	Single	0.579253	7.44E-03	1
ST140501TASK0001OUTPUT	C50A91_C50A52	68	Single	69	Single	0.579161	7.45E-03	1
ST140426TASK0001OUTPUT	C50A51_C50A92	25	Single	36	Single	0.579112	1.49E-02	1
ST140512TASK0001OUTPUT	C50A91_C50A52	50	Single	53	Single	0.578897	1.56E-03	1
ST140521TASK0001OUTPUT	C50A51_C50A92	84	Single	95	Single	0.578872	5.97E-03	1
ST140503TASK0002OUTPUT	C50A91_C50A52	81	Mixture	86	Single	0.578828	6.21E-02	1
ST140507TASK0001OUTPUT	C50A51_C50A92	64	Single	65	Single	0.578803	7.50E-03	1
ST140430TASK0001OUTPUT	C50A91_C50A52	27	Single	29	Single	0.578625	3.02E-02	1
ST140515TASK0001OUTPUT	C50A91_C50A52	28	Single	93	Average	0.578425	6.02E-03	1
ST140503TASK0002OUTPUT	C50A51_C50A92	35	Mixture	63	Mixture	0.578336	6.03E-03	2
ST140503TASK0002OUTPUT	C50A51_C50A92	27	Mixture	32	Mixture	0.57805	6.06E-03	1
ST140430TASK0001OUTPUT	C50A51_C50A92	63	Single	64	Mixture	0.577959	2.40E-02	1
ST140428TASK0001OUTPUT	C50A91_C50A52	26	Mixture	63	Average	0.577952	3.04E-02	1
ST140515TASK0001OUTPUT	C50A91_C50A52	28	Single	47	Average	0.577877	6.08E-03	1
ST140427TASK0001OUTPUT	C50A51_C50A92	52	Single	64	Single	0.577807	4.86E-03	1
ST140501TASK0001OUTPUT	C50A91_C50A52	21	Mixture	28	Single	0.577695	7.64E-03	1
ST140503TASK0002OUTPUT	C50A51_C50A92	47	Mixture	79	Average	0.577672	6.10E-03	1
ST140501TASK0001OUTPUT	C50A51_C50A92	35	Mixture	7	Single	0.577579	1.91E-02	2
ST140517TASK0002OUTPUT	C50A51_C50A92	59	Single	87	Mixture	0.577488	6.12E-03	1
ST140429TASK0001OUTPUT	C50A91_C50A52	11	Single	57	Single	0.577411	1.21E-02	2
ST140427TASK0001OUTPUT	C50A51_C50A92	18	Single	22	Single	0.577384	4.90E-03	1
ST140521TASK0001OUTPUT	C50A91_C50A52	58	Single	90	Single	0.577302	6.29E-02	1
ST140521TASK0001OUTPUT	C50A91_C50A52	35	Single	57	Single	0.577171	6.30E-02	2
ST140501TASK0001OUTPUT	C50A91_C50A52	56	Single	68	Single	0.577165	7.71E-03	1
ST140517TASK0002OUTPUT	C50A91_C50A52	57	Single	61	Single	0.576999	2.43E-02	1
ST140503TASK0002OUTPUT	C50A91_C50A52	18	Single	22	Single	0.57694	6.31E-02	1
ST140503TASK0002OUTPUT	C50A91_C50A52	2	Single	98	Single	0.576844	6.32E-02	2
ST140521TASK0001OUTPUT	C50A91_C50A52	35	Single	86	Average	0.576657	6.33E-02	2
ST140517TASK0002OUTPUT	C50A51_C50A92	27	Single	56	Mixture	0.576631	6.21E-03	1
ST140426TASK0001OUTPUT	C50A91_C50A52	102	Single	3	Single	0.576581	9.76E-03	2
ST140503TASK0002OUTPUT	C50A91_C50A52	2	Single	60	Single	0.576398	6.34E-02	2
ST140427TASK0001OUTPUT	C50A91_C50A52	22	Single	27	Single	0.57633	2.57E-03	1
ST140507TASK0001OUTPUT	C50A91_C50A52	51	Average	85	Single	0.576295	3.93E-02	1
ST140515TASK0001OUTPUT	C50A91_C50A52	6	Single	7	Single	0.576241	6.26E-03	1
ST140503TASK0002OUTPUT	C50A91_C50A52	86	Single	90	Single	0.576186	6.36E-02	1
ST140427TASK0001OUTPUT	C50A51_C50A92	25	Mixture	94	Single	0.576043	6.28E-03	1
ST140502TASK0001OUTPUT	C50A91_C50A52	56	Average	61	Single	0.575929	2.08E-03	1
ST140429TASK0001OUTPUT	C50A51_C50A92	28	Outside	74	Mixture	0.575877	5.04E-03	2
ST140503TASK0002OUTPUT	C50A91_C50A52	33	Single	64	Single	0.575852	6.38E-02	1
ST140503TASK0002OUTPUT	C50A91_C50A52	60	Single	61	Single	0.575841	6.38E-02	1
ST140506TASK0001OUTPUT	C50A91_C50A52	24	Single	51	Single	0.575803	2.32E-01	1
ST140429TASK0001OUTPUT	C50A91_C50A52	15	Single	33	Single	0.575774	1.24E-02	2
ST140501TASK0001OUTPUT	C50A51_C50A92	5	Mixture	98	Single	0.575741	1.96E-02	2
ST140429TASK0001OUTPUT	C50A51_C50A92	21	Single	23	Outside	0.575566	5.07E-03	1
ST140501TASK0001OUTPUT	C50A91_C50A52	30	Mixture	56	Single	0.575539	7.92E-03	1
ST140506TASK0001OUTPUT	C50A51_C50A92	62	Single	69	Single	0.575534	1.05E-01	1
ST140521TASK0001OUTPUT	C50A91_C50A52	72	Single	94	Single	0.575514	6.39E-02	2
ST140503TASK0002OUTPUT	C50A91_C50A52	30	Single	49	Single	0.57538	6.40E-02	1
ST140427TASK0001OUTPUT	C50A51_C50A92	34	Average	8	Single	0.575363	5.09E-03	1
ST140507TASK0001OUTPUT	C50A51_C50A92	82	Outside	85	Outside	0.575204	7.97E-03	1
ST140429TASK0001OUTPUT	C50A51_C50A92	30	Single	56	Single	0.575139	5.11E-03	1
ST140429TASK0001OUTPUT	C50A51_C50A92	21	Single	30	Single	0.575034	5.12E-03	1
ST140515TASK0001OUTPUT	C50A91_C50A52	57	Single	90	Mixture	0.574923	6.40E-03	1
ST140507TASK0001OUTPUT	C50A91_C50A52	54	Mixture	82	Average	0.574844	3.99E-02	1
ST140503TASK0002OUTPUT	C50A91_C50A52	49	Single	90	Single	0.574834	6.43E-02	1
ST140517TASK0002OUTPUT	C50A91_C50A52	52	Single	59	Single	0.574789	2.50E-02	1
ST140515TASK0001OUTPUT	C50A91_C50A52	30	Single	6	Single	0.574633	6.44E-03	2
ST140506TASK0001OUTPUT	C50A51_C50A92	36	Single	80	Single	0.574552	1.06E-01	1
ST140515TASK0001OUTPUT	C50A91_C50A52	52	Mixture	84	Mixture	0.574548	6.45E-03	1
ST140429TASK0001OUTPUT	C50A51_C50A92	42	Single	96	Single	0.574529	5.16E-03	2
ST140503TASK0002OUTPUT	C50A51_C50A92	32	Mixture	7	Single	0.574515	6.45E-03	2
ST140507TASK0001OUTPUT	C50A51_C50A92	20	Average	22	Single	0.574464	8.07E-03	1
ST140515TASK0001OUTPUT	C50A91_C50A52	54	Mixture	86	Single	0.574337	6.47E-03	1
ST140507TASK0001OUTPUT	C50A91_C50A52	30	Average	31	Single	0.574329	4.01E-02	1
ST140521TASK0001OUTPUT	C50A91_C50A52	25	Single	57	Single	0.574197	6.47E-02	1
ST140502TASK0001OUTPUT	C50A91_C50A52	50	Average	51	Mixture	0.574184	2.69E-03	1
ST140428TASK0001OUTPUT	C50A91_C50A52	76	Single	77	Single	0.574157	3.18E-02	1
ST140430TASK0001OUTPUT	C50A91_C50A52	33	Single	56	Single	0.574047	3.18E-02	1
ST140426TASK0001OUTPUT	C50A51_C50A92	21	Single	28	Single	0.574009	1.60E-02	1
ST140503TASK0002OUTPUT	C50A91_C50A52	30	Single	81	Mixture	0.573981	6.48E-02	1
ST140426TASK0001OUTPUT	C50A91_C50A52	25	Single	26	Single	0.573888	1.02E-02	1
ST140427TASK0001OUTPUT	C50A51_C50A92	18	Single	21	Single	0.573822	5.23E-03	1
ST140426TASK0001OUTPUT	C50A51_C50A92	32	Single	69	Single	0.57381	1.60E-02	1
ST140428TASK0001OUTPUT	C50A51_C50A92	76	Single	97	Single	0.573807	1.02E-02	2
ST140428TASK0001OUTPUT	C50A91_C50A52	1	Single	33	Single	0.573794	3.19E-02	1
ST140503TASK0002OUTPUT	C50A91_C50A52	16	Mixture	59	Single	0.573762	6.49E-02	1
ST140427TASK0001OUTPUT	C50A51_C50A92	38	Single	8	Single	0.573753	5.24E-03	1
ST140503TASK0002OUTPUT	C50A91_C50A52	53	Single	90	Single	0.573741	6.50E-02	1
ST140521TASK0001OUTPUT	C50A51_C50A92	33	Single	45	Mixture	0.573497	5.26E-03	1
ST140430TASK0001OUTPUT	C50A51_C50A92	64	Mixture	66	Single	0.57348	2.54E-02	1
ST140426TASK0001OUTPUT	C50A91_C50A52	16	Single	22	Single	0.573476	1.28E-02	1
ST140507TASK0001OUTPUT	C50A51_C50A92	21	Single	62	Single	0.573404	8.21E-03	1
ST140501TASK0001OUTPUT	C50A91_C50A52	24	Single	65	Single	0.5734	8.21E-03	1
ST140426TASK0001OUTPUT	C50A51_C50A92	64	Single	66	Single	0.573307	1.61E-02	1
ST140427TASK0001OUTPUT	C50A51_C50A92	27	Single	47	Average	0.573306	6.59E-03	1
ST140502TASK0001OUTPUT	C50A91_C50A52	48	Average	93	Average	0.57319	2.74E-03	1
ST140427TASK0001OUTPUT	C50A51_C50A92	34	Average	64	Single	0.573003	5.31E-03	2
ST140503TASK0002OUTPUT	C50A51_C50A92	27	Mixture	28	Single	0.572865	6.64E-03	1
ST140430TASK0001OUTPUT	C50A91_C50A52	27	Single	28	Single	0.572851	3.23E-02	1
ST140428TASK0001OUTPUT	C50A51_C50A92	20	Single	5	Single	0.572803	1.04E-02	2
ST140521TASK0001OUTPUT	C50A91_C50A52	34	Average	84	Average	0.572681	6.56E-02	2
ST140430TASK0001OUTPUT	C50A91_C50A52	58	Single	59	Single	0.572566	3.24E-02	1
ST140501TASK0001OUTPUT	C50A91_C50A52	56	Single	8	Single	0.572424	8.35E-03	2
ST140503TASK0002OUTPUT	C50A51_C50A92	27	Mixture	62	Single	0.572423	6.69E-03	1
ST140506TASK0001OUTPUT	C50A91_C50A52	103	Single	59	Single	0.572418	2.35E-01	1
ST140517TASK0002OUTPUT	C50A91_C50A52	25	Single	89	Single	0.57232	2.58E-02	1
ST140515TASK0001OUTPUT	C50A51_C50A92	32	Single	93	Single	0.572288	2.58E-02	1
ST140517TASK0002OUTPUT	C50A91_C50A52	19	Average	25	Single	0.572254	2.58E-02	1
ST140428TASK0001OUTPUT	C50A51_C50A92	34	Single	97	Single	0.57215	1.05E-02	2
ST140506TASK0001OUTPUT	C50A51_C50A92	55	Single	80	Single	0.572019	1.08E-01	2
ST140503TASK0002OUTPUT	C50A51_C50A92	46	Single	47	Mixture	0.571911	6.75E-03	1
ST140429TASK0001OUTPUT	C50A91_C50A52	22	Mixture	32	Single	0.571801	1.32E-02	1
ST140503TASK0002OUTPUT	C50A91_C50A52	32	Mixture	47	Mixture	0.5717	6.61E-02	1
ST140512TASK0001OUTPUT	C50A51_C50A92	49	Single	50	Single	0.571576	2.84E-03	1
ST140521TASK0001OUTPUT	C50A91_C50A52	34	Average	75	Mixture	0.571522	6.62E-02	1
ST140427TASK0001OUTPUT	C50A51_C50A92	24	Single	40	Single	0.571431	6.81E-03	2
ST140515TASK0001OUTPUT	C50A51_C50A92	15	Single	72	Single	0.571426	2.61E-02	1
ST140506TASK0001OUTPUT	C50A51_C50A92	54	Single	63	Single	0.57138	1.08E-01	1
ST140512TASK0001OUTPUT	C50A91_C50A52	31	Single	58	Single	0.571346	1.85E-03	1
ST140430TASK0001OUTPUT	C50A51_C50A92	28	Single	43	Single	0.57134	2.61E-02	2
ST140430TASK0001OUTPUT	C50A51_C50A92	28	Single	42	Single	0.571331	2.61E-02	2
ST140507TASK0001OUTPUT	C50A91_C50A52	52	Single	82	Average	0.57129	4.14E-02	1
ST140503TASK0002OUTPUT	C50A91_C50A52	32	Mixture	61	Single	0.571148	6.65E-02	1
ST140428TASK0001OUTPUT	C50A91_C50A52	17	Single	9	Single	0.571102	3.29E-02	1
ST140427TASK0001OUTPUT	C50A51_C50A92	35	Single	37	Mixture	0.570943	5.52E-03	1
ST140515TASK0001OUTPUT	C50A91_C50A52	41	Single	47	Average	0.570859	6.88E-03	2
ST140427TASK0001OUTPUT	C50A51_C50A92	9	Average	96	Single	0.570727	5.54E-03	2
ST140503TASK0002OUTPUT	C50A91_C50A52	46	Single	89	Single	0.570622	6.68E-02	1
ST140428TASK0001OUTPUT	C50A51_C50A92	35	Single	97	Single	0.570539	1.07E-02	2
ST140501TASK0001OUTPUT	C50A91_C50A52	96	Single	99	Single	0.570439	8.63E-03	1
ST140503TASK0002OUTPUT	C50A51_C50A92	28	Single	54	Mixture	0.570406	6.93E-03	1
ST140517TASK0002OUTPUT	C50A91_C50A52	41	Average	88	Single	0.570353	2.64E-02	2
ST140501TASK0001OUTPUT	C50A51_C50A92	102	Single	9	Average	0.570343	2.64E-02	2
ST140501TASK0001OUTPUT	C50A91_C50A52	65	Single	68	Single	0.570329	8.65E-03	1
ST140503TASK0002OUTPUT	C50A91_C50A52	53	Single	56	Single	0.570319	6.69E-02	1
ST140502TASK0001OUTPUT	C50A51_C50A92	46	Mixture	77	Mixture	0.57029	3.62E-03	1
ST140427TASK0001OUTPUT	C50A51_C50A92	42	Single	73	Single	0.570207	6.96E-03	1
ST140501TASK0001OUTPUT	C50A91_C50A52	101	Single	68	Single	0.570196	8.66E-03	1
ST140429TASK0001OUTPUT	C50A91_C50A52	27	Single	55	Single	0.570134	1.35E-02	1
ST140503TASK0002OUTPUT	C50A91_C50A52	35	Mixture	61	Single	0.570098	6.71E-02	2
ST140506TASK0001OUTPUT	C50A91_C50A52	62	Outside	83	Single	0.57001	2.38E-01	2
ST140506TASK0001OUTPUT	C50A91_C50A52	20	Single	80	Single	0.569759	2.38E-01	2
ST140428TASK0001OUTPUT	C50A91_C50A52	34	Single	9	Single	0.569753	3.34E-02	1
ST140521TASK0001OUTPUT	C50A91_C50A52	91	Mixture	97	Single	0.569648	6.73E-02	1
ST140429TASK0001OUTPUT	C50A91_C50A52	64	Single	96	Mixture	0.569594	1.36E-02	1
ST140515TASK0001OUTPUT	C50A91_C50A52	86	Single	93	Average	0.56952	7.04E-03	1
ST140512TASK0001OUTPUT	C50A51_C50A92	4	Single	64	Outside	0.569507	2.96E-03	2
ST140503TASK0002OUTPUT	C50A91_C50A52	79	Single	98	Single	0.569485	6.74E-02	1
ST140503TASK0002OUTPUT	C50A51_C50A92	30	Mixture	55	Single	0.569467	7.05E-03	1
BR130827TASK0002OUTPUT	C50A51_C50A92	35	Single	36	Average	0.569208	4.50E-05	1
ST140521TASK0001OUTPUT	C50A51_C50A92	60	Average	74	Mixture	0.569169	5.70E-03	2
ST140515TASK0001OUTPUT	C50A91_C50A52	29	Mixture	57	Single	0.56915	7.09E-03	1
ST140502TASK0001OUTPUT	C50A91_C50A52	98	Mixture	99	Average	0.569106	2.41E-03	1
ST140430TASK0001OUTPUT	C50A91_C50A52	61	Single	99	Single	0.569093	3.37E-02	1
ST140515TASK0001OUTPUT	C50A51_C50A92	58	Single	63	Average	0.569033	3.37E-02	1
ST140503TASK0002OUTPUT	C50A91_C50A52	22	Single	46	Single	0.568939	6.78E-02	1
ST140502TASK0001OUTPUT	C50A91_C50A52	25	Single	30	Single	0.568828	3.01E-03	1
ST140517TASK0002OUTPUT	C50A91_C50A52	16	Single	18	Single	0.568797	2.69E-02	1
ST140515TASK0001OUTPUT	C50A91_C50A52	29	Mixture	7	Single	0.568782	7.13E-03	2
ST140430TASK0001OUTPUT	C50A51_C50A92	1	Mixture	74	Single	0.568412	2.70E-02	1
ST140521TASK0001OUTPUT	C50A51_C50A92	63	Single	85	Average	0.568298	7.19E-03	1
ST140515TASK0001OUTPUT	C50A91_C50A52	7	Single	95	Single	0.568293	7.19E-03	2
ST140503TASK0002OUTPUT	C50A91_C50A52	32	Mixture	64	Single	0.568277	6.82E-02	1
ST140503TASK0002OUTPUT	C50A91_C50A52	18	Single	29	Mixture	0.567909	6.84E-02	1
ST140507TASK0001OUTPUT	C50A51_C50A92	21	Single	72	Single	0.567807	9.01E-03	2
ST140506TASK0001OUTPUT	C50A91_C50A52	20	Single	55	Single	0.567793	2.40E-01	1
ST140521TASK0001OUTPUT	C50A91_C50A52	19	Single	48	Single	0.567734	6.85E-02	1
ST140427TASK0001OUTPUT	C50A51_C50A92	21	Single	34	Average	0.567732	5.85E-03	2
ST140503TASK0002OUTPUT	C50A91_C50A52	70	Single	79	Single	0.567668	6.85E-02	2
ST140521TASK0001OUTPUT	C50A91_C50A52	25	Single	48	Single	0.567616	6.85E-02	1
ST140503TASK0002OUTPUT	C50A91_C50A52	2	Single	59	Single	0.567278	6.88E-02	2
ST140521TASK0001OUTPUT	C50A51_C50A92	30	Single	55	Single	0.567228	5.90E-03	1
ST140503TASK0002OUTPUT	C50A91_C50A52	22	Single	90	Single	0.566544	6.92E-02	1
ST140427TASK0001OUTPUT	C50A51_C50A92	22	Single	99	Single	0.566436	5.99E-03	1
ST140506TASK0001OUTPUT	C50A91_C50A52	60	Single	83	Single	0.566242	2.41E-01	2
ST140521TASK0001OUTPUT	C50A91_C50A52	47	Mixture	65	Single	0.566192	6.94E-02	1
ST140517TASK0002OUTPUT	C50A51_C50A92	66	Single	89	Mixture	0.566178	7.46E-03	1
ST140512TASK0001OUTPUT	C50A91_C50A52	29	Single	57	Single	0.566164	2.08E-03	1
ST140426TASK0001OUTPUT	C50A91_C50A52	102	Single	66	Single	0.566158	1.15E-02	1
ST140502TASK0001OUTPUT	C50A51_C50A92	36	Mixture	71	Mixture	0.566096	3.93E-03	1
ST140427TASK0001OUTPUT	C50A51_C50A92	27	Single	36	Single	0.566044	6.03E-03	2
ST140429TASK0001OUTPUT	C50A91_C50A52	3	Single	79	Single	0.565959	1.44E-02	1
ST140430TASK0001OUTPUT	C50A51_C50A92	33	Single	56	Mixture	0.565822	2.79E-02	1
ST140512TASK0001OUTPUT	C50A51_C50A92	29	Outside	33	Average	0.565814	3.20E-03	2
ST140428TASK0001OUTPUT	C50A51_C50A92	58	Single	92	Outside	0.5658	1.16E-02	1
ST140503TASK0002OUTPUT	C50A91_C50A52	61	Single	90	Single	0.565747	6.97E-02	1
ST140427TASK0001OUTPUT	C50A91_C50A52	60	Single	94	Single	0.565702	3.21E-03	1
ST140517TASK0002OUTPUT	C50A91_C50A52	41	Average	89	Single	0.565597	2.80E-02	2
ST140507TASK0001OUTPUT	C50A51_C50A92	48	Single	88	Single	0.565593	1.16E-02	1
ST140502TASK0001OUTPUT	C50A91_C50A52	18	Single	29	Single	0.565585	3.21E-03	1
ST140507TASK0001OUTPUT	C50A51_C50A92	71	Single	85	Outside	0.565508	9.36E-03	2
ST140429TASK0001OUTPUT	C50A51_C50A92	32	Single	56	Single	0.565507	6.09E-03	1
ST140427TASK0001OUTPUT	C50A91_C50A52	60	Single	97	Single	0.565378	3.23E-03	1
ST140430TASK0001OUTPUT	C50A91_C50A52	40	Average	41	Single	0.565191	3.52E-02	1
ST140521TASK0001OUTPUT	C50A91_C50A52	28	Single	49	Average	0.565135	7.00E-02	1
ST140430TASK0001OUTPUT	C50A51_C50A92	29	Single	66	Single	0.564879	2.82E-02	1
ST140430TASK0001OUTPUT	C50A91_C50A52	59	Single	99	Single	0.564763	3.54E-02	1
ST140501TASK0001OUTPUT	C50A51_C50A92	11	Single	24	Single	0.564745	2.83E-02	2
ST140517TASK0002OUTPUT	C50A51_C50A92	26	Single	56	Mixture	0.564662	7.66E-03	1
ST140521TASK0001OUTPUT	C50A91_C50A52	48	Single	58	Single	0.564536	7.04E-02	1
ST140501TASK0001OUTPUT	C50A91_C50A52	62	Mixture	99	Single	0.56448	9.52E-03	1
ST140503TASK0002OUTPUT	C50A91_C50A52	27	Mixture	58	Single	0.564446	7.05E-02	1
ST140515TASK0001OUTPUT	C50A51_C50A92	32	Single	89	Single	0.564373	2.84E-02	1
ST140515TASK0001OUTPUT	C50A91_C50A52	52	Mixture	81	Mixture	0.564318	7.70E-03	1
ST140426TASK0001OUTPUT	C50A51_C50A92	26	Single	33	Single	0.564113	1.83E-02	1
ST140506TASK0001OUTPUT	C50A51_C50A92	50	Single	55	Single	0.564094	1.14E-01	1
ST140512TASK0001OUTPUT	C50A91_C50A52	53	Single	54	Single	0.56403	2.18E-03	1
ST140507TASK0001OUTPUT	C50A51_C50A92	48	Single	83	Single	0.563832	9.62E-03	1
ST140428TASK0001OUTPUT	C50A51_C50A92	54	Single	92	Outside	0.563824	1.19E-02	1
ST140502TASK0001OUTPUT	C50A51_C50A92	40	Mixture	99	Single	0.56382	4.11E-03	2
ST140501TASK0001OUTPUT	C50A91_C50A52	35	Mixture	8	Single	0.563815	9.62E-03	2
ST140506TASK0001OUTPUT	C50A51_C50A92	33	Single	50	Single	0.563804	1.14E-01	1
ST140426TASK0001OUTPUT	C50A91_C50A52	66	Single	68	Single	0.563551	1.20E-02	1
ST140429TASK0001OUTPUT	C50A91_C50A52	11	Single	59	Single	0.563447	1.49E-02	2
ST140502TASK0001OUTPUT	C50A51_C50A92	24	Single	32	Single	0.563321	4.15E-03	1
ST140517TASK0002OUTPUT	C50A51_C50A92	26	Single	55	Mixture	0.563316	7.84E-03	1
ST140426TASK0001OUTPUT	C50A51_C50A92	25	Single	28	Single	0.563179	1.86E-02	1
ST140512TASK0001OUTPUT	C50A51_C50A92	51	Single	54	Single	0.563089	3.38E-03	1
ST140503TASK0002OUTPUT	C50A91_C50A52	61	Single	70	Single	0.562955	7.14E-02	2
ST140521TASK0001OUTPUT	C50A91_C50A52	2	Single	96	Single	0.562862	7.14E-02	2
ST140506TASK0001OUTPUT	C50A91_C50A52	62	Outside	63	Single	0.562804	2.45E-01	1
ST140427TASK0001OUTPUT	C50A51_C50A92	18	Single	62	Single	0.562663	6.41E-03	1
ST140502TASK0001OUTPUT	C50A91_C50A52	58	Average	61	Single	0.562564	2.78E-03	1
ST140506TASK0001OUTPUT	C50A91_C50A52	83	Single	92	Single	0.562543	2.45E-01	2
ST140502TASK0001OUTPUT	C50A91_C50A52	25	Single	48	Average	0.562532	3.42E-03	1
ST140521TASK0001OUTPUT	C50A91_C50A52	32	Single	72	Single	0.562365	7.17E-02	2
ST140426TASK0001OUTPUT	C50A91_C50A52	23	Average	25	Single	0.562344	1.51E-02	1
ST140426TASK0001OUTPUT	C50A51_C50A92	35	Single	74	Single	0.562279	1.88E-02	2
ST140429TASK0001OUTPUT	C50A91_C50A52	63	Single	65	Single	0.562251	1.52E-02	1
ST140515TASK0001OUTPUT	C50A51_C50A92	15	Single	53	Single	0.562168	2.92E-02	2
ST140428TASK0001OUTPUT	C50A51_C50A92	91	Outside	93	Single	0.562133	1.52E-02	1
ST140521TASK0001OUTPUT	C50A91_C50A52	52	Single	75	Mixture	0.562057	7.19E-02	2
ST140503TASK0002OUTPUT	C50A91_C50A52	32	Mixture	59	Single	0.56193	7.20E-02	1
ST140426TASK0001OUTPUT	C50A91_C50A52	104	Single	96	Single	0.561856	1.23E-02	1
ST140427TASK0001OUTPUT	C50A51_C50A92	52	Single	8	Single	0.561701	6.52E-03	2
ST140429TASK0001OUTPUT	C50A91_C50A52	40	Single	61	Single	0.561645	1.53E-02	2
ST140517TASK0002OUTPUT	C50A91_C50A52	32	Single	52	Single	0.561584	2.94E-02	1
ST140430TASK0001OUTPUT	C50A91_C50A52	27	Single	62	Single	0.561567	3.66E-02	1
ST140502TASK0001OUTPUT	C50A91_C50A52	49	Mixture	98	Mixture	0.561524	3.49E-03	1
ST140507TASK0001OUTPUT	C50A51_C50A92	64	Single	93	Single	0.56144	1.00E-02	1
ST140426TASK0001OUTPUT	C50A51_C50A92	66	Single	69	Single	0.561429	1.90E-02	1
ST140501TASK0001OUTPUT	C50A51_C50A92	18	Average	58	Mixture	0.56137	2.37E-02	2
ST140517TASK0002OUTPUT	C50A51_C50A92	91	Single	95	Mixture	0.56136	8.10E-03	1
ST140501TASK0001OUTPUT	C50A91_C50A52	68	Single	99	Single	0.561295	1.00E-02	1
ST140427TASK0001OUTPUT	C50A91_C50A52	27	Single	29	Single	0.561229	3.51E-03	1
ST140430TASK0001OUTPUT	C50A91_C50A52	19	Average	75	Average	0.56119	3.68E-02	2
ST140426TASK0001OUTPUT	C50A51_C50A92	31	Single	47	Average	0.560943	1.91E-02	2
ST140517TASK0002OUTPUT	C50A91_C50A52	54	Single	55	Single	0.560907	2.96E-02	1
ST140515TASK0001OUTPUT	C50A91_C50A52	41	Single	85	Mixture	0.560817	8.18E-03	2
ST140503TASK0002OUTPUT	C50A91_C50A52	29	Mixture	79	Single	0.560816	7.27E-02	1
ST140512TASK0001OUTPUT	C50A51_C50A92	29	Outside	49	Single	0.560777	3.55E-03	1
ST140428TASK0001OUTPUT	C50A91_C50A52	1	Single	8	Single	0.560569	3.71E-02	1
ST140521TASK0001OUTPUT	C50A51_C50A92	47	Single	55	Single	0.560532	6.66E-03	1
ST140427TASK0001OUTPUT	C50A91_C50A52	6	Single	77	Single	0.560489	4.39E-03	1
ST140426TASK0001OUTPUT	C50A91_C50A52	2	Single	37	Single	0.560299	1.56E-02	2
ST140503TASK0002OUTPUT	C50A51_C50A92	28	Single	60	Single	0.560236	8.26E-03	1
ST140503TASK0002OUTPUT	C50A51_C50A92	20	Average	49	Mixture	0.560164	8.27E-03	1
ST140507TASK0001OUTPUT	C50A51_C50A92	76	Mixture	82	Outside	0.560148	1.02E-02	2
ST140429TASK0001OUTPUT	C50A91_C50A52	20	Single	28	Single	0.560022	1.56E-02	1
ST140521TASK0001OUTPUT	C50A51_C50A92	54	Single	85	Average	0.559979	8.29E-03	1
ST140517TASK0002OUTPUT	C50A91_C50A52	18	Single	51	Single	0.559975	2.99E-02	1
ST140503TASK0002OUTPUT	C50A51_C50A92	55	Single	56	Single	0.55994	8.30E-03	1
ST140430TASK0001OUTPUT	C50A91_C50A52	37	Average	39	Average	0.559906	3.73E-02	1
ST140515TASK0001OUTPUT	C50A51_C50A92	37	Single	69	Average	0.559906	3.00E-02	1
ST140503TASK0002OUTPUT	C50A51_C50A92	18	Average	52	Average	0.559885	8.31E-03	1
ST140506TASK0001OUTPUT	C50A91_C50A52	34	Single	77	Mixture	0.559883	2.48E-01	2
ST140430TASK0001OUTPUT	C50A51_C50A92	11	Single	72	Mixture	0.55975	3.00E-02	1
ST140517TASK0002OUTPUT	C50A51_C50A92	1	Mixture	97	Single	0.559588	8.35E-03	2
ST140502TASK0001OUTPUT	C50A51_C50A92	3	Single	34	Single	0.559587	4.47E-03	2
ST140517TASK0002OUTPUT	C50A91_C50A52	26	Single	59	Single	0.559383	3.02E-02	1
ST140515TASK0001OUTPUT	C50A51_C50A92	51	Mixture	63	Average	0.55931	3.76E-02	1
ST140427TASK0001OUTPUT	C50A51_C50A92	22	Single	25	Mixture	0.559262	8.39E-03	1
ST140503TASK0002OUTPUT	C50A91_C50A52	53	Single	94	Single	0.559219	7.37E-02	1
ST140426TASK0001OUTPUT	C50A51_C50A92	36	Single	69	Single	0.559152	1.96E-02	1
ST140503TASK0002OUTPUT	C50A51_C50A92	49	Mixture	56	Single	0.559096	8.42E-03	1
ST140517TASK0002OUTPUT	C50A91_C50A52	4	Single	74	Single	0.559084	3.03E-02	1
ST140501TASK0001OUTPUT	C50A91_C50A52	14	Mixture	7	Mixture	0.55897	1.04E-02	1
ST140501TASK0001OUTPUT	C50A51_C50A92	20	Mixture	74	Single	0.558738	2.45E-02	1
ST140515TASK0001OUTPUT	C50A91_C50A52	30	Single	7	Single	0.55871	8.47E-03	2
ST140429TASK0001OUTPUT	C50A91_C50A52	15	Single	57	Single	0.558684	1.60E-02	2
ST140427TASK0001OUTPUT	C50A51_C50A92	45	Average	47	Average	0.558529	8.50E-03	1
ST140426TASK0001OUTPUT	C50A51_C50A92	104	Single	69	Single	0.558508	1.98E-02	1
ST140429TASK0001OUTPUT	C50A91_C50A52	11	Single	27	Single	0.558486	1.60E-02	2
BR130827TASK0002OUTPUT	C50A51_C50A92	33	Average	36	Average	0.558472	6.70E-05	1
ST140427TASK0001OUTPUT	C50A91_C50A52	61	Average	96	Single	0.55845	3.72E-03	1
ST140517TASK0002OUTPUT	C50A51_C50A92	41	Single	59	Single	0.558421	8.51E-03	2
ST140521TASK0001OUTPUT	C50A91_C50A52	26	Single	58	Single	0.55837	7.42E-02	1
ST140429TASK0001OUTPUT	C50A91_C50A52	55	Single	95	Average	0.558333	1.60E-02	1
ST140503TASK0002OUTPUT	C50A91_C50A52	22	Single	35	Mixture	0.558293	7.43E-02	2
ST140521TASK0001OUTPUT	C50A91_C50A52	45	Single	47	Mixture	0.558265	7.43E-02	1
ST140426TASK0001OUTPUT	C50A51_C50A92	6	Average	95	Single	0.558081	2.47E-02	2
ST140503TASK0002OUTPUT	C50A91_C50A52	52	Single	86	Single	0.558023	7.44E-02	1
ST140506TASK0001OUTPUT	C50A91_C50A52	83	Single	89	Single	0.557984	2.50E-01	2
ST140517TASK0002OUTPUT	C50A51_C50A92	56	Mixture	93	Single	0.557926	8.58E-03	1
ST140515TASK0001OUTPUT	C50A91_C50A52	81	Mixture	90	Mixture	0.557835	8.60E-03	1
ST140429TASK0001OUTPUT	C50A51_C50A92	30	Single	74	Mixture	0.557818	6.99E-03	2
ST140430TASK0001OUTPUT	C50A51_C50A92	62	Single	64	Mixture	0.557796	3.07E-02	1
ST140512TASK0001OUTPUT	C50A91_C50A52	26	Outside	29	Single	0.557786	2.50E-03	1
ST140503TASK0002OUTPUT	C50A91_C50A52	44	Single	86	Single	0.557766	7.46E-02	1
ST140501TASK0001OUTPUT	C50A51_C50A92	24	Single	35	Mixture	0.557581	2.48E-02	1
ST140501TASK0001OUTPUT	C50A91_C50A52	35	Mixture	58	Single	0.557557	1.06E-02	1
ST140503TASK0002OUTPUT	C50A51_C50A92	21	Average	55	Single	0.557535	8.64E-03	1
ST140517TASK0002OUTPUT	C50A91_C50A52	71	Single	86	Mixture	0.557465	3.08E-02	2
ST140507TASK0001OUTPUT	C50A51_C50A92	22	Single	93	Single	0.557236	1.07E-02	1
ST140515TASK0001OUTPUT	C50A91_C50A52	57	Single	81	Mixture	0.557192	8.69E-03	1
ST140430TASK0001OUTPUT	C50A91_C50A52	20	Single	5	Average	0.557107	3.85E-02	2
ST140503TASK0002OUTPUT	C50A91_C50A52	22	Single	67	Single	0.55702	7.51E-02	2
ST140506TASK0001OUTPUT	C50A91_C50A52	66	Average	92	Single	0.55701	2.51E-01	1
ST140521TASK0001OUTPUT	C50A91_C50A52	45	Single	90	Single	0.556995	7.51E-02	1
ST140521TASK0001OUTPUT	C50A51_C50A92	48	Single	49	Average	0.556939	7.09E-03	1
ST140426TASK0001OUTPUT	C50A91_C50A52	2	Single	33	Single	0.556935	1.64E-02	2
ST140503TASK0002OUTPUT	C50A91_C50A52	56	Single	89	Single	0.556798	7.52E-02	1
ST140503TASK0002OUTPUT	C50A51_C50A92	28	Single	56	Single	0.556669	8.77E-03	1
ST140429TASK0001OUTPUT	C50A91_C50A52	35	Single	48	Average	0.556632	1.64E-02	2
ST140507TASK0001OUTPUT	C50A51_C50A92	20	Average	44	Single	0.556569	1.08E-02	1
ST140430TASK0001OUTPUT	C50A91_C50A52	39	Average	40	Average	0.556465	3.88E-02	1
ST140427TASK0001OUTPUT	C50A91_C50A52	33	Single	35	Average	0.556089	3.90E-03	1
ST140503TASK0002OUTPUT	C50A51_C50A92	52	Average	78	Average	0.555975	8.87E-03	1
ST140428TASK0001OUTPUT	C50A91_C50A52	58	Single	59	Average	0.555873	3.90E-02	1
ST140502TASK0001OUTPUT	C50A51_C50A92	102	Single	35	Single	0.55565	5.91E-03	1
ST140426TASK0001OUTPUT	C50A91_C50A52	47	Single	69	Single	0.555448	1.67E-02	2
ST140503TASK0002OUTPUT	C50A91_C50A52	2	Single	36	Mixture	0.55536	7.61E-02	1
ST140517TASK0002OUTPUT	C50A91_C50A52	25	Single	73	Average	0.555282	3.16E-02	2
ST140503TASK0002OUTPUT	C50A51_C50A92	52	Average	54	Mixture	0.555043	9.01E-03	1
ST140428TASK0001OUTPUT	C50A91_C50A52	20	Single	61	Mixture	0.555021	3.94E-02	1
ST140506TASK0001OUTPUT	C50A51_C50A92	55	Single	56	Single	0.555011	1.21E-01	1
ST140429TASK0001OUTPUT	C50A51_C50A92	41	Single	73	Single	0.55498	7.34E-03	1
ST140507TASK0001OUTPUT	C50A51_C50A92	20	Average	59	Single	0.554918	1.11E-02	1
ST140430TASK0001OUTPUT	C50A91_C50A52	39	Average	44	Average	0.55489	3.94E-02	1
ST140426TASK0001OUTPUT	C50A91_C50A52	22	Single	47	Single	0.554795	1.69E-02	2
ST140503TASK0002OUTPUT	C50A51_C50A92	26	Single	56	Single	0.554743	9.05E-03	1
ST140506TASK0001OUTPUT	C50A51_C50A92	48	Single	77	Average	0.5547	1.21E-01	2
ST140517TASK0002OUTPUT	C50A91_C50A52	27	Single	59	Single	0.554689	3.19E-02	1
ST140503TASK0002OUTPUT	C50A51_C50A92	47	Mixture	5	Average	0.554688	9.06E-03	1
ST140517TASK0002OUTPUT	C50A91_C50A52	57	Single	89	Single	0.554687	3.19E-02	1
ST140430TASK0001OUTPUT	C50A91_C50A52	19	Average	20	Single	0.554685	3.95E-02	1
ST140515TASK0001OUTPUT	C50A51_C50A92	24	Single	97	Single	0.554665	3.19E-02	1
ST140503TASK0002OUTPUT	C50A51_C50A92	27	Mixture	55	Single	0.554639	9.07E-03	1
ST140426TASK0001OUTPUT	C50A91_C50A52	3	Single	64	Single	0.554505	1.37E-02	2
ST140521TASK0001OUTPUT	C50A91_C50A52	36	Single	61	Single	0.554437	7.67E-02	2
ST140507TASK0001OUTPUT	C50A91_C50A52	52	Single	84	Single	0.554366	4.93E-02	1
ST140512TASK0001OUTPUT	C50A91_C50A52	52	Single	58	Single	0.55423	2.70E-03	1
ST140428TASK0001OUTPUT	C50A51_C50A92	37	Single	68	Single	0.554215	1.38E-02	1
ST140507TASK0001OUTPUT	C50A51_C50A92	56	Single	65	Single	0.554209	1.12E-02	1
ST140426TASK0001OUTPUT	C50A51_C50A92	25	Single	27	Single	0.554164	2.10E-02	1
ST140502TASK0001OUTPUT	C50A51_C50A92	18	Single	24	Single	0.554141	4.96E-03	1
ST140506TASK0001OUTPUT	C50A91_C50A52	55	Single	77	Mixture	0.554037	2.54E-01	2
ST140503TASK0002OUTPUT	C50A51_C50A92	5	Average	54	Mixture	0.554	9.17E-03	1
ST140428TASK0001OUTPUT	C50A91_C50A52	18	Average	24	Average	0.553963	3.98E-02	1
ST140430TASK0001OUTPUT	C50A51_C50A92	28	Single	33	Single	0.553944	3.21E-02	1
ST140512TASK0001OUTPUT	C50A91_C50A52	50	Single	54	Single	0.553869	2.72E-03	1
ST140501TASK0001OUTPUT	C50A91_C50A52	21	Mixture	35	Mixture	0.553855	1.13E-02	1
ST140428TASK0001OUTPUT	C50A51_C50A92	20	Single	65	Single	0.553727	1.39E-02	1
ST140515TASK0001OUTPUT	C50A91_C50A52	32	Single	52	Mixture	0.553634	9.22E-03	1
ST140426TASK0001OUTPUT	C50A51_C50A92	30	Average	58	Single	0.553559	2.12E-02	1
ST140428TASK0001OUTPUT	C50A91_C50A52	63	Average	92	Single	0.553531	4.00E-02	1
ST140428TASK0001OUTPUT	C50A51_C50A92	59	Single	91	Outside	0.553495	1.72E-02	1
ST140503TASK0002OUTPUT	C50A91_C50A52	22	Single	49	Single	0.553474	7.73E-02	1
ST140517TASK0002OUTPUT	C50A51_C50A92	68	Average	77	Single	0.55338	9.26E-03	1
ST140502TASK0001OUTPUT	C50A91_C50A52	49	Mixture	56	Average	0.553307	4.12E-03	1
ST140427TASK0001OUTPUT	C50A51_C50A92	36	Single	99	Single	0.553271	7.56E-03	2
ST140502TASK0001OUTPUT	C50A91_C50A52	49	Mixture	69	Average	0.553237	4.12E-03	1
ST140427TASK0001OUTPUT	C50A91_C50A52	42	Mixture	94	Single	0.553189	4.13E-03	2
ST140503TASK0002OUTPUT	C50A51_C50A92	30	Mixture	53	Single	0.553143	9.30E-03	1
ST140430TASK0001OUTPUT	C50A51_C50A92	11	Single	66	Single	0.55311	3.25E-02	2
ST140501TASK0001OUTPUT	C50A91_C50A52	100	Single	102	Single	0.553041	1.14E-02	1
ST140427TASK0001OUTPUT	C50A91_C50A52	62	Single	94	Single	0.55303	4.14E-03	1
ST140503TASK0002OUTPUT	C50A91_C50A52	58	Single	64	Single	0.552966	7.77E-02	1
ST140428TASK0001OUTPUT	C50A91_C50A52	21	Average	6	Single	0.552898	4.03E-02	2
ST140506TASK0001OUTPUT	C50A91_C50A52	59	Single	99	Single	0.552891	2.55E-01	1
ST140521TASK0001OUTPUT	C50A51_C50A92	35	Mixture	36	Average	0.552801	7.63E-03	1
ST140503TASK0002OUTPUT	C50A51_C50A92	21	Average	72	Single	0.552765	9.36E-03	2
ST140517TASK0002OUTPUT	C50A91_C50A52	51	Single	55	Single	0.552659	3.26E-02	1
ST140427TASK0001OUTPUT	C50A91_C50A52	61	Average	78	Mixture	0.552634	4.17E-03	2
ST140506TASK0001OUTPUT	C50A91_C50A52	56	Mixture	92	Single	0.552554	2.56E-01	1
ST140521TASK0001OUTPUT	C50A91_C50A52	7	Single	93	Single	0.552537	7.80E-02	2
ST140501TASK0001OUTPUT	C50A51_C50A92	38	Single	40	Single	0.552436	2.65E-02	1
ST140503TASK0002OUTPUT	C50A91_C50A52	29	Mixture	33	Single	0.552333	7.81E-02	1
ST140521TASK0001OUTPUT	C50A91_C50A52	32	Single	97	Single	0.552287	7.81E-02	1
ST140426TASK0001OUTPUT	C50A51_C50A92	33	Single	95	Single	0.552281	2.65E-02	1
ST140502TASK0001OUTPUT	C50A91_C50A52	92	Mixture	99	Average	0.55216	3.45E-03	1
ST140506TASK0001OUTPUT	C50A91_C50A52	55	Single	67	Single	0.55203	2.56E-01	1
ST140428TASK0001OUTPUT	C50A51_C50A92	62	Single	72	Single	0.551993	1.43E-02	2
ST140521TASK0001OUTPUT	C50A91_C50A52	84	Average	90	Single	0.551822	7.84E-02	1
ST140506TASK0001OUTPUT	C50A91_C50A52	36	Mixture	99	Single	0.551814	2.56E-01	2
ST140427TASK0001OUTPUT	C50A51_C50A92	40	Single	9	Average	0.551731	9.52E-03	1
ST140521TASK0001OUTPUT	C50A91_C50A52	17	Single	25	Single	0.551499	7.86E-02	1
ST140503TASK0002OUTPUT	C50A91_C50A52	2	Single	21	Single	0.551463	7.87E-02	2
ST140426TASK0001OUTPUT	C50A51_C50A92	25	Single	65	Single	0.551337	2.18E-02	1
ST140427TASK0001OUTPUT	C50A51_C50A92	21	Single	47	Average	0.551318	9.58E-03	1
ST140512TASK0001OUTPUT	C50A91_C50A52	13	Single	53	Single	0.551164	2.89E-03	1
ST140430TASK0001OUTPUT	C50A51_C50A92	29	Single	44	Average	0.55109	3.32E-02	2
ST140506TASK0001OUTPUT	C50A91_C50A52	78	Single	99	Single	0.551049	2.57E-01	2
ST140427TASK0001OUTPUT	C50A51_C50A92	24	Single	41	Mixture	0.551036	9.63E-03	2
ST140515TASK0001OUTPUT	C50A91_C50A52	68	Single	97	Single	0.550957	9.64E-03	2
ST140428TASK0001OUTPUT	C50A51_C50A92	64	Single	93	Single	0.550907	1.45E-02	1
ST140429TASK0001OUTPUT	C50A91_C50A52	59	Single	70	Single	0.550837	1.78E-02	2
ST140507TASK0001OUTPUT	C50A51_C50A92	44	Single	71	Single	0.550794	1.18E-02	2
ST140428TASK0001OUTPUT	C50A51_C50A92	20	Single	41	Single	0.550762	1.45E-02	2
ST140521TASK0001OUTPUT	C50A51_C50A92	48	Single	85	Average	0.550743	9.67E-03	1
ST140507TASK0001OUTPUT	C50A51_C50A92	60	Single	63	Single	0.550724	1.45E-02	1
ST140515TASK0001OUTPUT	C50A51_C50A92	51	Mixture	54	Single	0.550698	3.34E-02	1
ST140430TASK0001OUTPUT	C50A91_C50A52	101	Single	44	Average	0.550679	4.13E-02	2
ST140521TASK0001OUTPUT	C50A91_C50A52	62	Single	90	Single	0.550636	7.92E-02	1
ST140430TASK0001OUTPUT	C50A51_C50A92	43	Single	62	Single	0.550476	3.35E-02	2
ST140506TASK0001OUTPUT	C50A51_C50A92	69	Single	93	Mixture	0.550467	1.25E-01	1
ST140501TASK0001OUTPUT	C50A91_C50A52	14	Mixture	32	Single	0.550439	1.46E-02	2
ST140428TASK0001OUTPUT	C50A91_C50A52	24	Average	42	Single	0.550366	4.14E-02	2
ST140517TASK0002OUTPUT	C50A91_C50A52	77	Average	86	Mixture	0.550294	3.35E-02	2
ST140503TASK0002OUTPUT	C50A91_C50A52	35	Mixture	70	Single	0.549982	7.96E-02	1
ST140503TASK0002OUTPUT	C50A51_C50A92	2	Mixture	92	Single	0.549968	9.80E-03	2
ST140428TASK0001OUTPUT	C50A91_C50A52	20	Single	31	Single	0.549928	4.16E-02	1
ST140503TASK0002OUTPUT	C50A91_C50A52	27	Mixture	70	Single	0.549666	7.98E-02	2
BR130902TASK0001OUTPUT	C50A51_C50A92	35	Mixture	36	Single	0.549548	2.03E-05	1
ST140428TASK0001OUTPUT	C50A91_C50A52	1	Single	11	Average	0.549333	4.19E-02	1
ST140429TASK0001OUTPUT	C50A91_C50A52	55	Single	65	Single	0.549284	1.82E-02	1
ST140503TASK0002OUTPUT	C50A91_C50A52	33	Single	71	Single	0.549179	8.02E-02	2
ST140512TASK0001OUTPUT	C50A91_C50A52	13	Single	29	Single	0.549071	3.02E-03	1
ST140515TASK0001OUTPUT	C50A91_C50A52	7	Single	92	Single	0.549036	9.95E-03	2
ST140503TASK0002OUTPUT	C50A51_C50A92	52	Average	55	Single	0.549034	9.95E-03	1
ST140428TASK0001OUTPUT	C50A91_C50A52	40	Single	96	Average	0.549009	4.20E-02	2
ST140428TASK0001OUTPUT	C50A51_C50A92	37	Single	72	Single	0.548987	1.49E-02	1
ST140503TASK0002OUTPUT	C50A51_C50A92	48	Single	56	Single	0.548948	9.96E-03	1
ST140428TASK0001OUTPUT	C50A91_C50A52	6	Single	73	Single	0.548803	4.21E-02	1
ST140517TASK0002OUTPUT	C50A91_C50A52	27	Single	66	Single	0.548692	3.42E-02	1
ST140502TASK0001OUTPUT	C50A91_C50A52	18	Single	48	Average	0.548564	4.52E-03	1
ST140427TASK0001OUTPUT	C50A51_C50A92	35	Single	8	Single	0.54842	8.22E-03	1
ST140427TASK0001OUTPUT	C50A91_C50A52	92	Single	93	Average	0.54831	4.54E-03	1
ST140517TASK0002OUTPUT	C50A51_C50A92	57	Single	93	Single	0.548281	1.01E-02	1
ST140502TASK0001OUTPUT	C50A91_C50A52	25	Single	50	Average	0.548172	4.55E-03	1
ST140426TASK0001OUTPUT	C50A91_C50A52	32	Single	66	Single	0.548082	1.51E-02	1
ST140515TASK0001OUTPUT	C50A91_C50A52	24	Mixture	75	Average	0.547872	1.01E-02	2
ST140503TASK0002OUTPUT	C50A51_C50A92	5	Average	7	Single	0.547782	1.02E-02	2
ST140521TASK0001OUTPUT	C50A91_C50A52	49	Average	91	Mixture	0.547541	8.12E-02	1
ST140429TASK0001OUTPUT	C50A91_C50A52	23	Single	55	Single	0.547492	1.87E-02	1
ST140427TASK0001OUTPUT	C50A51_C50A92	18	Single	26	Single	0.547332	1.02E-02	1
ST140426TASK0001OUTPUT	C50A51_C50A92	60	Single	67	Single	0.547301	2.30E-02	1
ST140507TASK0001OUTPUT	C50A51_C50A92	56	Single	62	Single	0.547289	1.25E-02	1
ST140503TASK0002OUTPUT	C50A91_C50A52	32	Mixture	49	Single	0.547241	8.14E-02	1
ST140429TASK0001OUTPUT	C50A51_C50A92	26	Single	55	Mixture	0.547203	8.40E-03	1
ST140501TASK0001OUTPUT	C50A91_C50A52	58	Single	62	Mixture	0.547192	1.25E-02	1
ST140427TASK0001OUTPUT	C50A51_C50A92	64	Single	99	Single	0.547191	8.40E-03	1
ST140428TASK0001OUTPUT	C50A91_C50A52	18	Average	94	Average	0.547177	4.29E-02	1
ST140503TASK0002OUTPUT	C50A91_C50A52	29	Mixture	59	Single	0.547147	8.15E-02	1
ST140430TASK0001OUTPUT	C50A51_C50A92	1	Mixture	9	Single	0.547121	3.48E-02	1
ST140429TASK0001OUTPUT	C50A91_C50A52	33	Single	70	Single	0.547109	1.88E-02	2
ST140426TASK0001OUTPUT	C50A91_C50A52	64	Single	69	Single	0.547084	1.53E-02	1
ST140506TASK0001OUTPUT	C50A91_C50A52	34	Single	63	Single	0.546845	2.61E-01	1
[truncated: 28,167 more rows]
