# Supplementary material for: Coordinated multiplexing of information about separate objects in visual cortex
Source: eLife. 2022 Nov 29;11:e76452. doi: 10.7554/eLife.76452 (PMC9708082; doi:10.7554/eLife.76452)
Supplement: Source data 1. — The file and folder names are informative regarding which analyses they relate to. Some analyses are based on multiple runs of the modeling code, with slight variations due to the probabilistic nature of the analysis. [file elife-76452-data1.zip › SourceData2022/correlations_considering_latency/cohen2_final_V1_filtered_averageonly-ABspikes-correlations.csv]

exp_title	orientation_info	cell1	cell1_type	cell2	cell2_type	correlation	pvalue	comparison
ST140503TASK0002OUTPUT	C50A51_C50A92	21	Average	50	Average	0.923579	8.54E-03	1
ST140503TASK0002OUTPUT	C50A51_C50A92	20	Average	52	Average	0.921301	9.05E-03	1
ST140503TASK0002OUTPUT	C50A51_C50A92	20	Average	21	Average	0.890657	1.73E-02	1
ST140503TASK0002OUTPUT	C50A51_C50A92	20	Average	76	Average	0.863545	2.67E-02	1
ST140426TASK0001OUTPUT	C50A51_C50A92	1	Average	6	Average	0.855803	1.58E-03	1
ST140503TASK0002OUTPUT	C50A51_C50A92	20	Average	50	Average	0.846094	3.37E-02	1
ST140428TASK0001OUTPUT	C50A91_C50A52	54	Average	55	Average	0.844792	4.15E-03	1
ST140517TASK0002OUTPUT	C50A91_C50A52	41	Average	77	Average	0.830981	8.12E-04	1
ST140502TASK0001OUTPUT	C50A91_C50A52	103	Average	58	Average	0.830072	8.33E-04	1
ST140503TASK0002OUTPUT	C50A51_C50A92	50	Average	52	Average	0.815455	4.79E-02	1
ST140430TASK0001OUTPUT	C50A91_C50A52	38	Average	40	Average	0.815398	1.36E-02	1
ST140502TASK0001OUTPUT	C50A51_C50A92	76	Average	8	Average	0.814352	4.13E-03	1
ST140430TASK0001OUTPUT	C50A91_C50A52	38	Average	44	Average	0.813103	1.41E-02	1
ST140515TASK0001OUTPUT	C50A51_C50A92	3	Average	69	Average	0.802755	6.08E-05	1
ST140430TASK0001OUTPUT	C50A91_C50A52	39	Average	73	Average	0.800638	1.70E-02	1
ST140430TASK0001OUTPUT	C50A91_C50A52	40	Average	44	Average	0.800183	1.71E-02	1
ST140430TASK0001OUTPUT	C50A91_C50A52	38	Average	73	Average	0.796614	1.80E-02	1
ST140430TASK0001OUTPUT	C50A91_C50A52	37	Average	38	Average	0.778271	2.29E-02	1
ST140503TASK0002OUTPUT	C50A51_C50A92	21	Average	52	Average	0.777966	6.85E-02	1
ST140428TASK0001OUTPUT	C50A91_C50A52	21	Average	90	Average	0.776351	1.39E-02	1
ST140517TASK0002OUTPUT	C50A91_C50A52	41	Average	73	Average	0.773954	3.13E-03	1
ST140430TASK0001OUTPUT	C50A91_C50A52	73	Average	75	Average	0.765883	2.67E-02	1
ST140506TASK0001OUTPUT	C50A91_C50A52	66	Average	98	Average	0.764719	7.65E-02	1
ST140430TASK0001OUTPUT	C50A91_C50A52	75	Average	77	Average	0.760519	2.85E-02	1
ST140430TASK0001OUTPUT	C50A51_C50A92	2	Average	6	Average	0.75508	1.19E-04	1
ST140515TASK0001OUTPUT	C50A91_C50A52	47	Average	64	Average	0.746769	3.70E-04	1
ST140430TASK0001OUTPUT	C50A91_C50A52	39	Average	43	Average	0.745381	3.38E-02	1
ST140430TASK0001OUTPUT	C50A51_C50A92	2	Average	70	Average	0.73878	1.99E-04	1
ST140517TASK0002OUTPUT	C50A91_C50A52	73	Average	77	Average	0.73692	6.25E-03	1
ST140502TASK0001OUTPUT	C50A91_C50A52	48	Average	99	Average	0.72916	7.13E-03	1
ST140502TASK0001OUTPUT	C50A51_C50A92	73	Average	76	Average	0.726288	1.74E-02	1
ST140430TASK0001OUTPUT	C50A51_C50A92	44	Average	6	Average	0.725314	2.96E-04	1
ST140521TASK0001OUTPUT	C50A91_C50A52	86	Average	88	Average	0.722886	3.49E-03	1
ST140428TASK0001OUTPUT	C50A91_C50A52	18	Average	94	Average	0.717828	2.94E-02	1
ST140430TASK0001OUTPUT	C50A91_C50A52	38	Average	77	Average	0.714547	4.64E-02	1
ST140428TASK0001OUTPUT	C50A91_C50A52	63	Average	64	Average	0.711301	3.17E-02	1
ST140430TASK0001OUTPUT	C50A91_C50A52	37	Average	77	Average	0.706558	5.01E-02	1
ST140430TASK0001OUTPUT	C50A51_C50A92	2	Average	44	Average	0.701994	5.60E-04	1
ST140428TASK0001OUTPUT	C50A91_C50A52	64	Average	94	Average	0.700694	3.55E-02	1
ST140503TASK0002OUTPUT	C50A51_C50A92	18	Average	96	Average	0.695932	1.25E-01	1
ST140503TASK0002OUTPUT	C50A51_C50A92	52	Average	96	Average	0.69177	1.28E-01	1
ST140507TASK0001OUTPUT	C50A91_C50A52	55	Average	82	Average	0.687892	4.03E-04	1
ST140430TASK0001OUTPUT	C50A51_C50A92	3	Average	6	Average	0.6857	8.46E-04	1
ST140501TASK0001OUTPUT	C50A51_C50A92	12	Average	21	Average	0.685382	2.39E-03	1
ST140502TASK0001OUTPUT	C50A51_C50A92	103	Average	73	Average	0.681478	3.00E-02	1
ST140503TASK0002OUTPUT	C50A51_C50A92	50	Average	96	Average	0.677663	1.39E-01	1
ST140503TASK0002OUTPUT	C50A51_C50A92	52	Average	76	Average	0.673574	1.42E-01	1
ST140430TASK0001OUTPUT	C50A91_C50A52	18	Average	44	Average	0.672758	6.75E-02	1
ST140430TASK0001OUTPUT	C50A91_C50A52	40	Average	43	Average	0.669718	6.92E-02	1
ST140503TASK0002OUTPUT	C50A51_C50A92	78	Average	79	Average	0.669384	1.46E-01	1
ST140503TASK0002OUTPUT	C50A51_C50A92	21	Average	76	Average	0.665719	1.49E-01	1
ST140430TASK0001OUTPUT	C50A91_C50A52	73	Average	77	Average	0.665555	7.16E-02	1
ST140515TASK0001OUTPUT	C50A91_C50A52	47	Average	51	Average	0.66029	2.86E-03	1
ST140430TASK0001OUTPUT	C50A51_C50A92	6	Average	70	Average	0.654096	1.76E-03	1
ST140428TASK0001OUTPUT	C50A91_C50A52	53	Average	64	Average	0.653175	5.64E-02	1
ST140515TASK0001OUTPUT	C50A91_C50A52	51	Average	64	Average	0.652948	3.31E-03	1
ST140501TASK0001OUTPUT	C50A51_C50A92	12	Average	42	Average	0.650855	4.66E-03	1
ST140430TASK0001OUTPUT	C50A91_C50A52	38	Average	43	Average	0.648662	8.19E-02	1
ST140430TASK0001OUTPUT	C50A91_C50A52	19	Average	75	Average	0.641778	8.63E-02	2
ST140502TASK0001OUTPUT	C50A91_C50A52	50	Average	55	Average	0.636481	2.61E-02	1
ST140430TASK0001OUTPUT	C50A91_C50A52	43	Average	73	Average	0.633979	9.14E-02	1
ST140430TASK0001OUTPUT	C50A91_C50A52	37	Average	44	Average	0.633545	9.17E-02	1
ST140517TASK0002OUTPUT	C50A91_C50A52	73	Average	79	Average	0.626577	2.92E-02	1
ST140426TASK0001OUTPUT	C50A51_C50A92	2	Average	6	Average	0.615018	5.84E-02	1
ST140428TASK0001OUTPUT	C50A91_C50A52	24	Average	63	Average	0.611546	8.01E-02	1
ST140501TASK0001OUTPUT	C50A51_C50A92	42	Average	9	Average	0.611429	9.11E-03	1
ST140430TASK0001OUTPUT	C50A51_C50A92	2	Average	3	Average	0.610583	4.24E-03	1
ST140430TASK0001OUTPUT	C50A91_C50A52	18	Average	75	Average	0.607055	1.10E-01	1
ST140507TASK0001OUTPUT	C50A91_C50A52	51	Average	55	Average	0.604529	2.88E-03	1
ST140502TASK0001OUTPUT	C50A91_C50A52	42	Average	44	Average	0.600325	3.90E-02	1
ST140427TASK0001OUTPUT	C50A51_C50A92	4	Average	9	Average	0.596125	3.15E-02	1
ST140426TASK0001OUTPUT	C50A51_C50A92	30	Average	6	Average	0.594335	7.00E-02	2
ST140427TASK0001OUTPUT	C50A91_C50A52	35	Average	36	Average	0.589823	1.27E-02	1
ST140502TASK0001OUTPUT	C50A91_C50A52	103	Average	56	Average	0.588569	4.41E-02	1
ST140503TASK0002OUTPUT	C50A51_C50A92	21	Average	79	Average	0.586302	2.21E-01	1
ST140503TASK0002OUTPUT	C50A51_C50A92	18	Average	50	Average	0.582118	2.25E-01	1
ST140502TASK0001OUTPUT	C50A91_C50A52	64	Average	69	Average	0.580659	4.77E-02	1
ST140501TASK0001OUTPUT	C50A51_C50A92	21	Average	42	Average	0.580121	1.46E-02	1
ST140521TASK0001OUTPUT	C50A91_C50A52	49	Average	86	Average	0.579244	3.00E-02	1
ST140503TASK0002OUTPUT	C50A51_C50A92	50	Average	78	Average	0.578224	2.29E-01	1
ST140430TASK0001OUTPUT	C50A91_C50A52	40	Average	5	Average	0.574989	1.36E-01	1
ST140428TASK0001OUTPUT	C50A91_C50A52	18	Average	59	Average	0.573427	1.06E-01	1
ST140501TASK0001OUTPUT	C50A51_C50A92	12	Average	9	Average	0.571771	1.65E-02	1
ST140502TASK0001OUTPUT	C50A51_C50A92	103	Average	76	Average	0.569771	8.55E-02	1
ST140503TASK0002OUTPUT	C50A51_C50A92	50	Average	79	Average	0.567282	2.40E-01	1
ST140517TASK0002OUTPUT	C50A91_C50A52	41	Average	79	Average	0.564747	5.57E-02	1
ST140430TASK0001OUTPUT	C50A91_C50A52	40	Average	73	Average	0.561423	1.48E-01	1
ST140430TASK0001OUTPUT	C50A91_C50A52	39	Average	5	Average	0.560792	1.48E-01	1
ST140515TASK0001OUTPUT	C50A51_C50A92	7	Average	73	Average	0.55935	1.58E-02	1
ST140502TASK0001OUTPUT	C50A91_C50A52	59	Average	64	Average	0.559292	5.87E-02	1
ST140502TASK0001OUTPUT	C50A91_C50A52	59	Average	69	Average	0.554617	6.13E-02	1
ST140428TASK0001OUTPUT	C50A91_C50A52	63	Average	94	Average	0.544836	1.29E-01	1
ST140507TASK0001OUTPUT	C50A91_C50A52	51	Average	56	Average	0.539687	9.53E-03	1
ST140503TASK0002OUTPUT	C50A51_C50A92	21	Average	78	Average	0.535174	2.74E-01	1
ST140430TASK0001OUTPUT	C50A91_C50A52	18	Average	19	Average	0.534828	1.72E-01	2
ST140502TASK0001OUTPUT	C50A91_C50A52	44	Average	58	Average	0.533795	7.39E-02	2
ST140503TASK0002OUTPUT	C50A51_C50A92	5	Average	96	Average	0.533139	2.76E-01	1
ST140501TASK0001OUTPUT	C50A51_C50A92	43	Average	9	Average	0.532657	2.77E-02	1
ST140502TASK0001OUTPUT	C50A91_C50A52	103	Average	99	Average	0.532264	7.48E-02	1
ST140501TASK0001OUTPUT	C50A51_C50A92	42	Average	43	Average	0.529155	2.89E-02	1
ST140428TASK0001OUTPUT	C50A91_C50A52	59	Average	94	Average	0.529116	1.43E-01	1
ST140502TASK0001OUTPUT	C50A91_C50A52	44	Average	99	Average	0.528654	7.72E-02	2
ST140502TASK0001OUTPUT	C50A91_C50A52	55	Average	93	Average	0.528424	7.74E-02	1
ST140430TASK0001OUTPUT	C50A91_C50A52	37	Average	73	Average	0.525185	1.81E-01	1
ST140426TASK0001OUTPUT	C50A51_C50A92	1	Average	2	Average	0.523502	1.20E-01	1
ST140430TASK0001OUTPUT	C50A91_C50A52	37	Average	40	Average	0.521248	1.85E-01	1
ST140503TASK0002OUTPUT	C50A51_C50A92	5	Average	52	Average	0.516474	2.94E-01	1
ST140430TASK0001OUTPUT	C50A91_C50A52	18	Average	77	Average	0.512317	1.94E-01	1
ST140502TASK0001OUTPUT	C50A91_C50A52	56	Average	58	Average	0.511223	8.94E-02	1
ST140502TASK0001OUTPUT	C50A91_C50A52	69	Average	99	Average	0.511168	8.94E-02	1
ST140430TASK0001OUTPUT	C50A51_C50A92	3	Average	44	Average	0.50873	2.20E-02	1
ST140502TASK0001OUTPUT	C50A51_C50A92	79	Average	8	Average	0.50803	1.34E-01	1
ST140501TASK0001OUTPUT	C50A51_C50A92	12	Average	43	Average	0.507546	3.75E-02	1
ST140430TASK0001OUTPUT	C50A91_C50A52	19	Average	73	Average	0.506712	2.00E-01	2
ST140428TASK0001OUTPUT	C50A91_C50A52	18	Average	64	Average	0.505526	1.65E-01	1
ST140430TASK0001OUTPUT	C50A91_C50A52	18	Average	38	Average	0.505407	2.01E-01	1
ST140430TASK0001OUTPUT	C50A91_C50A52	19	Average	5	Average	0.504118	2.03E-01	2
ST140428TASK0001OUTPUT	C50A91_C50A52	94	Average	96	Average	0.503292	1.67E-01	1
ST140503TASK0002OUTPUT	C50A51_C50A92	20	Average	96	Average	0.50291	3.09E-01	1
ST140430TASK0001OUTPUT	C50A91_C50A52	43	Average	5	Average	0.497959	2.09E-01	1
ST140502TASK0001OUTPUT	C50A91_C50A52	56	Average	69	Average	0.497729	9.96E-02	1
ST140503TASK0002OUTPUT	C50A51_C50A92	50	Average	76	Average	0.495479	3.18E-01	1
ST140430TASK0001OUTPUT	C50A91_C50A52	38	Average	39	Average	0.492727	2.15E-01	1
ST140430TASK0001OUTPUT	C50A91_C50A52	5	Average	73	Average	0.491236	2.16E-01	1
ST140428TASK0001OUTPUT	C50A91_C50A52	53	Average	63	Average	0.49053	1.80E-01	1
ST140502TASK0001OUTPUT	C50A91_C50A52	55	Average	64	Average	0.489426	1.06E-01	1
ST140503TASK0002OUTPUT	C50A51_C50A92	21	Average	96	Average	0.48864	3.25E-01	1
ST140430TASK0001OUTPUT	C50A91_C50A52	38	Average	75	Average	0.488076	2.20E-01	1
ST140501TASK0001OUTPUT	C50A51_C50A92	21	Average	9	Average	0.487952	4.69E-02	1
ST140502TASK0001OUTPUT	C50A51_C50A92	52	Average	8	Average	0.484354	1.56E-01	1
ST140503TASK0002OUTPUT	C50A51_C50A92	79	Average	82	Average	0.483745	3.31E-01	1
ST140503TASK0002OUTPUT	C50A51_C50A92	18	Average	79	Average	0.482697	3.32E-01	1
ST140428TASK0001OUTPUT	C50A91_C50A52	55	Average	90	Average	0.481724	1.89E-01	1
ST140430TASK0001OUTPUT	C50A51_C50A92	44	Average	70	Average	0.481189	3.17E-02	1
ST140502TASK0001OUTPUT	C50A91_C50A52	58	Average	99	Average	0.481172	1.13E-01	1
ST140430TASK0001OUTPUT	C50A91_C50A52	37	Average	43	Average	0.479599	2.29E-01	1
ST140428TASK0001OUTPUT	C50A91_C50A52	24	Average	59	Average	0.476661	1.95E-01	1
ST140502TASK0001OUTPUT	C50A51_C50A92	79	Average	87	Average	0.474355	1.66E-01	2
ST140502TASK0001OUTPUT	C50A51_C50A92	44	Average	73	Average	0.470884	1.70E-01	1
ST140428TASK0001OUTPUT	C50A91_C50A52	55	Average	94	Average	0.468969	2.03E-01	1
ST140426TASK0001OUTPUT	C50A51_C50A92	2	Average	30	Average	0.468023	1.73E-01	2
ST140430TASK0001OUTPUT	C50A91_C50A52	39	Average	75	Average	0.466633	2.44E-01	1
BR130827TASK0002OUTPUT	C50A51_C50A92	37	Average	38	Average	0.465956	2.28E-04	1
ST140502TASK0001OUTPUT	C50A51_C50A92	73	Average	8	Average	0.463841	1.77E-01	1
ST140430TASK0001OUTPUT	C50A91_C50A52	19	Average	43	Average	0.4636	2.47E-01	2
ST140428TASK0001OUTPUT	C50A91_C50A52	54	Average	94	Average	0.463507	2.09E-01	1
ST140427TASK0001OUTPUT	C50A51_C50A92	34	Average	4	Average	0.462595	1.11E-01	1
ST140430TASK0001OUTPUT	C50A91_C50A52	37	Average	39	Average	0.462085	2.49E-01	1
ST140430TASK0001OUTPUT	C50A91_C50A52	44	Average	77	Average	0.46002	2.51E-01	1
ST140515TASK0001OUTPUT	C50A51_C50A92	3	Average	70	Average	0.458499	5.57E-02	1
ST140503TASK0002OUTPUT	C50A51_C50A92	79	Average	96	Average	0.458385	3.61E-01	1
ST140507TASK0001OUTPUT	C50A91_C50A52	51	Average	82	Average	0.454893	3.34E-02	1
ST140502TASK0001OUTPUT	C50A91_C50A52	103	Average	44	Average	0.450947	1.41E-01	2
ST140502TASK0001OUTPUT	C50A91_C50A52	58	Average	69	Average	0.450774	1.41E-01	1
BR130827TASK0002OUTPUT	C50A51_C50A92	38	Average	49	Average	0.446425	3.94E-04	2
ST140428TASK0001OUTPUT	C50A91_C50A52	63	Average	96	Average	0.446422	2.28E-01	1
ST140430TASK0001OUTPUT	C50A51_C50A92	3	Average	70	Average	0.444781	4.94E-02	1
ST140502TASK0001OUTPUT	C50A51_C50A92	44	Average	8	Average	0.444407	1.98E-01	1
BR130827TASK0002OUTPUT	C50A51_C50A92	33	Average	38	Average	0.444233	4.24E-04	1
ST140502TASK0001OUTPUT	C50A91_C50A52	56	Average	59	Average	0.439853	1.52E-01	1
ST140507TASK0001OUTPUT	C50A91_C50A52	56	Average	82	Average	0.435515	4.28E-02	1
ST140507TASK0001OUTPUT	C50A91_C50A52	55	Average	56	Average	0.429293	4.62E-02	1
ST140515TASK0001OUTPUT	C50A51_C50A92	3	Average	73	Average	0.428572	7.60E-02	1
ST140502TASK0001OUTPUT	C50A91_C50A52	55	Average	69	Average	0.428186	1.65E-01	1
ST140502TASK0001OUTPUT	C50A91_C50A52	50	Average	93	Average	0.428111	1.65E-01	1
ST140503TASK0002OUTPUT	C50A51_C50A92	78	Average	82	Average	0.427701	3.98E-01	1
ST140521TASK0001OUTPUT	C50A51_C50A92	49	Average	85	Average	0.42555	4.29E-02	1
ST140426TASK0001OUTPUT	C50A51_C50A92	6	Average	75	Average	0.422392	2.24E-01	1
ST140517TASK0002OUTPUT	C50A91_C50A52	77	Average	79	Average	0.421313	1.73E-01	1
ST140515TASK0001OUTPUT	C50A51_C50A92	7	Average	70	Average	0.421177	8.17E-02	1
ST140502TASK0001OUTPUT	C50A91_C50A52	44	Average	48	Average	0.420812	1.73E-01	2
ST140430TASK0001OUTPUT	C50A91_C50A52	18	Average	40	Average	0.419028	3.01E-01	1
ST140430TASK0001OUTPUT	C50A91_C50A52	19	Average	40	Average	0.414286	3.08E-01	2
ST140502TASK0001OUTPUT	C50A51_C50A92	44	Average	76	Average	0.411665	2.37E-01	1
ST140503TASK0002OUTPUT	C50A51_C50A92	18	Average	21	Average	0.411645	4.17E-01	1
ST140501TASK0001OUTPUT	C50A51_C50A92	16	Average	42	Average	0.4013	1.10E-01	1
ST140430TASK0001OUTPUT	C50A91_C50A52	39	Average	77	Average	0.400735	3.25E-01	1
ST140501TASK0001OUTPUT	C50A51_C50A92	12	Average	18	Average	0.395449	1.16E-01	1
ST140521TASK0001OUTPUT	C50A91_C50A52	49	Average	88	Average	0.393049	1.64E-01	1
ST140502TASK0001OUTPUT	C50A51_C50A92	44	Average	79	Average	0.390266	2.65E-01	1
ST140428TASK0001OUTPUT	C50A91_C50A52	54	Average	59	Average	0.388759	3.01E-01	1
ST140502TASK0001OUTPUT	C50A51_C50A92	103	Average	52	Average	0.387621	2.68E-01	1
ST140507TASK0001OUTPUT	C50A51_C50A92	20	Average	4	Average	0.387169	1.91E-01	2
BR130827TASK0002OUTPUT	C50A51_C50A92	33	Average	49	Average	0.385818	2.55E-03	2
ST140506TASK0001OUTPUT	C50A91_C50A52	75	Average	98	Average	0.385337	4.51E-01	2
ST140515TASK0001OUTPUT	C50A51_C50A92	3	Average	7	Average	0.385224	1.14E-01	1
ST140502TASK0001OUTPUT	C50A91_C50A52	55	Average	58	Average	0.382598	2.20E-01	1
ST140428TASK0001OUTPUT	C50A91_C50A52	59	Average	90	Average	0.38154	3.11E-01	1
ST140427TASK0001OUTPUT	C50A51_C50A92	4	Average	47	Average	0.380097	2.00E-01	2
ST140430TASK0001OUTPUT	C50A91_C50A52	44	Average	73	Average	0.379911	3.53E-01	1
ST140428TASK0001OUTPUT	C50A91_C50A52	18	Average	63	Average	0.379093	3.14E-01	1
ST140502TASK0001OUTPUT	C50A51_C50A92	52	Average	76	Average	0.378325	2.81E-01	1
ST140502TASK0001OUTPUT	C50A91_C50A52	56	Average	99	Average	0.377329	2.27E-01	1
ST140426TASK0001OUTPUT	C50A51_C50A92	42	Average	47	Average	0.376288	2.84E-01	1
ST140502TASK0001OUTPUT	C50A91_C50A52	44	Average	93	Average	0.375797	2.29E-01	2
ST140428TASK0001OUTPUT	C50A91_C50A52	24	Average	90	Average	0.373748	3.22E-01	1
ST140503TASK0002OUTPUT	C50A51_C50A92	18	Average	20	Average	0.368515	4.72E-01	1
ST140426TASK0001OUTPUT	C50A51_C50A92	30	Average	8	Average	0.36763	2.96E-01	2
ST140501TASK0001OUTPUT	C50A51_C50A92	18	Average	42	Average	0.36543	1.49E-01	1
ST140428TASK0001OUTPUT	C50A91_C50A52	18	Average	96	Average	0.362711	3.37E-01	1
ST140428TASK0001OUTPUT	C50A91_C50A52	21	Average	59	Average	0.361105	3.40E-01	1
ST140430TASK0001OUTPUT	C50A91_C50A52	18	Average	73	Average	0.357725	3.84E-01	1
ST140426TASK0001OUTPUT	C50A51_C50A92	47	Average	75	Average	0.354527	3.15E-01	1
ST140428TASK0001OUTPUT	C50A91_C50A52	24	Average	64	Average	0.349407	3.57E-01	1
ST140502TASK0001OUTPUT	C50A91_C50A52	103	Average	69	Average	0.344649	2.73E-01	1
BR130827TASK0002OUTPUT	C50A51_C50A92	48	Average	77	Average	0.340715	8.28E-03	1
ST140429TASK0001OUTPUT	C50A91_C50A52	58	Average	93	Average	0.340693	3.05E-01	1
ST140426TASK0001OUTPUT	C50A51_C50A92	2	Average	42	Average	0.338628	3.39E-01	1
ST140427TASK0001OUTPUT	C50A51_C50A92	47	Average	9	Average	0.33733	2.60E-01	2
ST140428TASK0001OUTPUT	C50A91_C50A52	24	Average	53	Average	0.336064	3.77E-01	1
BR130827TASK0002OUTPUT	C50A51_C50A92	36	Average	37	Average	0.333661	1.05E-02	1
BR130827TASK0002OUTPUT	C50A51_C50A92	33	Average	36	Average	0.330748	1.05E-02	1
ST140515TASK0001OUTPUT	C50A51_C50A92	69	Average	73	Average	0.325641	1.87E-01	1
ST140427TASK0001OUTPUT	C50A91_C50A52	61	Average	93	Average	0.323984	2.05E-01	1
ST140502TASK0001OUTPUT	C50A91_C50A52	48	Average	55	Average	0.322567	3.06E-01	1
ST140428TASK0001OUTPUT	C50A91_C50A52	55	Average	59	Average	0.321646	3.99E-01	1
ST140507TASK0001OUTPUT	C50A91_C50A52	30	Average	72	Average	0.320168	1.46E-01	2
ST140430TASK0001OUTPUT	C50A91_C50A52	39	Average	40	Average	0.319224	4.41E-01	1
ST140428TASK0001OUTPUT	C50A91_C50A52	53	Average	90	Average	0.313564	4.11E-01	1
ST140428TASK0001OUTPUT	C50A91_C50A52	21	Average	55	Average	0.312983	4.12E-01	1
ST140521TASK0001OUTPUT	C50A91_C50A52	34	Average	84	Average	0.30965	2.81E-01	2
ST140521TASK0001OUTPUT	C50A51_C50A92	36	Average	60	Average	0.308766	1.52E-01	2
ST140428TASK0001OUTPUT	C50A91_C50A52	18	Average	24	Average	0.307778	4.20E-01	1
ST140503TASK0002OUTPUT	C50A51_C50A92	18	Average	52	Average	0.306104	5.55E-01	1
ST140502TASK0001OUTPUT	C50A91_C50A52	42	Average	58	Average	0.305795	3.34E-01	2
ST140502TASK0001OUTPUT	C50A91_C50A52	42	Average	99	Average	0.304464	3.36E-01	2
ST140428TASK0001OUTPUT	C50A91_C50A52	55	Average	96	Average	0.304046	4.26E-01	1
BR130827TASK0002OUTPUT	C50A51_C50A92	48	Average	54	Average	0.301157	2.16E-02	1
ST140426TASK0001OUTPUT	C50A51_C50A92	1	Average	30	Average	0.300982	3.98E-01	2
ST140428TASK0001OUTPUT	C50A91_C50A52	64	Average	96	Average	0.300975	4.31E-01	1
BR130827TASK0002OUTPUT	C50A51_C50A92	36	Average	38	Average	0.300477	2.08E-02	1
ST140430TASK0001OUTPUT	C50A91_C50A52	43	Average	77	Average	0.291459	4.84E-01	1
BR130827TASK0002OUTPUT	C50A91_C50A52	14	Average	54	Average	0.28868	5.45E-02	2
ST140502TASK0001OUTPUT	C50A91_C50A52	64	Average	99	Average	0.288545	3.63E-01	1
ST140515TASK0001OUTPUT	C50A91_C50A52	51	Average	93	Average	0.286262	2.49E-01	1
ST140430TASK0001OUTPUT	C50A91_C50A52	38	Average	5	Average	0.284316	4.95E-01	1
ST140515TASK0001OUTPUT	C50A51_C50A92	70	Average	73	Average	0.282221	2.57E-01	1
ST140502TASK0001OUTPUT	C50A91_C50A52	55	Average	99	Average	0.281989	3.75E-01	1
ST140430TASK0001OUTPUT	C50A91_C50A52	19	Average	38	Average	0.281077	5.00E-01	2
BR130827TASK0002OUTPUT	C50A51_C50A92	37	Average	49	Average	0.280285	3.31E-02	2
ST140430TASK0001OUTPUT	C50A91_C50A52	19	Average	39	Average	0.279402	5.03E-01	2
ST140502TASK0001OUTPUT	C50A91_C50A52	48	Average	64	Average	0.277113	3.83E-01	1
ST140515TASK0001OUTPUT	C50A51_C50A92	69	Average	70	Average	0.276218	2.67E-01	1
BR130827TASK0002OUTPUT	C50A51_C50A92	14	Average	56	Average	0.275639	3.62E-02	2
ST140428TASK0001OUTPUT	C50A91_C50A52	54	Average	90	Average	0.274789	4.74E-01	1
ST140428TASK0001OUTPUT	C50A91_C50A52	21	Average	63	Average	0.274227	4.75E-01	1
ST140501TASK0001OUTPUT	C50A51_C50A92	18	Average	43	Average	0.27322	2.89E-01	1
ST140426TASK0001OUTPUT	C50A51_C50A92	2	Average	47	Average	0.266579	4.57E-01	1
ST140430TASK0001OUTPUT	C50A91_C50A52	37	Average	75	Average	0.266077	5.24E-01	1
ST140426TASK0001OUTPUT	C50A51_C50A92	1	Average	75	Average	0.26572	4.58E-01	1
ST140427TASK0001OUTPUT	C50A91_C50A52	36	Average	37	Average	0.262926	3.08E-01	1
ST140503TASK0002OUTPUT	C50A51_C50A92	5	Average	50	Average	0.262776	6.15E-01	1
ST140515TASK0001OUTPUT	C50A51_C50A92	69	Average	7	Average	0.261861	2.94E-01	1
ST140502TASK0001OUTPUT	C50A91_C50A52	42	Average	64	Average	0.261509	4.12E-01	2
ST140430TASK0001OUTPUT	C50A91_C50A52	43	Average	75	Average	0.259069	5.36E-01	1
ST140502TASK0001OUTPUT	C50A91_C50A52	48	Average	69	Average	0.258331	4.18E-01	1
ST140428TASK0001OUTPUT	C50A91_C50A52	63	Average	90	Average	0.255718	5.07E-01	1
ST140502TASK0001OUTPUT	C50A91_C50A52	55	Average	56	Average	0.254371	4.25E-01	1
ST140503TASK0002OUTPUT	C50A51_C50A92	52	Average	78	Average	0.251607	6.31E-01	1
ST140430TASK0001OUTPUT	C50A91_C50A52	43	Average	44	Average	0.250715	5.49E-01	1
ST140515TASK0001OUTPUT	C50A51_C50A92	63	Average	69	Average	0.24768	3.22E-01	2
ST140502TASK0001OUTPUT	C50A91_C50A52	58	Average	93	Average	0.237247	4.58E-01	1
BR130827TASK0002OUTPUT	C50A51_C50A92	14	Average	77	Average	0.23712	7.06E-02	2
ST140502TASK0001OUTPUT	C50A51_C50A92	103	Average	8	Average	0.235981	5.12E-01	1
BR130827TASK0002OUTPUT	C50A51_C50A92	44	Average	52	Average	0.235717	7.23E-02	1
ST140430TASK0001OUTPUT	C50A91_C50A52	40	Average	77	Average	0.235583	5.74E-01	1
BR130827TASK0002OUTPUT	C50A51_C50A92	54	Average	56	Average	0.233981	7.98E-02	1
ST140521TASK0001OUTPUT	C50A51_C50A92	60	Average	85	Average	0.232704	2.85E-01	1
ST140430TASK0001OUTPUT	C50A91_C50A52	18	Average	37	Average	0.228764	5.86E-01	1
BR130827TASK0002OUTPUT	C50A51_C50A92	54	Average	77	Average	0.228569	8.44E-02	1
BR130827TASK0002OUTPUT	C50A51_C50A92	48	Average	49	Average	0.226049	8.52E-02	1
ST140426TASK0001OUTPUT	C50A51_C50A92	30	Average	75	Average	0.224003	5.34E-01	2
ST140428TASK0001OUTPUT	C50A91_C50A52	11	Average	53	Average	0.22387	5.63E-01	2
ST140430TASK0001OUTPUT	C50A91_C50A52	5	Average	76	Average	0.223343	5.95E-01	1
ST140428TASK0001OUTPUT	C50A91_C50A52	54	Average	96	Average	0.222915	5.64E-01	1
BR130827TASK0002OUTPUT	C50A51_C50A92	36	Average	8	Average	0.220575	9.32E-02	1
BR130827TASK0002OUTPUT	C50A51_C50A92	38	Average	77	Average	0.217897	9.73E-02	2
ST140430TASK0001OUTPUT	C50A91_C50A52	37	Average	5	Average	0.217599	6.05E-01	1
ST140430TASK0001OUTPUT	C50A91_C50A52	5	Average	75	Average	0.216541	6.06E-01	1
ST140502TASK0001OUTPUT	C50A91_C50A52	50	Average	56	Average	0.215669	5.01E-01	1
ST140428TASK0001OUTPUT	C50A91_C50A52	21	Average	94	Average	0.213655	5.81E-01	1
ST140428TASK0001OUTPUT	C50A91_C50A52	21	Average	53	Average	0.212014	5.84E-01	1
ST140503TASK0002OUTPUT	C50A51_C50A92	20	Average	78	Average	0.211847	6.87E-01	1
ST140501TASK0001OUTPUT	C50A51_C50A92	18	Average	21	Average	0.209415	4.20E-01	1
ST140502TASK0001OUTPUT	C50A51_C50A92	76	Average	79	Average	0.203561	5.73E-01	1
ST140521TASK0001OUTPUT	C50A51_C50A92	36	Average	49	Average	0.203096	3.53E-01	2
ST140428TASK0001OUTPUT	C50A91_C50A52	21	Average	24	Average	0.202558	6.01E-01	1
ST140501TASK0001OUTPUT	C50A51_C50A92	12	Average	16	Average	0.202314	4.36E-01	1
ST140503TASK0002OUTPUT	C50A51_C50A92	20	Average	5	Average	0.201926	7.01E-01	1
ST140501TASK0001OUTPUT	C50A51_C50A92	16	Average	18	Average	0.197366	4.48E-01	1
ST140502TASK0001OUTPUT	C50A91_C50A52	42	Average	69	Average	0.196605	5.40E-01	2
ST140426TASK0001OUTPUT	C50A51_C50A92	47	Average	6	Average	0.196417	5.87E-01	1
BR130827TASK0002OUTPUT	C50A51_C50A92	33	Average	48	Average	0.193785	1.41E-01	2
ST140426TASK0001OUTPUT	C50A51_C50A92	42	Average	8	Average	0.191977	5.95E-01	1
ST140426TASK0001OUTPUT	C50A51_C50A92	42	Average	79	Average	0.191741	5.96E-01	1
ST140503TASK0002OUTPUT	C50A51_C50A92	20	Average	79	Average	0.189889	7.19E-01	1
ST140426TASK0001OUTPUT	C50A51_C50A92	42	Average	6	Average	0.189813	5.99E-01	1
ST140503TASK0002OUTPUT	C50A51_C50A92	78	Average	96	Average	0.189641	7.19E-01	1
ST140501TASK0001OUTPUT	C50A51_C50A92	16	Average	21	Average	0.188694	4.68E-01	1
BR130827TASK0002OUTPUT	C50A51_C50A92	49	Average	77	Average	0.187878	1.54E-01	1
ST140515TASK0001OUTPUT	C50A51_C50A92	63	Average	70	Average	0.18469	4.63E-01	2
ST140428TASK0001OUTPUT	C50A91_C50A52	21	Average	96	Average	0.180806	6.42E-01	1
ST140427TASK0001OUTPUT	C50A51_C50A92	34	Average	45	Average	0.179823	5.57E-01	2
ST140517TASK0002OUTPUT	C50A51_C50A92	24	Average	68	Average	0.177086	4.30E-01	2
ST140430TASK0001OUTPUT	C50A91_C50A52	40	Average	75	Average	0.174576	6.79E-01	1
BR130827TASK0002OUTPUT	C50A51_C50A92	49	Average	52	Average	0.173478	1.89E-01	1
ST140430TASK0001OUTPUT	C50A91_C50A52	44	Average	75	Average	0.172498	6.83E-01	1
ST140428TASK0001OUTPUT	C50A91_C50A52	18	Average	54	Average	0.17085	6.60E-01	1
BR130827TASK0002OUTPUT	C50A51_C50A92	36	Average	52	Average	0.168255	2.03E-01	2
ST140507TASK0001OUTPUT	C50A91_C50A52	72	Average	82	Average	0.167769	4.55E-01	2
ST140503TASK0002OUTPUT	C50A51_C50A92	18	Average	76	Average	0.166478	7.53E-01	1
ST140428TASK0001OUTPUT	C50A91_C50A52	24	Average	94	Average	0.164391	6.73E-01	1
ST140428TASK0001OUTPUT	C50A91_C50A52	54	Average	64	Average	0.161588	6.78E-01	1
ST140429TASK0001OUTPUT	C50A91_C50A52	93	Average	95	Average	0.161089	6.36E-01	1
ST140428TASK0001OUTPUT	C50A91_C50A52	90	Average	94	Average	0.160673	6.80E-01	1
ST140501TASK0001OUTPUT	C50A51_C50A92	18	Average	9	Average	0.158722	5.43E-01	1
ST140502TASK0001OUTPUT	C50A91_C50A52	58	Average	59	Average	0.158632	6.22E-01	1
BR130827TASK0002OUTPUT	C50A51_C50A92	36	Average	49	Average	0.157852	2.32E-01	2
BR130827TASK0002OUTPUT	C50A51_C50A92	38	Average	54	Average	0.157833	2.37E-01	2
ST140502TASK0001OUTPUT	C50A91_C50A52	50	Average	64	Average	0.157252	6.25E-01	1
ST140507TASK0001OUTPUT	C50A91_C50A52	30	Average	82	Average	0.155534	4.89E-01	1
ST140503TASK0002OUTPUT	C50A51_C50A92	52	Average	79	Average	0.152041	7.74E-01	1
BR130827TASK0002OUTPUT	C50A51_C50A92	33	Average	37	Average	0.151766	2.55E-01	1
ST140512TASK0001OUTPUT	C50A91_C50A52	42	Average	93	Average	0.151617	5.36E-01	2
ST140428TASK0001OUTPUT	C50A91_C50A52	64	Average	90	Average	0.148374	7.03E-01	1
ST140502TASK0001OUTPUT	C50A91_C50A52	55	Average	59	Average	0.14737	6.48E-01	1
ST140507TASK0001OUTPUT	C50A91_C50A52	30	Average	56	Average	0.146155	5.16E-01	1
ST140430TASK0001OUTPUT	C50A91_C50A52	19	Average	77	Average	0.145942	7.30E-01	2
BR130827TASK0002OUTPUT	C50A51_C50A92	38	Average	48	Average	0.145078	2.73E-01	2
BR130827TASK0002OUTPUT	C50A51_C50A92	43	Average	8	Average	0.140553	2.88E-01	2
BR130827TASK0002OUTPUT	C50A51_C50A92	43	Average	54	Average	0.140241	2.94E-01	1
ST140427TASK0001OUTPUT	C50A51_C50A92	45	Average	47	Average	0.139444	6.50E-01	1
BR130827TASK0002OUTPUT	C50A51_C50A92	33	Average	8	Average	0.139312	2.93E-01	1
BR130827TASK0002OUTPUT	C50A51_C50A92	33	Average	54	Average	0.138755	2.99E-01	2
ST140430TASK0001OUTPUT	C50A91_C50A52	77	Average	96	Average	0.137518	7.45E-01	2
BR130827TASK0002OUTPUT	C50A51_C50A92	49	Average	54	Average	0.136484	3.07E-01	1
ST140515TASK0001OUTPUT	C50A51_C50A92	63	Average	66	Average	0.135743	5.91E-01	1
ST140428TASK0001OUTPUT	C50A91_C50A52	18	Average	55	Average	0.13552	7.28E-01	1
ST140430TASK0001OUTPUT	C50A91_C50A52	44	Average	5	Average	0.135498	7.49E-01	1
ST140426TASK0001OUTPUT	C50A51_C50A92	1	Average	42	Average	0.133393	7.13E-01	1
ST140515TASK0001OUTPUT	C50A91_C50A52	47	Average	93	Average	0.128604	6.11E-01	1
ST140515TASK0001OUTPUT	C50A51_C50A92	66	Average	69	Average	0.127637	6.14E-01	2
ST140428TASK0001OUTPUT	C50A91_C50A52	18	Average	21	Average	0.126183	7.46E-01	1
ST140503TASK0002OUTPUT	C50A51_C50A92	5	Average	78	Average	0.125124	8.13E-01	1
ST140428TASK0001OUTPUT	C50A91_C50A52	55	Average	64	Average	0.124418	7.50E-01	1
ST140502TASK0001OUTPUT	C50A51_C50A92	52	Average	73	Average	0.123659	7.34E-01	1
ST140502TASK0001OUTPUT	C50A91_C50A52	58	Average	64	Average	0.123085	7.03E-01	1
ST140507TASK0001OUTPUT	C50A91_C50A52	55	Average	72	Average	0.122376	5.87E-01	2
ST140503TASK0002OUTPUT	C50A51_C50A92	76	Average	96	Average	0.122334	8.17E-01	1
ST140428TASK0001OUTPUT	C50A91_C50A52	11	Average	64	Average	0.120588	7.57E-01	2
ST140426TASK0001OUTPUT	C50A51_C50A92	2	Average	8	Average	0.118384	7.45E-01	1
ST140502TASK0001OUTPUT	C50A91_C50A52	103	Average	42	Average	0.118375	7.14E-01	2
BR130827TASK0002OUTPUT	C50A51_C50A92	48	Average	56	Average	0.117522	3.80E-01	1
BR130827TASK0002OUTPUT	C50A91_C50A52	14	Average	51	Average	0.116397	4.46E-01	2
ST140515TASK0001OUTPUT	C50A51_C50A92	3	Average	63	Average	0.114023	6.52E-01	2
BR130902TASK0001OUTPUT	C50A51_C50A92	11	Average	47	Average	0.111312	5.12E-01	2
BR130827TASK0002OUTPUT	C50A51_C50A92	14	Average	36	Average	0.110908	4.03E-01	1
BR130827TASK0002OUTPUT	C50A51_C50A92	56	Average	77	Average	0.110725	4.08E-01	1
BR130827TASK0002OUTPUT	C50A51_C50A92	44	Average	48	Average	0.110337	4.05E-01	1
ST140428TASK0001OUTPUT	C50A91_C50A52	59	Average	63	Average	0.108487	7.81E-01	1
ST140502TASK0001OUTPUT	C50A91_C50A52	103	Average	55	Average	0.108294	7.38E-01	1
BR130827TASK0002OUTPUT	C50A51_C50A92	44	Average	77	Average	0.106778	4.21E-01	1
ST140428TASK0001OUTPUT	C50A91_C50A52	21	Average	64	Average	0.105227	7.88E-01	1
BR130827TASK0002OUTPUT	C50A51_C50A92	44	Average	56	Average	0.103783	4.38E-01	1
ST140503TASK0002OUTPUT	C50A51_C50A92	21	Average	82	Average	0.103135	8.46E-01	1
ST140502TASK0001OUTPUT	C50A91_C50A52	48	Average	50	Average	0.101942	7.53E-01	1
ST140501TASK0001OUTPUT	C50A51_C50A92	21	Average	43	Average	0.101775	6.98E-01	1
ST140507TASK0001OUTPUT	C50A91_C50A52	30	Average	51	Average	0.101356	6.54E-01	1
ST140430TASK0001OUTPUT	C50A91_C50A52	19	Average	44	Average	0.099025	8.16E-01	2
ST140502TASK0001OUTPUT	C50A91_C50A52	48	Average	58	Average	0.095075	7.69E-01	1
BR130827TASK0002OUTPUT	C50A51_C50A92	38	Average	52	Average	0.091812	4.89E-01	2
BR130827TASK0002OUTPUT	C50A51_C50A92	33	Average	56	Average	0.087555	5.13E-01	2
ST140502TASK0001OUTPUT	C50A91_C50A52	103	Average	59	Average	0.084404	7.94E-01	1
BR130827TASK0002OUTPUT	C50A51_C50A92	14	Average	48	Average	0.083972	5.27E-01	2
ST140426TASK0001OUTPUT	C50A51_C50A92	2	Average	75	Average	0.083479	8.19E-01	1
BR130827TASK0002OUTPUT	C50A51_C50A92	52	Average	77	Average	0.082892	5.33E-01	1
BR130827TASK0002OUTPUT	C50A51_C50A92	48	Average	8	Average	0.079319	5.50E-01	2
BR130827TASK0002OUTPUT	C50A51_C50A92	37	Average	48	Average	0.078144	5.60E-01	2
ST140502TASK0001OUTPUT	C50A91_C50A52	42	Average	48	Average	0.075859	8.15E-01	2
ST140506TASK0001OUTPUT	C50A91_C50A52	66	Average	75	Average	0.075774	8.87E-01	2
ST140427TASK0001OUTPUT	C50A51_C50A92	34	Average	9	Average	0.074431	8.09E-01	1
ST140427TASK0001OUTPUT	C50A91_C50A52	35	Average	93	Average	0.073946	7.78E-01	2
ST140428TASK0001OUTPUT	C50A91_C50A52	55	Average	63	Average	0.069171	8.60E-01	1
ST140517TASK0002OUTPUT	C50A91_C50A52	19	Average	41	Average	0.064907	8.41E-01	2
BR130827TASK0002OUTPUT	C50A51_C50A92	38	Average	56	Average	0.061321	6.47E-01	2
ST140507TASK0001OUTPUT	C50A91_C50A52	56	Average	72	Average	0.060711	7.88E-01	2
ST140502TASK0001OUTPUT	C50A91_C50A52	42	Average	93	Average	0.060522	8.52E-01	2
ST140515TASK0001OUTPUT	C50A51_C50A92	66	Average	7	Average	0.058368	8.18E-01	2
ST140502TASK0001OUTPUT	C50A51_C50A92	44	Average	52	Average	0.058067	8.73E-01	1
BR130827TASK0002OUTPUT	C50A51_C50A92	36	Average	54	Average	0.058012	6.65E-01	2
BR130827TASK0002OUTPUT	C50A51_C50A92	44	Average	49	Average	0.055957	6.74E-01	1
ST140506TASK0001OUTPUT	C50A51_C50A92	77	Average	98	Average	0.054153	8.99E-01	2
ST140502TASK0001OUTPUT	C50A91_C50A52	48	Average	56	Average	0.053658	8.68E-01	1
ST140501TASK0001OUTPUT	C50A51_C50A92	16	Average	9	Average	0.053555	8.38E-01	1
BR130827TASK0002OUTPUT	C50A51_C50A92	49	Average	8	Average	0.052687	6.92E-01	2
ST140430TASK0001OUTPUT	C50A91_C50A52	40	Average	76	Average	0.050665	9.05E-01	1
BR130827TASK0002OUTPUT	C50A51_C50A92	77	Average	8	Average	0.048925	7.13E-01	2
BR130827TASK0002OUTPUT	C50A51_C50A92	38	Average	44	Average	0.048505	7.15E-01	2
ST140502TASK0001OUTPUT	C50A91_C50A52	50	Average	99	Average	0.047387	8.84E-01	1
ST140430TASK0001OUTPUT	C50A91_C50A52	18	Average	5	Average	0.047287	9.11E-01	1
ST140502TASK0001OUTPUT	C50A91_C50A52	48	Average	93	Average	0.046351	8.86E-01	1
ST140502TASK0001OUTPUT	C50A91_C50A52	56	Average	64	Average	0.03861	9.05E-01	1
ST140428TASK0001OUTPUT	C50A91_C50A52	59	Average	64	Average	0.037681	9.23E-01	1
ST140428TASK0001OUTPUT	C50A91_C50A52	21	Average	54	Average	0.034967	9.29E-01	1
ST140502TASK0001OUTPUT	C50A91_C50A52	103	Average	93	Average	0.034031	9.16E-01	1
ST140503TASK0002OUTPUT	C50A51_C50A92	18	Average	5	Average	0.032904	9.51E-01	1
BR130827TASK0002OUTPUT	C50A51_C50A92	14	Average	44	Average	0.032619	8.06E-01	2
BR130827TASK0002OUTPUT	C50A51_C50A92	37	Average	44	Average	0.030119	8.22E-01	2
ST140427TASK0001OUTPUT	C50A91_C50A52	35	Average	37	Average	0.026726	9.19E-01	1
BR130827TASK0002OUTPUT	C50A51_C50A92	49	Average	56	Average	0.026425	8.44E-01	1
BR130827TASK0002OUTPUT	C50A51_C50A92	33	Average	77	Average	0.025493	8.48E-01	2
ST140430TASK0001OUTPUT	C50A91_C50A52	44	Average	96	Average	0.02387	9.55E-01	2
ST140502TASK0001OUTPUT	C50A91_C50A52	50	Average	59	Average	0.023585	9.42E-01	1
ST140521TASK0001OUTPUT	C50A51_C50A92	49	Average	60	Average	0.020302	9.27E-01	1
ST140515TASK0001OUTPUT	C50A91_C50A52	64	Average	93	Average	0.020024	9.37E-01	1
BR130827TASK0002OUTPUT	C50A51_C50A92	52	Average	54	Average	0.015996	9.05E-01	1
ST140426TASK0001OUTPUT	C50A51_C50A92	1	Average	47	Average	0.012549	9.73E-01	1
ST140502TASK0001OUTPUT	C50A91_C50A52	50	Average	58	Average	0.012208	9.70E-01	1
ST140502TASK0001OUTPUT	C50A91_C50A52	44	Average	69	Average	0.011745	9.71E-01	2
BR130827TASK0002OUTPUT	C50A51_C50A92	43	Average	44	Average	0.008468	9.49E-01	1
ST140502TASK0001OUTPUT	C50A91_C50A52	102	Average	64	Average	0.008007	9.80E-01	1
BR130827TASK0002OUTPUT	C50A51_C50A92	43	Average	48	Average	0.007032	9.58E-01	1
ST140430TASK0001OUTPUT	C50A91_C50A52	44	Average	76	Average	0.003542	9.93E-01	1
BR130827TASK0002OUTPUT	C50A51_C50A92	52	Average	8	Average	-0.002278	9.86E-01	2
ST140429TASK0001OUTPUT	C50A91_C50A52	48	Average	95	Average	-0.002945	9.93E-01	1
ST140430TASK0001OUTPUT	C50A91_C50A52	38	Average	96	Average	-0.005742	9.89E-01	2
BR130827TASK0002OUTPUT	C50A51_C50A92	48	Average	52	Average	-0.00767	9.54E-01	1
BR130827TASK0002OUTPUT	C50A51_C50A92	44	Average	54	Average	-0.008204	9.51E-01	1
ST140502TASK0001OUTPUT	C50A91_C50A52	93	Average	99	Average	-0.008231	9.80E-01	1
BR130827TASK0002OUTPUT	C50A51_C50A92	37	Average	77	Average	-0.008983	9.47E-01	2
ST140515TASK0001OUTPUT	C50A51_C50A92	63	Average	73	Average	-0.009787	9.69E-01	2
ST140428TASK0001OUTPUT	C50A91_C50A52	24	Average	54	Average	-0.011467	9.77E-01	1
ST140502TASK0001OUTPUT	C50A91_C50A52	103	Average	48	Average	-0.014459	9.64E-01	1
BR130827TASK0002OUTPUT	C50A51_C50A92	36	Average	77	Average	-0.014546	9.13E-01	2
ST140428TASK0001OUTPUT	C50A91_C50A52	53	Average	94	Average	-0.015357	9.69E-01	1
ST140503TASK0002OUTPUT	C50A51_C50A92	18	Average	78	Average	-0.01657	9.75E-01	1
BR130827TASK0002OUTPUT	C50A51_C50A92	14	Average	8	Average	-0.019549	8.83E-01	1
ST140503TASK0002OUTPUT	C50A51_C50A92	21	Average	5	Average	-0.023616	9.65E-01	1
BR130827TASK0002OUTPUT	C50A51_C50A92	44	Average	8	Average	-0.024065	8.56E-01	2
ST140502TASK0001OUTPUT	C50A51_C50A92	8	Average	87	Average	-0.026014	9.43E-01	2
ST140502TASK0001OUTPUT	C50A51_C50A92	73	Average	79	Average	-0.028467	9.38E-01	1
ST140502TASK0001OUTPUT	C50A91_C50A52	44	Average	55	Average	-0.030364	9.25E-01	2
ST140515TASK0001OUTPUT	C50A51_C50A92	3	Average	66	Average	-0.031478	9.01E-01	2
BR130827TASK0002OUTPUT	C50A51_C50A92	38	Average	8	Average	-0.033277	8.02E-01	1
ST140502TASK0001OUTPUT	C50A91_C50A52	102	Average	59	Average	-0.033688	9.17E-01	1
ST140430TASK0001OUTPUT	C50A91_C50A52	18	Average	43	Average	-0.034055	9.36E-01	1
ST140428TASK0001OUTPUT	C50A91_C50A52	11	Average	96	Average	-0.034814	9.29E-01	2
BR130827TASK0002OUTPUT	C50A51_C50A92	14	Average	49	Average	-0.036437	7.84E-01	2
ST140502TASK0001OUTPUT	C50A91_C50A52	102	Average	93	Average	-0.039285	9.04E-01	1
ST140430TASK0001OUTPUT	C50A91_C50A52	19	Average	76	Average	-0.039539	9.26E-01	2
BR130827TASK0002OUTPUT	C50A51_C50A92	52	Average	56	Average	-0.040663	7.62E-01	1
BR130827TASK0002OUTPUT	C50A51_C50A92	43	Average	77	Average	-0.041579	7.55E-01	1
BR130827TASK0002OUTPUT	C50A51_C50A92	43	Average	56	Average	-0.043246	7.47E-01	1
ST140502TASK0001OUTPUT	C50A51_C50A92	103	Average	44	Average	-0.044846	9.02E-01	1
ST140426TASK0001OUTPUT	C50A51_C50A92	6	Average	8	Average	-0.046157	8.99E-01	1
BR130827TASK0002OUTPUT	C50A51_C50A92	37	Average	43	Average	-0.04662	7.28E-01	2
ST140515TASK0001OUTPUT	C50A91_C50A52	75	Average	93	Average	-0.047522	8.51E-01	2
ST140430TASK0001OUTPUT	C50A91_C50A52	18	Average	76	Average	-0.048214	9.10E-01	1
ST140517TASK0002OUTPUT	C50A91_C50A52	19	Average	77	Average	-0.051805	8.73E-01	2
BR130827TASK0002OUTPUT	C50A51_C50A92	14	Average	37	Average	-0.052583	6.95E-01	1
ST140507TASK0001OUTPUT	C50A91_C50A52	30	Average	55	Average	-0.052609	8.16E-01	1
BR130902TASK0001OUTPUT	C50A51_C50A92	47	Average	7	Average	-0.053752	7.52E-01	2
BR130827TASK0002OUTPUT	C50A51_C50A92	14	Average	38	Average	-0.055332	6.77E-01	1
ST140428TASK0001OUTPUT	C50A91_C50A52	11	Average	94	Average	-0.057575	8.83E-01	2
ST140517TASK0002OUTPUT	C50A91_C50A52	19	Average	73	Average	-0.057989	8.58E-01	2
ST140430TASK0001OUTPUT	C50A91_C50A52	39	Average	44	Average	-0.059561	8.89E-01	1
BR130827TASK0002OUTPUT	C50A51_C50A92	14	Average	52	Average	-0.059996	6.52E-01	2
ST140501TASK0001OUTPUT	C50A51_C50A92	16	Average	43	Average	-0.060195	8.18E-01	1
BR130827TASK0002OUTPUT	C50A51_C50A92	14	Average	54	Average	-0.060345	6.53E-01	2
ST140502TASK0001OUTPUT	C50A51_C50A92	52	Average	79	Average	-0.063168	8.62E-01	1
ST140502TASK0001OUTPUT	C50A91_C50A52	59	Average	99	Average	-0.064067	8.43E-01	1
ST140515TASK0001OUTPUT	C50A51_C50A92	63	Average	7	Average	-0.066447	7.93E-01	2
ST140502TASK0001OUTPUT	C50A91_C50A52	102	Average	56	Average	-0.066511	8.37E-01	1
ST140428TASK0001OUTPUT	C50A91_C50A52	54	Average	63	Average	-0.068826	8.60E-01	1
BR130827TASK0002OUTPUT	C50A51_C50A92	37	Average	8	Average	-0.069044	6.07E-01	1
ST140521TASK0001OUTPUT	C50A91_C50A52	84	Average	86	Average	-0.069181	8.14E-01	1
BR130827TASK0002OUTPUT	C50A51_C50A92	37	Average	56	Average	-0.069749	6.06E-01	2
ST140430TASK0001OUTPUT	C50A91_C50A52	75	Average	96	Average	-0.070844	8.68E-01	2
ST140427TASK0001OUTPUT	C50A91_C50A52	36	Average	61	Average	-0.071327	7.86E-01	2
ST140521TASK0001OUTPUT	C50A91_C50A52	34	Average	49	Average	-0.07215	8.06E-01	2
ST140426TASK0001OUTPUT	C50A51_C50A92	75	Average	79	Average	-0.072261	8.43E-01	1
BR130827TASK0002OUTPUT	C50A51_C50A92	43	Average	52	Average	-0.07618	5.66E-01	1
BR130827TASK0002OUTPUT	C50A51_C50A92	37	Average	54	Average	-0.076332	5.73E-01	2
BR130827TASK0002OUTPUT	C50A91_C50A52	51	Average	54	Average	-0.076493	6.17E-01	1
ST140430TASK0001OUTPUT	C50A91_C50A52	40	Average	96	Average	-0.076639	8.57E-01	2
ST140430TASK0001OUTPUT	C50A91_C50A52	43	Average	96	Average	-0.076744	8.57E-01	2
ST140427TASK0001OUTPUT	C50A91_C50A52	36	Average	93	Average	-0.078025	7.66E-01	2
ST140502TASK0001OUTPUT	C50A91_C50A52	103	Average	50	Average	-0.078368	8.09E-01	1
ST140507TASK0001OUTPUT	C50A91_C50A52	51	Average	72	Average	-0.080992	7.20E-01	2
ST140428TASK0001OUTPUT	C50A91_C50A52	53	Average	96	Average	-0.082464	8.33E-01	1
ST140427TASK0001OUTPUT	C50A91_C50A52	35	Average	61	Average	-0.08705	7.40E-01	2
BR130827TASK0002OUTPUT	C50A51_C50A92	38	Average	43	Average	-0.088162	5.07E-01	2
ST140515TASK0001OUTPUT	C50A51_C50A92	66	Average	70	Average	-0.09029	7.22E-01	2
BR130827TASK0002OUTPUT	C50A51_C50A92	36	Average	48	Average	-0.093086	4.83E-01	2
ST140428TASK0001OUTPUT	C50A91_C50A52	59	Average	96	Average	-0.093522	8.11E-01	1
ST140502TASK0001OUTPUT	C50A91_C50A52	103	Average	64	Average	-0.102652	7.51E-01	1
BR130827TASK0002OUTPUT	C50A51_C50A92	36	Average	44	Average	-0.103112	4.37E-01	2
ST140502TASK0001OUTPUT	C50A91_C50A52	42	Average	59	Average	-0.106195	7.43E-01	2
ST140503TASK0002OUTPUT	C50A51_C50A92	5	Average	76	Average	-0.106424	8.41E-01	1
BR130902TASK0001OUTPUT	C50A51_C50A92	11	Average	7	Average	-0.107129	5.28E-01	1
ST140430TASK0001OUTPUT	C50A91_C50A52	5	Average	77	Average	-0.107528	8.00E-01	1
ST140521TASK0001OUTPUT	C50A91_C50A52	34	Average	86	Average	-0.10769	7.14E-01	2
ST140428TASK0001OUTPUT	C50A91_C50A52	24	Average	55	Average	-0.109486	7.79E-01	1
BR130827TASK0002OUTPUT	C50A51_C50A92	33	Average	52	Average	-0.114796	3.87E-01	2
ST140430TASK0001OUTPUT	C50A91_C50A52	18	Average	96	Average	-0.118606	7.80E-01	2
ST140503TASK0002OUTPUT	C50A51_C50A92	76	Average	79	Average	-0.120096	8.21E-01	1
ST140430TASK0001OUTPUT	C50A91_C50A52	73	Average	76	Average	-0.120209	7.77E-01	1
ST140521TASK0001OUTPUT	C50A91_C50A52	49	Average	84	Average	-0.122496	6.77E-01	1
ST140521TASK0001OUTPUT	C50A51_C50A92	36	Average	85	Average	-0.130618	5.52E-01	2
ST140426TASK0001OUTPUT	C50A51_C50A92	1	Average	79	Average	-0.133	7.14E-01	1
ST140502TASK0001OUTPUT	C50A91_C50A52	102	Average	42	Average	-0.133219	6.80E-01	2
BR130827TASK0002OUTPUT	C50A51_C50A92	36	Average	56	Average	-0.133967	3.16E-01	2
ST140426TASK0001OUTPUT	C50A51_C50A92	42	Average	75	Average	-0.134595	7.11E-01	1
ST140502TASK0001OUTPUT	C50A91_C50A52	102	Average	69	Average	-0.136061	6.73E-01	1
ST140502TASK0001OUTPUT	C50A91_C50A52	42	Average	55	Average	-0.137211	6.71E-01	2
ST140427TASK0001OUTPUT	C50A51_C50A92	45	Average	9	Average	-0.137458	6.54E-01	2
ST140502TASK0001OUTPUT	C50A51_C50A92	76	Average	87	Average	-0.137701	7.04E-01	2
ST140430TASK0001OUTPUT	C50A91_C50A52	19	Average	37	Average	-0.139309	7.42E-01	2
BR130827TASK0002OUTPUT	C50A51_C50A92	14	Average	33	Average	-0.144335	2.75E-01	1
ST140428TASK0001OUTPUT	C50A91_C50A52	18	Average	53	Average	-0.149493	7.01E-01	1
ST140426TASK0001OUTPUT	C50A51_C50A92	47	Average	8	Average	-0.150497	6.78E-01	1
ST140515TASK0001OUTPUT	C50A51_C50A92	66	Average	73	Average	-0.154458	5.41E-01	2
ST140427TASK0001OUTPUT	C50A51_C50A92	4	Average	45	Average	-0.154541	6.14E-01	2
BR130827TASK0002OUTPUT	C50A51_C50A92	33	Average	44	Average	-0.155529	2.39E-01	2
ST140426TASK0001OUTPUT	C50A51_C50A92	79	Average	8	Average	-0.157055	6.65E-01	1
ST140428TASK0001OUTPUT	C50A91_C50A52	18	Average	90	Average	-0.157758	6.85E-01	1
ST140521TASK0001OUTPUT	C50A91_C50A52	84	Average	88	Average	-0.161078	5.82E-01	1
ST140426TASK0001OUTPUT	C50A51_C50A92	75	Average	8	Average	-0.161926	6.55E-01	1
ST140430TASK0001OUTPUT	C50A91_C50A52	39	Average	76	Average	-0.16647	6.94E-01	1
BR130827TASK0002OUTPUT	C50A51_C50A92	37	Average	52	Average	-0.167613	2.09E-01	2
ST140430TASK0001OUTPUT	C50A91_C50A52	37	Average	96	Average	-0.1679	6.91E-01	2
ST140503TASK0002OUTPUT	C50A51_C50A92	50	Average	82	Average	-0.169641	7.48E-01	1
ST140430TASK0001OUTPUT	C50A91_C50A52	38	Average	76	Average	-0.170594	6.86E-01	1
ST140430TASK0001OUTPUT	C50A91_C50A52	43	Average	76	Average	-0.172039	6.84E-01	1
BR130827TASK0002OUTPUT	C50A51_C50A92	33	Average	43	Average	-0.174107	1.87E-01	2
ST140503TASK0002OUTPUT	C50A51_C50A92	76	Average	78	Average	-0.174179	7.41E-01	1
BR130827TASK0002OUTPUT	C50A51_C50A92	54	Average	8	Average	-0.177683	1.82E-01	2
ST140502TASK0001OUTPUT	C50A91_C50A52	69	Average	93	Average	-0.178059	5.80E-01	1
ST140503TASK0002OUTPUT	C50A51_C50A92	76	Average	82	Average	-0.178161	7.36E-01	1
ST140502TASK0001OUTPUT	C50A91_C50A52	56	Average	93	Average	-0.179962	5.76E-01	1
ST140502TASK0001OUTPUT	C50A91_C50A52	44	Average	64	Average	-0.186115	5.62E-01	2
ST140426TASK0001OUTPUT	C50A51_C50A92	30	Average	47	Average	-0.188174	6.03E-01	2
ST140430TASK0001OUTPUT	C50A91_C50A52	73	Average	96	Average	-0.192855	6.47E-01	2
ST140429TASK0001OUTPUT	C50A91_C50A52	58	Average	95	Average	-0.193554	5.69E-01	1
BR130827TASK0002OUTPUT	C50A51_C50A92	43	Average	49	Average	-0.194187	1.41E-01	1
BR130827TASK0002OUTPUT	C50A51_C50A92	56	Average	8	Average	-0.196424	1.39E-01	2
ST140428TASK0001OUTPUT	C50A91_C50A52	24	Average	96	Average	-0.198888	6.08E-01	1
ST140428TASK0001OUTPUT	C50A91_C50A52	11	Average	18	Average	-0.20221	6.02E-01	2
ST140502TASK0001OUTPUT	C50A91_C50A52	64	Average	93	Average	-0.203816	5.25E-01	1
ST140502TASK0001OUTPUT	C50A91_C50A52	44	Average	56	Average	-0.204917	5.23E-01	2
ST140428TASK0001OUTPUT	C50A91_C50A52	90	Average	96	Average	-0.205088	5.97E-01	1
ST140502TASK0001OUTPUT	C50A91_C50A52	102	Average	50	Average	-0.212191	5.08E-01	1
ST140427TASK0001OUTPUT	C50A91_C50A52	37	Average	61	Average	-0.215607	4.06E-01	2
ST140430TASK0001OUTPUT	C50A91_C50A52	19	Average	96	Average	-0.215674	6.08E-01	1
ST140427TASK0001OUTPUT	C50A51_C50A92	34	Average	47	Average	-0.216632	4.77E-01	2
ST140430TASK0001OUTPUT	C50A91_C50A52	39	Average	96	Average	-0.220627	6.00E-01	2
ST140502TASK0001OUTPUT	C50A91_C50A52	102	Average	48	Average	-0.221161	4.90E-01	1
ST140430TASK0001OUTPUT	C50A91_C50A52	18	Average	39	Average	-0.223221	5.95E-01	1
ST140502TASK0001OUTPUT	C50A91_C50A52	50	Average	69	Average	-0.231486	4.69E-01	1
ST140502TASK0001OUTPUT	C50A51_C50A92	73	Average	87	Average	-0.24392	4.97E-01	2
ST140502TASK0001OUTPUT	C50A91_C50A52	102	Average	44	Average	-0.248523	4.36E-01	2
ST140430TASK0001OUTPUT	C50A91_C50A52	37	Average	76	Average	-0.255355	5.42E-01	1
ST140428TASK0001OUTPUT	C50A91_C50A52	11	Average	21	Average	-0.25649	5.05E-01	2
ST140428TASK0001OUTPUT	C50A91_C50A52	53	Average	55	Average	-0.261823	4.96E-01	1
ST140503TASK0002OUTPUT	C50A51_C50A92	20	Average	82	Average	-0.262101	6.16E-01	1
BR130827TASK0002OUTPUT	C50A51_C50A92	14	Average	43	Average	-0.267621	4.04E-02	2
ST140428TASK0001OUTPUT	C50A91_C50A52	53	Average	54	Average	-0.270727	4.81E-01	1
ST140502TASK0001OUTPUT	C50A91_C50A52	102	Average	55	Average	-0.271886	3.93E-01	1
ST140503TASK0002OUTPUT	C50A51_C50A92	5	Average	79	Average	-0.276924	5.95E-01	1
ST140502TASK0001OUTPUT	C50A91_C50A52	44	Average	50	Average	-0.284441	3.70E-01	2
ST140502TASK0001OUTPUT	C50A91_C50A52	102	Average	58	Average	-0.287615	3.65E-01	1
ST140427TASK0001OUTPUT	C50A91_C50A52	37	Average	93	Average	-0.291721	2.56E-01	2
ST140502TASK0001OUTPUT	C50A51_C50A92	52	Average	87	Average	-0.291994	4.13E-01	2
BR130827TASK0002OUTPUT	C50A51_C50A92	36	Average	43	Average	-0.292946	2.43E-02	2
ST140426TASK0001OUTPUT	C50A51_C50A92	30	Average	42	Average	-0.29338	4.11E-01	2
ST140502TASK0001OUTPUT	C50A91_C50A52	102	Average	103	Average	-0.294113	3.53E-01	1
ST140502TASK0001OUTPUT	C50A91_C50A52	48	Average	59	Average	-0.297596	3.48E-01	1
ST140426TASK0001OUTPUT	C50A51_C50A92	1	Average	8	Average	-0.309006	3.85E-01	1
ST140428TASK0001OUTPUT	C50A91_C50A52	11	Average	63	Average	-0.310683	4.16E-01	2
ST140515TASK0001OUTPUT	C50A91_C50A52	64	Average	75	Average	-0.311426	2.08E-01	2
ST140515TASK0001OUTPUT	C50A91_C50A52	47	Average	75	Average	-0.336482	1.72E-01	2
ST140426TASK0001OUTPUT	C50A51_C50A92	6	Average	79	Average	-0.368802	2.94E-01	1
ST140426TASK0001OUTPUT	C50A91_C50A52	23	Average	38	Average	-0.371593	2.60E-01	2
ST140428TASK0001OUTPUT	C50A91_C50A52	11	Average	55	Average	-0.371699	3.25E-01	2
ST140428TASK0001OUTPUT	C50A91_C50A52	11	Average	90	Average	-0.375386	3.19E-01	2
ST140428TASK0001OUTPUT	C50A91_C50A52	11	Average	54	Average	-0.376604	3.18E-01	2
ST140502TASK0001OUTPUT	C50A91_C50A52	102	Average	99	Average	-0.392363	2.07E-01	1
ST140430TASK0001OUTPUT	C50A91_C50A52	75	Average	76	Average	-0.401022	3.25E-01	1
ST140503TASK0002OUTPUT	C50A51_C50A92	52	Average	82	Average	-0.405337	4.25E-01	1
ST140503TASK0002OUTPUT	C50A51_C50A92	18	Average	82	Average	-0.407132	4.23E-01	1
ST140428TASK0001OUTPUT	C50A91_C50A52	53	Average	59	Average	-0.409735	2.73E-01	1
ST140515TASK0001OUTPUT	C50A91_C50A52	51	Average	75	Average	-0.41653	8.55E-02	2
ST140502TASK0001OUTPUT	C50A91_C50A52	42	Average	56	Average	-0.422482	1.71E-01	2
ST140502TASK0001OUTPUT	C50A91_C50A52	42	Average	50	Average	-0.443569	1.49E-01	2
ST140502TASK0001OUTPUT	C50A51_C50A92	103	Average	87	Average	-0.44663	1.96E-01	2
ST140429TASK0001OUTPUT	C50A91_C50A52	48	Average	58	Average	-0.46291	1.52E-01	1
ST140502TASK0001OUTPUT	C50A51_C50A92	44	Average	87	Average	-0.469663	1.71E-01	2
ST140502TASK0001OUTPUT	C50A91_C50A52	59	Average	93	Average	-0.470144	1.23E-01	1
ST140502TASK0001OUTPUT	C50A51_C50A92	103	Average	79	Average	-0.474513	1.66E-01	1
ST140503TASK0002OUTPUT	C50A51_C50A92	82	Average	96	Average	-0.475512	3.40E-01	1
ST140502TASK0001OUTPUT	C50A91_C50A52	44	Average	59	Average	-0.476322	1.17E-01	2
ST140517TASK0002OUTPUT	C50A91_C50A52	19	Average	79	Average	-0.504317	9.45E-02	2
ST140426TASK0001OUTPUT	C50A51_C50A92	47	Average	79	Average	-0.50505	1.36E-01	1
ST140426TASK0001OUTPUT	C50A51_C50A92	30	Average	79	Average	-0.54003	1.07E-01	2
ST140428TASK0001OUTPUT	C50A91_C50A52	11	Average	59	Average	-0.546378	1.28E-01	2
ST140430TASK0001OUTPUT	C50A91_C50A52	5	Average	96	Average	-0.551498	1.56E-01	2
ST140430TASK0001OUTPUT	C50A91_C50A52	76	Average	77	Average	-0.568119	1.42E-01	1
ST140426TASK0001OUTPUT	C50A51_C50A92	2	Average	79	Average	-0.578209	8.00E-02	1
ST140521TASK0001OUTPUT	C50A91_C50A52	34	Average	88	Average	-0.581562	2.91E-02	2
ST140430TASK0001OUTPUT	C50A91_C50A52	76	Average	96	Average	-0.670328	6.89E-02	2
ST140428TASK0001OUTPUT	C50A91_C50A52	11	Average	24	Average	-0.697196	3.68E-02	2
ST140503TASK0002OUTPUT	C50A51_C50A92	5	Average	82	Average	-0.723388	1.04E-01	1
ST140429TASK0001OUTPUT	C50A91_C50A52	48	Average	93	Average	-0.770577	5.51E-03	1
