# Supplementary material for: Coordinated multiplexing of information about separate objects in visual cortex
Source: eLife. 2022 Nov 29;11:e76452. doi: 10.7554/eLife.76452 (PMC9708082; doi:10.7554/eLife.76452)
Supplement: Source data 1. — The file and folder names are informative regarding which analyses they relate to. Some analyses are based on multiple runs of the modeling code, with slight variations due to the probabilistic nature of the analysis. [file elife-76452-data1.zip › SourceData2022/correlations_considering_latency/cohen2_final_V1_filtered_mixtureonly-ABscore-correlations.csv]

exp_title	orientation_info	cell1	cell1_type	cell2	cell2_type	correlation	pvalue	comparison
ST140503TASK0002OUTPUT	C50A51_C50A92	2	Mixture	22	Mixture	-0.999533	3.27E-07	2
ST140501TASK0001OUTPUT	C50A91_C50A52	2	Mixture	30	Mixture	-0.997793	1.66E-09	2
ST140503TASK0002OUTPUT	C50A51_C50A92	1	Mixture	22	Mixture	-0.992291	8.89E-05	2
ST140503TASK0002OUTPUT	C50A51_C50A92	32	Mixture	66	Mixture	-0.971433	1.21E-03	2
ST140503TASK0002OUTPUT	C50A51_C50A92	32	Mixture	67	Mixture	-0.964127	1.91E-03	2
ST140506TASK0001OUTPUT	C50A91_C50A52	36	Mixture	56	Mixture	-0.961702	2.17E-03	2
ST140503TASK0002OUTPUT	C50A91_C50A52	29	Mixture	34	Mixture	-0.959457	1.62E-04	2
ST140506TASK0001OUTPUT	C50A91_C50A52	56	Mixture	77	Mixture	-0.942661	4.84E-03	2
ST140503TASK0002OUTPUT	C50A91_C50A52	32	Mixture	34	Mixture	-0.929737	8.22E-04	2
ST140501TASK0001OUTPUT	C50A91_C50A52	3	Mixture	30	Mixture	-0.89275	1.20E-03	2
ST140501TASK0001OUTPUT	C50A91_C50A52	2	Mixture	62	Mixture	-0.891867	1.23E-03	2
ST140503TASK0002OUTPUT	C50A51_C50A92	22	Mixture	35	Mixture	-0.884388	1.93E-02	2
ST140503TASK0002OUTPUT	C50A51_C50A92	1	Mixture	32	Mixture	-0.8769	2.18E-02	2
ST140503TASK0002OUTPUT	C50A51_C50A92	2	Mixture	27	Mixture	-0.831132	4.04E-02	2
ST140503TASK0002OUTPUT	C50A91_C50A52	27	Mixture	34	Mixture	-0.826882	1.13E-02	2
ST140503TASK0002OUTPUT	C50A51_C50A92	2	Mixture	32	Mixture	-0.821985	4.47E-02	2
ST140503TASK0002OUTPUT	C50A51_C50A92	2	Mixture	30	Mixture	-0.80236	5.47E-02	2
ST140503TASK0002OUTPUT	C50A51_C50A92	1	Mixture	27	Mixture	-0.797783	5.72E-02	2
ST140503TASK0002OUTPUT	C50A51_C50A92	1	Mixture	30	Mixture	-0.78816	6.26E-02	2
ST140503TASK0002OUTPUT	C50A51_C50A92	32	Mixture	35	Mixture	-0.766943	7.51E-02	2
ST140501TASK0001OUTPUT	C50A91_C50A52	3	Mixture	62	Mixture	-0.764307	1.65E-02	2
ST140503TASK0002OUTPUT	C50A51_C50A92	27	Mixture	35	Mixture	-0.742528	9.09E-02	2
ST140503TASK0002OUTPUT	C50A91_C50A52	27	Mixture	36	Mixture	-0.729016	4.02E-02	2
ST140503TASK0002OUTPUT	C50A91_C50A52	16	Mixture	34	Mixture	-0.699994	5.32E-02	2
ST140501TASK0001OUTPUT	C50A91_C50A52	2	Mixture	21	Mixture	-0.690988	3.93E-02	2
ST140501TASK0001OUTPUT	C50A91_C50A52	21	Mixture	3	Mixture	-0.69085	3.93E-02	2
ST140428TASK0001OUTPUT	C50A51_C50A92	46	Mixture	95	Mixture	-0.684565	4.19E-02	2
ST140503TASK0002OUTPUT	C50A51_C50A92	22	Mixture	66	Mixture	-0.675222	1.41E-01	2
ST140503TASK0002OUTPUT	C50A51_C50A92	22	Mixture	67	Mixture	-0.657679	1.56E-01	2
ST140503TASK0002OUTPUT	C50A51_C50A92	30	Mixture	66	Mixture	-0.653648	1.59E-01	2
ST140501TASK0001OUTPUT	C50A91_C50A52	2	Mixture	35	Mixture	-0.650787	5.77E-02	2
ST140503TASK0002OUTPUT	C50A51_C50A92	30	Mixture	67	Mixture	-0.635399	1.75E-01	2
ST140503TASK0002OUTPUT	C50A51_C50A92	30	Mixture	35	Mixture	-0.632852	1.77E-01	2
ST140521TASK0001OUTPUT	C50A91_C50A52	75	Mixture	87	Mixture	-0.621916	1.76E-02	2
ST140503TASK0002OUTPUT	C50A91_C50A52	34	Mixture	47	Mixture	-0.605676	1.12E-01	2
ST140503TASK0002OUTPUT	C50A91_C50A52	29	Mixture	36	Mixture	-0.604143	1.13E-01	2
ST140521TASK0001OUTPUT	C50A91_C50A52	75	Mixture	91	Mixture	-0.56076	3.70E-02	2
ST140503TASK0002OUTPUT	C50A51_C50A92	2	Mixture	47	Mixture	-0.547388	2.61E-01	2
ST140503TASK0002OUTPUT	C50A51_C50A92	1	Mixture	47	Mixture	-0.54587	2.63E-01	2
ST140501TASK0001OUTPUT	C50A91_C50A52	14	Mixture	2	Mixture	-0.545602	1.29E-01	1
ST140503TASK0002OUTPUT	C50A51_C50A92	47	Mixture	66	Mixture	-0.543527	2.65E-01	2
ST140501TASK0001OUTPUT	C50A91_C50A52	3	Mixture	35	Mixture	-0.542542	1.31E-01	2
ST140501TASK0001OUTPUT	C50A91_C50A52	14	Mixture	81	Mixture	-0.538463	1.35E-01	1
ST140503TASK0002OUTPUT	C50A51_C50A92	27	Mixture	66	Mixture	-0.531434	2.78E-01	2
ST140503TASK0002OUTPUT	C50A51_C50A92	27	Mixture	67	Mixture	-0.525172	2.85E-01	2
ST140501TASK0001OUTPUT	C50A51_C50A92	35	Mixture	6	Mixture	-0.521477	3.83E-02	2
ST140503TASK0002OUTPUT	C50A51_C50A92	47	Mixture	67	Mixture	-0.512795	2.98E-01	2
ST140501TASK0001OUTPUT	C50A91_C50A52	2	Mixture	78	Mixture	-0.50928	1.61E-01	1
ST140503TASK0002OUTPUT	C50A51_C50A92	2	Mixture	49	Mixture	-0.493609	3.20E-01	2
ST140503TASK0002OUTPUT	C50A51_C50A92	35	Mixture	63	Mixture	-0.492604	3.21E-01	2
ST140503TASK0002OUTPUT	C50A51_C50A92	32	Mixture	73	Mixture	-0.492395	3.21E-01	2
ST140503TASK0002OUTPUT	C50A91_C50A52	32	Mixture	36	Mixture	-0.487465	2.20E-01	2
ST140429TASK0001OUTPUT	C50A51_C50A92	74	Mixture	99	Mixture	-0.476577	2.89E-02	2
ST140501TASK0001OUTPUT	C50A51_C50A92	35	Mixture	44	Mixture	-0.471137	6.55E-02	2
ST140503TASK0002OUTPUT	C50A91_C50A52	16	Mixture	36	Mixture	-0.468081	2.42E-01	2
ST140515TASK0001OUTPUT	C50A91_C50A52	18	Mixture	90	Mixture	-0.439775	6.78E-02	1
ST140430TASK0001OUTPUT	C50A51_C50A92	61	Mixture	72	Mixture	-0.428497	7.60E-02	2
ST140503TASK0002OUTPUT	C50A51_C50A92	1	Mixture	49	Mixture	-0.42332	4.03E-01	2
ST140512TASK0001OUTPUT	C50A91_C50A52	27	Mixture	63	Mixture	-0.400399	8.94E-02	1
ST140503TASK0002OUTPUT	C50A51_C50A92	22	Mixture	73	Mixture	-0.393916	4.40E-01	2
ST140501TASK0001OUTPUT	C50A91_C50A52	3	Mixture	78	Mixture	-0.390419	2.99E-01	1
ST140512TASK0001OUTPUT	C50A91_C50A52	27	Mixture	68	Mixture	-0.384097	1.04E-01	2
ST140501TASK0001OUTPUT	C50A91_C50A52	3	Mixture	81	Mixture	-0.368302	3.29E-01	1
ST140429TASK0001OUTPUT	C50A51_C50A92	80	Mixture	99	Mixture	-0.368297	1.00E-01	2
ST140430TASK0001OUTPUT	C50A51_C50A92	58	Mixture	75	Mixture	-0.36079	1.29E-01	2
ST140501TASK0001OUTPUT	C50A91_C50A52	14	Mixture	77	Mixture	-0.351695	3.53E-01	1
ST140515TASK0001OUTPUT	C50A91_C50A52	24	Mixture	84	Mixture	-0.350873	1.53E-01	1
ST140501TASK0001OUTPUT	C50A91_C50A52	14	Mixture	43	Mixture	-0.348788	3.58E-01	1
ST140501TASK0001OUTPUT	C50A91_C50A52	14	Mixture	7	Mixture	-0.346419	3.61E-01	1
ST140515TASK0001OUTPUT	C50A91_C50A52	5	Mixture	85	Mixture	-0.338918	1.69E-01	2
ST140503TASK0002OUTPUT	C50A51_C50A92	2	Mixture	63	Mixture	-0.337187	5.13E-01	2
ST140521TASK0001OUTPUT	C50A51_C50A92	34	Mixture	45	Mixture	-0.330836	1.23E-01	2
ST140515TASK0001OUTPUT	C50A91_C50A52	29	Mixture	84	Mixture	-0.32589	1.87E-01	1
ST140515TASK0001OUTPUT	C50A51_C50A92	34	Mixture	76	Mixture	-0.325876	1.87E-01	1
ST140501TASK0001OUTPUT	C50A91_C50A52	14	Mixture	3	Mixture	-0.324211	3.95E-01	1
ST140503TASK0002OUTPUT	C50A91_C50A52	34	Mixture	81	Mixture	-0.321055	4.38E-01	2
ST140503TASK0002OUTPUT	C50A51_C50A92	35	Mixture	49	Mixture	-0.319456	5.37E-01	2
ST140512TASK0001OUTPUT	C50A91_C50A52	63	Mixture	69	Mixture	-0.319106	1.83E-01	2
ST140521TASK0001OUTPUT	C50A51_C50A92	4	Mixture	45	Mixture	-0.313032	1.46E-01	2
ST140503TASK0002OUTPUT	C50A51_C50A92	35	Mixture	47	Mixture	-0.312602	5.46E-01	2
ST140501TASK0001OUTPUT	C50A51_C50A92	56	Mixture	6	Mixture	-0.312446	2.22E-01	2
ST140521TASK0001OUTPUT	C50A51_C50A92	74	Mixture	91	Mixture	-0.311573	1.48E-01	2
ST140515TASK0001OUTPUT	C50A91_C50A52	29	Mixture	90	Mixture	-0.311422	2.08E-01	1
ST140521TASK0001OUTPUT	C50A51_C50A92	42	Mixture	97	Mixture	-0.306626	1.65E-01	2
ST140521TASK0001OUTPUT	C50A51_C50A92	73	Mixture	91	Mixture	-0.302409	1.61E-01	2
ST140512TASK0001OUTPUT	C50A51_C50A92	61	Mixture	85	Mixture	-0.290848	1.06E-01	1
ST140501TASK0001OUTPUT	C50A91_C50A52	2	Mixture	81	Mixture	-0.288831	4.51E-01	1
ST140503TASK0002OUTPUT	C50A91_C50A52	36	Mixture	47	Mixture	-0.288457	4.88E-01	2
ST140501TASK0001OUTPUT	C50A51_C50A92	6	Mixture	80	Mixture	-0.288341	2.62E-01	1
ST140501TASK0001OUTPUT	C50A51_C50A92	6	Mixture	78	Mixture	-0.283553	2.70E-01	1
ST140502TASK0001OUTPUT	C50A51_C50A92	48	Mixture	9	Mixture	-0.278905	4.35E-01	2
ST140503TASK0002OUTPUT	C50A51_C50A92	1	Mixture	63	Mixture	-0.269175	6.06E-01	2
ST140521TASK0001OUTPUT	C50A51_C50A92	34	Mixture	91	Mixture	-0.269086	2.14E-01	2
ST140517TASK0002OUTPUT	C50A91_C50A52	86	Mixture	91	Mixture	-0.265763	4.04E-01	1
ST140515TASK0001OUTPUT	C50A91_C50A52	24	Mixture	54	Mixture	-0.264449	3.05E-01	1
ST140515TASK0001OUTPUT	C50A51_C50A92	42	Mixture	67	Mixture	-0.261124	2.95E-01	1
ST140517TASK0002OUTPUT	C50A91_C50A52	91	Mixture	98	Mixture	-0.25641	4.47E-01	1
ST140501TASK0001OUTPUT	C50A91_C50A52	3	Mixture	7	Mixture	-0.255617	5.07E-01	1
ST140515TASK0001OUTPUT	C50A91_C50A52	24	Mixture	5	Mixture	-0.254936	3.07E-01	2
ST140512TASK0001OUTPUT	C50A51_C50A92	61	Mixture	87	Mixture	-0.253284	1.69E-01	1
ST140507TASK0001OUTPUT	C50A51_C50A92	54	Mixture	75	Mixture	-0.251541	4.07E-01	2
ST140503TASK0002OUTPUT	C50A51_C50A92	32	Mixture	86	Mixture	-0.249579	6.33E-01	1
ST140512TASK0001OUTPUT	C50A91_C50A52	63	Mixture	71	Mixture	-0.249549	3.03E-01	2
ST140521TASK0001OUTPUT	C50A51_C50A92	4	Mixture	91	Mixture	-0.247968	2.54E-01	2
ST140521TASK0001OUTPUT	C50A51_C50A92	72	Mixture	91	Mixture	-0.244505	2.61E-01	2
ST140501TASK0001OUTPUT	C50A91_C50A52	3	Mixture	43	Mixture	-0.242865	5.29E-01	1
ST140515TASK0001OUTPUT	C50A91_C50A52	18	Mixture	84	Mixture	-0.242531	3.32E-01	1
ST140427TASK0001OUTPUT	C50A91_C50A52	78	Mixture	98	Mixture	-0.242428	3.48E-01	2
ST140501TASK0001OUTPUT	C50A91_C50A52	3	Mixture	77	Mixture	-0.240815	5.33E-01	1
ST140503TASK0002OUTPUT	C50A51_C50A92	49	Mixture	66	Mixture	-0.239238	6.48E-01	2
ST140503TASK0002OUTPUT	C50A51_C50A92	49	Mixture	67	Mixture	-0.23335	6.56E-01	2
ST140507TASK0001OUTPUT	C50A91_C50A52	49	Mixture	74	Mixture	-0.23282	2.97E-01	2
ST140515TASK0001OUTPUT	C50A91_C50A52	24	Mixture	52	Mixture	-0.232287	3.70E-01	1
ST140515TASK0001OUTPUT	C50A91_C50A52	5	Mixture	84	Mixture	-0.225144	3.69E-01	2
ST140429TASK0001OUTPUT	C50A51_C50A92	55	Mixture	74	Mixture	-0.22503	3.27E-01	2
ST140429TASK0001OUTPUT	C50A91_C50A52	41	Mixture	96	Mixture	-0.223332	5.09E-01	2
ST140501TASK0001OUTPUT	C50A51_C50A92	5	Mixture	6	Mixture	-0.223274	3.89E-01	1
ST140515TASK0001OUTPUT	C50A91_C50A52	54	Mixture	90	Mixture	-0.223234	3.89E-01	1
ST140515TASK0001OUTPUT	C50A51_C50A92	67	Mixture	76	Mixture	-0.222299	3.75E-01	1
ST140503TASK0002OUTPUT	C50A51_C50A92	22	Mixture	86	Mixture	-0.21238	6.86E-01	1
ST140430TASK0001OUTPUT	C50A51_C50A92	64	Mixture	71	Mixture	-0.211262	4.00E-01	2
ST140430TASK0001OUTPUT	C50A51_C50A92	58	Mixture	71	Mixture	-0.210319	3.87E-01	2
ST140515TASK0001OUTPUT	C50A91_C50A52	24	Mixture	90	Mixture	-0.208508	4.06E-01	1
ST140515TASK0001OUTPUT	C50A51_C50A92	68	Mixture	76	Mixture	-0.207464	4.09E-01	1
ST140521TASK0001OUTPUT	C50A51_C50A92	42	Mixture	91	Mixture	-0.200923	3.58E-01	2
ST140503TASK0002OUTPUT	C50A91_C50A52	16	Mixture	35	Mixture	-0.200228	6.34E-01	2
ST140501TASK0001OUTPUT	C50A91_C50A52	2	Mixture	7	Mixture	-0.200146	6.06E-01	1
ST140515TASK0001OUTPUT	C50A91_C50A52	18	Mixture	52	Mixture	-0.199727	4.42E-01	1
ST140515TASK0001OUTPUT	C50A91_C50A52	24	Mixture	81	Mixture	-0.199418	4.28E-01	1
ST140521TASK0001OUTPUT	C50A91_C50A52	51	Mixture	75	Mixture	-0.199235	4.95E-01	2
ST140501TASK0001OUTPUT	C50A91_C50A52	2	Mixture	43	Mixture	-0.190487	6.23E-01	1
ST140501TASK0001OUTPUT	C50A91_C50A52	2	Mixture	77	Mixture	-0.188554	6.27E-01	1
ST140429TASK0001OUTPUT	C50A51_C50A92	55	Mixture	79	Mixture	-0.184735	4.23E-01	2
ST140512TASK0001OUTPUT	C50A91_C50A52	68	Mixture	72	Mixture	-0.177694	4.67E-01	1
ST140503TASK0002OUTPUT	C50A51_C50A92	54	Mixture	67	Mixture	-0.176423	7.38E-01	2
ST140521TASK0001OUTPUT	C50A51_C50A92	42	Mixture	45	Mixture	-0.174973	4.25E-01	2
ST140512TASK0001OUTPUT	C50A51_C50A92	82	Mixture	87	Mixture	-0.172614	3.53E-01	1
ST140512TASK0001OUTPUT	C50A51_C50A92	61	Mixture	81	Mixture	-0.17171	3.47E-01	1
ST140503TASK0002OUTPUT	C50A51_C50A92	54	Mixture	66	Mixture	-0.171268	7.46E-01	2
ST140521TASK0001OUTPUT	C50A51_C50A92	4	Mixture	97	Mixture	-0.169275	4.51E-01	2
ST140429TASK0001OUTPUT	C50A51_C50A92	47	Mixture	99	Mixture	-0.168615	4.65E-01	2
ST140501TASK0001OUTPUT	C50A51_C50A92	20	Mixture	80	Mixture	-0.163703	5.30E-01	1
ST140512TASK0001OUTPUT	C50A51_C50A92	27	Mixture	87	Mixture	-0.162854	3.81E-01	1
ST140515TASK0001OUTPUT	C50A91_C50A52	18	Mixture	5	Mixture	-0.15583	5.37E-01	2
ST140503TASK0002OUTPUT	C50A91_C50A52	34	Mixture	35	Mixture	-0.151175	7.21E-01	1
ST140521TASK0001OUTPUT	C50A51_C50A92	45	Mixture	73	Mixture	-0.143361	5.14E-01	2
ST140521TASK0001OUTPUT	C50A91_C50A52	47	Mixture	91	Mixture	-0.142887	6.26E-01	1
ST140503TASK0002OUTPUT	C50A51_C50A92	63	Mixture	73	Mixture	-0.141777	7.89E-01	2
ST140503TASK0002OUTPUT	C50A51_C50A92	27	Mixture	73	Mixture	-0.140715	7.90E-01	2
ST140429TASK0001OUTPUT	C50A51_C50A92	40	Mixture	99	Mixture	-0.137223	5.53E-01	2
ST140521TASK0001OUTPUT	C50A51_C50A92	45	Mixture	72	Mixture	-0.135487	5.38E-01	2
ST140501TASK0001OUTPUT	C50A91_C50A52	14	Mixture	78	Mixture	-0.131555	7.36E-01	1
ST140430TASK0001OUTPUT	C50A51_C50A92	55	Mixture	64	Mixture	-0.126066	6.07E-01	1
ST140429TASK0001OUTPUT	C50A51_C50A92	7	Mixture	99	Mixture	-0.125714	5.87E-01	2
ST140503TASK0002OUTPUT	C50A91_C50A52	35	Mixture	47	Mixture	-0.120874	7.76E-01	2
ST140521TASK0001OUTPUT	C50A51_C50A92	45	Mixture	74	Mixture	-0.114373	6.03E-01	2
ST140515TASK0001OUTPUT	C50A51_C50A92	34	Mixture	42	Mixture	-0.110697	6.62E-01	1
ST140427TASK0001OUTPUT	C50A91_C50A52	57	Mixture	78	Mixture	-0.1081	6.80E-01	2
ST140512TASK0001OUTPUT	C50A51_C50A92	22	Mixture	87	Mixture	-0.105318	5.73E-01	1
ST140512TASK0001OUTPUT	C50A51_C50A92	27	Mixture	85	Mixture	-0.104698	5.68E-01	1
ST140521TASK0001OUTPUT	C50A51_C50A92	42	Mixture	92	Mixture	-0.100791	6.47E-01	2
ST140515TASK0001OUTPUT	C50A91_C50A52	29	Mixture	54	Mixture	-0.099547	7.04E-01	1
ST140515TASK0001OUTPUT	C50A51_C50A92	34	Mixture	9	Mixture	-0.097535	7.00E-01	1
ST140515TASK0001OUTPUT	C50A91_C50A52	54	Mixture	85	Mixture	-0.096591	7.12E-01	1
ST140515TASK0001OUTPUT	C50A91_C50A52	29	Mixture	52	Mixture	-0.094803	7.17E-01	1
ST140429TASK0001OUTPUT	C50A91_C50A52	22	Mixture	41	Mixture	-0.08986	7.93E-01	2
ST140515TASK0001OUTPUT	C50A51_C50A92	76	Mixture	9	Mixture	-0.089534	7.24E-01	1
ST140515TASK0001OUTPUT	C50A51_C50A92	34	Mixture	51	Mixture	-0.089248	7.25E-01	2
ST140515TASK0001OUTPUT	C50A51_C50A92	51	Mixture	67	Mixture	-0.089152	7.25E-01	2
ST140512TASK0001OUTPUT	C50A91_C50A52	63	Mixture	72	Mixture	-0.087781	7.21E-01	2
ST140521TASK0001OUTPUT	C50A51_C50A92	34	Mixture	92	Mixture	-0.085722	6.97E-01	2
ST140430TASK0001OUTPUT	C50A51_C50A92	56	Mixture	72	Mixture	-0.085278	7.29E-01	2
ST140521TASK0001OUTPUT	C50A51_C50A92	74	Mixture	92	Mixture	-0.085226	6.99E-01	2
ST140503TASK0002OUTPUT	C50A91_C50A52	27	Mixture	35	Mixture	-0.077768	8.55E-01	2
ST140427TASK0001OUTPUT	C50A51_C50A92	25	Mixture	41	Mixture	-0.074315	8.09E-01	2
ST140430TASK0001OUTPUT	C50A51_C50A92	72	Mixture	75	Mixture	-0.070928	7.73E-01	1
ST140521TASK0001OUTPUT	C50A51_C50A92	72	Mixture	92	Mixture	-0.068741	7.55E-01	2
ST140427TASK0001OUTPUT	C50A91_C50A52	42	Mixture	98	Mixture	-0.063198	8.10E-01	2
ST140501TASK0001OUTPUT	C50A51_C50A92	6	Mixture	79	Mixture	-0.061458	8.15E-01	1
ST140501TASK0001OUTPUT	C50A51_C50A92	58	Mixture	6	Mixture	-0.060045	8.19E-01	2
ST140521TASK0001OUTPUT	C50A51_C50A92	24	Mixture	73	Mixture	-0.059508	7.87E-01	2
ST140507TASK0001OUTPUT	C50A51_C50A92	54	Mixture	73	Mixture	-0.057633	8.52E-01	2
ST140428TASK0001OUTPUT	C50A91_C50A52	26	Mixture	4	Mixture	-0.05699	8.84E-01	2
ST140517TASK0002OUTPUT	C50A91_C50A52	72	Mixture	91	Mixture	-0.055436	8.64E-01	2
ST140515TASK0001OUTPUT	C50A91_C50A52	29	Mixture	5	Mixture	-0.055061	8.28E-01	2
ST140430TASK0001OUTPUT	C50A51_C50A92	55	Mixture	72	Mixture	-0.054936	8.23E-01	2
ST140503TASK0002OUTPUT	C50A91_C50A52	34	Mixture	76	Mixture	-0.053329	9.00E-01	2
ST140430TASK0001OUTPUT	C50A51_C50A92	75	Mixture	78	Mixture	-0.051502	8.34E-01	1
ST140503TASK0002OUTPUT	C50A51_C50A92	30	Mixture	73	Mixture	-0.04986	9.25E-01	2
ST140521TASK0001OUTPUT	C50A51_C50A92	24	Mixture	34	Mixture	-0.049551	8.22E-01	2
ST140507TASK0001OUTPUT	C50A91_C50A52	47	Mixture	74	Mixture	-0.044645	8.44E-01	2
ST140521TASK0001OUTPUT	C50A51_C50A92	24	Mixture	74	Mixture	-0.043066	8.45E-01	2
ST140429TASK0001OUTPUT	C50A51_C50A92	47	Mixture	55	Mixture	-0.042442	8.55E-01	2
ST140521TASK0001OUTPUT	C50A51_C50A92	24	Mixture	72	Mixture	-0.038983	8.60E-01	2
ST140503TASK0002OUTPUT	C50A51_C50A92	22	Mixture	54	Mixture	-0.036798	9.45E-01	1
ST140521TASK0001OUTPUT	C50A51_C50A92	24	Mixture	97	Mixture	-0.032848	8.85E-01	1
ST140503TASK0002OUTPUT	C50A51_C50A92	63	Mixture	86	Mixture	-0.031805	9.52E-01	1
ST140515TASK0001OUTPUT	C50A91_C50A52	5	Mixture	52	Mixture	-0.029821	9.10E-01	2
ST140503TASK0002OUTPUT	C50A91_C50A52	27	Mixture	76	Mixture	-0.029282	9.45E-01	1
ST140521TASK0001OUTPUT	C50A51_C50A92	4	Mixture	92	Mixture	-0.0274	9.01E-01	2
ST140517TASK0002OUTPUT	C50A91_C50A52	35	Mixture	91	Mixture	-0.027106	9.33E-01	2
ST140515TASK0001OUTPUT	C50A91_C50A52	18	Mixture	81	Mixture	-0.026603	9.17E-01	1
ST140427TASK0001OUTPUT	C50A91_C50A52	41	Mixture	57	Mixture	-0.02507	9.24E-01	2
ST140429TASK0001OUTPUT	C50A51_C50A92	55	Mixture	80	Mixture	-0.024355	9.17E-01	2
ST140502TASK0001OUTPUT	C50A91_C50A52	49	Mixture	51	Mixture	-0.021467	9.47E-01	1
ST140507TASK0001OUTPUT	C50A91_C50A52	45	Mixture	74	Mixture	-0.021461	9.24E-01	2
ST140427TASK0001OUTPUT	C50A91_C50A52	41	Mixture	98	Mixture	-0.010624	9.68E-01	2
ST140507TASK0001OUTPUT	C50A91_C50A52	47	Mixture	81	Mixture	-0.009422	9.67E-01	1
ST140507TASK0001OUTPUT	C50A91_C50A52	74	Mixture	79	Mixture	-0.009295	9.67E-01	2
ST140430TASK0001OUTPUT	C50A51_C50A92	61	Mixture	64	Mixture	-0.003641	9.88E-01	1
ST140512TASK0001OUTPUT	C50A51_C50A92	22	Mixture	82	Mixture	-0.00231	9.90E-01	1
ST140517TASK0002OUTPUT	C50A51_C50A92	35	Mixture	95	Mixture	-0.001645	9.94E-01	2
ST140501TASK0001OUTPUT	C50A51_C50A92	44	Mixture	80	Mixture	0.000737	9.98E-01	1
ST140503TASK0002OUTPUT	C50A51_C50A92	32	Mixture	63	Mixture	0.001198	9.98E-01	1
ST140521TASK0001OUTPUT	C50A51_C50A92	34	Mixture	97	Mixture	0.003364	9.88E-01	2
ST140430TASK0001OUTPUT	C50A51_C50A92	64	Mixture	72	Mixture	0.007595	9.76E-01	2
ST140515TASK0001OUTPUT	C50A91_C50A52	52	Mixture	54	Mixture	0.011875	9.64E-01	1
ST140515TASK0001OUTPUT	C50A91_C50A52	54	Mixture	84	Mixture	0.013844	9.58E-01	1
ST140517TASK0002OUTPUT	C50A51_C50A92	33	Mixture	95	Mixture	0.014596	9.49E-01	2
ST140521TASK0001OUTPUT	C50A51_C50A92	73	Mixture	92	Mixture	0.014942	9.46E-01	2
ST140502TASK0001OUTPUT	C50A51_C50A92	43	Mixture	61	Mixture	0.015762	9.66E-01	2
ST140502TASK0001OUTPUT	C50A51_C50A92	43	Mixture	48	Mixture	0.017633	9.61E-01	2
ST140502TASK0001OUTPUT	C50A51_C50A92	48	Mixture	55	Mixture	0.019268	9.58E-01	1
ST140502TASK0001OUTPUT	C50A91_C50A52	51	Mixture	92	Mixture	0.02092	9.49E-01	1
ST140430TASK0001OUTPUT	C50A51_C50A92	55	Mixture	58	Mixture	0.025233	9.16E-01	1
ST140429TASK0001OUTPUT	C50A51_C50A92	55	Mixture	99	Mixture	0.025431	9.13E-01	1
ST140521TASK0001OUTPUT	C50A51_C50A92	24	Mixture	4	Mixture	0.028907	8.96E-01	2
ST140517TASK0002OUTPUT	C50A51_C50A92	55	Mixture	95	Mixture	0.030146	8.94E-01	1
ST140521TASK0001OUTPUT	C50A51_C50A92	34	Mixture	35	Mixture	0.031393	8.93E-01	1
ST140430TASK0001OUTPUT	C50A51_C50A92	71	Mixture	78	Mixture	0.031492	8.98E-01	1
ST140503TASK0002OUTPUT	C50A51_C50A92	35	Mixture	54	Mixture	0.031785	9.52E-01	2
ST140512TASK0001OUTPUT	C50A51_C50A92	22	Mixture	85	Mixture	0.033748	8.55E-01	1
ST140521TASK0001OUTPUT	C50A91_C50A52	20	Mixture	47	Mixture	0.036649	9.01E-01	1
ST140503TASK0002OUTPUT	C50A51_C50A92	1	Mixture	54	Mixture	0.042322	9.37E-01	2
ST140501TASK0001OUTPUT	C50A51_C50A92	44	Mixture	6	Mixture	0.049619	8.50E-01	1
ST140517TASK0002OUTPUT	C50A91_C50A52	68	Mixture	86	Mixture	0.050819	8.75E-01	2
ST140507TASK0001OUTPUT	C50A91_C50A52	49	Mixture	81	Mixture	0.051233	8.21E-01	1
ST140503TASK0002OUTPUT	C50A51_C50A92	2	Mixture	54	Mixture	0.051642	9.23E-01	2
ST140429TASK0001OUTPUT	C50A51_C50A92	55	Mixture	7	Mixture	0.052627	8.21E-01	2
ST140515TASK0001OUTPUT	C50A91_C50A52	29	Mixture	81	Mixture	0.054808	8.29E-01	1
ST140503TASK0002OUTPUT	C50A51_C50A92	47	Mixture	63	Mixture	0.056617	9.15E-01	1
ST140512TASK0001OUTPUT	C50A91_C50A52	71	Mixture	72	Mixture	0.058156	8.13E-01	1
ST140512TASK0001OUTPUT	C50A51_C50A92	82	Mixture	85	Mixture	0.060175	7.44E-01	1
ST140430TASK0001OUTPUT	C50A91_C50A52	36	Mixture	80	Mixture	0.060383	8.87E-01	1
ST140521TASK0001OUTPUT	C50A51_C50A92	92	Mixture	97	Mixture	0.065255	7.73E-01	1
ST140429TASK0001OUTPUT	C50A51_C50A92	40	Mixture	79	Mixture	0.066079	7.76E-01	1
ST140521TASK0001OUTPUT	C50A91_C50A52	47	Mixture	75	Mixture	0.066248	8.22E-01	2
ST140517TASK0002OUTPUT	C50A91_C50A52	86	Mixture	98	Mixture	0.070293	8.37E-01	1
ST140512TASK0001OUTPUT	C50A51_C50A92	27	Mixture	81	Mixture	0.070503	7.01E-01	1
ST140521TASK0001OUTPUT	C50A51_C50A92	35	Mixture	97	Mixture	0.074406	7.55E-01	2
ST140429TASK0001OUTPUT	C50A51_C50A92	79	Mixture	99	Mixture	0.075209	7.46E-01	2
ST140502TASK0001OUTPUT	C50A51_C50A92	19	Mixture	48	Mixture	0.079206	8.28E-01	2
ST140517TASK0002OUTPUT	C50A91_C50A52	35	Mixture	86	Mixture	0.080348	8.04E-01	2
ST140512TASK0001OUTPUT	C50A51_C50A92	22	Mixture	81	Mixture	0.081116	6.59E-01	1
ST140507TASK0001OUTPUT	C50A51_C50A92	54	Mixture	68	Mixture	0.085736	7.81E-01	2
ST140515TASK0001OUTPUT	C50A91_C50A52	18	Mixture	54	Mixture	0.08613	7.42E-01	1
ST140502TASK0001OUTPUT	C50A51_C50A92	43	Mixture	55	Mixture	0.08871	8.07E-01	2
ST140517TASK0002OUTPUT	C50A51_C50A92	35	Mixture	56	Mixture	0.089244	7.00E-01	2
ST140512TASK0001OUTPUT	C50A51_C50A92	61	Mixture	82	Mixture	0.091728	6.18E-01	1
ST140501TASK0001OUTPUT	C50A51_C50A92	35	Mixture	56	Mixture	0.092052	7.35E-01	1
ST140430TASK0001OUTPUT	C50A51_C50A92	58	Mixture	61	Mixture	0.093286	7.04E-01	1
ST140427TASK0001OUTPUT	C50A51_C50A92	37	Mixture	41	Mixture	0.09385	7.72E-01	1
ST140430TASK0001OUTPUT	C50A91_C50A52	4	Mixture	80	Mixture	0.094059	8.25E-01	1
ST140517TASK0002OUTPUT	C50A51_C50A92	35	Mixture	89	Mixture	0.097443	6.74E-01	2
ST140515TASK0001OUTPUT	C50A91_C50A52	18	Mixture	85	Mixture	0.099417	6.95E-01	1
ST140521TASK0001OUTPUT	C50A51_C50A92	35	Mixture	91	Mixture	0.101769	6.61E-01	2
ST140430TASK0001OUTPUT	C50A51_C50A92	61	Mixture	75	Mixture	0.102388	6.86E-01	2
ST140517TASK0002OUTPUT	C50A51_C50A92	55	Mixture	87	Mixture	0.105056	6.42E-01	1
ST140515TASK0001OUTPUT	C50A51_C50A92	51	Mixture	76	Mixture	0.106701	6.73E-01	2
ST140521TASK0001OUTPUT	C50A91_C50A52	47	Mixture	51	Mixture	0.109293	7.10E-01	1
ST140521TASK0001OUTPUT	C50A51_C50A92	35	Mixture	74	Mixture	0.11162	6.30E-01	1
ST140502TASK0001OUTPUT	C50A51_C50A92	55	Mixture	77	Mixture	0.111699	7.59E-01	2
ST140502TASK0001OUTPUT	C50A51_C50A92	1	Mixture	55	Mixture	0.113069	7.56E-01	2
ST140502TASK0001OUTPUT	C50A51_C50A92	2	Mixture	55	Mixture	0.11307	7.56E-01	2
ST140502TASK0001OUTPUT	C50A51_C50A92	55	Mixture	75	Mixture	0.113217	7.55E-01	2
ST140502TASK0001OUTPUT	C50A51_C50A92	55	Mixture	71	Mixture	0.113465	7.55E-01	2
ST140502TASK0001OUTPUT	C50A51_C50A92	37	Mixture	55	Mixture	0.114576	7.53E-01	2
ST140503TASK0002OUTPUT	C50A51_C50A92	32	Mixture	54	Mixture	0.114933	8.28E-01	1
ST140521TASK0001OUTPUT	C50A51_C50A92	72	Mixture	97	Mixture	0.115428	6.09E-01	2
ST140521TASK0001OUTPUT	C50A91_C50A52	20	Mixture	75	Mixture	0.115848	6.93E-01	2
ST140501TASK0001OUTPUT	C50A51_C50A92	56	Mixture	79	Mixture	0.116825	6.55E-01	2
ST140503TASK0002OUTPUT	C50A51_C50A92	63	Mixture	67	Mixture	0.117845	8.24E-01	2
ST140512TASK0001OUTPUT	C50A51_C50A92	81	Mixture	87	Mixture	0.118311	5.26E-01	1
ST140430TASK0001OUTPUT	C50A51_C50A92	64	Mixture	75	Mixture	0.119694	6.36E-01	2
ST140515TASK0001OUTPUT	C50A91_C50A52	5	Mixture	90	Mixture	0.121059	6.32E-01	2
ST140501TASK0001OUTPUT	C50A51_C50A92	20	Mixture	35	Mixture	0.121967	6.53E-01	2
ST140517TASK0002OUTPUT	C50A91_C50A52	68	Mixture	91	Mixture	0.122238	7.05E-01	2
ST140430TASK0001OUTPUT	C50A51_C50A92	56	Mixture	71	Mixture	0.122576	6.17E-01	2
ST140517TASK0002OUTPUT	C50A51_C50A92	87	Mixture	95	Mixture	0.122591	5.87E-01	1
ST140426TASK0001OUTPUT	C50A91_C50A52	56	Mixture	95	Mixture	0.123904	7.17E-01	1
ST140507TASK0001OUTPUT	C50A91_C50A52	54	Mixture	74	Mixture	0.127621	5.71E-01	2
ST140512TASK0001OUTPUT	C50A91_C50A52	63	Mixture	68	Mixture	0.127792	6.02E-01	2
ST140517TASK0002OUTPUT	C50A51_C50A92	67	Mixture	89	Mixture	0.128265	5.80E-01	2
ST140517TASK0002OUTPUT	C50A51_C50A92	56	Mixture	67	Mixture	0.133154	5.65E-01	2
ST140501TASK0001OUTPUT	C50A91_C50A52	35	Mixture	77	Mixture	0.134998	7.29E-01	2
ST140501TASK0001OUTPUT	C50A91_C50A52	35	Mixture	43	Mixture	0.136382	7.26E-01	2
ST140521TASK0001OUTPUT	C50A51_C50A92	24	Mixture	91	Mixture	0.13654	5.34E-01	1
ST140427TASK0001OUTPUT	C50A91_C50A52	41	Mixture	42	Mixture	0.137646	5.98E-01	1
ST140503TASK0002OUTPUT	C50A91_C50A52	36	Mixture	81	Mixture	0.137917	7.45E-01	2
ST140501TASK0001OUTPUT	C50A51_C50A92	56	Mixture	58	Mixture	0.139803	5.93E-01	1
ST140501TASK0001OUTPUT	C50A91_C50A52	35	Mixture	7	Mixture	0.143297	7.13E-01	2
ST140503TASK0002OUTPUT	C50A51_C50A92	63	Mixture	66	Mixture	0.143543	7.86E-01	2
ST140503TASK0002OUTPUT	C50A51_C50A92	27	Mixture	86	Mixture	0.14358	7.86E-01	1
ST140430TASK0001OUTPUT	C50A51_C50A92	58	Mixture	64	Mixture	0.147621	5.46E-01	1
ST140502TASK0001OUTPUT	C50A51_C50A92	4	Mixture	55	Mixture	0.148018	6.83E-01	2
ST140517TASK0002OUTPUT	C50A51_C50A92	17	Mixture	95	Mixture	0.148346	5.10E-01	2
ST140501TASK0001OUTPUT	C50A51_C50A92	35	Mixture	78	Mixture	0.15197	5.74E-01	2
ST140521TASK0001OUTPUT	C50A51_C50A92	24	Mixture	35	Mixture	0.152718	5.09E-01	2
ST140515TASK0001OUTPUT	C50A91_C50A52	84	Mixture	85	Mixture	0.159088	5.28E-01	1
ST140517TASK0002OUTPUT	C50A91_C50A52	35	Mixture	98	Mixture	0.163705	6.31E-01	2
ST140515TASK0001OUTPUT	C50A51_C50A92	42	Mixture	76	Mixture	0.164274	5.15E-01	1
ST140515TASK0001OUTPUT	C50A91_C50A52	5	Mixture	81	Mixture	0.165256	5.12E-01	2
ST140503TASK0002OUTPUT	C50A51_C50A92	47	Mixture	73	Mixture	0.165639	7.54E-01	2
ST140501TASK0001OUTPUT	C50A51_C50A92	44	Mixture	58	Mixture	0.166038	5.24E-01	2
ST140521TASK0001OUTPUT	C50A51_C50A92	74	Mixture	97	Mixture	0.166117	4.60E-01	2
ST140512TASK0001OUTPUT	C50A51_C50A92	27	Mixture	61	Mixture	0.166822	3.61E-01	1
ST140521TASK0001OUTPUT	C50A51_C50A92	35	Mixture	45	Mixture	0.169225	4.63E-01	2
ST140521TASK0001OUTPUT	C50A51_C50A92	91	Mixture	97	Mixture	0.16971	4.50E-01	1
ST140429TASK0001OUTPUT	C50A51_C50A92	40	Mixture	55	Mixture	0.16974	4.62E-01	2
ST140430TASK0001OUTPUT	C50A51_C50A92	71	Mixture	72	Mixture	0.170497	4.85E-01	1
ST140517TASK0002OUTPUT	C50A51_C50A92	1	Mixture	56	Mixture	0.17306	4.53E-01	2
ST140517TASK0002OUTPUT	C50A51_C50A92	1	Mixture	89	Mixture	0.176964	4.43E-01	2
ST140517TASK0002OUTPUT	C50A51_C50A92	1	Mixture	55	Mixture	0.178667	4.26E-01	2
ST140515TASK0001OUTPUT	C50A91_C50A52	29	Mixture	85	Mixture	0.183127	4.67E-01	1
ST140430TASK0001OUTPUT	C50A91_C50A52	3	Mixture	4	Mixture	0.184712	6.61E-01	1
ST140503TASK0002OUTPUT	C50A91_C50A52	27	Mixture	81	Mixture	0.184804	6.61E-01	1
ST140512TASK0001OUTPUT	C50A51_C50A92	27	Mixture	82	Mixture	0.188907	3.00E-01	1
BR130902TASK0001OUTPUT	C50A51_C50A92	37	Mixture	9	Mixture	0.189198	2.62E-01	1
ST140501TASK0001OUTPUT	C50A91_C50A52	30	Mixture	77	Mixture	0.190658	6.23E-01	2
ST140501TASK0001OUTPUT	C50A51_C50A92	20	Mixture	56	Mixture	0.192022	4.60E-01	2
ST140502TASK0001OUTPUT	C50A51_C50A92	46	Mixture	55	Mixture	0.192223	5.95E-01	2
ST140501TASK0001OUTPUT	C50A91_C50A52	30	Mixture	43	Mixture	0.192601	6.20E-01	2
ST140501TASK0001OUTPUT	C50A91_C50A52	35	Mixture	81	Mixture	0.193878	6.17E-01	2
ST140430TASK0001OUTPUT	C50A51_C50A92	56	Mixture	75	Mixture	0.195825	4.22E-01	2
ST140521TASK0001OUTPUT	C50A51_C50A92	34	Mixture	42	Mixture	0.19661	3.69E-01	1
ST140521TASK0001OUTPUT	C50A51_C50A92	73	Mixture	97	Mixture	0.197099	3.79E-01	2
ST140517TASK0002OUTPUT	C50A51_C50A92	17	Mixture	56	Mixture	0.199051	3.87E-01	2
ST140430TASK0001OUTPUT	C50A51_C50A92	58	Mixture	72	Mixture	0.199074	4.14E-01	2
ST140517TASK0002OUTPUT	C50A51_C50A92	56	Mixture	70	Mixture	0.201694	3.81E-01	2
ST140501TASK0001OUTPUT	C50A91_C50A52	30	Mixture	7	Mixture	0.202367	6.02E-01	2
ST140501TASK0001OUTPUT	C50A51_C50A92	20	Mixture	78	Mixture	0.202552	4.36E-01	1
ST140501TASK0001OUTPUT	C50A51_C50A92	56	Mixture	80	Mixture	0.20322	4.34E-01	2
ST140521TASK0001OUTPUT	C50A51_C50A92	42	Mixture	74	Mixture	0.205225	3.48E-01	1
ST140517TASK0002OUTPUT	C50A51_C50A92	17	Mixture	89	Mixture	0.206325	3.70E-01	2
ST140503TASK0002OUTPUT	C50A91_C50A52	29	Mixture	76	Mixture	0.206875	6.23E-01	1
ST140517TASK0002OUTPUT	C50A51_C50A92	70	Mixture	89	Mixture	0.20698	3.68E-01	2
ST140503TASK0002OUTPUT	C50A51_C50A92	2	Mixture	86	Mixture	0.207064	6.94E-01	2
ST140521TASK0001OUTPUT	C50A51_C50A92	35	Mixture	72	Mixture	0.207783	3.66E-01	1
ST140430TASK0001OUTPUT	C50A51_C50A92	1	Mixture	61	Mixture	0.208276	3.92E-01	2
ST140427TASK0001OUTPUT	C50A91_C50A52	42	Mixture	57	Mixture	0.209262	4.20E-01	2
ST140517TASK0002OUTPUT	C50A51_C50A92	70	Mixture	95	Mixture	0.209872	3.49E-01	2
ST140503TASK0002OUTPUT	C50A51_C50A92	54	Mixture	73	Mixture	0.211398	6.88E-01	2
ST140501TASK0001OUTPUT	C50A51_C50A92	44	Mixture	78	Mixture	0.211573	4.15E-01	1
ST140502TASK0001OUTPUT	C50A91_C50A52	51	Mixture	62	Mixture	0.212128	5.08E-01	1
ST140501TASK0001OUTPUT	C50A51_C50A92	20	Mixture	5	Mixture	0.212442	4.13E-01	1
ST140517TASK0002OUTPUT	C50A91_C50A52	72	Mixture	86	Mixture	0.21297	5.06E-01	2
ST140521TASK0001OUTPUT	C50A91_C50A52	47	Mixture	87	Mixture	0.214012	4.63E-01	1
ST140517TASK0002OUTPUT	C50A91_C50A52	72	Mixture	98	Mixture	0.219136	5.17E-01	2
ST140502TASK0001OUTPUT	C50A51_C50A92	55	Mixture	9	Mixture	0.2205	5.40E-01	2
ST140502TASK0001OUTPUT	C50A51_C50A92	40	Mixture	55	Mixture	0.221162	5.39E-01	2
ST140503TASK0002OUTPUT	C50A51_C50A92	54	Mixture	63	Mixture	0.223239	6.71E-01	1
ST140502TASK0001OUTPUT	C50A51_C50A92	19	Mixture	43	Mixture	0.223552	5.35E-01	1
ST140507TASK0001OUTPUT	C50A91_C50A52	45	Mixture	81	Mixture	0.224268	3.16E-01	1
ST140507TASK0001OUTPUT	C50A91_C50A52	54	Mixture	81	Mixture	0.224787	3.15E-01	1
ST140501TASK0001OUTPUT	C50A51_C50A92	35	Mixture	5	Mixture	0.225509	4.01E-01	2
ST140521TASK0001OUTPUT	C50A51_C50A92	35	Mixture	92	Mixture	0.225759	3.25E-01	2
ST140430TASK0001OUTPUT	C50A51_C50A92	1	Mixture	58	Mixture	0.226246	3.37E-01	2
ST140517TASK0002OUTPUT	C50A51_C50A92	17	Mixture	67	Mixture	0.226281	3.11E-01	1
ST140507TASK0001OUTPUT	C50A91_C50A52	79	Mixture	81	Mixture	0.226727	3.10E-01	1
ST140429TASK0001OUTPUT	C50A51_C50A92	7	Mixture	80	Mixture	0.22733	3.22E-01	1
ST140517TASK0002OUTPUT	C50A51_C50A92	67	Mixture	87	Mixture	0.228167	3.07E-01	2
ST140427TASK0001OUTPUT	C50A91_C50A52	42	Mixture	78	Mixture	0.229388	3.76E-01	1
ST140501TASK0001OUTPUT	C50A51_C50A92	35	Mixture	79	Mixture	0.23121	3.89E-01	2
ST140517TASK0002OUTPUT	C50A51_C50A92	55	Mixture	70	Mixture	0.231685	3.00E-01	2
ST140430TASK0001OUTPUT	C50A51_C50A92	61	Mixture	71	Mixture	0.233845	3.50E-01	2
ST140430TASK0001OUTPUT	C50A51_C50A92	64	Mixture	78	Mixture	0.233972	3.35E-01	2
ST140517TASK0002OUTPUT	C50A51_C50A92	33	Mixture	56	Mixture	0.235171	3.05E-01	2
ST140521TASK0001OUTPUT	C50A51_C50A92	42	Mixture	72	Mixture	0.235957	2.78E-01	1
ST140512TASK0001OUTPUT	C50A91_C50A52	27	Mixture	69	Mixture	0.23646	3.30E-01	2
ST140430TASK0001OUTPUT	C50A51_C50A92	61	Mixture	78	Mixture	0.236833	3.29E-01	2
ST140501TASK0001OUTPUT	C50A51_C50A92	44	Mixture	79	Mixture	0.237826	3.58E-01	1
ST140517TASK0002OUTPUT	C50A51_C50A92	1	Mixture	87	Mixture	0.238809	2.84E-01	2
ST140515TASK0001OUTPUT	C50A91_C50A52	24	Mixture	85	Mixture	0.239068	3.39E-01	1
ST140503TASK0002OUTPUT	C50A51_C50A92	66	Mixture	86	Mixture	0.240002	6.47E-01	2
ST140501TASK0001OUTPUT	C50A51_C50A92	44	Mixture	5	Mixture	0.240262	3.53E-01	1
ST140502TASK0001OUTPUT	C50A51_C50A92	4	Mixture	48	Mixture	0.240412	5.03E-01	2
ST140517TASK0002OUTPUT	C50A51_C50A92	33	Mixture	89	Mixture	0.240464	2.94E-01	2
ST140502TASK0001OUTPUT	C50A51_C50A92	55	Mixture	7	Mixture	0.24066	5.03E-01	2
ST140507TASK0001OUTPUT	C50A91_C50A52	54	Mixture	79	Mixture	0.241353	2.79E-01	1
ST140501TASK0001OUTPUT	C50A91_C50A52	62	Mixture	77	Mixture	0.24212	5.30E-01	2
ST140503TASK0002OUTPUT	C50A91_C50A52	16	Mixture	76	Mixture	0.242747	5.62E-01	1
ST140501TASK0001OUTPUT	C50A91_C50A52	62	Mixture	7	Mixture	0.243001	5.29E-01	2
ST140501TASK0001OUTPUT	C50A91_C50A52	43	Mixture	62	Mixture	0.244206	5.27E-01	2
ST140501TASK0001OUTPUT	C50A51_C50A92	78	Mixture	80	Mixture	0.244288	3.45E-01	1
ST140503TASK0002OUTPUT	C50A51_C50A92	1	Mixture	86	Mixture	0.247266	6.37E-01	2
ST140430TASK0001OUTPUT	C50A51_C50A92	1	Mixture	64	Mixture	0.248666	3.05E-01	2
ST140501TASK0001OUTPUT	C50A91_C50A52	14	Mixture	21	Mixture	0.254809	5.08E-01	2
ST140502TASK0001OUTPUT	C50A51_C50A92	48	Mixture	77	Mixture	0.255084	4.77E-01	2
ST140515TASK0001OUTPUT	C50A51_C50A92	42	Mixture	9	Mixture	0.256034	3.05E-01	1
ST140430TASK0001OUTPUT	C50A91_C50A52	3	Mixture	80	Mixture	0.257074	5.39E-01	1
ST140521TASK0001OUTPUT	C50A51_C50A92	35	Mixture	42	Mixture	0.257626	2.60E-01	1
ST140515TASK0001OUTPUT	C50A51_C50A92	51	Mixture	68	Mixture	0.259616	2.98E-01	2
ST140502TASK0001OUTPUT	C50A51_C50A92	61	Mixture	71	Mixture	0.259866	4.68E-01	2
ST140502TASK0001OUTPUT	C50A51_C50A92	1	Mixture	61	Mixture	0.260799	4.67E-01	2
ST140502TASK0001OUTPUT	C50A51_C50A92	2	Mixture	61	Mixture	0.260802	4.67E-01	2
ST140502TASK0001OUTPUT	C50A51_C50A92	61	Mixture	77	Mixture	0.261074	4.66E-01	2
ST140502TASK0001OUTPUT	C50A51_C50A92	61	Mixture	75	Mixture	0.261138	4.66E-01	2
ST140521TASK0001OUTPUT	C50A51_C50A92	24	Mixture	42	Mixture	0.2618	2.28E-01	2
ST140502TASK0001OUTPUT	C50A51_C50A92	48	Mixture	71	Mixture	0.262684	4.63E-01	2
ST140502TASK0001OUTPUT	C50A51_C50A92	19	Mixture	46	Mixture	0.263747	4.62E-01	1
ST140502TASK0001OUTPUT	C50A51_C50A92	37	Mixture	61	Mixture	0.264318	4.61E-01	2
ST140502TASK0001OUTPUT	C50A51_C50A92	1	Mixture	48	Mixture	0.264354	4.60E-01	2
ST140502TASK0001OUTPUT	C50A51_C50A92	2	Mixture	48	Mixture	0.264358	4.60E-01	2
ST140502TASK0001OUTPUT	C50A51_C50A92	48	Mixture	75	Mixture	0.264698	4.60E-01	2
ST140502TASK0001OUTPUT	C50A91_C50A52	3	Mixture	62	Mixture	0.265008	4.05E-01	2
ST140517TASK0002OUTPUT	C50A51_C50A92	55	Mixture	67	Mixture	0.26571	2.32E-01	2
ST140512TASK0001OUTPUT	C50A91_C50A52	27	Mixture	71	Mixture	0.266064	2.71E-01	2
ST140521TASK0001OUTPUT	C50A51_C50A92	45	Mixture	92	Mixture	0.266365	2.19E-01	1
ST140503TASK0002OUTPUT	C50A51_C50A92	67	Mixture	86	Mixture	0.267674	6.08E-01	2
ST140502TASK0001OUTPUT	C50A51_C50A92	37	Mixture	48	Mixture	0.267926	4.54E-01	2
ST140507TASK0001OUTPUT	C50A51_C50A92	54	Mixture	76	Mixture	0.268686	3.75E-01	2
ST140427TASK0001OUTPUT	C50A91_C50A52	57	Mixture	98	Mixture	0.269242	2.96E-01	1
ST140512TASK0001OUTPUT	C50A51_C50A92	22	Mixture	27	Mixture	0.269396	1.36E-01	1
ST140501TASK0001OUTPUT	C50A51_C50A92	35	Mixture	80	Mixture	0.269547	3.13E-01	2
ST140517TASK0002OUTPUT	C50A51_C50A92	35	Mixture	55	Mixture	0.274866	2.16E-01	2
ST140502TASK0001OUTPUT	C50A51_C50A92	43	Mixture	9	Mixture	0.275786	4.41E-01	1
ST140512TASK0001OUTPUT	C50A51_C50A92	22	Mixture	61	Mixture	0.276613	1.25E-01	1
ST140502TASK0001OUTPUT	C50A51_C50A92	43	Mixture	7	Mixture	0.276714	4.39E-01	1
ST140430TASK0001OUTPUT	C50A51_C50A92	72	Mixture	78	Mixture	0.27672	2.51E-01	1
ST140502TASK0001OUTPUT	C50A51_C50A92	7	Mixture	9	Mixture	0.277833	4.37E-01	1
ST140429TASK0001OUTPUT	C50A51_C50A92	40	Mixture	80	Mixture	0.278951	2.21E-01	1
ST140517TASK0002OUTPUT	C50A51_C50A92	17	Mixture	87	Mixture	0.279426	2.08E-01	2
ST140517TASK0002OUTPUT	C50A51_C50A92	35	Mixture	87	Mixture	0.281242	2.05E-01	2
ST140521TASK0001OUTPUT	C50A51_C50A92	24	Mixture	92	Mixture	0.288644	1.82E-01	1
ST140507TASK0001OUTPUT	C50A91_C50A52	45	Mixture	49	Mixture	0.29011	1.90E-01	1
ST140515TASK0001OUTPUT	C50A91_C50A52	54	Mixture	81	Mixture	0.291719	2.56E-01	1
ST140501TASK0001OUTPUT	C50A91_C50A52	30	Mixture	81	Mixture	0.291992	4.46E-01	2
ST140521TASK0001OUTPUT	C50A91_C50A52	51	Mixture	87	Mixture	0.292524	3.10E-01	1
ST140515TASK0001OUTPUT	C50A91_C50A52	85	Mixture	90	Mixture	0.293272	2.38E-01	1
ST140503TASK0002OUTPUT	C50A91_C50A52	29	Mixture	35	Mixture	0.293424	4.81E-01	2
ST140515TASK0001OUTPUT	C50A91_C50A52	81	Mixture	90	Mixture	0.294944	2.35E-01	1
ST140517TASK0002OUTPUT	C50A51_C50A92	17	Mixture	70	Mixture	0.298429	1.77E-01	1
ST140430TASK0001OUTPUT	C50A51_C50A92	55	Mixture	56	Mixture	0.299714	1.99E-01	1
ST140521TASK0001OUTPUT	C50A91_C50A52	20	Mixture	91	Mixture	0.300182	2.97E-01	1
ST140503TASK0002OUTPUT	C50A91_C50A52	16	Mixture	81	Mixture	0.300657	4.69E-01	1
ST140515TASK0001OUTPUT	C50A51_C50A92	67	Mixture	9	Mixture	0.302629	2.22E-01	1
ST140503TASK0002OUTPUT	C50A91_C50A52	32	Mixture	76	Mixture	0.30264	4.66E-01	1
ST140517TASK0002OUTPUT	C50A91_C50A52	68	Mixture	98	Mixture	0.306246	3.60E-01	2
ST140503TASK0002OUTPUT	C50A51_C50A92	30	Mixture	86	Mixture	0.307602	5.53E-01	1
ST140502TASK0001OUTPUT	C50A51_C50A92	4	Mixture	61	Mixture	0.308065	3.87E-01	2
ST140515TASK0001OUTPUT	C50A91_C50A52	52	Mixture	90	Mixture	0.309952	2.26E-01	1
ST140515TASK0001OUTPUT	C50A91_C50A52	5	Mixture	54	Mixture	0.310158	2.26E-01	2
ST140517TASK0002OUTPUT	C50A51_C50A92	55	Mixture	56	Mixture	0.310974	1.70E-01	1
ST140517TASK0002OUTPUT	C50A51_C50A92	17	Mixture	33	Mixture	0.311012	1.59E-01	1
ST140517TASK0002OUTPUT	C50A51_C50A92	55	Mixture	89	Mixture	0.312344	1.68E-01	1
ST140521TASK0001OUTPUT	C50A51_C50A92	42	Mixture	73	Mixture	0.313573	1.45E-01	1
ST140517TASK0002OUTPUT	C50A51_C50A92	1	Mixture	95	Mixture	0.314219	1.54E-01	2
ST140512TASK0001OUTPUT	C50A91_C50A52	69	Mixture	72	Mixture	0.315087	1.89E-01	1
ST140430TASK0001OUTPUT	C50A51_C50A92	55	Mixture	75	Mixture	0.317503	1.85E-01	2
ST140430TASK0001OUTPUT	C50A51_C50A92	55	Mixture	78	Mixture	0.318765	1.71E-01	2
ST140517TASK0002OUTPUT	C50A51_C50A92	67	Mixture	95	Mixture	0.319302	1.47E-01	2
ST140503TASK0002OUTPUT	C50A51_C50A92	49	Mixture	73	Mixture	0.322267	5.33E-01	2
ST140502TASK0001OUTPUT	C50A51_C50A92	46	Mixture	9	Mixture	0.323947	3.61E-01	1
ST140502TASK0001OUTPUT	C50A51_C50A92	43	Mixture	46	Mixture	0.325683	3.58E-01	1
ST140507TASK0001OUTPUT	C50A91_C50A52	47	Mixture	49	Mixture	0.325938	1.39E-01	1
ST140512TASK0001OUTPUT	C50A91_C50A52	68	Mixture	71	Mixture	0.33308	1.63E-01	1
ST140507TASK0001OUTPUT	C50A91_C50A52	49	Mixture	54	Mixture	0.334778	1.28E-01	1
ST140521TASK0001OUTPUT	C50A51_C50A92	34	Mixture	73	Mixture	0.335225	1.18E-01	1
ST140502TASK0001OUTPUT	C50A51_C50A92	40	Mixture	43	Mixture	0.335735	3.43E-01	1
ST140503TASK0002OUTPUT	C50A91_C50A52	35	Mixture	76	Mixture	0.336238	4.15E-01	2
ST140512TASK0001OUTPUT	C50A51_C50A92	81	Mixture	85	Mixture	0.338091	5.84E-02	1
ST140515TASK0001OUTPUT	C50A51_C50A92	34	Mixture	68	Mixture	0.338705	1.69E-01	1
ST140517TASK0002OUTPUT	C50A51_C50A92	70	Mixture	87	Mixture	0.338797	1.23E-01	2
ST140429TASK0001OUTPUT	C50A51_C50A92	74	Mixture	79	Mixture	0.339197	1.33E-01	1
ST140501TASK0001OUTPUT	C50A51_C50A92	20	Mixture	44	Mixture	0.339484	1.82E-01	1
ST140503TASK0002OUTPUT	C50A51_C50A92	32	Mixture	49	Mixture	0.340748	5.09E-01	1
ST140517TASK0002OUTPUT	C50A51_C50A92	33	Mixture	87	Mixture	0.342885	1.18E-01	2
ST140521TASK0001OUTPUT	C50A91_C50A52	20	Mixture	87	Mixture	0.344744	2.27E-01	1
ST140515TASK0001OUTPUT	C50A51_C50A92	42	Mixture	68	Mixture	0.345077	1.61E-01	1
ST140501TASK0001OUTPUT	C50A91_C50A52	35	Mixture	78	Mixture	0.347972	3.59E-01	2
ST140503TASK0002OUTPUT	C50A51_C50A92	22	Mixture	63	Mixture	0.349708	4.97E-01	1
ST140430TASK0001OUTPUT	C50A51_C50A92	56	Mixture	78	Mixture	0.350078	1.30E-01	2
ST140517TASK0002OUTPUT	C50A51_C50A92	56	Mixture	87	Mixture	0.350082	1.20E-01	1
ST140502TASK0001OUTPUT	C50A51_C50A92	61	Mixture	9	Mixture	0.351847	3.19E-01	2
ST140427TASK0001OUTPUT	C50A91_C50A52	41	Mixture	78	Mixture	0.352656	1.65E-01	1
ST140517TASK0002OUTPUT	C50A51_C50A92	87	Mixture	89	Mixture	0.354767	1.15E-01	1
ST140503TASK0002OUTPUT	C50A91_C50A52	35	Mixture	36	Mixture	0.35807	3.84E-01	1
ST140517TASK0002OUTPUT	C50A51_C50A92	17	Mixture	35	Mixture	0.358218	1.02E-01	1
ST140512TASK0001OUTPUT	C50A91_C50A52	68	Mixture	69	Mixture	0.360131	1.30E-01	1
ST140515TASK0001OUTPUT	C50A51_C50A92	68	Mixture	9	Mixture	0.363866	1.38E-01	1
ST140501TASK0001OUTPUT	C50A91_C50A52	62	Mixture	81	Mixture	0.365777	3.33E-01	2
ST140429TASK0001OUTPUT	C50A51_C50A92	79	Mixture	80	Mixture	0.366982	1.02E-01	1
ST140503TASK0002OUTPUT	C50A91_C50A52	35	Mixture	81	Mixture	0.367177	3.71E-01	2
ST140429TASK0001OUTPUT	C50A51_C50A92	47	Mixture	7	Mixture	0.367618	1.01E-01	1
ST140503TASK0002OUTPUT	C50A51_C50A92	30	Mixture	63	Mixture	0.368073	4.73E-01	1
ST140507TASK0001OUTPUT	C50A91_C50A52	74	Mixture	81	Mixture	0.368313	9.17E-02	2
ST140507TASK0001OUTPUT	C50A91_C50A52	47	Mixture	79	Mixture	0.371828	8.84E-02	1
ST140502TASK0001OUTPUT	C50A91_C50A52	10	Mixture	49	Mixture	0.37324	2.32E-01	2
ST140501TASK0001OUTPUT	C50A91_C50A52	14	Mixture	62	Mixture	0.374133	3.21E-01	2
ST140502TASK0001OUTPUT	C50A51_C50A92	19	Mixture	55	Mixture	0.375005	2.86E-01	2
ST140503TASK0002OUTPUT	C50A91_C50A52	36	Mixture	76	Mixture	0.375298	3.60E-01	2
ST140507TASK0001OUTPUT	C50A91_C50A52	45	Mixture	79	Mixture	0.378034	8.28E-02	1
ST140430TASK0001OUTPUT	C50A51_C50A92	1	Mixture	72	Mixture	0.378188	1.10E-01	1
ST140501TASK0001OUTPUT	C50A51_C50A92	58	Mixture	78	Mixture	0.37975	1.33E-01	2
ST140503TASK0002OUTPUT	C50A51_C50A92	2	Mixture	73	Mixture	0.380992	4.56E-01	1
ST140517TASK0002OUTPUT	C50A51_C50A92	33	Mixture	55	Mixture	0.381131	8.01E-02	2
ST140502TASK0001OUTPUT	C50A51_C50A92	40	Mixture	48	Mixture	0.381719	2.76E-01	2
ST140517TASK0002OUTPUT	C50A51_C50A92	17	Mixture	55	Mixture	0.384077	7.76E-02	2
ST140429TASK0001OUTPUT	C50A51_C50A92	7	Mixture	79	Mixture	0.385065	8.48E-02	1
ST140501TASK0001OUTPUT	C50A91_C50A52	21	Mixture	7	Mixture	0.385874	3.05E-01	2
ST140430TASK0001OUTPUT	C50A51_C50A92	1	Mixture	56	Mixture	0.386343	9.25E-02	2
ST140512TASK0001OUTPUT	C50A91_C50A52	27	Mixture	72	Mixture	0.387963	1.01E-01	2
ST140501TASK0001OUTPUT	C50A91_C50A52	21	Mixture	77	Mixture	0.389048	3.01E-01	2
ST140430TASK0001OUTPUT	C50A51_C50A92	71	Mixture	75	Mixture	0.389362	9.94E-02	1
ST140501TASK0001OUTPUT	C50A51_C50A92	20	Mixture	58	Mixture	0.389965	1.22E-01	2
ST140501TASK0001OUTPUT	C50A91_C50A52	21	Mixture	43	Mixture	0.391031	2.98E-01	2
ST140430TASK0001OUTPUT	C50A51_C50A92	1	Mixture	75	Mixture	0.392676	9.63E-02	1
ST140501TASK0001OUTPUT	C50A91_C50A52	14	Mixture	35	Mixture	0.394418	2.94E-01	2
ST140521TASK0001OUTPUT	C50A51_C50A92	73	Mixture	74	Mixture	0.394737	6.23E-02	1
ST140521TASK0001OUTPUT	C50A51_C50A92	45	Mixture	97	Mixture	0.395716	6.83E-02	1
ST140507TASK0001OUTPUT	C50A51_C50A92	68	Mixture	76	Mixture	0.39696	1.79E-01	1
ST140501TASK0001OUTPUT	C50A51_C50A92	20	Mixture	79	Mixture	0.398025	1.14E-01	1
ST140515TASK0001OUTPUT	C50A51_C50A92	34	Mixture	67	Mixture	0.39875	1.01E-01	1
ST140521TASK0001OUTPUT	C50A51_C50A92	4	Mixture	42	Mixture	0.399737	5.88E-02	1
ST140429TASK0001OUTPUT	C50A51_C50A92	40	Mixture	74	Mixture	0.402427	7.05E-02	1
ST140521TASK0001OUTPUT	C50A51_C50A92	72	Mixture	73	Mixture	0.403832	5.60E-02	1
ST140501TASK0001OUTPUT	C50A91_C50A52	7	Mixture	78	Mixture	0.405353	2.79E-01	1
ST140502TASK0001OUTPUT	C50A91_C50A52	49	Mixture	62	Mixture	0.406492	1.90E-01	1
ST140503TASK0002OUTPUT	C50A51_C50A92	49	Mixture	86	Mixture	0.407765	4.22E-01	1
ST140521TASK0001OUTPUT	C50A91_C50A52	51	Mixture	91	Mixture	0.408011	1.48E-01	1
ST140501TASK0001OUTPUT	C50A91_C50A52	43	Mixture	78	Mixture	0.408943	2.74E-01	1
ST140501TASK0001OUTPUT	C50A91_C50A52	77	Mixture	78	Mixture	0.409737	2.73E-01	1
ST140429TASK0001OUTPUT	C50A51_C50A92	47	Mixture	74	Mixture	0.411953	6.35E-02	1
ST140502TASK0001OUTPUT	C50A91_C50A52	10	Mixture	51	Mixture	0.415319	1.79E-01	2
ST140503TASK0002OUTPUT	C50A51_C50A92	27	Mixture	54	Mixture	0.415486	4.13E-01	1
ST140517TASK0002OUTPUT	C50A51_C50A92	35	Mixture	67	Mixture	0.415711	5.43E-02	1
ST140502TASK0001OUTPUT	C50A91_C50A52	51	Mixture	98	Mixture	0.416252	1.78E-01	1
ST140515TASK0001OUTPUT	C50A91_C50A52	52	Mixture	85	Mixture	0.419196	9.40E-02	1
ST140502TASK0001OUTPUT	C50A91_C50A52	62	Mixture	98	Mixture	0.419973	1.74E-01	1
ST140502TASK0001OUTPUT	C50A51_C50A92	19	Mixture	7	Mixture	0.420123	2.27E-01	1
ST140503TASK0002OUTPUT	C50A51_C50A92	35	Mixture	86	Mixture	0.421396	4.05E-01	2
ST140503TASK0002OUTPUT	C50A91_C50A52	32	Mixture	35	Mixture	0.421751	2.98E-01	2
ST140517TASK0002OUTPUT	C50A51_C50A92	1	Mixture	17	Mixture	0.423676	4.94E-02	1
ST140501TASK0001OUTPUT	C50A51_C50A92	35	Mixture	58	Mixture	0.426751	9.93E-02	1
ST140512TASK0001OUTPUT	C50A51_C50A92	81	Mixture	82	Mixture	0.427884	1.46E-02	1
ST140429TASK0001OUTPUT	C50A51_C50A92	7	Mixture	74	Mixture	0.429927	5.17E-02	1
ST140517TASK0002OUTPUT	C50A51_C50A92	1	Mixture	67	Mixture	0.430605	4.54E-02	1
ST140515TASK0001OUTPUT	C50A91_C50A52	52	Mixture	84	Mixture	0.432275	8.31E-02	1
ST140430TASK0001OUTPUT	C50A51_C50A92	56	Mixture	61	Mixture	0.432576	6.43E-02	1
ST140521TASK0001OUTPUT	C50A51_C50A92	34	Mixture	4	Mixture	0.433135	3.90E-02	1
ST140429TASK0001OUTPUT	C50A51_C50A92	40	Mixture	7	Mixture	0.434173	4.92E-02	1
ST140503TASK0002OUTPUT	C50A91_C50A52	29	Mixture	81	Mixture	0.43579	2.80E-01	1
ST140428TASK0001OUTPUT	C50A91_C50A52	26	Mixture	61	Mixture	0.435964	2.41E-01	1
ST140502TASK0001OUTPUT	C50A91_C50A52	49	Mixture	98	Mixture	0.436984	1.55E-01	1
ST140430TASK0001OUTPUT	C50A51_C50A92	1	Mixture	71	Mixture	0.437469	6.11E-02	1
ST140502TASK0001OUTPUT	C50A51_C50A92	48	Mixture	61	Mixture	0.43754	2.06E-01	1
ST140507TASK0001OUTPUT	C50A91_C50A52	45	Mixture	54	Mixture	0.440855	4.00E-02	1
ST140430TASK0001OUTPUT	C50A51_C50A92	55	Mixture	71	Mixture	0.441169	5.87E-02	2
ST140502TASK0001OUTPUT	C50A91_C50A52	92	Mixture	98	Mixture	0.441334	1.51E-01	1
ST140502TASK0001OUTPUT	C50A51_C50A92	46	Mixture	48	Mixture	0.441432	2.02E-01	2
ST140502TASK0001OUTPUT	C50A51_C50A92	46	Mixture	61	Mixture	0.443523	1.99E-01	2
ST140501TASK0001OUTPUT	C50A51_C50A92	5	Mixture	80	Mixture	0.444388	7.39E-02	1
ST140521TASK0001OUTPUT	C50A51_C50A92	35	Mixture	4	Mixture	0.44958	4.09E-02	1
ST140501TASK0001OUTPUT	C50A51_C50A92	5	Mixture	56	Mixture	0.45025	6.97E-02	2
ST140501TASK0001OUTPUT	C50A51_C50A92	58	Mixture	80	Mixture	0.451957	6.86E-02	2
ST140502TASK0001OUTPUT	C50A91_C50A52	10	Mixture	98	Mixture	0.453104	1.39E-01	2
ST140503TASK0002OUTPUT	C50A91_C50A52	47	Mixture	76	Mixture	0.45426	2.58E-01	1
ST140521TASK0001OUTPUT	C50A51_C50A92	4	Mixture	74	Mixture	0.454623	2.93E-02	1
ST140502TASK0001OUTPUT	C50A91_C50A52	10	Mixture	62	Mixture	0.454951	1.37E-01	2
ST140501TASK0001OUTPUT	C50A91_C50A52	21	Mixture	35	Mixture	0.455982	2.17E-01	1
ST140521TASK0001OUTPUT	C50A51_C50A92	91	Mixture	92	Mixture	0.46034	2.71E-02	1
ST140515TASK0001OUTPUT	C50A91_C50A52	84	Mixture	90	Mixture	0.461344	5.40E-02	1
ST140521TASK0001OUTPUT	C50A51_C50A92	34	Mixture	72	Mixture	0.461406	2.67E-02	1
ST140501TASK0001OUTPUT	C50A51_C50A92	79	Mixture	80	Mixture	0.462649	6.15E-02	1
ST140515TASK0001OUTPUT	C50A91_C50A52	81	Mixture	85	Mixture	0.463173	5.29E-02	1
ST140507TASK0001OUTPUT	C50A51_C50A92	73	Mixture	76	Mixture	0.46669	1.08E-01	1
ST140507TASK0001OUTPUT	C50A51_C50A92	68	Mixture	75	Mixture	0.468183	1.07E-01	1
ST140503TASK0002OUTPUT	C50A51_C50A92	1	Mixture	73	Mixture	0.468411	3.49E-01	1
ST140501TASK0001OUTPUT	C50A91_C50A52	62	Mixture	78	Mixture	0.46872	2.03E-01	2
ST140501TASK0001OUTPUT	C50A51_C50A92	20	Mixture	6	Mixture	0.471842	5.58E-02	1
ST140517TASK0002OUTPUT	C50A51_C50A92	67	Mixture	70	Mixture	0.473024	2.62E-02	1
ST140430TASK0001OUTPUT	C50A51_C50A92	55	Mixture	61	Mixture	0.473066	4.08E-02	1
ST140502TASK0001OUTPUT	C50A51_C50A92	19	Mixture	40	Mixture	0.474117	1.66E-01	1
ST140430TASK0001OUTPUT	C50A51_C50A92	58	Mixture	78	Mixture	0.482683	3.11E-02	2
ST140503TASK0002OUTPUT	C50A51_C50A92	66	Mixture	73	Mixture	0.487169	3.27E-01	1
ST140430TASK0001OUTPUT	C50A51_C50A92	56	Mixture	58	Mixture	0.489141	2.86E-02	1
ST140502TASK0001OUTPUT	C50A51_C50A92	19	Mixture	9	Mixture	0.491363	1.49E-01	1
ST140502TASK0001OUTPUT	C50A51_C50A92	55	Mixture	61	Mixture	0.49419	1.47E-01	1
ST140502TASK0001OUTPUT	C50A91_C50A52	3	Mixture	51	Mixture	0.495021	1.02E-01	2
ST140501TASK0001OUTPUT	C50A51_C50A92	56	Mixture	78	Mixture	0.497062	4.24E-02	2
ST140501TASK0001OUTPUT	C50A51_C50A92	44	Mixture	56	Mixture	0.502155	4.00E-02	2
ST140503TASK0002OUTPUT	C50A51_C50A92	22	Mixture	49	Mixture	0.502368	3.10E-01	1
ST140502TASK0001OUTPUT	C50A51_C50A92	40	Mixture	61	Mixture	0.5058	1.36E-01	2
ST140517TASK0002OUTPUT	C50A51_C50A92	56	Mixture	95	Mixture	0.508268	1.86E-02	1
ST140517TASK0002OUTPUT	C50A51_C50A92	89	Mixture	95	Mixture	0.508523	1.86E-02	1
ST140501TASK0001OUTPUT	C50A91_C50A52	30	Mixture	78	Mixture	0.50928	1.61E-01	2
ST140429TASK0001OUTPUT	C50A51_C50A92	74	Mixture	80	Mixture	0.511111	1.79E-02	1
ST140521TASK0001OUTPUT	C50A51_C50A92	24	Mixture	45	Mixture	0.5118	1.25E-02	1
ST140503TASK0002OUTPUT	C50A91_C50A52	32	Mixture	81	Mixture	0.512523	1.94E-01	1
ST140429TASK0001OUTPUT	C50A51_C50A92	47	Mixture	80	Mixture	0.514114	1.71E-02	1
ST140521TASK0001OUTPUT	C50A51_C50A92	4	Mixture	72	Mixture	0.515044	1.19E-02	1
ST140502TASK0001OUTPUT	C50A51_C50A92	19	Mixture	37	Mixture	0.515682	1.27E-01	1
ST140503TASK0002OUTPUT	C50A51_C50A92	67	Mixture	73	Mixture	0.516732	2.94E-01	1
ST140521TASK0001OUTPUT	C50A91_C50A52	20	Mixture	51	Mixture	0.517502	5.81E-02	1
ST140502TASK0001OUTPUT	C50A51_C50A92	19	Mixture	75	Mixture	0.517575	1.25E-01	1
ST140502TASK0001OUTPUT	C50A51_C50A92	19	Mixture	2	Mixture	0.517746	1.25E-01	1
ST140502TASK0001OUTPUT	C50A51_C50A92	1	Mixture	19	Mixture	0.517757	1.25E-01	1
ST140502TASK0001OUTPUT	C50A51_C50A92	19	Mixture	71	Mixture	0.518044	1.25E-01	1
ST140507TASK0001OUTPUT	C50A91_C50A52	47	Mixture	54	Mixture	0.52025	1.31E-02	1
ST140515TASK0001OUTPUT	C50A51_C50A92	42	Mixture	51	Mixture	0.521376	2.65E-02	2
ST140512TASK0001OUTPUT	C50A51_C50A92	85	Mixture	87	Mixture	0.522264	2.58E-03	1
ST140521TASK0001OUTPUT	C50A51_C50A92	4	Mixture	73	Mixture	0.52308	1.04E-02	1
ST140503TASK0002OUTPUT	C50A51_C50A92	30	Mixture	54	Mixture	0.524346	2.86E-01	1
ST140502TASK0001OUTPUT	C50A91_C50A52	3	Mixture	98	Mixture	0.52577	7.91E-02	2
ST140521TASK0001OUTPUT	C50A51_C50A92	72	Mixture	74	Mixture	0.533436	8.76E-03	1
ST140430TASK0001OUTPUT	C50A51_C50A92	56	Mixture	64	Mixture	0.537826	1.75E-02	1
ST140502TASK0001OUTPUT	C50A51_C50A92	19	Mixture	77	Mixture	0.538105	1.09E-01	1
ST140521TASK0001OUTPUT	C50A51_C50A92	35	Mixture	73	Mixture	0.540153	1.15E-02	1
ST140507TASK0001OUTPUT	C50A91_C50A52	45	Mixture	47	Mixture	0.542742	9.06E-03	1
ST140501TASK0001OUTPUT	C50A91_C50A52	14	Mixture	30	Mixture	0.54368	1.30E-01	2
ST140502TASK0001OUTPUT	C50A91_C50A52	10	Mixture	3	Mixture	0.543899	6.75E-02	1
ST140430TASK0001OUTPUT	C50A51_C50A92	1	Mixture	78	Mixture	0.544526	1.30E-02	1
ST140517TASK0002OUTPUT	C50A91_C50A52	35	Mixture	72	Mixture	0.546326	6.61E-02	1
ST140502TASK0001OUTPUT	C50A91_C50A52	3	Mixture	92	Mixture	0.547486	6.54E-02	2
ST140502TASK0001OUTPUT	C50A51_C50A92	40	Mixture	9	Mixture	0.548038	1.01E-01	1
ST140501TASK0001OUTPUT	C50A51_C50A92	5	Mixture	79	Mixture	0.54848	2.26E-02	1
ST140503TASK0002OUTPUT	C50A51_C50A92	22	Mixture	47	Mixture	0.548858	2.59E-01	1
ST140428TASK0001OUTPUT	C50A91_C50A52	4	Mixture	61	Mixture	0.549095	1.26E-01	2
ST140501TASK0001OUTPUT	C50A51_C50A92	58	Mixture	79	Mixture	0.549919	2.22E-02	2
ST140515TASK0001OUTPUT	C50A91_C50A52	81	Mixture	84	Mixture	0.553506	1.72E-02	1
ST140502TASK0001OUTPUT	C50A51_C50A92	61	Mixture	7	Mixture	0.55593	9.52E-02	2
ST140502TASK0001OUTPUT	C50A51_C50A92	48	Mixture	7	Mixture	0.556253	9.49E-02	2
ST140503TASK0002OUTPUT	C50A51_C50A92	49	Mixture	54	Mixture	0.560466	2.47E-01	1
ST140517TASK0002OUTPUT	C50A51_C50A92	35	Mixture	70	Mixture	0.561758	6.51E-03	1
ST140517TASK0002OUTPUT	C50A51_C50A92	33	Mixture	35	Mixture	0.565413	6.10E-03	1
ST140501TASK0001OUTPUT	C50A91_C50A52	21	Mixture	62	Mixture	0.569414	1.10E-01	1
ST140517TASK0002OUTPUT	C50A51_C50A92	1	Mixture	70	Mixture	0.570984	5.51E-03	1
ST140515TASK0001OUTPUT	C50A51_C50A92	51	Mixture	9	Mixture	0.572313	1.31E-02	2
ST140517TASK0002OUTPUT	C50A51_C50A92	1	Mixture	33	Mixture	0.573225	5.29E-03	1
ST140507TASK0001OUTPUT	C50A51_C50A92	75	Mixture	76	Mixture	0.575991	3.94E-02	1
ST140517TASK0002OUTPUT	C50A51_C50A92	33	Mixture	67	Mixture	0.578627	4.78E-03	1
ST140503TASK0002OUTPUT	C50A91_C50A52	47	Mixture	81	Mixture	0.579835	1.32E-01	1
ST140503TASK0002OUTPUT	C50A51_C50A92	32	Mixture	47	Mixture	0.58628	2.21E-01	1
ST140501TASK0001OUTPUT	C50A51_C50A92	5	Mixture	58	Mixture	0.586936	1.33E-02	2
ST140430TASK0001OUTPUT	C50A91_C50A52	36	Mixture	4	Mixture	0.590826	1.23E-01	1
ST140502TASK0001OUTPUT	C50A91_C50A52	49	Mixture	92	Mixture	0.593148	4.21E-02	1
ST140501TASK0001OUTPUT	C50A91_C50A52	21	Mixture	81	Mixture	0.595391	9.07E-02	2
ST140502TASK0001OUTPUT	C50A91_C50A52	3	Mixture	49	Mixture	0.599847	3.92E-02	2
ST140502TASK0001OUTPUT	C50A91_C50A52	10	Mixture	92	Mixture	0.600081	3.91E-02	2
ST140427TASK0001OUTPUT	C50A51_C50A92	25	Mixture	37	Mixture	0.602607	3.81E-02	2
ST140429TASK0001OUTPUT	C50A51_C50A92	40	Mixture	47	Mixture	0.614098	3.06E-03	1
ST140430TASK0001OUTPUT	C50A51_C50A92	1	Mixture	55	Mixture	0.61563	3.86E-03	2
ST140502TASK0001OUTPUT	C50A91_C50A52	62	Mixture	92	Mixture	0.617039	3.26E-02	1
ST140521TASK0001OUTPUT	C50A51_C50A92	34	Mixture	74	Mixture	0.619278	1.63E-03	1
ST140502TASK0001OUTPUT	C50A51_C50A92	4	Mixture	43	Mixture	0.61928	5.62E-02	1
ST140501TASK0001OUTPUT	C50A91_C50A52	35	Mixture	62	Mixture	0.619516	7.52E-02	1
ST140517TASK0002OUTPUT	C50A51_C50A92	33	Mixture	70	Mixture	0.625256	1.86E-03	1
ST140503TASK0002OUTPUT	C50A51_C50A92	47	Mixture	86	Mixture	0.629657	1.80E-01	1
ST140502TASK0001OUTPUT	C50A51_C50A92	19	Mixture	4	Mixture	0.633093	4.94E-02	1
ST140502TASK0001OUTPUT	C50A51_C50A92	77	Mixture	9	Mixture	0.633237	4.94E-02	1
ST140502TASK0001OUTPUT	C50A51_C50A92	37	Mixture	9	Mixture	0.634356	4.88E-02	1
ST140503TASK0002OUTPUT	C50A51_C50A92	49	Mixture	63	Mixture	0.634369	1.76E-01	1
ST140429TASK0001OUTPUT	C50A51_C50A92	47	Mixture	79	Mixture	0.634646	2.00E-03	1
ST140502TASK0001OUTPUT	C50A51_C50A92	75	Mixture	9	Mixture	0.635759	4.82E-02	1
ST140502TASK0001OUTPUT	C50A51_C50A92	2	Mixture	9	Mixture	0.635906	4.81E-02	1
ST140502TASK0001OUTPUT	C50A51_C50A92	1	Mixture	9	Mixture	0.635907	4.81E-02	1
ST140502TASK0001OUTPUT	C50A51_C50A92	71	Mixture	9	Mixture	0.636061	4.81E-02	1
ST140501TASK0001OUTPUT	C50A51_C50A92	78	Mixture	79	Mixture	0.636088	6.05E-03	1
ST140503TASK0002OUTPUT	C50A51_C50A92	27	Mixture	63	Mixture	0.6363	1.74E-01	1
ST140503TASK0002OUTPUT	C50A91_C50A52	76	Mixture	81	Mixture	0.636348	8.98E-02	1
ST140502TASK0001OUTPUT	C50A51_C50A92	4	Mixture	9	Mixture	0.636527	4.78E-02	1
ST140502TASK0001OUTPUT	C50A51_C50A92	37	Mixture	43	Mixture	0.637979	4.72E-02	1
ST140502TASK0001OUTPUT	C50A51_C50A92	43	Mixture	75	Mixture	0.63978	4.64E-02	1
ST140502TASK0001OUTPUT	C50A51_C50A92	2	Mixture	43	Mixture	0.639965	4.63E-02	1
ST140502TASK0001OUTPUT	C50A51_C50A92	1	Mixture	43	Mixture	0.639967	4.63E-02	1
ST140502TASK0001OUTPUT	C50A51_C50A92	43	Mixture	71	Mixture	0.640633	4.60E-02	1
ST140512TASK0001OUTPUT	C50A91_C50A52	69	Mixture	71	Mixture	0.640735	3.12E-03	1
ST140503TASK0002OUTPUT	C50A51_C50A92	35	Mixture	66	Mixture	0.641691	1.70E-01	1
ST140503TASK0002OUTPUT	C50A51_C50A92	2	Mixture	67	Mixture	0.644268	1.67E-01	1
ST140515TASK0001OUTPUT	C50A91_C50A52	52	Mixture	81	Mixture	0.644478	5.23E-03	1
ST140507TASK0001OUTPUT	C50A91_C50A52	49	Mixture	79	Mixture	0.64475	1.20E-03	1
ST140502TASK0001OUTPUT	C50A51_C50A92	43	Mixture	77	Mixture	0.647746	4.29E-02	1
ST140503TASK0002OUTPUT	C50A51_C50A92	35	Mixture	67	Mixture	0.650025	1.62E-01	1
ST140521TASK0001OUTPUT	C50A51_C50A92	45	Mixture	91	Mixture	0.651745	7.54E-04	1
ST140502TASK0001OUTPUT	C50A51_C50A92	4	Mixture	46	Mixture	0.652792	4.07E-02	1
ST140503TASK0002OUTPUT	C50A91_C50A52	32	Mixture	47	Mixture	0.662205	7.36E-02	1
ST140503TASK0002OUTPUT	C50A51_C50A92	47	Mixture	49	Mixture	0.662509	1.52E-01	1
ST140502TASK0001OUTPUT	C50A51_C50A92	19	Mixture	61	Mixture	0.663327	3.65E-02	2
ST140503TASK0002OUTPUT	C50A51_C50A92	2	Mixture	66	Mixture	0.663395	1.51E-01	1
ST140503TASK0002OUTPUT	C50A51_C50A92	73	Mixture	86	Mixture	0.665098	1.49E-01	2
ST140501TASK0001OUTPUT	C50A91_C50A52	21	Mixture	78	Mixture	0.668128	4.92E-02	2
ST140503TASK0002OUTPUT	C50A51_C50A92	27	Mixture	32	Mixture	0.669619	1.46E-01	1
ST140515TASK0001OUTPUT	C50A91_C50A52	24	Mixture	29	Mixture	0.670228	2.34E-03	1
ST140502TASK0001OUTPUT	C50A51_C50A92	46	Mixture	77	Mixture	0.677449	3.14E-02	1
ST140517TASK0002OUTPUT	C50A51_C50A92	1	Mixture	35	Mixture	0.6778	5.28E-04	1
ST140502TASK0001OUTPUT	C50A51_C50A92	46	Mixture	71	Mixture	0.688149	2.78E-02	1
ST140502TASK0001OUTPUT	C50A51_C50A92	1	Mixture	46	Mixture	0.688514	2.77E-02	1
ST140502TASK0001OUTPUT	C50A51_C50A92	2	Mixture	46	Mixture	0.688535	2.77E-02	1
ST140502TASK0001OUTPUT	C50A51_C50A92	46	Mixture	75	Mixture	0.689328	2.74E-02	1
ST140503TASK0002OUTPUT	C50A91_C50A52	16	Mixture	32	Mixture	0.69044	5.80E-02	1
ST140502TASK0001OUTPUT	C50A51_C50A92	4	Mixture	7	Mixture	0.69148	2.68E-02	1
ST140501TASK0001OUTPUT	C50A91_C50A52	21	Mixture	30	Mixture	0.692116	3.88E-02	1
ST140515TASK0001OUTPUT	C50A51_C50A92	67	Mixture	68	Mixture	0.693884	1.40E-03	1
ST140502TASK0001OUTPUT	C50A51_C50A92	7	Mixture	77	Mixture	0.695397	2.56E-02	1
ST140503TASK0002OUTPUT	C50A51_C50A92	47	Mixture	54	Mixture	0.69541	1.25E-01	1
ST140521TASK0001OUTPUT	C50A91_C50A52	87	Mixture	91	Mixture	0.695704	5.73E-03	1
ST140502TASK0001OUTPUT	C50A51_C50A92	37	Mixture	46	Mixture	0.697094	2.51E-02	1
ST140501TASK0001OUTPUT	C50A91_C50A52	30	Mixture	35	Mixture	0.699252	3.61E-02	1
ST140430TASK0001OUTPUT	C50A91_C50A52	3	Mixture	36	Mixture	0.700276	5.31E-02	1
ST140502TASK0001OUTPUT	C50A51_C50A92	7	Mixture	71	Mixture	0.701391	2.38E-02	1
ST140502TASK0001OUTPUT	C50A51_C50A92	1	Mixture	7	Mixture	0.70192	2.37E-02	1
ST140502TASK0001OUTPUT	C50A51_C50A92	2	Mixture	7	Mixture	0.701936	2.36E-02	1
ST140502TASK0001OUTPUT	C50A51_C50A92	7	Mixture	75	Mixture	0.702652	2.34E-02	1
ST140501TASK0001OUTPUT	C50A91_C50A52	7	Mixture	81	Mixture	0.707038	3.32E-02	1
ST140503TASK0002OUTPUT	C50A91_C50A52	27	Mixture	47	Mixture	0.70784	4.95E-02	1
ST140503TASK0002OUTPUT	C50A91_C50A52	29	Mixture	47	Mixture	0.708566	4.91E-02	1
ST140502TASK0001OUTPUT	C50A51_C50A92	37	Mixture	7	Mixture	0.709558	2.15E-02	1
ST140501TASK0001OUTPUT	C50A91_C50A52	43	Mixture	81	Mixture	0.71223	3.13E-02	1
ST140501TASK0001OUTPUT	C50A91_C50A52	77	Mixture	81	Mixture	0.713069	3.10E-02	1
ST140517TASK0002OUTPUT	C50A91_C50A52	68	Mixture	72	Mixture	0.714011	9.10E-03	1
ST140503TASK0002OUTPUT	C50A51_C50A92	27	Mixture	47	Mixture	0.715235	1.10E-01	1
ST140503TASK0002OUTPUT	C50A91_C50A52	27	Mixture	32	Mixture	0.716567	4.55E-02	1
ST140503TASK0002OUTPUT	C50A51_C50A92	1	Mixture	67	Mixture	0.722808	1.05E-01	1
ST140507TASK0001OUTPUT	C50A51_C50A92	68	Mixture	73	Mixture	0.725796	4.98E-03	1
ST140507TASK0001OUTPUT	C50A51_C50A92	73	Mixture	75	Mixture	0.7293	4.67E-03	1
ST140503TASK0002OUTPUT	C50A51_C50A92	35	Mixture	73	Mixture	0.736373	9.51E-02	1
ST140503TASK0002OUTPUT	C50A51_C50A92	1	Mixture	66	Mixture	0.739389	9.30E-02	1
ST140501TASK0001OUTPUT	C50A51_C50A92	5	Mixture	78	Mixture	0.742692	6.38E-04	1
ST140503TASK0002OUTPUT	C50A91_C50A52	16	Mixture	29	Mixture	0.746257	3.35E-02	1
ST140503TASK0002OUTPUT	C50A51_C50A92	30	Mixture	32	Mixture	0.752387	8.44E-02	1
ST140503TASK0002OUTPUT	C50A51_C50A92	54	Mixture	86	Mixture	0.757916	8.08E-02	1
ST140515TASK0001OUTPUT	C50A91_C50A52	18	Mixture	24	Mixture	0.758067	2.67E-04	1
ST140503TASK0002OUTPUT	C50A91_C50A52	16	Mixture	27	Mixture	0.760972	2.83E-02	1
ST140503TASK0002OUTPUT	C50A91_C50A52	34	Mixture	36	Mixture	0.774199	2.41E-02	1
ST140517TASK0002OUTPUT	C50A91_C50A52	35	Mixture	68	Mixture	0.780901	2.72E-03	1
ST140502TASK0001OUTPUT	C50A51_C50A92	4	Mixture	40	Mixture	0.79532	5.95E-03	1
ST140503TASK0002OUTPUT	C50A51_C50A92	22	Mixture	30	Mixture	0.808849	5.13E-02	1
ST140503TASK0002OUTPUT	C50A51_C50A92	30	Mixture	49	Mixture	0.810396	5.05E-02	1
ST140501TASK0001OUTPUT	C50A91_C50A52	78	Mixture	81	Mixture	0.814099	7.56E-03	1
ST140502TASK0001OUTPUT	C50A51_C50A92	40	Mixture	77	Mixture	0.821771	3.54E-03	1
ST140515TASK0001OUTPUT	C50A91_C50A52	18	Mixture	29	Mixture	0.825039	2.51E-05	1
ST140503TASK0002OUTPUT	C50A51_C50A92	22	Mixture	32	Mixture	0.830951	4.05E-02	1
ST140502TASK0001OUTPUT	C50A51_C50A92	40	Mixture	71	Mixture	0.834575	2.67E-03	1
ST140502TASK0001OUTPUT	C50A51_C50A92	1	Mixture	40	Mixture	0.834994	2.64E-03	1
ST140502TASK0001OUTPUT	C50A51_C50A92	2	Mixture	40	Mixture	0.835004	2.64E-03	1
ST140502TASK0001OUTPUT	C50A51_C50A92	40	Mixture	75	Mixture	0.835381	2.62E-03	1
ST140429TASK0001OUTPUT	C50A91_C50A52	22	Mixture	96	Mixture	0.837971	1.28E-03	1
ST140502TASK0001OUTPUT	C50A51_C50A92	37	Mixture	40	Mixture	0.839079	2.40E-03	1
ST140503TASK0002OUTPUT	C50A51_C50A92	22	Mixture	27	Mixture	0.840255	3.62E-02	1
ST140506TASK0001OUTPUT	C50A91_C50A52	36	Mixture	77	Mixture	0.849203	3.24E-02	1
ST140503TASK0002OUTPUT	C50A91_C50A52	27	Mixture	29	Mixture	0.857498	6.48E-03	1
ST140503TASK0002OUTPUT	C50A51_C50A92	27	Mixture	49	Mixture	0.859076	2.84E-02	1
ST140502TASK0001OUTPUT	C50A51_C50A92	40	Mixture	46	Mixture	0.86411	1.26E-03	1
ST140503TASK0002OUTPUT	C50A51_C50A92	2	Mixture	35	Mixture	0.874678	2.26E-02	1
ST140502TASK0001OUTPUT	C50A51_C50A92	40	Mixture	7	Mixture	0.874807	9.22E-04	1
ST140501TASK0001OUTPUT	C50A91_C50A52	30	Mixture	62	Mixture	0.892736	1.20E-03	1
ST140503TASK0002OUTPUT	C50A51_C50A92	30	Mixture	47	Mixture	0.893497	1.64E-02	1
ST140501TASK0001OUTPUT	C50A91_C50A52	2	Mixture	3	Mixture	0.893944	1.15E-03	1
ST140503TASK0002OUTPUT	C50A51_C50A92	1	Mixture	35	Mixture	0.898646	1.49E-02	1
ST140503TASK0002OUTPUT	C50A91_C50A52	16	Mixture	47	Mixture	0.928524	8.65E-04	1
ST140503TASK0002OUTPUT	C50A51_C50A92	27	Mixture	30	Mixture	0.943809	4.65E-03	1
ST140502TASK0001OUTPUT	C50A51_C50A92	46	Mixture	7	Mixture	0.962526	8.25E-06	1
ST140503TASK0002OUTPUT	C50A91_C50A52	29	Mixture	32	Mixture	0.972996	4.82E-05	1
ST140502TASK0001OUTPUT	C50A51_C50A92	37	Mixture	4	Mixture	0.985034	2.16E-07	1
ST140502TASK0001OUTPUT	C50A51_C50A92	4	Mixture	75	Mixture	0.985442	1.93E-07	1
ST140502TASK0001OUTPUT	C50A51_C50A92	2	Mixture	4	Mixture	0.985473	1.91E-07	1
ST140502TASK0001OUTPUT	C50A51_C50A92	1	Mixture	4	Mixture	0.985475	1.91E-07	1
ST140502TASK0001OUTPUT	C50A51_C50A92	4	Mixture	71	Mixture	0.985595	1.85E-07	1
ST140502TASK0001OUTPUT	C50A51_C50A92	4	Mixture	77	Mixture	0.99053	3.48E-08	1
ST140503TASK0002OUTPUT	C50A51_C50A92	1	Mixture	2	Mixture	0.991124	1.18E-04	1
ST140503TASK0002OUTPUT	C50A51_C50A92	66	Mixture	67	Mixture	0.998061	5.64E-06	1
ST140502TASK0001OUTPUT	C50A51_C50A92	37	Mixture	77	Mixture	0.999029	3.88E-12	1
ST140502TASK0001OUTPUT	C50A51_C50A92	75	Mixture	77	Mixture	0.99924	1.46E-12	1
ST140502TASK0001OUTPUT	C50A51_C50A92	2	Mixture	77	Mixture	0.999253	1.36E-12	1
ST140502TASK0001OUTPUT	C50A51_C50A92	1	Mixture	77	Mixture	0.999254	1.35E-12	1
ST140502TASK0001OUTPUT	C50A51_C50A92	71	Mixture	77	Mixture	0.999291	1.10E-12	1
ST140501TASK0001OUTPUT	C50A91_C50A52	43	Mixture	7	Mixture	0.999306	2.89E-11	1
ST140501TASK0001OUTPUT	C50A91_C50A52	7	Mixture	77	Mixture	0.999361	2.17E-11	1
ST140517TASK0002OUTPUT	C50A51_C50A92	56	Mixture	89	Mixture	0.999789	1.58E-33	1
ST140502TASK0001OUTPUT	C50A51_C50A92	37	Mixture	71	Mixture	0.99992	1.83E-16	1
ST140502TASK0001OUTPUT	C50A51_C50A92	1	Mixture	37	Mixture	0.999927	1.24E-16	1
ST140502TASK0001OUTPUT	C50A51_C50A92	2	Mixture	37	Mixture	0.999927	1.22E-16	1
ST140502TASK0001OUTPUT	C50A51_C50A92	37	Mixture	75	Mixture	0.99994	5.62E-17	1
ST140501TASK0001OUTPUT	C50A91_C50A52	43	Mixture	77	Mixture	0.99999	1.18E-17	1
ST140502TASK0001OUTPUT	C50A51_C50A92	71	Mixture	75	Mixture	0.999996	6.71E-22	1
ST140502TASK0001OUTPUT	C50A51_C50A92	1	Mixture	71	Mixture	0.999998	1.44E-22	1
ST140502TASK0001OUTPUT	C50A51_C50A92	2	Mixture	71	Mixture	0.999998	1.45E-22	1
ST140502TASK0001OUTPUT	C50A51_C50A92	1	Mixture	75	Mixture	0.999999	7.99E-25	1
ST140502TASK0001OUTPUT	C50A51_C50A92	2	Mixture	75	Mixture	0.999999	6.49E-25	1
ST140502TASK0001OUTPUT	C50A51_C50A92	1	Mixture	2	Mixture	1	3.34E-37	1
