# Supplementary material for: Coordinated multiplexing of information about separate objects in visual cortex
Source: eLife. 2022 Nov 29;11:e76452. doi: 10.7554/eLife.76452 (PMC9708082; doi:10.7554/eLife.76452)
Supplement: Source data 1. — The file and folder names are informative regarding which analyses they relate to. Some analyses are based on multiple runs of the modeling code, with slight variations due to the probabilistic nature of the analysis. [file elife-76452-data1.zip › SourceData2022/correlations_considering_latency/cohen2_final_V1_filtered_outsideonly-ABspikes-correlations.csv]

exp_title	orientation_info	cell1	cell1_type	cell2	cell2_type	correlation	pvalue	comparison
ST140428TASK0001OUTPUT	C50A51_C50A92	22	Outside	26	Outside	0.493281	1.772128e-01	1
ST140428TASK0001OUTPUT	C50A51_C50A92	22	Outside	56	Outside	0.724237	2.734391e-02	1
ST140428TASK0001OUTPUT	C50A51_C50A92	22	Outside	91	Outside	0.459039	2.138905e-01	1
ST140428TASK0001OUTPUT	C50A51_C50A92	22	Outside	92	Outside	0.228742	5.538534e-01	1
ST140428TASK0001OUTPUT	C50A51_C50A92	26	Outside	56	Outside	0.522207	1.492477e-01	1
ST140428TASK0001OUTPUT	C50A51_C50A92	26	Outside	91	Outside	0.134928	7.292639e-01	1
ST140428TASK0001OUTPUT	C50A51_C50A92	26	Outside	92	Outside	0.180435	6.422482e-01	1
ST140428TASK0001OUTPUT	C50A51_C50A92	56	Outside	91	Outside	0.762772	1.682547e-02	1
ST140428TASK0001OUTPUT	C50A51_C50A92	56	Outside	92	Outside	0.739370	2.281034e-02	1
ST140428TASK0001OUTPUT	C50A51_C50A92	91	Outside	92	Outside	0.907158	7.324578e-04	1
ST140429TASK0001OUTPUT	C50A51_C50A92	19	Outside	23	Outside	0.713179	2.843485e-04	1
ST140429TASK0001OUTPUT	C50A51_C50A92	19	Outside	28	Outside	0.407787	6.650671e-02	1
ST140429TASK0001OUTPUT	C50A51_C50A92	23	Outside	28	Outside	0.595937	4.360316e-03	1
ST140502TASK0001OUTPUT	C50A91_C50A52	1	Outside	36	Outside	0.903589	5.569142e-05	1
ST140502TASK0001OUTPUT	C50A91_C50A52	1	Outside	73	Outside	-0.283370	3.721130e-01	1
ST140502TASK0001OUTPUT	C50A91_C50A52	36	Outside	73	Outside	-0.253362	4.268687e-01	1
ST140506TASK0001OUTPUT	C50A91_C50A52	62	Outside	93	Outside	0.662228	1.518668e-01	1
ST140507TASK0001OUTPUT	C50A51_C50A92	82	Outside	85	Outside	0.694219	8.471010e-03	1
ST140507TASK0001OUTPUT	C50A51_C50A92	82	Outside	89	Outside	0.751662	3.048003e-03	1
ST140507TASK0001OUTPUT	C50A51_C50A92	85	Outside	89	Outside	0.796291	1.125177e-03	1
ST140512TASK0001OUTPUT	C50A51_C50A92	29	Outside	64	Outside	0.239411	1.869294e-01	1
ST140512TASK0001OUTPUT	C50A51_C50A92	29	Outside	97	Outside	0.349005	5.025588e-02	1
ST140512TASK0001OUTPUT	C50A51_C50A92	64	Outside	97	Outside	0.543349	1.310237e-03	1
