# Supplementary material for: Coordinated multiplexing of information about separate objects in visual cortex
Source: eLife. 2022 Nov 29;11:e76452. doi: 10.7554/eLife.76452 (PMC9708082; doi:10.7554/eLife.76452)
Supplement: Source data 1. — The file and folder names are informative regarding which analyses they relate to. Some analyses are based on multiple runs of the modeling code, with slight variations due to the probabilistic nature of the analysis. [file elife-76452-data1.zip › SourceData2022/correlations_considering_latency/cohen2_final_V1_filtered_singleonly-ABspikes-correlations.csv]

exp_title	orientation_info	cell1	cell1_type	cell2	cell2_type	correlation	pvalue	comparison
BR130827TASK0002OUTPUT	C50A51_C50A92	1	Single	11	Single	0.103437	4.356224e-01	1
BR130827TASK0002OUTPUT	C50A51_C50A92	1	Single	12	Single	-0.171584	1.937991e-01	1
BR130827TASK0002OUTPUT	C50A51_C50A92	1	Single	15	Single	-0.072727	5.841034e-01	1
BR130827TASK0002OUTPUT	C50A51_C50A92	1	Single	2	Single	0.021313	8.727064e-01	1
BR130827TASK0002OUTPUT	C50A51_C50A92	1	Single	3	Single	0.108125	4.149874e-01	1
BR130827TASK0002OUTPUT	C50A51_C50A92	1	Single	34	Single	0.132102	3.185871e-01	1
BR130827TASK0002OUTPUT	C50A51_C50A92	1	Single	35	Single	0.254482	5.176999e-02	1
BR130827TASK0002OUTPUT	C50A51_C50A92	1	Single	4	Single	0.111087	4.022459e-01	1
BR130827TASK0002OUTPUT	C50A51_C50A92	1	Single	41	Single	-0.136026	3.042957e-01	2
BR130827TASK0002OUTPUT	C50A51_C50A92	1	Single	42	Single	-0.220770	9.290120e-02	2
BR130827TASK0002OUTPUT	C50A51_C50A92	1	Single	46	Single	-0.115804	3.824356e-01	2
BR130827TASK0002OUTPUT	C50A51_C50A92	1	Single	47	Single	0.331568	1.030732e-02	2
BR130827TASK0002OUTPUT	C50A51_C50A92	1	Single	50	Single	0.016046	9.048424e-01	2
BR130827TASK0002OUTPUT	C50A51_C50A92	1	Single	53	Single	0.010625	9.369045e-01	2
BR130827TASK0002OUTPUT	C50A51_C50A92	1	Single	55	Single	-0.010021	9.399532e-01	2
BR130827TASK0002OUTPUT	C50A51_C50A92	1	Single	6	Single	-0.234226	7.417034e-02	1
BR130827TASK0002OUTPUT	C50A51_C50A92	1	Single	65	Single	0.154374	2.472570e-01	1
BR130827TASK0002OUTPUT	C50A51_C50A92	1	Single	66	Single	0.151349	2.525133e-01	1
BR130827TASK0002OUTPUT	C50A51_C50A92	1	Single	7	Single	0.129759	3.316388e-01	1
BR130827TASK0002OUTPUT	C50A51_C50A92	1	Single	80	Single	0.111390	4.009574e-01	1
BR130827TASK0002OUTPUT	C50A51_C50A92	1	Single	81	Single	0.022201	8.674500e-01	2
BR130827TASK0002OUTPUT	C50A51_C50A92	1	Single	85	Single	-0.143220	2.791869e-01	2
BR130827TASK0002OUTPUT	C50A51_C50A92	11	Single	12	Single	0.166615	2.072192e-01	1
BR130827TASK0002OUTPUT	C50A51_C50A92	11	Single	15	Single	-0.207092	1.155377e-01	1
BR130827TASK0002OUTPUT	C50A51_C50A92	11	Single	2	Single	-0.069067	6.032153e-01	1
BR130827TASK0002OUTPUT	C50A51_C50A92	11	Single	3	Single	-0.053638	6.865958e-01	1
BR130827TASK0002OUTPUT	C50A51_C50A92	11	Single	34	Single	0.152650	2.484116e-01	1
BR130827TASK0002OUTPUT	C50A51_C50A92	11	Single	35	Single	-0.034149	7.973611e-01	1
BR130827TASK0002OUTPUT	C50A51_C50A92	11	Single	4	Single	0.099001	4.556637e-01	1
BR130827TASK0002OUTPUT	C50A51_C50A92	11	Single	41	Single	-0.056727	6.695627e-01	2
BR130827TASK0002OUTPUT	C50A51_C50A92	11	Single	42	Single	-0.190365	1.486879e-01	2
BR130827TASK0002OUTPUT	C50A51_C50A92	11	Single	46	Single	-0.259069	4.755346e-02	2
BR130827TASK0002OUTPUT	C50A51_C50A92	11	Single	47	Single	0.080238	5.457716e-01	2
BR130827TASK0002OUTPUT	C50A51_C50A92	11	Single	50	Single	0.228689	8.422215e-02	2
BR130827TASK0002OUTPUT	C50A51_C50A92	11	Single	53	Single	-0.079740	5.518340e-01	2
BR130827TASK0002OUTPUT	C50A51_C50A92	11	Single	55	Single	-0.041189	7.567592e-01	2
BR130827TASK0002OUTPUT	C50A51_C50A92	11	Single	6	Single	0.157683	2.329660e-01	1
BR130827TASK0002OUTPUT	C50A51_C50A92	11	Single	65	Single	-0.122567	3.593600e-01	1
BR130827TASK0002OUTPUT	C50A51_C50A92	11	Single	66	Single	0.257068	4.935699e-02	1
BR130827TASK0002OUTPUT	C50A51_C50A92	11	Single	7	Single	0.022156	8.688788e-01	1
BR130827TASK0002OUTPUT	C50A51_C50A92	11	Single	80	Single	-0.094227	4.777847e-01	1
BR130827TASK0002OUTPUT	C50A51_C50A92	11	Single	81	Single	-0.031758	8.112791e-01	2
BR130827TASK0002OUTPUT	C50A51_C50A92	11	Single	85	Single	0.216906	9.891252e-02	2
BR130827TASK0002OUTPUT	C50A51_C50A92	12	Single	15	Single	-0.232655	7.618825e-02	1
BR130827TASK0002OUTPUT	C50A51_C50A92	12	Single	2	Single	-0.047688	7.198481e-01	1
BR130827TASK0002OUTPUT	C50A51_C50A92	12	Single	3	Single	-0.020453	8.778001e-01	1
BR130827TASK0002OUTPUT	C50A51_C50A92	12	Single	34	Single	-0.148913	2.603186e-01	1
BR130827TASK0002OUTPUT	C50A51_C50A92	12	Single	35	Single	0.103300	4.362332e-01	1
BR130827TASK0002OUTPUT	C50A51_C50A92	12	Single	4	Single	0.138580	2.952202e-01	1
BR130827TASK0002OUTPUT	C50A51_C50A92	12	Single	41	Single	0.151165	2.530964e-01	2
BR130827TASK0002OUTPUT	C50A51_C50A92	12	Single	42	Single	0.203401	1.223161e-01	2
BR130827TASK0002OUTPUT	C50A51_C50A92	12	Single	46	Single	-0.006850	9.589368e-01	2
BR130827TASK0002OUTPUT	C50A51_C50A92	12	Single	47	Single	0.083587	5.290818e-01	2
BR130827TASK0002OUTPUT	C50A51_C50A92	12	Single	50	Single	0.087637	5.130144e-01	2
BR130827TASK0002OUTPUT	C50A51_C50A92	12	Single	53	Single	-0.175954	1.864379e-01	2
BR130827TASK0002OUTPUT	C50A51_C50A92	12	Single	55	Single	-0.026972	8.393046e-01	2
BR130827TASK0002OUTPUT	C50A51_C50A92	12	Single	6	Single	0.063709	6.316719e-01	1
BR130827TASK0002OUTPUT	C50A51_C50A92	12	Single	65	Single	0.146710	2.717923e-01	1
BR130827TASK0002OUTPUT	C50A51_C50A92	12	Single	66	Single	0.073837	5.783621e-01	1
BR130827TASK0002OUTPUT	C50A51_C50A92	12	Single	7	Single	0.030271	8.215350e-01	1
BR130827TASK0002OUTPUT	C50A51_C50A92	12	Single	80	Single	-0.278255	3.284878e-02	1
BR130827TASK0002OUTPUT	C50A51_C50A92	12	Single	81	Single	0.129672	3.276481e-01	2
BR130827TASK0002OUTPUT	C50A51_C50A92	12	Single	85	Single	0.259862	4.685329e-02	2
BR130827TASK0002OUTPUT	C50A51_C50A92	15	Single	2	Single	-0.087821	5.083468e-01	1
BR130827TASK0002OUTPUT	C50A51_C50A92	15	Single	3	Single	0.028861	8.282154e-01	1
BR130827TASK0002OUTPUT	C50A51_C50A92	15	Single	34	Single	-0.069352	6.017151e-01	1
BR130827TASK0002OUTPUT	C50A51_C50A92	15	Single	35	Single	-0.011429	9.315363e-01	1
BR130827TASK0002OUTPUT	C50A51_C50A92	15	Single	4	Single	0.028101	8.326767e-01	1
BR130827TASK0002OUTPUT	C50A51_C50A92	15	Single	41	Single	-0.185547	1.594361e-01	2
BR130827TASK0002OUTPUT	C50A51_C50A92	15	Single	42	Single	-0.234230	7.416575e-02	2
BR130827TASK0002OUTPUT	C50A51_C50A92	15	Single	46	Single	0.209590	1.111166e-01	2
BR130827TASK0002OUTPUT	C50A51_C50A92	15	Single	47	Single	-0.032604	8.063466e-01	2
BR130827TASK0002OUTPUT	C50A51_C50A92	15	Single	50	Single	-0.110851	4.074465e-01	2
BR130827TASK0002OUTPUT	C50A51_C50A92	15	Single	53	Single	0.169813	2.025275e-01	2
BR130827TASK0002OUTPUT	C50A51_C50A92	15	Single	55	Single	0.232642	7.620518e-02	2
BR130827TASK0002OUTPUT	C50A51_C50A92	15	Single	6	Single	-0.122980	3.534380e-01	1
BR130827TASK0002OUTPUT	C50A51_C50A92	15	Single	65	Single	0.096120	4.729077e-01	1
BR130827TASK0002OUTPUT	C50A51_C50A92	15	Single	66	Single	0.156738	2.358147e-01	1
BR130827TASK0002OUTPUT	C50A51_C50A92	15	Single	7	Single	0.266678	4.301588e-02	1
BR130827TASK0002OUTPUT	C50A51_C50A92	15	Single	80	Single	0.178126	1.770930e-01	1
BR130827TASK0002OUTPUT	C50A51_C50A92	15	Single	81	Single	-0.018709	8.881509e-01	2
BR130827TASK0002OUTPUT	C50A51_C50A92	15	Single	85	Single	-0.108376	4.138999e-01	2
BR130827TASK0002OUTPUT	C50A51_C50A92	2	Single	3	Single	0.103046	4.373677e-01	1
BR130827TASK0002OUTPUT	C50A51_C50A92	2	Single	34	Single	0.197643	1.334882e-01	1
BR130827TASK0002OUTPUT	C50A51_C50A92	2	Single	35	Single	0.096215	4.685043e-01	1
BR130827TASK0002OUTPUT	C50A51_C50A92	2	Single	4	Single	0.232671	7.616827e-02	1
BR130827TASK0002OUTPUT	C50A51_C50A92	2	Single	41	Single	0.131881	3.194059e-01	2
BR130827TASK0002OUTPUT	C50A51_C50A92	2	Single	42	Single	0.155975	2.381308e-01	2
BR130827TASK0002OUTPUT	C50A51_C50A92	2	Single	46	Single	0.129266	3.291809e-01	2
BR130827TASK0002OUTPUT	C50A51_C50A92	2	Single	47	Single	0.282804	2.998448e-02	2
BR130827TASK0002OUTPUT	C50A51_C50A92	2	Single	50	Single	-0.098274	4.629996e-01	2
BR130827TASK0002OUTPUT	C50A51_C50A92	2	Single	53	Single	-0.114250	3.931268e-01	2
BR130827TASK0002OUTPUT	C50A51_C50A92	2	Single	55	Single	0.000433	9.974059e-01	2
BR130827TASK0002OUTPUT	C50A51_C50A92	2	Single	6	Single	0.142019	2.832793e-01	1
BR130827TASK0002OUTPUT	C50A51_C50A92	2	Single	65	Single	0.164781	2.164273e-01	1
BR130827TASK0002OUTPUT	C50A51_C50A92	2	Single	66	Single	0.211236	1.082734e-01	1
BR130827TASK0002OUTPUT	C50A51_C50A92	2	Single	7	Single	-0.120364	3.681275e-01	1
BR130827TASK0002OUTPUT	C50A51_C50A92	2	Single	80	Single	-0.169831	1.984611e-01	1
BR130827TASK0002OUTPUT	C50A51_C50A92	2	Single	81	Single	0.077983	5.571526e-01	2
BR130827TASK0002OUTPUT	C50A51_C50A92	2	Single	85	Single	-0.032339	8.078906e-01	2
BR130827TASK0002OUTPUT	C50A51_C50A92	3	Single	34	Single	0.144277	2.756187e-01	1
BR130827TASK0002OUTPUT	C50A51_C50A92	3	Single	35	Single	0.228991	8.106461e-02	1
BR130827TASK0002OUTPUT	C50A51_C50A92	3	Single	4	Single	0.285832	2.819590e-02	1
BR130827TASK0002OUTPUT	C50A51_C50A92	3	Single	41	Single	0.003873	9.767722e-01	2
BR130827TASK0002OUTPUT	C50A51_C50A92	3	Single	42	Single	0.012028	9.279575e-01	2
BR130827TASK0002OUTPUT	C50A51_C50A92	3	Single	46	Single	0.046729	7.252561e-01	2
BR130827TASK0002OUTPUT	C50A51_C50A92	3	Single	47	Single	-0.013550	9.188713e-01	2
BR130827TASK0002OUTPUT	C50A51_C50A92	3	Single	50	Single	-0.253620	5.473118e-02	2
BR130827TASK0002OUTPUT	C50A51_C50A92	3	Single	53	Single	-0.212509	1.092579e-01	2
BR130827TASK0002OUTPUT	C50A51_C50A92	3	Single	55	Single	-0.097770	4.613154e-01	2
BR130827TASK0002OUTPUT	C50A51_C50A92	3	Single	6	Single	0.205145	1.190763e-01	1
BR130827TASK0002OUTPUT	C50A51_C50A92	3	Single	65	Single	0.174211	1.909081e-01	1
BR130827TASK0002OUTPUT	C50A51_C50A92	3	Single	66	Single	0.423101	8.418244e-04	1
BR130827TASK0002OUTPUT	C50A51_C50A92	3	Single	7	Single	0.181520	1.726685e-01	1
BR130827TASK0002OUTPUT	C50A51_C50A92	3	Single	80	Single	-0.026554	8.417630e-01	1
BR130827TASK0002OUTPUT	C50A51_C50A92	3	Single	81	Single	-0.211477	1.078626e-01	2
BR130827TASK0002OUTPUT	C50A51_C50A92	3	Single	85	Single	-0.019739	8.820334e-01	2
BR130827TASK0002OUTPUT	C50A51_C50A92	34	Single	35	Single	0.337106	9.031365e-03	1
BR130827TASK0002OUTPUT	C50A51_C50A92	34	Single	4	Single	0.255397	5.090518e-02	1
BR130827TASK0002OUTPUT	C50A51_C50A92	34	Single	41	Single	-0.024625	8.531259e-01	2
BR130827TASK0002OUTPUT	C50A51_C50A92	34	Single	42	Single	0.014820	9.112932e-01	2
BR130827TASK0002OUTPUT	C50A51_C50A92	34	Single	46	Single	-0.127450	3.360749e-01	2
BR130827TASK0002OUTPUT	C50A51_C50A92	34	Single	47	Single	0.162103	2.199637e-01	2
BR130827TASK0002OUTPUT	C50A51_C50A92	34	Single	50	Single	0.180199	1.758681e-01	2
BR130827TASK0002OUTPUT	C50A51_C50A92	34	Single	53	Single	-0.029655	8.251110e-01	2
BR130827TASK0002OUTPUT	C50A51_C50A92	34	Single	55	Single	-0.120324	3.640095e-01	2
BR130827TASK0002OUTPUT	C50A51_C50A92	34	Single	6	Single	0.241775	6.505995e-02	1
BR130827TASK0002OUTPUT	C50A51_C50A92	34	Single	65	Single	0.385177	2.829397e-03	1
BR130827TASK0002OUTPUT	C50A51_C50A92	34	Single	66	Single	0.087944	5.077514e-01	1
BR130827TASK0002OUTPUT	C50A51_C50A92	34	Single	7	Single	-0.140579	2.925490e-01	1
BR130827TASK0002OUTPUT	C50A51_C50A92	34	Single	80	Single	-0.014054	9.158629e-01	1
BR130827TASK0002OUTPUT	C50A51_C50A92	34	Single	81	Single	-0.015049	9.099327e-01	2
BR130827TASK0002OUTPUT	C50A51_C50A92	34	Single	85	Single	-0.093236	4.824473e-01	2
BR130827TASK0002OUTPUT	C50A51_C50A92	35	Single	4	Single	0.343332	7.762938e-03	1
BR130827TASK0002OUTPUT	C50A51_C50A92	35	Single	41	Single	-0.421623	8.817410e-04	2
BR130827TASK0002OUTPUT	C50A51_C50A92	35	Single	42	Single	-0.224938	8.674216e-02	2
BR130827TASK0002OUTPUT	C50A51_C50A92	35	Single	46	Single	-0.137264	2.998743e-01	2
BR130827TASK0002OUTPUT	C50A51_C50A92	35	Single	47	Single	0.240707	6.629111e-02	2
BR130827TASK0002OUTPUT	C50A51_C50A92	35	Single	50	Single	0.039343	7.693542e-01	2
BR130827TASK0002OUTPUT	C50A51_C50A92	35	Single	53	Single	-0.106085	4.280290e-01	2
BR130827TASK0002OUTPUT	C50A51_C50A92	35	Single	55	Single	0.093140	4.829010e-01	2
BR130827TASK0002OUTPUT	C50A51_C50A92	35	Single	6	Single	-0.049102	7.118945e-01	1
BR130827TASK0002OUTPUT	C50A51_C50A92	35	Single	65	Single	0.131779	3.241049e-01	1
BR130827TASK0002OUTPUT	C50A51_C50A92	35	Single	66	Single	0.125030	3.454069e-01	1
BR130827TASK0002OUTPUT	C50A51_C50A92	35	Single	7	Single	0.115737	3.869538e-01	1
BR130827TASK0002OUTPUT	C50A51_C50A92	35	Single	80	Single	0.242119	6.466702e-02	1
BR130827TASK0002OUTPUT	C50A51_C50A92	35	Single	81	Single	-0.160015	2.260421e-01	2
BR130827TASK0002OUTPUT	C50A51_C50A92	35	Single	85	Single	-0.175949	1.825320e-01	2
BR130827TASK0002OUTPUT	C50A51_C50A92	4	Single	41	Single	-0.058632	6.591376e-01	2
BR130827TASK0002OUTPUT	C50A51_C50A92	4	Single	42	Single	0.033734	7.997694e-01	2
BR130827TASK0002OUTPUT	C50A51_C50A92	4	Single	46	Single	0.080209	5.459185e-01	2
BR130827TASK0002OUTPUT	C50A51_C50A92	4	Single	47	Single	0.133564	3.132124e-01	2
BR130827TASK0002OUTPUT	C50A51_C50A92	4	Single	50	Single	-0.075406	5.737231e-01	2
BR130827TASK0002OUTPUT	C50A51_C50A92	4	Single	53	Single	-0.379141	3.335075e-03	2
BR130827TASK0002OUTPUT	C50A51_C50A92	4	Single	55	Single	-0.206262	1.170354e-01	2
BR130827TASK0002OUTPUT	C50A51_C50A92	4	Single	6	Single	0.142835	2.804940e-01	1
BR130827TASK0002OUTPUT	C50A51_C50A92	4	Single	65	Single	0.084583	5.278603e-01	1
BR130827TASK0002OUTPUT	C50A51_C50A92	4	Single	66	Single	0.292100	2.477726e-02	1
BR130827TASK0002OUTPUT	C50A51_C50A92	4	Single	7	Single	0.309231	1.817769e-02	1
BR130827TASK0002OUTPUT	C50A51_C50A92	4	Single	80	Single	-0.109885	4.073904e-01	1
BR130827TASK0002OUTPUT	C50A51_C50A92	4	Single	81	Single	0.064511	6.273771e-01	2
BR130827TASK0002OUTPUT	C50A51_C50A92	4	Single	85	Single	0.153252	2.465288e-01	2
BR130827TASK0002OUTPUT	C50A51_C50A92	41	Single	42	Single	0.336515	9.160611e-03	1
BR130827TASK0002OUTPUT	C50A51_C50A92	41	Single	46	Single	0.173389	1.890808e-01	1
BR130827TASK0002OUTPUT	C50A51_C50A92	41	Single	47	Single	-0.029877	8.222667e-01	1
BR130827TASK0002OUTPUT	C50A51_C50A92	41	Single	50	Single	-0.175503	1.875887e-01	1
BR130827TASK0002OUTPUT	C50A51_C50A92	41	Single	53	Single	-0.028222	8.334391e-01	1
BR130827TASK0002OUTPUT	C50A51_C50A92	41	Single	55	Single	0.040868	7.585988e-01	1
BR130827TASK0002OUTPUT	C50A51_C50A92	41	Single	6	Single	0.161307	2.222655e-01	2
BR130827TASK0002OUTPUT	C50A51_C50A92	41	Single	65	Single	0.126462	3.441761e-01	2
BR130827TASK0002OUTPUT	C50A51_C50A92	41	Single	66	Single	0.101889	4.425587e-01	2
BR130827TASK0002OUTPUT	C50A51_C50A92	41	Single	7	Single	-0.108725	4.165558e-01	2
BR130827TASK0002OUTPUT	C50A51_C50A92	41	Single	80	Single	-0.164760	2.123943e-01	2
BR130827TASK0002OUTPUT	C50A51_C50A92	41	Single	81	Single	0.303231	1.956488e-02	1
BR130827TASK0002OUTPUT	C50A51_C50A92	41	Single	85	Single	0.233484	7.511886e-02	1
BR130827TASK0002OUTPUT	C50A51_C50A92	42	Single	46	Single	0.050370	7.047921e-01	1
BR130827TASK0002OUTPUT	C50A51_C50A92	42	Single	47	Single	0.063963	6.303078e-01	1
BR130827TASK0002OUTPUT	C50A51_C50A92	42	Single	50	Single	0.017657	8.953343e-01	1
BR130827TASK0002OUTPUT	C50A51_C50A92	42	Single	53	Single	0.022611	8.662121e-01	1
BR130827TASK0002OUTPUT	C50A51_C50A92	42	Single	55	Single	-0.106301	4.229474e-01	1
BR130827TASK0002OUTPUT	C50A51_C50A92	42	Single	6	Single	0.194177	1.405748e-01	2
BR130827TASK0002OUTPUT	C50A51_C50A92	42	Single	65	Single	-0.023044	8.636730e-01	2
BR130827TASK0002OUTPUT	C50A51_C50A92	42	Single	66	Single	-0.100804	4.474563e-01	2
BR130827TASK0002OUTPUT	C50A51_C50A92	42	Single	7	Single	-0.319234	1.458303e-02	2
BR130827TASK0002OUTPUT	C50A51_C50A92	42	Single	80	Single	-0.053955	6.848393e-01	2
BR130827TASK0002OUTPUT	C50A51_C50A92	42	Single	81	Single	0.207183	1.153750e-01	1
BR130827TASK0002OUTPUT	C50A51_C50A92	42	Single	85	Single	0.064521	6.273249e-01	1
BR130827TASK0002OUTPUT	C50A51_C50A92	46	Single	47	Single	0.064817	6.257390e-01	1
BR130827TASK0002OUTPUT	C50A51_C50A92	46	Single	50	Single	0.009049	9.462530e-01	1
BR130827TASK0002OUTPUT	C50A51_C50A92	46	Single	53	Single	-0.042887	7.492297e-01	1
BR130827TASK0002OUTPUT	C50A51_C50A92	46	Single	55	Single	0.230073	7.959920e-02	1
BR130827TASK0002OUTPUT	C50A51_C50A92	46	Single	6	Single	0.178959	1.750434e-01	2
BR130827TASK0002OUTPUT	C50A51_C50A92	46	Single	65	Single	-0.030158	8.221919e-01	2
BR130827TASK0002OUTPUT	C50A51_C50A92	46	Single	66	Single	0.115298	3.845327e-01	2
BR130827TASK0002OUTPUT	C50A51_C50A92	46	Single	7	Single	0.159609	2.313950e-01	2
BR130827TASK0002OUTPUT	C50A51_C50A92	46	Single	80	Single	-0.012830	9.231659e-01	2
BR130827TASK0002OUTPUT	C50A51_C50A92	46	Single	81	Single	0.363664	4.636957e-03	1
BR130827TASK0002OUTPUT	C50A51_C50A92	46	Single	85	Single	0.179674	1.732974e-01	1
BR130827TASK0002OUTPUT	C50A51_C50A92	47	Single	50	Single	-0.022619	8.661642e-01	1
BR130827TASK0002OUTPUT	C50A51_C50A92	47	Single	53	Single	-0.165213	2.152089e-01	1
BR130827TASK0002OUTPUT	C50A51_C50A92	47	Single	55	Single	0.254240	5.200039e-02	1
BR130827TASK0002OUTPUT	C50A51_C50A92	47	Single	6	Single	-0.056766	6.693500e-01	2
BR130827TASK0002OUTPUT	C50A51_C50A92	47	Single	65	Single	0.168765	2.053699e-01	2
BR130827TASK0002OUTPUT	C50A51_C50A92	47	Single	66	Single	0.394188	2.007237e-03	2
BR130827TASK0002OUTPUT	C50A51_C50A92	47	Single	7	Single	-0.064950	6.281123e-01	2
BR130827TASK0002OUTPUT	C50A51_C50A92	47	Single	80	Single	-0.077325	5.604953e-01	2
BR130827TASK0002OUTPUT	C50A51_C50A92	47	Single	81	Single	0.180101	1.722621e-01	1
BR130827TASK0002OUTPUT	C50A51_C50A92	47	Single	85	Single	-0.110817	4.033985e-01	1
BR130827TASK0002OUTPUT	C50A51_C50A92	50	Single	53	Single	0.124982	3.542771e-01	1
BR130827TASK0002OUTPUT	C50A51_C50A92	50	Single	55	Single	-0.090387	4.998265e-01	1
BR130827TASK0002OUTPUT	C50A51_C50A92	50	Single	6	Single	0.017503	8.962459e-01	2
BR130827TASK0002OUTPUT	C50A51_C50A92	50	Single	65	Single	0.070944	5.999906e-01	2
BR130827TASK0002OUTPUT	C50A51_C50A92	50	Single	66	Single	-0.216012	1.034027e-01	2
BR130827TASK0002OUTPUT	C50A51_C50A92	50	Single	7	Single	-0.150371	2.642145e-01	2
BR130827TASK0002OUTPUT	C50A51_C50A92	50	Single	80	Single	-0.178065	1.811254e-01	2
BR130827TASK0002OUTPUT	C50A51_C50A92	50	Single	81	Single	0.227488	8.590973e-02	1
BR130827TASK0002OUTPUT	C50A51_C50A92	50	Single	85	Single	0.147352	2.696754e-01	1
BR130827TASK0002OUTPUT	C50A51_C50A92	53	Single	55	Single	-0.036192	7.873780e-01	1
BR130827TASK0002OUTPUT	C50A51_C50A92	53	Single	6	Single	-0.028446	8.321339e-01	2
BR130827TASK0002OUTPUT	C50A51_C50A92	53	Single	65	Single	0.087733	5.125487e-01	2
BR130827TASK0002OUTPUT	C50A51_C50A92	53	Single	66	Single	-0.188008	1.575678e-01	2
BR130827TASK0002OUTPUT	C50A51_C50A92	53	Single	7	Single	-0.149148	2.681628e-01	2
BR130827TASK0002OUTPUT	C50A51_C50A92	53	Single	80	Single	0.304709	2.003539e-02	2
BR130827TASK0002OUTPUT	C50A51_C50A92	53	Single	81	Single	0.021427	8.731601e-01	1
BR130827TASK0002OUTPUT	C50A51_C50A92	53	Single	85	Single	-0.166128	2.126407e-01	1
BR130827TASK0002OUTPUT	C50A51_C50A92	55	Single	6	Single	-0.153357	2.461995e-01	2
BR130827TASK0002OUTPUT	C50A51_C50A92	55	Single	65	Single	0.189190	1.549258e-01	2
BR130827TASK0002OUTPUT	C50A51_C50A92	55	Single	66	Single	0.153700	2.451320e-01	2
BR130827TASK0002OUTPUT	C50A51_C50A92	55	Single	7	Single	0.133907	3.162811e-01	2
BR130827TASK0002OUTPUT	C50A51_C50A92	55	Single	80	Single	0.105718	4.255115e-01	2
BR130827TASK0002OUTPUT	C50A51_C50A92	55	Single	81	Single	0.178617	1.758829e-01	1
BR130827TASK0002OUTPUT	C50A51_C50A92	55	Single	85	Single	-0.116654	3.789271e-01	1
BR130827TASK0002OUTPUT	C50A51_C50A92	6	Single	65	Single	0.088668	5.080484e-01	1
BR130827TASK0002OUTPUT	C50A51_C50A92	6	Single	66	Single	0.106021	4.241760e-01	1
BR130827TASK0002OUTPUT	C50A51_C50A92	6	Single	7	Single	-0.304067	2.031169e-02	1
BR130827TASK0002OUTPUT	C50A51_C50A92	6	Single	80	Single	-0.003374	9.797691e-01	1
BR130827TASK0002OUTPUT	C50A51_C50A92	6	Single	81	Single	0.053796	6.857225e-01	2
BR130827TASK0002OUTPUT	C50A51_C50A92	6	Single	85	Single	0.022297	8.668819e-01	2
BR130827TASK0002OUTPUT	C50A51_C50A92	65	Single	66	Single	0.131014	3.269452e-01	1
BR130827TASK0002OUTPUT	C50A51_C50A92	65	Single	7	Single	0.033661	8.036909e-01	1
BR130827TASK0002OUTPUT	C50A51_C50A92	65	Single	80	Single	-0.094221	4.817341e-01	1
BR130827TASK0002OUTPUT	C50A51_C50A92	65	Single	81	Single	0.078054	5.603011e-01	2
BR130827TASK0002OUTPUT	C50A51_C50A92	65	Single	85	Single	-0.164833	2.162795e-01	2
BR130827TASK0002OUTPUT	C50A51_C50A92	66	Single	7	Single	0.239880	6.972688e-02	1
BR130827TASK0002OUTPUT	C50A51_C50A92	66	Single	80	Single	0.006576	9.605769e-01	1
BR130827TASK0002OUTPUT	C50A51_C50A92	66	Single	81	Single	0.085345	5.204230e-01	2
BR130827TASK0002OUTPUT	C50A51_C50A92	66	Single	85	Single	0.123684	3.506649e-01	2
BR130827TASK0002OUTPUT	C50A51_C50A92	7	Single	80	Single	0.152664	2.525965e-01	1
BR130827TASK0002OUTPUT	C50A51_C50A92	7	Single	81	Single	-0.001020	9.939359e-01	2
BR130827TASK0002OUTPUT	C50A51_C50A92	7	Single	85	Single	0.032374	8.093597e-01	2
BR130827TASK0002OUTPUT	C50A51_C50A92	80	Single	81	Single	-0.110175	4.061451e-01	2
BR130827TASK0002OUTPUT	C50A51_C50A92	80	Single	85	Single	-0.098953	4.558845e-01	2
BR130827TASK0002OUTPUT	C50A51_C50A92	81	Single	85	Single	0.260408	4.637706e-02	1
BR130827TASK0002OUTPUT	C50A91_C50A52	10	Single	11	Single	0.162307	2.867711e-01	1
BR130827TASK0002OUTPUT	C50A91_C50A52	10	Single	3	Single	0.145655	3.397325e-01	1
BR130827TASK0002OUTPUT	C50A91_C50A52	10	Single	33	Single	0.166463	2.744403e-01	1
BR130827TASK0002OUTPUT	C50A91_C50A52	10	Single	35	Single	0.004298	9.776481e-01	1
BR130827TASK0002OUTPUT	C50A91_C50A52	10	Single	36	Single	0.056568	7.120640e-01	1
BR130827TASK0002OUTPUT	C50A91_C50A52	10	Single	37	Single	-0.041231	7.904416e-01	1
BR130827TASK0002OUTPUT	C50A91_C50A52	10	Single	42	Single	0.050752	7.435414e-01	2
BR130827TASK0002OUTPUT	C50A91_C50A52	10	Single	43	Single	0.135173	3.759814e-01	2
BR130827TASK0002OUTPUT	C50A91_C50A52	10	Single	44	Single	0.094767	5.357705e-01	2
BR130827TASK0002OUTPUT	C50A91_C50A52	10	Single	45	Single	-0.059567	7.009145e-01	2
BR130827TASK0002OUTPUT	C50A91_C50A52	10	Single	46	Single	0.213383	1.593075e-01	2
BR130827TASK0002OUTPUT	C50A91_C50A52	10	Single	48	Single	0.020747	8.923972e-01	2
BR130827TASK0002OUTPUT	C50A91_C50A52	10	Single	49	Single	-0.010336	9.462750e-01	2
BR130827TASK0002OUTPUT	C50A91_C50A52	10	Single	5	Single	0.041040	7.889546e-01	1
BR130827TASK0002OUTPUT	C50A91_C50A52	10	Single	50	Single	-0.129519	3.964545e-01	2
BR130827TASK0002OUTPUT	C50A91_C50A52	10	Single	52	Single	-0.058084	7.046937e-01	2
BR130827TASK0002OUTPUT	C50A91_C50A52	10	Single	55	Single	-0.100313	5.120547e-01	2
BR130827TASK0002OUTPUT	C50A91_C50A52	10	Single	6	Single	0.157078	3.085434e-01	1
BR130827TASK0002OUTPUT	C50A91_C50A52	10	Single	68	Single	0.138097	3.656463e-01	1
BR130827TASK0002OUTPUT	C50A91_C50A52	10	Single	7	Single	-0.072910	6.340972e-01	1
BR130827TASK0002OUTPUT	C50A91_C50A52	10	Single	8	Single	0.209907	1.663740e-01	1
BR130827TASK0002OUTPUT	C50A91_C50A52	10	Single	80	Single	0.004353	9.773618e-01	1
BR130827TASK0002OUTPUT	C50A91_C50A52	10	Single	81	Single	0.002743	9.857329e-01	2
BR130827TASK0002OUTPUT	C50A91_C50A52	11	Single	3	Single	-0.010809	9.438198e-01	1
BR130827TASK0002OUTPUT	C50A91_C50A52	11	Single	33	Single	0.165796	2.763971e-01	1
BR130827TASK0002OUTPUT	C50A91_C50A52	11	Single	35	Single	-0.046233	7.629742e-01	1
BR130827TASK0002OUTPUT	C50A91_C50A52	11	Single	36	Single	0.221757	1.431870e-01	1
BR130827TASK0002OUTPUT	C50A91_C50A52	11	Single	37	Single	0.154909	3.153563e-01	1
BR130827TASK0002OUTPUT	C50A91_C50A52	11	Single	42	Single	0.130976	3.967465e-01	2
BR130827TASK0002OUTPUT	C50A91_C50A52	11	Single	43	Single	-0.130069	3.944330e-01	2
BR130827TASK0002OUTPUT	C50A91_C50A52	11	Single	44	Single	-0.157836	3.004296e-01	2
BR130827TASK0002OUTPUT	C50A91_C50A52	11	Single	45	Single	0.031403	8.396361e-01	2
BR130827TASK0002OUTPUT	C50A91_C50A52	11	Single	46	Single	0.242880	1.079186e-01	2
BR130827TASK0002OUTPUT	C50A91_C50A52	11	Single	48	Single	0.021936	8.862707e-01	2
BR130827TASK0002OUTPUT	C50A91_C50A52	11	Single	49	Single	0.092254	5.466872e-01	2
BR130827TASK0002OUTPUT	C50A91_C50A52	11	Single	5	Single	0.036900	8.098249e-01	1
BR130827TASK0002OUTPUT	C50A91_C50A52	11	Single	50	Single	-0.045183	7.682078e-01	2
BR130827TASK0002OUTPUT	C50A91_C50A52	11	Single	52	Single	0.061972	6.859100e-01	2
BR130827TASK0002OUTPUT	C50A91_C50A52	11	Single	55	Single	0.155632	3.073172e-01	2
BR130827TASK0002OUTPUT	C50A91_C50A52	11	Single	6	Single	0.305455	4.376822e-02	1
BR130827TASK0002OUTPUT	C50A91_C50A52	11	Single	68	Single	-0.051186	7.384356e-01	1
BR130827TASK0002OUTPUT	C50A91_C50A52	11	Single	7	Single	0.166662	2.738590e-01	1
BR130827TASK0002OUTPUT	C50A91_C50A52	11	Single	8	Single	0.227039	1.336586e-01	1
BR130827TASK0002OUTPUT	C50A91_C50A52	11	Single	80	Single	-0.108998	4.760109e-01	1
BR130827TASK0002OUTPUT	C50A91_C50A52	11	Single	81	Single	0.032811	8.305745e-01	2
BR130827TASK0002OUTPUT	C50A91_C50A52	3	Single	33	Single	0.305878	4.101127e-02	1
BR130827TASK0002OUTPUT	C50A91_C50A52	3	Single	35	Single	0.331938	2.590508e-02	1
BR130827TASK0002OUTPUT	C50A91_C50A52	3	Single	36	Single	0.514039	3.039719e-04	1
BR130827TASK0002OUTPUT	C50A91_C50A52	3	Single	37	Single	-0.143135	3.539783e-01	1
BR130827TASK0002OUTPUT	C50A91_C50A52	3	Single	42	Single	-0.142151	3.573303e-01	2
BR130827TASK0002OUTPUT	C50A91_C50A52	3	Single	43	Single	-0.005971	9.689500e-01	2
BR130827TASK0002OUTPUT	C50A91_C50A52	3	Single	44	Single	-0.280745	6.175323e-02	2
BR130827TASK0002OUTPUT	C50A91_C50A52	3	Single	45	Single	-0.059078	7.032558e-01	2
BR130827TASK0002OUTPUT	C50A91_C50A52	3	Single	46	Single	0.059624	6.972306e-01	2
BR130827TASK0002OUTPUT	C50A91_C50A52	3	Single	48	Single	-0.079448	6.039161e-01	2
BR130827TASK0002OUTPUT	C50A91_C50A52	3	Single	49	Single	0.245974	1.033670e-01	2
BR130827TASK0002OUTPUT	C50A91_C50A52	3	Single	5	Single	0.176168	2.470288e-01	1
BR130827TASK0002OUTPUT	C50A91_C50A52	3	Single	50	Single	-0.161968	2.877916e-01	2
BR130827TASK0002OUTPUT	C50A91_C50A52	3	Single	52	Single	0.261670	8.250434e-02	2
BR130827TASK0002OUTPUT	C50A91_C50A52	3	Single	55	Single	-0.156512	3.045557e-01	2
BR130827TASK0002OUTPUT	C50A91_C50A52	3	Single	6	Single	-0.028292	8.553436e-01	1
BR130827TASK0002OUTPUT	C50A91_C50A52	3	Single	68	Single	-0.204431	1.779649e-01	1
BR130827TASK0002OUTPUT	C50A91_C50A52	3	Single	7	Single	-0.219036	1.482852e-01	1
BR130827TASK0002OUTPUT	C50A91_C50A52	3	Single	8	Single	0.025876	8.660111e-01	1
BR130827TASK0002OUTPUT	C50A91_C50A52	3	Single	80	Single	-0.053511	7.270042e-01	1
BR130827TASK0002OUTPUT	C50A91_C50A52	3	Single	81	Single	-0.003067	9.840450e-01	2
BR130827TASK0002OUTPUT	C50A91_C50A52	33	Single	35	Single	0.560403	6.242972e-05	1
BR130827TASK0002OUTPUT	C50A91_C50A52	33	Single	36	Single	0.419848	4.089767e-03	1
BR130827TASK0002OUTPUT	C50A91_C50A52	33	Single	37	Single	-0.011958	9.385924e-01	1
BR130827TASK0002OUTPUT	C50A91_C50A52	33	Single	42	Single	-0.075157	6.277697e-01	2
BR130827TASK0002OUTPUT	C50A91_C50A52	33	Single	43	Single	-0.241164	1.105096e-01	2
BR130827TASK0002OUTPUT	C50A91_C50A52	33	Single	44	Single	-0.184944	2.238872e-01	2
BR130827TASK0002OUTPUT	C50A91_C50A52	33	Single	45	Single	0.037234	8.103663e-01	2
BR130827TASK0002OUTPUT	C50A91_C50A52	33	Single	46	Single	0.108763	4.769701e-01	2
BR130827TASK0002OUTPUT	C50A91_C50A52	33	Single	48	Single	0.227286	1.332244e-01	2
BR130827TASK0002OUTPUT	C50A91_C50A52	33	Single	49	Single	0.262755	8.119412e-02	2
BR130827TASK0002OUTPUT	C50A91_C50A52	33	Single	5	Single	-0.094311	5.377415e-01	1
BR130827TASK0002OUTPUT	C50A91_C50A52	33	Single	50	Single	-0.176483	2.461725e-01	2
BR130827TASK0002OUTPUT	C50A91_C50A52	33	Single	52	Single	0.250466	9.702204e-02	2
BR130827TASK0002OUTPUT	C50A91_C50A52	33	Single	55	Single	-0.004252	9.778847e-01	2
BR130827TASK0002OUTPUT	C50A91_C50A52	33	Single	6	Single	-0.009444	9.514857e-01	1
BR130827TASK0002OUTPUT	C50A91_C50A52	33	Single	68	Single	-0.084137	5.826612e-01	1
BR130827TASK0002OUTPUT	C50A91_C50A52	33	Single	7	Single	0.271920	7.076462e-02	1
BR130827TASK0002OUTPUT	C50A91_C50A52	33	Single	8	Single	0.014663	9.238396e-01	1
BR130827TASK0002OUTPUT	C50A91_C50A52	33	Single	80	Single	-0.249155	9.884194e-02	1
BR130827TASK0002OUTPUT	C50A91_C50A52	33	Single	81	Single	-0.215050	1.559963e-01	2
BR130827TASK0002OUTPUT	C50A91_C50A52	35	Single	36	Single	0.505936	3.918320e-04	1
BR130827TASK0002OUTPUT	C50A91_C50A52	35	Single	37	Single	0.137591	3.731196e-01	1
BR130827TASK0002OUTPUT	C50A91_C50A52	35	Single	42	Single	-0.121457	4.322337e-01	2
BR130827TASK0002OUTPUT	C50A91_C50A52	35	Single	43	Single	-0.098297	5.206131e-01	2
BR130827TASK0002OUTPUT	C50A91_C50A52	35	Single	44	Single	-0.014483	9.247694e-01	2
BR130827TASK0002OUTPUT	C50A91_C50A52	35	Single	45	Single	0.140895	3.616395e-01	2
BR130827TASK0002OUTPUT	C50A91_C50A52	35	Single	46	Single	-0.185647	2.221001e-01	2
BR130827TASK0002OUTPUT	C50A91_C50A52	35	Single	48	Single	0.119551	4.340858e-01	2
BR130827TASK0002OUTPUT	C50A91_C50A52	35	Single	49	Single	0.278966	6.349161e-02	2
BR130827TASK0002OUTPUT	C50A91_C50A52	35	Single	5	Single	0.057560	7.072380e-01	1
BR130827TASK0002OUTPUT	C50A91_C50A52	35	Single	50	Single	-0.284204	5.848162e-02	2
BR130827TASK0002OUTPUT	C50A91_C50A52	35	Single	52	Single	0.173469	2.544580e-01	2
BR130827TASK0002OUTPUT	C50A91_C50A52	35	Single	55	Single	-0.226591	1.344487e-01	2
BR130827TASK0002OUTPUT	C50A91_C50A52	35	Single	6	Single	-0.258330	9.043476e-02	1
BR130827TASK0002OUTPUT	C50A91_C50A52	35	Single	68	Single	-0.004510	9.765408e-01	1
BR130827TASK0002OUTPUT	C50A91_C50A52	35	Single	7	Single	0.098225	5.209225e-01	1
BR130827TASK0002OUTPUT	C50A91_C50A52	35	Single	8	Single	-0.122621	4.222900e-01	1
BR130827TASK0002OUTPUT	C50A91_C50A52	35	Single	80	Single	-0.153253	3.148612e-01	1
BR130827TASK0002OUTPUT	C50A91_C50A52	35	Single	81	Single	-0.455754	1.654371e-03	2
BR130827TASK0002OUTPUT	C50A91_C50A52	36	Single	37	Single	0.125638	4.164337e-01	1
BR130827TASK0002OUTPUT	C50A91_C50A52	36	Single	42	Single	-0.135964	3.788523e-01	2
BR130827TASK0002OUTPUT	C50A91_C50A52	36	Single	43	Single	-0.232908	1.236369e-01	2
BR130827TASK0002OUTPUT	C50A91_C50A52	36	Single	44	Single	-0.320735	3.170407e-02	2
BR130827TASK0002OUTPUT	C50A91_C50A52	36	Single	45	Single	0.198060	1.974787e-01	2
BR130827TASK0002OUTPUT	C50A91_C50A52	36	Single	46	Single	-0.047739	7.554921e-01	2
BR130827TASK0002OUTPUT	C50A91_C50A52	36	Single	48	Single	0.135481	3.748831e-01	2
BR130827TASK0002OUTPUT	C50A91_C50A52	36	Single	49	Single	0.264841	7.872035e-02	2
BR130827TASK0002OUTPUT	C50A91_C50A52	36	Single	5	Single	0.105621	4.898634e-01	1
BR130827TASK0002OUTPUT	C50A91_C50A52	36	Single	50	Single	-0.245190	1.045068e-01	2
BR130827TASK0002OUTPUT	C50A91_C50A52	36	Single	52	Single	0.288868	5.429101e-02	2
BR130827TASK0002OUTPUT	C50A91_C50A52	36	Single	55	Single	-0.098213	5.209707e-01	2
BR130827TASK0002OUTPUT	C50A91_C50A52	36	Single	6	Single	-0.035196	8.205713e-01	1
BR130827TASK0002OUTPUT	C50A91_C50A52	36	Single	68	Single	-0.024879	8.711322e-01	1
BR130827TASK0002OUTPUT	C50A91_C50A52	36	Single	7	Single	0.192523	2.051425e-01	1
BR130827TASK0002OUTPUT	C50A91_C50A52	36	Single	8	Single	0.045250	7.678773e-01	1
BR130827TASK0002OUTPUT	C50A91_C50A52	36	Single	80	Single	-0.116053	4.477508e-01	1
BR130827TASK0002OUTPUT	C50A91_C50A52	36	Single	81	Single	-0.146983	3.352999e-01	2
BR130827TASK0002OUTPUT	C50A91_C50A52	37	Single	42	Single	-0.089379	5.686963e-01	2
BR130827TASK0002OUTPUT	C50A91_C50A52	37	Single	43	Single	-0.043868	7.773731e-01	2
BR130827TASK0002OUTPUT	C50A91_C50A52	37	Single	44	Single	-0.176249	2.524426e-01	2
BR130827TASK0002OUTPUT	C50A91_C50A52	37	Single	45	Single	-0.107470	4.927422e-01	2
BR130827TASK0002OUTPUT	C50A91_C50A52	37	Single	46	Single	-0.373097	1.261712e-02	2
BR130827TASK0002OUTPUT	C50A91_C50A52	37	Single	48	Single	-0.209698	1.718819e-01	2
BR130827TASK0002OUTPUT	C50A91_C50A52	37	Single	49	Single	-0.034169	8.257233e-01	2
BR130827TASK0002OUTPUT	C50A91_C50A52	37	Single	5	Single	0.069789	6.526004e-01	1
BR130827TASK0002OUTPUT	C50A91_C50A52	37	Single	50	Single	0.037449	8.092918e-01	2
BR130827TASK0002OUTPUT	C50A91_C50A52	37	Single	52	Single	-0.078488	6.125600e-01	2
BR130827TASK0002OUTPUT	C50A91_C50A52	37	Single	55	Single	0.022408	8.852014e-01	2
BR130827TASK0002OUTPUT	C50A91_C50A52	37	Single	6	Single	0.108304	4.893742e-01	1
BR130827TASK0002OUTPUT	C50A91_C50A52	37	Single	68	Single	0.025183	8.710992e-01	1
BR130827TASK0002OUTPUT	C50A91_C50A52	37	Single	7	Single	-0.038962	8.017369e-01	1
BR130827TASK0002OUTPUT	C50A91_C50A52	37	Single	8	Single	-0.012727	9.346489e-01	1
BR130827TASK0002OUTPUT	C50A91_C50A52	37	Single	80	Single	-0.177592	2.487883e-01	1
BR130827TASK0002OUTPUT	C50A91_C50A52	37	Single	81	Single	-0.162165	2.929383e-01	2
BR130827TASK0002OUTPUT	C50A91_C50A52	42	Single	43	Single	0.235028	1.246075e-01	1
BR130827TASK0002OUTPUT	C50A91_C50A52	42	Single	44	Single	0.340309	2.380236e-02	1
BR130827TASK0002OUTPUT	C50A91_C50A52	42	Single	45	Single	-0.119492	4.453383e-01	1
BR130827TASK0002OUTPUT	C50A91_C50A52	42	Single	46	Single	0.075173	6.276974e-01	1
BR130827TASK0002OUTPUT	C50A91_C50A52	42	Single	48	Single	-0.031368	8.398126e-01	1
BR130827TASK0002OUTPUT	C50A91_C50A52	42	Single	49	Single	0.017238	9.115677e-01	1
BR130827TASK0002OUTPUT	C50A91_C50A52	42	Single	5	Single	-0.267799	7.883362e-02	2
BR130827TASK0002OUTPUT	C50A91_C50A52	42	Single	50	Single	0.016591	9.148773e-01	1
BR130827TASK0002OUTPUT	C50A91_C50A52	42	Single	52	Single	0.211948	1.672227e-01	1
BR130827TASK0002OUTPUT	C50A91_C50A52	42	Single	55	Single	0.059752	7.000266e-01	1
BR130827TASK0002OUTPUT	C50A91_C50A52	42	Single	6	Single	-0.109504	4.845430e-01	2
BR130827TASK0002OUTPUT	C50A91_C50A52	42	Single	68	Single	0.302689	4.581044e-02	2
BR130827TASK0002OUTPUT	C50A91_C50A52	42	Single	7	Single	0.091393	5.551811e-01	2
BR130827TASK0002OUTPUT	C50A91_C50A52	42	Single	8	Single	-0.078184	6.139396e-01	2
BR130827TASK0002OUTPUT	C50A91_C50A52	42	Single	80	Single	-0.079984	6.057800e-01	2
BR130827TASK0002OUTPUT	C50A91_C50A52	42	Single	81	Single	0.154838	3.155795e-01	1
BR130827TASK0002OUTPUT	C50A91_C50A52	43	Single	44	Single	0.127827	4.027030e-01	1
BR130827TASK0002OUTPUT	C50A91_C50A52	43	Single	45	Single	-0.182686	2.352536e-01	1
BR130827TASK0002OUTPUT	C50A91_C50A52	43	Single	46	Single	0.207790	1.707878e-01	1
BR130827TASK0002OUTPUT	C50A91_C50A52	43	Single	48	Single	0.152114	3.185128e-01	1
BR130827TASK0002OUTPUT	C50A91_C50A52	43	Single	49	Single	0.107432	4.824073e-01	1
BR130827TASK0002OUTPUT	C50A91_C50A52	43	Single	5	Single	-0.041504	7.866216e-01	2
BR130827TASK0002OUTPUT	C50A91_C50A52	43	Single	50	Single	0.094555	5.366842e-01	1
BR130827TASK0002OUTPUT	C50A91_C50A52	43	Single	52	Single	-0.173949	2.531256e-01	1
BR130827TASK0002OUTPUT	C50A91_C50A52	43	Single	55	Single	-0.130312	3.935461e-01	1
BR130827TASK0002OUTPUT	C50A91_C50A52	43	Single	6	Single	-0.040925	7.919622e-01	2
BR130827TASK0002OUTPUT	C50A91_C50A52	43	Single	68	Single	-0.056430	7.127346e-01	2
BR130827TASK0002OUTPUT	C50A91_C50A52	43	Single	7	Single	-0.097127	5.256117e-01	2
BR130827TASK0002OUTPUT	C50A91_C50A52	43	Single	8	Single	-0.493060	5.791554e-04	2
BR130827TASK0002OUTPUT	C50A91_C50A52	43	Single	80	Single	-0.110261	4.708844e-01	2
BR130827TASK0002OUTPUT	C50A91_C50A52	43	Single	81	Single	0.094076	5.387608e-01	1
BR130827TASK0002OUTPUT	C50A91_C50A52	44	Single	45	Single	-0.131170	3.960408e-01	1
BR130827TASK0002OUTPUT	C50A91_C50A52	44	Single	46	Single	-0.163934	2.819026e-01	1
BR130827TASK0002OUTPUT	C50A91_C50A52	44	Single	48	Single	0.055600	7.167855e-01	1
BR130827TASK0002OUTPUT	C50A91_C50A52	44	Single	49	Single	0.050337	7.426257e-01	1
BR130827TASK0002OUTPUT	C50A91_C50A52	44	Single	5	Single	0.018414	9.044356e-01	2
BR130827TASK0002OUTPUT	C50A91_C50A52	44	Single	50	Single	0.118921	4.365301e-01	1
BR130827TASK0002OUTPUT	C50A91_C50A52	44	Single	52	Single	0.086253	5.731813e-01	1
BR130827TASK0002OUTPUT	C50A91_C50A52	44	Single	55	Single	-0.131344	3.897763e-01	1
BR130827TASK0002OUTPUT	C50A91_C50A52	44	Single	6	Single	-0.359117	1.666565e-02	2
BR130827TASK0002OUTPUT	C50A91_C50A52	44	Single	68	Single	0.218206	1.498690e-01	2
BR130827TASK0002OUTPUT	C50A91_C50A52	44	Single	7	Single	-0.173365	2.547492e-01	2
BR130827TASK0002OUTPUT	C50A91_C50A52	44	Single	8	Single	-0.148936	3.288457e-01	2
BR130827TASK0002OUTPUT	C50A91_C50A52	44	Single	80	Single	-0.003300	9.828362e-01	2
BR130827TASK0002OUTPUT	C50A91_C50A52	44	Single	81	Single	0.288958	5.421300e-02	1
BR130827TASK0002OUTPUT	C50A91_C50A52	45	Single	46	Single	0.212569	1.659540e-01	1
BR130827TASK0002OUTPUT	C50A91_C50A52	45	Single	48	Single	0.180612	2.407021e-01	1
BR130827TASK0002OUTPUT	C50A91_C50A52	45	Single	49	Single	0.113603	4.627988e-01	1
BR130827TASK0002OUTPUT	C50A91_C50A52	45	Single	5	Single	-0.082791	5.931485e-01	2
BR130827TASK0002OUTPUT	C50A91_C50A52	45	Single	50	Single	-0.253483	9.686405e-02	1
BR130827TASK0002OUTPUT	C50A91_C50A52	45	Single	52	Single	-0.012056	9.380922e-01	1
BR130827TASK0002OUTPUT	C50A91_C50A52	45	Single	55	Single	-0.016669	9.144769e-01	1
BR130827TASK0002OUTPUT	C50A91_C50A52	45	Single	6	Single	-0.384928	1.080900e-02	2
BR130827TASK0002OUTPUT	C50A91_C50A52	45	Single	68	Single	-0.117589	4.471438e-01	2
BR130827TASK0002OUTPUT	C50A91_C50A52	45	Single	7	Single	0.219533	1.521920e-01	2
BR130827TASK0002OUTPUT	C50A91_C50A52	45	Single	8	Single	-0.179261	2.442970e-01	2
BR130827TASK0002OUTPUT	C50A91_C50A52	45	Single	80	Single	0.107274	4.882506e-01	2
BR130827TASK0002OUTPUT	C50A91_C50A52	45	Single	81	Single	-0.157192	3.081902e-01	1
BR130827TASK0002OUTPUT	C50A91_C50A52	46	Single	48	Single	0.155002	3.093029e-01	1
BR130827TASK0002OUTPUT	C50A91_C50A52	46	Single	49	Single	0.027043	8.600311e-01	1
BR130827TASK0002OUTPUT	C50A91_C50A52	46	Single	5	Single	0.113928	4.561655e-01	2
BR130827TASK0002OUTPUT	C50A91_C50A52	46	Single	50	Single	-0.073585	6.309553e-01	1
BR130827TASK0002OUTPUT	C50A91_C50A52	46	Single	52	Single	0.012544	9.348185e-01	1
BR130827TASK0002OUTPUT	C50A91_C50A52	46	Single	55	Single	0.268289	7.476230e-02	1
BR130827TASK0002OUTPUT	C50A91_C50A52	46	Single	6	Single	-0.104822	4.983009e-01	2
BR130827TASK0002OUTPUT	C50A91_C50A52	46	Single	68	Single	-0.163194	2.841098e-01	2
BR130827TASK0002OUTPUT	C50A91_C50A52	46	Single	7	Single	0.280820	6.168042e-02	2
BR130827TASK0002OUTPUT	C50A91_C50A52	46	Single	8	Single	-0.121458	4.267374e-01	2
BR130827TASK0002OUTPUT	C50A91_C50A52	46	Single	80	Single	0.098613	5.192684e-01	2
BR130827TASK0002OUTPUT	C50A91_C50A52	46	Single	81	Single	0.088511	5.631456e-01	1
BR130827TASK0002OUTPUT	C50A91_C50A52	48	Single	49	Single	0.487888	6.746956e-04	1
BR130827TASK0002OUTPUT	C50A91_C50A52	48	Single	5	Single	-0.069799	6.486736e-01	2
BR130827TASK0002OUTPUT	C50A91_C50A52	48	Single	50	Single	0.225759	1.359226e-01	1
BR130827TASK0002OUTPUT	C50A91_C50A52	48	Single	52	Single	0.111611	4.654357e-01	1
BR130827TASK0002OUTPUT	C50A91_C50A52	48	Single	55	Single	-0.043376	7.772370e-01	1
BR130827TASK0002OUTPUT	C50A91_C50A52	48	Single	6	Single	-0.121836	4.307885e-01	2
BR130827TASK0002OUTPUT	C50A91_C50A52	48	Single	68	Single	-0.363553	1.409600e-02	2
BR130827TASK0002OUTPUT	C50A91_C50A52	48	Single	7	Single	0.286422	5.645753e-02	2
BR130827TASK0002OUTPUT	C50A91_C50A52	48	Single	8	Single	-0.064077	6.758167e-01	2
BR130827TASK0002OUTPUT	C50A91_C50A52	48	Single	80	Single	-0.060905	6.910487e-01	2
BR130827TASK0002OUTPUT	C50A91_C50A52	48	Single	81	Single	-0.004679	9.756654e-01	1
BR130827TASK0002OUTPUT	C50A91_C50A52	49	Single	5	Single	-0.026912	8.607016e-01	2
BR130827TASK0002OUTPUT	C50A91_C50A52	49	Single	50	Single	0.155762	3.069065e-01	1
BR130827TASK0002OUTPUT	C50A91_C50A52	49	Single	52	Single	0.334619	2.465721e-02	1
BR130827TASK0002OUTPUT	C50A91_C50A52	49	Single	55	Single	0.141301	3.545176e-01	1
BR130827TASK0002OUTPUT	C50A91_C50A52	49	Single	6	Single	-0.253803	9.642871e-02	2
BR130827TASK0002OUTPUT	C50A91_C50A52	49	Single	68	Single	-0.134504	3.783719e-01	2
BR130827TASK0002OUTPUT	C50A91_C50A52	49	Single	7	Single	0.048638	7.510310e-01	2
BR130827TASK0002OUTPUT	C50A91_C50A52	49	Single	8	Single	-0.097208	5.252653e-01	2
BR130827TASK0002OUTPUT	C50A91_C50A52	49	Single	80	Single	-0.056413	7.128190e-01	2
BR130827TASK0002OUTPUT	C50A91_C50A52	49	Single	81	Single	-0.048237	7.530188e-01	1
BR130827TASK0002OUTPUT	C50A91_C50A52	5	Single	50	Single	-0.059387	6.983750e-01	2
BR130827TASK0002OUTPUT	C50A91_C50A52	5	Single	52	Single	-0.116510	4.459539e-01	2
BR130827TASK0002OUTPUT	C50A91_C50A52	5	Single	55	Single	0.019756	8.975068e-01	2
BR130827TASK0002OUTPUT	C50A91_C50A52	5	Single	6	Single	0.131654	3.942864e-01	1
BR130827TASK0002OUTPUT	C50A91_C50A52	5	Single	68	Single	-0.161497	2.892155e-01	1
BR130827TASK0002OUTPUT	C50A91_C50A52	5	Single	7	Single	-0.016482	9.144245e-01	1
BR130827TASK0002OUTPUT	C50A91_C50A52	5	Single	8	Single	0.068256	6.559496e-01	1
BR130827TASK0002OUTPUT	C50A91_C50A52	5	Single	80	Single	-0.046145	7.634148e-01	1
BR130827TASK0002OUTPUT	C50A91_C50A52	5	Single	81	Single	0.066657	6.635264e-01	2
BR130827TASK0002OUTPUT	C50A91_C50A52	50	Single	52	Single	0.059027	7.001213e-01	1
BR130827TASK0002OUTPUT	C50A91_C50A52	50	Single	55	Single	0.043247	7.778833e-01	1
BR130827TASK0002OUTPUT	C50A91_C50A52	50	Single	6	Single	0.034921	8.219508e-01	2
BR130827TASK0002OUTPUT	C50A91_C50A52	50	Single	68	Single	-0.263743	8.001466e-02	2
BR130827TASK0002OUTPUT	C50A91_C50A52	50	Single	7	Single	-0.036207	8.133369e-01	2
BR130827TASK0002OUTPUT	C50A91_C50A52	50	Single	8	Single	0.259590	8.506293e-02	2
BR130827TASK0002OUTPUT	C50A91_C50A52	50	Single	80	Single	-0.052147	7.337066e-01	2
BR130827TASK0002OUTPUT	C50A91_C50A52	50	Single	81	Single	0.198396	1.913969e-01	1
BR130827TASK0002OUTPUT	C50A91_C50A52	52	Single	55	Single	-0.014488	9.247435e-01	1
BR130827TASK0002OUTPUT	C50A91_C50A52	52	Single	6	Single	-0.166377	2.804126e-01	2
BR130827TASK0002OUTPUT	C50A91_C50A52	52	Single	68	Single	-0.102638	5.022744e-01	2
BR130827TASK0002OUTPUT	C50A91_C50A52	52	Single	7	Single	0.031446	8.375266e-01	2
BR130827TASK0002OUTPUT	C50A91_C50A52	52	Single	8	Single	0.055523	7.171611e-01	2
BR130827TASK0002OUTPUT	C50A91_C50A52	52	Single	80	Single	0.149670	3.264412e-01	2
BR130827TASK0002OUTPUT	C50A91_C50A52	52	Single	81	Single	0.177751	2.427400e-01	1
BR130827TASK0002OUTPUT	C50A91_C50A52	55	Single	6	Single	-0.211279	1.685982e-01	2
BR130827TASK0002OUTPUT	C50A91_C50A52	55	Single	68	Single	0.097523	5.239187e-01	2
BR130827TASK0002OUTPUT	C50A91_C50A52	55	Single	7	Single	0.209273	1.676874e-01	2
BR130827TASK0002OUTPUT	C50A91_C50A52	55	Single	8	Single	0.083840	5.839994e-01	2
BR130827TASK0002OUTPUT	C50A91_C50A52	55	Single	80	Single	0.004705	9.755318e-01	2
BR130827TASK0002OUTPUT	C50A91_C50A52	55	Single	81	Single	0.044637	7.709334e-01	1
BR130827TASK0002OUTPUT	C50A91_C50A52	6	Single	68	Single	0.026839	8.627014e-01	1
BR130827TASK0002OUTPUT	C50A91_C50A52	6	Single	7	Single	-0.140474	3.630877e-01	1
BR130827TASK0002OUTPUT	C50A91_C50A52	6	Single	8	Single	0.393969	8.144345e-03	1
BR130827TASK0002OUTPUT	C50A91_C50A52	6	Single	80	Single	-0.106980	4.894502e-01	1
BR130827TASK0002OUTPUT	C50A91_C50A52	6	Single	81	Single	0.161818	2.939875e-01	2
BR130827TASK0002OUTPUT	C50A91_C50A52	68	Single	7	Single	-0.145584	3.399701e-01	1
BR130827TASK0002OUTPUT	C50A91_C50A52	68	Single	8	Single	-0.091446	5.502185e-01	1
BR130827TASK0002OUTPUT	C50A91_C50A52	68	Single	80	Single	-0.060194	6.944765e-01	1
BR130827TASK0002OUTPUT	C50A91_C50A52	68	Single	81	Single	-0.011074	9.424466e-01	2
BR130827TASK0002OUTPUT	C50A91_C50A52	7	Single	8	Single	-0.094147	5.384523e-01	1
BR130827TASK0002OUTPUT	C50A91_C50A52	7	Single	80	Single	-0.216174	1.537934e-01	1
BR130827TASK0002OUTPUT	C50A91_C50A52	7	Single	81	Single	-0.138071	3.657367e-01	2
BR130827TASK0002OUTPUT	C50A91_C50A52	8	Single	80	Single	-0.020645	8.929220e-01	1
BR130827TASK0002OUTPUT	C50A91_C50A52	8	Single	81	Single	0.140384	3.576832e-01	2
BR130827TASK0002OUTPUT	C50A91_C50A52	80	Single	81	Single	-0.030981	8.398949e-01	2
BR130902TASK0001OUTPUT	C50A51_C50A92	1	Single	10	Single	0.096776	5.688141e-01	1
BR130902TASK0001OUTPUT	C50A51_C50A92	1	Single	2	Single	0.226484	1.776727e-01	1
BR130902TASK0001OUTPUT	C50A51_C50A92	1	Single	3	Single	0.241804	1.493444e-01	1
BR130902TASK0001OUTPUT	C50A51_C50A92	1	Single	33	Single	0.111944	5.094876e-01	1
BR130902TASK0001OUTPUT	C50A51_C50A92	1	Single	34	Single	0.043222	7.994919e-01	1
BR130902TASK0001OUTPUT	C50A51_C50A92	1	Single	36	Single	0.000833	9.960959e-01	1
BR130902TASK0001OUTPUT	C50A51_C50A92	1	Single	41	Single	0.008170	9.617212e-01	2
BR130902TASK0001OUTPUT	C50A51_C50A92	1	Single	42	Single	-0.164399	3.308937e-01	2
BR130902TASK0001OUTPUT	C50A51_C50A92	1	Single	44	Single	-0.047404	7.805450e-01	2
BR130902TASK0001OUTPUT	C50A51_C50A92	1	Single	48	Single	-0.007267	9.659528e-01	2
BR130902TASK0001OUTPUT	C50A51_C50A92	1	Single	50	Single	0.160586	3.423862e-01	2
BR130902TASK0001OUTPUT	C50A51_C50A92	1	Single	51	Single	0.181271	2.829516e-01	2
BR130902TASK0001OUTPUT	C50A51_C50A92	1	Single	52	Single	-0.029572	8.620676e-01	2
BR130902TASK0001OUTPUT	C50A51_C50A92	1	Single	53	Single	0.057835	7.338495e-01	2
BR130902TASK0001OUTPUT	C50A51_C50A92	1	Single	54	Single	0.222363	1.859054e-01	2
BR130902TASK0001OUTPUT	C50A51_C50A92	1	Single	55	Single	0.202456	2.294730e-01	2
BR130902TASK0001OUTPUT	C50A51_C50A92	1	Single	58	Single	0.020087	9.060675e-01	2
BR130902TASK0001OUTPUT	C50A51_C50A92	1	Single	6	Single	-0.003016	9.858651e-01	1
BR130902TASK0001OUTPUT	C50A51_C50A92	1	Single	65	Single	-0.102908	5.444537e-01	1
BR130902TASK0001OUTPUT	C50A51_C50A92	1	Single	66	Single	0.074123	6.628368e-01	1
BR130902TASK0001OUTPUT	C50A51_C50A92	1	Single	8	Single	-0.033586	8.435627e-01	1
BR130902TASK0001OUTPUT	C50A51_C50A92	1	Single	81	Single	0.018653	9.127454e-01	2
BR130902TASK0001OUTPUT	C50A51_C50A92	10	Single	2	Single	0.178031	2.917907e-01	1
BR130902TASK0001OUTPUT	C50A51_C50A92	10	Single	3	Single	0.053516	7.530810e-01	1
BR130902TASK0001OUTPUT	C50A51_C50A92	10	Single	33	Single	-0.058327	7.316718e-01	1
BR130902TASK0001OUTPUT	C50A51_C50A92	10	Single	34	Single	0.133862	4.296036e-01	1
BR130902TASK0001OUTPUT	C50A51_C50A92	10	Single	36	Single	0.033607	8.434656e-01	1
BR130902TASK0001OUTPUT	C50A51_C50A92	10	Single	41	Single	-0.107454	5.267220e-01	2
BR130902TASK0001OUTPUT	C50A51_C50A92	10	Single	42	Single	-0.097119	5.674350e-01	2
BR130902TASK0001OUTPUT	C50A51_C50A92	10	Single	44	Single	-0.274943	9.957294e-02	2
BR130902TASK0001OUTPUT	C50A51_C50A92	10	Single	48	Single	0.041763	8.061286e-01	2
BR130902TASK0001OUTPUT	C50A51_C50A92	10	Single	50	Single	0.142480	4.002194e-01	2
BR130902TASK0001OUTPUT	C50A51_C50A92	10	Single	51	Single	0.136232	4.214079e-01	2
BR130902TASK0001OUTPUT	C50A51_C50A92	10	Single	52	Single	0.013433	9.371038e-01	2
BR130902TASK0001OUTPUT	C50A51_C50A92	10	Single	53	Single	-0.297412	7.382532e-02	2
BR130902TASK0001OUTPUT	C50A51_C50A92	10	Single	54	Single	-0.241110	1.505512e-01	2
BR130902TASK0001OUTPUT	C50A51_C50A92	10	Single	55	Single	0.190018	2.599689e-01	2
BR130902TASK0001OUTPUT	C50A51_C50A92	10	Single	58	Single	-0.217648	1.956508e-01	2
BR130902TASK0001OUTPUT	C50A51_C50A92	10	Single	6	Single	0.159156	3.467576e-01	1
BR130902TASK0001OUTPUT	C50A51_C50A92	10	Single	65	Single	0.097476	5.660081e-01	1
BR130902TASK0001OUTPUT	C50A51_C50A92	10	Single	66	Single	-0.111871	5.097667e-01	1
BR130902TASK0001OUTPUT	C50A51_C50A92	10	Single	8	Single	-0.026973	8.740864e-01	1
BR130902TASK0001OUTPUT	C50A51_C50A92	10	Single	81	Single	-0.202646	2.290271e-01	2
BR130902TASK0001OUTPUT	C50A51_C50A92	2	Single	3	Single	0.023157	8.917866e-01	1
BR130902TASK0001OUTPUT	C50A51_C50A92	2	Single	33	Single	-0.072394	6.702532e-01	1
BR130902TASK0001OUTPUT	C50A51_C50A92	2	Single	34	Single	0.213133	2.053158e-01	1
BR130902TASK0001OUTPUT	C50A51_C50A92	2	Single	36	Single	-0.249255	1.368257e-01	1
BR130902TASK0001OUTPUT	C50A51_C50A92	2	Single	41	Single	0.179738	2.871122e-01	2
BR130902TASK0001OUTPUT	C50A51_C50A92	2	Single	42	Single	-0.169190	3.167990e-01	2
BR130902TASK0001OUTPUT	C50A51_C50A92	2	Single	44	Single	-0.061259	7.187166e-01	2
BR130902TASK0001OUTPUT	C50A51_C50A92	2	Single	48	Single	0.085816	6.135474e-01	2
BR130902TASK0001OUTPUT	C50A51_C50A92	2	Single	50	Single	0.225667	1.792829e-01	2
BR130902TASK0001OUTPUT	C50A51_C50A92	2	Single	51	Single	0.169819	3.149741e-01	2
BR130902TASK0001OUTPUT	C50A51_C50A92	2	Single	52	Single	-0.101231	5.510651e-01	2
BR130902TASK0001OUTPUT	C50A51_C50A92	2	Single	53	Single	-0.262298	1.168025e-01	2
BR130902TASK0001OUTPUT	C50A51_C50A92	2	Single	54	Single	0.035110	8.365556e-01	2
BR130902TASK0001OUTPUT	C50A51_C50A92	2	Single	55	Single	0.311557	6.050344e-02	2
BR130902TASK0001OUTPUT	C50A51_C50A92	2	Single	58	Single	-0.089138	5.998329e-01	2
BR130902TASK0001OUTPUT	C50A51_C50A92	2	Single	6	Single	0.164716	3.299497e-01	1
BR130902TASK0001OUTPUT	C50A51_C50A92	2	Single	65	Single	0.029908	8.605172e-01	1
BR130902TASK0001OUTPUT	C50A51_C50A92	2	Single	66	Single	0.147788	3.827115e-01	1
BR130902TASK0001OUTPUT	C50A51_C50A92	2	Single	8	Single	0.358644	2.927523e-02	1
BR130902TASK0001OUTPUT	C50A51_C50A92	2	Single	81	Single	0.432003	7.584564e-03	2
BR130902TASK0001OUTPUT	C50A51_C50A92	3	Single	33	Single	0.048226	7.768346e-01	1
BR130902TASK0001OUTPUT	C50A51_C50A92	3	Single	34	Single	0.167544	3.215964e-01	1
BR130902TASK0001OUTPUT	C50A51_C50A92	3	Single	36	Single	0.299033	7.219182e-02	1
BR130902TASK0001OUTPUT	C50A51_C50A92	3	Single	41	Single	-0.093515	5.819664e-01	2
BR130902TASK0001OUTPUT	C50A51_C50A92	3	Single	42	Single	0.040789	8.105699e-01	2
BR130902TASK0001OUTPUT	C50A51_C50A92	3	Single	44	Single	-0.014448	9.323621e-01	2
BR130902TASK0001OUTPUT	C50A51_C50A92	3	Single	48	Single	-0.005195	9.756573e-01	2
BR130902TASK0001OUTPUT	C50A51_C50A92	3	Single	50	Single	0.144943	3.920397e-01	2
BR130902TASK0001OUTPUT	C50A51_C50A92	3	Single	51	Single	0.312922	5.932663e-02	2
BR130902TASK0001OUTPUT	C50A51_C50A92	3	Single	52	Single	-0.089788	5.971648e-01	2
BR130902TASK0001OUTPUT	C50A51_C50A92	3	Single	53	Single	0.205899	2.214799e-01	2
BR130902TASK0001OUTPUT	C50A51_C50A92	3	Single	54	Single	0.227388	1.759017e-01	2
BR130902TASK0001OUTPUT	C50A51_C50A92	3	Single	55	Single	-0.185255	2.723268e-01	2
BR130902TASK0001OUTPUT	C50A51_C50A92	3	Single	58	Single	-0.082854	6.258884e-01	2
BR130902TASK0001OUTPUT	C50A51_C50A92	3	Single	6	Single	0.096702	5.691114e-01	1
BR130902TASK0001OUTPUT	C50A51_C50A92	3	Single	65	Single	0.032649	8.478761e-01	1
BR130902TASK0001OUTPUT	C50A51_C50A92	3	Single	66	Single	-0.237961	1.561189e-01	1
BR130902TASK0001OUTPUT	C50A51_C50A92	3	Single	8	Single	-0.015625	9.268669e-01	1
BR130902TASK0001OUTPUT	C50A51_C50A92	3	Single	81	Single	0.050450	7.668236e-01	2
BR130902TASK0001OUTPUT	C50A51_C50A92	33	Single	34	Single	0.243440	1.465270e-01	1
BR130902TASK0001OUTPUT	C50A51_C50A92	33	Single	36	Single	0.249506	1.364182e-01	1
BR130902TASK0001OUTPUT	C50A51_C50A92	33	Single	41	Single	-0.420746	9.512474e-03	2
BR130902TASK0001OUTPUT	C50A51_C50A92	33	Single	42	Single	-0.000403	9.981107e-01	2
BR130902TASK0001OUTPUT	C50A51_C50A92	33	Single	44	Single	0.164616	3.302467e-01	2
BR130902TASK0001OUTPUT	C50A51_C50A92	33	Single	48	Single	0.023529	8.900584e-01	2
BR130902TASK0001OUTPUT	C50A51_C50A92	33	Single	50	Single	-0.084326	6.197443e-01	2
BR130902TASK0001OUTPUT	C50A51_C50A92	33	Single	51	Single	-0.066836	6.942942e-01	2
BR130902TASK0001OUTPUT	C50A51_C50A92	33	Single	52	Single	0.190014	2.599800e-01	2
BR130902TASK0001OUTPUT	C50A51_C50A92	33	Single	53	Single	-0.011800	9.447370e-01	2
BR130902TASK0001OUTPUT	C50A51_C50A92	33	Single	54	Single	-0.066496	6.957760e-01	2
BR130902TASK0001OUTPUT	C50A51_C50A92	33	Single	55	Single	-0.022256	8.959756e-01	2
BR130902TASK0001OUTPUT	C50A51_C50A92	33	Single	58	Single	-0.164932	3.293071e-01	2
BR130902TASK0001OUTPUT	C50A51_C50A92	33	Single	6	Single	-0.003881	9.818134e-01	1
BR130902TASK0001OUTPUT	C50A51_C50A92	33	Single	65	Single	-0.222034	1.865746e-01	1
BR130902TASK0001OUTPUT	C50A51_C50A92	33	Single	66	Single	0.293302	7.809759e-02	1
BR130902TASK0001OUTPUT	C50A51_C50A92	33	Single	8	Single	-0.124218	4.638631e-01	1
BR130902TASK0001OUTPUT	C50A51_C50A92	33	Single	81	Single	-0.170149	3.140214e-01	2
BR130902TASK0001OUTPUT	C50A51_C50A92	34	Single	36	Single	0.276812	9.720053e-02	1
BR130902TASK0001OUTPUT	C50A51_C50A92	34	Single	41	Single	-0.396441	1.513396e-02	2
BR130902TASK0001OUTPUT	C50A51_C50A92	34	Single	42	Single	0.032620	8.480062e-01	2
BR130902TASK0001OUTPUT	C50A51_C50A92	34	Single	44	Single	-0.018067	9.154762e-01	2
BR130902TASK0001OUTPUT	C50A51_C50A92	34	Single	48	Single	-0.002963	9.861145e-01	2
BR130902TASK0001OUTPUT	C50A51_C50A92	34	Single	50	Single	0.004651	9.782027e-01	2
BR130902TASK0001OUTPUT	C50A51_C50A92	34	Single	51	Single	0.207809	2.171300e-01	2
BR130902TASK0001OUTPUT	C50A51_C50A92	34	Single	52	Single	0.201720	2.312071e-01	2
BR130902TASK0001OUTPUT	C50A51_C50A92	34	Single	53	Single	-0.026574	8.759347e-01	2
BR130902TASK0001OUTPUT	C50A51_C50A92	34	Single	54	Single	-0.103340	5.427546e-01	2
BR130902TASK0001OUTPUT	C50A51_C50A92	34	Single	55	Single	0.004209	9.802776e-01	2
BR130902TASK0001OUTPUT	C50A51_C50A92	34	Single	58	Single	-0.226228	1.781759e-01	2
BR130902TASK0001OUTPUT	C50A51_C50A92	34	Single	6	Single	0.110510	5.149603e-01	1
BR130902TASK0001OUTPUT	C50A51_C50A92	34	Single	65	Single	-0.051035	7.641951e-01	1
BR130902TASK0001OUTPUT	C50A51_C50A92	34	Single	66	Single	0.018561	9.131750e-01	1
BR130902TASK0001OUTPUT	C50A51_C50A92	34	Single	8	Single	0.087488	6.066270e-01	1
BR130902TASK0001OUTPUT	C50A51_C50A92	34	Single	81	Single	-0.177253	2.939373e-01	2
BR130902TASK0001OUTPUT	C50A51_C50A92	36	Single	41	Single	-0.405678	1.273473e-02	2
BR130902TASK0001OUTPUT	C50A51_C50A92	36	Single	42	Single	0.005330	9.750250e-01	2
BR130902TASK0001OUTPUT	C50A51_C50A92	36	Single	44	Single	0.049265	7.721526e-01	2
BR130902TASK0001OUTPUT	C50A51_C50A92	36	Single	48	Single	-0.431327	7.690074e-03	2
BR130902TASK0001OUTPUT	C50A51_C50A92	36	Single	50	Single	-0.161730	3.389134e-01	2
BR130902TASK0001OUTPUT	C50A51_C50A92	36	Single	51	Single	0.032571	8.482324e-01	2
BR130902TASK0001OUTPUT	C50A51_C50A92	36	Single	52	Single	-0.101825	5.487205e-01	2
BR130902TASK0001OUTPUT	C50A51_C50A92	36	Single	53	Single	-0.013287	9.377883e-01	2
BR130902TASK0001OUTPUT	C50A51_C50A92	36	Single	54	Single	-0.239228	1.538615e-01	2
BR130902TASK0001OUTPUT	C50A51_C50A92	36	Single	55	Single	-0.256801	1.249543e-01	2
BR130902TASK0001OUTPUT	C50A51_C50A92	36	Single	58	Single	-0.154083	3.625402e-01	2
BR130902TASK0001OUTPUT	C50A51_C50A92	36	Single	6	Single	-0.054632	7.480989e-01	1
BR130902TASK0001OUTPUT	C50A51_C50A92	36	Single	65	Single	0.140895	4.055363e-01	1
BR130902TASK0001OUTPUT	C50A51_C50A92	36	Single	66	Single	0.028888	8.652286e-01	1
BR130902TASK0001OUTPUT	C50A51_C50A92	36	Single	8	Single	-0.102092	5.476649e-01	1
BR130902TASK0001OUTPUT	C50A51_C50A92	36	Single	81	Single	-0.373267	2.287537e-02	2
BR130902TASK0001OUTPUT	C50A51_C50A92	41	Single	42	Single	0.260718	1.191035e-01	1
BR130902TASK0001OUTPUT	C50A51_C50A92	41	Single	44	Single	0.187979	2.652123e-01	1
BR130902TASK0001OUTPUT	C50A51_C50A92	41	Single	48	Single	0.056130	7.414233e-01	1
BR130902TASK0001OUTPUT	C50A51_C50A92	41	Single	50	Single	0.355929	3.061146e-02	1
BR130902TASK0001OUTPUT	C50A51_C50A92	41	Single	51	Single	0.026198	8.776786e-01	1
BR130902TASK0001OUTPUT	C50A51_C50A92	41	Single	52	Single	-0.130004	4.431391e-01	1
BR130902TASK0001OUTPUT	C50A51_C50A92	41	Single	53	Single	0.017217	9.194390e-01	1
BR130902TASK0001OUTPUT	C50A51_C50A92	41	Single	54	Single	0.074299	6.620834e-01	1
BR130902TASK0001OUTPUT	C50A51_C50A92	41	Single	55	Single	0.103508	5.420970e-01	1
BR130902TASK0001OUTPUT	C50A51_C50A92	41	Single	58	Single	0.214154	2.031015e-01	1
BR130902TASK0001OUTPUT	C50A51_C50A92	41	Single	6	Single	0.014634	9.314952e-01	2
BR130902TASK0001OUTPUT	C50A51_C50A92	41	Single	65	Single	-0.016792	9.214236e-01	2
BR130902TASK0001OUTPUT	C50A51_C50A92	41	Single	66	Single	0.227831	1.750394e-01	2
BR130902TASK0001OUTPUT	C50A51_C50A92	41	Single	8	Single	0.190146	2.596411e-01	2
BR130902TASK0001OUTPUT	C50A51_C50A92	41	Single	81	Single	0.552586	3.905483e-04	1
BR130902TASK0001OUTPUT	C50A51_C50A92	42	Single	44	Single	0.547987	4.466551e-04	1
BR130902TASK0001OUTPUT	C50A51_C50A92	42	Single	48	Single	0.227041	1.765805e-01	1
BR130902TASK0001OUTPUT	C50A51_C50A92	42	Single	50	Single	0.184667	2.738773e-01	1
BR130902TASK0001OUTPUT	C50A51_C50A92	42	Single	51	Single	0.048322	7.764043e-01	1
BR130902TASK0001OUTPUT	C50A51_C50A92	42	Single	52	Single	0.321347	5.245581e-02	1
BR130902TASK0001OUTPUT	C50A51_C50A92	42	Single	53	Single	0.191272	2.567784e-01	1
BR130902TASK0001OUTPUT	C50A51_C50A92	42	Single	54	Single	-0.005370	9.748348e-01	1
BR130902TASK0001OUTPUT	C50A51_C50A92	42	Single	55	Single	0.106918	5.287975e-01	1
BR130902TASK0001OUTPUT	C50A51_C50A92	42	Single	58	Single	0.053543	7.529620e-01	1
BR130902TASK0001OUTPUT	C50A51_C50A92	42	Single	6	Single	0.069068	6.846027e-01	2
BR130902TASK0001OUTPUT	C50A51_C50A92	42	Single	65	Single	-0.212491	2.067149e-01	2
BR130902TASK0001OUTPUT	C50A51_C50A92	42	Single	66	Single	0.219987	1.907734e-01	2
BR130902TASK0001OUTPUT	C50A51_C50A92	42	Single	8	Single	0.053014	7.553257e-01	2
BR130902TASK0001OUTPUT	C50A51_C50A92	42	Single	81	Single	0.239240	1.538396e-01	1
BR130902TASK0001OUTPUT	C50A51_C50A92	44	Single	48	Single	0.175673	2.983330e-01	1
BR130902TASK0001OUTPUT	C50A51_C50A92	44	Single	50	Single	0.101575	5.497071e-01	1
BR130902TASK0001OUTPUT	C50A51_C50A92	44	Single	51	Single	-0.152505	3.675356e-01	1
BR130902TASK0001OUTPUT	C50A51_C50A92	44	Single	52	Single	0.166819	3.237263e-01	1
BR130902TASK0001OUTPUT	C50A51_C50A92	44	Single	53	Single	0.090509	5.942122e-01	1
BR130902TASK0001OUTPUT	C50A51_C50A92	44	Single	54	Single	0.130423	4.416557e-01	1
BR130902TASK0001OUTPUT	C50A51_C50A92	44	Single	55	Single	0.201275	2.322583e-01	1
BR130902TASK0001OUTPUT	C50A51_C50A92	44	Single	58	Single	0.046410	7.850376e-01	1
BR130902TASK0001OUTPUT	C50A51_C50A92	44	Single	6	Single	0.100611	5.535211e-01	2
BR130902TASK0001OUTPUT	C50A51_C50A92	44	Single	65	Single	-0.146515	3.868698e-01	2
BR130902TASK0001OUTPUT	C50A51_C50A92	44	Single	66	Single	0.346394	3.570879e-02	2
BR130902TASK0001OUTPUT	C50A51_C50A92	44	Single	8	Single	0.055899	7.424520e-01	2
BR130902TASK0001OUTPUT	C50A51_C50A92	44	Single	81	Single	0.152352	3.680223e-01	1
BR130902TASK0001OUTPUT	C50A51_C50A92	48	Single	50	Single	0.238754	1.547030e-01	1
BR130902TASK0001OUTPUT	C50A51_C50A92	48	Single	51	Single	0.087904	6.049119e-01	1
BR130902TASK0001OUTPUT	C50A51_C50A92	48	Single	52	Single	0.262137	1.170361e-01	1
BR130902TASK0001OUTPUT	C50A51_C50A92	48	Single	53	Single	0.098688	5.611651e-01	1
BR130902TASK0001OUTPUT	C50A51_C50A92	48	Single	54	Single	0.192731	2.530982e-01	1
BR130902TASK0001OUTPUT	C50A51_C50A92	48	Single	55	Single	0.161287	3.402556e-01	1
BR130902TASK0001OUTPUT	C50A51_C50A92	48	Single	58	Single	0.295034	7.627424e-02	1
BR130902TASK0001OUTPUT	C50A51_C50A92	48	Single	6	Single	0.265809	1.118086e-01	2
BR130902TASK0001OUTPUT	C50A51_C50A92	48	Single	65	Single	-0.121161	4.750192e-01	2
BR130902TASK0001OUTPUT	C50A51_C50A92	48	Single	66	Single	0.044656	7.929812e-01	2
BR130902TASK0001OUTPUT	C50A51_C50A92	48	Single	8	Single	-0.057653	7.346578e-01	2
BR130902TASK0001OUTPUT	C50A51_C50A92	48	Single	81	Single	0.181955	2.811084e-01	1
BR130902TASK0001OUTPUT	C50A51_C50A92	50	Single	51	Single	0.456247	4.536973e-03	1
BR130902TASK0001OUTPUT	C50A51_C50A92	50	Single	52	Single	0.080765	6.346520e-01	1
BR130902TASK0001OUTPUT	C50A51_C50A92	50	Single	53	Single	0.214852	2.015967e-01	1
BR130902TASK0001OUTPUT	C50A51_C50A92	50	Single	54	Single	0.041479	8.074215e-01	1
BR130902TASK0001OUTPUT	C50A51_C50A92	50	Single	55	Single	0.278993	9.448691e-02	1
BR130902TASK0001OUTPUT	C50A51_C50A92	50	Single	58	Single	0.240441	1.517229e-01	1
BR130902TASK0001OUTPUT	C50A51_C50A92	50	Single	6	Single	0.020122	9.059036e-01	2
BR130902TASK0001OUTPUT	C50A51_C50A92	50	Single	65	Single	-0.267799	1.090515e-01	2
BR130902TASK0001OUTPUT	C50A51_C50A92	50	Single	66	Single	0.293169	7.823965e-02	2
BR130902TASK0001OUTPUT	C50A51_C50A92	50	Single	8	Single	0.126920	4.541225e-01	2
BR130902TASK0001OUTPUT	C50A51_C50A92	50	Single	81	Single	0.140924	4.054380e-01	1
BR130902TASK0001OUTPUT	C50A51_C50A92	51	Single	52	Single	0.070140	6.799641e-01	1
BR130902TASK0001OUTPUT	C50A51_C50A92	51	Single	53	Single	0.390819	1.677269e-02	1
BR130902TASK0001OUTPUT	C50A51_C50A92	51	Single	54	Single	0.128059	4.500471e-01	1
BR130902TASK0001OUTPUT	C50A51_C50A92	51	Single	55	Single	0.196638	2.434193e-01	1
BR130902TASK0001OUTPUT	C50A51_C50A92	51	Single	58	Single	0.257556	1.238109e-01	1
BR130902TASK0001OUTPUT	C50A51_C50A92	51	Single	6	Single	0.030908	8.558983e-01	2
BR130902TASK0001OUTPUT	C50A51_C50A92	51	Single	65	Single	-0.059726	7.254805e-01	2
BR130902TASK0001OUTPUT	C50A51_C50A92	51	Single	66	Single	0.211881	2.080525e-01	2
BR130902TASK0001OUTPUT	C50A51_C50A92	51	Single	8	Single	-0.106188	5.316288e-01	2
BR130902TASK0001OUTPUT	C50A51_C50A92	51	Single	81	Single	0.108617	5.222314e-01	1
BR130902TASK0001OUTPUT	C50A51_C50A92	52	Single	53	Single	0.162111	3.377605e-01	1
BR130902TASK0001OUTPUT	C50A51_C50A92	52	Single	54	Single	0.093808	5.807772e-01	1
BR130902TASK0001OUTPUT	C50A51_C50A92	52	Single	55	Single	0.075916	6.551808e-01	1
BR130902TASK0001OUTPUT	C50A51_C50A92	52	Single	58	Single	0.052462	7.577988e-01	1
BR130902TASK0001OUTPUT	C50A51_C50A92	52	Single	6	Single	0.020277	9.051823e-01	2
BR130902TASK0001OUTPUT	C50A51_C50A92	52	Single	65	Single	-0.178984	2.891736e-01	2
BR130902TASK0001OUTPUT	C50A51_C50A92	52	Single	66	Single	-0.113134	5.049677e-01	2
BR130902TASK0001OUTPUT	C50A51_C50A92	52	Single	8	Single	-0.013407	9.372264e-01	2
BR130902TASK0001OUTPUT	C50A51_C50A92	52	Single	81	Single	0.118333	4.854623e-01	1
BR130902TASK0001OUTPUT	C50A51_C50A92	53	Single	54	Single	0.234649	1.621331e-01	1
BR130902TASK0001OUTPUT	C50A51_C50A92	53	Single	55	Single	0.069192	6.840660e-01	1
BR130902TASK0001OUTPUT	C50A51_C50A92	53	Single	58	Single	0.481985	2.521975e-03	1
BR130902TASK0001OUTPUT	C50A51_C50A92	53	Single	6	Single	-0.232011	1.670423e-01	2
BR130902TASK0001OUTPUT	C50A51_C50A92	53	Single	65	Single	-0.027361	8.722927e-01	2
BR130902TASK0001OUTPUT	C50A51_C50A92	53	Single	66	Single	0.000143	9.993317e-01	2
BR130902TASK0001OUTPUT	C50A51_C50A92	53	Single	8	Single	-0.076246	6.537757e-01	2
BR130902TASK0001OUTPUT	C50A51_C50A92	53	Single	81	Single	0.035133	8.364522e-01	1
BR130902TASK0001OUTPUT	C50A51_C50A92	54	Single	55	Single	0.062570	7.129515e-01	1
BR130902TASK0001OUTPUT	C50A51_C50A92	54	Single	58	Single	0.114302	5.005538e-01	1
BR130902TASK0001OUTPUT	C50A51_C50A92	54	Single	6	Single	0.014632	9.315026e-01	2
BR130902TASK0001OUTPUT	C50A51_C50A92	54	Single	65	Single	-0.137012	4.187286e-01	2
BR130902TASK0001OUTPUT	C50A51_C50A92	54	Single	66	Single	-0.066875	6.941248e-01	2
BR130902TASK0001OUTPUT	C50A51_C50A92	54	Single	8	Single	0.053436	7.534415e-01	2
BR130902TASK0001OUTPUT	C50A51_C50A92	54	Single	81	Single	0.352481	3.238088e-02	1
BR130902TASK0001OUTPUT	C50A51_C50A92	55	Single	58	Single	0.007201	9.662621e-01	1
BR130902TASK0001OUTPUT	C50A51_C50A92	55	Single	6	Single	0.014280	9.331500e-01	2
BR130902TASK0001OUTPUT	C50A51_C50A92	55	Single	65	Single	-0.161197	3.405275e-01	2
BR130902TASK0001OUTPUT	C50A51_C50A92	55	Single	66	Single	0.356589	3.028231e-02	2
BR130902TASK0001OUTPUT	C50A51_C50A92	55	Single	8	Single	0.111310	5.119041e-01	2
BR130902TASK0001OUTPUT	C50A51_C50A92	55	Single	81	Single	0.068030	6.891038e-01	1
BR130902TASK0001OUTPUT	C50A51_C50A92	58	Single	6	Single	-0.323682	5.066899e-02	2
BR130902TASK0001OUTPUT	C50A51_C50A92	58	Single	65	Single	0.356422	3.036540e-02	2
BR130902TASK0001OUTPUT	C50A51_C50A92	58	Single	66	Single	0.118422	4.851309e-01	2
BR130902TASK0001OUTPUT	C50A51_C50A92	58	Single	8	Single	-0.212745	2.061606e-01	2
BR130902TASK0001OUTPUT	C50A51_C50A92	58	Single	81	Single	0.142854	3.989694e-01	1
BR130902TASK0001OUTPUT	C50A51_C50A92	6	Single	65	Single	-0.139418	4.105256e-01	1
BR130902TASK0001OUTPUT	C50A51_C50A92	6	Single	66	Single	-0.242718	1.477657e-01	1
BR130902TASK0001OUTPUT	C50A51_C50A92	6	Single	8	Single	-0.172721	3.066535e-01	1
BR130902TASK0001OUTPUT	C50A51_C50A92	6	Single	81	Single	0.028570	8.666959e-01	2
BR130902TASK0001OUTPUT	C50A51_C50A92	65	Single	66	Single	-0.239419	1.535234e-01	1
BR130902TASK0001OUTPUT	C50A51_C50A92	65	Single	8	Single	-0.152771	3.666902e-01	1
BR130902TASK0001OUTPUT	C50A51_C50A92	65	Single	81	Single	0.013004	9.391092e-01	2
BR130902TASK0001OUTPUT	C50A51_C50A92	66	Single	8	Single	0.212456	2.067927e-01	1
BR130902TASK0001OUTPUT	C50A51_C50A92	66	Single	81	Single	0.017971	9.159217e-01	2
BR130902TASK0001OUTPUT	C50A51_C50A92	8	Single	81	Single	0.086875	6.091617e-01	2
BR130902TASK0001OUTPUT	C50A91_C50A52	1	Single	10	Single	-0.090756	5.351436e-01	1
BR130902TASK0001OUTPUT	C50A91_C50A52	1	Single	14	Single	0.162588	2.695421e-01	1
BR130902TASK0001OUTPUT	C50A91_C50A52	1	Single	3	Single	0.068749	6.387990e-01	1
BR130902TASK0001OUTPUT	C50A91_C50A52	1	Single	33	Single	-0.183559	2.067691e-01	1
BR130902TASK0001OUTPUT	C50A91_C50A52	1	Single	34	Single	-0.072753	6.193434e-01	1
BR130902TASK0001OUTPUT	C50A91_C50A52	1	Single	35	Single	0.013330	9.275693e-01	1
BR130902TASK0001OUTPUT	C50A91_C50A52	1	Single	36	Single	-0.202904	1.620374e-01	1
BR130902TASK0001OUTPUT	C50A91_C50A52	1	Single	37	Single	-0.098705	4.998356e-01	1
BR130902TASK0001OUTPUT	C50A91_C50A52	1	Single	43	Single	0.043351	7.674092e-01	2
BR130902TASK0001OUTPUT	C50A91_C50A52	1	Single	46	Single	0.189127	1.930891e-01	2
BR130902TASK0001OUTPUT	C50A91_C50A52	1	Single	47	Single	0.029564	8.418945e-01	2
BR130902TASK0001OUTPUT	C50A91_C50A52	1	Single	49	Single	0.079327	5.879509e-01	2
BR130902TASK0001OUTPUT	C50A91_C50A52	1	Single	50	Single	-0.061396	6.751612e-01	2
BR130902TASK0001OUTPUT	C50A91_C50A52	1	Single	51	Single	0.146095	3.165132e-01	2
BR130902TASK0001OUTPUT	C50A91_C50A52	1	Single	52	Single	0.234901	1.042303e-01	2
BR130902TASK0001OUTPUT	C50A91_C50A52	1	Single	53	Single	-0.007773	9.577261e-01	2
BR130902TASK0001OUTPUT	C50A91_C50A52	1	Single	54	Single	0.129428	3.754331e-01	2
BR130902TASK0001OUTPUT	C50A91_C50A52	1	Single	55	Single	-0.103907	4.773953e-01	2
BR130902TASK0001OUTPUT	C50A91_C50A52	1	Single	58	Single	0.137397	3.464879e-01	2
BR130902TASK0001OUTPUT	C50A91_C50A52	1	Single	6	Single	-0.127839	3.813703e-01	1
BR130902TASK0001OUTPUT	C50A91_C50A52	1	Single	65	Single	-0.085816	5.619486e-01	1
BR130902TASK0001OUTPUT	C50A91_C50A52	1	Single	66	Single	0.113579	4.371306e-01	1
BR130902TASK0001OUTPUT	C50A91_C50A52	1	Single	7	Single	-0.163678	2.611108e-01	1
BR130902TASK0001OUTPUT	C50A91_C50A52	1	Single	74	Single	0.017544	9.047606e-01	1
BR130902TASK0001OUTPUT	C50A91_C50A52	1	Single	8	Single	0.001450	9.921122e-01	1
BR130902TASK0001OUTPUT	C50A91_C50A52	1	Single	81	Single	0.353078	1.282957e-02	2
BR130902TASK0001OUTPUT	C50A91_C50A52	1	Single	9	Single	-0.197737	1.732240e-01	1
BR130902TASK0001OUTPUT	C50A91_C50A52	10	Single	14	Single	0.286937	4.800195e-02	1
BR130902TASK0001OUTPUT	C50A91_C50A52	10	Single	3	Single	0.106218	4.675974e-01	1
BR130902TASK0001OUTPUT	C50A91_C50A52	10	Single	33	Single	0.182385	2.097365e-01	1
BR130902TASK0001OUTPUT	C50A91_C50A52	10	Single	34	Single	-0.180938	2.134362e-01	1
BR130902TASK0001OUTPUT	C50A91_C50A52	10	Single	35	Single	-0.128603	3.785110e-01	1
BR130902TASK0001OUTPUT	C50A91_C50A52	10	Single	36	Single	0.001178	9.935888e-01	1
BR130902TASK0001OUTPUT	C50A91_C50A52	10	Single	37	Single	-0.184123	2.053519e-01	1
BR130902TASK0001OUTPUT	C50A91_C50A52	10	Single	43	Single	-0.071840	6.237582e-01	2
BR130902TASK0001OUTPUT	C50A91_C50A52	10	Single	46	Single	-0.083976	5.661908e-01	2
BR130902TASK0001OUTPUT	C50A91_C50A52	10	Single	47	Single	-0.377113	8.237348e-03	2
BR130902TASK0001OUTPUT	C50A91_C50A52	10	Single	49	Single	-0.199394	1.695772e-01	2
BR130902TASK0001OUTPUT	C50A91_C50A52	10	Single	50	Single	0.092186	5.287020e-01	2
BR130902TASK0001OUTPUT	C50A91_C50A52	10	Single	51	Single	-0.099526	4.962599e-01	2
BR130902TASK0001OUTPUT	C50A91_C50A52	10	Single	52	Single	-0.368187	9.243403e-03	2
BR130902TASK0001OUTPUT	C50A91_C50A52	10	Single	53	Single	0.142517	3.286378e-01	2
BR130902TASK0001OUTPUT	C50A91_C50A52	10	Single	54	Single	-0.132767	3.631318e-01	2
BR130902TASK0001OUTPUT	C50A91_C50A52	10	Single	55	Single	0.127945	3.809749e-01	2
BR130902TASK0001OUTPUT	C50A91_C50A52	10	Single	58	Single	0.133629	3.599957e-01	2
BR130902TASK0001OUTPUT	C50A91_C50A52	10	Single	6	Single	-0.179093	2.182208e-01	1
BR130902TASK0001OUTPUT	C50A91_C50A52	10	Single	65	Single	-0.013762	9.260323e-01	1
BR130902TASK0001OUTPUT	C50A91_C50A52	10	Single	66	Single	0.010389	9.435200e-01	1
BR130902TASK0001OUTPUT	C50A91_C50A52	10	Single	7	Single	0.106460	4.665782e-01	1
BR130902TASK0001OUTPUT	C50A91_C50A52	10	Single	74	Single	0.100242	4.931503e-01	1
BR130902TASK0001OUTPUT	C50A91_C50A52	10	Single	8	Single	0.078411	5.922811e-01	1
BR130902TASK0001OUTPUT	C50A91_C50A52	10	Single	81	Single	-0.082706	5.720965e-01	2
BR130902TASK0001OUTPUT	C50A91_C50A52	10	Single	9	Single	0.011934	9.351369e-01	1
BR130902TASK0001OUTPUT	C50A91_C50A52	14	Single	3	Single	-0.127437	3.880482e-01	1
BR130902TASK0001OUTPUT	C50A91_C50A52	14	Single	33	Single	0.071340	6.299147e-01	1
BR130902TASK0001OUTPUT	C50A91_C50A52	14	Single	34	Single	-0.164304	2.644521e-01	1
BR130902TASK0001OUTPUT	C50A91_C50A52	14	Single	35	Single	0.002770	9.850905e-01	1
BR130902TASK0001OUTPUT	C50A91_C50A52	14	Single	36	Single	0.159484	2.789142e-01	1
BR130902TASK0001OUTPUT	C50A91_C50A52	14	Single	37	Single	0.037524	8.001035e-01	1
BR130902TASK0001OUTPUT	C50A91_C50A52	14	Single	43	Single	-0.212886	1.462938e-01	2
BR130902TASK0001OUTPUT	C50A91_C50A52	14	Single	46	Single	-0.081607	5.813525e-01	2
BR130902TASK0001OUTPUT	C50A91_C50A52	14	Single	47	Single	-0.222123	1.334572e-01	2
BR130902TASK0001OUTPUT	C50A91_C50A52	14	Single	49	Single	0.027397	8.533540e-01	2
BR130902TASK0001OUTPUT	C50A91_C50A52	14	Single	50	Single	0.068529	6.434966e-01	2
BR130902TASK0001OUTPUT	C50A91_C50A52	14	Single	51	Single	0.289240	4.615941e-02	2
BR130902TASK0001OUTPUT	C50A91_C50A52	14	Single	52	Single	-0.031018	8.342286e-01	2
BR130902TASK0001OUTPUT	C50A91_C50A52	14	Single	53	Single	0.233508	1.101946e-01	2
BR130902TASK0001OUTPUT	C50A91_C50A52	14	Single	54	Single	-0.026695	8.570677e-01	2
BR130902TASK0001OUTPUT	C50A91_C50A52	14	Single	55	Single	0.074825	6.132466e-01	2
BR130902TASK0001OUTPUT	C50A91_C50A52	14	Single	58	Single	0.290271	4.535273e-02	2
BR130902TASK0001OUTPUT	C50A91_C50A52	14	Single	6	Single	0.070713	6.329357e-01	1
BR130902TASK0001OUTPUT	C50A91_C50A52	14	Single	65	Single	0.033986	8.205877e-01	1
BR130902TASK0001OUTPUT	C50A91_C50A52	14	Single	66	Single	-0.025747	8.620945e-01	1
BR130902TASK0001OUTPUT	C50A91_C50A52	14	Single	7	Single	0.268428	6.507855e-02	1
BR130902TASK0001OUTPUT	C50A91_C50A52	14	Single	74	Single	0.232191	1.122740e-01	1
BR130902TASK0001OUTPUT	C50A91_C50A52	14	Single	8	Single	0.035912	8.085258e-01	1
BR130902TASK0001OUTPUT	C50A91_C50A52	14	Single	81	Single	-0.024765	8.673090e-01	2
BR130902TASK0001OUTPUT	C50A91_C50A52	14	Single	9	Single	0.132293	3.700692e-01	1
BR130902TASK0001OUTPUT	C50A91_C50A52	3	Single	33	Single	-0.049293	7.366100e-01	1
BR130902TASK0001OUTPUT	C50A91_C50A52	3	Single	34	Single	-0.142310	3.293458e-01	1
BR130902TASK0001OUTPUT	C50A91_C50A52	3	Single	35	Single	-0.242991	9.250168e-02	1
BR130902TASK0001OUTPUT	C50A91_C50A52	3	Single	36	Single	0.012708	9.309372e-01	1
BR130902TASK0001OUTPUT	C50A91_C50A52	3	Single	37	Single	-0.147401	3.121592e-01	1
BR130902TASK0001OUTPUT	C50A91_C50A52	3	Single	43	Single	-0.027040	8.536776e-01	2
BR130902TASK0001OUTPUT	C50A91_C50A52	3	Single	46	Single	0.362075	1.057344e-02	2
BR130902TASK0001OUTPUT	C50A91_C50A52	3	Single	47	Single	0.000565	9.969584e-01	2
BR130902TASK0001OUTPUT	C50A91_C50A52	3	Single	49	Single	0.131519	3.677016e-01	2
BR130902TASK0001OUTPUT	C50A91_C50A52	3	Single	50	Single	0.245138	8.956844e-02	2
BR130902TASK0001OUTPUT	C50A91_C50A52	3	Single	51	Single	-0.005101	9.722526e-01	2
BR130902TASK0001OUTPUT	C50A91_C50A52	3	Single	52	Single	0.135095	3.547019e-01	2
BR130902TASK0001OUTPUT	C50A91_C50A52	3	Single	53	Single	0.155586	2.857431e-01	2
BR130902TASK0001OUTPUT	C50A91_C50A52	3	Single	54	Single	0.049319	7.364723e-01	2
BR130902TASK0001OUTPUT	C50A91_C50A52	3	Single	55	Single	0.073858	6.140170e-01	2
BR130902TASK0001OUTPUT	C50A91_C50A52	3	Single	58	Single	0.155739	2.852643e-01	2
BR130902TASK0001OUTPUT	C50A91_C50A52	3	Single	6	Single	0.001750	9.904769e-01	1
BR130902TASK0001OUTPUT	C50A91_C50A52	3	Single	65	Single	-0.088137	5.513768e-01	1
BR130902TASK0001OUTPUT	C50A91_C50A52	3	Single	66	Single	0.109238	4.549652e-01	1
BR130902TASK0001OUTPUT	C50A91_C50A52	3	Single	7	Single	0.090633	5.357012e-01	1
BR130902TASK0001OUTPUT	C50A91_C50A52	3	Single	74	Single	0.272480	5.820762e-02	1
BR130902TASK0001OUTPUT	C50A91_C50A52	3	Single	8	Single	0.195009	1.793500e-01	1
BR130902TASK0001OUTPUT	C50A91_C50A52	3	Single	81	Single	0.170266	2.421383e-01	2
BR130902TASK0001OUTPUT	C50A91_C50A52	3	Single	9	Single	0.120776	4.084417e-01	1
BR130902TASK0001OUTPUT	C50A91_C50A52	33	Single	34	Single	0.178229	2.204866e-01	1
BR130902TASK0001OUTPUT	C50A91_C50A52	33	Single	35	Single	0.510002	1.816110e-04	1
BR130902TASK0001OUTPUT	C50A91_C50A52	33	Single	36	Single	0.295340	3.937820e-02	1
BR130902TASK0001OUTPUT	C50A91_C50A52	33	Single	37	Single	0.524358	1.100676e-04	1
BR130902TASK0001OUTPUT	C50A91_C50A52	33	Single	43	Single	-0.183237	2.075800e-01	2
BR130902TASK0001OUTPUT	C50A91_C50A52	33	Single	46	Single	0.184168	2.052392e-01	2
BR130902TASK0001OUTPUT	C50A91_C50A52	33	Single	47	Single	-0.295955	4.111286e-02	2
BR130902TASK0001OUTPUT	C50A91_C50A52	33	Single	49	Single	0.213287	1.411681e-01	2
BR130902TASK0001OUTPUT	C50A91_C50A52	33	Single	50	Single	0.129667	3.745456e-01	2
BR130902TASK0001OUTPUT	C50A91_C50A52	33	Single	51	Single	0.025584	8.614793e-01	2
BR130902TASK0001OUTPUT	C50A91_C50A52	33	Single	52	Single	-0.115143	4.308029e-01	2
BR130902TASK0001OUTPUT	C50A91_C50A52	33	Single	53	Single	-0.157768	2.789589e-01	2
BR130902TASK0001OUTPUT	C50A91_C50A52	33	Single	54	Single	-0.168692	2.465847e-01	2
BR130902TASK0001OUTPUT	C50A91_C50A52	33	Single	55	Single	-0.004479	9.756340e-01	2
BR130902TASK0001OUTPUT	C50A91_C50A52	33	Single	58	Single	-0.094495	5.183844e-01	2
BR130902TASK0001OUTPUT	C50A91_C50A52	33	Single	6	Single	-0.083999	5.660842e-01	1
BR130902TASK0001OUTPUT	C50A91_C50A52	33	Single	65	Single	0.176660	2.296938e-01	1
BR130902TASK0001OUTPUT	C50A91_C50A52	33	Single	66	Single	0.110223	4.508823e-01	1
BR130902TASK0001OUTPUT	C50A91_C50A52	33	Single	7	Single	0.097799	5.037972e-01	1
BR130902TASK0001OUTPUT	C50A91_C50A52	33	Single	74	Single	0.112863	4.400452e-01	1
BR130902TASK0001OUTPUT	C50A91_C50A52	33	Single	8	Single	-0.126826	3.851886e-01	1
BR130902TASK0001OUTPUT	C50A91_C50A52	33	Single	81	Single	-0.219492	1.296907e-01	2
BR130902TASK0001OUTPUT	C50A91_C50A52	33	Single	9	Single	0.186061	2.005390e-01	1
BR130902TASK0001OUTPUT	C50A91_C50A52	34	Single	35	Single	0.267591	6.304984e-02	1
BR130902TASK0001OUTPUT	C50A91_C50A52	34	Single	36	Single	0.120118	4.110195e-01	1
BR130902TASK0001OUTPUT	C50A91_C50A52	34	Single	37	Single	0.178408	2.200156e-01	1
BR130902TASK0001OUTPUT	C50A91_C50A52	34	Single	43	Single	0.190762	1.891969e-01	2
BR130902TASK0001OUTPUT	C50A91_C50A52	34	Single	46	Single	0.146198	3.161674e-01	2
BR130902TASK0001OUTPUT	C50A91_C50A52	34	Single	47	Single	0.168386	2.526024e-01	2
BR130902TASK0001OUTPUT	C50A91_C50A52	34	Single	49	Single	0.084367	5.643779e-01	2
BR130902TASK0001OUTPUT	C50A91_C50A52	34	Single	50	Single	0.266309	6.437151e-02	2
BR130902TASK0001OUTPUT	C50A91_C50A52	34	Single	51	Single	0.002082	9.886744e-01	2
BR130902TASK0001OUTPUT	C50A91_C50A52	34	Single	52	Single	0.077604	5.961108e-01	2
BR130902TASK0001OUTPUT	C50A91_C50A52	34	Single	53	Single	-0.311104	2.956849e-02	2
BR130902TASK0001OUTPUT	C50A91_C50A52	34	Single	54	Single	0.031365	8.305932e-01	2
BR130902TASK0001OUTPUT	C50A91_C50A52	34	Single	55	Single	0.000921	9.949889e-01	2
BR130902TASK0001OUTPUT	C50A91_C50A52	34	Single	58	Single	0.023051	8.750786e-01	2
BR130902TASK0001OUTPUT	C50A91_C50A52	34	Single	6	Single	0.182038	2.106195e-01	1
BR130902TASK0001OUTPUT	C50A91_C50A52	34	Single	65	Single	0.133835	3.644688e-01	1
BR130902TASK0001OUTPUT	C50A91_C50A52	34	Single	66	Single	0.087271	5.509966e-01	1
BR130902TASK0001OUTPUT	C50A91_C50A52	34	Single	7	Single	-0.113235	4.385309e-01	1
BR130902TASK0001OUTPUT	C50A91_C50A52	34	Single	74	Single	-0.011674	9.365482e-01	1
BR130902TASK0001OUTPUT	C50A91_C50A52	34	Single	8	Single	-0.012020	9.346703e-01	1
BR130902TASK0001OUTPUT	C50A91_C50A52	34	Single	81	Single	0.147524	3.117493e-01	2
BR130902TASK0001OUTPUT	C50A91_C50A52	34	Single	9	Single	0.111515	4.455622e-01	1
BR130902TASK0001OUTPUT	C50A91_C50A52	35	Single	36	Single	0.514967	1.531158e-04	1
BR130902TASK0001OUTPUT	C50A91_C50A52	35	Single	37	Single	0.587950	8.907780e-06	1
BR130902TASK0001OUTPUT	C50A91_C50A52	35	Single	43	Single	-0.160396	2.709256e-01	2
BR130902TASK0001OUTPUT	C50A91_C50A52	35	Single	46	Single	-0.009659	9.474831e-01	2
BR130902TASK0001OUTPUT	C50A91_C50A52	35	Single	47	Single	-0.015445	9.170179e-01	2
BR130902TASK0001OUTPUT	C50A91_C50A52	35	Single	49	Single	0.086941	5.525108e-01	2
BR130902TASK0001OUTPUT	C50A91_C50A52	35	Single	50	Single	0.163333	2.621324e-01	2
BR130902TASK0001OUTPUT	C50A91_C50A52	35	Single	51	Single	-0.052388	7.207201e-01	2
BR130902TASK0001OUTPUT	C50A91_C50A52	35	Single	52	Single	-0.005668	9.691686e-01	2
BR130902TASK0001OUTPUT	C50A91_C50A52	35	Single	53	Single	-0.168696	2.465729e-01	2
BR130902TASK0001OUTPUT	C50A91_C50A52	35	Single	54	Single	-0.215370	1.372325e-01	2
BR130902TASK0001OUTPUT	C50A91_C50A52	35	Single	55	Single	-0.152658	2.950210e-01	2
BR130902TASK0001OUTPUT	C50A91_C50A52	35	Single	58	Single	0.035696	8.076180e-01	2
BR130902TASK0001OUTPUT	C50A91_C50A52	35	Single	6	Single	-0.061662	6.738324e-01	1
BR130902TASK0001OUTPUT	C50A91_C50A52	35	Single	65	Single	-0.022122	8.813621e-01	1
BR130902TASK0001OUTPUT	C50A91_C50A52	35	Single	66	Single	-0.192379	1.854034e-01	1
BR130902TASK0001OUTPUT	C50A91_C50A52	35	Single	7	Single	0.247126	8.691692e-02	1
BR130902TASK0001OUTPUT	C50A91_C50A52	35	Single	74	Single	-0.014283	9.224039e-01	1
BR130902TASK0001OUTPUT	C50A91_C50A52	35	Single	8	Single	-0.231725	1.091359e-01	1
BR130902TASK0001OUTPUT	C50A91_C50A52	35	Single	81	Single	-0.272991	5.771898e-02	2
BR130902TASK0001OUTPUT	C50A91_C50A52	35	Single	9	Single	-0.054991	7.074474e-01	1
BR130902TASK0001OUTPUT	C50A91_C50A52	36	Single	37	Single	0.406467	3.754527e-03	1
BR130902TASK0001OUTPUT	C50A91_C50A52	36	Single	43	Single	-0.204197	1.593210e-01	2
BR130902TASK0001OUTPUT	C50A91_C50A52	36	Single	46	Single	0.089084	5.427203e-01	2
BR130902TASK0001OUTPUT	C50A91_C50A52	36	Single	47	Single	-0.066967	6.510971e-01	2
BR130902TASK0001OUTPUT	C50A91_C50A52	36	Single	49	Single	0.030121	8.372188e-01	2
BR130902TASK0001OUTPUT	C50A91_C50A52	36	Single	50	Single	-0.002066	9.887566e-01	2
BR130902TASK0001OUTPUT	C50A91_C50A52	36	Single	51	Single	-0.052915	7.180263e-01	2
BR130902TASK0001OUTPUT	C50A91_C50A52	36	Single	52	Single	-0.252692	7.981951e-02	2
BR130902TASK0001OUTPUT	C50A91_C50A52	36	Single	53	Single	-0.129600	3.747944e-01	2
BR130902TASK0001OUTPUT	C50A91_C50A52	36	Single	54	Single	-0.141533	3.320214e-01	2
BR130902TASK0001OUTPUT	C50A91_C50A52	36	Single	55	Single	-0.376440	7.678199e-03	2
BR130902TASK0001OUTPUT	C50A91_C50A52	36	Single	58	Single	0.060880	6.777456e-01	2
BR130902TASK0001OUTPUT	C50A91_C50A52	36	Single	6	Single	0.137659	3.455600e-01	1
BR130902TASK0001OUTPUT	C50A91_C50A52	36	Single	65	Single	-0.004743	9.744758e-01	1
BR130902TASK0001OUTPUT	C50A91_C50A52	36	Single	66	Single	-0.250879	8.207959e-02	1
BR130902TASK0001OUTPUT	C50A91_C50A52	36	Single	7	Single	0.312361	2.888313e-02	1
BR130902TASK0001OUTPUT	C50A91_C50A52	36	Single	74	Single	0.012188	9.337584e-01	1
BR130902TASK0001OUTPUT	C50A91_C50A52	36	Single	8	Single	-0.066316	6.507444e-01	1
BR130902TASK0001OUTPUT	C50A91_C50A52	36	Single	81	Single	-0.372978	8.304394e-03	2
BR130902TASK0001OUTPUT	C50A91_C50A52	36	Single	9	Single	-0.019902	8.920355e-01	1
BR130902TASK0001OUTPUT	C50A91_C50A52	37	Single	43	Single	-0.320079	2.495738e-02	2
BR130902TASK0001OUTPUT	C50A91_C50A52	37	Single	46	Single	-0.106737	4.654133e-01	2
BR130902TASK0001OUTPUT	C50A91_C50A52	37	Single	47	Single	-0.031963	8.292507e-01	2
BR130902TASK0001OUTPUT	C50A91_C50A52	37	Single	49	Single	0.300844	3.568709e-02	2
BR130902TASK0001OUTPUT	C50A91_C50A52	37	Single	50	Single	-0.000236	9.987151e-01	2
BR130902TASK0001OUTPUT	C50A91_C50A52	37	Single	51	Single	-0.060585	6.792186e-01	2
BR130902TASK0001OUTPUT	C50A91_C50A52	37	Single	52	Single	-0.109584	4.535285e-01	2
BR130902TASK0001OUTPUT	C50A91_C50A52	37	Single	53	Single	-0.203900	1.599424e-01	2
BR130902TASK0001OUTPUT	C50A91_C50A52	37	Single	54	Single	-0.182559	2.092963e-01	2
BR130902TASK0001OUTPUT	C50A91_C50A52	37	Single	55	Single	-0.436796	1.701678e-03	2
BR130902TASK0001OUTPUT	C50A91_C50A52	37	Single	58	Single	-0.064286	6.607801e-01	2
BR130902TASK0001OUTPUT	C50A91_C50A52	37	Single	6	Single	0.096955	5.075059e-01	1
BR130902TASK0001OUTPUT	C50A91_C50A52	37	Single	65	Single	0.028520	8.474111e-01	1
BR130902TASK0001OUTPUT	C50A91_C50A52	37	Single	66	Single	-0.122654	4.011377e-01	1
BR130902TASK0001OUTPUT	C50A91_C50A52	37	Single	7	Single	0.052269	7.213283e-01	1
BR130902TASK0001OUTPUT	C50A91_C50A52	37	Single	74	Single	-0.082428	5.733955e-01	1
BR130902TASK0001OUTPUT	C50A91_C50A52	37	Single	8	Single	-0.237362	1.005475e-01	1
BR130902TASK0001OUTPUT	C50A91_C50A52	37	Single	81	Single	-0.188125	1.955016e-01	2
BR130902TASK0001OUTPUT	C50A91_C50A52	37	Single	9	Single	-0.102569	4.831136e-01	1
BR130902TASK0001OUTPUT	C50A91_C50A52	43	Single	46	Single	0.180004	2.158508e-01	1
BR130902TASK0001OUTPUT	C50A91_C50A52	43	Single	47	Single	0.379911	7.735709e-03	1
BR130902TASK0001OUTPUT	C50A91_C50A52	43	Single	49	Single	-0.109217	4.550511e-01	1
BR130902TASK0001OUTPUT	C50A91_C50A52	43	Single	50	Single	0.084439	5.640417e-01	1
BR130902TASK0001OUTPUT	C50A91_C50A52	43	Single	51	Single	0.024883	8.652385e-01	1
BR130902TASK0001OUTPUT	C50A91_C50A52	43	Single	52	Single	0.038947	7.904766e-01	1
BR130902TASK0001OUTPUT	C50A91_C50A52	43	Single	53	Single	-0.145288	3.192204e-01	1
BR130902TASK0001OUTPUT	C50A91_C50A52	43	Single	54	Single	0.103704	4.782620e-01	1
BR130902TASK0001OUTPUT	C50A91_C50A52	43	Single	55	Single	0.025693	8.608931e-01	1
BR130902TASK0001OUTPUT	C50A91_C50A52	43	Single	58	Single	-0.203483	1.608169e-01	1
BR130902TASK0001OUTPUT	C50A91_C50A52	43	Single	6	Single	-0.243469	9.184221e-02	2
BR130902TASK0001OUTPUT	C50A91_C50A52	43	Single	65	Single	0.389209	6.253884e-03	2
BR130902TASK0001OUTPUT	C50A91_C50A52	43	Single	66	Single	0.159302	2.742494e-01	2
BR130902TASK0001OUTPUT	C50A91_C50A52	43	Single	7	Single	-0.296681	3.845104e-02	2
BR130902TASK0001OUTPUT	C50A91_C50A52	43	Single	74	Single	-0.255575	7.632758e-02	2
BR130902TASK0001OUTPUT	C50A91_C50A52	43	Single	8	Single	0.112684	4.407767e-01	2
BR130902TASK0001OUTPUT	C50A91_C50A52	43	Single	81	Single	0.230826	1.105556e-01	1
BR130902TASK0001OUTPUT	C50A91_C50A52	43	Single	9	Single	0.129005	3.770079e-01	2
BR130902TASK0001OUTPUT	C50A91_C50A52	46	Single	47	Single	0.111125	4.520893e-01	1
BR130902TASK0001OUTPUT	C50A91_C50A52	46	Single	49	Single	0.012617	9.314306e-01	1
BR130902TASK0001OUTPUT	C50A91_C50A52	46	Single	50	Single	0.149627	3.048241e-01	1
BR130902TASK0001OUTPUT	C50A91_C50A52	46	Single	51	Single	-0.107814	4.608979e-01	1
BR130902TASK0001OUTPUT	C50A91_C50A52	46	Single	52	Single	0.199871	1.685376e-01	1
BR130902TASK0001OUTPUT	C50A91_C50A52	46	Single	53	Single	0.022694	8.769948e-01	1
BR130902TASK0001OUTPUT	C50A91_C50A52	46	Single	54	Single	0.262063	6.890828e-02	1
BR130902TASK0001OUTPUT	C50A91_C50A52	46	Single	55	Single	0.048586	7.402552e-01	1
BR130902TASK0001OUTPUT	C50A91_C50A52	46	Single	58	Single	0.080106	5.842773e-01	1
BR130902TASK0001OUTPUT	C50A91_C50A52	46	Single	6	Single	-0.047684	7.449126e-01	2
BR130902TASK0001OUTPUT	C50A91_C50A52	46	Single	65	Single	0.127245	3.887692e-01	2
BR130902TASK0001OUTPUT	C50A91_C50A52	46	Single	66	Single	0.179773	2.164500e-01	2
BR130902TASK0001OUTPUT	C50A91_C50A52	46	Single	7	Single	-0.108731	4.570726e-01	2
BR130902TASK0001OUTPUT	C50A91_C50A52	46	Single	74	Single	-0.002424	9.868104e-01	2
BR130902TASK0001OUTPUT	C50A91_C50A52	46	Single	8	Single	-0.116571	4.250708e-01	2
BR130902TASK0001OUTPUT	C50A91_C50A52	46	Single	81	Single	0.328557	2.117071e-02	1
BR130902TASK0001OUTPUT	C50A91_C50A52	46	Single	9	Single	0.348992	1.398316e-02	2
BR130902TASK0001OUTPUT	C50A91_C50A52	47	Single	49	Single	0.080688	5.856323e-01	1
BR130902TASK0001OUTPUT	C50A91_C50A52	47	Single	50	Single	0.052148	7.248303e-01	1
BR130902TASK0001OUTPUT	C50A91_C50A52	47	Single	51	Single	0.225254	1.237252e-01	1
BR130902TASK0001OUTPUT	C50A91_C50A52	47	Single	52	Single	0.164578	2.636460e-01	1
BR130902TASK0001OUTPUT	C50A91_C50A52	47	Single	53	Single	0.020298	8.910823e-01	1
BR130902TASK0001OUTPUT	C50A91_C50A52	47	Single	54	Single	0.121492	4.107440e-01	1
BR130902TASK0001OUTPUT	C50A91_C50A52	47	Single	55	Single	-0.242581	9.666033e-02	1
BR130902TASK0001OUTPUT	C50A91_C50A52	47	Single	58	Single	0.121249	4.116861e-01	1
BR130902TASK0001OUTPUT	C50A91_C50A52	47	Single	6	Single	-0.169352	2.498516e-01	2
BR130902TASK0001OUTPUT	C50A91_C50A52	47	Single	65	Single	0.080822	5.891626e-01	2
BR130902TASK0001OUTPUT	C50A91_C50A52	47	Single	66	Single	0.212956	1.461565e-01	2
BR130902TASK0001OUTPUT	C50A91_C50A52	47	Single	7	Single	-0.079692	5.902839e-01	2
BR130902TASK0001OUTPUT	C50A91_C50A52	47	Single	74	Single	-0.275237	5.830707e-02	2
BR130902TASK0001OUTPUT	C50A91_C50A52	47	Single	8	Single	-0.052884	7.211040e-01	2
BR130902TASK0001OUTPUT	C50A91_C50A52	47	Single	81	Single	0.029641	8.414870e-01	1
BR130902TASK0001OUTPUT	C50A91_C50A52	47	Single	9	Single	-0.013058	9.298064e-01	2
BR130902TASK0001OUTPUT	C50A91_C50A52	49	Single	50	Single	0.137036	3.477690e-01	1
BR130902TASK0001OUTPUT	C50A91_C50A52	49	Single	51	Single	0.292537	4.137500e-02	1
BR130902TASK0001OUTPUT	C50A91_C50A52	49	Single	52	Single	0.231939	1.088001e-01	1
BR130902TASK0001OUTPUT	C50A91_C50A52	49	Single	53	Single	0.008772	9.522994e-01	1
BR130902TASK0001OUTPUT	C50A91_C50A52	49	Single	54	Single	0.140188	3.366834e-01	1
BR130902TASK0001OUTPUT	C50A91_C50A52	49	Single	55	Single	-0.003122	9.830131e-01	1
BR130902TASK0001OUTPUT	C50A91_C50A52	49	Single	58	Single	0.316585	2.667534e-02	1
BR130902TASK0001OUTPUT	C50A91_C50A52	49	Single	6	Single	0.110022	4.517148e-01	2
BR130902TASK0001OUTPUT	C50A91_C50A52	49	Single	65	Single	0.043344	7.698902e-01	2
BR130902TASK0001OUTPUT	C50A91_C50A52	49	Single	66	Single	0.384829	6.327978e-03	2
BR130902TASK0001OUTPUT	C50A91_C50A52	49	Single	7	Single	0.042881	7.698658e-01	2
BR130902TASK0001OUTPUT	C50A91_C50A52	49	Single	74	Single	0.309265	3.059624e-02	2
BR130902TASK0001OUTPUT	C50A91_C50A52	49	Single	8	Single	0.027271	8.524399e-01	2
BR130902TASK0001OUTPUT	C50A91_C50A52	49	Single	81	Single	0.125588	3.898804e-01	1
BR130902TASK0001OUTPUT	C50A91_C50A52	49	Single	9	Single	-0.083816	5.669314e-01	2
BR130902TASK0001OUTPUT	C50A91_C50A52	50	Single	51	Single	0.174066	2.316324e-01	1
BR130902TASK0001OUTPUT	C50A91_C50A52	50	Single	52	Single	0.351340	1.330978e-02	1
BR130902TASK0001OUTPUT	C50A91_C50A52	50	Single	53	Single	-0.140594	3.352706e-01	1
BR130902TASK0001OUTPUT	C50A91_C50A52	50	Single	54	Single	0.042933	7.695927e-01	1
BR130902TASK0001OUTPUT	C50A91_C50A52	50	Single	55	Single	0.396457	4.800354e-03	1
BR130902TASK0001OUTPUT	C50A91_C50A52	50	Single	58	Single	0.133546	3.602997e-01	1
BR130902TASK0001OUTPUT	C50A91_C50A52	50	Single	6	Single	0.079248	5.883231e-01	2
BR130902TASK0001OUTPUT	C50A91_C50A52	50	Single	65	Single	0.060841	6.812257e-01	2
BR130902TASK0001OUTPUT	C50A91_C50A52	50	Single	66	Single	-0.062294	6.706805e-01	2
BR130902TASK0001OUTPUT	C50A91_C50A52	50	Single	7	Single	0.019607	8.936240e-01	2
BR130902TASK0001OUTPUT	C50A91_C50A52	50	Single	74	Single	0.175445	2.278977e-01	2
BR130902TASK0001OUTPUT	C50A91_C50A52	50	Single	8	Single	0.093569	5.225090e-01	2
BR130902TASK0001OUTPUT	C50A91_C50A52	50	Single	81	Single	0.052321	7.210667e-01	1
BR130902TASK0001OUTPUT	C50A91_C50A52	50	Single	9	Single	0.051511	7.252095e-01	2
BR130902TASK0001OUTPUT	C50A91_C50A52	51	Single	52	Single	0.165933	2.545101e-01	1
BR130902TASK0001OUTPUT	C50A91_C50A52	51	Single	53	Single	0.253739	7.853730e-02	1
BR130902TASK0001OUTPUT	C50A91_C50A52	51	Single	54	Single	0.146021	3.167600e-01	1
BR130902TASK0001OUTPUT	C50A91_C50A52	51	Single	55	Single	0.181919	2.109246e-01	1
BR130902TASK0001OUTPUT	C50A91_C50A52	51	Single	58	Single	0.173701	2.326268e-01	1
BR130902TASK0001OUTPUT	C50A91_C50A52	51	Single	6	Single	-0.112722	4.406211e-01	2
BR130902TASK0001OUTPUT	C50A91_C50A52	51	Single	65	Single	-0.038935	7.927545e-01	2
BR130902TASK0001OUTPUT	C50A91_C50A52	51	Single	66	Single	0.196184	1.766937e-01	2
BR130902TASK0001OUTPUT	C50A91_C50A52	51	Single	7	Single	0.268690	6.193452e-02	2
BR130902TASK0001OUTPUT	C50A91_C50A52	51	Single	74	Single	0.043951	7.642834e-01	2
BR130902TASK0001OUTPUT	C50A91_C50A52	51	Single	8	Single	0.106388	4.668811e-01	2
BR130902TASK0001OUTPUT	C50A91_C50A52	51	Single	81	Single	0.122960	3.999561e-01	1
BR130902TASK0001OUTPUT	C50A91_C50A52	51	Single	9	Single	-0.113842	4.360633e-01	2
BR130902TASK0001OUTPUT	C50A91_C50A52	52	Single	53	Single	-0.055460	7.050668e-01	1
BR130902TASK0001OUTPUT	C50A91_C50A52	52	Single	54	Single	0.160366	2.710149e-01	1
BR130902TASK0001OUTPUT	C50A91_C50A52	52	Single	55	Single	0.240747	9.564775e-02	1
BR130902TASK0001OUTPUT	C50A91_C50A52	52	Single	58	Single	0.059700	6.836585e-01	1
BR130902TASK0001OUTPUT	C50A91_C50A52	52	Single	6	Single	-0.146873	3.139124e-01	2
BR130902TASK0001OUTPUT	C50A91_C50A52	52	Single	65	Single	-0.002772	9.850810e-01	2
BR130902TASK0001OUTPUT	C50A91_C50A52	52	Single	66	Single	-0.095602	5.134741e-01	2
BR130902TASK0001OUTPUT	C50A91_C50A52	52	Single	7	Single	-0.090130	5.379757e-01	2
BR130902TASK0001OUTPUT	C50A91_C50A52	52	Single	74	Single	0.070568	6.299320e-01	2
BR130902TASK0001OUTPUT	C50A91_C50A52	52	Single	8	Single	-0.154873	2.879864e-01	2
BR130902TASK0001OUTPUT	C50A91_C50A52	52	Single	81	Single	0.168313	2.476614e-01	1
BR130902TASK0001OUTPUT	C50A91_C50A52	52	Single	9	Single	0.012978	9.294779e-01	2
BR130902TASK0001OUTPUT	C50A91_C50A52	53	Single	54	Single	0.073414	6.161556e-01	1
BR130902TASK0001OUTPUT	C50A91_C50A52	53	Single	55	Single	0.098925	4.988745e-01	1
BR130902TASK0001OUTPUT	C50A91_C50A52	53	Single	58	Single	0.373378	8.229700e-03	1
BR130902TASK0001OUTPUT	C50A91_C50A52	53	Single	6	Single	0.020462	8.890131e-01	2
BR130902TASK0001OUTPUT	C50A91_C50A52	53	Single	65	Single	-0.156062	2.894921e-01	2
BR130902TASK0001OUTPUT	C50A91_C50A52	53	Single	66	Single	0.123555	3.976603e-01	2
BR130902TASK0001OUTPUT	C50A91_C50A52	53	Single	7	Single	0.422154	2.515961e-03	2
BR130902TASK0001OUTPUT	C50A91_C50A52	53	Single	74	Single	0.123561	3.976389e-01	2
BR130902TASK0001OUTPUT	C50A91_C50A52	53	Single	8	Single	0.038354	7.935974e-01	2
BR130902TASK0001OUTPUT	C50A91_C50A52	53	Single	81	Single	0.106789	4.651945e-01	1
BR130902TASK0001OUTPUT	C50A91_C50A52	53	Single	9	Single	0.020228	8.902769e-01	2
BR130902TASK0001OUTPUT	C50A91_C50A52	54	Single	55	Single	0.102476	4.835121e-01	1
BR130902TASK0001OUTPUT	C50A91_C50A52	54	Single	58	Single	-0.042011	7.744099e-01	1
BR130902TASK0001OUTPUT	C50A91_C50A52	54	Single	6	Single	-0.074017	6.132518e-01	2
BR130902TASK0001OUTPUT	C50A91_C50A52	54	Single	65	Single	-0.058250	6.941232e-01	2
BR130902TASK0001OUTPUT	C50A91_C50A52	54	Single	66	Single	0.110636	4.491767e-01	2
BR130902TASK0001OUTPUT	C50A91_C50A52	54	Single	7	Single	-0.033147	8.211202e-01	2
BR130902TASK0001OUTPUT	C50A91_C50A52	54	Single	74	Single	-0.079228	5.884190e-01	2
BR130902TASK0001OUTPUT	C50A91_C50A52	54	Single	8	Single	-0.011983	9.348728e-01	2
BR130902TASK0001OUTPUT	C50A91_C50A52	54	Single	81	Single	0.280725	5.072118e-02	1
BR130902TASK0001OUTPUT	C50A91_C50A52	54	Single	9	Single	-0.082786	5.717226e-01	2
BR130902TASK0001OUTPUT	C50A91_C50A52	55	Single	58	Single	0.124987	3.921708e-01	1
BR130902TASK0001OUTPUT	C50A91_C50A52	55	Single	6	Single	0.056403	7.002837e-01	2
BR130902TASK0001OUTPUT	C50A91_C50A52	55	Single	65	Single	-0.080602	5.860335e-01	2
BR130902TASK0001OUTPUT	C50A91_C50A52	55	Single	66	Single	0.054519	7.098481e-01	2
BR130902TASK0001OUTPUT	C50A91_C50A52	55	Single	7	Single	0.106655	4.657591e-01	2
BR130902TASK0001OUTPUT	C50A91_C50A52	55	Single	74	Single	0.203120	1.615799e-01	2
BR130902TASK0001OUTPUT	C50A91_C50A52	55	Single	8	Single	-0.008972	9.512117e-01	2
BR130902TASK0001OUTPUT	C50A91_C50A52	55	Single	81	Single	0.171112	2.397723e-01	1
BR130902TASK0001OUTPUT	C50A91_C50A52	55	Single	9	Single	0.184450	2.045355e-01	2
BR130902TASK0001OUTPUT	C50A91_C50A52	58	Single	6	Single	0.166744	2.521612e-01	2
BR130902TASK0001OUTPUT	C50A91_C50A52	58	Single	65	Single	-0.110621	4.541576e-01	2
BR130902TASK0001OUTPUT	C50A91_C50A52	58	Single	66	Single	0.158973	2.752538e-01	2
BR130902TASK0001OUTPUT	C50A91_C50A52	58	Single	7	Single	0.171938	2.374765e-01	2
BR130902TASK0001OUTPUT	C50A91_C50A52	58	Single	74	Single	0.311510	2.934597e-02	2
BR130902TASK0001OUTPUT	C50A91_C50A52	58	Single	8	Single	0.144665	3.213220e-01	2
BR130902TASK0001OUTPUT	C50A91_C50A52	58	Single	81	Single	0.243361	9.199088e-02	1
BR130902TASK0001OUTPUT	C50A91_C50A52	58	Single	9	Single	-0.019493	8.942412e-01	2
BR130902TASK0001OUTPUT	C50A91_C50A52	6	Single	65	Single	0.103445	4.841278e-01	1
BR130902TASK0001OUTPUT	C50A91_C50A52	6	Single	66	Single	-0.014799	9.196091e-01	1
BR130902TASK0001OUTPUT	C50A91_C50A52	6	Single	7	Single	-0.151271	2.994824e-01	1
BR130902TASK0001OUTPUT	C50A91_C50A52	6	Single	74	Single	0.152490	2.955595e-01	1
BR130902TASK0001OUTPUT	C50A91_C50A52	6	Single	8	Single	0.274079	5.668998e-02	1
BR130902TASK0001OUTPUT	C50A91_C50A52	6	Single	81	Single	0.024119	8.693383e-01	2
BR130902TASK0001OUTPUT	C50A91_C50A52	6	Single	9	Single	0.232110	1.085315e-01	1
BR130902TASK0001OUTPUT	C50A91_C50A52	65	Single	66	Single	0.041288	7.805273e-01	1
BR130902TASK0001OUTPUT	C50A91_C50A52	65	Single	7	Single	-0.181605	2.167076e-01	1
BR130902TASK0001OUTPUT	C50A91_C50A52	65	Single	74	Single	-0.286527	4.833564e-02	1
BR130902TASK0001OUTPUT	C50A91_C50A52	65	Single	8	Single	0.185016	2.080502e-01	1
BR130902TASK0001OUTPUT	C50A91_C50A52	65	Single	81	Single	0.040216	7.860919e-01	2
BR130902TASK0001OUTPUT	C50A91_C50A52	65	Single	9	Single	0.259682	7.467992e-02	1
BR130902TASK0001OUTPUT	C50A91_C50A52	66	Single	7	Single	0.103600	4.787042e-01	1
BR130902TASK0001OUTPUT	C50A91_C50A52	66	Single	74	Single	0.064231	6.610489e-01	1
BR130902TASK0001OUTPUT	C50A91_C50A52	66	Single	8	Single	0.170647	2.410715e-01	1
BR130902TASK0001OUTPUT	C50A91_C50A52	66	Single	81	Single	0.312893	2.859684e-02	2
BR130902TASK0001OUTPUT	C50A91_C50A52	66	Single	9	Single	-0.008082	9.560455e-01	1
BR130902TASK0001OUTPUT	C50A91_C50A52	7	Single	74	Single	0.097614	5.046100e-01	1
BR130902TASK0001OUTPUT	C50A91_C50A52	7	Single	8	Single	-0.004605	9.749479e-01	1
BR130902TASK0001OUTPUT	C50A91_C50A52	7	Single	81	Single	-0.053511	7.149860e-01	2
BR130902TASK0001OUTPUT	C50A91_C50A52	7	Single	9	Single	-0.078833	5.902847e-01	1
BR130902TASK0001OUTPUT	C50A91_C50A52	74	Single	8	Single	0.239708	9.713168e-02	1
BR130902TASK0001OUTPUT	C50A91_C50A52	74	Single	81	Single	-0.125792	3.891065e-01	2
BR130902TASK0001OUTPUT	C50A91_C50A52	74	Single	9	Single	-0.171810	2.378309e-01	1
BR130902TASK0001OUTPUT	C50A91_C50A52	8	Single	81	Single	0.092966	5.252064e-01	2
BR130902TASK0001OUTPUT	C50A91_C50A52	8	Single	9	Single	0.071897	6.234804e-01	1
BR130902TASK0001OUTPUT	C50A91_C50A52	81	Single	9	Single	-0.046420	7.514531e-01	2
ST140426TASK0001OUTPUT	C50A51_C50A92	104	Single	21	Single	0.306285	3.893952e-01	1
ST140426TASK0001OUTPUT	C50A51_C50A92	104	Single	25	Single	0.090235	8.042093e-01	1
ST140426TASK0001OUTPUT	C50A51_C50A92	104	Single	26	Single	0.365159	2.994752e-01	1
ST140426TASK0001OUTPUT	C50A51_C50A92	104	Single	27	Single	0.053204	8.839447e-01	1
ST140426TASK0001OUTPUT	C50A51_C50A92	104	Single	28	Single	-0.220706	5.400432e-01	1
ST140426TASK0001OUTPUT	C50A51_C50A92	104	Single	29	Single	-0.042867	9.064013e-01	1
ST140426TASK0001OUTPUT	C50A51_C50A92	104	Single	3	Single	0.016548	9.638122e-01	2
ST140426TASK0001OUTPUT	C50A51_C50A92	104	Single	31	Single	0.008929	9.804701e-01	1
ST140426TASK0001OUTPUT	C50A51_C50A92	104	Single	32	Single	0.072517	8.421997e-01	1
ST140426TASK0001OUTPUT	C50A51_C50A92	104	Single	33	Single	-0.213767	5.531727e-01	1
ST140426TASK0001OUTPUT	C50A51_C50A92	104	Single	34	Single	0.059120	8.711265e-01	1
ST140426TASK0001OUTPUT	C50A51_C50A92	104	Single	35	Single	-0.286327	4.225330e-01	1
ST140426TASK0001OUTPUT	C50A51_C50A92	104	Single	36	Single	-0.000995	9.978234e-01	1
ST140426TASK0001OUTPUT	C50A51_C50A92	104	Single	4	Single	0.167759	6.431809e-01	2
ST140426TASK0001OUTPUT	C50A51_C50A92	104	Single	58	Single	0.149964	6.792318e-01	1
ST140426TASK0001OUTPUT	C50A51_C50A92	104	Single	59	Single	-0.406197	2.441091e-01	1
ST140426TASK0001OUTPUT	C50A51_C50A92	104	Single	60	Single	0.277617	4.373933e-01	1
ST140426TASK0001OUTPUT	C50A51_C50A92	104	Single	63	Single	-0.124323	7.322072e-01	1
ST140426TASK0001OUTPUT	C50A51_C50A92	104	Single	64	Single	-0.150669	6.777918e-01	1
ST140426TASK0001OUTPUT	C50A51_C50A92	104	Single	65	Single	-0.108554	7.653172e-01	1
ST140426TASK0001OUTPUT	C50A51_C50A92	104	Single	66	Single	-0.017689	9.613164e-01	1
ST140426TASK0001OUTPUT	C50A51_C50A92	104	Single	67	Single	-0.109309	7.637231e-01	1
ST140426TASK0001OUTPUT	C50A51_C50A92	104	Single	68	Single	0.130360	7.196344e-01	1
ST140426TASK0001OUTPUT	C50A51_C50A92	104	Single	69	Single	0.102216	7.787233e-01	1
ST140426TASK0001OUTPUT	C50A51_C50A92	104	Single	70	Single	-0.128433	7.236422e-01	2
ST140426TASK0001OUTPUT	C50A51_C50A92	104	Single	71	Single	0.164124	6.504940e-01	2
ST140426TASK0001OUTPUT	C50A51_C50A92	104	Single	73	Single	-0.067291	8.534659e-01	2
ST140426TASK0001OUTPUT	C50A51_C50A92	104	Single	74	Single	-0.238301	5.073238e-01	2
ST140426TASK0001OUTPUT	C50A51_C50A92	104	Single	95	Single	0.017703	9.612867e-01	1
ST140426TASK0001OUTPUT	C50A51_C50A92	104	Single	96	Single	0.245575	4.940467e-01	1
ST140426TASK0001OUTPUT	C50A51_C50A92	104	Single	98	Single	0.064925	8.585740e-01	1
ST140426TASK0001OUTPUT	C50A51_C50A92	21	Single	25	Single	0.891457	5.317069e-04	1
ST140426TASK0001OUTPUT	C50A51_C50A92	21	Single	26	Single	0.918855	1.718317e-04	1
ST140426TASK0001OUTPUT	C50A51_C50A92	21	Single	27	Single	0.796726	5.797547e-03	1
ST140426TASK0001OUTPUT	C50A51_C50A92	21	Single	28	Single	0.564976	8.879593e-02	1
ST140426TASK0001OUTPUT	C50A51_C50A92	21	Single	29	Single	0.189525	5.999886e-01	1
ST140426TASK0001OUTPUT	C50A51_C50A92	21	Single	3	Single	-0.334450	3.448800e-01	2
ST140426TASK0001OUTPUT	C50A51_C50A92	21	Single	31	Single	-0.105269	7.722590e-01	1
ST140426TASK0001OUTPUT	C50A51_C50A92	21	Single	32	Single	0.760934	1.058533e-02	1
ST140426TASK0001OUTPUT	C50A51_C50A92	21	Single	33	Single	0.016392	9.641514e-01	1
ST140426TASK0001OUTPUT	C50A51_C50A92	21	Single	34	Single	0.781400	7.600868e-03	1
ST140426TASK0001OUTPUT	C50A51_C50A92	21	Single	35	Single	-0.151911	6.752579e-01	1
ST140426TASK0001OUTPUT	C50A51_C50A92	21	Single	36	Single	0.746109	1.320501e-02	1
ST140426TASK0001OUTPUT	C50A51_C50A92	21	Single	4	Single	-0.036515	9.202302e-01	2
ST140426TASK0001OUTPUT	C50A51_C50A92	21	Single	58	Single	0.300240	3.992955e-01	1
ST140426TASK0001OUTPUT	C50A51_C50A92	21	Single	59	Single	0.376845	2.830819e-01	1
ST140426TASK0001OUTPUT	C50A51_C50A92	21	Single	60	Single	0.824179	3.361754e-03	1
ST140426TASK0001OUTPUT	C50A51_C50A92	21	Single	63	Single	0.074848	8.371839e-01	1
ST140426TASK0001OUTPUT	C50A51_C50A92	21	Single	64	Single	0.000000	1.000000e+00	1
ST140426TASK0001OUTPUT	C50A51_C50A92	21	Single	65	Single	-0.374591	2.862054e-01	1
ST140426TASK0001OUTPUT	C50A51_C50A92	21	Single	66	Single	0.485820	1.545718e-01	1
ST140426TASK0001OUTPUT	C50A51_C50A92	21	Single	67	Single	-0.409615	2.397768e-01	1
ST140426TASK0001OUTPUT	C50A51_C50A92	21	Single	68	Single	0.717242	1.955008e-02	1
ST140426TASK0001OUTPUT	C50A51_C50A92	21	Single	69	Single	0.374608	2.861816e-01	1
ST140426TASK0001OUTPUT	C50A51_C50A92	21	Single	70	Single	-0.829711	2.979199e-03	2
ST140426TASK0001OUTPUT	C50A51_C50A92	21	Single	71	Single	-0.689512	2.738300e-02	2
ST140426TASK0001OUTPUT	C50A51_C50A92	21	Single	73	Single	-0.562565	9.047045e-02	2
ST140426TASK0001OUTPUT	C50A51_C50A92	21	Single	74	Single	-0.532779	1.128299e-01	2
ST140426TASK0001OUTPUT	C50A51_C50A92	21	Single	95	Single	-0.231197	5.204334e-01	1
ST140426TASK0001OUTPUT	C50A51_C50A92	21	Single	96	Single	-0.237566	5.086746e-01	1
ST140426TASK0001OUTPUT	C50A51_C50A92	21	Single	98	Single	-0.331702	3.491048e-01	1
ST140426TASK0001OUTPUT	C50A51_C50A92	25	Single	26	Single	0.845438	2.062873e-03	1
ST140426TASK0001OUTPUT	C50A51_C50A92	25	Single	27	Single	0.843710	2.151980e-03	1
ST140426TASK0001OUTPUT	C50A51_C50A92	25	Single	28	Single	0.439668	2.035741e-01	1
ST140426TASK0001OUTPUT	C50A51_C50A92	25	Single	29	Single	0.035042	9.234395e-01	1
ST140426TASK0001OUTPUT	C50A51_C50A92	25	Single	3	Single	-0.437283	2.063227e-01	2
ST140426TASK0001OUTPUT	C50A51_C50A92	25	Single	31	Single	-0.214100	5.525397e-01	1
ST140426TASK0001OUTPUT	C50A51_C50A92	25	Single	32	Single	0.700076	2.418437e-02	1
ST140426TASK0001OUTPUT	C50A51_C50A92	25	Single	33	Single	-0.072524	8.421854e-01	1
ST140426TASK0001OUTPUT	C50A51_C50A92	25	Single	34	Single	0.738372	1.473799e-02	1
ST140426TASK0001OUTPUT	C50A51_C50A92	25	Single	35	Single	-0.250781	4.846344e-01	1
ST140426TASK0001OUTPUT	C50A51_C50A92	25	Single	36	Single	0.589362	7.297217e-02	1
ST140426TASK0001OUTPUT	C50A51_C50A92	25	Single	4	Single	-0.217009	5.470231e-01	2
ST140426TASK0001OUTPUT	C50A51_C50A92	25	Single	58	Single	0.351581	3.191388e-01	1
ST140426TASK0001OUTPUT	C50A51_C50A92	25	Single	59	Single	0.335941	3.425997e-01	1
ST140426TASK0001OUTPUT	C50A51_C50A92	25	Single	60	Single	0.799347	5.522887e-03	1
ST140426TASK0001OUTPUT	C50A51_C50A92	25	Single	63	Single	0.328677	3.537851e-01	1
ST140426TASK0001OUTPUT	C50A51_C50A92	25	Single	64	Single	0.198723	5.820566e-01	1
ST140426TASK0001OUTPUT	C50A51_C50A92	25	Single	65	Single	-0.097294	7.891736e-01	1
ST140426TASK0001OUTPUT	C50A51_C50A92	25	Single	66	Single	0.615363	5.825479e-02	1
ST140426TASK0001OUTPUT	C50A51_C50A92	25	Single	67	Single	-0.579610	7.906017e-02	1
ST140426TASK0001OUTPUT	C50A51_C50A92	25	Single	68	Single	0.654613	3.998496e-02	1
ST140426TASK0001OUTPUT	C50A51_C50A92	25	Single	69	Single	0.268078	4.539375e-01	1
ST140426TASK0001OUTPUT	C50A51_C50A92	25	Single	70	Single	-0.610349	6.092468e-02	2
ST140426TASK0001OUTPUT	C50A51_C50A92	25	Single	71	Single	-0.727159	1.717410e-02	2
ST140426TASK0001OUTPUT	C50A51_C50A92	25	Single	73	Single	-0.434350	2.097340e-01	2
ST140426TASK0001OUTPUT	C50A51_C50A92	25	Single	74	Single	-0.615675	5.809138e-02	2
ST140426TASK0001OUTPUT	C50A51_C50A92	25	Single	95	Single	-0.333326	3.466051e-01	1
ST140426TASK0001OUTPUT	C50A51_C50A92	25	Single	96	Single	-0.290216	4.159745e-01	1
ST140426TASK0001OUTPUT	C50A51_C50A92	25	Single	98	Single	-0.124682	7.314594e-01	1
ST140426TASK0001OUTPUT	C50A51_C50A92	26	Single	27	Single	0.820205	3.657443e-03	1
ST140426TASK0001OUTPUT	C50A51_C50A92	26	Single	28	Single	0.522126	1.215933e-01	1
ST140426TASK0001OUTPUT	C50A51_C50A92	26	Single	29	Single	0.381967	2.760528e-01	1
ST140426TASK0001OUTPUT	C50A51_C50A92	26	Single	3	Single	-0.240557	5.031893e-01	2
ST140426TASK0001OUTPUT	C50A51_C50A92	26	Single	31	Single	-0.066107	8.560204e-01	1
ST140426TASK0001OUTPUT	C50A51_C50A92	26	Single	32	Single	0.771037	9.025053e-03	1
ST140426TASK0001OUTPUT	C50A51_C50A92	26	Single	33	Single	-0.108029	7.664257e-01	1
ST140426TASK0001OUTPUT	C50A51_C50A92	26	Single	34	Single	0.716855	1.964717e-02	1
ST140426TASK0001OUTPUT	C50A51_C50A92	26	Single	35	Single	-0.406735	2.434240e-01	1
ST140426TASK0001OUTPUT	C50A51_C50A92	26	Single	36	Single	0.648131	4.269105e-02	1
ST140426TASK0001OUTPUT	C50A51_C50A92	26	Single	4	Single	-0.153316	6.723934e-01	2
ST140426TASK0001OUTPUT	C50A51_C50A92	26	Single	58	Single	-0.011693	9.744255e-01	1
ST140426TASK0001OUTPUT	C50A51_C50A92	26	Single	59	Single	0.175426	6.278489e-01	1
ST140426TASK0001OUTPUT	C50A51_C50A92	26	Single	60	Single	0.759338	1.084810e-02	1
ST140426TASK0001OUTPUT	C50A51_C50A92	26	Single	63	Single	-0.086082	8.130847e-01	1
ST140426TASK0001OUTPUT	C50A51_C50A92	26	Single	64	Single	0.059516	8.702683e-01	1
ST140426TASK0001OUTPUT	C50A51_C50A92	26	Single	65	Single	-0.263046	4.627750e-01	1
ST140426TASK0001OUTPUT	C50A51_C50A92	26	Single	66	Single	0.345078	3.287893e-01	1
ST140426TASK0001OUTPUT	C50A51_C50A92	26	Single	67	Single	-0.395249	2.582733e-01	1
ST140426TASK0001OUTPUT	C50A51_C50A92	26	Single	68	Single	0.610720	6.072491e-02	1
ST140426TASK0001OUTPUT	C50A51_C50A92	26	Single	69	Single	0.007634	9.833020e-01	1
ST140426TASK0001OUTPUT	C50A51_C50A92	26	Single	70	Single	-0.627376	5.217416e-02	2
ST140426TASK0001OUTPUT	C50A51_C50A92	26	Single	71	Single	-0.551250	9.859664e-02	2
ST140426TASK0001OUTPUT	C50A51_C50A92	26	Single	73	Single	-0.423434	2.227107e-01	2
ST140426TASK0001OUTPUT	C50A51_C50A92	26	Single	74	Single	-0.670188	3.396114e-02	2
ST140426TASK0001OUTPUT	C50A51_C50A92	26	Single	95	Single	-0.339758	3.367948e-01	1
ST140426TASK0001OUTPUT	C50A51_C50A92	26	Single	96	Single	-0.224432	5.330452e-01	1
ST140426TASK0001OUTPUT	C50A51_C50A92	26	Single	98	Single	-0.424806	2.210550e-01	1
ST140426TASK0001OUTPUT	C50A51_C50A92	27	Single	28	Single	0.679517	3.066494e-02	1
ST140426TASK0001OUTPUT	C50A51_C50A92	27	Single	29	Single	0.151184	6.767403e-01	1
ST140426TASK0001OUTPUT	C50A51_C50A92	27	Single	3	Single	-0.551239	9.860482e-02	2
ST140426TASK0001OUTPUT	C50A51_C50A92	27	Single	31	Single	-0.250685	4.848075e-01	1
ST140426TASK0001OUTPUT	C50A51_C50A92	27	Single	32	Single	0.707096	2.220682e-02	1
ST140426TASK0001OUTPUT	C50A51_C50A92	27	Single	33	Single	0.133166	7.138105e-01	1
ST140426TASK0001OUTPUT	C50A51_C50A92	27	Single	34	Single	0.708148	2.192039e-02	1
ST140426TASK0001OUTPUT	C50A51_C50A92	27	Single	35	Single	-0.519766	1.235896e-01	1
ST140426TASK0001OUTPUT	C50A51_C50A92	27	Single	36	Single	0.733233	1.582238e-02	1
ST140426TASK0001OUTPUT	C50A51_C50A92	27	Single	4	Single	-0.364100	3.009847e-01	2
ST140426TASK0001OUTPUT	C50A51_C50A92	27	Single	58	Single	0.160842	6.571190e-01	1
ST140426TASK0001OUTPUT	C50A51_C50A92	27	Single	59	Single	0.209985	5.603817e-01	1
ST140426TASK0001OUTPUT	C50A51_C50A92	27	Single	60	Single	0.589167	7.309081e-02	1
ST140426TASK0001OUTPUT	C50A51_C50A92	27	Single	63	Single	0.079023	8.282117e-01	1
ST140426TASK0001OUTPUT	C50A51_C50A92	27	Single	64	Single	-0.051484	8.876769e-01	1
ST140426TASK0001OUTPUT	C50A51_C50A92	27	Single	65	Single	-0.301009	3.980296e-01	1
ST140426TASK0001OUTPUT	C50A51_C50A92	27	Single	66	Single	0.387281	2.688617e-01	1
ST140426TASK0001OUTPUT	C50A51_C50A92	27	Single	67	Single	-0.544259	1.038415e-01	1
ST140426TASK0001OUTPUT	C50A51_C50A92	27	Single	68	Single	0.513098	1.293411e-01	1
ST140426TASK0001OUTPUT	C50A51_C50A92	27	Single	69	Single	0.182423	6.139669e-01	1
ST140426TASK0001OUTPUT	C50A51_C50A92	27	Single	70	Single	-0.568424	8.643681e-02	2
ST140426TASK0001OUTPUT	C50A51_C50A92	27	Single	71	Single	-0.661363	3.729265e-02	2
ST140426TASK0001OUTPUT	C50A51_C50A92	27	Single	73	Single	-0.219557	5.422086e-01	2
ST140426TASK0001OUTPUT	C50A51_C50A92	27	Single	74	Single	-0.700682	2.400893e-02	2
ST140426TASK0001OUTPUT	C50A51_C50A92	27	Single	95	Single	-0.614756	5.857403e-02	1
ST140426TASK0001OUTPUT	C50A51_C50A92	27	Single	96	Single	-0.620077	5.581566e-02	1
ST140426TASK0001OUTPUT	C50A51_C50A92	27	Single	98	Single	-0.453471	1.880809e-01	1
ST140426TASK0001OUTPUT	C50A51_C50A92	28	Single	29	Single	0.420018	2.268630e-01	1
ST140426TASK0001OUTPUT	C50A51_C50A92	28	Single	3	Single	-0.156041	6.668500e-01	2
ST140426TASK0001OUTPUT	C50A51_C50A92	28	Single	31	Single	-0.102833	7.774158e-01	1
ST140426TASK0001OUTPUT	C50A51_C50A92	28	Single	32	Single	0.648215	4.265517e-02	1
ST140426TASK0001OUTPUT	C50A51_C50A92	28	Single	33	Single	0.429007	2.160297e-01	1
ST140426TASK0001OUTPUT	C50A51_C50A92	28	Single	34	Single	0.568038	8.669905e-02	1
ST140426TASK0001OUTPUT	C50A51_C50A92	28	Single	35	Single	-0.055372	8.792452e-01	1
ST140426TASK0001OUTPUT	C50A51_C50A92	28	Single	36	Single	0.725562	1.754231e-02	1
ST140426TASK0001OUTPUT	C50A51_C50A92	28	Single	4	Single	0.013310	9.708902e-01	2
ST140426TASK0001OUTPUT	C50A51_C50A92	28	Single	58	Single	-0.163427	6.518991e-01	1
ST140426TASK0001OUTPUT	C50A51_C50A92	28	Single	59	Single	0.402923	2.482977e-01	1
ST140426TASK0001OUTPUT	C50A51_C50A92	28	Single	60	Single	0.248780	4.882427e-01	1
ST140426TASK0001OUTPUT	C50A51_C50A92	28	Single	63	Single	-0.193704	5.918172e-01	1
ST140426TASK0001OUTPUT	C50A51_C50A92	28	Single	64	Single	-0.228528	5.253940e-01	1
ST140426TASK0001OUTPUT	C50A51_C50A92	28	Single	65	Single	-0.554347	9.632839e-02	1
ST140426TASK0001OUTPUT	C50A51_C50A92	28	Single	66	Single	0.108932	7.645185e-01	1
ST140426TASK0001OUTPUT	C50A51_C50A92	28	Single	67	Single	-0.140164	6.993441e-01	1
ST140426TASK0001OUTPUT	C50A51_C50A92	28	Single	68	Single	0.543412	1.044886e-01	1
ST140426TASK0001OUTPUT	C50A51_C50A92	28	Single	69	Single	0.163854	6.510389e-01	1
ST140426TASK0001OUTPUT	C50A51_C50A92	28	Single	70	Single	-0.657484	3.882450e-02	2
ST140426TASK0001OUTPUT	C50A51_C50A92	28	Single	71	Single	-0.545529	1.028758e-01	2
ST140426TASK0001OUTPUT	C50A51_C50A92	28	Single	73	Single	-0.176663	6.253862e-01	2
ST140426TASK0001OUTPUT	C50A51_C50A92	28	Single	74	Single	-0.175992	6.267212e-01	2
ST140426TASK0001OUTPUT	C50A51_C50A92	28	Single	95	Single	-0.331468	3.494650e-01	1
ST140426TASK0001OUTPUT	C50A51_C50A92	28	Single	96	Single	-0.333383	3.465179e-01	1
ST140426TASK0001OUTPUT	C50A51_C50A92	28	Single	98	Single	-0.580347	7.858910e-02	1
ST140426TASK0001OUTPUT	C50A51_C50A92	29	Single	3	Single	0.289042	4.179488e-01	2
ST140426TASK0001OUTPUT	C50A51_C50A92	29	Single	31	Single	0.497978	1.429866e-01	1
ST140426TASK0001OUTPUT	C50A51_C50A92	29	Single	32	Single	0.602789	6.510123e-02	1
ST140426TASK0001OUTPUT	C50A51_C50A92	29	Single	33	Single	-0.234870	5.136375e-01	1
ST140426TASK0001OUTPUT	C50A51_C50A92	29	Single	34	Single	0.135162	7.096750e-01	1
ST140426TASK0001OUTPUT	C50A51_C50A92	29	Single	35	Single	-0.230327	5.220492e-01	1
ST140426TASK0001OUTPUT	C50A51_C50A92	29	Single	36	Single	0.371391	2.906713e-01	1
ST140426TASK0001OUTPUT	C50A51_C50A92	29	Single	4	Single	-0.166091	6.465340e-01	2
ST140426TASK0001OUTPUT	C50A51_C50A92	29	Single	58	Single	-0.755670	1.146913e-02	1
ST140426TASK0001OUTPUT	C50A51_C50A92	29	Single	59	Single	0.128558	7.233806e-01	1
ST140426TASK0001OUTPUT	C50A51_C50A92	29	Single	60	Single	0.175727	6.272486e-01	1
ST140426TASK0001OUTPUT	C50A51_C50A92	29	Single	63	Single	-0.280874	4.318080e-01	1
ST140426TASK0001OUTPUT	C50A51_C50A92	29	Single	64	Single	0.399251	2.530440e-01	1
ST140426TASK0001OUTPUT	C50A51_C50A92	29	Single	65	Single	0.022718	9.503298e-01	1
ST140426TASK0001OUTPUT	C50A51_C50A92	29	Single	66	Single	0.090401	8.038567e-01	1
ST140426TASK0001OUTPUT	C50A51_C50A92	29	Single	67	Single	0.456287	1.850080e-01	1
ST140426TASK0001OUTPUT	C50A51_C50A92	29	Single	68	Single	0.367024	2.968251e-01	1
ST140426TASK0001OUTPUT	C50A51_C50A92	29	Single	69	Single	-0.507218	1.345480e-01	1
ST140426TASK0001OUTPUT	C50A51_C50A92	29	Single	70	Single	-0.313243	3.781493e-01	2
ST140426TASK0001OUTPUT	C50A51_C50A92	29	Single	71	Single	0.129142	7.221663e-01	2
ST140426TASK0001OUTPUT	C50A51_C50A92	29	Single	73	Single	-0.324780	3.598596e-01	2
ST140426TASK0001OUTPUT	C50A51_C50A92	29	Single	74	Single	-0.094664	7.947689e-01	2
ST140426TASK0001OUTPUT	C50A51_C50A92	29	Single	95	Single	0.140216	6.992369e-01	1
ST140426TASK0001OUTPUT	C50A51_C50A92	29	Single	96	Single	-0.013507	9.704581e-01	1
ST140426TASK0001OUTPUT	C50A51_C50A92	29	Single	98	Single	-0.731175	1.627157e-02	1
ST140426TASK0001OUTPUT	C50A51_C50A92	3	Single	31	Single	0.515434	1.273083e-01	2
ST140426TASK0001OUTPUT	C50A51_C50A92	3	Single	32	Single	-0.068628	8.505820e-01	2
ST140426TASK0001OUTPUT	C50A51_C50A92	3	Single	33	Single	-0.235196	5.130372e-01	2
ST140426TASK0001OUTPUT	C50A51_C50A92	3	Single	34	Single	-0.304773	3.918605e-01	2
ST140426TASK0001OUTPUT	C50A51_C50A92	3	Single	35	Single	0.152420	6.742202e-01	2
ST140426TASK0001OUTPUT	C50A51_C50A92	3	Single	36	Single	-0.245770	4.936928e-01	2
ST140426TASK0001OUTPUT	C50A51_C50A92	3	Single	4	Single	0.109911	7.624522e-01	1
ST140426TASK0001OUTPUT	C50A51_C50A92	3	Single	58	Single	-0.433794	2.103832e-01	2
ST140426TASK0001OUTPUT	C50A51_C50A92	3	Single	59	Single	-0.132337	7.155286e-01	2
ST140426TASK0001OUTPUT	C50A51_C50A92	3	Single	60	Single	-0.038763	9.153337e-01	2
ST140426TASK0001OUTPUT	C50A51_C50A92	3	Single	63	Single	-0.255336	4.764652e-01	2
ST140426TASK0001OUTPUT	C50A51_C50A92	3	Single	64	Single	0.125813	7.291002e-01	2
ST140426TASK0001OUTPUT	C50A51_C50A92	3	Single	65	Single	0.298171	4.027124e-01	2
ST140426TASK0001OUTPUT	C50A51_C50A92	3	Single	66	Single	-0.262926	4.629874e-01	2
ST140426TASK0001OUTPUT	C50A51_C50A92	3	Single	67	Single	0.092263	7.998850e-01	2
ST140426TASK0001OUTPUT	C50A51_C50A92	3	Single	68	Single	-0.313559	3.776421e-01	2
ST140426TASK0001OUTPUT	C50A51_C50A92	3	Single	69	Single	-0.328661	3.538091e-01	2
ST140426TASK0001OUTPUT	C50A51_C50A92	3	Single	70	Single	0.244752	4.955402e-01	1
ST140426TASK0001OUTPUT	C50A51_C50A92	3	Single	71	Single	0.392711	2.616212e-01	1
ST140426TASK0001OUTPUT	C50A51_C50A92	3	Single	73	Single	-0.208412	5.633900e-01	1
ST140426TASK0001OUTPUT	C50A51_C50A92	3	Single	74	Single	0.108583	7.652550e-01	1
ST140426TASK0001OUTPUT	C50A51_C50A92	3	Single	95	Single	0.313162	3.782800e-01	2
ST140426TASK0001OUTPUT	C50A51_C50A92	3	Single	96	Single	0.768716	9.368105e-03	2
ST140426TASK0001OUTPUT	C50A51_C50A92	3	Single	98	Single	0.266250	4.571384e-01	2
ST140426TASK0001OUTPUT	C50A51_C50A92	31	Single	32	Single	0.378013	2.814701e-01	1
ST140426TASK0001OUTPUT	C50A51_C50A92	31	Single	33	Single	-0.739249	1.455825e-02	1
ST140426TASK0001OUTPUT	C50A51_C50A92	31	Single	34	Single	-0.464348	1.763766e-01	1
ST140426TASK0001OUTPUT	C50A51_C50A92	31	Single	35	Single	-0.159915	6.589951e-01	1
ST140426TASK0001OUTPUT	C50A51_C50A92	31	Single	36	Single	0.309426	3.842985e-01	1
ST140426TASK0001OUTPUT	C50A51_C50A92	31	Single	4	Single	-0.138380	7.030246e-01	2
ST140426TASK0001OUTPUT	C50A51_C50A92	31	Single	58	Single	-0.187107	6.047331e-01	1
ST140426TASK0001OUTPUT	C50A51_C50A92	31	Single	59	Single	0.364964	2.997519e-01	1
ST140426TASK0001OUTPUT	C50A51_C50A92	31	Single	60	Single	0.309084	3.848523e-01	1
ST140426TASK0001OUTPUT	C50A51_C50A92	31	Single	63	Single	-0.080368	8.253268e-01	1
ST140426TASK0001OUTPUT	C50A51_C50A92	31	Single	64	Single	0.475198	1.651430e-01	1
ST140426TASK0001OUTPUT	C50A51_C50A92	31	Single	65	Single	0.223978	5.338959e-01	1
ST140426TASK0001OUTPUT	C50A51_C50A92	31	Single	66	Single	0.358922	3.084256e-01	1
ST140426TASK0001OUTPUT	C50A51_C50A92	31	Single	67	Single	0.380158	2.785237e-01	1
ST140426TASK0001OUTPUT	C50A51_C50A92	31	Single	68	Single	0.103547	7.759031e-01	1
ST140426TASK0001OUTPUT	C50A51_C50A92	31	Single	69	Single	-0.037417	9.182648e-01	1
ST140426TASK0001OUTPUT	C50A51_C50A92	31	Single	70	Single	-0.171891	6.349032e-01	2
ST140426TASK0001OUTPUT	C50A51_C50A92	31	Single	71	Single	0.607146	6.267232e-02	2
ST140426TASK0001OUTPUT	C50A51_C50A92	31	Single	73	Single	-0.475587	1.647478e-01	2
ST140426TASK0001OUTPUT	C50A51_C50A92	31	Single	74	Single	-0.094644	7.948118e-01	2
ST140426TASK0001OUTPUT	C50A51_C50A92	31	Single	95	Single	0.579242	7.929629e-02	1
ST140426TASK0001OUTPUT	C50A51_C50A92	31	Single	96	Single	0.157552	6.637829e-01	1
ST140426TASK0001OUTPUT	C50A51_C50A92	31	Single	98	Single	-0.141820	6.959326e-01	1
ST140426TASK0001OUTPUT	C50A51_C50A92	32	Single	33	Single	-0.269091	4.521667e-01	1
ST140426TASK0001OUTPUT	C50A51_C50A92	32	Single	34	Single	0.519411	1.238919e-01	1
ST140426TASK0001OUTPUT	C50A51_C50A92	32	Single	35	Single	-0.376655	2.833437e-01	1
ST140426TASK0001OUTPUT	C50A51_C50A92	32	Single	36	Single	0.844929	2.088831e-03	1
ST140426TASK0001OUTPUT	C50A51_C50A92	32	Single	4	Single	-0.318439	3.698566e-01	2
ST140426TASK0001OUTPUT	C50A51_C50A92	32	Single	58	Single	-0.041072	9.103064e-01	1
ST140426TASK0001OUTPUT	C50A51_C50A92	32	Single	59	Single	0.434964	2.090173e-01	1
ST140426TASK0001OUTPUT	C50A51_C50A92	32	Single	60	Single	0.792740	6.233478e-03	1
ST140426TASK0001OUTPUT	C50A51_C50A92	32	Single	63	Single	0.163184	6.523894e-01	1
ST140426TASK0001OUTPUT	C50A51_C50A92	32	Single	64	Single	0.411680	2.371818e-01	1
ST140426TASK0001OUTPUT	C50A51_C50A92	32	Single	65	Single	-0.064054	8.604562e-01	1
ST140426TASK0001OUTPUT	C50A51_C50A92	32	Single	66	Single	0.675916	3.191040e-02	1
ST140426TASK0001OUTPUT	C50A51_C50A92	32	Single	67	Single	-0.171533	6.356180e-01	1
ST140426TASK0001OUTPUT	C50A51_C50A92	32	Single	68	Single	0.749015	1.265921e-02	1
ST140426TASK0001OUTPUT	C50A51_C50A92	32	Single	69	Single	0.143010	6.934856e-01	1
ST140426TASK0001OUTPUT	C50A51_C50A92	32	Single	70	Single	-0.778908	7.927629e-03	2
ST140426TASK0001OUTPUT	C50A51_C50A92	32	Single	71	Single	-0.343309	3.314404e-01	2
ST140426TASK0001OUTPUT	C50A51_C50A92	32	Single	73	Single	-0.654877	3.987753e-02	2
ST140426TASK0001OUTPUT	C50A51_C50A92	32	Single	74	Single	-0.546619	1.020514e-01	2
ST140426TASK0001OUTPUT	C50A51_C50A92	32	Single	95	Single	-0.079068	8.281165e-01	1
ST140426TASK0001OUTPUT	C50A51_C50A92	32	Single	96	Single	-0.243737	4.973867e-01	1
ST140426TASK0001OUTPUT	C50A51_C50A92	32	Single	98	Single	-0.510478	1.316456e-01	1
ST140426TASK0001OUTPUT	C50A51_C50A92	33	Single	34	Single	0.479525	1.607858e-01	1
ST140426TASK0001OUTPUT	C50A51_C50A92	33	Single	35	Single	0.323723	3.615175e-01	1
ST140426TASK0001OUTPUT	C50A51_C50A92	33	Single	36	Single	-0.049153	8.927380e-01	1
ST140426TASK0001OUTPUT	C50A51_C50A92	33	Single	4	Single	0.116720	7.481253e-01	2
ST140426TASK0001OUTPUT	C50A51_C50A92	33	Single	58	Single	0.035436	9.225814e-01	1
ST140426TASK0001OUTPUT	C50A51_C50A92	33	Single	59	Single	-0.220841	5.397899e-01	1
ST140426TASK0001OUTPUT	C50A51_C50A92	33	Single	60	Single	-0.402140	2.493058e-01	1
ST140426TASK0001OUTPUT	C50A51_C50A92	33	Single	63	Single	-0.086499	8.121929e-01	1
ST140426TASK0001OUTPUT	C50A51_C50A92	33	Single	64	Single	-0.598144	6.775813e-02	1
ST140426TASK0001OUTPUT	C50A51_C50A92	33	Single	65	Single	-0.400969	2.508172e-01	1
ST140426TASK0001OUTPUT	C50A51_C50A92	33	Single	66	Single	-0.475651	1.646829e-01	1
ST140426TASK0001OUTPUT	C50A51_C50A92	33	Single	67	Single	-0.170605	6.374765e-01	1
ST140426TASK0001OUTPUT	C50A51_C50A92	33	Single	68	Single	-0.161243	6.563101e-01	1
ST140426TASK0001OUTPUT	C50A51_C50A92	33	Single	69	Single	0.186791	6.053545e-01	1
ST140426TASK0001OUTPUT	C50A51_C50A92	33	Single	70	Single	-0.060796	8.674991e-01	2
ST140426TASK0001OUTPUT	C50A51_C50A92	33	Single	71	Single	-0.583918	7.633161e-02	2
ST140426TASK0001OUTPUT	C50A51_C50A92	33	Single	73	Single	0.240475	5.033398e-01	2
ST140426TASK0001OUTPUT	C50A51_C50A92	33	Single	74	Single	0.259958	4.682381e-01	2
ST140426TASK0001OUTPUT	C50A51_C50A92	33	Single	95	Single	-0.527738	1.169251e-01	1
ST140426TASK0001OUTPUT	C50A51_C50A92	33	Single	96	Single	-0.179623	6.195096e-01	1
ST140426TASK0001OUTPUT	C50A51_C50A92	33	Single	98	Single	-0.168140	6.424165e-01	1
ST140426TASK0001OUTPUT	C50A51_C50A92	34	Single	35	Single	-0.083594	8.184110e-01	1
ST140426TASK0001OUTPUT	C50A51_C50A92	34	Single	36	Single	0.477811	1.625034e-01	1
ST140426TASK0001OUTPUT	C50A51_C50A92	34	Single	4	Single	-0.265234	4.589239e-01	2
ST140426TASK0001OUTPUT	C50A51_C50A92	34	Single	58	Single	0.140104	6.994682e-01	1
ST140426TASK0001OUTPUT	C50A51_C50A92	34	Single	59	Single	0.004147	9.909277e-01	1
ST140426TASK0001OUTPUT	C50A51_C50A92	34	Single	60	Single	0.527229	1.173439e-01	1
ST140426TASK0001OUTPUT	C50A51_C50A92	34	Single	63	Single	0.205114	5.697183e-01	1
ST140426TASK0001OUTPUT	C50A51_C50A92	34	Single	64	Single	-0.033121	9.276282e-01	1
ST140426TASK0001OUTPUT	C50A51_C50A92	34	Single	65	Single	-0.163255	6.522460e-01	1
ST140426TASK0001OUTPUT	C50A51_C50A92	34	Single	66	Single	0.216787	5.474445e-01	1
ST140426TASK0001OUTPUT	C50A51_C50A92	34	Single	67	Single	-0.513369	1.291046e-01	1
ST140426TASK0001OUTPUT	C50A51_C50A92	34	Single	68	Single	0.400887	2.509231e-01	1
ST140426TASK0001OUTPUT	C50A51_C50A92	34	Single	69	Single	0.199045	5.814339e-01	1
ST140426TASK0001OUTPUT	C50A51_C50A92	34	Single	70	Single	-0.588434	7.353793e-02	2
ST140426TASK0001OUTPUT	C50A51_C50A92	34	Single	71	Single	-0.928031	1.075349e-04	2
ST140426TASK0001OUTPUT	C50A51_C50A92	34	Single	73	Single	-0.462925	1.778821e-01	2
ST140426TASK0001OUTPUT	C50A51_C50A92	34	Single	74	Single	-0.439768	2.034592e-01	2
ST140426TASK0001OUTPUT	C50A51_C50A92	34	Single	95	Single	-0.587773	7.394261e-02	1
ST140426TASK0001OUTPUT	C50A51_C50A92	34	Single	96	Single	-0.250998	4.842450e-01	1
ST140426TASK0001OUTPUT	C50A51_C50A92	34	Single	98	Single	-0.360566	3.060531e-01	1
ST140426TASK0001OUTPUT	C50A51_C50A92	35	Single	36	Single	-0.278009	4.367188e-01	1
ST140426TASK0001OUTPUT	C50A51_C50A92	35	Single	4	Single	0.721110	1.859779e-02	2
ST140426TASK0001OUTPUT	C50A51_C50A92	35	Single	58	Single	0.182439	6.139345e-01	1
ST140426TASK0001OUTPUT	C50A51_C50A92	35	Single	59	Single	0.381645	2.764911e-01	1
ST140426TASK0001OUTPUT	C50A51_C50A92	35	Single	60	Single	-0.293442	4.105725e-01	1
ST140426TASK0001OUTPUT	C50A51_C50A92	35	Single	63	Single	0.000000	1.000000e+00	1
ST140426TASK0001OUTPUT	C50A51_C50A92	35	Single	64	Single	-0.190485	5.981073e-01	1
ST140426TASK0001OUTPUT	C50A51_C50A92	35	Single	65	Single	-0.265554	4.583612e-01	1
ST140426TASK0001OUTPUT	C50A51_C50A92	35	Single	66	Single	-0.156548	6.658206e-01	1
ST140426TASK0001OUTPUT	C50A51_C50A92	35	Single	67	Single	0.380970	2.774136e-01	1
ST140426TASK0001OUTPUT	C50A51_C50A92	35	Single	68	Single	0.097283	7.891963e-01	1
ST140426TASK0001OUTPUT	C50A51_C50A92	35	Single	69	Single	0.304386	3.924925e-01	1
ST140426TASK0001OUTPUT	C50A51_C50A92	35	Single	70	Single	-0.100834	7.816552e-01	2
ST140426TASK0001OUTPUT	C50A51_C50A92	35	Single	71	Single	-0.107825	7.668558e-01	2
ST140426TASK0001OUTPUT	C50A51_C50A92	35	Single	73	Single	0.000000	1.000000e+00	2
ST140426TASK0001OUTPUT	C50A51_C50A92	35	Single	74	Single	0.809349	4.559910e-03	2
ST140426TASK0001OUTPUT	C50A51_C50A92	35	Single	95	Single	0.556088	9.506740e-02	1
ST140426TASK0001OUTPUT	C50A51_C50A92	35	Single	96	Single	0.451110	1.906801e-01	1
ST140426TASK0001OUTPUT	C50A51_C50A92	35	Single	98	Single	0.310087	3.832309e-01	1
ST140426TASK0001OUTPUT	C50A51_C50A92	36	Single	4	Single	-0.231317	5.202103e-01	2
ST140426TASK0001OUTPUT	C50A51_C50A92	36	Single	58	Single	0.192735	5.937079e-01	1
ST140426TASK0001OUTPUT	C50A51_C50A92	36	Single	59	Single	0.591512	7.167227e-02	1
ST140426TASK0001OUTPUT	C50A51_C50A92	36	Single	60	Single	0.690705	2.700799e-02	1
ST140426TASK0001OUTPUT	C50A51_C50A92	36	Single	63	Single	-0.041093	9.102599e-01	1
ST140426TASK0001OUTPUT	C50A51_C50A92	36	Single	64	Single	0.010591	9.768341e-01	1
ST140426TASK0001OUTPUT	C50A51_C50A92	36	Single	65	Single	-0.429247	2.157439e-01	1
ST140426TASK0001OUTPUT	C50A51_C50A92	36	Single	66	Single	0.512314	1.300285e-01	1
ST140426TASK0001OUTPUT	C50A51_C50A92	36	Single	67	Single	-0.180052	6.186583e-01	1
ST140426TASK0001OUTPUT	C50A51_C50A92	36	Single	68	Single	0.590674	7.217712e-02	1
ST140426TASK0001OUTPUT	C50A51_C50A92	36	Single	69	Single	0.444450	1.981253e-01	1
ST140426TASK0001OUTPUT	C50A51_C50A92	36	Single	70	Single	-0.862706	1.312747e-03	2
ST140426TASK0001OUTPUT	C50A51_C50A92	36	Single	71	Single	-0.393118	2.610821e-01	2
ST140426TASK0001OUTPUT	C50A51_C50A92	36	Single	73	Single	-0.595792	6.912973e-02	2
ST140426TASK0001OUTPUT	C50A51_C50A92	36	Single	74	Single	-0.502748	1.385911e-01	2
ST140426TASK0001OUTPUT	C50A51_C50A92	36	Single	95	Single	-0.151343	6.764168e-01	1
ST140426TASK0001OUTPUT	C50A51_C50A92	36	Single	96	Single	-0.519208	1.240649e-01	1
ST140426TASK0001OUTPUT	C50A51_C50A92	36	Single	98	Single	-0.594828	6.969737e-02	1
ST140426TASK0001OUTPUT	C50A51_C50A92	4	Single	58	Single	0.043853	9.042560e-01	2
ST140426TASK0001OUTPUT	C50A51_C50A92	4	Single	59	Single	0.309609	3.840025e-01	2
ST140426TASK0001OUTPUT	C50A51_C50A92	4	Single	60	Single	-0.296245	4.059040e-01	2
ST140426TASK0001OUTPUT	C50A51_C50A92	4	Single	63	Single	-0.409960	2.393425e-01	2
ST140426TASK0001OUTPUT	C50A51_C50A92	4	Single	64	Single	-0.467026	1.735627e-01	2
ST140426TASK0001OUTPUT	C50A51_C50A92	4	Single	65	Single	-0.588159	7.370618e-02	2
ST140426TASK0001OUTPUT	C50A51_C50A92	4	Single	66	Single	-0.322539	3.633782e-01	2
ST140426TASK0001OUTPUT	C50A51_C50A92	4	Single	67	Single	0.393767	2.602253e-01	2
ST140426TASK0001OUTPUT	C50A51_C50A92	4	Single	68	Single	0.224485	5.329453e-01	2
ST140426TASK0001OUTPUT	C50A51_C50A92	4	Single	69	Single	0.152693	6.736636e-01	2
ST140426TASK0001OUTPUT	C50A51_C50A92	4	Single	70	Single	-0.063623	8.613862e-01	1
ST140426TASK0001OUTPUT	C50A51_C50A92	4	Single	71	Single	0.144400	6.906297e-01	1
ST140426TASK0001OUTPUT	C50A51_C50A92	4	Single	73	Single	0.331832	3.489042e-01	1
ST140426TASK0001OUTPUT	C50A51_C50A92	4	Single	74	Single	0.683941	2.918099e-02	1
ST140426TASK0001OUTPUT	C50A51_C50A92	4	Single	95	Single	0.569843	8.547704e-02	2
ST140426TASK0001OUTPUT	C50A51_C50A92	4	Single	96	Single	0.487950	1.525023e-01	2
ST140426TASK0001OUTPUT	C50A51_C50A92	4	Single	98	Single	0.279508	4.341453e-01	2
ST140426TASK0001OUTPUT	C50A51_C50A92	58	Single	59	Single	0.271545	4.478907e-01	1
ST140426TASK0001OUTPUT	C50A51_C50A92	58	Single	60	Single	0.371177	2.909702e-01	1
ST140426TASK0001OUTPUT	C50A51_C50A92	58	Single	63	Single	0.507877	1.339586e-01	1
ST140426TASK0001OUTPUT	C50A51_C50A92	58	Single	64	Single	-0.120473	7.402566e-01	1
ST140426TASK0001OUTPUT	C50A51_C50A92	58	Single	65	Single	-0.101970	7.792451e-01	1
ST140426TASK0001OUTPUT	C50A51_C50A92	58	Single	66	Single	0.464992	1.756967e-01	1
ST140426TASK0001OUTPUT	C50A51_C50A92	58	Single	67	Single	-0.431696	2.128479e-01	1
ST140426TASK0001OUTPUT	C50A51_C50A92	58	Single	68	Single	0.144589	6.902420e-01	1
ST140426TASK0001OUTPUT	C50A51_C50A92	58	Single	69	Single	0.885131	6.616572e-04	1
ST140426TASK0001OUTPUT	C50A51_C50A92	58	Single	70	Single	-0.312886	3.787234e-01	2
ST140426TASK0001OUTPUT	C50A51_C50A92	58	Single	71	Single	-0.311747	3.805546e-01	2
ST140426TASK0001OUTPUT	C50A51_C50A92	58	Single	73	Single	-0.244262	4.964314e-01	2
ST140426TASK0001OUTPUT	C50A51_C50A92	58	Single	74	Single	-0.109974	7.623211e-01	2
ST140426TASK0001OUTPUT	C50A51_C50A92	58	Single	95	Single	0.018511	9.595220e-01	1
ST140426TASK0001OUTPUT	C50A51_C50A92	58	Single	96	Single	-0.171184	6.363163e-01	1
ST140426TASK0001OUTPUT	C50A51_C50A92	58	Single	98	Single	0.447390	1.948181e-01	1
ST140426TASK0001OUTPUT	C50A51_C50A92	59	Single	60	Single	0.376102	2.841093e-01	1
ST140426TASK0001OUTPUT	C50A51_C50A92	59	Single	63	Single	-0.028206	9.383482e-01	1
ST140426TASK0001OUTPUT	C50A51_C50A92	59	Single	64	Single	0.070880	8.457262e-01	1
ST140426TASK0001OUTPUT	C50A51_C50A92	59	Single	65	Single	-0.425840	2.198117e-01	1
ST140426TASK0001OUTPUT	C50A51_C50A92	59	Single	66	Single	0.474340	1.660152e-01	1
ST140426TASK0001OUTPUT	C50A51_C50A92	59	Single	67	Single	0.196889	5.856157e-01	1
ST140426TASK0001OUTPUT	C50A51_C50A92	59	Single	68	Single	0.574363	8.246723e-02	1
ST140426TASK0001OUTPUT	C50A51_C50A92	59	Single	69	Single	0.446488	1.958297e-01	1
ST140426TASK0001OUTPUT	C50A51_C50A92	59	Single	70	Single	-0.614401	5.876104e-02	2
ST140426TASK0001OUTPUT	C50A51_C50A92	59	Single	71	Single	-0.147115	6.850617e-01	2
ST140426TASK0001OUTPUT	C50A51_C50A92	59	Single	73	Single	-0.358769	3.086478e-01	2
ST140426TASK0001OUTPUT	C50A51_C50A92	59	Single	74	Single	0.117641	7.461913e-01	2
ST140426TASK0001OUTPUT	C50A51_C50A92	59	Single	95	Single	0.475559	1.647761e-01	1
ST140426TASK0001OUTPUT	C50A51_C50A92	59	Single	96	Single	-0.173455	6.317780e-01	1
ST140426TASK0001OUTPUT	C50A51_C50A92	59	Single	98	Single	-0.134615	7.108073e-01	1
ST140426TASK0001OUTPUT	C50A51_C50A92	60	Single	63	Single	0.289164	4.177448e-01	1
ST140426TASK0001OUTPUT	C50A51_C50A92	60	Single	64	Single	0.358481	3.090644e-01	1
ST140426TASK0001OUTPUT	C50A51_C50A92	60	Single	65	Single	0.053063	8.842512e-01	1
ST140426TASK0001OUTPUT	C50A51_C50A92	60	Single	66	Single	0.722316	1.830756e-02	1
ST140426TASK0001OUTPUT	C50A51_C50A92	60	Single	67	Single	-0.468286	1.722485e-01	1
ST140426TASK0001OUTPUT	C50A51_C50A92	60	Single	68	Single	0.554189	9.644288e-02	1
ST140426TASK0001OUTPUT	C50A51_C50A92	60	Single	69	Single	0.363492	3.018538e-01	1
ST140426TASK0001OUTPUT	C50A51_C50A92	60	Single	70	Single	-0.689173	2.749027e-02	2
ST140426TASK0001OUTPUT	C50A51_C50A92	60	Single	71	Single	-0.411325	2.376271e-01	2
ST140426TASK0001OUTPUT	C50A51_C50A92	60	Single	73	Single	-0.802478	5.207234e-03	2
ST140426TASK0001OUTPUT	C50A51_C50A92	60	Single	74	Single	-0.691461	2.677216e-02	2
ST140426TASK0001OUTPUT	C50A51_C50A92	60	Single	95	Single	-0.052103	8.863338e-01	1
ST140426TASK0001OUTPUT	C50A51_C50A92	60	Single	96	Single	-0.080307	8.254567e-01	1
ST140426TASK0001OUTPUT	C50A51_C50A92	60	Single	98	Single	-0.098575	7.864502e-01	1
ST140426TASK0001OUTPUT	C50A51_C50A92	63	Single	64	Single	0.647592	4.292133e-02	1
ST140426TASK0001OUTPUT	C50A51_C50A92	63	Single	65	Single	0.633645	4.917559e-02	1
ST140426TASK0001OUTPUT	C50A51_C50A92	63	Single	66	Single	0.723948	1.791999e-02	1
ST140426TASK0001OUTPUT	C50A51_C50A92	63	Single	67	Single	-0.262791	4.632259e-01	1
ST140426TASK0001OUTPUT	C50A51_C50A92	63	Single	68	Single	0.250207	4.856695e-01	1
ST140426TASK0001OUTPUT	C50A51_C50A92	63	Single	69	Single	0.367763	2.957788e-01	1
ST140426TASK0001OUTPUT	C50A51_C50A92	63	Single	70	Single	-0.115510	7.506657e-01	2
ST140426TASK0001OUTPUT	C50A51_C50A92	63	Single	71	Single	-0.245900	4.934559e-01	2
ST140426TASK0001OUTPUT	C50A51_C50A92	63	Single	73	Single	-0.325519	3.587042e-01	2
ST140426TASK0001OUTPUT	C50A51_C50A92	63	Single	74	Single	-0.065424	8.574960e-01	2
ST140426TASK0001OUTPUT	C50A51_C50A92	63	Single	95	Single	-0.004326	9.905367e-01	1
ST140426TASK0001OUTPUT	C50A51_C50A92	63	Single	96	Single	-0.026672	9.416965e-01	1
ST140426TASK0001OUTPUT	C50A51_C50A92	63	Single	98	Single	0.332303	3.481780e-01	1
ST140426TASK0001OUTPUT	C50A51_C50A92	64	Single	65	Single	0.779716	7.820670e-03	1
ST140426TASK0001OUTPUT	C50A51_C50A92	64	Single	66	Single	0.697790	2.485362e-02	1
ST140426TASK0001OUTPUT	C50A51_C50A92	64	Single	67	Single	0.157233	6.644312e-01	1
ST140426TASK0001OUTPUT	C50A51_C50A92	64	Single	68	Single	0.308354	3.860341e-01	1
ST140426TASK0001OUTPUT	C50A51_C50A92	64	Single	69	Single	-0.209740	5.608502e-01	1
ST140426TASK0001OUTPUT	C50A51_C50A92	64	Single	70	Single	-0.056181	8.774905e-01	2
ST140426TASK0001OUTPUT	C50A51_C50A92	64	Single	71	Single	0.160205	6.584093e-01	2
ST140426TASK0001OUTPUT	C50A51_C50A92	64	Single	73	Single	-0.455806	1.855306e-01	2
ST140426TASK0001OUTPUT	C50A51_C50A92	64	Single	74	Single	-0.131525	7.172144e-01	2
ST140426TASK0001OUTPUT	C50A51_C50A92	64	Single	95	Single	0.304399	3.924717e-01	1
ST140426TASK0001OUTPUT	C50A51_C50A92	64	Single	96	Single	0.111708	7.586643e-01	1
ST140426TASK0001OUTPUT	C50A51_C50A92	64	Single	98	Single	-0.000000	1.000000e+00	1
ST140426TASK0001OUTPUT	C50A51_C50A92	65	Single	66	Single	0.309923	3.834951e-01	1
ST140426TASK0001OUTPUT	C50A51_C50A92	65	Single	67	Single	-0.115861	7.499282e-01	1
ST140426TASK0001OUTPUT	C50A51_C50A92	65	Single	68	Single	-0.270591	4.495512e-01	1
ST140426TASK0001OUTPUT	C50A51_C50A92	65	Single	69	Single	-0.338084	3.393338e-01	1
ST140426TASK0001OUTPUT	C50A51_C50A92	65	Single	70	Single	0.451906	1.898013e-01	2
ST140426TASK0001OUTPUT	C50A51_C50A92	65	Single	71	Single	0.237774	5.082920e-01	2
ST140426TASK0001OUTPUT	C50A51_C50A92	65	Single	73	Single	-0.175069	6.285593e-01	2
ST140426TASK0001OUTPUT	C50A51_C50A92	65	Single	74	Single	-0.159035	6.607763e-01	2
ST140426TASK0001OUTPUT	C50A51_C50A92	65	Single	95	Single	0.015877	9.652768e-01	1
ST140426TASK0001OUTPUT	C50A51_C50A92	65	Single	96	Single	0.264745	4.597835e-01	1
ST140426TASK0001OUTPUT	C50A51_C50A92	65	Single	98	Single	0.347907	3.245737e-01	1
ST140426TASK0001OUTPUT	C50A51_C50A92	66	Single	67	Single	-0.147680	6.839031e-01	1
ST140426TASK0001OUTPUT	C50A51_C50A92	66	Single	68	Single	0.669748	3.412207e-02	1
ST140426TASK0001OUTPUT	C50A51_C50A92	66	Single	69	Single	0.448631	1.934319e-01	1
ST140426TASK0001OUTPUT	C50A51_C50A92	66	Single	70	Single	-0.569456	8.573806e-02	2
ST140426TASK0001OUTPUT	C50A51_C50A92	66	Single	71	Single	-0.181820	6.151586e-01	2
ST140426TASK0001OUTPUT	C50A51_C50A92	66	Single	73	Single	-0.615414	5.822775e-02	2
ST140426TASK0001OUTPUT	C50A51_C50A92	66	Single	74	Single	-0.312513	3.793218e-01	2
ST140426TASK0001OUTPUT	C50A51_C50A92	66	Single	95	Single	0.219535	5.422511e-01	1
ST140426TASK0001OUTPUT	C50A51_C50A92	66	Single	96	Single	-0.180990	6.168003e-01	1
ST140426TASK0001OUTPUT	C50A51_C50A92	66	Single	98	Single	0.006761	9.852101e-01	1
ST140426TASK0001OUTPUT	C50A51_C50A92	67	Single	68	Single	0.109209	7.639345e-01	1
ST140426TASK0001OUTPUT	C50A51_C50A92	67	Single	69	Single	-0.240327	5.036109e-01	1
ST140426TASK0001OUTPUT	C50A51_C50A92	67	Single	70	Single	0.039535	9.136522e-01	2
ST140426TASK0001OUTPUT	C50A51_C50A92	67	Single	71	Single	0.582331	7.732974e-02	2
ST140426TASK0001OUTPUT	C50A51_C50A92	67	Single	73	Single	0.151935	6.752080e-01	2
ST140426TASK0001OUTPUT	C50A51_C50A92	67	Single	74	Single	0.711906	2.091816e-02	2
ST140426TASK0001OUTPUT	C50A51_C50A92	67	Single	95	Single	0.700601	2.403243e-02	1
ST140426TASK0001OUTPUT	C50A51_C50A92	67	Single	96	Single	0.096814	7.901932e-01	1
ST140426TASK0001OUTPUT	C50A51_C50A92	67	Single	98	Single	-0.332743	3.475008e-01	1
ST140426TASK0001OUTPUT	C50A51_C50A92	68	Single	69	Single	0.310638	3.823408e-01	1
ST140426TASK0001OUTPUT	C50A51_C50A92	68	Single	70	Single	-0.794463	6.042237e-03	2
ST140426TASK0001OUTPUT	C50A51_C50A92	68	Single	71	Single	-0.330390	3.511297e-01	2
ST140426TASK0001OUTPUT	C50A51_C50A92	68	Single	73	Single	-0.375783	2.845513e-01	2
ST140426TASK0001OUTPUT	C50A51_C50A92	68	Single	74	Single	-0.025589	9.440604e-01	2
ST140426TASK0001OUTPUT	C50A51_C50A92	68	Single	95	Single	0.269464	4.515150e-01	1
ST140426TASK0001OUTPUT	C50A51_C50A92	68	Single	96	Single	-0.073025	8.411067e-01	1
ST140426TASK0001OUTPUT	C50A51_C50A92	68	Single	98	Single	-0.286277	4.226176e-01	1
ST140426TASK0001OUTPUT	C50A51_C50A92	69	Single	70	Single	-0.591563	7.164174e-02	2
ST140426TASK0001OUTPUT	C50A51_C50A92	69	Single	71	Single	-0.326492	3.571842e-01	2
ST140426TASK0001OUTPUT	C50A51_C50A92	69	Single	73	Single	-0.377751	2.818315e-01	2
ST140426TASK0001OUTPUT	C50A51_C50A92	69	Single	74	Single	0.026108	9.429271e-01	2
ST140426TASK0001OUTPUT	C50A51_C50A92	69	Single	95	Single	0.108764	7.648737e-01	1
ST140426TASK0001OUTPUT	C50A51_C50A92	69	Single	96	Single	-0.183162	6.125068e-01	1
ST140426TASK0001OUTPUT	C50A51_C50A92	69	Single	98	Single	0.181386	6.160177e-01	1
ST140426TASK0001OUTPUT	C50A51_C50A92	70	Single	71	Single	0.504286	1.371922e-01	1
ST140426TASK0001OUTPUT	C50A51_C50A92	70	Single	73	Single	0.685070	2.881043e-02	1
ST140426TASK0001OUTPUT	C50A51_C50A92	70	Single	74	Single	0.196851	5.856895e-01	1
ST140426TASK0001OUTPUT	C50A51_C50A92	70	Single	95	Single	-0.083445	8.187304e-01	2
ST140426TASK0001OUTPUT	C50A51_C50A92	70	Single	96	Single	0.246881	4.916773e-01	2
ST140426TASK0001OUTPUT	C50A51_C50A92	70	Single	98	Single	0.464904	1.757894e-01	2
ST140426TASK0001OUTPUT	C50A51_C50A92	71	Single	73	Single	0.321198	3.654900e-01	1
ST140426TASK0001OUTPUT	C50A51_C50A92	71	Single	74	Single	0.311477	3.809886e-01	1
ST140426TASK0001OUTPUT	C50A51_C50A92	71	Single	95	Single	0.570840	8.480759e-02	2
ST140426TASK0001OUTPUT	C50A51_C50A92	71	Single	96	Single	0.276420	4.394537e-01	2
ST140426TASK0001OUTPUT	C50A51_C50A92	71	Single	98	Single	0.161444	6.559030e-01	2
ST140426TASK0001OUTPUT	C50A51_C50A92	73	Single	74	Single	0.378256	2.811359e-01	1
ST140426TASK0001OUTPUT	C50A51_C50A92	73	Single	95	Single	-0.130063	7.202506e-01	2
ST140426TASK0001OUTPUT	C50A51_C50A92	73	Single	96	Single	-0.030841	9.325986e-01	2
ST140426TASK0001OUTPUT	C50A51_C50A92	73	Single	98	Single	0.218625	5.439690e-01	2
ST140426TASK0001OUTPUT	C50A51_C50A92	74	Single	95	Single	0.611073	6.053456e-02	2
ST140426TASK0001OUTPUT	C50A51_C50A92	74	Single	96	Single	0.378226	2.811763e-01	2
ST140426TASK0001OUTPUT	C50A51_C50A92	74	Single	98	Single	0.191167	5.967715e-01	2
ST140426TASK0001OUTPUT	C50A51_C50A92	95	Single	96	Single	0.484022	1.563314e-01	1
ST140426TASK0001OUTPUT	C50A51_C50A92	95	Single	98	Single	0.230065	5.225345e-01	1
ST140426TASK0001OUTPUT	C50A51_C50A92	96	Single	98	Single	0.600099	6.663113e-02	1
ST140426TASK0001OUTPUT	C50A91_C50A52	102	Single	103	Single	-0.340528	3.054900e-01	1
ST140426TASK0001OUTPUT	C50A91_C50A52	102	Single	104	Single	0.357422	2.805241e-01	1
ST140426TASK0001OUTPUT	C50A91_C50A52	102	Single	16	Single	-0.335403	3.132949e-01	1
ST140426TASK0001OUTPUT	C50A91_C50A52	102	Single	19	Single	-0.435926	1.801520e-01	1
ST140426TASK0001OUTPUT	C50A91_C50A52	102	Single	2	Single	0.194086	5.674319e-01	2
ST140426TASK0001OUTPUT	C50A91_C50A52	102	Single	22	Single	-0.105130	7.583663e-01	1
ST140426TASK0001OUTPUT	C50A91_C50A52	102	Single	24	Single	-0.274470	4.140518e-01	1
ST140426TASK0001OUTPUT	C50A91_C50A52	102	Single	25	Single	-0.289754	3.874331e-01	1
ST140426TASK0001OUTPUT	C50A91_C50A52	102	Single	26	Single	-0.581341	6.068198e-02	1
ST140426TASK0001OUTPUT	C50A91_C50A52	102	Single	3	Single	-0.790966	3.741853e-03	2
ST140426TASK0001OUTPUT	C50A91_C50A52	102	Single	31	Single	0.465491	1.490572e-01	1
ST140426TASK0001OUTPUT	C50A91_C50A52	102	Single	32	Single	-0.443962	1.713399e-01	1
ST140426TASK0001OUTPUT	C50A91_C50A52	102	Single	33	Single	-0.122311	7.201498e-01	1
ST140426TASK0001OUTPUT	C50A91_C50A52	102	Single	36	Single	-0.458568	1.560128e-01	1
ST140426TASK0001OUTPUT	C50A91_C50A52	102	Single	37	Single	0.049914	8.841279e-01	1
ST140426TASK0001OUTPUT	C50A91_C50A52	102	Single	42	Single	0.521967	9.956927e-02	2
ST140426TASK0001OUTPUT	C50A91_C50A52	102	Single	47	Single	0.113200	7.403480e-01	2
ST140426TASK0001OUTPUT	C50A91_C50A52	102	Single	58	Single	-0.651267	2.995634e-02	1
ST140426TASK0001OUTPUT	C50A91_C50A52	102	Single	60	Single	-0.530231	9.337929e-02	1
ST140426TASK0001OUTPUT	C50A91_C50A52	102	Single	64	Single	-0.835863	1.350609e-03	1
ST140426TASK0001OUTPUT	C50A91_C50A52	102	Single	66	Single	0.042771	9.006330e-01	1
ST140426TASK0001OUTPUT	C50A91_C50A52	102	Single	67	Single	0.297545	3.742036e-01	1
ST140426TASK0001OUTPUT	C50A91_C50A52	102	Single	68	Single	-0.160117	6.381507e-01	1
ST140426TASK0001OUTPUT	C50A91_C50A52	102	Single	69	Single	-0.404484	2.172399e-01	1
ST140426TASK0001OUTPUT	C50A91_C50A52	102	Single	70	Single	0.182224	5.917764e-01	2
ST140426TASK0001OUTPUT	C50A91_C50A52	102	Single	71	Single	0.336640	3.114024e-01	2
ST140426TASK0001OUTPUT	C50A91_C50A52	102	Single	73	Single	0.785226	4.189384e-03	2
ST140426TASK0001OUTPUT	C50A91_C50A52	102	Single	75	Single	-0.293611	3.808547e-01	2
ST140426TASK0001OUTPUT	C50A91_C50A52	102	Single	76	Single	0.387402	2.391352e-01	2
ST140426TASK0001OUTPUT	C50A91_C50A52	102	Single	96	Single	0.127417	7.088973e-01	1
ST140426TASK0001OUTPUT	C50A91_C50A52	102	Single	98	Single	0.177115	6.023800e-01	1
ST140426TASK0001OUTPUT	C50A91_C50A52	103	Single	104	Single	0.362751	2.728932e-01	1
ST140426TASK0001OUTPUT	C50A91_C50A52	103	Single	16	Single	0.200160	5.551222e-01	1
ST140426TASK0001OUTPUT	C50A91_C50A52	103	Single	19	Single	-0.159326	6.398352e-01	1
ST140426TASK0001OUTPUT	C50A91_C50A52	103	Single	2	Single	-0.486845	1.288423e-01	2
ST140426TASK0001OUTPUT	C50A91_C50A52	103	Single	22	Single	0.480769	1.344049e-01	1
ST140426TASK0001OUTPUT	C50A91_C50A52	103	Single	24	Single	0.490313	1.257340e-01	1
ST140426TASK0001OUTPUT	C50A91_C50A52	103	Single	25	Single	0.472692	1.420321e-01	1
ST140426TASK0001OUTPUT	C50A91_C50A52	103	Single	26	Single	0.755606	7.153400e-03	1
ST140426TASK0001OUTPUT	C50A91_C50A52	103	Single	3	Single	0.075424	8.255576e-01	2
ST140426TASK0001OUTPUT	C50A91_C50A52	103	Single	31	Single	-0.316449	3.430800e-01	1
ST140426TASK0001OUTPUT	C50A91_C50A52	103	Single	32	Single	0.786251	4.106727e-03	1
ST140426TASK0001OUTPUT	C50A91_C50A52	103	Single	33	Single	0.459615	1.549484e-01	1
ST140426TASK0001OUTPUT	C50A91_C50A52	103	Single	36	Single	0.319559	3.380946e-01	1
ST140426TASK0001OUTPUT	C50A91_C50A52	103	Single	37	Single	0.483898	1.315219e-01	1
ST140426TASK0001OUTPUT	C50A91_C50A52	103	Single	42	Single	-0.164012	6.298910e-01	2
ST140426TASK0001OUTPUT	C50A91_C50A52	103	Single	47	Single	-0.330381	3.210459e-01	2
ST140426TASK0001OUTPUT	C50A91_C50A52	103	Single	58	Single	0.364532	2.703701e-01	1
ST140426TASK0001OUTPUT	C50A91_C50A52	103	Single	60	Single	0.792636	3.618532e-03	1
ST140426TASK0001OUTPUT	C50A91_C50A52	103	Single	64	Single	0.365404	2.691389e-01	1
ST140426TASK0001OUTPUT	C50A91_C50A52	103	Single	66	Single	0.327496	3.255452e-01	1
ST140426TASK0001OUTPUT	C50A91_C50A52	103	Single	67	Single	0.392718	2.321901e-01	1
ST140426TASK0001OUTPUT	C50A91_C50A52	103	Single	68	Single	0.276067	4.112294e-01	1
ST140426TASK0001OUTPUT	C50A91_C50A52	103	Single	69	Single	0.629171	3.808248e-02	1
ST140426TASK0001OUTPUT	C50A91_C50A52	103	Single	70	Single	-0.233480	4.895958e-01	2
ST140426TASK0001OUTPUT	C50A91_C50A52	103	Single	71	Single	-0.118754	7.280164e-01	2
ST140426TASK0001OUTPUT	C50A91_C50A52	103	Single	73	Single	-0.507367	1.111475e-01	2
ST140426TASK0001OUTPUT	C50A91_C50A52	103	Single	75	Single	0.143223	6.744051e-01	2
ST140426TASK0001OUTPUT	C50A91_C50A52	103	Single	76	Single	0.169541	6.182281e-01	2
ST140426TASK0001OUTPUT	C50A91_C50A52	103	Single	96	Single	-0.304532	3.625380e-01	1
ST140426TASK0001OUTPUT	C50A91_C50A52	103	Single	98	Single	0.521989	9.955251e-02	1
ST140426TASK0001OUTPUT	C50A91_C50A52	104	Single	16	Single	-0.226538	5.029569e-01	1
ST140426TASK0001OUTPUT	C50A91_C50A52	104	Single	19	Single	-0.306842	3.587229e-01	1
ST140426TASK0001OUTPUT	C50A91_C50A52	104	Single	2	Single	-0.109173	7.493249e-01	2
ST140426TASK0001OUTPUT	C50A91_C50A52	104	Single	22	Single	0.066970	8.448941e-01	1
ST140426TASK0001OUTPUT	C50A91_C50A52	104	Single	24	Single	0.088136	7.966496e-01	1
ST140426TASK0001OUTPUT	C50A91_C50A52	104	Single	25	Single	0.205582	5.442255e-01	1
ST140426TASK0001OUTPUT	C50A91_C50A52	104	Single	26	Single	0.031390	9.270018e-01	1
ST140426TASK0001OUTPUT	C50A91_C50A52	104	Single	3	Single	-0.542561	8.462402e-02	2
ST140426TASK0001OUTPUT	C50A91_C50A52	104	Single	31	Single	0.589535	5.629010e-02	1
ST140426TASK0001OUTPUT	C50A91_C50A52	104	Single	32	Single	-0.027257	9.365948e-01	1
ST140426TASK0001OUTPUT	C50A91_C50A52	104	Single	33	Single	-0.065095	8.491922e-01	1
ST140426TASK0001OUTPUT	C50A91_C50A52	104	Single	36	Single	-0.118028	7.296254e-01	1
ST140426TASK0001OUTPUT	C50A91_C50A52	104	Single	37	Single	0.091693	7.886011e-01	1
ST140426TASK0001OUTPUT	C50A91_C50A52	104	Single	42	Single	-0.035852	9.166546e-01	2
ST140426TASK0001OUTPUT	C50A91_C50A52	104	Single	47	Single	-0.131157	7.006899e-01	2
ST140426TASK0001OUTPUT	C50A91_C50A52	104	Single	58	Single	-0.330733	3.205003e-01	1
ST140426TASK0001OUTPUT	C50A91_C50A52	104	Single	60	Single	0.042685	9.008317e-01	1
ST140426TASK0001OUTPUT	C50A91_C50A52	104	Single	64	Single	-0.182420	5.913709e-01	1
ST140426TASK0001OUTPUT	C50A91_C50A52	104	Single	66	Single	0.693739	1.789378e-02	1
ST140426TASK0001OUTPUT	C50A91_C50A52	104	Single	67	Single	0.363288	2.721312e-01	1
ST140426TASK0001OUTPUT	C50A91_C50A52	104	Single	68	Single	0.259894	4.402362e-01	1
ST140426TASK0001OUTPUT	C50A91_C50A52	104	Single	69	Single	0.449193	1.657486e-01	1
ST140426TASK0001OUTPUT	C50A91_C50A52	104	Single	70	Single	-0.045828	8.935645e-01	2
ST140426TASK0001OUTPUT	C50A91_C50A52	104	Single	71	Single	-0.149659	6.605150e-01	2
ST140426TASK0001OUTPUT	C50A91_C50A52	104	Single	73	Single	0.118237	7.291624e-01	2
ST140426TASK0001OUTPUT	C50A91_C50A52	104	Single	75	Single	-0.031173	9.275059e-01	2
ST140426TASK0001OUTPUT	C50A91_C50A52	104	Single	76	Single	0.140894	6.794549e-01	2
ST140426TASK0001OUTPUT	C50A91_C50A52	104	Single	96	Single	0.131468	7.000081e-01	1
ST140426TASK0001OUTPUT	C50A91_C50A52	104	Single	98	Single	0.720399	1.239648e-02	1
ST140426TASK0001OUTPUT	C50A91_C50A52	16	Single	19	Single	-0.041458	9.036708e-01	1
ST140426TASK0001OUTPUT	C50A91_C50A52	16	Single	2	Single	0.126681	7.105160e-01	2
ST140426TASK0001OUTPUT	C50A91_C50A52	16	Single	22	Single	0.620497	4.165451e-02	1
ST140426TASK0001OUTPUT	C50A91_C50A52	16	Single	24	Single	0.518983	1.018680e-01	1
ST140426TASK0001OUTPUT	C50A91_C50A52	16	Single	25	Single	0.444227	1.710532e-01	1
ST140426TASK0001OUTPUT	C50A91_C50A52	16	Single	26	Single	0.288250	3.900133e-01	1
ST140426TASK0001OUTPUT	C50A91_C50A52	16	Single	3	Single	0.340183	3.060124e-01	2
ST140426TASK0001OUTPUT	C50A91_C50A52	16	Single	31	Single	-0.152017	6.554502e-01	1
ST140426TASK0001OUTPUT	C50A91_C50A52	16	Single	32	Single	0.446376	1.687452e-01	1
ST140426TASK0001OUTPUT	C50A91_C50A52	16	Single	33	Single	0.642040	3.318460e-02	1
ST140426TASK0001OUTPUT	C50A91_C50A52	16	Single	36	Single	0.489129	1.267898e-01	1
ST140426TASK0001OUTPUT	C50A91_C50A52	16	Single	37	Single	0.363956	2.711844e-01	1
ST140426TASK0001OUTPUT	C50A91_C50A52	16	Single	42	Single	-0.219483	5.166978e-01	2
ST140426TASK0001OUTPUT	C50A91_C50A52	16	Single	47	Single	0.114624	7.371820e-01	2
ST140426TASK0001OUTPUT	C50A91_C50A52	16	Single	58	Single	-0.138811	6.839797e-01	1
ST140426TASK0001OUTPUT	C50A91_C50A52	16	Single	60	Single	0.076547	8.229965e-01	1
ST140426TASK0001OUTPUT	C50A91_C50A52	16	Single	64	Single	-0.087767	7.974854e-01	1
ST140426TASK0001OUTPUT	C50A91_C50A52	16	Single	66	Single	0.330843	3.203288e-01	1
ST140426TASK0001OUTPUT	C50A91_C50A52	16	Single	67	Single	0.011250	9.738113e-01	1
ST140426TASK0001OUTPUT	C50A91_C50A52	16	Single	68	Single	0.408325	2.124860e-01	1
ST140426TASK0001OUTPUT	C50A91_C50A52	16	Single	69	Single	0.405069	2.165112e-01	1
ST140426TASK0001OUTPUT	C50A91_C50A52	16	Single	70	Single	-0.068044	8.424327e-01	2
ST140426TASK0001OUTPUT	C50A91_C50A52	16	Single	71	Single	-0.028524	9.336535e-01	2
ST140426TASK0001OUTPUT	C50A91_C50A52	16	Single	73	Single	0.088014	7.969260e-01	2
ST140426TASK0001OUTPUT	C50A91_C50A52	16	Single	75	Single	0.447214	1.678507e-01	2
ST140426TASK0001OUTPUT	C50A91_C50A52	16	Single	76	Single	-0.397043	2.266263e-01	2
ST140426TASK0001OUTPUT	C50A91_C50A52	16	Single	96	Single	0.086446	8.004816e-01	1
ST140426TASK0001OUTPUT	C50A91_C50A52	16	Single	98	Single	-0.050935	8.817717e-01	1
ST140426TASK0001OUTPUT	C50A91_C50A52	19	Single	2	Single	0.304802	3.620904e-01	2
ST140426TASK0001OUTPUT	C50A91_C50A52	19	Single	22	Single	-0.106217	7.559321e-01	1
ST140426TASK0001OUTPUT	C50A91_C50A52	19	Single	24	Single	0.233154	4.902185e-01	1
ST140426TASK0001OUTPUT	C50A91_C50A52	19	Single	25	Single	0.345651	2.977968e-01	1
ST140426TASK0001OUTPUT	C50A91_C50A52	19	Single	26	Single	0.018670	9.565507e-01	1
ST140426TASK0001OUTPUT	C50A91_C50A52	19	Single	3	Single	0.710094	1.435073e-02	2
ST140426TASK0001OUTPUT	C50A91_C50A52	19	Single	31	Single	-0.103129	7.628506e-01	1
ST140426TASK0001OUTPUT	C50A91_C50A52	19	Single	32	Single	-0.100329	7.691360e-01	1
ST140426TASK0001OUTPUT	C50A91_C50A52	19	Single	33	Single	-0.013665	9.681928e-01	1
ST140426TASK0001OUTPUT	C50A91_C50A52	19	Single	36	Single	-0.128601	7.062964e-01	1
ST140426TASK0001OUTPUT	C50A91_C50A52	19	Single	37	Single	0.076483	8.231407e-01	1
ST140426TASK0001OUTPUT	C50A91_C50A52	19	Single	42	Single	-0.061765	8.568370e-01	2
ST140426TASK0001OUTPUT	C50A91_C50A52	19	Single	47	Single	0.573703	6.497962e-02	2
ST140426TASK0001OUTPUT	C50A91_C50A52	19	Single	58	Single	-0.095425	7.801747e-01	1
ST140426TASK0001OUTPUT	C50A91_C50A52	19	Single	60	Single	-0.220026	5.156337e-01	1
ST140426TASK0001OUTPUT	C50A91_C50A52	19	Single	64	Single	0.459130	1.554413e-01	1
ST140426TASK0001OUTPUT	C50A91_C50A52	19	Single	66	Single	-0.175928	6.048534e-01	1
ST140426TASK0001OUTPUT	C50A91_C50A52	19	Single	67	Single	-0.280182	4.040014e-01	1
ST140426TASK0001OUTPUT	C50A91_C50A52	19	Single	68	Single	0.274956	4.131919e-01	1
ST140426TASK0001OUTPUT	C50A91_C50A52	19	Single	69	Single	-0.239991	4.772065e-01	1
ST140426TASK0001OUTPUT	C50A91_C50A52	19	Single	70	Single	0.543380	8.406244e-02	2
ST140426TASK0001OUTPUT	C50A91_C50A52	19	Single	71	Single	-0.093743	7.839699e-01	2
ST140426TASK0001OUTPUT	C50A91_C50A52	19	Single	73	Single	-0.163204	6.316007e-01	2
ST140426TASK0001OUTPUT	C50A91_C50A52	19	Single	75	Single	0.278107	4.076374e-01	2
ST140426TASK0001OUTPUT	C50A91_C50A52	19	Single	76	Single	0.083799	8.064881e-01	2
ST140426TASK0001OUTPUT	C50A91_C50A52	19	Single	96	Single	-0.495222	1.214167e-01	1
ST140426TASK0001OUTPUT	C50A91_C50A52	19	Single	98	Single	-0.585116	5.863065e-02	1
ST140426TASK0001OUTPUT	C50A91_C50A52	2	Single	22	Single	0.105483	7.575749e-01	2
ST140426TASK0001OUTPUT	C50A91_C50A52	2	Single	24	Single	0.204647	5.460979e-01	2
ST140426TASK0001OUTPUT	C50A91_C50A52	2	Single	25	Single	0.044360	8.969573e-01	2
ST140426TASK0001OUTPUT	C50A91_C50A52	2	Single	26	Single	-0.180194	5.959807e-01	2
ST140426TASK0001OUTPUT	C50A91_C50A52	2	Single	3	Single	0.266163	4.288809e-01	1
ST140426TASK0001OUTPUT	C50A91_C50A52	2	Single	31	Single	0.201681	5.520576e-01	2
ST140426TASK0001OUTPUT	C50A91_C50A52	2	Single	32	Single	-0.214226	5.270379e-01	2
ST140426TASK0001OUTPUT	C50A91_C50A52	2	Single	33	Single	0.360480	2.761311e-01	2
ST140426TASK0001OUTPUT	C50A91_C50A52	2	Single	36	Single	-0.555913	7.577618e-02	2
ST140426TASK0001OUTPUT	C50A91_C50A52	2	Single	37	Single	-0.042271	9.017903e-01	2
ST140426TASK0001OUTPUT	C50A91_C50A52	2	Single	42	Single	0.186036	5.839099e-01	1
ST140426TASK0001OUTPUT	C50A91_C50A52	2	Single	47	Single	0.591991	5.501722e-02	1
ST140426TASK0001OUTPUT	C50A91_C50A52	2	Single	58	Single	-0.470631	1.440212e-01	2
ST140426TASK0001OUTPUT	C50A91_C50A52	2	Single	60	Single	-0.589577	5.626804e-02	2
ST140426TASK0001OUTPUT	C50A91_C50A52	2	Single	64	Single	-0.316168	3.435326e-01	2
ST140426TASK0001OUTPUT	C50A91_C50A52	2	Single	66	Single	-0.111949	7.431348e-01	2
ST140426TASK0001OUTPUT	C50A91_C50A52	2	Single	67	Single	-0.152571	6.542617e-01	2
ST140426TASK0001OUTPUT	C50A91_C50A52	2	Single	68	Single	-0.011704	9.727553e-01	2
ST140426TASK0001OUTPUT	C50A91_C50A52	2	Single	69	Single	-0.493740	1.227099e-01	2
ST140426TASK0001OUTPUT	C50A91_C50A52	2	Single	70	Single	0.727918	1.109751e-02	1
ST140426TASK0001OUTPUT	C50A91_C50A52	2	Single	71	Single	0.253860	4.513000e-01	1
ST140426TASK0001OUTPUT	C50A91_C50A52	2	Single	73	Single	0.269215	4.234032e-01	1
ST140426TASK0001OUTPUT	C50A91_C50A52	2	Single	75	Single	0.101976	7.654360e-01	1
ST140426TASK0001OUTPUT	C50A91_C50A52	2	Single	76	Single	0.015851	9.631053e-01	1
ST140426TASK0001OUTPUT	C50A91_C50A52	2	Single	96	Single	-0.117873	7.299701e-01	2
ST140426TASK0001OUTPUT	C50A91_C50A52	2	Single	98	Single	-0.117317	7.312014e-01	2
ST140426TASK0001OUTPUT	C50A91_C50A52	22	Single	24	Single	0.498623	1.184818e-01	1
ST140426TASK0001OUTPUT	C50A91_C50A52	22	Single	25	Single	0.440568	1.750288e-01	1
ST140426TASK0001OUTPUT	C50A91_C50A52	22	Single	26	Single	0.191466	5.727752e-01	1
ST140426TASK0001OUTPUT	C50A91_C50A52	22	Single	3	Single	0.134087	6.942776e-01	2
ST140426TASK0001OUTPUT	C50A91_C50A52	22	Single	31	Single	0.024342	9.433653e-01	1
ST140426TASK0001OUTPUT	C50A91_C50A52	22	Single	32	Single	0.623802	4.026698e-02	1
ST140426TASK0001OUTPUT	C50A91_C50A52	22	Single	33	Single	0.677327	2.203855e-02	1
ST140426TASK0001OUTPUT	C50A91_C50A52	22	Single	36	Single	0.050127	8.836356e-01	1
ST140426TASK0001OUTPUT	C50A91_C50A52	22	Single	37	Single	0.395595	2.284802e-01	1
ST140426TASK0001OUTPUT	C50A91_C50A52	22	Single	42	Single	0.265543	4.299984e-01	2
ST140426TASK0001OUTPUT	C50A91_C50A52	22	Single	47	Single	0.430020	1.868006e-01	2
ST140426TASK0001OUTPUT	C50A91_C50A52	22	Single	58	Single	0.000000	1.000000e+00	1
ST140426TASK0001OUTPUT	C50A91_C50A52	22	Single	60	Single	0.179773	5.968537e-01	1
ST140426TASK0001OUTPUT	C50A91_C50A52	22	Single	64	Single	-0.112432	7.420588e-01	1
ST140426TASK0001OUTPUT	C50A91_C50A52	22	Single	66	Single	0.183013	5.901451e-01	1
ST140426TASK0001OUTPUT	C50A91_C50A52	22	Single	67	Single	-0.115293	7.356945e-01	1
ST140426TASK0001OUTPUT	C50A91_C50A52	22	Single	68	Single	0.319656	3.379389e-01	1
ST140426TASK0001OUTPUT	C50A91_C50A52	22	Single	69	Single	0.181616	5.930329e-01	1
ST140426TASK0001OUTPUT	C50A91_C50A52	22	Single	70	Single	0.118296	7.290310e-01	2
ST140426TASK0001OUTPUT	C50A91_C50A52	22	Single	71	Single	0.283183	3.987696e-01	2
ST140426TASK0001OUTPUT	C50A91_C50A52	22	Single	73	Single	0.028187	9.344354e-01	2
ST140426TASK0001OUTPUT	C50A91_C50A52	22	Single	75	Single	0.071611	8.342671e-01	2
ST140426TASK0001OUTPUT	C50A91_C50A52	22	Single	76	Single	0.211926	5.315886e-01	2
ST140426TASK0001OUTPUT	C50A91_C50A52	22	Single	96	Single	-0.221478	5.127960e-01	1
ST140426TASK0001OUTPUT	C50A91_C50A52	22	Single	98	Single	0.032624	9.241381e-01	1
ST140426TASK0001OUTPUT	C50A91_C50A52	24	Single	25	Single	0.764793	6.108062e-03	1
ST140426TASK0001OUTPUT	C50A91_C50A52	24	Single	26	Single	0.556078	7.567074e-02	1
ST140426TASK0001OUTPUT	C50A91_C50A52	24	Single	3	Single	0.373346	2.580726e-01	2
ST140426TASK0001OUTPUT	C50A91_C50A52	24	Single	31	Single	-0.436071	1.799903e-01	1
ST140426TASK0001OUTPUT	C50A91_C50A52	24	Single	32	Single	0.672393	2.340755e-02	1
ST140426TASK0001OUTPUT	C50A91_C50A52	24	Single	33	Single	0.653586	2.918106e-02	1
ST140426TASK0001OUTPUT	C50A91_C50A52	24	Single	36	Single	-0.059816	8.613151e-01	1
ST140426TASK0001OUTPUT	C50A91_C50A52	24	Single	37	Single	0.440425	1.751852e-01	1
ST140426TASK0001OUTPUT	C50A91_C50A52	24	Single	42	Single	-0.098490	7.732710e-01	2
ST140426TASK0001OUTPUT	C50A91_C50A52	24	Single	47	Single	0.222500	5.108012e-01	2
ST140426TASK0001OUTPUT	C50A91_C50A52	24	Single	58	Single	-0.129935	7.033676e-01	1
ST140426TASK0001OUTPUT	C50A91_C50A52	24	Single	60	Single	0.180093	5.961900e-01	1
ST140426TASK0001OUTPUT	C50A91_C50A52	24	Single	64	Single	-0.056316	8.693685e-01	1
ST140426TASK0001OUTPUT	C50A91_C50A52	24	Single	66	Single	0.403003	2.190889e-01	1
ST140426TASK0001OUTPUT	C50A91_C50A52	24	Single	67	Single	0.407217	2.138506e-01	1
ST140426TASK0001OUTPUT	C50A91_C50A52	24	Single	68	Single	0.601921	5.007139e-02	1
ST140426TASK0001OUTPUT	C50A91_C50A52	24	Single	69	Single	0.260296	4.395049e-01	1
ST140426TASK0001OUTPUT	C50A91_C50A52	24	Single	70	Single	0.278106	4.076404e-01	2
ST140426TASK0001OUTPUT	C50A91_C50A52	24	Single	71	Single	0.110353	7.466930e-01	2
ST140426TASK0001OUTPUT	C50A91_C50A52	24	Single	73	Single	-0.102983	7.631776e-01	2
ST140426TASK0001OUTPUT	C50A91_C50A52	24	Single	75	Single	0.731104	1.057815e-02	2
ST140426TASK0001OUTPUT	C50A91_C50A52	24	Single	76	Single	0.092414	7.869703e-01	2
ST140426TASK0001OUTPUT	C50A91_C50A52	24	Single	96	Single	-0.590571	5.575108e-02	1
ST140426TASK0001OUTPUT	C50A91_C50A52	24	Single	98	Single	0.291257	3.848623e-01	1
ST140426TASK0001OUTPUT	C50A91_C50A52	25	Single	26	Single	0.532722	9.156443e-02	1
ST140426TASK0001OUTPUT	C50A91_C50A52	25	Single	3	Single	0.449436	1.654917e-01	2
ST140426TASK0001OUTPUT	C50A91_C50A52	25	Single	31	Single	-0.183777	5.885656e-01	1
ST140426TASK0001OUTPUT	C50A91_C50A52	25	Single	32	Single	0.658473	2.759408e-02	1
ST140426TASK0001OUTPUT	C50A91_C50A52	25	Single	33	Single	0.462872	1.516654e-01	1
ST140426TASK0001OUTPUT	C50A91_C50A52	25	Single	36	Single	0.283018	3.990571e-01	1
ST140426TASK0001OUTPUT	C50A91_C50A52	25	Single	37	Single	0.711717	1.402916e-02	1
ST140426TASK0001OUTPUT	C50A91_C50A52	25	Single	42	Single	-0.300919	3.685461e-01	2
ST140426TASK0001OUTPUT	C50A91_C50A52	25	Single	47	Single	0.277143	4.093328e-01	2
ST140426TASK0001OUTPUT	C50A91_C50A52	25	Single	58	Single	-0.141193	6.788041e-01	1
ST140426TASK0001OUTPUT	C50A91_C50A52	25	Single	60	Single	0.081902	8.107991e-01	1
ST140426TASK0001OUTPUT	C50A91_C50A52	25	Single	64	Single	0.193914	5.677826e-01	1
ST140426TASK0001OUTPUT	C50A91_C50A52	25	Single	66	Single	0.415010	2.043598e-01	1
ST140426TASK0001OUTPUT	C50A91_C50A52	25	Single	67	Single	0.462887	1.516510e-01	1
ST140426TASK0001OUTPUT	C50A91_C50A52	25	Single	68	Single	0.890810	2.343819e-04	1
ST140426TASK0001OUTPUT	C50A91_C50A52	25	Single	69	Single	0.448749	1.662185e-01	1
ST140426TASK0001OUTPUT	C50A91_C50A52	25	Single	70	Single	0.256910	4.456927e-01	2
ST140426TASK0001OUTPUT	C50A91_C50A52	25	Single	71	Single	-0.388827	2.372619e-01	2
ST140426TASK0001OUTPUT	C50A91_C50A52	25	Single	73	Single	-0.142176	6.766744e-01	2
ST140426TASK0001OUTPUT	C50A91_C50A52	25	Single	75	Single	0.615219	4.393766e-02	2
ST140426TASK0001OUTPUT	C50A91_C50A52	25	Single	76	Single	-0.198619	5.582362e-01	2
ST140426TASK0001OUTPUT	C50A91_C50A52	25	Single	96	Single	-0.627036	3.894103e-02	1
ST140426TASK0001OUTPUT	C50A91_C50A52	25	Single	98	Single	0.212331	5.307851e-01	1
ST140426TASK0001OUTPUT	C50A91_C50A52	26	Single	3	Single	0.496562	1.202545e-01	2
ST140426TASK0001OUTPUT	C50A91_C50A52	26	Single	31	Single	-0.603138	4.948678e-02	1
ST140426TASK0001OUTPUT	C50A91_C50A52	26	Single	32	Single	0.802176	2.971010e-03	1
ST140426TASK0001OUTPUT	C50A91_C50A52	26	Single	33	Single	0.506710	1.116881e-01	1
ST140426TASK0001OUTPUT	C50A91_C50A52	26	Single	36	Single	0.424133	1.935750e-01	1
ST140426TASK0001OUTPUT	C50A91_C50A52	26	Single	37	Single	0.460702	1.538474e-01	1
ST140426TASK0001OUTPUT	C50A91_C50A52	26	Single	42	Single	-0.558955	7.385047e-02	2
ST140426TASK0001OUTPUT	C50A91_C50A52	26	Single	47	Single	-0.424646	1.929787e-01	2
ST140426TASK0001OUTPUT	C50A91_C50A52	26	Single	58	Single	0.465598	1.489521e-01	1
ST140426TASK0001OUTPUT	C50A91_C50A52	26	Single	60	Single	0.740933	9.086647e-03	1
ST140426TASK0001OUTPUT	C50A91_C50A52	26	Single	64	Single	0.537666	8.803197e-02	1
ST140426TASK0001OUTPUT	C50A91_C50A52	26	Single	66	Single	0.178880	5.987087e-01	1
ST140426TASK0001OUTPUT	C50A91_C50A52	26	Single	67	Single	0.469939	1.446928e-01	1
ST140426TASK0001OUTPUT	C50A91_C50A52	26	Single	68	Single	0.320559	3.365002e-01	1
ST140426TASK0001OUTPUT	C50A91_C50A52	26	Single	69	Single	0.589389	5.636657e-02	1
ST140426TASK0001OUTPUT	C50A91_C50A52	26	Single	70	Single	-0.144909	6.707584e-01	2
ST140426TASK0001OUTPUT	C50A91_C50A52	26	Single	71	Single	-0.411930	2.080796e-01	2
ST140426TASK0001OUTPUT	C50A91_C50A52	26	Single	73	Single	-0.735988	9.816385e-03	2
ST140426TASK0001OUTPUT	C50A91_C50A52	26	Single	75	Single	0.315112	3.452358e-01	2
ST140426TASK0001OUTPUT	C50A91_C50A52	26	Single	76	Single	-0.281559	4.015960e-01	2
ST140426TASK0001OUTPUT	C50A91_C50A52	26	Single	96	Single	-0.389290	2.366551e-01	1
ST140426TASK0001OUTPUT	C50A91_C50A52	26	Single	98	Single	0.485640	1.299332e-01	1
ST140426TASK0001OUTPUT	C50A91_C50A52	3	Single	31	Single	-0.457106	1.575073e-01	2
ST140426TASK0001OUTPUT	C50A91_C50A52	3	Single	32	Single	0.385368	2.418251e-01	2
ST140426TASK0001OUTPUT	C50A91_C50A52	3	Single	33	Single	0.278876	4.062883e-01	2
ST140426TASK0001OUTPUT	C50A91_C50A52	3	Single	36	Single	0.251708	4.552765e-01	2
ST140426TASK0001OUTPUT	C50A91_C50A52	3	Single	37	Single	0.164558	6.287357e-01	2
ST140426TASK0001OUTPUT	C50A91_C50A52	3	Single	42	Single	-0.434410	1.818442e-01	1
ST140426TASK0001OUTPUT	C50A91_C50A52	3	Single	47	Single	0.291689	3.841257e-01	1
ST140426TASK0001OUTPUT	C50A91_C50A52	3	Single	58	Single	0.355050	2.839586e-01	2
ST140426TASK0001OUTPUT	C50A91_C50A52	3	Single	60	Single	0.192294	5.710839e-01	2
ST140426TASK0001OUTPUT	C50A91_C50A52	3	Single	64	Single	0.664786	2.563485e-02	2
ST140426TASK0001OUTPUT	C50A91_C50A52	3	Single	66	Single	-0.208352	5.386929e-01	2
ST140426TASK0001OUTPUT	C50A91_C50A52	3	Single	67	Single	-0.237226	4.824498e-01	2
ST140426TASK0001OUTPUT	C50A91_C50A52	3	Single	68	Single	0.324652	3.300134e-01	2
ST140426TASK0001OUTPUT	C50A91_C50A52	3	Single	69	Single	0.068610	8.411362e-01	2
ST140426TASK0001OUTPUT	C50A91_C50A52	3	Single	70	Single	0.236792	4.832762e-01	1
ST140426TASK0001OUTPUT	C50A91_C50A52	3	Single	71	Single	-0.330049	3.215626e-01	1
ST140426TASK0001OUTPUT	C50A91_C50A52	3	Single	73	Single	-0.584581	5.891870e-02	1
ST140426TASK0001OUTPUT	C50A91_C50A52	3	Single	75	Single	0.280864	4.028099e-01	1
ST140426TASK0001OUTPUT	C50A91_C50A52	3	Single	76	Single	-0.352624	2.874965e-01	1
ST140426TASK0001OUTPUT	C50A91_C50A52	3	Single	96	Single	-0.473807	1.409634e-01	2
ST140426TASK0001OUTPUT	C50A91_C50A52	3	Single	98	Single	-0.395494	2.286095e-01	2
ST140426TASK0001OUTPUT	C50A91_C50A52	31	Single	32	Single	-0.587719	5.724430e-02	1
ST140426TASK0001OUTPUT	C50A91_C50A52	31	Single	33	Single	-0.306895	3.586348e-01	1
ST140426TASK0001OUTPUT	C50A91_C50A52	31	Single	36	Single	-0.134111	6.942251e-01	1
ST140426TASK0001OUTPUT	C50A91_C50A52	31	Single	37	Single	-0.203630	5.481386e-01	1
ST140426TASK0001OUTPUT	C50A91_C50A52	31	Single	42	Single	0.140201	6.809588e-01	2
ST140426TASK0001OUTPUT	C50A91_C50A52	31	Single	47	Single	0.304142	3.631836e-01	2
ST140426TASK0001OUTPUT	C50A91_C50A52	31	Single	58	Single	-0.530995	9.282049e-02	1
ST140426TASK0001OUTPUT	C50A91_C50A52	31	Single	60	Single	-0.465456	1.490924e-01	1
ST140426TASK0001OUTPUT	C50A91_C50A52	31	Single	64	Single	-0.288675	3.892831e-01	1
ST140426TASK0001OUTPUT	C50A91_C50A52	31	Single	66	Single	0.374087	2.570547e-01	1
ST140426TASK0001OUTPUT	C50A91_C50A52	31	Single	67	Single	-0.289803	3.873494e-01	1
ST140426TASK0001OUTPUT	C50A91_C50A52	31	Single	68	Single	0.030096	9.300049e-01	1
ST140426TASK0001OUTPUT	C50A91_C50A52	31	Single	69	Single	0.038066	9.115238e-01	1
ST140426TASK0001OUTPUT	C50A91_C50A52	31	Single	70	Single	0.072004	8.333703e-01	2
ST140426TASK0001OUTPUT	C50A91_C50A52	31	Single	71	Single	-0.063071	8.538375e-01	2
ST140426TASK0001OUTPUT	C50A91_C50A52	31	Single	73	Single	0.462206	1.523329e-01	2
ST140426TASK0001OUTPUT	C50A91_C50A52	31	Single	75	Single	-0.407905	2.130023e-01	2
ST140426TASK0001OUTPUT	C50A91_C50A52	31	Single	76	Single	0.010974	9.744536e-01	2
ST140426TASK0001OUTPUT	C50A91_C50A52	31	Single	96	Single	0.468305	1.462871e-01	1
ST140426TASK0001OUTPUT	C50A91_C50A52	31	Single	98	Single	0.014078	9.672308e-01	1
ST140426TASK0001OUTPUT	C50A91_C50A52	32	Single	33	Single	0.633649	3.632466e-02	1
ST140426TASK0001OUTPUT	C50A91_C50A52	32	Single	36	Single	0.321621	3.348108e-01	1
ST140426TASK0001OUTPUT	C50A91_C50A52	32	Single	37	Single	0.577098	6.304482e-02	1
ST140426TASK0001OUTPUT	C50A91_C50A52	32	Single	42	Single	-0.195764	5.640219e-01	2
ST140426TASK0001OUTPUT	C50A91_C50A52	32	Single	47	Single	-0.113083	7.406087e-01	2
ST140426TASK0001OUTPUT	C50A91_C50A52	32	Single	58	Single	0.448174	1.668286e-01	1
ST140426TASK0001OUTPUT	C50A91_C50A52	32	Single	60	Single	0.612963	4.493963e-02	1
ST140426TASK0001OUTPUT	C50A91_C50A52	32	Single	64	Single	0.304999	3.617647e-01	1
ST140426TASK0001OUTPUT	C50A91_C50A52	32	Single	66	Single	0.095421	7.801841e-01	1
ST140426TASK0001OUTPUT	C50A91_C50A52	32	Single	67	Single	0.376841	2.532876e-01	1
ST140426TASK0001OUTPUT	C50A91_C50A52	32	Single	68	Single	0.426460	1.908799e-01	1
ST140426TASK0001OUTPUT	C50A91_C50A52	32	Single	69	Single	0.443515	1.718223e-01	1
ST140426TASK0001OUTPUT	C50A91_C50A52	32	Single	70	Single	-0.082334	8.098184e-01	2
ST140426TASK0001OUTPUT	C50A91_C50A52	32	Single	71	Single	-0.140582	6.801312e-01	2
ST140426TASK0001OUTPUT	C50A91_C50A52	32	Single	73	Single	-0.509112	1.097197e-01	2
ST140426TASK0001OUTPUT	C50A91_C50A52	32	Single	75	Single	0.344808	2.990556e-01	2
ST140426TASK0001OUTPUT	C50A91_C50A52	32	Single	76	Single	-0.067377	8.439604e-01	2
ST140426TASK0001OUTPUT	C50A91_C50A52	32	Single	96	Single	-0.517898	1.027132e-01	1
ST140426TASK0001OUTPUT	C50A91_C50A52	32	Single	98	Single	0.360018	2.767926e-01	1
ST140426TASK0001OUTPUT	C50A91_C50A52	33	Single	36	Single	0.004299	9.899909e-01	1
ST140426TASK0001OUTPUT	C50A91_C50A52	33	Single	37	Single	0.645246	3.203665e-02	1
ST140426TASK0001OUTPUT	C50A91_C50A52	33	Single	42	Single	0.172817	6.113538e-01	2
ST140426TASK0001OUTPUT	C50A91_C50A52	33	Single	47	Single	0.141227	6.787318e-01	2
ST140426TASK0001OUTPUT	C50A91_C50A52	33	Single	58	Single	-0.146408	6.675196e-01	1
ST140426TASK0001OUTPUT	C50A91_C50A52	33	Single	60	Single	0.123347	7.178628e-01	1
ST140426TASK0001OUTPUT	C50A91_C50A52	33	Single	64	Single	-0.090401	7.915218e-01	1
ST140426TASK0001OUTPUT	C50A91_C50A52	33	Single	66	Single	0.022305	9.480993e-01	1
ST140426TASK0001OUTPUT	C50A91_C50A52	33	Single	67	Single	0.311478	3.511292e-01	1
ST140426TASK0001OUTPUT	C50A91_C50A52	33	Single	68	Single	0.152031	6.554200e-01	1
ST140426TASK0001OUTPUT	C50A91_C50A52	33	Single	69	Single	0.080107	8.148831e-01	1
ST140426TASK0001OUTPUT	C50A91_C50A52	33	Single	70	Single	0.429325	1.875929e-01	2
ST140426TASK0001OUTPUT	C50A91_C50A52	33	Single	71	Single	0.270295	4.214738e-01	2
ST140426TASK0001OUTPUT	C50A91_C50A52	33	Single	73	Single	-0.009670	9.774889e-01	2
ST140426TASK0001OUTPUT	C50A91_C50A52	33	Single	75	Single	0.405358	2.161520e-01	2
ST140426TASK0001OUTPUT	C50A91_C50A52	33	Single	76	Single	0.105420	7.577151e-01	2
ST140426TASK0001OUTPUT	C50A91_C50A52	33	Single	96	Single	-0.237439	4.820452e-01	1
ST140426TASK0001OUTPUT	C50A91_C50A52	33	Single	98	Single	0.237833	4.812969e-01	1
[truncated: 13,437 more rows]
