# Supplementary material for: Coordinated multiplexing of information about separate objects in visual cortex
Source: eLife. 2022 Nov 29;11:e76452. doi: 10.7554/eLife.76452 (PMC9708082; doi:10.7554/eLife.76452)
Supplement: Source data 1. — The file and folder names are informative regarding which analyses they relate to. Some analyses are based on multiple runs of the modeling code, with slight variations due to the probabilistic nature of the analysis. [file elife-76452-data1.zip › SourceData2022/correlations_considering_latency/Cohen3_adjacent_V1_30_230_bw20_alpha-ABspikes-correlations-sameordiff.csv]

exp_title	cell1	cell1_type	cell2	cell2_type	correlation	pvalue	comparison	first_pref	second_pref
BA20191111gabors0002_V1_Stim1_Stim2	1	intermediate	3	single	0.048595	0.6044416	2	1	2
BA20191111gabors0002_V1_Stim1_Stim2	1	intermediate	38	intermediate	-0.141864	0.1339099	2	1	2
BA20191111gabors0002_V1_Stim1_Stim2	1	intermediate	42	intermediate	-0.071375	0.4484423	1	1	1
BA20191111gabors0002_V1_Stim1_Stim2	1	intermediate	48	single	-0.128653	0.1687102	2	1	2
BA20191111gabors0002_V1_Stim1_Stim2	1	intermediate	52	outside	0.177223	0.05701866	1	1	1
BA20191111gabors0002_V1_Stim1_Stim2	1	intermediate	56	single	0.210966	0.02362436	2	1	2
BA20191111gabors0002_V1_Stim1_Stim2	1	intermediate	57	intermediate	-0.020678	0.8263828	2	1	2
BA20191111gabors0002_V1_Stim1_Stim2	1	intermediate	58	intermediate	-0.005103	0.9570259	2	1	2
BA20191111gabors0002_V1_Stim1_Stim2	1	intermediate	7	intermediate	0.082529	0.3784598	2	1	2
BA20191111gabors0002_V1_Stim1_Stim2	1	intermediate	8	single	-0.136436	0.151453	1	1	1
BA20191111gabors0002_V1_Stim1_Stim2	3	single	38	intermediate	0.021342	0.8201116	1	2	2
BA20191111gabors0002_V1_Stim1_Stim2	3	single	42	intermediate	0.038156	0.6816475	2	2	1
BA20191111gabors0002_V1_Stim1_Stim2	3	single	48	single	0.08812	0.3405989	1	2	2
BA20191111gabors0002_V1_Stim1_Stim2	3	single	52	outside	-0.068457	0.4594421	2	2	1
BA20191111gabors0002_V1_Stim1_Stim2	3	single	56	single	-0.018255	0.8444509	1	2	2
BA20191111gabors0002_V1_Stim1_Stim2	3	single	57	intermediate	0.120747	0.1927621	1	2	2
BA20191111gabors0002_V1_Stim1_Stim2	3	single	58	intermediate	-0.039571	0.671864	1	2	2
BA20191111gabors0002_V1_Stim1_Stim2	3	single	7	intermediate	0.157893	0.08634358	1	2	2
BA20191111gabors0002_V1_Stim1_Stim2	3	single	8	single	0.097385	0.3004877	2	2	1
BA20191111gabors0002_V1_Stim1_Stim2	38	intermediate	42	intermediate	0.16304	0.08168798	2	2	1
BA20191111gabors0002_V1_Stim1_Stim2	38	intermediate	48	single	0.096526	0.3026513	1	2	2
BA20191111gabors0002_V1_Stim1_Stim2	38	intermediate	52	outside	0.010171	0.9137086	2	2	1
BA20191111gabors0002_V1_Stim1_Stim2	38	intermediate	56	single	0.099257	0.2912463	1	2	2
BA20191111gabors0002_V1_Stim1_Stim2	38	intermediate	57	intermediate	0.028813	0.7598564	1	2	2
BA20191111gabors0002_V1_Stim1_Stim2	38	intermediate	58	intermediate	0.066375	0.4809361	1	2	2
BA20191111gabors0002_V1_Stim1_Stim2	38	intermediate	7	intermediate	0.00401	0.9659235	1	2	2
BA20191111gabors0002_V1_Stim1_Stim2	38	intermediate	8	single	0.283112	0.002488826	2	2	1
BA20191111gabors0002_V1_Stim1_Stim2	42	intermediate	48	single	0.01638	0.8602527	2	1	2
BA20191111gabors0002_V1_Stim1_Stim2	42	intermediate	52	outside	-0.01987	0.8308847	1	1	1
BA20191111gabors0002_V1_Stim1_Stim2	42	intermediate	56	single	0.002837	0.9757779	2	1	2
BA20191111gabors0002_V1_Stim1_Stim2	42	intermediate	57	intermediate	0.05195	0.5780283	2	1	2
BA20191111gabors0002_V1_Stim1_Stim2	42	intermediate	58	intermediate	0.007837	0.9334583	2	1	2
BA20191111gabors0002_V1_Stim1_Stim2	42	intermediate	7	intermediate	0.057318	0.5375563	2	1	2
BA20191111gabors0002_V1_Stim1_Stim2	42	intermediate	8	single	-0.027046	0.7751539	1	1	1
BA20191111gabors0002_V1_Stim1_Stim2	48	single	52	outside	0.091508	0.322284	2	2	1
BA20191111gabors0002_V1_Stim1_Stim2	48	single	56	single	0.080178	0.3880942	1	2	2
BA20191111gabors0002_V1_Stim1_Stim2	48	single	57	intermediate	-0.01363	0.8835385	1	2	2
BA20191111gabors0002_V1_Stim1_Stim2	48	single	58	intermediate	-0.096498	0.3006701	1	2	2
BA20191111gabors0002_V1_Stim1_Stim2	48	single	7	intermediate	-0.047377	0.60889	1	2	2
BA20191111gabors0002_V1_Stim1_Stim2	48	single	8	single	0.070957	0.4511105	2	2	1
BA20191111gabors0002_V1_Stim1_Stim2	52	outside	56	single	0.313921	0.0005367904	2	1	2
BA20191111gabors0002_V1_Stim1_Stim2	52	outside	57	intermediate	0.056437	0.5438385	2	1	2
BA20191111gabors0002_V1_Stim1_Stim2	52	outside	58	intermediate	0.079498	0.3942051	2	1	2
BA20191111gabors0002_V1_Stim1_Stim2	52	outside	7	intermediate	-0.001654	0.9857576	2	1	2
BA20191111gabors0002_V1_Stim1_Stim2	52	outside	8	single	-0.057984	0.5381997	1	1	1
BA20191111gabors0002_V1_Stim1_Stim2	56	single	57	intermediate	0.269344	0.003318416	1	2	2
BA20191111gabors0002_V1_Stim1_Stim2	56	single	58	intermediate	0.111329	0.2341381	1	2	2
BA20191111gabors0002_V1_Stim1_Stim2	56	single	7	intermediate	0.231116	0.01180161	1	2	2
BA20191111gabors0002_V1_Stim1_Stim2	56	single	8	single	0.049648	0.5998762	2	2	1
BA20191111gabors0002_V1_Stim1_Stim2	57	intermediate	58	intermediate	0.355923	8.814436e-05	1	2	2
BA20191111gabors0002_V1_Stim1_Stim2	57	intermediate	7	intermediate	0.293167	0.001273838	1	2	2
BA20191111gabors0002_V1_Stim1_Stim2	57	intermediate	8	single	0.108648	0.2498697	2	2	1
BA20191111gabors0002_V1_Stim1_Stim2	58	intermediate	7	intermediate	0.11872	0.2023528	1	2	2
BA20191111gabors0002_V1_Stim1_Stim2	58	intermediate	8	single	-0.007425	0.9377889	2	2	1
BA20191111gabors0002_V1_Stim1_Stim2	7	intermediate	8	single	0.162034	0.0836135	2	2	1
BA20191111gabors0002_V1_Stim1_Stim3	1	intermediate	3	single	-0.005182	0.9559758	2	1	2
BA20191111gabors0002_V1_Stim1_Stim3	1	intermediate	39	single	-0.046801	0.6178678	1	1	1
BA20191111gabors0002_V1_Stim1_Stim3	1	intermediate	41	single	0.010786	0.908912	2	1	2
BA20191111gabors0002_V1_Stim1_Stim3	1	intermediate	42	intermediate	0.017276	0.8545993	2	1	2
BA20191111gabors0002_V1_Stim1_Stim3	1	intermediate	44	single	0.026101	0.7809184	1	1	1
BA20191111gabors0002_V1_Stim1_Stim3	1	intermediate	47	mixture	NaN	NaN	2	1	2
BA20191111gabors0002_V1_Stim1_Stim3	1	intermediate	49	intermediate	NaN	NaN	2	1	2
BA20191111gabors0002_V1_Stim1_Stim3	1	intermediate	52	outside	0.05157	0.5841363	1	1	1
BA20191111gabors0002_V1_Stim1_Stim3	1	intermediate	56	single	0.00892	0.924287	2	1	2
BA20191111gabors0002_V1_Stim1_Stim3	1	intermediate	57	intermediate	0.099731	0.29109	2	1	2
BA20191111gabors0002_V1_Stim1_Stim3	1	intermediate	58	intermediate	-0.007958	0.9324336	2	1	2
BA20191111gabors0002_V1_Stim1_Stim3	1	intermediate	9	outside	0.010456	0.9113019	2	1	2
BA20191111gabors0002_V1_Stim1_Stim3	3	single	39	single	0.207468	0.02543874	2	2	1
BA20191111gabors0002_V1_Stim1_Stim3	3	single	41	single	0.149535	0.1107026	1	2	2
BA20191111gabors0002_V1_Stim1_Stim3	3	single	42	intermediate	0.020298	0.8295211	1	2	2
BA20191111gabors0002_V1_Stim1_Stim3	3	single	44	single	0.079833	0.3942846	2	2	1
BA20191111gabors0002_V1_Stim1_Stim3	3	single	47	mixture	NaN	NaN	1	2	2
BA20191111gabors0002_V1_Stim1_Stim3	3	single	49	intermediate	NaN	NaN	1	2	2
BA20191111gabors0002_V1_Stim1_Stim3	3	single	52	outside	-0.009467	0.9200152	2	2	1
BA20191111gabors0002_V1_Stim1_Stim3	3	single	56	single	0.014919	0.8737091	1	2	2
BA20191111gabors0002_V1_Stim1_Stim3	3	single	57	intermediate	0.072668	0.4422813	1	2	2
BA20191111gabors0002_V1_Stim1_Stim3	3	single	58	intermediate	-0.121725	0.193032	1	2	2
BA20191111gabors0002_V1_Stim1_Stim3	3	single	9	outside	0.144564	0.1215533	1	2	2
BA20191111gabors0002_V1_Stim1_Stim3	39	single	41	single	0.181362	0.05240815	2	1	2
BA20191111gabors0002_V1_Stim1_Stim3	39	single	42	intermediate	0.064644	0.4924752	2	1	2
BA20191111gabors0002_V1_Stim1_Stim3	39	single	44	single	0.243893	0.008331626	1	1	1
BA20191111gabors0002_V1_Stim1_Stim3	39	single	47	mixture	NaN	NaN	2	1	2
BA20191111gabors0002_V1_Stim1_Stim3	39	single	49	intermediate	NaN	NaN	2	1	2
BA20191111gabors0002_V1_Stim1_Stim3	39	single	52	outside	0.120825	0.1983489	1	1	1
BA20191111gabors0002_V1_Stim1_Stim3	39	single	56	single	-0.03759	0.688705	2	1	2
BA20191111gabors0002_V1_Stim1_Stim3	39	single	57	intermediate	-0.02691	0.7762555	2	1	2
BA20191111gabors0002_V1_Stim1_Stim3	39	single	58	intermediate	-0.144527	0.1216501	2	1	2
BA20191111gabors0002_V1_Stim1_Stim3	39	single	9	outside	-0.01749	0.8521693	2	1	2
BA20191111gabors0002_V1_Stim1_Stim3	41	single	42	intermediate	-0.196546	0.03609075	1	2	2
BA20191111gabors0002_V1_Stim1_Stim3	41	single	44	single	0.049658	0.5981706	2	2	1
BA20191111gabors0002_V1_Stim1_Stim3	41	single	47	mixture	NaN	NaN	1	2	2
BA20191111gabors0002_V1_Stim1_Stim3	41	single	49	intermediate	NaN	NaN	1	2	2
BA20191111gabors0002_V1_Stim1_Stim3	41	single	52	outside	0.164095	0.08105529	2	2	1
BA20191111gabors0002_V1_Stim1_Stim3	41	single	56	single	-0.105992	0.2595721	1	2	2
BA20191111gabors0002_V1_Stim1_Stim3	41	single	57	intermediate	0.086927	0.359925	1	2	2
BA20191111gabors0002_V1_Stim1_Stim3	41	single	58	intermediate	-0.08359	0.3744522	1	2	2
BA20191111gabors0002_V1_Stim1_Stim3	41	single	9	outside	-0.073835	0.4329166	1	2	2
BA20191111gabors0002_V1_Stim1_Stim3	42	intermediate	44	single	0.064402	0.4941043	2	2	1
BA20191111gabors0002_V1_Stim1_Stim3	42	intermediate	47	mixture	NaN	NaN	1	2	2
BA20191111gabors0002_V1_Stim1_Stim3	42	intermediate	49	intermediate	NaN	NaN	1	2	2
BA20191111gabors0002_V1_Stim1_Stim3	42	intermediate	52	outside	-0.076454	0.4188047	2	2	1
BA20191111gabors0002_V1_Stim1_Stim3	42	intermediate	56	single	0.139177	0.1379594	1	2	2
BA20191111gabors0002_V1_Stim1_Stim3	42	intermediate	57	intermediate	0.047337	0.6185696	1	2	2
BA20191111gabors0002_V1_Stim1_Stim3	42	intermediate	58	intermediate	-0.071713	0.4462895	1	2	2
BA20191111gabors0002_V1_Stim1_Stim3	42	intermediate	9	outside	-0.009918	0.9162216	1	2	2
BA20191111gabors0002_V1_Stim1_Stim3	44	single	47	mixture	NaN	NaN	2	1	2
BA20191111gabors0002_V1_Stim1_Stim3	44	single	49	intermediate	NaN	NaN	2	1	2
BA20191111gabors0002_V1_Stim1_Stim3	44	single	52	outside	0.038301	0.68445	1	1	1
BA20191111gabors0002_V1_Stim1_Stim3	44	single	56	single	0.019851	0.8324931	2	1	2
BA20191111gabors0002_V1_Stim1_Stim3	44	single	57	intermediate	0.241261	0.009712724	2	1	2
BA20191111gabors0002_V1_Stim1_Stim3	44	single	58	intermediate	0.002968	0.9747748	2	1	2
BA20191111gabors0002_V1_Stim1_Stim3	44	single	9	outside	-0.022159	0.8133541	2	1	2
BA20191111gabors0002_V1_Stim1_Stim3	47	mixture	49	intermediate	NaN	NaN	1	2	2
BA20191111gabors0002_V1_Stim1_Stim3	47	mixture	52	outside	NaN	NaN	2	2	1
BA20191111gabors0002_V1_Stim1_Stim3	47	mixture	56	single	NaN	NaN	1	2	2
BA20191111gabors0002_V1_Stim1_Stim3	47	mixture	57	intermediate	NaN	NaN	1	2	2
BA20191111gabors0002_V1_Stim1_Stim3	47	mixture	58	intermediate	NaN	NaN	1	2	2
BA20191111gabors0002_V1_Stim1_Stim3	47	mixture	9	outside	NaN	NaN	1	2	2
BA20191111gabors0002_V1_Stim1_Stim3	49	intermediate	52	outside	NaN	NaN	2	2	1
BA20191111gabors0002_V1_Stim1_Stim3	49	intermediate	56	single	NaN	NaN	1	2	2
BA20191111gabors0002_V1_Stim1_Stim3	49	intermediate	57	intermediate	NaN	NaN	1	2	2
BA20191111gabors0002_V1_Stim1_Stim3	49	intermediate	58	intermediate	NaN	NaN	1	2	2
BA20191111gabors0002_V1_Stim1_Stim3	49	intermediate	9	outside	NaN	NaN	1	2	2
BA20191111gabors0002_V1_Stim1_Stim3	52	outside	56	single	0.03802	0.6866465	2	1	2
BA20191111gabors0002_V1_Stim1_Stim3	52	outside	57	intermediate	0.187656	0.04557217	2	1	2
BA20191111gabors0002_V1_Stim1_Stim3	52	outside	58	intermediate	-0.081547	0.3862803	2	1	2
BA20191111gabors0002_V1_Stim1_Stim3	52	outside	9	outside	-0.114867	0.2215526	2	1	2
BA20191111gabors0002_V1_Stim1_Stim3	56	single	57	intermediate	0.151146	0.1084383	1	2	2
BA20191111gabors0002_V1_Stim1_Stim3	56	single	58	intermediate	-0.082119	0.3808388	1	2	2
BA20191111gabors0002_V1_Stim1_Stim3	56	single	9	outside	0.155866	0.09476688	1	2	2
BA20191111gabors0002_V1_Stim1_Stim3	57	intermediate	58	intermediate	0.055682	0.5562494	1	2	2
BA20191111gabors0002_V1_Stim1_Stim3	57	intermediate	9	outside	-0.083513	0.3770219	1	2	2
BA20191111gabors0002_V1_Stim1_Stim3	58	intermediate	9	outside	0.028416	0.7620437	1	2	2
BA20191111gabors0002_V1_Stim2_Stim3	27	mixture	3	single	-0.121571	0.1975702	1	2	2
BA20191111gabors0002_V1_Stim2_Stim3	27	mixture	38	intermediate	-0.166975	0.07448953	2	2	1
BA20191111gabors0002_V1_Stim2_Stim3	27	mixture	39	single	-0.033522	0.7232835	2	2	1
BA20191111gabors0002_V1_Stim2_Stim3	27	mixture	4	single	0.204797	0.02812545	1	2	2
BA20191111gabors0002_V1_Stim2_Stim3	27	mixture	41	single	-0.022657	0.8108924	1	2	2
BA20191111gabors0002_V1_Stim2_Stim3	27	mixture	42	intermediate	-0.110642	0.2454983	1	2	2
BA20191111gabors0002_V1_Stim2_Stim3	27	mixture	44	single	0.1303	0.1670361	2	2	1
BA20191111gabors0002_V1_Stim2_Stim3	27	mixture	45	outside	NaN	NaN	1	2	2
BA20191111gabors0002_V1_Stim2_Stim3	27	mixture	46	single	0.017118	0.8565507	1	2	2
BA20191111gabors0002_V1_Stim2_Stim3	27	mixture	47	mixture	NaN	NaN	1	2	2
BA20191111gabors0002_V1_Stim2_Stim3	27	mixture	49	intermediate	NaN	NaN	1	2	2
BA20191111gabors0002_V1_Stim2_Stim3	27	mixture	51	single	-0.058441	0.5386488	1	2	2
BA20191111gabors0002_V1_Stim2_Stim3	27	mixture	52	outside	0.009312	0.9213159	2	2	1
BA20191111gabors0002_V1_Stim2_Stim3	27	mixture	53	single	-0.00471	0.9608691	2	2	1
BA20191111gabors0002_V1_Stim2_Stim3	27	mixture	57	intermediate	-0.062829	0.5047282	1	2	2
BA20191111gabors0002_V1_Stim2_Stim3	27	mixture	58	intermediate	-0.000589	0.9950414	1	2	2
BA20191111gabors0002_V1_Stim2_Stim3	27	mixture	7	intermediate	0.100919	0.2832006	2	2	1
BA20191111gabors0002_V1_Stim2_Stim3	3	single	38	intermediate	0.084805	0.3675254	2	2	1
BA20191111gabors0002_V1_Stim2_Stim3	3	single	39	single	0.127888	0.1751007	2	2	1
BA20191111gabors0002_V1_Stim2_Stim3	3	single	4	single	-0.149061	0.1118492	1	2	2
BA20191111gabors0002_V1_Stim2_Stim3	3	single	41	single	0.247195	0.008013031	1	2	2
BA20191111gabors0002_V1_Stim2_Stim3	3	single	42	intermediate	0.209259	0.02680645	1	2	2
BA20191111gabors0002_V1_Stim2_Stim3	3	single	44	single	-0.060046	0.5256727	2	2	1
BA20191111gabors0002_V1_Stim2_Stim3	3	single	45	outside	NaN	NaN	1	2	2
BA20191111gabors0002_V1_Stim2_Stim3	3	single	46	single	0.191477	0.04126973	1	2	2
BA20191111gabors0002_V1_Stim2_Stim3	3	single	47	mixture	NaN	NaN	1	2	2
BA20191111gabors0002_V1_Stim2_Stim3	3	single	49	intermediate	NaN	NaN	1	2	2
BA20191111gabors0002_V1_Stim2_Stim3	3	single	51	single	-0.065029	0.4937845	1	2	2
BA20191111gabors0002_V1_Stim2_Stim3	3	single	52	outside	0.120259	0.2004747	2	2	1
BA20191111gabors0002_V1_Stim2_Stim3	3	single	53	single	0.12952	0.1754678	2	2	1
BA20191111gabors0002_V1_Stim2_Stim3	3	single	57	intermediate	-0.086126	0.3600814	1	2	2
BA20191111gabors0002_V1_Stim2_Stim3	3	single	58	intermediate	-0.01833	0.8465146	1	2	2
BA20191111gabors0002_V1_Stim2_Stim3	3	single	7	intermediate	-0.00623	0.947318	2	2	1
BA20191111gabors0002_V1_Stim2_Stim3	38	intermediate	39	single	0.187991	0.04422696	1	1	1
BA20191111gabors0002_V1_Stim2_Stim3	38	intermediate	4	single	0.120304	0.1983188	2	1	2
BA20191111gabors0002_V1_Stim2_Stim3	38	intermediate	41	single	0.259989	0.005015527	2	1	2
BA20191111gabors0002_V1_Stim2_Stim3	38	intermediate	42	intermediate	-0.026103	0.7837498	2	1	2
BA20191111gabors0002_V1_Stim2_Stim3	38	intermediate	44	single	0.1962	0.03559724	1	1	1
BA20191111gabors0002_V1_Stim2_Stim3	38	intermediate	45	outside	NaN	NaN	2	1	2
BA20191111gabors0002_V1_Stim2_Stim3	38	intermediate	46	single	0.131786	0.160337	2	1	2
BA20191111gabors0002_V1_Stim2_Stim3	38	intermediate	47	mixture	NaN	NaN	2	1	2
BA20191111gabors0002_V1_Stim2_Stim3	38	intermediate	49	intermediate	NaN	NaN	2	1	2
BA20191111gabors0002_V1_Stim2_Stim3	38	intermediate	51	single	0.160127	0.08878387	2	1	2
BA20191111gabors0002_V1_Stim2_Stim3	38	intermediate	52	outside	0.10105	0.2804469	1	1	1
BA20191111gabors0002_V1_Stim2_Stim3	38	intermediate	53	single	0.106395	0.2641999	1	1	1
BA20191111gabors0002_V1_Stim2_Stim3	38	intermediate	57	intermediate	0.071494	0.4456682	2	1	2
BA20191111gabors0002_V1_Stim2_Stim3	38	intermediate	58	intermediate	0.047456	0.6145175	2	1	2
BA20191111gabors0002_V1_Stim2_Stim3	38	intermediate	7	intermediate	0.047019	0.6162282	1	1	1
BA20191111gabors0002_V1_Stim2_Stim3	39	single	4	single	0.20158	0.03074797	2	1	2
BA20191111gabors0002_V1_Stim2_Stim3	39	single	41	single	0.369703	4.775396e-05	2	1	2
BA20191111gabors0002_V1_Stim2_Stim3	39	single	42	intermediate	0.050005	0.6005574	2	1	2
BA20191111gabors0002_V1_Stim2_Stim3	39	single	44	single	0.251057	0.00680247	1	1	1
BA20191111gabors0002_V1_Stim2_Stim3	39	single	45	outside	NaN	NaN	2	1	2
BA20191111gabors0002_V1_Stim2_Stim3	39	single	46	single	0.304565	0.0009853742	2	1	2
BA20191111gabors0002_V1_Stim2_Stim3	39	single	47	mixture	NaN	NaN	2	1	2
BA20191111gabors0002_V1_Stim2_Stim3	39	single	49	intermediate	NaN	NaN	2	1	2
BA20191111gabors0002_V1_Stim2_Stim3	39	single	51	single	0.237179	0.01105864	2	1	2
BA20191111gabors0002_V1_Stim2_Stim3	39	single	52	outside	0.063506	0.5001423	1	1	1
BA20191111gabors0002_V1_Stim2_Stim3	39	single	53	single	0.237895	0.01192998	1	1	1
BA20191111gabors0002_V1_Stim2_Stim3	39	single	57	intermediate	0.11454	0.2228827	2	1	2
BA20191111gabors0002_V1_Stim2_Stim3	39	single	58	intermediate	0.013533	0.8863663	2	1	2
BA20191111gabors0002_V1_Stim2_Stim3	39	single	7	intermediate	0.051315	0.5860041	1	1	1
BA20191111gabors0002_V1_Stim2_Stim3	4	single	41	single	0.264887	0.004225057	1	2	2
BA20191111gabors0002_V1_Stim2_Stim3	4	single	42	intermediate	0.064656	0.4962702	1	2	2
BA20191111gabors0002_V1_Stim2_Stim3	4	single	44	single	0.078533	0.4041333	2	2	1
BA20191111gabors0002_V1_Stim2_Stim3	4	single	45	outside	NaN	NaN	1	2	2
BA20191111gabors0002_V1_Stim2_Stim3	4	single	46	single	-0.001867	0.984201	1	2	2
BA20191111gabors0002_V1_Stim2_Stim3	4	single	47	mixture	NaN	NaN	1	2	2
BA20191111gabors0002_V1_Stim2_Stim3	4	single	49	intermediate	NaN	NaN	1	2	2
BA20191111gabors0002_V1_Stim2_Stim3	4	single	51	single	0.013863	0.8836157	1	2	2
BA20191111gabors0002_V1_Stim2_Stim3	4	single	52	outside	0.071253	0.4472125	2	2	1
BA20191111gabors0002_V1_Stim2_Stim3	4	single	53	single	0.064372	0.5001192	2	2	1
BA20191111gabors0002_V1_Stim2_Stim3	4	single	57	intermediate	-0.073078	0.4356289	1	2	2
BA20191111gabors0002_V1_Stim2_Stim3	4	single	58	intermediate	0.018359	0.8455957	1	2	2
BA20191111gabors0002_V1_Stim2_Stim3	4	single	7	intermediate	-0.111179	0.2347734	2	2	1
BA20191111gabors0002_V1_Stim2_Stim3	41	single	42	intermediate	-0.043342	0.6500019	1	2	2
BA20191111gabors0002_V1_Stim2_Stim3	41	single	44	single	0.196927	0.03490655	2	2	1
BA20191111gabors0002_V1_Stim2_Stim3	41	single	45	outside	NaN	NaN	1	2	2
BA20191111gabors0002_V1_Stim2_Stim3	41	single	46	single	0.294351	0.001478324	1	2	2
BA20191111gabors0002_V1_Stim2_Stim3	41	single	47	mixture	NaN	NaN	1	2	2
BA20191111gabors0002_V1_Stim2_Stim3	41	single	49	intermediate	NaN	NaN	1	2	2
BA20191111gabors0002_V1_Stim2_Stim3	41	single	51	single	0.256804	0.005813676	1	2	2
BA20191111gabors0002_V1_Stim2_Stim3	41	single	52	outside	0.124792	0.1839051	2	2	1
BA20191111gabors0002_V1_Stim2_Stim3	41	single	53	single	0.261822	0.005505963	2	2	1
BA20191111gabors0002_V1_Stim2_Stim3	41	single	57	intermediate	0.076184	0.4183811	1	2	2
BA20191111gabors0002_V1_Stim2_Stim3	41	single	58	intermediate	0.103387	0.2736741	1	2	2
BA20191111gabors0002_V1_Stim2_Stim3	41	single	7	intermediate	-0.070074	0.4567752	2	2	1
BA20191111gabors0002_V1_Stim2_Stim3	42	intermediate	44	single	0.06597	0.4895126	2	2	1
BA20191111gabors0002_V1_Stim2_Stim3	42	intermediate	45	outside	NaN	NaN	1	2	2
BA20191111gabors0002_V1_Stim2_Stim3	42	intermediate	46	single	0.029441	0.7579751	1	2	2
BA20191111gabors0002_V1_Stim2_Stim3	42	intermediate	47	mixture	NaN	NaN	1	2	2
BA20191111gabors0002_V1_Stim2_Stim3	42	intermediate	49	intermediate	NaN	NaN	1	2	2
BA20191111gabors0002_V1_Stim2_Stim3	42	intermediate	51	single	0.080524	0.4008332	1	2	2
BA20191111gabors0002_V1_Stim2_Stim3	42	intermediate	52	outside	0.007429	0.9377516	2	2	1
BA20191111gabors0002_V1_Stim2_Stim3	42	intermediate	53	single	-0.092592	0.3382653	2	2	1
BA20191111gabors0002_V1_Stim2_Stim3	42	intermediate	57	intermediate	0.099574	0.2940259	1	2	2
BA20191111gabors0002_V1_Stim2_Stim3	42	intermediate	58	intermediate	0.03603	0.7060653	1	2	2
BA20191111gabors0002_V1_Stim2_Stim3	42	intermediate	7	intermediate	0.07002	0.4611518	2	2	1
BA20191111gabors0002_V1_Stim2_Stim3	44	single	45	outside	NaN	NaN	2	1	2
BA20191111gabors0002_V1_Stim2_Stim3	44	single	46	single	0.233768	0.0123064	2	1	2
BA20191111gabors0002_V1_Stim2_Stim3	44	single	47	mixture	NaN	NaN	2	1	2
BA20191111gabors0002_V1_Stim2_Stim3	44	single	49	intermediate	NaN	NaN	2	1	2
BA20191111gabors0002_V1_Stim2_Stim3	44	single	51	single	0.205246	0.02847643	2	1	2
BA20191111gabors0002_V1_Stim2_Stim3	44	single	52	outside	0.0673	0.4748291	1	1	1
BA20191111gabors0002_V1_Stim2_Stim3	44	single	53	single	0.111177	0.2453685	1	1	1
BA20191111gabors0002_V1_Stim2_Stim3	44	single	57	intermediate	0.202243	0.03019112	2	1	2
BA20191111gabors0002_V1_Stim2_Stim3	44	single	58	intermediate	0.075314	0.4257975	2	1	2
BA20191111gabors0002_V1_Stim2_Stim3	44	single	7	intermediate	0.114616	0.2225725	1	1	1
BA20191111gabors0002_V1_Stim2_Stim3	45	outside	46	single	NaN	NaN	1	2	2
BA20191111gabors0002_V1_Stim2_Stim3	45	outside	47	mixture	NaN	NaN	1	2	2
BA20191111gabors0002_V1_Stim2_Stim3	45	outside	49	intermediate	NaN	NaN	1	2	2
BA20191111gabors0002_V1_Stim2_Stim3	45	outside	51	single	NaN	NaN	1	2	2
BA20191111gabors0002_V1_Stim2_Stim3	45	outside	52	outside	NaN	NaN	2	2	1
BA20191111gabors0002_V1_Stim2_Stim3	45	outside	53	single	NaN	NaN	2	2	1
BA20191111gabors0002_V1_Stim2_Stim3	45	outside	57	intermediate	NaN	NaN	1	2	2
BA20191111gabors0002_V1_Stim2_Stim3	45	outside	58	intermediate	NaN	NaN	1	2	2
BA20191111gabors0002_V1_Stim2_Stim3	45	outside	7	intermediate	NaN	NaN	2	2	1
BA20191111gabors0002_V1_Stim2_Stim3	46	single	47	mixture	NaN	NaN	1	2	2
BA20191111gabors0002_V1_Stim2_Stim3	46	single	49	intermediate	NaN	NaN	1	2	2
BA20191111gabors0002_V1_Stim2_Stim3	46	single	51	single	0.369779	5.55551e-05	1	2	2
BA20191111gabors0002_V1_Stim2_Stim3	46	single	52	outside	0.129379	0.1681786	2	2	1
BA20191111gabors0002_V1_Stim2_Stim3	46	single	53	single	0.273482	0.003681027	2	2	1
BA20191111gabors0002_V1_Stim2_Stim3	46	single	57	intermediate	0.192251	0.03955377	1	2	2
BA20191111gabors0002_V1_Stim2_Stim3	46	single	58	intermediate	0.145878	0.1214586	1	2	2
BA20191111gabors0002_V1_Stim2_Stim3	46	single	7	intermediate	0.07301	0.4380884	2	2	1
BA20191111gabors0002_V1_Stim2_Stim3	47	mixture	49	intermediate	NaN	NaN	1	2	2
BA20191111gabors0002_V1_Stim2_Stim3	47	mixture	51	single	NaN	NaN	1	2	2
BA20191111gabors0002_V1_Stim2_Stim3	47	mixture	52	outside	NaN	NaN	2	2	1
BA20191111gabors0002_V1_Stim2_Stim3	47	mixture	53	single	NaN	NaN	2	2	1
BA20191111gabors0002_V1_Stim2_Stim3	47	mixture	57	intermediate	NaN	NaN	1	2	2
BA20191111gabors0002_V1_Stim2_Stim3	47	mixture	58	intermediate	NaN	NaN	1	2	2
BA20191111gabors0002_V1_Stim2_Stim3	47	mixture	7	intermediate	NaN	NaN	2	2	1
BA20191111gabors0002_V1_Stim2_Stim3	49	intermediate	51	single	NaN	NaN	1	2	2
BA20191111gabors0002_V1_Stim2_Stim3	49	intermediate	52	outside	NaN	NaN	2	2	1
BA20191111gabors0002_V1_Stim2_Stim3	49	intermediate	53	single	NaN	NaN	2	2	1
BA20191111gabors0002_V1_Stim2_Stim3	49	intermediate	57	intermediate	NaN	NaN	1	2	2
BA20191111gabors0002_V1_Stim2_Stim3	49	intermediate	58	intermediate	NaN	NaN	1	2	2
BA20191111gabors0002_V1_Stim2_Stim3	49	intermediate	7	intermediate	NaN	NaN	2	2	1
BA20191111gabors0002_V1_Stim2_Stim3	51	single	52	outside	-0.037131	0.6948991	2	2	1
BA20191111gabors0002_V1_Stim2_Stim3	51	single	53	single	0.136442	0.1552222	2	2	1
BA20191111gabors0002_V1_Stim2_Stim3	51	single	57	intermediate	0.200502	0.032439	1	2	2
BA20191111gabors0002_V1_Stim2_Stim3	51	single	58	intermediate	0.147013	0.1202194	1	2	2
BA20191111gabors0002_V1_Stim2_Stim3	51	single	7	intermediate	0.082055	0.385438	2	2	1
BA20191111gabors0002_V1_Stim2_Stim3	52	outside	53	single	0.070713	0.4587613	1	1	1
BA20191111gabors0002_V1_Stim2_Stim3	52	outside	57	intermediate	0.160866	0.08451459	2	1	2
BA20191111gabors0002_V1_Stim2_Stim3	52	outside	58	intermediate	-0.042574	0.6514302	2	1	2
BA20191111gabors0002_V1_Stim2_Stim3	52	outside	7	intermediate	-0.019889	0.832179	1	1	1
BA20191111gabors0002_V1_Stim2_Stim3	53	single	57	intermediate	0.029565	0.7569839	2	1	2
BA20191111gabors0002_V1_Stim2_Stim3	53	single	58	intermediate	-0.097759	0.307374	2	1	2
BA20191111gabors0002_V1_Stim2_Stim3	53	single	7	intermediate	-0.018225	0.848738	1	1	1
BA20191111gabors0002_V1_Stim2_Stim3	57	intermediate	58	intermediate	0.388698	1.764018e-05	1	2	2
BA20191111gabors0002_V1_Stim2_Stim3	57	intermediate	7	intermediate	0.142685	0.1265247	2	2	1
BA20191111gabors0002_V1_Stim2_Stim3	58	intermediate	7	intermediate	0.074665	0.4277453	2	2	1
BA20191111gabors0003_V1_Stim1_Stim2	26	mixture	3	single	-0.251799	0.03687482	1	2	2
BA20191111gabors0003_V1_Stim1_Stim2	26	mixture	40	intermediate	-0.066803	0.5911885	1	2	2
BA20191111gabors0003_V1_Stim1_Stim2	26	mixture	49	single	0.13823	0.2646205	1	2	2
BA20191111gabors0003_V1_Stim1_Stim2	26	mixture	55	intermediate	-0.201243	0.09984353	1	2	2
BA20191111gabors0003_V1_Stim1_Stim2	26	mixture	56	mixture	-0.230653	0.05844402	1	2	2
BA20191111gabors0003_V1_Stim1_Stim2	26	mixture	7	intermediate	-0.117324	0.3370115	1	2	2
BA20191111gabors0003_V1_Stim1_Stim2	3	single	40	intermediate	0.079975	0.5200077	1	2	2
BA20191111gabors0003_V1_Stim1_Stim2	3	single	49	single	0.039752	0.7494343	1	2	2
BA20191111gabors0003_V1_Stim1_Stim2	3	single	55	intermediate	0.163984	0.1814699	1	2	2
BA20191111gabors0003_V1_Stim1_Stim2	3	single	56	mixture	0.174797	0.1539574	1	2	2
BA20191111gabors0003_V1_Stim1_Stim2	3	single	7	intermediate	0.385625	0.001066867	1	2	2
BA20191111gabors0003_V1_Stim1_Stim2	40	intermediate	49	single	-0.004659	0.970615	1	2	2
BA20191111gabors0003_V1_Stim1_Stim2	40	intermediate	55	intermediate	0.01916	0.8786367	1	2	2
BA20191111gabors0003_V1_Stim1_Stim2	40	intermediate	56	mixture	0.032248	0.7971434	1	2	2
BA20191111gabors0003_V1_Stim1_Stim2	40	intermediate	7	intermediate	0.104032	0.4021506	1	2	2
BA20191111gabors0003_V1_Stim1_Stim2	49	single	55	intermediate	0.003484	0.977851	1	2	2
BA20191111gabors0003_V1_Stim1_Stim2	49	single	56	mixture	0.177804	0.1532062	1	2	2
BA20191111gabors0003_V1_Stim1_Stim2	49	single	7	intermediate	0.135436	0.2744921	1	2	2
BA20191111gabors0003_V1_Stim1_Stim2	55	intermediate	56	mixture	0.281454	0.02103807	1	2	2
BA20191111gabors0003_V1_Stim1_Stim2	55	intermediate	7	intermediate	-0.044001	0.7216285	1	2	2
BA20191111gabors0003_V1_Stim1_Stim2	56	mixture	7	intermediate	0.311939	0.00960908	1	2	2
BA20191111gabors0003_V1_Stim1_Stim3	26	mixture	3	single	-0.202727	0.09731667	1	2	2
BA20191111gabors0003_V1_Stim1_Stim3	26	mixture	44	single	0.045162	0.7166802	2	2	1
BA20191111gabors0003_V1_Stim1_Stim3	26	mixture	55	intermediate	-0.052801	0.6713036	1	2	2
BA20191111gabors0003_V1_Stim1_Stim3	26	mixture	56	mixture	-0.242342	0.04816798	1	2	2
BA20191111gabors0003_V1_Stim1_Stim3	26	mixture	57	intermediate	0.013825	0.9109043	1	2	2
BA20191111gabors0003_V1_Stim1_Stim3	26	mixture	7	intermediate	-0.15222	0.2188058	2	2	1
BA20191111gabors0003_V1_Stim1_Stim3	3	single	44	single	0.024735	0.8413096	2	2	1
BA20191111gabors0003_V1_Stim1_Stim3	3	single	55	intermediate	0.129423	0.2928493	1	2	2
BA20191111gabors0003_V1_Stim1_Stim3	3	single	56	mixture	0.245971	0.04318606	1	2	2
BA20191111gabors0003_V1_Stim1_Stim3	3	single	57	intermediate	-0.067097	0.5838417	1	2	2
BA20191111gabors0003_V1_Stim1_Stim3	3	single	7	intermediate	0.184605	0.1317974	2	2	1
BA20191111gabors0003_V1_Stim1_Stim3	44	single	55	intermediate	0.095616	0.441487	2	1	2
BA20191111gabors0003_V1_Stim1_Stim3	44	single	56	mixture	0.037004	0.7662407	2	1	2
BA20191111gabors0003_V1_Stim1_Stim3	44	single	57	intermediate	-0.004388	0.9716685	2	1	2
BA20191111gabors0003_V1_Stim1_Stim3	44	single	7	intermediate	0.027114	0.8275847	1	1	1
BA20191111gabors0003_V1_Stim1_Stim3	55	intermediate	56	mixture	0.403904	0.0007001296	1	2	2
BA20191111gabors0003_V1_Stim1_Stim3	55	intermediate	57	intermediate	-0.022756	0.8538586	1	2	2
BA20191111gabors0003_V1_Stim1_Stim3	55	intermediate	7	intermediate	0.081005	0.5146271	2	2	1
BA20191111gabors0003_V1_Stim1_Stim3	56	mixture	57	intermediate	0.125658	0.3072318	1	2	2
BA20191111gabors0003_V1_Stim1_Stim3	56	mixture	7	intermediate	0.29872	0.01407037	2	2	1
BA20191111gabors0003_V1_Stim1_Stim3	57	intermediate	7	intermediate	0.01567	0.8990752	2	2	1
BA20191111gabors0003_V1_Stim2_Stim3	40	intermediate	44	single	0.003233	0.979936	1	1	1
BA20191111gabors0003_V1_Stim2_Stim3	40	intermediate	49	single	0.042967	0.7381067	1	1	1
BA20191111gabors0003_V1_Stim2_Stim3	40	intermediate	56	mixture	-0.020845	0.8701347	2	1	2
BA20191111gabors0003_V1_Stim2_Stim3	40	intermediate	7	intermediate	0.125484	0.3231535	1	1	1
BA20191111gabors0003_V1_Stim2_Stim3	44	single	49	single	0.411827	0.0006533834	1	1	1
BA20191111gabors0003_V1_Stim2_Stim3	44	single	56	mixture	0.01166	0.9265491	2	1	2
BA20191111gabors0003_V1_Stim2_Stim3	44	single	7	intermediate	0.070606	0.5762317	1	1	1
BA20191111gabors0003_V1_Stim2_Stim3	49	single	56	mixture	0.166353	0.185368	2	1	2
BA20191111gabors0003_V1_Stim2_Stim3	49	single	7	intermediate	0.015064	0.9051958	1	1	1
BA20191111gabors0003_V1_Stim2_Stim3	56	mixture	7	intermediate	0.192463	0.1215702	2	2	1
BA20191112gabors0001_V1_Stim1_Stim2	1	single	37	mixture	-0.079008	0.4055024	2	1	2
BA20191112gabors0001_V1_Stim1_Stim2	1	single	38	mixture	0.144598	0.124796	1	1	1
BA20191112gabors0001_V1_Stim1_Stim2	1	single	39	outside	NaN	NaN	1	1	1
BA20191112gabors0001_V1_Stim1_Stim2	1	single	40	outside	0.368596	5.455981e-05	1	1	1
BA20191112gabors0001_V1_Stim1_Stim2	1	single	44	mixture	NaN	NaN	1	1	1
BA20191112gabors0001_V1_Stim1_Stim2	1	single	45	single	0.148046	0.1176078	1	1	1
BA20191112gabors0001_V1_Stim1_Stim2	1	single	46	outside	-0.100855	0.2835086	1	1	1
BA20191112gabors0001_V1_Stim1_Stim2	1	single	48	mixture	NaN	NaN	1	1	1
BA20191112gabors0001_V1_Stim1_Stim2	1	single	49	intermediate	0.516742	3.965328e-09	1	1	1
BA20191112gabors0001_V1_Stim1_Stim2	1	single	50	single	NaN	NaN	1	1	1
BA20191112gabors0001_V1_Stim1_Stim2	1	single	51	mixture	0.240883	0.009506979	1	1	1
BA20191112gabors0001_V1_Stim1_Stim2	1	single	53	single	0.181414	0.05786504	2	1	2
BA20191112gabors0001_V1_Stim1_Stim2	1	single	54	mixture	0.253965	0.006166945	1	1	1
BA20191112gabors0001_V1_Stim1_Stim2	1	single	7	single	0.070528	0.4538579	1	1	1
BA20191112gabors0001_V1_Stim1_Stim2	37	mixture	38	mixture	0.027661	0.772189	2	2	1
BA20191112gabors0001_V1_Stim1_Stim2	37	mixture	39	outside	NaN	NaN	2	2	1
BA20191112gabors0001_V1_Stim1_Stim2	37	mixture	40	outside	0.027876	0.770468	2	2	1
BA20191112gabors0001_V1_Stim1_Stim2	37	mixture	44	mixture	NaN	NaN	2	2	1
BA20191112gabors0001_V1_Stim1_Stim2	37	mixture	45	single	0.174516	0.06696512	2	2	1
BA20191112gabors0001_V1_Stim1_Stim2	37	mixture	46	outside	-0.113028	0.2332725	2	2	1
BA20191112gabors0001_V1_Stim1_Stim2	37	mixture	48	mixture	NaN	NaN	2	2	1
BA20191112gabors0001_V1_Stim1_Stim2	37	mixture	49	intermediate	0.107924	0.2573591	2	2	1
BA20191112gabors0001_V1_Stim1_Stim2	37	mixture	50	single	NaN	NaN	2	2	1
BA20191112gabors0001_V1_Stim1_Stim2	37	mixture	51	mixture	0.114903	0.2255612	2	2	1
BA20191112gabors0001_V1_Stim1_Stim2	37	mixture	53	single	-0.078801	0.4153645	1	2	2
BA20191112gabors0001_V1_Stim1_Stim2	37	mixture	54	mixture	0.015341	0.8718766	2	2	1
BA20191112gabors0001_V1_Stim1_Stim2	37	mixture	7	single	0.066667	0.4829425	2	2	1
BA20191112gabors0001_V1_Stim1_Stim2	38	mixture	39	outside	NaN	NaN	1	1	1
BA20191112gabors0001_V1_Stim1_Stim2	38	mixture	40	outside	0.279695	0.002579968	1	1	1
BA20191112gabors0001_V1_Stim1_Stim2	38	mixture	44	mixture	NaN	NaN	1	1	1
BA20191112gabors0001_V1_Stim1_Stim2	38	mixture	45	single	0.468107	1.711888e-07	1	1	1
BA20191112gabors0001_V1_Stim1_Stim2	38	mixture	46	outside	-0.003826	0.967773	1	1	1
BA20191112gabors0001_V1_Stim1_Stim2	38	mixture	48	mixture	NaN	NaN	1	1	1
BA20191112gabors0001_V1_Stim1_Stim2	38	mixture	49	intermediate	0.341939	0.0001964265	1	1	1
BA20191112gabors0001_V1_Stim1_Stim2	38	mixture	50	single	NaN	NaN	1	1	1
BA20191112gabors0001_V1_Stim1_Stim2	38	mixture	51	mixture	0.286812	0.00197585	1	1	1
BA20191112gabors0001_V1_Stim1_Stim2	38	mixture	53	single	-0.058772	0.5438207	2	1	2
BA20191112gabors0001_V1_Stim1_Stim2	38	mixture	54	mixture	0.158851	0.09139099	1	1	1
BA20191112gabors0001_V1_Stim1_Stim2	38	mixture	7	single	0.058485	0.5365086	1	1	1
BA20191112gabors0001_V1_Stim1_Stim2	39	outside	40	outside	NaN	NaN	1	1	1
BA20191112gabors0001_V1_Stim1_Stim2	39	outside	44	mixture	NaN	NaN	1	1	1
BA20191112gabors0001_V1_Stim1_Stim2	39	outside	45	single	NaN	NaN	1	1	1
BA20191112gabors0001_V1_Stim1_Stim2	39	outside	46	outside	NaN	NaN	1	1	1
BA20191112gabors0001_V1_Stim1_Stim2	39	outside	48	mixture	NaN	NaN	1	1	1
BA20191112gabors0001_V1_Stim1_Stim2	39	outside	49	intermediate	NaN	NaN	1	1	1
BA20191112gabors0001_V1_Stim1_Stim2	39	outside	50	single	NaN	NaN	1	1	1
BA20191112gabors0001_V1_Stim1_Stim2	39	outside	51	mixture	NaN	NaN	1	1	1
BA20191112gabors0001_V1_Stim1_Stim2	39	outside	53	single	NaN	NaN	2	1	2
BA20191112gabors0001_V1_Stim1_Stim2	39	outside	54	mixture	NaN	NaN	1	1	1
BA20191112gabors0001_V1_Stim1_Stim2	39	outside	7	single	NaN	NaN	1	1	1
BA20191112gabors0001_V1_Stim1_Stim2	40	outside	44	mixture	NaN	NaN	1	1	1
BA20191112gabors0001_V1_Stim1_Stim2	40	outside	45	single	0.324903	0.0004462148	1	1	1
BA20191112gabors0001_V1_Stim1_Stim2	40	outside	46	outside	-0.100718	0.2863162	1	1	1
BA20191112gabors0001_V1_Stim1_Stim2	40	outside	48	mixture	NaN	NaN	1	1	1
BA20191112gabors0001_V1_Stim1_Stim2	40	outside	49	intermediate	0.367115	5.875882e-05	1	1	1
BA20191112gabors0001_V1_Stim1_Stim2	40	outside	50	single	NaN	NaN	1	1	1
BA20191112gabors0001_V1_Stim1_Stim2	40	outside	51	mixture	0.209628	0.02518983	1	1	1
BA20191112gabors0001_V1_Stim1_Stim2	40	outside	53	single	0.019241	0.842586	2	1	2
BA20191112gabors0001_V1_Stim1_Stim2	40	outside	54	mixture	0.072665	0.4422994	1	1	1
BA20191112gabors0001_V1_Stim1_Stim2	40	outside	7	single	0.188757	0.0442963	1	1	1
BA20191112gabors0001_V1_Stim1_Stim2	44	mixture	45	single	NaN	NaN	1	1	1
BA20191112gabors0001_V1_Stim1_Stim2	44	mixture	46	outside	NaN	NaN	1	1	1
BA20191112gabors0001_V1_Stim1_Stim2	44	mixture	48	mixture	NaN	NaN	1	1	1
BA20191112gabors0001_V1_Stim1_Stim2	44	mixture	49	intermediate	NaN	NaN	1	1	1
BA20191112gabors0001_V1_Stim1_Stim2	44	mixture	50	single	NaN	NaN	1	1	1
BA20191112gabors0001_V1_Stim1_Stim2	44	mixture	51	mixture	NaN	NaN	1	1	1
BA20191112gabors0001_V1_Stim1_Stim2	44	mixture	53	single	NaN	NaN	2	1	2
BA20191112gabors0001_V1_Stim1_Stim2	44	mixture	54	mixture	NaN	NaN	1	1	1
BA20191112gabors0001_V1_Stim1_Stim2	44	mixture	7	single	NaN	NaN	1	1	1
BA20191112gabors0001_V1_Stim1_Stim2	45	single	46	outside	0.071204	0.4535896	1	1	1
BA20191112gabors0001_V1_Stim1_Stim2	45	single	48	mixture	NaN	NaN	1	1	1
BA20191112gabors0001_V1_Stim1_Stim2	45	single	49	intermediate	0.157383	0.0959531	1	1	1
BA20191112gabors0001_V1_Stim1_Stim2	45	single	50	single	NaN	NaN	1	1	1
BA20191112gabors0001_V1_Stim1_Stim2	45	single	51	mixture	0.273978	0.003319917	1	1	1
BA20191112gabors0001_V1_Stim1_Stim2	45	single	53	single	-0.093443	0.3361024	2	1	2
BA20191112gabors0001_V1_Stim1_Stim2	45	single	54	mixture	0.1143	0.2280203	1	1	1
BA20191112gabors0001_V1_Stim1_Stim2	45	single	7	single	0.184711	0.0501647	1	1	1
BA20191112gabors0001_V1_Stim1_Stim2	46	outside	48	mixture	NaN	NaN	1	1	1
BA20191112gabors0001_V1_Stim1_Stim2	46	outside	49	intermediate	-0.042419	0.6540657	1	1	1
BA20191112gabors0001_V1_Stim1_Stim2	46	outside	50	single	NaN	NaN	1	1	1
BA20191112gabors0001_V1_Stim1_Stim2	46	outside	51	mixture	0.269057	0.003642043	1	1	1
BA20191112gabors0001_V1_Stim1_Stim2	46	outside	53	single	-0.030601	0.7509742	2	1	2
BA20191112gabors0001_V1_Stim1_Stim2	46	outside	54	mixture	-0.088658	0.3460805	1	1	1
BA20191112gabors0001_V1_Stim1_Stim2	46	outside	7	single	-0.086172	0.3598211	1	1	1
BA20191112gabors0001_V1_Stim1_Stim2	48	mixture	49	intermediate	NaN	NaN	1	1	1
BA20191112gabors0001_V1_Stim1_Stim2	48	mixture	50	single	NaN	NaN	1	1	1
BA20191112gabors0001_V1_Stim1_Stim2	48	mixture	51	mixture	NaN	NaN	1	1	1
BA20191112gabors0001_V1_Stim1_Stim2	48	mixture	53	single	NaN	NaN	2	1	2
BA20191112gabors0001_V1_Stim1_Stim2	48	mixture	54	mixture	NaN	NaN	1	1	1
BA20191112gabors0001_V1_Stim1_Stim2	48	mixture	7	single	NaN	NaN	1	1	1
BA20191112gabors0001_V1_Stim1_Stim2	49	intermediate	50	single	NaN	NaN	1	1	1
BA20191112gabors0001_V1_Stim1_Stim2	49	intermediate	51	mixture	0.113163	0.2306103	1	1	1
BA20191112gabors0001_V1_Stim1_Stim2	49	intermediate	53	single	0.192021	0.04546765	2	1	2
BA20191112gabors0001_V1_Stim1_Stim2	49	intermediate	54	mixture	0.294078	0.00149412	1	1	1
BA20191112gabors0001_V1_Stim1_Stim2	49	intermediate	7	single	0.053977	0.5684216	1	1	1
BA20191112gabors0001_V1_Stim1_Stim2	50	single	51	mixture	NaN	NaN	1	1	1
BA20191112gabors0001_V1_Stim1_Stim2	50	single	53	single	NaN	NaN	2	1	2
BA20191112gabors0001_V1_Stim1_Stim2	50	single	54	mixture	NaN	NaN	1	1	1
BA20191112gabors0001_V1_Stim1_Stim2	50	single	7	single	NaN	NaN	1	1	1
BA20191112gabors0001_V1_Stim1_Stim2	51	mixture	53	single	0.106794	0.2668041	2	1	2
BA20191112gabors0001_V1_Stim1_Stim2	51	mixture	54	mixture	0.111777	0.2343152	1	1	1
BA20191112gabors0001_V1_Stim1_Stim2	51	mixture	7	single	0.235564	0.01126662	1	1	1
BA20191112gabors0001_V1_Stim1_Stim2	53	single	54	mixture	0.365908	8.457146e-05	2	2	1
BA20191112gabors0001_V1_Stim1_Stim2	53	single	7	single	0.156422	0.1027026	2	2	1
BA20191112gabors0001_V1_Stim1_Stim2	54	mixture	7	single	0.413838	4.280672e-06	1	1	1
BA20191112gabors0001_V1_Stim1_Stim3	1	single	25	mixture	0.161311	0.09379358	1	1	1
BA20191112gabors0001_V1_Stim1_Stim3	1	single	3	outside	0.090288	0.3482202	1	1	1
BA20191112gabors0001_V1_Stim1_Stim3	1	single	38	mixture	0.147509	0.1240883	1	1	1
BA20191112gabors0001_V1_Stim1_Stim3	1	single	39	outside	NaN	NaN	1	1	1
BA20191112gabors0001_V1_Stim1_Stim3	1	single	40	outside	0.350993	0.0001702299	1	1	1
BA20191112gabors0001_V1_Stim1_Stim3	1	single	43	single	0.182414	0.05647492	1	1	1
BA20191112gabors0001_V1_Stim1_Stim3	1	single	45	single	0.153376	0.1096595	1	1	1
BA20191112gabors0001_V1_Stim1_Stim3	1	single	46	outside	NaN	NaN	1	1	1
BA20191112gabors0001_V1_Stim1_Stim3	1	single	47	single	0.2521	0.007886228	1	1	1
BA20191112gabors0001_V1_Stim1_Stim3	1	single	53	single	-0.020855	0.8295776	2	1	2
BA20191112gabors0001_V1_Stim1_Stim3	1	single	54	mixture	-0.038201	0.6919408	2	1	2
BA20191112gabors0001_V1_Stim1_Stim3	1	single	55	single	-0.077197	0.4271346	2	1	2
BA20191112gabors0001_V1_Stim1_Stim3	1	single	7	single	0.053712	0.577322	1	1	1
BA20191112gabors0001_V1_Stim1_Stim3	25	mixture	3	outside	0.095292	0.3220407	1	1	1
BA20191112gabors0001_V1_Stim1_Stim3	25	mixture	38	mixture	0.141906	0.1410431	1	1	1
BA20191112gabors0001_V1_Stim1_Stim3	25	mixture	39	outside	NaN	NaN	1	1	1
BA20191112gabors0001_V1_Stim1_Stim3	25	mixture	40	outside	0.054015	0.5769571	1	1	1
BA20191112gabors0001_V1_Stim1_Stim3	25	mixture	43	single	0.372993	6.485678e-05	1	1	1
BA20191112gabors0001_V1_Stim1_Stim3	25	mixture	45	single	0.176588	0.06623317	1	1	1
BA20191112gabors0001_V1_Stim1_Stim3	25	mixture	46	outside	NaN	NaN	1	1	1
BA20191112gabors0001_V1_Stim1_Stim3	25	mixture	47	single	0.137542	0.1538075	1	1	1
BA20191112gabors0001_V1_Stim1_Stim3	25	mixture	53	single	-0.040173	0.6783258	2	1	2
BA20191112gabors0001_V1_Stim1_Stim3	25	mixture	54	mixture	-0.152059	0.1144659	2	1	2
BA20191112gabors0001_V1_Stim1_Stim3	25	mixture	55	single	-0.060816	0.5318091	2	1	2
BA20191112gabors0001_V1_Stim1_Stim3	25	mixture	7	single	-0.087877	0.3612924	1	1	1
BA20191112gabors0001_V1_Stim1_Stim3	3	outside	38	mixture	0.258944	0.006303629	1	1	1
BA20191112gabors0001_V1_Stim1_Stim3	3	outside	39	outside	NaN	NaN	1	1	1
BA20191112gabors0001_V1_Stim1_Stim3	3	outside	40	outside	0.131236	0.1717476	1	1	1
BA20191112gabors0001_V1_Stim1_Stim3	3	outside	43	single	0.147341	0.1245204	1	1	1
BA20191112gabors0001_V1_Stim1_Stim3	3	outside	45	single	0.256019	0.006941688	1	1	1
BA20191112gabors0001_V1_Stim1_Stim3	3	outside	46	outside	NaN	NaN	1	1	1
BA20191112gabors0001_V1_Stim1_Stim3	3	outside	47	single	0.105919	0.2707657	1	1	1
BA20191112gabors0001_V1_Stim1_Stim3	3	outside	53	single	0.1017	0.2904195	2	1	2
BA20191112gabors0001_V1_Stim1_Stim3	3	outside	54	mixture	0.085858	0.3724735	2	1	2
BA20191112gabors0001_V1_Stim1_Stim3	3	outside	55	single	0.133678	0.1658146	2	1	2
BA20191112gabors0001_V1_Stim1_Stim3	3	outside	7	single	0.124824	0.1917798	1	1	1
BA20191112gabors0001_V1_Stim1_Stim3	38	mixture	39	outside	NaN	NaN	1	1	1
BA20191112gabors0001_V1_Stim1_Stim3	38	mixture	40	outside	0.361741	0.0001031849	1	1	1
BA20191112gabors0001_V1_Stim1_Stim3	38	mixture	43	single	0.317598	0.0007224402	1	1	1
BA20191112gabors0001_V1_Stim1_Stim3	38	mixture	45	single	0.481136	1.034443e-07	1	1	1
BA20191112gabors0001_V1_Stim1_Stim3	38	mixture	46	outside	NaN	NaN	1	1	1
BA20191112gabors0001_V1_Stim1_Stim3	38	mixture	47	single	0.394878	1.963274e-05	1	1	1
BA20191112gabors0001_V1_Stim1_Stim3	38	mixture	53	single	0.110989	0.2505749	2	1	2
BA20191112gabors0001_V1_Stim1_Stim3	38	mixture	54	mixture	-0.089358	0.3532279	2	1	2
BA20191112gabors0001_V1_Stim1_Stim3	38	mixture	55	single	-0.024488	0.8013747	2	1	2
BA20191112gabors0001_V1_Stim1_Stim3	38	mixture	7	single	0.00696	0.9424683	1	1	1
BA20191112gabors0001_V1_Stim1_Stim3	39	outside	40	outside	NaN	NaN	1	1	1
BA20191112gabors0001_V1_Stim1_Stim3	39	outside	43	single	NaN	NaN	1	1	1
BA20191112gabors0001_V1_Stim1_Stim3	39	outside	45	single	NaN	NaN	1	1	1
BA20191112gabors0001_V1_Stim1_Stim3	39	outside	46	outside	NaN	NaN	1	1	1
BA20191112gabors0001_V1_Stim1_Stim3	39	outside	47	single	NaN	NaN	1	1	1
BA20191112gabors0001_V1_Stim1_Stim3	39	outside	53	single	NaN	NaN	2	1	2
BA20191112gabors0001_V1_Stim1_Stim3	39	outside	54	mixture	NaN	NaN	2	1	2
BA20191112gabors0001_V1_Stim1_Stim3	39	outside	55	single	NaN	NaN	2	1	2
BA20191112gabors0001_V1_Stim1_Stim3	39	outside	7	single	NaN	NaN	1	1	1
BA20191112gabors0001_V1_Stim1_Stim3	40	outside	43	single	0.151642	0.1137796	1	1	1
BA20191112gabors0001_V1_Stim1_Stim3	40	outside	45	single	0.296513	0.001658721	1	1	1
BA20191112gabors0001_V1_Stim1_Stim3	40	outside	46	outside	NaN	NaN	1	1	1
BA20191112gabors0001_V1_Stim1_Stim3	40	outside	47	single	0.2986	0.001531817	1	1	1
BA20191112gabors0001_V1_Stim1_Stim3	40	outside	53	single	0.260488	0.006226296	2	1	2
BA20191112gabors0001_V1_Stim1_Stim3	40	outside	54	mixture	-0.051854	0.5905786	2	1	2
BA20191112gabors0001_V1_Stim1_Stim3	40	outside	55	single	-0.145349	0.1333762	2	1	2
BA20191112gabors0001_V1_Stim1_Stim3	40	outside	7	single	0.073548	0.4451037	1	1	1
BA20191112gabors0001_V1_Stim1_Stim3	43	single	45	single	0.185205	0.05273873	1	1	1
BA20191112gabors0001_V1_Stim1_Stim3	43	single	46	outside	NaN	NaN	1	1	1
BA20191112gabors0001_V1_Stim1_Stim3	43	single	47	single	0.364011	9.261654e-05	1	1	1
BA20191112gabors0001_V1_Stim1_Stim3	43	single	53	single	-0.035172	0.7165389	2	1	2
BA20191112gabors0001_V1_Stim1_Stim3	43	single	54	mixture	-0.14945	0.1191617	2	1	2
BA20191112gabors0001_V1_Stim1_Stim3	43	single	55	single	0.015313	0.8750094	2	1	2
BA20191112gabors0001_V1_Stim1_Stim3	43	single	7	single	0.023813	0.8049566	1	1	1
BA20191112gabors0001_V1_Stim1_Stim3	45	single	46	outside	NaN	NaN	1	1	1
BA20191112gabors0001_V1_Stim1_Stim3	45	single	47	single	0.45892	4.598225e-07	1	1	1
BA20191112gabors0001_V1_Stim1_Stim3	45	single	53	single	0.266013	0.005177104	2	1	2
BA20191112gabors0001_V1_Stim1_Stim3	45	single	54	mixture	0.025286	0.7931527	2	1	2
BA20191112gabors0001_V1_Stim1_Stim3	45	single	55	single	0.038034	0.6959426	2	1	2
BA20191112gabors0001_V1_Stim1_Stim3	45	single	7	single	4.5e-05	0.9996241	1	1	1
BA20191112gabors0001_V1_Stim1_Stim3	46	outside	47	single	NaN	NaN	1	1	1
BA20191112gabors0001_V1_Stim1_Stim3	46	outside	53	single	NaN	NaN	2	1	2
BA20191112gabors0001_V1_Stim1_Stim3	46	outside	54	mixture	NaN	NaN	2	1	2
BA20191112gabors0001_V1_Stim1_Stim3	46	outside	55	single	NaN	NaN	2	1	2
BA20191112gabors0001_V1_Stim1_Stim3	46	outside	7	single	NaN	NaN	1	1	1
BA20191112gabors0001_V1_Stim1_Stim3	47	single	53	single	0.089602	0.3541573	2	1	2
BA20191112gabors0001_V1_Stim1_Stim3	47	single	54	mixture	-0.016913	0.8607872	2	1	2
BA20191112gabors0001_V1_Stim1_Stim3	47	single	55	single	0.05821	0.5495712	2	1	2
BA20191112gabors0001_V1_Stim1_Stim3	47	single	7	single	0.017932	0.8524965	1	1	1
BA20191112gabors0001_V1_Stim1_Stim3	53	single	54	mixture	0.323667	0.0005966803	1	2	2
BA20191112gabors0001_V1_Stim1_Stim3	53	single	55	single	0.102069	0.2931968	1	2	2
BA20191112gabors0001_V1_Stim1_Stim3	53	single	7	single	0.165957	0.08314411	2	2	1
BA20191112gabors0001_V1_Stim1_Stim3	54	mixture	55	single	0.234813	0.01443868	1	2	2
BA20191112gabors0001_V1_Stim1_Stim3	54	mixture	7	single	0.192372	0.04407124	2	2	1
BA20191112gabors0001_V1_Stim1_Stim3	55	single	7	single	0.118461	0.2198855	2	2	1
BA20191112gabors0001_V1_Stim2_Stim3	25	mixture	37	mixture	-0.042068	0.6655352	1	1	1
BA20191112gabors0001_V1_Stim2_Stim3	25	mixture	38	mixture	0.191741	0.04681896	1	1	1
BA20191112gabors0001_V1_Stim2_Stim3	25	mixture	40	outside	0.213545	0.02648264	1	1	1
BA20191112gabors0001_V1_Stim2_Stim3	25	mixture	43	single	0.289787	0.002349563	1	1	1
BA20191112gabors0001_V1_Stim2_Stim3	25	mixture	45	single	0.229218	0.01702133	2	1	2
BA20191112gabors0001_V1_Stim2_Stim3	25	mixture	47	single	0.221326	0.02133788	1	1	1
BA20191112gabors0001_V1_Stim2_Stim3	25	mixture	49	intermediate	0.025137	0.7952864	2	1	2
BA20191112gabors0001_V1_Stim2_Stim3	25	mixture	50	single	-0.019276	0.8423052	2	1	2
BA20191112gabors0001_V1_Stim2_Stim3	25	mixture	54	mixture	0.081342	0.3982374	2	1	2
BA20191112gabors0001_V1_Stim2_Stim3	25	mixture	56	single	0.154394	0.1123213	2	1	2
BA20191112gabors0001_V1_Stim2_Stim3	25	mixture	7	single	-0.099659	0.3002606	1	1	1
BA20191112gabors0001_V1_Stim2_Stim3	37	mixture	38	mixture	-0.030181	0.7576286	1	1	1
BA20191112gabors0001_V1_Stim2_Stim3	37	mixture	40	outside	0.110858	0.255639	1	1	1
BA20191112gabors0001_V1_Stim2_Stim3	37	mixture	43	single	-0.076572	0.4330907	1	1	1
BA20191112gabors0001_V1_Stim2_Stim3	37	mixture	45	single	-0.178096	0.06646062	2	1	2
BA20191112gabors0001_V1_Stim2_Stim3	37	mixture	47	single	-0.183032	0.05915645	1	1	1
BA20191112gabors0001_V1_Stim2_Stim3	37	mixture	49	intermediate	-0.040325	0.6786064	2	1	2
BA20191112gabors0001_V1_Stim2_Stim3	37	mixture	50	single	-0.016753	0.8633674	2	1	2
BA20191112gabors0001_V1_Stim2_Stim3	37	mixture	54	mixture	-0.040226	0.6779217	2	1	2
BA20191112gabors0001_V1_Stim2_Stim3	37	mixture	56	single	-0.078325	0.4248267	2	1	2
BA20191112gabors0001_V1_Stim2_Stim3	37	mixture	7	single	-0.038844	0.6884035	1	1	1
BA20191112gabors0001_V1_Stim2_Stim3	38	mixture	40	outside	0.215666	0.02430778	1	1	1
BA20191112gabors0001_V1_Stim2_Stim3	38	mixture	43	single	0.530503	2.970843e-09	1	1	1
BA20191112gabors0001_V1_Stim2_Stim3	38	mixture	45	single	0.435628	2.197859e-06	2	1	2
BA20191112gabors0001_V1_Stim2_Stim3	38	mixture	47	single	0.501121	2.858324e-08	1	1	1
BA20191112gabors0001_V1_Stim2_Stim3	38	mixture	49	intermediate	0.302066	0.001411844	2	1	2
BA20191112gabors0001_V1_Stim2_Stim3	38	mixture	50	single	0.074849	0.4392109	2	1	2
BA20191112gabors0001_V1_Stim2_Stim3	38	mixture	54	mixture	0.04191	0.665235	2	1	2
BA20191112gabors0001_V1_Stim2_Stim3	38	mixture	56	single	0.204388	0.03385456	2	1	2
BA20191112gabors0001_V1_Stim2_Stim3	38	mixture	7	single	-0.210022	0.02838515	1	1	1
BA20191112gabors0001_V1_Stim2_Stim3	40	outside	43	single	0.191696	0.0458414	1	1	1
BA20191112gabors0001_V1_Stim2_Stim3	40	outside	45	single	0.30841	0.001103629	2	1	2
BA20191112gabors0001_V1_Stim2_Stim3	40	outside	47	single	0.281673	0.003005549	1	1	1
BA20191112gabors0001_V1_Stim2_Stim3	40	outside	49	intermediate	0.197393	0.03965047	2	1	2
BA20191112gabors0001_V1_Stim2_Stim3	40	outside	50	single	-0.107734	0.2648241	2	1	2
BA20191112gabors0001_V1_Stim2_Stim3	40	outside	54	mixture	0.305072	0.001257195	2	1	2
BA20191112gabors0001_V1_Stim2_Stim3	40	outside	56	single	0.109153	0.2607933	2	1	2
BA20191112gabors0001_V1_Stim2_Stim3	40	outside	7	single	0.182802	0.05709656	1	1	1
BA20191112gabors0001_V1_Stim2_Stim3	43	single	45	single	0.431037	2.884289e-06	2	1	2
BA20191112gabors0001_V1_Stim2_Stim3	43	single	47	single	0.468615	2.761942e-07	1	1	1
BA20191112gabors0001_V1_Stim2_Stim3	43	single	49	intermediate	0.339187	0.0003086135	2	1	2
BA20191112gabors0001_V1_Stim2_Stim3	43	single	50	single	0.172555	0.07277399	2	1	2
BA20191112gabors0001_V1_Stim2_Stim3	43	single	54	mixture	0.042189	0.6631416	2	1	2
BA20191112gabors0001_V1_Stim2_Stim3	43	single	56	single	0.217085	0.02402394	2	1	2
BA20191112gabors0001_V1_Stim2_Stim3	43	single	7	single	-0.134964	0.1617448	1	1	1
BA20191112gabors0001_V1_Stim2_Stim3	45	single	47	single	0.446612	1.128405e-06	2	2	1
BA20191112gabors0001_V1_Stim2_Stim3	45	single	49	intermediate	0.319011	0.0007223122	1	2	2
BA20191112gabors0001_V1_Stim2_Stim3	45	single	50	single	-0.00746	0.9386302	1	2	2
BA20191112gabors0001_V1_Stim2_Stim3	45	single	54	mixture	0.101947	0.2914988	1	2	2
BA20191112gabors0001_V1_Stim2_Stim3	45	single	56	single	0.155131	0.1089065	1	2	2
BA20191112gabors0001_V1_Stim2_Stim3	45	single	7	single	0.108273	0.2624301	2	2	1
BA20191112gabors0001_V1_Stim2_Stim3	47	single	49	intermediate	0.196026	0.04106856	2	1	2
BA20191112gabors0001_V1_Stim2_Stim3	47	single	50	single	0.03303	0.7331319	2	1	2
BA20191112gabors0001_V1_Stim2_Stim3	47	single	54	mixture	0.083604	0.3874218	2	1	2
BA20191112gabors0001_V1_Stim2_Stim3	47	single	56	single	0.347363	0.0002302569	2	1	2
BA20191112gabors0001_V1_Stim2_Stim3	47	single	7	single	-0.094379	0.3289806	1	1	1
BA20191112gabors0001_V1_Stim2_Stim3	49	intermediate	50	single	0.046801	0.6273104	1	2	2
BA20191112gabors0001_V1_Stim2_Stim3	49	intermediate	54	mixture	0.183689	0.0547424	1	2	2
BA20191112gabors0001_V1_Stim2_Stim3	49	intermediate	56	single	0.127674	0.1879112	1	2	2
BA20191112gabors0001_V1_Stim2_Stim3	49	intermediate	7	single	0.09687	0.3140587	2	2	1
BA20191112gabors0001_V1_Stim2_Stim3	50	single	54	mixture	0.079127	0.4112457	1	2	2
BA20191112gabors0001_V1_Stim2_Stim3	50	single	56	single	0.016395	0.8662581	1	2	2
BA20191112gabors0001_V1_Stim2_Stim3	50	single	7	single	-0.052597	0.5852578	2	2	1
BA20191112gabors0001_V1_Stim2_Stim3	54	mixture	56	single	0.018252	0.8512753	1	2	2
BA20191112gabors0001_V1_Stim2_Stim3	54	mixture	7	single	0.183766	0.05352581	2	2	1
BA20191112gabors0001_V1_Stim2_Stim3	56	single	7	single	0.057779	0.5525317	2	2	1
BA20191112gabors0002_V1_Stim1_Stim2	10	single	13	single	0.170814	0.1605259	1	2	2
BA20191112gabors0002_V1_Stim1_Stim2	10	single	17	outside	0.214896	0.07619054	1	2	2
BA20191112gabors0002_V1_Stim1_Stim2	10	single	19	mixture	-0.059162	0.6291817	1	2	2
BA20191112gabors0002_V1_Stim1_Stim2	10	single	20	intermediate	NaN	NaN	1	2	2
BA20191112gabors0002_V1_Stim1_Stim2	10	single	21	mixture	0.054049	0.6591487	1	2	2
BA20191112gabors0002_V1_Stim1_Stim2	10	single	25	mixture	0.123784	0.3037293	1	2	2
BA20191112gabors0002_V1_Stim1_Stim2	10	single	27	single	0.165087	0.1688771	1	2	2
BA20191112gabors0002_V1_Stim1_Stim2	10	single	29	mixture	0.096699	0.4292787	1	2	2
BA20191112gabors0002_V1_Stim1_Stim2	10	single	31	single	0.134416	0.2708307	1	2	2
BA20191112gabors0002_V1_Stim1_Stim2	10	single	33	mixture	-0.204096	0.08777737	1	2	2
BA20191112gabors0002_V1_Stim1_Stim2	10	single	5	single	0.228193	0.05931581	1	2	2
BA20191112gabors0002_V1_Stim1_Stim2	10	single	51	intermediate	-0.02695	0.8260166	1	2	2
BA20191112gabors0002_V1_Stim1_Stim2	10	single	56	mixture	0.015955	0.8964701	1	2	2
BA20191112gabors0002_V1_Stim1_Stim2	10	single	9	mixture	0.105147	0.3863335	1	2	2
BA20191112gabors0002_V1_Stim1_Stim2	13	single	17	outside	0.28829	0.01629644	1	2	2
BA20191112gabors0002_V1_Stim1_Stim2	13	single	19	mixture	0.11461	0.348386	1	2	2
BA20191112gabors0002_V1_Stim1_Stim2	13	single	20	intermediate	NaN	NaN	1	2	2
BA20191112gabors0002_V1_Stim1_Stim2	13	single	21	mixture	0.333014	0.00517447	1	2	2
BA20191112gabors0002_V1_Stim1_Stim2	13	single	25	mixture	0.184983	0.1280899	1	2	2
BA20191112gabors0002_V1_Stim1_Stim2	13	single	27	single	0.128471	0.2927867	1	2	2
BA20191112gabors0002_V1_Stim1_Stim2	13	single	29	mixture	0.394755	0.000789053	1	2	2
BA20191112gabors0002_V1_Stim1_Stim2	13	single	31	single	0.445027	0.0001274263	1	2	2
BA20191112gabors0002_V1_Stim1_Stim2	13	single	33	mixture	-0.267665	0.02618131	1	2	2
BA20191112gabors0002_V1_Stim1_Stim2	13	single	5	single	0.379829	0.001286315	1	2	2
BA20191112gabors0002_V1_Stim1_Stim2	13	single	51	intermediate	0.138902	0.2550152	1	2	2
BA20191112gabors0002_V1_Stim1_Stim2	13	single	56	mixture	0.342927	0.0039198	1	2	2
BA20191112gabors0002_V1_Stim1_Stim2	13	single	9	mixture	0.021666	0.8597406	1	2	2
BA20191112gabors0002_V1_Stim1_Stim2	17	outside	19	mixture	0.098839	0.4190923	1	2	2
BA20191112gabors0002_V1_Stim1_Stim2	17	outside	20	intermediate	NaN	NaN	1	2	2
BA20191112gabors0002_V1_Stim1_Stim2	17	outside	21	mixture	0.195019	0.1083137	1	2	2
BA20191112gabors0002_V1_Stim1_Stim2	17	outside	25	mixture	0.111977	0.359644	1	2	2
BA20191112gabors0002_V1_Stim1_Stim2	17	outside	27	single	0.266703	0.02674498	1	2	2
BA20191112gabors0002_V1_Stim1_Stim2	17	outside	29	mixture	0.29126	0.01517869	1	2	2
BA20191112gabors0002_V1_Stim1_Stim2	17	outside	31	single	0.250061	0.03824062	1	2	2
BA20191112gabors0002_V1_Stim1_Stim2	17	outside	33	mixture	-0.142858	0.2415954	1	2	2
BA20191112gabors0002_V1_Stim1_Stim2	17	outside	5	single	0.12805	0.2943838	1	2	2
BA20191112gabors0002_V1_Stim1_Stim2	17	outside	51	intermediate	0.193543	0.1110655	1	2	2
BA20191112gabors0002_V1_Stim1_Stim2	17	outside	56	mixture	0.106383	0.3842931	1	2	2
BA20191112gabors0002_V1_Stim1_Stim2	17	outside	9	mixture	-0.008019	0.9478613	1	2	2
BA20191112gabors0002_V1_Stim1_Stim2	19	mixture	20	intermediate	NaN	NaN	1	2	2
BA20191112gabors0002_V1_Stim1_Stim2	19	mixture	21	mixture	0.343777	0.003825972	1	2	2
BA20191112gabors0002_V1_Stim1_Stim2	19	mixture	25	mixture	0.162312	0.1827003	1	2	2
BA20191112gabors0002_V1_Stim1_Stim2	19	mixture	27	single	0.144857	0.2350042	1	2	2
BA20191112gabors0002_V1_Stim1_Stim2	19	mixture	29	mixture	0.267627	0.02620306	1	2	2
BA20191112gabors0002_V1_Stim1_Stim2	19	mixture	31	single	0.159687	0.1899754	1	2	2
BA20191112gabors0002_V1_Stim1_Stim2	19	mixture	33	mixture	0.010274	0.9332282	1	2	2
BA20191112gabors0002_V1_Stim1_Stim2	19	mixture	5	single	0.423182	0.0002914327	1	2	2
BA20191112gabors0002_V1_Stim1_Stim2	19	mixture	51	intermediate	0.295559	0.01367856	1	2	2
BA20191112gabors0002_V1_Stim1_Stim2	19	mixture	56	mixture	0.003337	0.9782873	1	2	2
BA20191112gabors0002_V1_Stim1_Stim2	19	mixture	9	mixture	0.141556	0.2459579	1	2	2
BA20191112gabors0002_V1_Stim1_Stim2	20	intermediate	21	mixture	NaN	NaN	1	2	2
BA20191112gabors0002_V1_Stim1_Stim2	20	intermediate	25	mixture	NaN	NaN	1	2	2
BA20191112gabors0002_V1_Stim1_Stim2	20	intermediate	27	single	NaN	NaN	1	2	2
BA20191112gabors0002_V1_Stim1_Stim2	20	intermediate	29	mixture	NaN	NaN	1	2	2
BA20191112gabors0002_V1_Stim1_Stim2	20	intermediate	31	single	NaN	NaN	1	2	2
BA20191112gabors0002_V1_Stim1_Stim2	20	intermediate	33	mixture	NaN	NaN	1	2	2
BA20191112gabors0002_V1_Stim1_Stim2	20	intermediate	5	single	NaN	NaN	1	2	2
BA20191112gabors0002_V1_Stim1_Stim2	20	intermediate	51	intermediate	NaN	NaN	1	2	2
BA20191112gabors0002_V1_Stim1_Stim2	20	intermediate	56	mixture	NaN	NaN	1	2	2
BA20191112gabors0002_V1_Stim1_Stim2	20	intermediate	9	mixture	NaN	NaN	1	2	2
BA20191112gabors0002_V1_Stim1_Stim2	21	mixture	25	mixture	0.048256	0.6937625	1	2	2
BA20191112gabors0002_V1_Stim1_Stim2	21	mixture	27	single	0.155636	0.2016048	1	2	2
BA20191112gabors0002_V1_Stim1_Stim2	21	mixture	29	mixture	0.236546	0.05036267	1	2	2
BA20191112gabors0002_V1_Stim1_Stim2	21	mixture	31	single	0.328056	0.005925837	1	2	2
BA20191112gabors0002_V1_Stim1_Stim2	21	mixture	33	mixture	-0.211761	0.0806809	1	2	2
BA20191112gabors0002_V1_Stim1_Stim2	21	mixture	5	single	0.338673	0.004420583	1	2	2
BA20191112gabors0002_V1_Stim1_Stim2	21	mixture	51	intermediate	0.220411	0.0687779	1	2	2
BA20191112gabors0002_V1_Stim1_Stim2	21	mixture	56	mixture	0.194986	0.1083757	1	2	2
BA20191112gabors0002_V1_Stim1_Stim2	21	mixture	9	mixture	0.026734	0.8273878	1	2	2
BA20191112gabors0002_V1_Stim1_Stim2	25	mixture	27	single	0.299805	0.01108267	1	2	2
BA20191112gabors0002_V1_Stim1_Stim2	25	mixture	29	mixture	0.252542	0.03630372	1	2	2
BA20191112gabors0002_V1_Stim1_Stim2	25	mixture	31	single	0.119001	0.3301061	1	2	2
BA20191112gabors0002_V1_Stim1_Stim2	25	mixture	33	mixture	-0.042813	0.7229582	1	2	2
BA20191112gabors0002_V1_Stim1_Stim2	25	mixture	5	single	0.364436	0.002080133	1	2	2
BA20191112gabors0002_V1_Stim1_Stim2	25	mixture	51	intermediate	0.130605	0.2847746	1	2	2
BA20191112gabors0002_V1_Stim1_Stim2	25	mixture	56	mixture	0.302509	0.01152318	1	2	2
BA20191112gabors0002_V1_Stim1_Stim2	25	mixture	9	mixture	0.176779	0.1432036	1	2	2
BA20191112gabors0002_V1_Stim1_Stim2	27	single	29	mixture	0.178113	0.1431324	1	2	2
BA20191112gabors0002_V1_Stim1_Stim2	27	single	31	single	0.151447	0.2141587	1	2	2
BA20191112gabors0002_V1_Stim1_Stim2	27	single	33	mixture	0.018019	0.8814356	1	2	2
BA20191112gabors0002_V1_Stim1_Stim2	27	single	5	single	0.355584	0.002714035	1	2	2
BA20191112gabors0002_V1_Stim1_Stim2	27	single	51	intermediate	-0.144936	0.2347455	1	2	2
BA20191112gabors0002_V1_Stim1_Stim2	27	single	56	mixture	0.132811	0.2766466	1	2	2
BA20191112gabors0002_V1_Stim1_Stim2	27	single	9	mixture	-0.031358	0.7966414	1	2	2
BA20191112gabors0002_V1_Stim1_Stim2	29	mixture	31	single	0.44971	0.0001059309	1	2	2
BA20191112gabors0002_V1_Stim1_Stim2	29	mixture	33	mixture	-0.186525	0.1248849	1	2	2
BA20191112gabors0002_V1_Stim1_Stim2	29	mixture	5	single	0.340487	0.004200469	1	2	2
BA20191112gabors0002_V1_Stim1_Stim2	29	mixture	51	intermediate	0.157984	0.1948047	1	2	2
BA20191112gabors0002_V1_Stim1_Stim2	29	mixture	56	mixture	0.381624	0.001214382	1	2	2
BA20191112gabors0002_V1_Stim1_Stim2	29	mixture	9	mixture	0.131505	0.2814404	1	2	2
BA20191112gabors0002_V1_Stim1_Stim2	31	single	33	mixture	-0.01994	0.8708166	1	2	2
BA20191112gabors0002_V1_Stim1_Stim2	31	single	5	single	0.48151	2.806999e-05	1	2	2
BA20191112gabors0002_V1_Stim1_Stim2	31	single	51	intermediate	0.233362	0.0536351	1	2	2
BA20191112gabors0002_V1_Stim1_Stim2	31	single	56	mixture	0.368468	0.001838155	1	2	2
BA20191112gabors0002_V1_Stim1_Stim2	31	single	9	mixture	0.097764	0.4241902	1	2	2
BA20191112gabors0002_V1_Stim1_Stim2	33	mixture	5	single	-0.141467	0.2462586	1	2	2
BA20191112gabors0002_V1_Stim1_Stim2	33	mixture	51	intermediate	0.129747	0.2879767	1	2	2
BA20191112gabors0002_V1_Stim1_Stim2	33	mixture	56	mixture	0.024259	0.8431549	1	2	2
BA20191112gabors0002_V1_Stim1_Stim2	33	mixture	9	mixture	0.168728	0.1626259	1	2	2
BA20191112gabors0002_V1_Stim1_Stim2	5	single	51	intermediate	0.153011	0.2094101	1	2	2
BA20191112gabors0002_V1_Stim1_Stim2	5	single	56	mixture	0.203245	0.0939411	1	2	2
BA20191112gabors0002_V1_Stim1_Stim2	5	single	9	mixture	-0.055825	0.6486775	1	2	2
BA20191112gabors0002_V1_Stim1_Stim2	51	intermediate	56	mixture	0.181963	0.1345478	1	2	2
BA20191112gabors0002_V1_Stim1_Stim2	51	intermediate	9	mixture	0.119205	0.3292691	1	2	2
BA20191112gabors0002_V1_Stim1_Stim2	56	mixture	9	mixture	0.216932	0.07338309	1	2	2
BA20191112gabors0002_V1_Stim1_Stim3	19	mixture	23	single	0.131655	0.2635104	1	1	1
BA20191112gabors0002_V1_Stim1_Stim3	19	mixture	27	single	0.084191	0.4726648	1	1	1
BA20191112gabors0002_V1_Stim1_Stim3	19	mixture	40	mixture	0.181307	0.124759	2	1	2
BA20191112gabors0002_V1_Stim1_Stim3	19	mixture	5	single	0.194834	0.1009965	1	1	1
BA20191112gabors0002_V1_Stim1_Stim3	23	single	27	single	-0.075785	0.5210341	1	1	1
BA20191112gabors0002_V1_Stim1_Stim3	23	single	40	mixture	-0.135036	0.2580729	2	1	2
BA20191112gabors0002_V1_Stim1_Stim3	23	single	5	single	0.034493	0.7752097	1	1	1
BA20191112gabors0002_V1_Stim1_Stim3	27	single	40	mixture	0.067631	0.5696852	2	1	2
BA20191112gabors0002_V1_Stim1_Stim3	27	single	5	single	0.23459	0.04731168	1	1	1
BA20191112gabors0002_V1_Stim1_Stim3	40	mixture	5	single	0.232146	0.05313686	2	2	1
BA20191112gabors0002_V1_Stim2_Stim3	10	single	13	single	-0.11046	0.3488046	1	1	1
BA20191112gabors0002_V1_Stim2_Stim3	10	single	17	outside	0.024381	0.8377727	1	1	1
BA20191112gabors0002_V1_Stim2_Stim3	10	single	19	mixture	-0.083912	0.4803009	1	1	1
BA20191112gabors0002_V1_Stim2_Stim3	10	single	20	intermediate	NaN	NaN	1	1	1
BA20191112gabors0002_V1_Stim2_Stim3	10	single	21	mixture	0.265492	0.02224491	1	1	1
BA20191112gabors0002_V1_Stim2_Stim3	10	single	23	single	0.162804	0.1657736	1	1	1
BA20191112gabors0002_V1_Stim2_Stim3	10	single	26	mixture	0.034361	0.772891	2	1	2
BA20191112gabors0002_V1_Stim2_Stim3	10	single	27	single	0.113545	0.3354251	1	1	1
BA20191112gabors0002_V1_Stim2_Stim3	10	single	29	mixture	0.201851	0.08906794	1	1	1
BA20191112gabors0002_V1_Stim2_Stim3	10	single	31	single	0.151344	0.2012005	1	1	1
BA20191112gabors0002_V1_Stim2_Stim3	10	single	33	mixture	0.131632	0.2703785	1	1	1
BA20191112gabors0002_V1_Stim2_Stim3	10	single	34	single	-0.00766	0.9487186	2	1	2
BA20191112gabors0002_V1_Stim2_Stim3	10	single	40	mixture	0.040551	0.7352121	2	1	2
BA20191112gabors0002_V1_Stim2_Stim3	10	single	45	mixture	-0.071194	0.5523202	2	1	2
BA20191112gabors0002_V1_Stim2_Stim3	10	single	5	single	0.139464	0.2359814	1	1	1
BA20191112gabors0002_V1_Stim2_Stim3	10	single	51	intermediate	0.16946	0.1517816	1	1	1
BA20191112gabors0002_V1_Stim2_Stim3	10	single	56	mixture	0.186061	0.1150101	1	1	1
BA20191112gabors0002_V1_Stim2_Stim3	10	single	9	mixture	0.013545	0.9094484	1	1	1
BA20191112gabors0002_V1_Stim2_Stim3	13	single	17	outside	0.050789	0.6695783	1	1	1
BA20191112gabors0002_V1_Stim2_Stim3	13	single	19	mixture	0.275501	0.01831909	1	1	1
BA20191112gabors0002_V1_Stim2_Stim3	13	single	20	intermediate	NaN	NaN	1	1	1
BA20191112gabors0002_V1_Stim2_Stim3	13	single	21	mixture	0.230015	0.04866732	1	1	1
BA20191112gabors0002_V1_Stim2_Stim3	13	single	23	single	-0.029705	0.801631	1	1	1
BA20191112gabors0002_V1_Stim2_Stim3	13	single	26	mixture	-0.028405	0.8114537	2	1	2
BA20191112gabors0002_V1_Stim2_Stim3	13	single	27	single	0.229357	0.04933319	1	1	1
BA20191112gabors0002_V1_Stim2_Stim3	13	single	29	mixture	0.074191	0.5356742	1	1	1
BA20191112gabors0002_V1_Stim2_Stim3	13	single	31	single	0.251666	0.03172807	1	1	1
BA20191112gabors0002_V1_Stim2_Stim3	13	single	33	mixture	0.008105	0.946126	1	1	1
BA20191112gabors0002_V1_Stim2_Stim3	13	single	34	single	0.09344	0.4316969	2	1	2
BA20191112gabors0002_V1_Stim2_Stim3	13	single	40	mixture	-0.002513	0.983286	2	1	2
BA20191112gabors0002_V1_Stim2_Stim3	13	single	45	mixture	-0.139804	0.2414874	2	1	2
BA20191112gabors0002_V1_Stim2_Stim3	13	single	5	single	0.228624	0.0500837	1	1	1
BA20191112gabors0002_V1_Stim2_Stim3	13	single	51	intermediate	0.125002	0.2920113	1	1	1
BA20191112gabors0002_V1_Stim2_Stim3	13	single	56	mixture	0.169866	0.150788	1	1	1
BA20191112gabors0002_V1_Stim2_Stim3	13	single	9	mixture	0.244872	0.03679998	1	1	1
BA20191112gabors0002_V1_Stim2_Stim3	17	outside	19	mixture	0.380053	0.000911503	1	1	1
BA20191112gabors0002_V1_Stim2_Stim3	17	outside	20	intermediate	NaN	NaN	1	1	1
BA20191112gabors0002_V1_Stim2_Stim3	17	outside	21	mixture	0.242585	0.03865194	1	1	1
BA20191112gabors0002_V1_Stim2_Stim3	17	outside	23	single	0.3607	0.001719208	1	1	1
BA20191112gabors0002_V1_Stim2_Stim3	17	outside	26	mixture	0.112366	0.3473445	2	1	2
BA20191112gabors0002_V1_Stim2_Stim3	17	outside	27	single	0.247046	0.03510808	1	1	1
BA20191112gabors0002_V1_Stim2_Stim3	17	outside	29	mixture	0.310365	0.007970562	1	1	1
BA20191112gabors0002_V1_Stim2_Stim3	17	outside	31	single	0.269856	0.02095075	1	1	1
BA20191112gabors0002_V1_Stim2_Stim3	17	outside	33	mixture	-0.122428	0.3090976	1	1	1
BA20191112gabors0002_V1_Stim2_Stim3	17	outside	34	single	0.093632	0.4340337	2	1	2
BA20191112gabors0002_V1_Stim2_Stim3	17	outside	40	mixture	0.23184	0.05172167	2	1	2
BA20191112gabors0002_V1_Stim2_Stim3	17	outside	45	mixture	0.220777	0.06428759	2	1	2
BA20191112gabors0002_V1_Stim2_Stim3	17	outside	5	single	0.435768	0.0001164814	1	1	1
BA20191112gabors0002_V1_Stim2_Stim3	17	outside	51	intermediate	0.322335	0.005416737	1	1	1
BA20191112gabors0002_V1_Stim2_Stim3	17	outside	56	mixture	0.377283	0.001000539	1	1	1
BA20191112gabors0002_V1_Stim2_Stim3	17	outside	9	mixture	0.272425	0.01971553	1	1	1
BA20191112gabors0002_V1_Stim2_Stim3	19	mixture	20	intermediate	NaN	NaN	1	1	1
BA20191112gabors0002_V1_Stim2_Stim3	19	mixture	21	mixture	0.422269	0.0001982406	1	1	1
BA20191112gabors0002_V1_Stim2_Stim3	19	mixture	23	single	0.375756	0.001052928	1	1	1
BA20191112gabors0002_V1_Stim2_Stim3	19	mixture	26	mixture	-0.083508	0.4855481	2	1	2
BA20191112gabors0002_V1_Stim2_Stim3	19	mixture	27	single	0.417095	0.0002416431	1	1	1
BA20191112gabors0002_V1_Stim2_Stim3	19	mixture	29	mixture	0.236665	0.04533256	1	1	1
BA20191112gabors0002_V1_Stim2_Stim3	19	mixture	31	single	0.151237	0.2015203	1	1	1
BA20191112gabors0002_V1_Stim2_Stim3	19	mixture	33	mixture	0.188419	0.1155802	1	1	1
BA20191112gabors0002_V1_Stim2_Stim3	19	mixture	34	single	-0.166107	0.1631654	2	1	2
BA20191112gabors0002_V1_Stim2_Stim3	19	mixture	40	mixture	0.027951	0.817018	2	1	2
BA20191112gabors0002_V1_Stim2_Stim3	19	mixture	45	mixture	0.05781	0.6320321	2	1	2
BA20191112gabors0002_V1_Stim2_Stim3	19	mixture	5	single	0.392315	0.0005973646	1	1	1
BA20191112gabors0002_V1_Stim2_Stim3	19	mixture	51	intermediate	0.278327	0.01711135	1	1	1
BA20191112gabors0002_V1_Stim2_Stim3	19	mixture	56	mixture	0.344352	0.002852759	1	1	1
BA20191112gabors0002_V1_Stim2_Stim3	19	mixture	9	mixture	0.270329	0.02071836	1	1	1
BA20191112gabors0002_V1_Stim2_Stim3	20	intermediate	21	mixture	NaN	NaN	1	1	1
BA20191112gabors0002_V1_Stim2_Stim3	20	intermediate	23	single	NaN	NaN	1	1	1
BA20191112gabors0002_V1_Stim2_Stim3	20	intermediate	26	mixture	NaN	NaN	2	1	2
BA20191112gabors0002_V1_Stim2_Stim3	20	intermediate	27	single	NaN	NaN	1	1	1
BA20191112gabors0002_V1_Stim2_Stim3	20	intermediate	29	mixture	NaN	NaN	1	1	1
BA20191112gabors0002_V1_Stim2_Stim3	20	intermediate	31	single	NaN	NaN	1	1	1
BA20191112gabors0002_V1_Stim2_Stim3	20	intermediate	33	mixture	NaN	NaN	1	1	1
BA20191112gabors0002_V1_Stim2_Stim3	20	intermediate	34	single	NaN	NaN	2	1	2
BA20191112gabors0002_V1_Stim2_Stim3	20	intermediate	40	mixture	NaN	NaN	2	1	2
BA20191112gabors0002_V1_Stim2_Stim3	20	intermediate	45	mixture	NaN	NaN	2	1	2
BA20191112gabors0002_V1_Stim2_Stim3	20	intermediate	5	single	NaN	NaN	1	1	1
BA20191112gabors0002_V1_Stim2_Stim3	20	intermediate	51	intermediate	NaN	NaN	1	1	1
BA20191112gabors0002_V1_Stim2_Stim3	20	intermediate	56	mixture	NaN	NaN	1	1	1
BA20191112gabors0002_V1_Stim2_Stim3	20	intermediate	9	mixture	NaN	NaN	1	1	1
BA20191112gabors0002_V1_Stim2_Stim3	21	mixture	23	single	0.295588	0.01056192	1	1	1
BA20191112gabors0002_V1_Stim2_Stim3	21	mixture	26	mixture	-0.154011	0.1932801	2	1	2
BA20191112gabors0002_V1_Stim2_Stim3	21	mixture	27	single	0.381746	0.0007906226	1	1	1
BA20191112gabors0002_V1_Stim2_Stim3	21	mixture	29	mixture	0.422337	0.0002195225	1	1	1
BA20191112gabors0002_V1_Stim2_Stim3	21	mixture	31	single	0.259516	0.02661158	1	1	1
BA20191112gabors0002_V1_Stim2_Stim3	21	mixture	33	mixture	0.170994	0.1509632	1	1	1
BA20191112gabors0002_V1_Stim2_Stim3	21	mixture	34	single	-0.024517	0.8368762	2	1	2
BA20191112gabors0002_V1_Stim2_Stim3	21	mixture	40	mixture	0.205124	0.08389741	2	1	2
BA20191112gabors0002_V1_Stim2_Stim3	21	mixture	45	mixture	-0.043124	0.7190869	2	1	2
BA20191112gabors0002_V1_Stim2_Stim3	21	mixture	5	single	0.424445	0.0001639685	1	1	1
BA20191112gabors0002_V1_Stim2_Stim3	21	mixture	51	intermediate	0.347173	0.002618987	1	1	1
BA20191112gabors0002_V1_Stim2_Stim3	21	mixture	56	mixture	0.521172	2.273854e-06	1	1	1
BA20191112gabors0002_V1_Stim2_Stim3	21	mixture	9	mixture	0.308111	0.008003662	1	1	1
BA20191112gabors0002_V1_Stim2_Stim3	23	single	26	mixture	0.168987	0.1529437	2	1	2
BA20191112gabors0002_V1_Stim2_Stim3	23	single	27	single	0.483286	1.291658e-05	1	1	1
BA20191112gabors0002_V1_Stim2_Stim3	23	single	29	mixture	0.20374	0.08605461	1	1	1
BA20191112gabors0002_V1_Stim2_Stim3	23	single	31	single	0.115394	0.3309678	1	1	1
BA20191112gabors0002_V1_Stim2_Stim3	23	single	33	mixture	0.203117	0.087039	1	1	1
BA20191112gabors0002_V1_Stim2_Stim3	23	single	34	single	-0.055773	0.6393069	2	1	2
BA20191112gabors0002_V1_Stim2_Stim3	23	single	40	mixture	0.216893	0.06724344	2	1	2
BA20191112gabors0002_V1_Stim2_Stim3	23	single	45	mixture	0.217489	0.06647749	2	1	2
BA20191112gabors0002_V1_Stim2_Stim3	23	single	5	single	0.315279	0.00621686	1	1	1
BA20191112gabors0002_V1_Stim2_Stim3	23	single	51	intermediate	0.165695	0.1612227	1	1	1
BA20191112gabors0002_V1_Stim2_Stim3	23	single	56	mixture	0.24786	0.0344913	1	1	1
BA20191112gabors0002_V1_Stim2_Stim3	23	single	9	mixture	0.032683	0.7837039	1	1	1
BA20191112gabors0002_V1_Stim2_Stim3	26	mixture	27	single	0.004793	0.9678967	2	2	1
BA20191112gabors0002_V1_Stim2_Stim3	26	mixture	29	mixture	0.068632	0.5695504	2	2	1
BA20191112gabors0002_V1_Stim2_Stim3	26	mixture	31	single	-0.076132	0.5250232	2	2	1
BA20191112gabors0002_V1_Stim2_Stim3	26	mixture	33	mixture	0.087125	0.4700037	2	2	1
BA20191112gabors0002_V1_Stim2_Stim3	26	mixture	34	single	0.118116	0.3230676	1	2	2
BA20191112gabors0002_V1_Stim2_Stim3	26	mixture	40	mixture	0.035854	0.7665853	1	2	2
BA20191112gabors0002_V1_Stim2_Stim3	26	mixture	45	mixture	0.080301	0.5056066	1	2	2
BA20191112gabors0002_V1_Stim2_Stim3	26	mixture	5	single	0.000461	0.9969097	2	2	1
BA20191112gabors0002_V1_Stim2_Stim3	26	mixture	51	intermediate	-0.09995	0.4035161	2	2	1
BA20191112gabors0002_V1_Stim2_Stim3	26	mixture	56	mixture	0.122555	0.3050872	2	2	1
BA20191112gabors0002_V1_Stim2_Stim3	26	mixture	9	mixture	-0.008043	0.9465395	2	2	1
BA20191112gabors0002_V1_Stim2_Stim3	27	single	29	mixture	0.279901	0.01725238	1	1	1
BA20191112gabors0002_V1_Stim2_Stim3	27	single	31	single	0.000452	0.9969744	1	1	1
BA20191112gabors0002_V1_Stim2_Stim3	27	single	33	mixture	0.150635	0.2065764	1	1	1
BA20191112gabors0002_V1_Stim2_Stim3	27	single	34	single	0.047489	0.689916	2	1	2
BA20191112gabors0002_V1_Stim2_Stim3	27	single	40	mixture	0.118874	0.3199515	2	1	2
BA20191112gabors0002_V1_Stim2_Stim3	27	single	45	mixture	0.207482	0.08032254	2	1	2
BA20191112gabors0002_V1_Stim2_Stim3	27	single	5	single	0.298794	0.00971173	1	1	1
BA20191112gabors0002_V1_Stim2_Stim3	27	single	51	intermediate	0.211327	0.07269503	1	1	1
BA20191112gabors0002_V1_Stim2_Stim3	27	single	56	mixture	0.365841	0.001458004	1	1	1
BA20191112gabors0002_V1_Stim2_Stim3	27	single	9	mixture	0.322035	0.005462586	1	1	1
BA20191112gabors0002_V1_Stim2_Stim3	29	mixture	31	single	0.327721	0.004951153	1	1	1
BA20191112gabors0002_V1_Stim2_Stim3	29	mixture	33	mixture	0.057234	0.637915	1	1	1
BA20191112gabors0002_V1_Stim2_Stim3	29	mixture	34	single	-0.026639	0.8254679	2	1	2
BA20191112gabors0002_V1_Stim2_Stim3	29	mixture	40	mixture	0.227869	0.05597792	2	1	2
BA20191112gabors0002_V1_Stim2_Stim3	29	mixture	45	mixture	0.112885	0.3486012	2	1	2
BA20191112gabors0002_V1_Stim2_Stim3	29	mixture	5	single	0.243158	0.03957533	1	1	1
BA20191112gabors0002_V1_Stim2_Stim3	29	mixture	51	intermediate	0.246853	0.03657964	1	1	1
BA20191112gabors0002_V1_Stim2_Stim3	29	mixture	56	mixture	0.363172	0.001715687	1	1	1
BA20191112gabors0002_V1_Stim2_Stim3	29	mixture	9	mixture	0.207255	0.08066104	1	1	1
BA20191112gabors0002_V1_Stim2_Stim3	31	single	33	mixture	0.037221	0.7579554	1	1	1
BA20191112gabors0002_V1_Stim2_Stim3	31	single	34	single	-0.059018	0.6224036	2	1	2
BA20191112gabors0002_V1_Stim2_Stim3	31	single	40	mixture	0.231051	0.05254595	2	1	2
BA20191112gabors0002_V1_Stim2_Stim3	31	single	45	mixture	0.163657	0.1726508	2	1	2
BA20191112gabors0002_V1_Stim2_Stim3	31	single	5	single	0.355722	0.002011494	1	1	1
BA20191112gabors0002_V1_Stim2_Stim3	31	single	51	intermediate	0.084613	0.476627	1	1	1
BA20191112gabors0002_V1_Stim2_Stim3	31	single	56	mixture	0.356333	0.001973359	1	1	1
BA20191112gabors0002_V1_Stim2_Stim3	31	single	9	mixture	0.152797	0.1968567	1	1	1
BA20191112gabors0002_V1_Stim2_Stim3	33	mixture	34	single	0.011967	0.9211018	2	1	2
BA20191112gabors0002_V1_Stim2_Stim3	33	mixture	40	mixture	-0.080295	0.5087609	2	1	2
BA20191112gabors0002_V1_Stim2_Stim3	33	mixture	45	mixture	-0.148384	0.2202312	2	1	2
BA20191112gabors0002_V1_Stim2_Stim3	33	mixture	5	single	-0.101327	0.3970385	1	1	1
BA20191112gabors0002_V1_Stim2_Stim3	33	mixture	51	intermediate	0.130597	0.2776743	1	1	1
BA20191112gabors0002_V1_Stim2_Stim3	33	mixture	56	mixture	0.07485	0.5350104	1	1	1
BA20191112gabors0002_V1_Stim2_Stim3	33	mixture	9	mixture	0.075555	0.5311642	1	1	1
BA20191112gabors0002_V1_Stim2_Stim3	34	single	40	mixture	-0.204626	0.0869398	1	2	2
BA20191112gabors0002_V1_Stim2_Stim3	34	single	45	mixture	-0.050822	0.6738261	1	2	2
BA20191112gabors0002_V1_Stim2_Stim3	34	single	5	single	-0.016395	0.8905033	2	2	1
BA20191112gabors0002_V1_Stim2_Stim3	34	single	51	intermediate	-0.129925	0.2766961	2	2	1
BA20191112gabors0002_V1_Stim2_Stim3	34	single	56	mixture	-0.104013	0.3845781	2	2	1
BA20191112gabors0002_V1_Stim2_Stim3	34	single	9	mixture	-0.074209	0.5355742	2	2	1
BA20191112gabors0002_V1_Stim2_Stim3	40	mixture	45	mixture	0.382241	0.0009215526	1	2	2
BA20191112gabors0002_V1_Stim2_Stim3	40	mixture	5	single	0.21907	0.06447691	2	2	1
BA20191112gabors0002_V1_Stim2_Stim3	40	mixture	51	intermediate	0.23192	0.05163893	2	2	1
BA20191112gabors0002_V1_Stim2_Stim3	40	mixture	56	mixture	0.439829	0.0001241203	2	2	1
BA20191112gabors0002_V1_Stim2_Stim3	40	mixture	9	mixture	0.262495	0.02700152	2	2	1
BA20191112gabors0002_V1_Stim2_Stim3	45	mixture	5	single	0.138396	0.2463087	2	2	1
BA20191112gabors0002_V1_Stim2_Stim3	45	mixture	51	intermediate	0.218905	0.06663885	2	2	1
BA20191112gabors0002_V1_Stim2_Stim3	45	mixture	56	mixture	0.204046	0.08785721	2	2	1
BA20191112gabors0002_V1_Stim2_Stim3	45	mixture	9	mixture	0.012083	0.9203373	2	2	1
BA20191112gabors0002_V1_Stim2_Stim3	5	single	51	intermediate	0.14952	0.206747	1	1	1
BA20191112gabors0002_V1_Stim2_Stim3	5	single	56	mixture	0.496552	7.895025e-06	1	1	1
BA20191112gabors0002_V1_Stim2_Stim3	5	single	9	mixture	0.303973	0.008935832	1	1	1
BA20191112gabors0002_V1_Stim2_Stim3	51	intermediate	56	mixture	0.388614	0.0006797894	1	1	1
BA20191112gabors0002_V1_Stim2_Stim3	51	intermediate	9	mixture	0.177679	0.1326119	1	1	1
BA20191112gabors0002_V1_Stim2_Stim3	56	mixture	9	mixture	0.345012	0.002796475	1	1	1
BA20191118image0001_V1_Stim1_Stim2	25	mixture	35	intermediate	0.127684	0.1492999	2	1	2
BA20191118image0001_V1_Stim1_Stim2	25	mixture	37	intermediate	-0.016032	0.8574532	1	1	1
BA20191118image0001_V1_Stim1_Stim2	25	mixture	39	intermediate	0.20004	0.02303084	2	1	2
BA20191118image0001_V1_Stim1_Stim2	25	mixture	41	intermediate	-0.021309	0.812045	2	1	2
BA20191118image0001_V1_Stim1_Stim2	25	mixture	42	intermediate	0.294263	0.0007119991	1	1	1
BA20191118image0001_V1_Stim1_Stim2	25	mixture	44	intermediate	0.180808	0.04031265	2	1	2
BA20191118image0001_V1_Stim1_Stim2	25	mixture	47	single	0.000788	0.9929309	1	1	1
BA20191118image0001_V1_Stim1_Stim2	25	mixture	50	intermediate	-0.02993	0.7363388	2	1	2
BA20191118image0001_V1_Stim1_Stim2	35	intermediate	37	intermediate	0.179502	0.04262113	2	2	1
BA20191118image0001_V1_Stim1_Stim2	35	intermediate	39	intermediate	0.303595	0.0004695606	1	2	2
BA20191118image0001_V1_Stim1_Stim2	35	intermediate	41	intermediate	0.19996	0.02419807	1	2	2
BA20191118image0001_V1_Stim1_Stim2	35	intermediate	42	intermediate	0.178295	0.0432224	2	2	1
BA20191118image0001_V1_Stim1_Stim2	35	intermediate	44	intermediate	0.301606	0.0005137236	1	2	2
BA20191118image0001_V1_Stim1_Stim2	35	intermediate	47	single	0.042578	0.6318678	2	2	1
BA20191118image0001_V1_Stim1_Stim2	35	intermediate	50	intermediate	0.225962	0.01002858	1	2	2
BA20191118image0001_V1_Stim1_Stim2	37	intermediate	39	intermediate	0.205356	0.02005148	2	1	2
BA20191118image0001_V1_Stim1_Stim2	37	intermediate	41	intermediate	-0.181532	0.0419193	2	1	2
BA20191118image0001_V1_Stim1_Stim2	37	intermediate	42	intermediate	0.347575	5.823439e-05	1	1	1
BA20191118image0001_V1_Stim1_Stim2	37	intermediate	44	intermediate	0.160078	0.07107958	2	1	2
BA20191118image0001_V1_Stim1_Stim2	37	intermediate	47	single	0.080845	0.3643153	1	1	1
BA20191118image0001_V1_Stim1_Stim2	37	intermediate	50	intermediate	0.2442	0.005471255	2	1	2
BA20191118image0001_V1_Stim1_Stim2	39	intermediate	41	intermediate	-0.02078	0.816623	1	2	2
BA20191118image0001_V1_Stim1_Stim2	39	intermediate	42	intermediate	0.211708	0.01601813	2	2	1
BA20191118image0001_V1_Stim1_Stim2	39	intermediate	44	intermediate	0.288355	0.00092009	1	2	2
BA20191118image0001_V1_Stim1_Stim2	39	intermediate	47	single	0.126381	0.153531	2	2	1
BA20191118image0001_V1_Stim1_Stim2	39	intermediate	50	intermediate	0.275689	0.001565464	1	2	2
BA20191118image0001_V1_Stim1_Stim2	41	intermediate	42	intermediate	-0.058641	0.5108558	2	2	1
BA20191118image0001_V1_Stim1_Stim2	41	intermediate	44	intermediate	0.003303	0.9704872	1	2	2
BA20191118image0001_V1_Stim1_Stim2	41	intermediate	47	single	-0.081018	0.3652051	2	2	1
BA20191118image0001_V1_Stim1_Stim2	41	intermediate	50	intermediate	0.068534	0.4439113	1	2	2
BA20191118image0001_V1_Stim1_Stim2	42	intermediate	44	intermediate	0.435313	2.26827e-07	2	1	2
BA20191118image0001_V1_Stim1_Stim2	42	intermediate	47	single	0.213111	0.0153149	1	1	1
BA20191118image0001_V1_Stim1_Stim2	42	intermediate	50	intermediate	0.218626	0.01280539	2	1	2
BA20191118image0001_V1_Stim1_Stim2	44	intermediate	47	single	0.296407	0.0006478393	2	2	1
BA20191118image0001_V1_Stim1_Stim2	44	intermediate	50	intermediate	0.450052	8.746181e-08	1	2	2
BA20191118image0001_V1_Stim1_Stim2	47	single	50	intermediate	0.157241	0.07513885	2	1	2
BA20191118image0001_V1_Stim1_Stim3	1	intermediate	2	intermediate	0.215142	0.01473573	1	2	2
BA20191118image0001_V1_Stim1_Stim3	1	intermediate	3	intermediate	0.006527	0.9417091	1	2	2
BA20191118image0001_V1_Stim1_Stim3	1	intermediate	35	intermediate	0.05991	0.5034455	2	2	1
BA20191118image0001_V1_Stim1_Stim3	1	intermediate	37	intermediate	0.156319	0.08047264	1	2	2
BA20191118image0001_V1_Stim1_Stim3	1	intermediate	39	intermediate	-0.026223	0.7697949	2	2	1
BA20191118image0001_V1_Stim1_Stim3	1	intermediate	4	single	0.050803	0.5721111	1	2	2
BA20191118image0001_V1_Stim1_Stim3	1	intermediate	41	intermediate	-0.139583	0.1190344	1	2	2
BA20191118image0001_V1_Stim1_Stim3	1	intermediate	42	intermediate	0.178657	0.04362162	2	2	1
BA20191118image0001_V1_Stim1_Stim3	1	intermediate	47	single	0.219828	0.01301715	2	2	1
BA20191118image0001_V1_Stim1_Stim3	1	intermediate	7	mixture	0.193293	0.02945493	2	2	1
BA20191118image0001_V1_Stim1_Stim3	2	intermediate	3	intermediate	0.190674	0.03042914	1	2	2
BA20191118image0001_V1_Stim1_Stim3	2	intermediate	35	intermediate	0.124624	0.1610346	2	2	1
BA20191118image0001_V1_Stim1_Stim3	2	intermediate	37	intermediate	0.121193	0.1746915	1	2	2
BA20191118image0001_V1_Stim1_Stim3	2	intermediate	39	intermediate	0.0179	0.8410508	2	2	1
BA20191118image0001_V1_Stim1_Stim3	2	intermediate	4	single	-0.1047	0.2414097	1	2	2
BA20191118image0001_V1_Stim1_Stim3	2	intermediate	41	intermediate	-0.101057	0.2582687	1	2	2
BA20191118image0001_V1_Stim1_Stim3	2	intermediate	42	intermediate	-0.00318	0.9714642	2	2	1
BA20191118image0001_V1_Stim1_Stim3	2	intermediate	47	single	0.010766	0.9039963	2	2	1
BA20191118image0001_V1_Stim1_Stim3	2	intermediate	7	mixture	0.014432	0.8715491	2	2	1
BA20191118image0001_V1_Stim1_Stim3	3	intermediate	35	intermediate	0.071111	0.4250766	2	2	1
BA20191118image0001_V1_Stim1_Stim3	3	intermediate	37	intermediate	0.163637	0.06602165	1	2	2
BA20191118image0001_V1_Stim1_Stim3	3	intermediate	39	intermediate	-0.026693	0.764875	2	2	1
BA20191118image0001_V1_Stim1_Stim3	3	intermediate	4	single	0.155361	0.08113677	1	2	2
BA20191118image0001_V1_Stim1_Stim3	3	intermediate	41	intermediate	-0.018705	0.8346632	1	2	2
BA20191118image0001_V1_Stim1_Stim3	3	intermediate	42	intermediate	0.027587	0.7563068	2	2	1
BA20191118image0001_V1_Stim1_Stim3	3	intermediate	47	single	0.136479	0.1245051	2	2	1
BA20191118image0001_V1_Stim1_Stim3	3	intermediate	7	mixture	0.090593	0.3091615	2	2	1
BA20191118image0001_V1_Stim1_Stim3	35	intermediate	37	intermediate	0.230662	0.009363023	2	1	2
BA20191118image0001_V1_Stim1_Stim3	35	intermediate	39	intermediate	0.285871	0.001071381	1	1	1
BA20191118image0001_V1_Stim1_Stim3	35	intermediate	4	single	0.01737	0.8469244	2	1	2
BA20191118image0001_V1_Stim1_Stim3	35	intermediate	41	intermediate	0.120196	0.1800446	2	1	2
BA20191118image0001_V1_Stim1_Stim3	35	intermediate	42	intermediate	0.302231	0.0005257833	1	1	1
BA20191118image0001_V1_Stim1_Stim3	35	intermediate	47	single	0.243854	0.005731433	1	1	1
BA20191118image0001_V1_Stim1_Stim3	35	intermediate	7	mixture	0.179925	0.04295435	1	1	1
BA20191118image0001_V1_Stim1_Stim3	37	intermediate	39	intermediate	0.138491	0.1219773	2	2	1
BA20191118image0001_V1_Stim1_Stim3	37	intermediate	4	single	-0.014669	0.8710161	1	2	2
BA20191118image0001_V1_Stim1_Stim3	37	intermediate	41	intermediate	0.050301	0.5774696	1	2	2
BA20191118image0001_V1_Stim1_Stim3	37	intermediate	42	intermediate	0.282548	0.001288541	2	2	1
BA20191118image0001_V1_Stim1_Stim3	37	intermediate	47	single	0.293644	0.0008463325	2	2	1
BA20191118image0001_V1_Stim1_Stim3	37	intermediate	7	mixture	0.229414	0.009764488	2	2	1
BA20191118image0001_V1_Stim1_Stim3	39	intermediate	4	single	0.081739	0.3628788	2	1	2
BA20191118image0001_V1_Stim1_Stim3	39	intermediate	41	intermediate	-0.079088	0.3787018	2	1	2
BA20191118image0001_V1_Stim1_Stim3	39	intermediate	42	intermediate	0.180556	0.04139923	1	1	1
BA20191118image0001_V1_Stim1_Stim3	39	intermediate	47	single	0.145816	0.1018872	1	1	1
BA20191118image0001_V1_Stim1_Stim3	39	intermediate	7	mixture	0.148582	0.09548513	1	1	1
BA20191118image0001_V1_Stim1_Stim3	4	single	41	intermediate	-0.098136	0.2762415	1	2	2
BA20191118image0001_V1_Stim1_Stim3	4	single	42	intermediate	0.074176	0.4072205	2	2	1
BA20191118image0001_V1_Stim1_Stim3	4	single	47	single	0.024248	0.7875351	2	2	1
BA20191118image0001_V1_Stim1_Stim3	4	single	7	mixture	-0.004523	0.9599137	2	2	1
BA20191118image0001_V1_Stim1_Stim3	41	intermediate	42	intermediate	0.15602	0.0798401	2	2	1
BA20191118image0001_V1_Stim1_Stim3	41	intermediate	47	single	0.016589	0.8537285	2	2	1
BA20191118image0001_V1_Stim1_Stim3	41	intermediate	7	mixture	0.037014	0.6807163	2	2	1
BA20191118image0001_V1_Stim1_Stim3	42	intermediate	47	single	0.314906	0.0002941857	1	1	1
BA20191118image0001_V1_Stim1_Stim3	42	intermediate	7	mixture	0.138032	0.1202357	1	1	1
BA20191118image0001_V1_Stim1_Stim3	47	single	7	mixture	0.218341	0.01366002	1	1	1
BA20191118image0001_V1_Stim2_Stim3	1	intermediate	2	intermediate	0.170917	0.05095281	1	2	2
BA20191118image0001_V1_Stim2_Stim3	1	intermediate	3	intermediate	0.312555	0.0002784535	1	2	2
BA20191118image0001_V1_Stim2_Stim3	1	intermediate	35	intermediate	-0.107082	0.2252762	2	2	1
BA20191118image0001_V1_Stim2_Stim3	1	intermediate	37	intermediate	0.355072	3.162114e-05	1	2	2
BA20191118image0001_V1_Stim2_Stim3	1	intermediate	38	intermediate	NaN	NaN	1	2	2
BA20191118image0001_V1_Stim2_Stim3	1	intermediate	39	intermediate	-0.03704	0.6768634	2	2	1
BA20191118image0001_V1_Stim2_Stim3	1	intermediate	4	single	-0.042513	0.6323847	1	2	2
BA20191118image0001_V1_Stim2_Stim3	1	intermediate	41	intermediate	0.072585	0.4099973	2	2	1
BA20191118image0001_V1_Stim2_Stim3	1	intermediate	42	intermediate	0.158361	0.07082959	1	2	2
BA20191118image0001_V1_Stim2_Stim3	1	intermediate	44	intermediate	0.06247	0.4784202	2	2	1
BA20191118image0001_V1_Stim2_Stim3	1	intermediate	46	single	0.089582	0.3146149	1	2	2
BA20191118image0001_V1_Stim2_Stim3	1	intermediate	47	single	0.132729	0.1307149	1	2	2
BA20191118image0001_V1_Stim2_Stim3	1	intermediate	50	intermediate	0.155466	0.07735872	2	2	1
BA20191118image0001_V1_Stim2_Stim3	1	intermediate	55	single	-0.112147	0.2022003	1	2	2
BA20191118image0001_V1_Stim2_Stim3	1	intermediate	7	mixture	0.019596	0.825539	2	2	1
BA20191118image0001_V1_Stim2_Stim3	2	intermediate	3	intermediate	0.227535	0.008694917	1	2	2
BA20191118image0001_V1_Stim2_Stim3	2	intermediate	35	intermediate	0.099971	0.2559141	2	2	1
BA20191118image0001_V1_Stim2_Stim3	2	intermediate	37	intermediate	0.13423	0.1249134	1	2	2
BA20191118image0001_V1_Stim2_Stim3	2	intermediate	38	intermediate	NaN	NaN	1	2	2
BA20191118image0001_V1_Stim2_Stim3	2	intermediate	39	intermediate	0.020857	0.8137937	2	2	1
BA20191118image0001_V1_Stim2_Stim3	2	intermediate	4	single	-0.006569	0.9408682	1	2	2
BA20191118image0001_V1_Stim2_Stim3	2	intermediate	41	intermediate	0.034951	0.6907329	2	2	1
BA20191118image0001_V1_Stim2_Stim3	2	intermediate	42	intermediate	0.129248	0.1396693	1	2	2
BA20191118image0001_V1_Stim2_Stim3	2	intermediate	44	intermediate	0.138126	0.1142358	2	2	1
BA20191118image0001_V1_Stim2_Stim3	2	intermediate	46	single	0.012848	0.8851015	1	2	2
BA20191118image0001_V1_Stim2_Stim3	2	intermediate	47	single	0.076951	0.380488	1	2	2
BA20191118image0001_V1_Stim2_Stim3	2	intermediate	50	intermediate	0.084863	0.335178	2	2	1
BA20191118image0001_V1_Stim2_Stim3	2	intermediate	55	single	-0.073625	0.4014794	1	2	2
BA20191118image0001_V1_Stim2_Stim3	2	intermediate	7	mixture	0.033735	0.7031785	2	2	1
BA20191118image0001_V1_Stim2_Stim3	3	intermediate	35	intermediate	0.064491	0.4642754	2	2	1
BA20191118image0001_V1_Stim2_Stim3	3	intermediate	37	intermediate	0.236801	0.006261781	1	2	2
BA20191118image0001_V1_Stim2_Stim3	3	intermediate	38	intermediate	NaN	NaN	1	2	2
BA20191118image0001_V1_Stim2_Stim3	3	intermediate	39	intermediate	-0.026217	0.7671682	2	2	1
BA20191118image0001_V1_Stim2_Stim3	3	intermediate	4	single	-0.012455	0.8881486	1	2	2
BA20191118image0001_V1_Stim2_Stim3	3	intermediate	41	intermediate	0.159385	0.06793005	2	2	1
BA20191118image0001_V1_Stim2_Stim3	3	intermediate	42	intermediate	0.095699	0.2750336	1	2	2
BA20191118image0001_V1_Stim2_Stim3	3	intermediate	44	intermediate	0.012523	0.886676	2	2	1
BA20191118image0001_V1_Stim2_Stim3	3	intermediate	46	single	0.118803	0.1799315	1	2	2
BA20191118image0001_V1_Stim2_Stim3	3	intermediate	47	single	0.153916	0.07805987	1	2	2
BA20191118image0001_V1_Stim2_Stim3	3	intermediate	50	intermediate	0.283272	0.001043418	2	2	1
BA20191118image0001_V1_Stim2_Stim3	3	intermediate	55	single	-0.100528	0.2514225	1	2	2
BA20191118image0001_V1_Stim2_Stim3	3	intermediate	7	mixture	0.015084	0.8647523	2	2	1
BA20191118image0001_V1_Stim2_Stim3	35	intermediate	37	intermediate	0.073616	0.4033646	2	1	2
BA20191118image0001_V1_Stim2_Stim3	35	intermediate	38	intermediate	NaN	NaN	2	1	2
BA20191118image0001_V1_Stim2_Stim3	35	intermediate	39	intermediate	0.429094	3.899642e-07	1	1	1
BA20191118image0001_V1_Stim2_Stim3	35	intermediate	4	single	0.035868	0.6865452	2	1	2
BA20191118image0001_V1_Stim2_Stim3	35	intermediate	41	intermediate	0.240567	0.005643686	1	1	1
BA20191118image0001_V1_Stim2_Stim3	35	intermediate	42	intermediate	0.396259	2.797115e-06	2	1	2
BA20191118image0001_V1_Stim2_Stim3	35	intermediate	44	intermediate	0.28969	0.0007903869	1	1	1
BA20191118image0001_V1_Stim2_Stim3	35	intermediate	46	single	-0.078706	0.3771864	2	1	2
BA20191118image0001_V1_Stim2_Stim3	35	intermediate	47	single	0.169414	0.05305757	2	1	2
BA20191118image0001_V1_Stim2_Stim3	35	intermediate	50	intermediate	0.303202	0.0004539229	1	1	1
BA20191118image0001_V1_Stim2_Stim3	35	intermediate	55	single	-0.032559	0.7119945	2	1	2
BA20191118image0001_V1_Stim2_Stim3	35	intermediate	7	mixture	0.249244	0.004393786	1	1	1
BA20191118image0001_V1_Stim2_Stim3	37	intermediate	38	intermediate	NaN	NaN	1	2	2
BA20191118image0001_V1_Stim2_Stim3	37	intermediate	39	intermediate	0.056277	0.5248017	2	2	1
BA20191118image0001_V1_Stim2_Stim3	37	intermediate	4	single	-0.010003	0.9100722	1	2	2
BA20191118image0001_V1_Stim2_Stim3	37	intermediate	41	intermediate	0.055314	0.5287323	2	2	1
BA20191118image0001_V1_Stim2_Stim3	37	intermediate	42	intermediate	0.151463	0.08298185	1	2	2
BA20191118image0001_V1_Stim2_Stim3	37	intermediate	44	intermediate	0.197058	0.02352798	2	2	1
BA20191118image0001_V1_Stim2_Stim3	37	intermediate	46	single	-0.03063	0.7304051	1	2	2
BA20191118image0001_V1_Stim2_Stim3	37	intermediate	47	single	0.252386	0.00350557	1	2	2
BA20191118image0001_V1_Stim2_Stim3	37	intermediate	50	intermediate	0.174222	0.04656891	2	2	1
BA20191118image0001_V1_Stim2_Stim3	37	intermediate	55	single	-0.059493	0.4980128	1	2	2
BA20191118image0001_V1_Stim2_Stim3	37	intermediate	7	mixture	0.053161	0.5480436	2	2	1
BA20191118image0001_V1_Stim2_Stim3	38	intermediate	39	intermediate	NaN	NaN	2	2	1
BA20191118image0001_V1_Stim2_Stim3	38	intermediate	4	single	NaN	NaN	1	2	2
BA20191118image0001_V1_Stim2_Stim3	38	intermediate	41	intermediate	NaN	NaN	2	2	1
BA20191118image0001_V1_Stim2_Stim3	38	intermediate	42	intermediate	NaN	NaN	1	2	2
BA20191118image0001_V1_Stim2_Stim3	38	intermediate	44	intermediate	NaN	NaN	2	2	1
BA20191118image0001_V1_Stim2_Stim3	38	intermediate	46	single	NaN	NaN	1	2	2
BA20191118image0001_V1_Stim2_Stim3	38	intermediate	47	single	NaN	NaN	1	2	2
BA20191118image0001_V1_Stim2_Stim3	38	intermediate	50	intermediate	NaN	NaN	2	2	1
BA20191118image0001_V1_Stim2_Stim3	38	intermediate	55	single	NaN	NaN	1	2	2
BA20191118image0001_V1_Stim2_Stim3	38	intermediate	7	mixture	NaN	NaN	2	2	1
BA20191118image0001_V1_Stim2_Stim3	39	intermediate	4	single	-0.017576	0.8438931	2	1	2
BA20191118image0001_V1_Stim2_Stim3	39	intermediate	41	intermediate	0.119498	0.1756772	1	1	1
BA20191118image0001_V1_Stim2_Stim3	39	intermediate	42	intermediate	0.30678	0.0003851572	2	1	2
BA20191118image0001_V1_Stim2_Stim3	39	intermediate	44	intermediate	0.273188	0.001662104	1	1	1
BA20191118image0001_V1_Stim2_Stim3	39	intermediate	46	single	-0.050327	0.5741793	2	1	2
BA20191118image0001_V1_Stim2_Stim3	39	intermediate	47	single	0.274536	0.001572714	2	1	2
BA20191118image0001_V1_Stim2_Stim3	39	intermediate	50	intermediate	0.169214	0.05427937	1	1	1
BA20191118image0001_V1_Stim2_Stim3	39	intermediate	55	single	-0.083441	0.3452529	2	1	2
BA20191118image0001_V1_Stim2_Stim3	39	intermediate	7	mixture	0.119469	0.1774866	1	1	1
BA20191118image0001_V1_Stim2_Stim3	4	single	41	intermediate	0.071994	0.4156499	2	2	1
BA20191118image0001_V1_Stim2_Stim3	4	single	42	intermediate	-0.02216	0.8023954	1	2	2
BA20191118image0001_V1_Stim2_Stim3	4	single	44	intermediate	0.011344	0.898073	2	2	1
BA20191118image0001_V1_Stim2_Stim3	4	single	46	single	0.009534	0.9152757	1	2	2
BA20191118image0001_V1_Stim2_Stim3	4	single	47	single	-0.187426	0.03273617	1	2	2
BA20191118image0001_V1_Stim2_Stim3	4	single	50	intermediate	-0.053744	0.5452349	2	2	1
BA20191118image0001_V1_Stim2_Stim3	4	single	55	single	-0.083985	0.3421058	1	2	2
BA20191118image0001_V1_Stim2_Stim3	4	single	7	mixture	0.016086	0.8569797	2	2	1
BA20191118image0001_V1_Stim2_Stim3	41	intermediate	42	intermediate	-0.12499	0.1532996	2	1	2
BA20191118image0001_V1_Stim2_Stim3	41	intermediate	44	intermediate	0.140102	0.1090999	1	1	1
BA20191118image0001_V1_Stim2_Stim3	41	intermediate	46	single	0.049414	0.578136	2	1	2
BA20191118image0001_V1_Stim2_Stim3	41	intermediate	47	single	0.074272	0.3973472	2	1	2
BA20191118image0001_V1_Stim2_Stim3	41	intermediate	50	intermediate	0.200401	0.02173089	1	1	1
BA20191118image0001_V1_Stim2_Stim3	41	intermediate	55	single	-0.173092	0.04717036	2	1	2
BA20191118image0001_V1_Stim2_Stim3	41	intermediate	7	mixture	0.128491	0.1451381	1	1	1
BA20191118image0001_V1_Stim2_Stim3	42	intermediate	44	intermediate	0.372313	1.102825e-05	2	2	1
BA20191118image0001_V1_Stim2_Stim3	42	intermediate	46	single	0.028063	0.7522357	1	2	2
BA20191118image0001_V1_Stim2_Stim3	42	intermediate	47	single	0.307242	0.0003390943	1	2	2
BA20191118image0001_V1_Stim2_Stim3	42	intermediate	50	intermediate	0.143892	0.1010708	2	2	1
BA20191118image0001_V1_Stim2_Stim3	42	intermediate	55	single	0.002712	0.9753784	1	2	2
BA20191118image0001_V1_Stim2_Stim3	42	intermediate	7	mixture	0.126766	0.1506599	2	2	1
BA20191118image0001_V1_Stim2_Stim3	44	intermediate	46	single	0.058771	0.5082378	2	1	2
BA20191118image0001_V1_Stim2_Stim3	44	intermediate	47	single	0.261354	0.002470297	2	1	2
BA20191118image0001_V1_Stim2_Stim3	44	intermediate	50	intermediate	0.291105	0.0007427961	1	1	1
BA20191118image0001_V1_Stim2_Stim3	44	intermediate	55	single	-0.173012	0.04727419	2	1	2
BA20191118image0001_V1_Stim2_Stim3	44	intermediate	7	mixture	0.053418	0.5461025	1	1	1
BA20191118image0001_V1_Stim2_Stim3	46	single	47	single	0.197086	0.0251765	1	2	2
BA20191118image0001_V1_Stim2_Stim3	46	single	50	intermediate	-0.002785	0.9751069	2	2	1
BA20191118image0001_V1_Stim2_Stim3	46	single	55	single	-0.098599	0.2662765	1	2	2
BA20191118image0001_V1_Stim2_Stim3	46	single	7	mixture	-0.151792	0.08845828	2	2	1
BA20191118image0001_V1_Stim2_Stim3	47	single	50	intermediate	0.164433	0.06054826	2	2	1
BA20191118image0001_V1_Stim2_Stim3	47	single	55	single	-0.030839	0.7255687	1	2	2
BA20191118image0001_V1_Stim2_Stim3	47	single	7	mixture	-0.010966	0.901449	2	2	1
BA20191118image0001_V1_Stim2_Stim3	50	intermediate	55	single	-0.073716	0.4027223	2	1	2
BA20191118image0001_V1_Stim2_Stim3	50	intermediate	7	mixture	0.01596	0.8569732	1	1	1
BA20191118image0001_V1_Stim2_Stim3	55	single	7	mixture	0.076078	0.3896288	2	2	1
BA20191118image0002_V1_Stim1_Stim2	10	intermediate	13	single	-0.13938	0.2759487	1	2	2
BA20191118image0002_V1_Stim1_Stim2	10	intermediate	17	single	0.230739	0.06659887	1	2	2
BA20191118image0002_V1_Stim1_Stim2	10	intermediate	19	intermediate	0.088633	0.4897071	1	2	2
BA20191118image0002_V1_Stim1_Stim2	10	intermediate	21	intermediate	-0.135221	0.2906709	1	2	2
BA20191118image0002_V1_Stim1_Stim2	10	intermediate	23	intermediate	0.01985	0.8762801	2	2	1
BA20191118image0002_V1_Stim1_Stim2	10	intermediate	24	intermediate	-0.023449	0.8540745	1	2	2
BA20191118image0002_V1_Stim1_Stim2	10	intermediate	28	mixture	0.158574	0.2107422	1	2	2
BA20191118image0002_V1_Stim1_Stim2	10	intermediate	30	single	0.203107	0.1103725	1	2	2
BA20191118image0002_V1_Stim1_Stim2	10	intermediate	32	single	0.18744	0.1412808	1	2	2
BA20191118image0002_V1_Stim1_Stim2	10	intermediate	33	single	0.253579	0.04319416	1	2	2
BA20191118image0002_V1_Stim1_Stim2	10	intermediate	34	single	0.163336	0.2046278	1	2	2
BA20191118image0002_V1_Stim1_Stim2	10	intermediate	37	single	-0.112475	0.3801309	1	2	2
BA20191118image0002_V1_Stim1_Stim2	10	intermediate	39	outside	-0.145386	0.2595397	1	2	2
BA20191118image0002_V1_Stim1_Stim2	10	intermediate	40	mixture	NaN	NaN	2	2	1
BA20191118image0002_V1_Stim1_Stim2	10	intermediate	45	mixture	NaN	NaN	2	2	1
BA20191118image0002_V1_Stim1_Stim2	10	intermediate	46	mixture	0.080889	0.5319808	2	2	1
BA20191118image0002_V1_Stim1_Stim2	10	intermediate	49	mixture	0.02731	0.8331215	2	2	1
BA20191118image0002_V1_Stim1_Stim2	10	intermediate	51	single	0.162386	0.2035352	1	2	2
BA20191118image0002_V1_Stim1_Stim2	10	intermediate	52	single	0.228715	0.07138799	1	2	2
BA20191118image0002_V1_Stim1_Stim2	10	intermediate	55	intermediate	-0.119517	0.3508245	1	2	2
BA20191118image0002_V1_Stim1_Stim2	10	intermediate	9	single	-0.098366	0.4430924	1	2	2
BA20191118image0002_V1_Stim1_Stim2	13	single	17	single	0.155232	0.2169287	1	2	2
BA20191118image0002_V1_Stim1_Stim2	13	single	19	intermediate	0.076617	0.5441086	1	2	2
BA20191118image0002_V1_Stim1_Stim2	13	single	21	intermediate	0.284868	0.02144845	1	2	2
BA20191118image0002_V1_Stim1_Stim2	13	single	23	intermediate	0.158598	0.2070013	2	2	1
BA20191118image0002_V1_Stim1_Stim2	13	single	24	intermediate	0.066427	0.5990653	1	2	2
BA20191118image0002_V1_Stim1_Stim2	13	single	28	mixture	0.032836	0.7951243	1	2	2
BA20191118image0002_V1_Stim1_Stim2	13	single	30	single	-0.149333	0.2351208	1	2	2
BA20191118image0002_V1_Stim1_Stim2	13	single	32	single	0.064962	0.6071662	1	2	2
BA20191118image0002_V1_Stim1_Stim2	13	single	33	single	-0.187235	0.1353088	1	2	2
BA20191118image0002_V1_Stim1_Stim2	13	single	34	single	-0.029207	0.8187925	1	2	2
BA20191118image0002_V1_Stim1_Stim2	13	single	37	single	0.048975	0.6984435	1	2	2
BA20191118image0002_V1_Stim1_Stim2	13	single	39	outside	0.201826	0.1097562	1	2	2
BA20191118image0002_V1_Stim1_Stim2	13	single	40	mixture	NaN	NaN	2	2	1
BA20191118image0002_V1_Stim1_Stim2	13	single	45	mixture	NaN	NaN	2	2	1
BA20191118image0002_V1_Stim1_Stim2	13	single	46	mixture	0.020606	0.8716069	2	2	1
BA20191118image0002_V1_Stim1_Stim2	13	single	49	mixture	0.229086	0.06862787	2	2	1
BA20191118image0002_V1_Stim1_Stim2	13	single	51	single	0.221664	0.07835192	1	2	2
BA20191118image0002_V1_Stim1_Stim2	13	single	52	single	-0.164375	0.1907232	1	2	2
BA20191118image0002_V1_Stim1_Stim2	13	single	55	intermediate	0.290124	0.019061	1	2	2
BA20191118image0002_V1_Stim1_Stim2	13	single	9	single	-0.038998	0.7615464	1	2	2
BA20191118image0002_V1_Stim1_Stim2	17	single	19	intermediate	0.393528	0.001182412	1	2	2
BA20191118image0002_V1_Stim1_Stim2	17	single	21	intermediate	0.263619	0.03385326	1	2	2
BA20191118image0002_V1_Stim1_Stim2	17	single	23	intermediate	0.196239	0.1142926	2	2	1
BA20191118image0002_V1_Stim1_Stim2	17	single	24	intermediate	0.448973	0.0001560747	1	2	2
BA20191118image0002_V1_Stim1_Stim2	17	single	28	mixture	0.191289	0.1239046	1	2	2
BA20191118image0002_V1_Stim1_Stim2	17	single	30	single	0.295988	0.01666872	1	2	2
BA20191118image0002_V1_Stim1_Stim2	17	single	32	single	0.258519	0.03759009	1	2	2
BA20191118image0002_V1_Stim1_Stim2	17	single	33	single	0.331305	0.006581431	1	2	2
BA20191118image0002_V1_Stim1_Stim2	17	single	34	single	0.228215	0.06971624	1	2	2
BA20191118image0002_V1_Stim1_Stim2	17	single	37	single	0.324662	0.008324591	1	2	2
BA20191118image0002_V1_Stim1_Stim2	17	single	39	outside	0.346555	0.005026953	1	2	2
BA20191118image0002_V1_Stim1_Stim2	17	single	40	mixture	NaN	NaN	2	2	1
BA20191118image0002_V1_Stim1_Stim2	17	single	45	mixture	NaN	NaN	2	2	1
BA20191118image0002_V1_Stim1_Stim2	17	single	46	mixture	0.166863	0.1875514	2	2	1
BA20191118image0002_V1_Stim1_Stim2	17	single	49	mixture	-0.017586	0.8903004	2	2	1
BA20191118image0002_V1_Stim1_Stim2	17	single	51	single	0.272327	0.02819026	1	2	2
BA20191118image0002_V1_Stim1_Stim2	17	single	52	single	0.355908	0.003618071	1	2	2
BA20191118image0002_V1_Stim1_Stim2	17	single	55	intermediate	0.431476	0.0003325561	1	2	2
BA20191118image0002_V1_Stim1_Stim2	17	single	9	single	0.171948	0.1742693	1	2	2
BA20191118image0002_V1_Stim1_Stim2	19	intermediate	21	intermediate	0.375087	0.002079644	1	2	2
BA20191118image0002_V1_Stim1_Stim2	19	intermediate	23	intermediate	0.367035	0.002634616	2	2	1
BA20191118image0002_V1_Stim1_Stim2	19	intermediate	24	intermediate	0.371408	0.002318709	1	2	2
BA20191118image0002_V1_Stim1_Stim2	19	intermediate	28	mixture	0.171198	0.1727078	1	2	2
BA20191118image0002_V1_Stim1_Stim2	19	intermediate	30	single	0.277875	0.02501528	1	2	2
BA20191118image0002_V1_Stim1_Stim2	19	intermediate	32	single	0.30937	0.01215297	1	2	2
BA20191118image0002_V1_Stim1_Stim2	19	intermediate	33	single	0.340389	0.005529887	1	2	2
BA20191118image0002_V1_Stim1_Stim2	19	intermediate	34	single	0.271634	0.02991279	1	2	2
BA20191118image0002_V1_Stim1_Stim2	19	intermediate	37	single	0.308724	0.01234353	1	2	2
BA20191118image0002_V1_Stim1_Stim2	19	intermediate	39	outside	0.052714	0.6791	1	2	2
BA20191118image0002_V1_Stim1_Stim2	19	intermediate	40	mixture	NaN	NaN	2	2	1
BA20191118image0002_V1_Stim1_Stim2	19	intermediate	45	mixture	NaN	NaN	2	2	1
BA20191118image0002_V1_Stim1_Stim2	19	intermediate	46	mixture	0.102965	0.4181485	2	2	1
BA20191118image0002_V1_Stim1_Stim2	19	intermediate	49	mixture	0.042595	0.7382299	2	2	1
BA20191118image0002_V1_Stim1_Stim2	19	intermediate	51	single	0.285304	0.02230302	1	2	2
BA20191118image0002_V1_Stim1_Stim2	19	intermediate	52	single	0.27116	0.02889937	1	2	2
BA20191118image0002_V1_Stim1_Stim2	19	intermediate	55	intermediate	0.495549	2.703258e-05	1	2	2
BA20191118image0002_V1_Stim1_Stim2	19	intermediate	9	single	0.229429	0.07048483	1	2	2
BA20191118image0002_V1_Stim1_Stim2	21	intermediate	23	intermediate	0.028414	0.8222292	2	2	1
BA20191118image0002_V1_Stim1_Stim2	21	intermediate	24	intermediate	0.155989	0.2146677	1	2	2
BA20191118image0002_V1_Stim1_Stim2	21	intermediate	28	mixture	-0.039048	0.7574576	1	2	2
BA20191118image0002_V1_Stim1_Stim2	21	intermediate	30	single	0.007865	0.9504163	1	2	2
BA20191118image0002_V1_Stim1_Stim2	21	intermediate	32	single	0.130684	0.2994439	1	2	2
BA20191118image0002_V1_Stim1_Stim2	21	intermediate	33	single	0.147859	0.2398255	1	2	2
BA20191118image0002_V1_Stim1_Stim2	21	intermediate	34	single	0.005197	0.9674887	1	2	2
BA20191118image0002_V1_Stim1_Stim2	21	intermediate	37	single	0.310035	0.01195919	1	2	2
BA20191118image0002_V1_Stim1_Stim2	21	intermediate	39	outside	0.098454	0.4389338	1	2	2
BA20191118image0002_V1_Stim1_Stim2	21	intermediate	40	mixture	NaN	NaN	2	2	1
BA20191118image0002_V1_Stim1_Stim2	21	intermediate	45	mixture	NaN	NaN	2	2	1
BA20191118image0002_V1_Stim1_Stim2	21	intermediate	46	mixture	0.306178	0.01387219	2	2	1
BA20191118image0002_V1_Stim1_Stim2	21	intermediate	49	mixture	-0.063173	0.6199491	2	2	1
BA20191118image0002_V1_Stim1_Stim2	21	intermediate	51	single	0.093352	0.4631291	1	2	2
BA20191118image0002_V1_Stim1_Stim2	21	intermediate	52	single	0.17947	0.1525721	1	2	2
BA20191118image0002_V1_Stim1_Stim2	21	intermediate	55	intermediate	0.273451	0.02752108	1	2	2
BA20191118image0002_V1_Stim1_Stim2	21	intermediate	9	single	0.269057	0.03298247	1	2	2
BA20191118image0002_V1_Stim1_Stim2	23	intermediate	24	intermediate	0.374444	0.00195229	2	1	2
BA20191118image0002_V1_Stim1_Stim2	23	intermediate	28	mixture	0.393572	0.001078028	2	1	2
BA20191118image0002_V1_Stim1_Stim2	23	intermediate	30	single	0.170128	0.1754484	2	1	2
BA20191118image0002_V1_Stim1_Stim2	23	intermediate	32	single	0.28542	0.02118655	2	1	2
BA20191118image0002_V1_Stim1_Stim2	23	intermediate	33	single	0.116603	0.351144	2	1	2
BA20191118image0002_V1_Stim1_Stim2	23	intermediate	34	single	0.281488	0.02424039	2	1	2
BA20191118image0002_V1_Stim1_Stim2	23	intermediate	37	single	0.111139	0.3781118	2	1	2
BA20191118image0002_V1_Stim1_Stim2	23	intermediate	39	outside	0.129843	0.3064927	2	1	2
BA20191118image0002_V1_Stim1_Stim2	23	intermediate	40	mixture	NaN	NaN	1	1	1
BA20191118image0002_V1_Stim1_Stim2	23	intermediate	45	mixture	NaN	NaN	1	1	1
BA20191118image0002_V1_Stim1_Stim2	23	intermediate	46	mixture	0.089094	0.4838654	1	1	1
BA20191118image0002_V1_Stim1_Stim2	23	intermediate	49	mixture	0.055537	0.6629289	1	1	1
BA20191118image0002_V1_Stim1_Stim2	23	intermediate	51	single	0.240688	0.05344226	2	1	2
BA20191118image0002_V1_Stim1_Stim2	23	intermediate	52	single	0.139538	0.2676044	2	1	2
BA20191118image0002_V1_Stim1_Stim2	23	intermediate	55	intermediate	0.415014	0.0005871945	2	1	2
BA20191118image0002_V1_Stim1_Stim2	23	intermediate	9	single	0.118974	0.3490849	2	1	2
BA20191118image0002_V1_Stim1_Stim2	24	intermediate	28	mixture	0.364122	0.002651186	1	2	2
BA20191118image0002_V1_Stim1_Stim2	24	intermediate	30	single	0.178138	0.1556925	1	2	2
BA20191118image0002_V1_Stim1_Stim2	24	intermediate	32	single	0.226738	0.06932666	1	2	2
BA20191118image0002_V1_Stim1_Stim2	24	intermediate	33	single	0.374068	0.001974499	1	2	2
BA20191118image0002_V1_Stim1_Stim2	24	intermediate	34	single	0.164246	0.1946654	1	2	2
BA20191118image0002_V1_Stim1_Stim2	24	intermediate	37	single	0.198414	0.1130975	1	2	2
BA20191118image0002_V1_Stim1_Stim2	24	intermediate	39	outside	0.068069	0.5930389	1	2	2
BA20191118image0002_V1_Stim1_Stim2	24	intermediate	40	mixture	NaN	NaN	2	2	1
BA20191118image0002_V1_Stim1_Stim2	24	intermediate	45	mixture	NaN	NaN	2	2	1
BA20191118image0002_V1_Stim1_Stim2	24	intermediate	46	mixture	-0.059366	0.6412295	2	2	1
BA20191118image0002_V1_Stim1_Stim2	24	intermediate	49	mixture	0.024143	0.8498072	2	2	1
BA20191118image0002_V1_Stim1_Stim2	24	intermediate	51	single	0.049224	0.6969886	1	2	2
BA20191118image0002_V1_Stim1_Stim2	24	intermediate	52	single	0.303467	0.01399421	1	2	2
BA20191118image0002_V1_Stim1_Stim2	24	intermediate	55	intermediate	0.375954	0.002026649	1	2	2
BA20191118image0002_V1_Stim1_Stim2	24	intermediate	9	single	0.338836	0.006166537	1	2	2
BA20191118image0002_V1_Stim1_Stim2	28	mixture	30	single	0.048946	0.6986124	1	2	2
BA20191118image0002_V1_Stim1_Stim2	28	mixture	32	single	0.228602	0.0670073	1	2	2
BA20191118image0002_V1_Stim1_Stim2	28	mixture	33	single	0.16036	0.1983647	1	2	2
BA20191118image0002_V1_Stim1_Stim2	28	mixture	34	single	0.02172	0.8647305	1	2	2
BA20191118image0002_V1_Stim1_Stim2	28	mixture	37	single	0.051032	0.6864263	1	2	2
BA20191118image0002_V1_Stim1_Stim2	28	mixture	39	outside	0.185366	0.1425273	1	2	2
BA20191118image0002_V1_Stim1_Stim2	28	mixture	40	mixture	NaN	NaN	2	2	1
BA20191118image0002_V1_Stim1_Stim2	28	mixture	45	mixture	NaN	NaN	2	2	1
BA20191118image0002_V1_Stim1_Stim2	28	mixture	46	mixture	-0.076767	0.5465601	2	2	1
BA20191118image0002_V1_Stim1_Stim2	28	mixture	49	mixture	-0.196077	0.1204682	2	2	1
BA20191118image0002_V1_Stim1_Stim2	28	mixture	51	single	-0.059825	0.6359321	1	2	2
BA20191118image0002_V1_Stim1_Stim2	28	mixture	52	single	0.298046	0.01589213	1	2	2
BA20191118image0002_V1_Stim1_Stim2	28	mixture	55	intermediate	0.374199	0.002135211	1	2	2
BA20191118image0002_V1_Stim1_Stim2	28	mixture	9	single	0.212008	0.09260522	1	2	2
BA20191118image0002_V1_Stim1_Stim2	30	single	32	single	0.351442	0.004096667	1	2	2
BA20191118image0002_V1_Stim1_Stim2	30	single	33	single	0.426109	0.0004015558	1	2	2
BA20191118image0002_V1_Stim1_Stim2	30	single	34	single	0.353332	0.004183983	1	2	2
BA20191118image0002_V1_Stim1_Stim2	30	single	37	single	0.382234	0.001677338	1	2	2
BA20191118image0002_V1_Stim1_Stim2	30	single	39	outside	-0.12133	0.3395569	1	2	2
BA20191118image0002_V1_Stim1_Stim2	30	single	40	mixture	NaN	NaN	2	2	1
BA20191118image0002_V1_Stim1_Stim2	30	single	45	mixture	NaN	NaN	2	2	1
BA20191118image0002_V1_Stim1_Stim2	30	single	46	mixture	0.177908	0.1595878	2	2	1
BA20191118image0002_V1_Stim1_Stim2	30	single	49	mixture	0.079008	0.5348762	2	2	1
BA20191118image0002_V1_Stim1_Stim2	30	single	51	single	0.410435	0.0007557796	1	2	2
BA20191118image0002_V1_Stim1_Stim2	30	single	52	single	0.42097	0.0004796083	1	2	2
BA20191118image0002_V1_Stim1_Stim2	30	single	55	intermediate	0.346648	0.004671964	1	2	2
BA20191118image0002_V1_Stim1_Stim2	30	single	9	single	0.186446	0.1434412	1	2	2
BA20191118image0002_V1_Stim1_Stim2	32	single	33	single	0.524857	7.179119e-06	1	2	2
BA20191118image0002_V1_Stim1_Stim2	32	single	34	single	0.311703	0.01216618	1	2	2
BA20191118image0002_V1_Stim1_Stim2	32	single	37	single	0.17697	0.1584653	1	2	2
BA20191118image0002_V1_Stim1_Stim2	32	single	39	outside	0.177519	0.1605172	1	2	2
BA20191118image0002_V1_Stim1_Stim2	32	single	40	mixture	NaN	NaN	2	2	1
BA20191118image0002_V1_Stim1_Stim2	32	single	45	mixture	NaN	NaN	2	2	1
BA20191118image0002_V1_Stim1_Stim2	32	single	46	mixture	-0.098969	0.4365342	2	2	1
BA20191118image0002_V1_Stim1_Stim2	32	single	49	mixture	0.078497	0.5375322	2	2	1
BA20191118image0002_V1_Stim1_Stim2	32	single	51	single	0.150846	0.2341237	1	2	2
BA20191118image0002_V1_Stim1_Stim2	32	single	52	single	0.297055	0.01626224	1	2	2
BA20191118image0002_V1_Stim1_Stim2	32	single	55	intermediate	0.213674	0.0874385	1	2	2
BA20191118image0002_V1_Stim1_Stim2	32	single	9	single	0.257085	0.04195036	1	2	2
BA20191118image0002_V1_Stim1_Stim2	33	single	34	single	0.149069	0.2397418	1	2	2
BA20191118image0002_V1_Stim1_Stim2	33	single	37	single	0.385415	0.00152189	1	2	2
BA20191118image0002_V1_Stim1_Stim2	33	single	39	outside	0.144074	0.2560334	1	2	2
BA20191118image0002_V1_Stim1_Stim2	33	single	40	mixture	NaN	NaN	2	2	1
BA20191118image0002_V1_Stim1_Stim2	33	single	45	mixture	NaN	NaN	2	2	1
BA20191118image0002_V1_Stim1_Stim2	33	single	46	mixture	0.142429	0.2615596	2	2	1
BA20191118image0002_V1_Stim1_Stim2	33	single	49	mixture	-0.021987	0.8630813	2	2	1
BA20191118image0002_V1_Stim1_Stim2	33	single	51	single	0.069324	0.5831954	1	2	2
BA20191118image0002_V1_Stim1_Stim2	33	single	52	single	0.438671	0.0002569998	1	2	2
BA20191118image0002_V1_Stim1_Stim2	33	single	55	intermediate	0.178106	0.1557684	1	2	2
BA20191118image0002_V1_Stim1_Stim2	33	single	9	single	0.197989	0.1168194	1	2	2
BA20191118image0002_V1_Stim1_Stim2	34	single	37	single	0.008779	0.9451099	1	2	2
BA20191118image0002_V1_Stim1_Stim2	34	single	39	outside	-0.181442	0.1546918	1	2	2
BA20191118image0002_V1_Stim1_Stim2	34	single	40	mixture	NaN	NaN	2	2	1
BA20191118image0002_V1_Stim1_Stim2	34	single	45	mixture	NaN	NaN	2	2	1
BA20191118image0002_V1_Stim1_Stim2	34	single	46	mixture	0.192052	0.1315765	2	2	1
BA20191118image0002_V1_Stim1_Stim2	34	single	49	mixture	0.013208	0.9181674	2	2	1
BA20191118image0002_V1_Stim1_Stim2	34	single	51	single	0.087486	0.4953619	1	2	2
BA20191118image0002_V1_Stim1_Stim2	34	single	52	single	0.026283	0.8366714	1	2	2
BA20191118image0002_V1_Stim1_Stim2	34	single	55	intermediate	0.181551	0.1510741	1	2	2
BA20191118image0002_V1_Stim1_Stim2	34	single	9	single	0.112471	0.3801493	1	2	2
BA20191118image0002_V1_Stim1_Stim2	37	single	39	outside	0.116284	0.3601686	1	2	2
BA20191118image0002_V1_Stim1_Stim2	37	single	40	mixture	NaN	NaN	2	2	1
BA20191118image0002_V1_Stim1_Stim2	37	single	45	mixture	NaN	NaN	2	2	1
BA20191118image0002_V1_Stim1_Stim2	37	single	46	mixture	0.246137	0.04992981	2	2	1
BA20191118image0002_V1_Stim1_Stim2	37	single	49	mixture	0.194691	0.123166	2	2	1
BA20191118image0002_V1_Stim1_Stim2	37	single	51	single	0.103559	0.4154522	1	2	2
BA20191118image0002_V1_Stim1_Stim2	37	single	52	single	0.360189	0.003206615	1	2	2
BA20191118image0002_V1_Stim1_Stim2	37	single	55	intermediate	0.35832	0.003380865	1	2	2
BA20191118image0002_V1_Stim1_Stim2	37	single	9	single	0.201131	0.1139553	1	2	2
BA20191118image0002_V1_Stim1_Stim2	39	outside	40	mixture	NaN	NaN	2	2	1
BA20191118image0002_V1_Stim1_Stim2	39	outside	45	mixture	NaN	NaN	2	2	1
BA20191118image0002_V1_Stim1_Stim2	39	outside	46	mixture	0.109242	0.3901836	2	2	1
BA20191118image0002_V1_Stim1_Stim2	39	outside	49	mixture	0.012679	0.9207905	2	2	1
BA20191118image0002_V1_Stim1_Stim2	39	outside	51	single	0.136596	0.2857481	1	2	2
BA20191118image0002_V1_Stim1_Stim2	39	outside	52	single	0.048435	0.7038943	1	2	2
BA20191118image0002_V1_Stim1_Stim2	39	outside	55	intermediate	0.227768	0.0702795	1	2	2
BA20191118image0002_V1_Stim1_Stim2	39	outside	9	single	0.152174	0.2377121	1	2	2
BA20191118image0002_V1_Stim1_Stim2	40	mixture	45	mixture	NaN	NaN	1	1	1
BA20191118image0002_V1_Stim1_Stim2	40	mixture	46	mixture	NaN	NaN	1	1	1
BA20191118image0002_V1_Stim1_Stim2	40	mixture	49	mixture	NaN	NaN	1	1	1
BA20191118image0002_V1_Stim1_Stim2	40	mixture	51	single	NaN	NaN	2	1	2
BA20191118image0002_V1_Stim1_Stim2	40	mixture	52	single	NaN	NaN	2	1	2
BA20191118image0002_V1_Stim1_Stim2	40	mixture	55	intermediate	NaN	NaN	2	1	2
BA20191118image0002_V1_Stim1_Stim2	40	mixture	9	single	NaN	NaN	2	1	2
BA20191118image0002_V1_Stim1_Stim2	45	mixture	46	mixture	NaN	NaN	1	1	1
BA20191118image0002_V1_Stim1_Stim2	45	mixture	49	mixture	NaN	NaN	1	1	1
BA20191118image0002_V1_Stim1_Stim2	45	mixture	51	single	NaN	NaN	2	1	2
BA20191118image0002_V1_Stim1_Stim2	45	mixture	52	single	NaN	NaN	2	1	2
BA20191118image0002_V1_Stim1_Stim2	45	mixture	55	intermediate	NaN	NaN	2	1	2
BA20191118image0002_V1_Stim1_Stim2	45	mixture	9	single	NaN	NaN	2	1	2
BA20191118image0002_V1_Stim1_Stim2	46	mixture	49	mixture	0.174655	0.1674827	1	1	1
BA20191118image0002_V1_Stim1_Stim2	46	mixture	51	single	0.039352	0.7594445	2	1	2
BA20191118image0002_V1_Stim1_Stim2	46	mixture	52	single	0.162707	0.1989385	2	1	2
BA20191118image0002_V1_Stim1_Stim2	46	mixture	55	intermediate	0.067405	0.5966574	2	1	2
BA20191118image0002_V1_Stim1_Stim2	46	mixture	9	single	0.02469	0.8489304	2	1	2
BA20191118image0002_V1_Stim1_Stim2	49	mixture	51	single	-0.078928	0.5386288	2	1	2
BA20191118image0002_V1_Stim1_Stim2	49	mixture	52	single	0.101895	0.4230252	2	1	2
BA20191118image0002_V1_Stim1_Stim2	49	mixture	55	intermediate	0.067737	0.5948435	2	1	2
BA20191118image0002_V1_Stim1_Stim2	49	mixture	9	single	0.094924	0.4630236	2	1	2
BA20191118image0002_V1_Stim1_Stim2	51	single	52	single	0.062623	0.6230065	1	2	2
BA20191118image0002_V1_Stim1_Stim2	51	single	55	intermediate	0.334779	0.006852045	1	2	2
BA20191118image0002_V1_Stim1_Stim2	51	single	9	single	0.119424	0.3512042	1	2	2
BA20191118image0002_V1_Stim1_Stim2	52	single	55	intermediate	0.308501	0.0124099	1	2	2
BA20191118image0002_V1_Stim1_Stim2	52	single	9	single	0.038805	0.7626909	1	2	2
BA20191118image0002_V1_Stim1_Stim2	55	intermediate	9	single	0.238272	0.06003536	1	2	2
BA20191118image0002_V1_Stim1_Stim3	10	intermediate	13	single	NaN	NaN	1	2	2
BA20191118image0002_V1_Stim1_Stim3	10	intermediate	17	single	NaN	NaN	1	2	2
BA20191118image0002_V1_Stim1_Stim3	10	intermediate	19	intermediate	NaN	NaN	1	2	2
BA20191118image0002_V1_Stim1_Stim3	10	intermediate	20	intermediate	NaN	NaN	1	2	2
BA20191118image0002_V1_Stim1_Stim3	10	intermediate	21	intermediate	NaN	NaN	1	2	2
BA20191118image0002_V1_Stim1_Stim3	10	intermediate	24	intermediate	NaN	NaN	1	2	2
BA20191118image0002_V1_Stim1_Stim3	10	intermediate	28	mixture	NaN	NaN	1	2	2
BA20191118image0002_V1_Stim1_Stim3	10	intermediate	30	single	NaN	NaN	1	2	2
BA20191118image0002_V1_Stim1_Stim3	10	intermediate	31	single	NaN	NaN	1	2	2
BA20191118image0002_V1_Stim1_Stim3	10	intermediate	32	single	NaN	NaN	1	2	2
BA20191118image0002_V1_Stim1_Stim3	10	intermediate	33	single	NaN	NaN	1	2	2
BA20191118image0002_V1_Stim1_Stim3	10	intermediate	37	single	NaN	NaN	1	2	2
BA20191118image0002_V1_Stim1_Stim3	10	intermediate	39	outside	NaN	NaN	1	2	2
BA20191118image0002_V1_Stim1_Stim3	10	intermediate	40	mixture	NaN	NaN	2	2	1
BA20191118image0002_V1_Stim1_Stim3	10	intermediate	43	single	NaN	NaN	1	2	2
BA20191118image0002_V1_Stim1_Stim3	10	intermediate	45	mixture	NaN	NaN	2	2	1
BA20191118image0002_V1_Stim1_Stim3	10	intermediate	49	mixture	NaN	NaN	2	2	1
BA20191118image0002_V1_Stim1_Stim3	10	intermediate	5	intermediate	NaN	NaN	1	2	2
BA20191118image0002_V1_Stim1_Stim3	10	intermediate	51	single	NaN	NaN	1	2	2
BA20191118image0002_V1_Stim1_Stim3	10	intermediate	52	single	NaN	NaN	1	2	2
BA20191118image0002_V1_Stim1_Stim3	10	intermediate	53	single	NaN	NaN	1	2	2
BA20191118image0002_V1_Stim1_Stim3	10	intermediate	55	intermediate	NaN	NaN	1	2	2
BA20191118image0002_V1_Stim1_Stim3	10	intermediate	56	single	NaN	NaN	1	2	2
BA20191118image0002_V1_Stim1_Stim3	10	intermediate	57	intermediate	NaN	NaN	1	2	2
BA20191118image0002_V1_Stim1_Stim3	10	intermediate	58	mixture	NaN	NaN	1	2	2
BA20191118image0002_V1_Stim1_Stim3	10	intermediate	59	single	NaN	NaN	1	2	2
BA20191118image0002_V1_Stim1_Stim3	10	intermediate	9	single	NaN	NaN	1	2	2
BA20191118image0002_V1_Stim1_Stim3	13	single	17	single	0.111805	0.3640229	1	2	2
BA20191118image0002_V1_Stim1_Stim3	13	single	19	intermediate	0.224816	0.06530216	1	2	2
BA20191118image0002_V1_Stim1_Stim3	13	single	20	intermediate	NaN	NaN	1	2	2
BA20191118image0002_V1_Stim1_Stim3	13	single	21	intermediate	0.205953	0.09199617	1	2	2
BA20191118image0002_V1_Stim1_Stim3	13	single	24	intermediate	-0.134658	0.2735936	1	2	2
BA20191118image0002_V1_Stim1_Stim3	13	single	28	mixture	-0.080399	0.5145593	1	2	2
BA20191118image0002_V1_Stim1_Stim3	13	single	30	single	0.17159	0.1617724	1	2	2
BA20191118image0002_V1_Stim1_Stim3	13	single	31	single	0.160141	0.1954864	1	2	2
BA20191118image0002_V1_Stim1_Stim3	13	single	32	single	0.140474	0.2532128	1	2	2
BA20191118image0002_V1_Stim1_Stim3	13	single	33	single	0.140095	0.2545087	1	2	2
BA20191118image0002_V1_Stim1_Stim3	13	single	37	single	0.053503	0.6647747	1	2	2
BA20191118image0002_V1_Stim1_Stim3	13	single	39	outside	0.023974	0.8461307	1	2	2
BA20191118image0002_V1_Stim1_Stim3	13	single	40	mixture	NaN	NaN	2	2	1
BA20191118image0002_V1_Stim1_Stim3	13	single	43	single	0.016022	0.8976044	1	2	2
BA20191118image0002_V1_Stim1_Stim3	13	single	45	mixture	NaN	NaN	2	2	1
BA20191118image0002_V1_Stim1_Stim3	13	single	49	mixture	0.062352	0.6134691	2	2	1
BA20191118image0002_V1_Stim1_Stim3	13	single	5	intermediate	-0.010608	0.9315795	1	2	2
BA20191118image0002_V1_Stim1_Stim3	13	single	51	single	0.126854	0.3026153	1	2	2
BA20191118image0002_V1_Stim1_Stim3	13	single	52	single	0.014236	0.908271	1	2	2
BA20191118image0002_V1_Stim1_Stim3	13	single	53	single	-0.156081	0.2072065	1	2	2
BA20191118image0002_V1_Stim1_Stim3	13	single	55	intermediate	-0.067299	0.5855504	1	2	2
BA20191118image0002_V1_Stim1_Stim3	13	single	56	single	NaN	NaN	1	2	2
BA20191118image0002_V1_Stim1_Stim3	13	single	57	intermediate	0.129897	0.2910698	1	2	2
BA20191118image0002_V1_Stim1_Stim3	13	single	58	mixture	-0.173378	0.1573795	1	2	2
BA20191118image0002_V1_Stim1_Stim3	13	single	59	single	0.067975	0.5817807	1	2	2
BA20191118image0002_V1_Stim1_Stim3	13	single	9	single	0.116268	0.3450643	1	2	2
BA20191118image0002_V1_Stim1_Stim3	17	single	19	intermediate	0.296767	0.01328054	1	2	2
BA20191118image0002_V1_Stim1_Stim3	17	single	20	intermediate	NaN	NaN	1	2	2
BA20191118image0002_V1_Stim1_Stim3	17	single	21	intermediate	0.464909	5.70742e-05	1	2	2
BA20191118image0002_V1_Stim1_Stim3	17	single	24	intermediate	0.14965	0.21971	1	2	2
BA20191118image0002_V1_Stim1_Stim3	17	single	28	mixture	0.239212	0.04775054	1	2	2
BA20191118image0002_V1_Stim1_Stim3	17	single	30	single	0.182302	0.1338104	1	2	2
BA20191118image0002_V1_Stim1_Stim3	17	single	31	single	0.06997	0.5707223	1	2	2
BA20191118image0002_V1_Stim1_Stim3	17	single	32	single	0.201819	0.09631881	1	2	2
BA20191118image0002_V1_Stim1_Stim3	17	single	33	single	0.28804	0.01639345	1	2	2
BA20191118image0002_V1_Stim1_Stim3	17	single	37	single	0.237164	0.04974682	1	2	2
BA20191118image0002_V1_Stim1_Stim3	17	single	39	outside	0.219683	0.06972225	1	2	2
BA20191118image0002_V1_Stim1_Stim3	17	single	40	mixture	NaN	NaN	2	2	1
BA20191118image0002_V1_Stim1_Stim3	17	single	43	single	0.141755	0.2488682	1	2	2
BA20191118image0002_V1_Stim1_Stim3	17	single	45	mixture	NaN	NaN	2	2	1
BA20191118image0002_V1_Stim1_Stim3	17	single	49	mixture	0.28115	0.01927553	2	2	1
BA20191118image0002_V1_Stim1_Stim3	17	single	5	intermediate	0.101329	0.4074116	1	2	2
BA20191118image0002_V1_Stim1_Stim3	17	single	51	single	-0.130875	0.2837707	1	2	2
BA20191118image0002_V1_Stim1_Stim3	17	single	52	single	0.152678	0.2104137	1	2	2
BA20191118image0002_V1_Stim1_Stim3	17	single	53	single	-0.031867	0.7964233	1	2	2
BA20191118image0002_V1_Stim1_Stim3	17	single	55	intermediate	0.299009	0.01256877	1	2	2
BA20191118image0002_V1_Stim1_Stim3	17	single	56	single	NaN	NaN	1	2	2
BA20191118image0002_V1_Stim1_Stim3	17	single	57	intermediate	0.113293	0.3539907	1	2	2
BA20191118image0002_V1_Stim1_Stim3	17	single	58	mixture	0.034704	0.7771079	1	2	2
BA20191118image0002_V1_Stim1_Stim3	17	single	59	single	0.323462	0.006706297	1	2	2
BA20191118image0002_V1_Stim1_Stim3	17	single	9	single	0.200089	0.09926703	1	2	2
BA20191118image0002_V1_Stim1_Stim3	19	intermediate	20	intermediate	NaN	NaN	1	2	2
BA20191118image0002_V1_Stim1_Stim3	19	intermediate	21	intermediate	0.338458	0.004447417	1	2	2
BA20191118image0002_V1_Stim1_Stim3	19	intermediate	24	intermediate	0.266245	0.02701724	1	2	2
BA20191118image0002_V1_Stim1_Stim3	19	intermediate	28	mixture	0.221067	0.0679368	1	2	2
BA20191118image0002_V1_Stim1_Stim3	19	intermediate	30	single	0.355904	0.002688414	1	2	2
BA20191118image0002_V1_Stim1_Stim3	19	intermediate	31	single	0.116746	0.3430716	1	2	2
BA20191118image0002_V1_Stim1_Stim3	19	intermediate	32	single	0.279942	0.0198232	1	2	2
BA20191118image0002_V1_Stim1_Stim3	19	intermediate	33	single	0.28815	0.01635061	1	2	2
BA20191118image0002_V1_Stim1_Stim3	19	intermediate	37	single	0.08968	0.4636761	1	2	2
BA20191118image0002_V1_Stim1_Stim3	19	intermediate	39	outside	-0.054011	0.6593773	1	2	2
BA20191118image0002_V1_Stim1_Stim3	19	intermediate	40	mixture	NaN	NaN	2	2	1
BA20191118image0002_V1_Stim1_Stim3	19	intermediate	43	single	-0.132558	0.2812117	1	2	2
BA20191118image0002_V1_Stim1_Stim3	19	intermediate	45	mixture	NaN	NaN	2	2	1
BA20191118image0002_V1_Stim1_Stim3	19	intermediate	49	mixture	0.169264	0.1644136	2	2	1
BA20191118image0002_V1_Stim1_Stim3	19	intermediate	5	intermediate	0.06398	0.6014702	1	2	2
BA20191118image0002_V1_Stim1_Stim3	19	intermediate	51	single	-0.108762	0.3736907	1	2	2
BA20191118image0002_V1_Stim1_Stim3	19	intermediate	52	single	0.370181	0.00174325	1	2	2
BA20191118image0002_V1_Stim1_Stim3	19	intermediate	53	single	0.038941	0.7525466	1	2	2
BA20191118image0002_V1_Stim1_Stim3	19	intermediate	55	intermediate	0.289836	0.01570625	1	2	2
BA20191118image0002_V1_Stim1_Stim3	19	intermediate	56	single	NaN	NaN	1	2	2
BA20191118image0002_V1_Stim1_Stim3	19	intermediate	57	intermediate	-0.033619	0.7839008	1	2	2
BA20191118image0002_V1_Stim1_Stim3	19	intermediate	58	mixture	0.067349	0.5824244	1	2	2
BA20191118image0002_V1_Stim1_Stim3	19	intermediate	59	single	0.553231	8.227857e-07	1	2	2
BA20191118image0002_V1_Stim1_Stim3	19	intermediate	9	single	0.075736	0.5362397	1	2	2
BA20191118image0002_V1_Stim1_Stim3	20	intermediate	21	intermediate	NaN	NaN	1	2	2
BA20191118image0002_V1_Stim1_Stim3	20	intermediate	24	intermediate	NaN	NaN	1	2	2
BA20191118image0002_V1_Stim1_Stim3	20	intermediate	28	mixture	NaN	NaN	1	2	2
BA20191118image0002_V1_Stim1_Stim3	20	intermediate	30	single	NaN	NaN	1	2	2
BA20191118image0002_V1_Stim1_Stim3	20	intermediate	31	single	NaN	NaN	1	2	2
BA20191118image0002_V1_Stim1_Stim3	20	intermediate	32	single	NaN	NaN	1	2	2
BA20191118image0002_V1_Stim1_Stim3	20	intermediate	33	single	NaN	NaN	1	2	2
BA20191118image0002_V1_Stim1_Stim3	20	intermediate	37	single	NaN	NaN	1	2	2
BA20191118image0002_V1_Stim1_Stim3	20	intermediate	39	outside	NaN	NaN	1	2	2
BA20191118image0002_V1_Stim1_Stim3	20	intermediate	40	mixture	NaN	NaN	2	2	1
BA20191118image0002_V1_Stim1_Stim3	20	intermediate	43	single	NaN	NaN	1	2	2
BA20191118image0002_V1_Stim1_Stim3	20	intermediate	45	mixture	NaN	NaN	2	2	1
BA20191118image0002_V1_Stim1_Stim3	20	intermediate	49	mixture	NaN	NaN	2	2	1
BA20191118image0002_V1_Stim1_Stim3	20	intermediate	5	intermediate	NaN	NaN	1	2	2
BA20191118image0002_V1_Stim1_Stim3	20	intermediate	51	single	NaN	NaN	1	2	2
BA20191118image0002_V1_Stim1_Stim3	20	intermediate	52	single	NaN	NaN	1	2	2
BA20191118image0002_V1_Stim1_Stim3	20	intermediate	53	single	NaN	NaN	1	2	2
BA20191118image0002_V1_Stim1_Stim3	20	intermediate	55	intermediate	NaN	NaN	1	2	2
BA20191118image0002_V1_Stim1_Stim3	20	intermediate	56	single	NaN	NaN	1	2	2
BA20191118image0002_V1_Stim1_Stim3	20	intermediate	57	intermediate	NaN	NaN	1	2	2
BA20191118image0002_V1_Stim1_Stim3	20	intermediate	58	mixture	NaN	NaN	1	2	2
BA20191118image0002_V1_Stim1_Stim3	20	intermediate	59	single	NaN	NaN	1	2	2
BA20191118image0002_V1_Stim1_Stim3	20	intermediate	9	single	NaN	NaN	1	2	2
BA20191118image0002_V1_Stim1_Stim3	21	intermediate	24	intermediate	0.174377	0.1518493	1	2	2
BA20191118image0002_V1_Stim1_Stim3	21	intermediate	28	mixture	0.299981	0.01227053	1	2	2
BA20191118image0002_V1_Stim1_Stim3	21	intermediate	30	single	0.39099	0.0008944897	1	2	2
BA20191118image0002_V1_Stim1_Stim3	21	intermediate	31	single	0.214644	0.07879296	1	2	2
BA20191118image0002_V1_Stim1_Stim3	21	intermediate	32	single	0.313848	0.008636893	1	2	2
BA20191118image0002_V1_Stim1_Stim3	21	intermediate	33	single	0.205845	0.0897223	1	2	2
BA20191118image0002_V1_Stim1_Stim3	21	intermediate	37	single	0.320833	0.00719226	1	2	2
BA20191118image0002_V1_Stim1_Stim3	21	intermediate	39	outside	0.209397	0.08420208	1	2	2
BA20191118image0002_V1_Stim1_Stim3	21	intermediate	40	mixture	NaN	NaN	2	2	1
BA20191118image0002_V1_Stim1_Stim3	21	intermediate	43	single	-0.013459	0.913256	1	2	2
BA20191118image0002_V1_Stim1_Stim3	21	intermediate	45	mixture	NaN	NaN	2	2	1
BA20191118image0002_V1_Stim1_Stim3	21	intermediate	49	mixture	0.439544	0.0001576612	2	2	1
BA20191118image0002_V1_Stim1_Stim3	21	intermediate	5	intermediate	0.049966	0.6834781	1	2	2
BA20191118image0002_V1_Stim1_Stim3	21	intermediate	51	single	-0.071038	0.5618888	1	2	2
BA20191118image0002_V1_Stim1_Stim3	21	intermediate	52	single	0.494968	1.536112e-05	1	2	2
BA20191118image0002_V1_Stim1_Stim3	21	intermediate	53	single	0.00391	0.974752	1	2	2
BA20191118image0002_V1_Stim1_Stim3	21	intermediate	55	intermediate	0.296829	0.01326044	1	2	2
BA20191118image0002_V1_Stim1_Stim3	21	intermediate	56	single	NaN	NaN	1	2	2
BA20191118image0002_V1_Stim1_Stim3	21	intermediate	57	intermediate	0.100832	0.4097263	1	2	2
BA20191118image0002_V1_Stim1_Stim3	21	intermediate	58	mixture	-0.031302	0.7984715	1	2	2
BA20191118image0002_V1_Stim1_Stim3	21	intermediate	59	single	0.314754	0.00843627	1	2	2
BA20191118image0002_V1_Stim1_Stim3	21	intermediate	9	single	0.134962	0.268873	1	2	2
BA20191118image0002_V1_Stim1_Stim3	24	intermediate	28	mixture	0.372202	0.001636951	1	2	2
BA20191118image0002_V1_Stim1_Stim3	24	intermediate	30	single	0.104473	0.3929368	1	2	2
BA20191118image0002_V1_Stim1_Stim3	24	intermediate	31	single	0.130446	0.2890181	1	2	2
BA20191118image0002_V1_Stim1_Stim3	24	intermediate	32	single	0.168515	0.1663152	1	2	2
BA20191118image0002_V1_Stim1_Stim3	24	intermediate	33	single	0.198768	0.1015664	1	2	2
BA20191118image0002_V1_Stim1_Stim3	24	intermediate	37	single	-0.058883	0.6307988	1	2	2
BA20191118image0002_V1_Stim1_Stim3	24	intermediate	39	outside	0.044216	0.7182848	1	2	2
BA20191118image0002_V1_Stim1_Stim3	24	intermediate	40	mixture	NaN	NaN	2	2	1
BA20191118image0002_V1_Stim1_Stim3	24	intermediate	43	single	0.081243	0.5101407	1	2	2
BA20191118image0002_V1_Stim1_Stim3	24	intermediate	45	mixture	NaN	NaN	2	2	1
BA20191118image0002_V1_Stim1_Stim3	24	intermediate	49	mixture	0.037033	0.7625766	2	2	1
BA20191118image0002_V1_Stim1_Stim3	24	intermediate	5	intermediate	0.112696	0.3565476	1	2	2
BA20191118image0002_V1_Stim1_Stim3	24	intermediate	51	single	0.08691	0.4776529	1	2	2
BA20191118image0002_V1_Stim1_Stim3	24	intermediate	52	single	0.228179	0.0593313	1	2	2
BA20191118image0002_V1_Stim1_Stim3	24	intermediate	53	single	0.29575	0.01433937	1	2	2
BA20191118image0002_V1_Stim1_Stim3	24	intermediate	55	intermediate	0.408875	0.0004864171	1	2	2
BA20191118image0002_V1_Stim1_Stim3	24	intermediate	56	single	NaN	NaN	1	2	2
BA20191118image0002_V1_Stim1_Stim3	24	intermediate	57	intermediate	0.050039	0.6830404	1	2	2
BA20191118image0002_V1_Stim1_Stim3	24	intermediate	58	mixture	0.259712	0.03115844	1	2	2
BA20191118image0002_V1_Stim1_Stim3	24	intermediate	59	single	0.142111	0.2440929	1	2	2
BA20191118image0002_V1_Stim1_Stim3	24	intermediate	9	single	0.181682	0.1351614	1	2	2
BA20191118image0002_V1_Stim1_Stim3	28	mixture	30	single	0.23386	0.05311199	1	2	2
BA20191118image0002_V1_Stim1_Stim3	28	mixture	31	single	0.164716	0.1762155	1	2	2
BA20191118image0002_V1_Stim1_Stim3	28	mixture	32	single	0.350081	0.003190159	1	2	2
BA20191118image0002_V1_Stim1_Stim3	28	mixture	33	single	0.410979	0.0004517634	1	2	2
BA20191118image0002_V1_Stim1_Stim3	28	mixture	37	single	0.205946	0.08956084	1	2	2
BA20191118image0002_V1_Stim1_Stim3	28	mixture	39	outside	0.160995	0.1863239	1	2	2
BA20191118image0002_V1_Stim1_Stim3	28	mixture	40	mixture	NaN	NaN	2	2	1
BA20191118image0002_V1_Stim1_Stim3	28	mixture	43	single	0.061204	0.6173722	1	2	2
BA20191118image0002_V1_Stim1_Stim3	28	mixture	45	mixture	NaN	NaN	2	2	1
BA20191118image0002_V1_Stim1_Stim3	28	mixture	49	mixture	0.020435	0.8676388	2	2	1
BA20191118image0002_V1_Stim1_Stim3	28	mixture	5	intermediate	0.271306	0.02413688	1	2	2
BA20191118image0002_V1_Stim1_Stim3	28	mixture	51	single	0.048462	0.6903374	1	2	2
BA20191118image0002_V1_Stim1_Stim3	28	mixture	52	single	0.28403	0.01802202	1	2	2
BA20191118image0002_V1_Stim1_Stim3	28	mixture	53	single	0.055787	0.6489006	1	2	2
BA20191118image0002_V1_Stim1_Stim3	28	mixture	55	intermediate	0.258238	0.03216277	1	2	2
BA20191118image0002_V1_Stim1_Stim3	28	mixture	56	single	NaN	NaN	1	2	2
BA20191118image0002_V1_Stim1_Stim3	28	mixture	57	intermediate	0.369548	0.001641398	1	2	2
BA20191118image0002_V1_Stim1_Stim3	28	mixture	58	mixture	0.034905	0.7742169	1	2	2
BA20191118image0002_V1_Stim1_Stim3	28	mixture	59	single	0.314756	0.008435832	1	2	2
BA20191118image0002_V1_Stim1_Stim3	28	mixture	9	single	0.059733	0.6232858	1	2	2
BA20191118image0002_V1_Stim1_Stim3	30	single	31	single	0.158188	0.1976081	1	2	2
BA20191118image0002_V1_Stim1_Stim3	30	single	32	single	0.30526	0.0107554	1	2	2
BA20191118image0002_V1_Stim1_Stim3	30	single	33	single	0.283861	0.01809352	1	2	2
BA20191118image0002_V1_Stim1_Stim3	30	single	37	single	0.134972	0.2688342	1	2	2
BA20191118image0002_V1_Stim1_Stim3	30	single	39	outside	0.05368	0.6613361	1	2	2
BA20191118image0002_V1_Stim1_Stim3	30	single	40	mixture	NaN	NaN	2	2	1
BA20191118image0002_V1_Stim1_Stim3	30	single	43	single	-0.059678	0.6287945	1	2	2
BA20191118image0002_V1_Stim1_Stim3	30	single	45	mixture	NaN	NaN	2	2	1
BA20191118image0002_V1_Stim1_Stim3	30	single	49	mixture	0.078806	0.5197999	2	2	1
BA20191118image0002_V1_Stim1_Stim3	30	single	5	intermediate	0.112813	0.3560465	1	2	2
BA20191118image0002_V1_Stim1_Stim3	30	single	51	single	0.220208	0.06903977	1	2	2
BA20191118image0002_V1_Stim1_Stim3	30	single	52	single	0.406874	0.0005216189	1	2	2
BA20191118image0002_V1_Stim1_Stim3	30	single	53	single	0.007595	0.9509848	1	2	2
BA20191118image0002_V1_Stim1_Stim3	30	single	55	intermediate	0.250083	0.03822356	1	2	2
BA20191118image0002_V1_Stim1_Stim3	30	single	56	single	NaN	NaN	1	2	2
BA20191118image0002_V1_Stim1_Stim3	30	single	57	intermediate	0.18688	0.124156	1	2	2
BA20191118image0002_V1_Stim1_Stim3	30	single	58	mixture	-0.150579	0.2168263	1	2	2
BA20191118image0002_V1_Stim1_Stim3	30	single	59	single	0.28556	0.01738495	1	2	2
BA20191118image0002_V1_Stim1_Stim3	30	single	9	single	0.264229	0.02824196	1	2	2
BA20191118image0002_V1_Stim1_Stim3	31	single	32	single	0.030084	0.8075891	1	2	2
BA20191118image0002_V1_Stim1_Stim3	31	single	33	single	0.251546	0.03852291	1	2	2
BA20191118image0002_V1_Stim1_Stim3	31	single	37	single	0.117793	0.3387326	1	2	2
BA20191118image0002_V1_Stim1_Stim3	31	single	39	outside	0.103808	0.3995487	1	2	2
BA20191118image0002_V1_Stim1_Stim3	31	single	40	mixture	NaN	NaN	2	2	1
BA20191118image0002_V1_Stim1_Stim3	31	single	43	single	-0.195956	0.1092652	1	2	2
BA20191118image0002_V1_Stim1_Stim3	31	single	45	mixture	NaN	NaN	2	2	1
BA20191118image0002_V1_Stim1_Stim3	31	single	49	mixture	0.075092	0.5427884	2	2	1
BA20191118image0002_V1_Stim1_Stim3	31	single	5	intermediate	-0.023359	0.8500288	1	2	2
BA20191118image0002_V1_Stim1_Stim3	31	single	51	single	-0.139185	0.2540368	1	2	2
BA20191118image0002_V1_Stim1_Stim3	31	single	52	single	0.311652	0.009679328	1	2	2
BA20191118image0002_V1_Stim1_Stim3	31	single	53	single	0.201024	0.1002218	1	2	2
BA20191118image0002_V1_Stim1_Stim3	31	single	55	intermediate	0.291719	0.01579026	1	2	2
BA20191118image0002_V1_Stim1_Stim3	31	single	56	single	NaN	NaN	1	2	2
BA20191118image0002_V1_Stim1_Stim3	31	single	57	intermediate	0.04435	0.7174668	1	2	2
BA20191118image0002_V1_Stim1_Stim3	31	single	58	mixture	-0.038757	0.7518675	1	2	2
BA20191118image0002_V1_Stim1_Stim3	31	single	59	single	0.28531	0.01835605	1	2	2
BA20191118image0002_V1_Stim1_Stim3	31	single	9	single	0.077844	0.5249252	1	2	2
BA20191118image0002_V1_Stim1_Stim3	32	single	33	single	0.243819	0.04349882	1	2	2
BA20191118image0002_V1_Stim1_Stim3	32	single	37	single	0.224108	0.06414158	1	2	2
BA20191118image0002_V1_Stim1_Stim3	32	single	39	outside	0.236666	0.05024311	1	2	2
BA20191118image0002_V1_Stim1_Stim3	32	single	40	mixture	NaN	NaN	2	2	1
BA20191118image0002_V1_Stim1_Stim3	32	single	43	single	-0.041955	0.7340802	1	2	2
BA20191118image0002_V1_Stim1_Stim3	32	single	45	mixture	NaN	NaN	2	2	1
BA20191118image0002_V1_Stim1_Stim3	32	single	49	mixture	0.208002	0.08633802	2	2	1
BA20191118image0002_V1_Stim1_Stim3	32	single	5	intermediate	0.046329	0.7054219	1	2	2
BA20191118image0002_V1_Stim1_Stim3	32	single	51	single	-0.087112	0.4766232	1	2	2
BA20191118image0002_V1_Stim1_Stim3	32	single	52	single	0.49233	1.732202e-05	1	2	2
BA20191118image0002_V1_Stim1_Stim3	32	single	53	single	-0.0647	0.6001484	1	2	2
BA20191118image0002_V1_Stim1_Stim3	32	single	55	intermediate	0.178494	0.1422659	1	2	2
BA20191118image0002_V1_Stim1_Stim3	32	single	56	single	NaN	NaN	1	2	2
BA20191118image0002_V1_Stim1_Stim3	32	single	57	intermediate	0.105528	0.3881481	1	2	2
BA20191118image0002_V1_Stim1_Stim3	32	single	58	mixture	0.011713	0.9239031	1	2	2
BA20191118image0002_V1_Stim1_Stim3	32	single	59	single	0.285686	0.01733349	1	2	2
BA20191118image0002_V1_Stim1_Stim3	32	single	9	single	0.236511	0.05039786	1	2	2
BA20191118image0002_V1_Stim1_Stim3	33	single	37	single	0.111954	0.3597436	1	2	2
BA20191118image0002_V1_Stim1_Stim3	33	single	39	outside	0.030929	0.8008228	1	2	2
BA20191118image0002_V1_Stim1_Stim3	33	single	40	mixture	NaN	NaN	2	2	1
BA20191118image0002_V1_Stim1_Stim3	33	single	43	single	0.091543	0.4578149	1	2	2
BA20191118image0002_V1_Stim1_Stim3	33	single	45	mixture	NaN	NaN	2	2	1
BA20191118image0002_V1_Stim1_Stim3	33	single	49	mixture	0.099242	0.4171856	2	2	1
BA20191118image0002_V1_Stim1_Stim3	33	single	5	intermediate	0.186485	0.1249663	1	2	2
BA20191118image0002_V1_Stim1_Stim3	33	single	51	single	0.119089	0.329743	1	2	2
BA20191118image0002_V1_Stim1_Stim3	33	single	52	single	0.292811	0.01462195	1	2	2
BA20191118image0002_V1_Stim1_Stim3	33	single	53	single	0.140534	0.2530093	1	2	2
BA20191118image0002_V1_Stim1_Stim3	33	single	55	intermediate	0.248932	0.03915111	1	2	2
BA20191118image0002_V1_Stim1_Stim3	33	single	56	single	NaN	NaN	1	2	2
BA20191118image0002_V1_Stim1_Stim3	33	single	57	intermediate	0.256921	0.03308352	1	2	2
BA20191118image0002_V1_Stim1_Stim3	33	single	58	mixture	-0.142317	0.2434023	1	2	2
BA20191118image0002_V1_Stim1_Stim3	33	single	59	single	0.314193	0.008559884	1	2	2
BA20191118image0002_V1_Stim1_Stim3	33	single	9	single	0.274004	0.02271123	1	2	2
BA20191118image0002_V1_Stim1_Stim3	37	single	39	outside	0.658557	7.7257e-10	1	2	2
BA20191118image0002_V1_Stim1_Stim3	37	single	40	mixture	NaN	NaN	2	2	1
BA20191118image0002_V1_Stim1_Stim3	37	single	43	single	0.094358	0.4440432	1	2	2
BA20191118image0002_V1_Stim1_Stim3	37	single	45	mixture	NaN	NaN	2	2	1
BA20191118image0002_V1_Stim1_Stim3	37	single	49	mixture	0.567117	3.762703e-07	2	2	1
BA20191118image0002_V1_Stim1_Stim3	37	single	5	intermediate	0.127732	0.2955923	1	2	2
BA20191118image0002_V1_Stim1_Stim3	37	single	51	single	-0.175937	0.1481627	1	2	2
BA20191118image0002_V1_Stim1_Stim3	37	single	52	single	0.215645	0.07514827	1	2	2
BA20191118image0002_V1_Stim1_Stim3	37	single	53	single	-0.095368	0.4391617	1	2	2
BA20191118image0002_V1_Stim1_Stim3	37	single	55	intermediate	0.261801	0.02977982	1	2	2
BA20191118image0002_V1_Stim1_Stim3	37	single	56	single	NaN	NaN	1	2	2
BA20191118image0002_V1_Stim1_Stim3	37	single	57	intermediate	-0.009276	0.9396987	1	2	2
BA20191118image0002_V1_Stim1_Stim3	37	single	58	mixture	0.050738	0.678856	1	2	2
BA20191118image0002_V1_Stim1_Stim3	37	single	59	single	0.313937	0.008616966	1	2	2
BA20191118image0002_V1_Stim1_Stim3	37	single	9	single	0.005116	0.9667188	1	2	2
BA20191118image0002_V1_Stim1_Stim3	39	outside	40	mixture	NaN	NaN	2	2	1
BA20191118image0002_V1_Stim1_Stim3	39	outside	43	single	-0.068281	0.5800793	1	2	2
BA20191118image0002_V1_Stim1_Stim3	39	outside	45	mixture	NaN	NaN	2	2	1
BA20191118image0002_V1_Stim1_Stim3	39	outside	49	mixture	0.472585	4.129506e-05	2	2	1
BA20191118image0002_V1_Stim1_Stim3	39	outside	5	intermediate	-0.007968	0.9481901	1	2	2
BA20191118image0002_V1_Stim1_Stim3	39	outside	51	single	-0.324291	0.006559116	1	2	2
BA20191118image0002_V1_Stim1_Stim3	39	outside	52	single	0.218059	0.07186565	1	2	2
BA20191118image0002_V1_Stim1_Stim3	39	outside	53	single	-0.063479	0.6070566	1	2	2
BA20191118image0002_V1_Stim1_Stim3	39	outside	55	intermediate	0.112448	0.3576145	1	2	2
BA20191118image0002_V1_Stim1_Stim3	39	outside	56	single	NaN	NaN	1	2	2
BA20191118image0002_V1_Stim1_Stim3	39	outside	57	intermediate	0.161654	0.1845032	1	2	2
BA20191118image0002_V1_Stim1_Stim3	39	outside	58	mixture	0.005854	0.9619236	1	2	2
BA20191118image0002_V1_Stim1_Stim3	39	outside	59	single	0.279882	0.01985042	1	2	2
BA20191118image0002_V1_Stim1_Stim3	39	outside	9	single	0.123578	0.3117074	1	2	2
BA20191118image0002_V1_Stim1_Stim3	40	mixture	43	single	NaN	NaN	2	1	2
BA20191118image0002_V1_Stim1_Stim3	40	mixture	45	mixture	NaN	NaN	1	1	1
BA20191118image0002_V1_Stim1_Stim3	40	mixture	49	mixture	NaN	NaN	1	1	1
BA20191118image0002_V1_Stim1_Stim3	40	mixture	5	intermediate	NaN	NaN	2	1	2
BA20191118image0002_V1_Stim1_Stim3	40	mixture	51	single	NaN	NaN	2	1	2
BA20191118image0002_V1_Stim1_Stim3	40	mixture	52	single	NaN	NaN	2	1	2
BA20191118image0002_V1_Stim1_Stim3	40	mixture	53	single	NaN	NaN	2	1	2
BA20191118image0002_V1_Stim1_Stim3	40	mixture	55	intermediate	NaN	NaN	2	1	2
BA20191118image0002_V1_Stim1_Stim3	40	mixture	56	single	NaN	NaN	2	1	2
BA20191118image0002_V1_Stim1_Stim3	40	mixture	57	intermediate	NaN	NaN	2	1	2
BA20191118image0002_V1_Stim1_Stim3	40	mixture	58	mixture	NaN	NaN	2	1	2
BA20191118image0002_V1_Stim1_Stim3	40	mixture	59	single	NaN	NaN	2	1	2
BA20191118image0002_V1_Stim1_Stim3	40	mixture	9	single	NaN	NaN	2	1	2
BA20191118image0002_V1_Stim1_Stim3	43	single	45	mixture	NaN	NaN	2	2	1
BA20191118image0002_V1_Stim1_Stim3	43	single	49	mixture	0.10579	0.3905579	2	2	1
BA20191118image0002_V1_Stim1_Stim3	43	single	5	intermediate	0.328814	0.006185619	1	2	2
BA20191118image0002_V1_Stim1_Stim3	43	single	51	single	0.17686	0.1460124	1	2	2
BA20191118image0002_V1_Stim1_Stim3	43	single	52	single	-0.093442	0.4485015	1	2	2
BA20191118image0002_V1_Stim1_Stim3	43	single	53	single	0.033658	0.7852535	1	2	2
BA20191118image0002_V1_Stim1_Stim3	43	single	55	intermediate	0.10634	0.3880859	1	2	2
BA20191118image0002_V1_Stim1_Stim3	43	single	56	single	NaN	NaN	1	2	2
BA20191118image0002_V1_Stim1_Stim3	43	single	57	intermediate	0.225309	0.06269089	1	2	2
BA20191118image0002_V1_Stim1_Stim3	43	single	58	mixture	0.100181	0.4127699	1	2	2
BA20191118image0002_V1_Stim1_Stim3	43	single	59	single	-0.033359	0.7871145	1	2	2
BA20191118image0002_V1_Stim1_Stim3	43	single	9	single	0.021188	0.862804	1	2	2
BA20191118image0002_V1_Stim1_Stim3	45	mixture	49	mixture	NaN	NaN	1	1	1
BA20191118image0002_V1_Stim1_Stim3	45	mixture	5	intermediate	NaN	NaN	2	1	2
BA20191118image0002_V1_Stim1_Stim3	45	mixture	51	single	NaN	NaN	2	1	2
BA20191118image0002_V1_Stim1_Stim3	45	mixture	52	single	NaN	NaN	2	1	2
BA20191118image0002_V1_Stim1_Stim3	45	mixture	53	single	NaN	NaN	2	1	2
BA20191118image0002_V1_Stim1_Stim3	45	mixture	55	intermediate	NaN	NaN	2	1	2
BA20191118image0002_V1_Stim1_Stim3	45	mixture	56	single	NaN	NaN	2	1	2
BA20191118image0002_V1_Stim1_Stim3	45	mixture	57	intermediate	NaN	NaN	2	1	2
BA20191118image0002_V1_Stim1_Stim3	45	mixture	58	mixture	NaN	NaN	2	1	2
BA20191118image0002_V1_Stim1_Stim3	45	mixture	59	single	NaN	NaN	2	1	2
BA20191118image0002_V1_Stim1_Stim3	45	mixture	9	single	NaN	NaN	2	1	2
BA20191118image0002_V1_Stim1_Stim3	49	mixture	5	intermediate	0.028946	0.8133578	2	1	2
BA20191118image0002_V1_Stim1_Stim3	49	mixture	51	single	-0.260525	0.03061584	2	1	2
BA20191118image0002_V1_Stim1_Stim3	49	mixture	52	single	0.371101	0.001694141	2	1	2
BA20191118image0002_V1_Stim1_Stim3	49	mixture	53	single	-0.028667	0.8164946	2	1	2
BA20191118image0002_V1_Stim1_Stim3	49	mixture	55	intermediate	0.297376	0.01308382	2	1	2
BA20191118image0002_V1_Stim1_Stim3	49	mixture	56	single	NaN	NaN	2	1	2
BA20191118image0002_V1_Stim1_Stim3	49	mixture	57	intermediate	-0.189985	0.1179165	2	1	2
BA20191118image0002_V1_Stim1_Stim3	49	mixture	58	mixture	0.032827	0.7888727	2	1	2
BA20191118image0002_V1_Stim1_Stim3	49	mixture	59	single	0.409766	0.0004714562	2	1	2
BA20191118image0002_V1_Stim1_Stim3	49	mixture	9	single	-0.010205	0.9336724	2	1	2
BA20191118image0002_V1_Stim1_Stim3	5	intermediate	51	single	0.204198	0.09237603	1	2	2
BA20191118image0002_V1_Stim1_Stim3	5	intermediate	52	single	-0.097709	0.4244545	1	2	2
BA20191118image0002_V1_Stim1_Stim3	5	intermediate	53	single	-0.110908	0.3679081	1	2	2
BA20191118image0002_V1_Stim1_Stim3	5	intermediate	55	intermediate	0.145695	0.2322798	1	2	2
BA20191118image0002_V1_Stim1_Stim3	5	intermediate	56	single	NaN	NaN	1	2	2
BA20191118image0002_V1_Stim1_Stim3	5	intermediate	57	intermediate	0.180383	0.1380228	1	2	2
BA20191118image0002_V1_Stim1_Stim3	5	intermediate	58	mixture	0.2138	0.07773673	1	2	2
BA20191118image0002_V1_Stim1_Stim3	5	intermediate	59	single	0.239827	0.04716379	1	2	2
BA20191118image0002_V1_Stim1_Stim3	5	intermediate	9	single	0.059819	0.6253712	1	2	2
BA20191118image0002_V1_Stim1_Stim3	51	single	52	single	-0.048864	0.6900997	1	2	2
BA20191118image0002_V1_Stim1_Stim3	51	single	53	single	0.041023	0.7378676	1	2	2
BA20191118image0002_V1_Stim1_Stim3	51	single	55	intermediate	-0.040829	0.7390657	1	2	2
BA20191118image0002_V1_Stim1_Stim3	51	single	56	single	NaN	NaN	1	2	2
BA20191118image0002_V1_Stim1_Stim3	51	single	57	intermediate	0.201613	0.09419434	1	2	2
BA20191118image0002_V1_Stim1_Stim3	51	single	58	mixture	-0.022735	0.8518046	1	2	2
BA20191118image0002_V1_Stim1_Stim3	51	single	59	single	-0.082142	0.5022273	1	2	2
BA20191118image0002_V1_Stim1_Stim3	51	single	9	single	0.265762	0.02617277	1	2	2
BA20191118image0002_V1_Stim1_Stim3	52	single	53	single	0.031558	0.7983576	1	2	2
BA20191118image0002_V1_Stim1_Stim3	52	single	55	intermediate	0.427225	0.0002511106	1	2	2
BA20191118image0002_V1_Stim1_Stim3	52	single	56	single	NaN	NaN	1	2	2
BA20191118image0002_V1_Stim1_Stim3	52	single	57	intermediate	0.065847	0.590883	1	2	2
BA20191118image0002_V1_Stim1_Stim3	52	single	58	mixture	-0.141145	0.2473463	1	2	2
BA20191118image0002_V1_Stim1_Stim3	52	single	59	single	0.450227	0.0001037715	1	2	2
BA20191118image0002_V1_Stim1_Stim3	52	single	9	single	0.271674	0.02393835	1	2	2
BA20191118image0002_V1_Stim1_Stim3	53	single	55	intermediate	0.19312	0.1145937	1	2	2
BA20191118image0002_V1_Stim1_Stim3	53	single	56	single	NaN	NaN	1	2	2
BA20191118image0002_V1_Stim1_Stim3	53	single	57	intermediate	0.066103	0.5894353	1	2	2
BA20191118image0002_V1_Stim1_Stim3	53	single	58	mixture	-0.128606	0.2922752	1	2	2
BA20191118image0002_V1_Stim1_Stim3	53	single	59	single	-0.088643	0.4722455	1	2	2
BA20191118image0002_V1_Stim1_Stim3	53	single	9	single	0.051934	0.6717101	1	2	2
BA20191118image0002_V1_Stim1_Stim3	55	intermediate	56	single	NaN	NaN	1	2	2
BA20191118image0002_V1_Stim1_Stim3	55	intermediate	57	intermediate	-0.063011	0.6070006	1	2	2
BA20191118image0002_V1_Stim1_Stim3	55	intermediate	58	mixture	-0.004936	0.9678896	1	2	2
BA20191118image0002_V1_Stim1_Stim3	55	intermediate	59	single	0.411472	0.0004439789	1	2	2
BA20191118image0002_V1_Stim1_Stim3	55	intermediate	9	single	0.187461	0.1229684	1	2	2
BA20191118image0002_V1_Stim1_Stim3	56	single	57	intermediate	NaN	NaN	1	2	2
BA20191118image0002_V1_Stim1_Stim3	56	single	58	mixture	NaN	NaN	1	2	2
BA20191118image0002_V1_Stim1_Stim3	56	single	59	single	NaN	NaN	1	2	2
BA20191118image0002_V1_Stim1_Stim3	56	single	9	single	NaN	NaN	1	2	2
BA20191118image0002_V1_Stim1_Stim3	57	intermediate	58	mixture	0.053371	0.6607991	1	2	2
BA20191118image0002_V1_Stim1_Stim3	57	intermediate	59	single	-0.012322	0.9199544	1	2	2
BA20191118image0002_V1_Stim1_Stim3	57	intermediate	9	single	0.265146	0.02653449	1	2	2
BA20191118image0002_V1_Stim1_Stim3	58	mixture	59	single	-0.10485	0.3912226	1	2	2
BA20191118image0002_V1_Stim1_Stim3	58	mixture	9	single	0.061819	0.6111806	1	2	2
BA20191118image0002_V1_Stim1_Stim3	59	single	9	single	0.193801	0.11058	1	2	2
BA20191118image0002_V1_Stim2_Stim3	13	single	17	single	0.28162	0.01906589	1	2	2
BA20191118image0002_V1_Stim2_Stim3	13	single	19	intermediate	0.124162	0.3057972	1	2	2
BA20191118image0002_V1_Stim2_Stim3	13	single	20	intermediate	-0.083203	0.499954	1	2	2
BA20191118image0002_V1_Stim2_Stim3	13	single	21	intermediate	0.028408	0.8167623	1	2	2
BA20191118image0002_V1_Stim2_Stim3	13	single	30	single	0.238632	0.04830892	1	2	2
BA20191118image0002_V1_Stim2_Stim3	13	single	31	single	-0.259024	0.03162371	1	2	2
BA20191118image0002_V1_Stim2_Stim3	13	single	32	single	0.243284	0.04397527	1	2	2
BA20191118image0002_V1_Stim2_Stim3	13	single	33	single	0.054258	0.6579149	2	2	1
BA20191118image0002_V1_Stim2_Stim3	13	single	34	single	-0.15492	0.2037149	2	2	1
BA20191118image0002_V1_Stim2_Stim3	13	single	43	single	-0.139691	0.2522983	1	2	2
BA20191118image0002_V1_Stim2_Stim3	13	single	44	single	0.301975	0.01167759	2	2	1
BA20191118image0002_V1_Stim2_Stim3	13	single	5	intermediate	-0.088793	0.4681289	1	2	2
BA20191118image0002_V1_Stim2_Stim3	13	single	51	single	0.17337	0.1512039	1	2	2
BA20191118image0002_V1_Stim2_Stim3	13	single	52	single	0.030197	0.8054423	1	2	2
BA20191118image0002_V1_Stim2_Stim3	13	single	55	intermediate	0.027529	0.8223391	1	2	2
BA20191118image0002_V1_Stim2_Stim3	13	single	56	single	NaN	NaN	1	2	2
BA20191118image0002_V1_Stim2_Stim3	13	single	57	intermediate	0.110728	0.3650636	1	2	2
BA20191118image0002_V1_Stim2_Stim3	13	single	59	single	0.01288	0.9163439	1	2	2
BA20191118image0002_V1_Stim2_Stim3	17	single	19	intermediate	0.009379	0.9390334	1	2	2
BA20191118image0002_V1_Stim2_Stim3	17	single	20	intermediate	-0.00977	0.9374536	1	2	2
BA20191118image0002_V1_Stim2_Stim3	17	single	21	intermediate	0.100747	0.4101246	1	2	2
BA20191118image0002_V1_Stim2_Stim3	17	single	30	single	0.36957	0.001776592	1	2	2
BA20191118image0002_V1_Stim2_Stim3	17	single	31	single	-0.032171	0.7945283	1	2	2
BA20191118image0002_V1_Stim2_Stim3	17	single	32	single	0.370645	0.001718337	1	2	2
BA20191118image0002_V1_Stim2_Stim3	17	single	33	single	0.130588	0.284838	2	2	1
BA20191118image0002_V1_Stim2_Stim3	17	single	34	single	0.155828	0.2044656	2	2	1
BA20191118image0002_V1_Stim2_Stim3	17	single	43	single	-0.062748	0.6112165	1	2	2
BA20191118image0002_V1_Stim2_Stim3	17	single	44	single	0.274864	0.02227181	2	2	1
BA20191118image0002_V1_Stim2_Stim3	17	single	5	intermediate	0.151615	0.2136447	1	2	2
BA20191118image0002_V1_Stim2_Stim3	17	single	51	single	0.232944	0.05407725	1	2	2
BA20191118image0002_V1_Stim2_Stim3	17	single	52	single	0.172187	0.1571412	1	2	2
BA20191118image0002_V1_Stim2_Stim3	17	single	55	intermediate	0.300995	0.01196579	1	2	2
BA20191118image0002_V1_Stim2_Stim3	17	single	56	single	NaN	NaN	1	2	2
BA20191118image0002_V1_Stim2_Stim3	17	single	57	intermediate	0.138226	0.2609661	1	2	2
BA20191118image0002_V1_Stim2_Stim3	17	single	59	single	0.025782	0.833448	1	2	2
BA20191118image0002_V1_Stim2_Stim3	19	intermediate	20	intermediate	-0.018195	0.882919	1	2	2
BA20191118image0002_V1_Stim2_Stim3	19	intermediate	21	intermediate	0.185936	0.1261008	1	2	2
BA20191118image0002_V1_Stim2_Stim3	19	intermediate	30	single	-0.057954	0.6362099	1	2	2
BA20191118image0002_V1_Stim2_Stim3	19	intermediate	31	single	0.062358	0.610739	1	2	2
BA20191118image0002_V1_Stim2_Stim3	19	intermediate	32	single	0.076962	0.529646	1	2	2
BA20191118image0002_V1_Stim2_Stim3	19	intermediate	33	single	0.129848	0.2876	2	2	1
BA20191118image0002_V1_Stim2_Stim3	19	intermediate	34	single	-0.116636	0.3398748	2	2	1
BA20191118image0002_V1_Stim2_Stim3	19	intermediate	43	single	-0.013921	0.9096133	1	2	2
BA20191118image0002_V1_Stim2_Stim3	19	intermediate	44	single	0.19068	0.1165537	2	2	1
BA20191118image0002_V1_Stim2_Stim3	19	intermediate	5	intermediate	0.351127	0.003094347	1	2	2
BA20191118image0002_V1_Stim2_Stim3	19	intermediate	51	single	-0.011424	0.9252169	1	2	2
BA20191118image0002_V1_Stim2_Stim3	19	intermediate	52	single	0.191006	0.1159167	1	2	2
BA20191118image0002_V1_Stim2_Stim3	19	intermediate	55	intermediate	0.118926	0.3304096	1	2	2
BA20191118image0002_V1_Stim2_Stim3	19	intermediate	56	single	NaN	NaN	1	2	2
BA20191118image0002_V1_Stim2_Stim3	19	intermediate	57	intermediate	0.141542	0.2460054	1	2	2
BA20191118image0002_V1_Stim2_Stim3	19	intermediate	59	single	0.190602	0.1167047	1	2	2
BA20191118image0002_V1_Stim2_Stim3	20	intermediate	21	intermediate	-0.005064	0.9675596	1	2	2
BA20191118image0002_V1_Stim2_Stim3	20	intermediate	30	single	-0.046287	0.7099334	1	2	2
BA20191118image0002_V1_Stim2_Stim3	20	intermediate	31	single	0.210129	0.08787388	1	2	2
BA20191118image0002_V1_Stim2_Stim3	20	intermediate	32	single	-0.018407	0.8824655	1	2	2
BA20191118image0002_V1_Stim2_Stim3	20	intermediate	33	single	-0.000333	0.9978684	2	2	1
BA20191118image0002_V1_Stim2_Stim3	20	intermediate	34	single	0.151554	0.2173094	2	2	1
BA20191118image0002_V1_Stim2_Stim3	20	intermediate	43	single	-0.02915	0.81486	1	2	2
BA20191118image0002_V1_Stim2_Stim3	20	intermediate	44	single	-0.025117	0.840109	2	2	1
BA20191118image0002_V1_Stim2_Stim3	20	intermediate	5	intermediate	-0.083107	0.5037408	1	2	2
BA20191118image0002_V1_Stim2_Stim3	20	intermediate	51	single	0.106471	0.3874979	1	2	2
BA20191118image0002_V1_Stim2_Stim3	20	intermediate	52	single	-0.101927	0.4117897	1	2	2
BA20191118image0002_V1_Stim2_Stim3	20	intermediate	55	intermediate	-0.127499	0.30386	1	2	2
BA20191118image0002_V1_Stim2_Stim3	20	intermediate	56	single	NaN	NaN	1	2	2
BA20191118image0002_V1_Stim2_Stim3	20	intermediate	57	intermediate	-0.028692	0.8177157	1	2	2
BA20191118image0002_V1_Stim2_Stim3	20	intermediate	59	single	0.012991	0.9169031	1	2	2
BA20191118image0002_V1_Stim2_Stim3	21	intermediate	30	single	0.203178	0.09405048	1	2	2
BA20191118image0002_V1_Stim2_Stim3	21	intermediate	31	single	-0.046236	0.7081039	1	2	2
BA20191118image0002_V1_Stim2_Stim3	21	intermediate	32	single	0.25397	0.03522564	1	2	2
BA20191118image0002_V1_Stim2_Stim3	21	intermediate	33	single	0.149331	0.2207048	2	2	1
BA20191118image0002_V1_Stim2_Stim3	21	intermediate	34	single	0.005893	0.9619567	2	2	1
BA20191118image0002_V1_Stim2_Stim3	21	intermediate	43	single	-0.153181	0.2123534	1	2	2
BA20191118image0002_V1_Stim2_Stim3	21	intermediate	44	single	-0.02251	0.8543339	2	2	1
BA20191118image0002_V1_Stim2_Stim3	21	intermediate	5	intermediate	0.277879	0.02078861	1	2	2
BA20191118image0002_V1_Stim2_Stim3	21	intermediate	51	single	0.034734	0.776917	1	2	2
BA20191118image0002_V1_Stim2_Stim3	21	intermediate	52	single	0.242588	0.04460311	1	2	2
BA20191118image0002_V1_Stim2_Stim3	21	intermediate	55	intermediate	0.14024	0.250419	1	2	2
BA20191118image0002_V1_Stim2_Stim3	21	intermediate	56	single	NaN	NaN	1	2	2
BA20191118image0002_V1_Stim2_Stim3	21	intermediate	57	intermediate	0.106191	0.3887561	1	2	2
BA20191118image0002_V1_Stim2_Stim3	21	intermediate	59	single	0.169416	0.1640296	1	2	2
BA20191118image0002_V1_Stim2_Stim3	30	single	31	single	0.047566	0.7000975	1	2	2
BA20191118image0002_V1_Stim2_Stim3	30	single	32	single	0.242841	0.04437428	1	2	2
BA20191118image0002_V1_Stim2_Stim3	30	single	33	single	0.03242	0.7914322	2	2	1
BA20191118image0002_V1_Stim2_Stim3	30	single	34	single	-0.080696	0.5130064	2	2	1
BA20191118image0002_V1_Stim2_Stim3	30	single	43	single	0.003153	0.9796426	1	2	2
BA20191118image0002_V1_Stim2_Stim3	30	single	44	single	0.135857	0.2656788	2	2	1
BA20191118image0002_V1_Stim2_Stim3	30	single	5	intermediate	0.106868	0.3821175	1	2	2
BA20191118image0002_V1_Stim2_Stim3	30	single	51	single	0.058848	0.6310017	1	2	2
BA20191118image0002_V1_Stim2_Stim3	30	single	52	single	0.051761	0.6727393	1	2	2
BA20191118image0002_V1_Stim2_Stim3	30	single	55	intermediate	0.174285	0.1520685	1	2	2
BA20191118image0002_V1_Stim2_Stim3	30	single	56	single	NaN	NaN	1	2	2
BA20191118image0002_V1_Stim2_Stim3	30	single	57	intermediate	0.13041	0.2891524	1	2	2
BA20191118image0002_V1_Stim2_Stim3	30	single	59	single	0.129126	0.2903116	1	2	2
BA20191118image0002_V1_Stim2_Stim3	31	single	32	single	-0.037838	0.7593398	1	2	2
BA20191118image0002_V1_Stim2_Stim3	31	single	33	single	0.272093	0.02478947	2	2	1
BA20191118image0002_V1_Stim2_Stim3	31	single	34	single	-0.159645	0.1934577	2	2	1
BA20191118image0002_V1_Stim2_Stim3	31	single	43	single	-0.029517	0.8111484	1	2	2
BA20191118image0002_V1_Stim2_Stim3	31	single	44	single	0.016381	0.8945224	2	2	1
BA20191118image0002_V1_Stim2_Stim3	31	single	5	intermediate	0.008917	0.9424647	1	2	2
BA20191118image0002_V1_Stim2_Stim3	31	single	51	single	-0.1082	0.3761784	1	2	2
BA20191118image0002_V1_Stim2_Stim3	31	single	52	single	0.051458	0.6768695	1	2	2
BA20191118image0002_V1_Stim2_Stim3	31	single	55	intermediate	0.056515	0.6471257	1	2	2
BA20191118image0002_V1_Stim2_Stim3	31	single	56	single	NaN	NaN	1	2	2
BA20191118image0002_V1_Stim2_Stim3	31	single	57	intermediate	-0.223807	0.06655181	1	2	2
BA20191118image0002_V1_Stim2_Stim3	31	single	59	single	-0.020336	0.8692535	1	2	2
BA20191118image0002_V1_Stim2_Stim3	32	single	33	single	0.214386	0.07690654	2	2	1
BA20191118image0002_V1_Stim2_Stim3	32	single	34	single	0.157224	0.2003893	2	2	1
BA20191118image0002_V1_Stim2_Stim3	32	single	43	single	0.041122	0.7391675	1	2	2
BA20191118image0002_V1_Stim2_Stim3	32	single	44	single	0.224777	0.06332964	2	2	1
BA20191118image0002_V1_Stim2_Stim3	32	single	5	intermediate	0.377887	0.001368517	1	2	2
BA20191118image0002_V1_Stim2_Stim3	32	single	51	single	0.16635	0.1719081	1	2	2
BA20191118image0002_V1_Stim2_Stim3	32	single	52	single	0.307924	0.01005456	1	2	2
BA20191118image0002_V1_Stim2_Stim3	32	single	55	intermediate	0.460502	6.848831e-05	1	2	2
BA20191118image0002_V1_Stim2_Stim3	32	single	56	single	NaN	NaN	1	2	2
BA20191118image0002_V1_Stim2_Stim3	32	single	57	intermediate	0.165273	0.1780143	1	2	2
BA20191118image0002_V1_Stim2_Stim3	32	single	59	single	0.068528	0.5758258	1	2	2
BA20191118image0002_V1_Stim2_Stim3	33	single	34	single	-0.134698	0.2734484	1	1	1
BA20191118image0002_V1_Stim2_Stim3	33	single	43	single	-0.140918	0.2517	2	1	2
BA20191118image0002_V1_Stim2_Stim3	33	single	44	single	0.202134	0.09579002	1	1	1
BA20191118image0002_V1_Stim2_Stim3	33	single	5	intermediate	0.140033	0.2511287	2	1	2
BA20191118image0002_V1_Stim2_Stim3	33	single	51	single	-0.027089	0.8251338	2	1	2
BA20191118image0002_V1_Stim2_Stim3	33	single	52	single	0.166376	0.1718387	2	1	2
BA20191118image0002_V1_Stim2_Stim3	33	single	55	intermediate	0.162377	0.1825227	2	1	2
BA20191118image0002_V1_Stim2_Stim3	33	single	56	single	NaN	NaN	2	1	2
BA20191118image0002_V1_Stim2_Stim3	33	single	57	intermediate	0.099004	0.42183	2	1	2
BA20191118image0002_V1_Stim2_Stim3	33	single	59	single	0.043366	0.723479	2	1	2
BA20191118image0002_V1_Stim2_Stim3	34	single	43	single	-0.061016	0.6211069	2	1	2
BA20191118image0002_V1_Stim2_Stim3	34	single	44	single	0.0372	0.7632798	1	1	1
BA20191118image0002_V1_Stim2_Stim3	34	single	5	intermediate	0.103617	0.4004201	2	1	2
BA20191118image0002_V1_Stim2_Stim3	34	single	51	single	0.072499	0.5538526	2	1	2
BA20191118image0002_V1_Stim2_Stim3	34	single	52	single	0.065857	0.593631	2	1	2
BA20191118image0002_V1_Stim2_Stim3	34	single	55	intermediate	-0.096445	0.4339881	2	1	2
BA20191118image0002_V1_Stim2_Stim3	34	single	56	single	NaN	NaN	2	1	2
BA20191118image0002_V1_Stim2_Stim3	34	single	57	intermediate	0.033851	0.7840464	2	1	2
BA20191118image0002_V1_Stim2_Stim3	34	single	59	single	0.024471	0.84298	2	1	2
BA20191118image0002_V1_Stim2_Stim3	43	single	44	single	-0.278792	0.02132336	2	2	1
BA20191118image0002_V1_Stim2_Stim3	43	single	5	intermediate	-0.171837	0.1611591	1	2	2
BA20191118image0002_V1_Stim2_Stim3	43	single	51	single	-0.167764	0.1682397	1	2	2
BA20191118image0002_V1_Stim2_Stim3	43	single	52	single	-0.046399	0.7071186	1	2	2
BA20191118image0002_V1_Stim2_Stim3	43	single	55	intermediate	-0.160532	0.1909613	1	2	2
BA20191118image0002_V1_Stim2_Stim3	43	single	56	single	NaN	NaN	1	2	2
BA20191118image0002_V1_Stim2_Stim3	43	single	57	intermediate	-0.082839	0.5018371	1	2	2
BA20191118image0002_V1_Stim2_Stim3	43	single	59	single	-0.131488	0.2851485	1	2	2
BA20191118image0002_V1_Stim2_Stim3	44	single	5	intermediate	0.054782	0.6548188	2	1	2
BA20191118image0002_V1_Stim2_Stim3	44	single	51	single	0.060715	0.6201891	2	1	2
BA20191118image0002_V1_Stim2_Stim3	44	single	52	single	0.201401	0.09702487	2	1	2
BA20191118image0002_V1_Stim2_Stim3	44	single	55	intermediate	0.232829	0.05419965	2	1	2
BA20191118image0002_V1_Stim2_Stim3	44	single	56	single	NaN	NaN	2	1	2
BA20191118image0002_V1_Stim2_Stim3	44	single	57	intermediate	0.017694	0.8861231	2	1	2
BA20191118image0002_V1_Stim2_Stim3	44	single	59	single	0.160116	0.1887726	2	1	2
BA20191118image0002_V1_Stim2_Stim3	5	intermediate	51	single	-0.098845	0.4190607	1	2	2
BA20191118image0002_V1_Stim2_Stim3	5	intermediate	52	single	0.145337	0.2334418	1	2	2
BA20191118image0002_V1_Stim2_Stim3	5	intermediate	55	intermediate	0.328618	0.005836158	1	2	2
BA20191118image0002_V1_Stim2_Stim3	5	intermediate	56	single	NaN	NaN	1	2	2
BA20191118image0002_V1_Stim2_Stim3	5	intermediate	57	intermediate	0.107745	0.3818109	1	2	2
BA20191118image0002_V1_Stim2_Stim3	5	intermediate	59	single	0.24213	0.04501908	1	2	2
BA20191118image0002_V1_Stim2_Stim3	51	single	52	single	-0.01462	0.9050938	1	2	2
BA20191118image0002_V1_Stim2_Stim3	51	single	55	intermediate	0.140804	0.2485006	1	2	2
BA20191118image0002_V1_Stim2_Stim3	51	single	56	single	NaN	NaN	1	2	2
BA20191118image0002_V1_Stim2_Stim3	51	single	57	intermediate	0.119049	0.3299091	1	2	2
BA20191118image0002_V1_Stim2_Stim3	51	single	59	single	-0.026851	0.8266474	1	2	2
BA20191118image0002_V1_Stim2_Stim3	52	single	55	intermediate	0.257682	0.03254847	1	2	2
BA20191118image0002_V1_Stim2_Stim3	52	single	56	single	NaN	NaN	1	2	2
BA20191118image0002_V1_Stim2_Stim3	52	single	57	intermediate	0.212575	0.08179035	1	2	2
BA20191118image0002_V1_Stim2_Stim3	52	single	59	single	0.219403	0.07008801	1	2	2
BA20191118image0002_V1_Stim2_Stim3	55	intermediate	56	single	NaN	NaN	1	2	2
BA20191118image0002_V1_Stim2_Stim3	55	intermediate	57	intermediate	0.173222	0.1577598	1	2	2
BA20191118image0002_V1_Stim2_Stim3	55	intermediate	59	single	0.280732	0.01946346	1	2	2
BA20191118image0002_V1_Stim2_Stim3	56	single	57	intermediate	NaN	NaN	1	2	2
BA20191118image0002_V1_Stim2_Stim3	56	single	59	single	NaN	NaN	1	2	2
BA20191118image0002_V1_Stim2_Stim3	57	intermediate	59	single	0.222163	0.06862688	1	2	2
BA20191121image0004_V1_Stim1_Stim2	10	single	17	single	0.008989	0.9604033	1	2	2
BA20191121image0004_V1_Stim1_Stim2	10	single	19	intermediate	-0.112861	0.5317453	1	2	2
BA20191121image0004_V1_Stim1_Stim2	10	single	23	mixture	0.06567	0.7165368	2	2	1
BA20191121image0004_V1_Stim1_Stim2	10	single	24	mixture	-0.135793	0.4511522	1	2	2
BA20191121image0004_V1_Stim1_Stim2	10	single	28	intermediate	0.141185	0.433208	1	2	2
BA20191121image0004_V1_Stim1_Stim2	10	single	30	single	0.134607	0.4551543	1	2	2
BA20191121image0004_V1_Stim1_Stim2	10	single	33	single	0.123662	0.4929466	1	2	2
BA20191121image0004_V1_Stim1_Stim2	10	single	34	single	0.18575	0.3006934	1	2	2
BA20191121image0004_V1_Stim1_Stim2	10	single	35	single	0.073576	0.6840694	1	2	2
BA20191121image0004_V1_Stim1_Stim2	10	single	36	single	-0.219265	0.2201996	1	2	2
BA20191121image0004_V1_Stim1_Stim2	10	single	37	single	-0.051606	0.7754809	1	2	2
BA20191121image0004_V1_Stim1_Stim2	10	single	41	single	-0.109563	0.5505591	1	2	2
BA20191121image0004_V1_Stim1_Stim2	10	single	47	mixture	0.15164	0.4073971	1	2	2
BA20191121image0004_V1_Stim1_Stim2	10	single	50	intermediate	-0.03698	0.8381071	1	2	2
BA20191121image0004_V1_Stim1_Stim2	10	single	52	mixture	0.052128	0.7732701	2	2	1
BA20191121image0004_V1_Stim1_Stim2	10	single	54	single	0.074364	0.6808599	1	2	2
BA20191121image0004_V1_Stim1_Stim2	10	single	57	single	-0.218001	0.2229374	1	2	2
BA20191121image0004_V1_Stim1_Stim2	10	single	9	single	0.222634	0.2130138	1	2	2
BA20191121image0004_V1_Stim1_Stim2	17	single	19	intermediate	0.085429	0.6309571	1	2	2
BA20191121image0004_V1_Stim1_Stim2	17	single	23	mixture	0.086633	0.6261331	2	2	1
BA20191121image0004_V1_Stim1_Stim2	17	single	24	mixture	0.037406	0.8336477	1	2	2
BA20191121image0004_V1_Stim1_Stim2	17	single	28	intermediate	-0.00866	0.9612327	1	2	2
BA20191121image0004_V1_Stim1_Stim2	17	single	30	single	-0.107949	0.5433989	1	2	2
BA20191121image0004_V1_Stim1_Stim2	17	single	33	single	0.243264	0.1656447	1	2	2
BA20191121image0004_V1_Stim1_Stim2	17	single	34	single	0.125188	0.4805349	1	2	2
BA20191121image0004_V1_Stim1_Stim2	17	single	35	single	0.196606	0.2650898	1	2	2
BA20191121image0004_V1_Stim1_Stim2	17	single	36	single	0.049525	0.7808981	1	2	2
BA20191121image0004_V1_Stim1_Stim2	17	single	37	single	-0.211793	0.2291849	1	2	2
BA20191121image0004_V1_Stim1_Stim2	17	single	41	single	0.25276	0.1558478	1	2	2
BA20191121image0004_V1_Stim1_Stim2	17	single	47	mixture	0.20133	0.2612221	1	2	2
BA20191121image0004_V1_Stim1_Stim2	17	single	50	intermediate	-0.048097	0.7870707	1	2	2
BA20191121image0004_V1_Stim1_Stim2	17	single	52	mixture	-0.165292	0.3501982	2	2	1
BA20191121image0004_V1_Stim1_Stim2	17	single	54	single	-0.103565	0.5599836	1	2	2
BA20191121image0004_V1_Stim1_Stim2	17	single	57	single	0.097477	0.5833946	1	2	2
BA20191121image0004_V1_Stim1_Stim2	17	single	9	single	0.190988	0.2792588	1	2	2
BA20191121image0004_V1_Stim1_Stim2	19	intermediate	23	mixture	-0.093692	0.5981635	2	2	1
BA20191121image0004_V1_Stim1_Stim2	19	intermediate	24	mixture	0.048389	0.7858079	1	2	2
BA20191121image0004_V1_Stim1_Stim2	19	intermediate	28	intermediate	0.065749	0.7118008	1	2	2
BA20191121image0004_V1_Stim1_Stim2	19	intermediate	30	single	0.196562	0.2651997	1	2	2
BA20191121image0004_V1_Stim1_Stim2	19	intermediate	33	single	-0.007127	0.9680915	1	2	2
BA20191121image0004_V1_Stim1_Stim2	19	intermediate	34	single	-0.056834	0.7495302	1	2	2
BA20191121image0004_V1_Stim1_Stim2	19	intermediate	35	single	0.206331	0.2416975	1	2	2
BA20191121image0004_V1_Stim1_Stim2	19	intermediate	36	single	-0.06816	0.7017059	1	2	2
BA20191121image0004_V1_Stim1_Stim2	19	intermediate	37	single	-0.01411	0.9368713	1	2	2
BA20191121image0004_V1_Stim1_Stim2	19	intermediate	41	single	0.125943	0.4849408	1	2	2
BA20191121image0004_V1_Stim1_Stim2	19	intermediate	47	mixture	0.229453	0.1989658	1	2	2
BA20191121image0004_V1_Stim1_Stim2	19	intermediate	50	intermediate	0.228523	0.1936204	1	2	2
BA20191121image0004_V1_Stim1_Stim2	19	intermediate	52	mixture	-0.022944	0.897516	2	2	1
BA20191121image0004_V1_Stim1_Stim2	19	intermediate	54	single	0.273144	0.1180514	1	2	2
BA20191121image0004_V1_Stim1_Stim2	19	intermediate	57	single	0.000827	0.9962983	1	2	2
BA20191121image0004_V1_Stim1_Stim2	19	intermediate	9	single	0.330667	0.05611971	1	2	2
BA20191121image0004_V1_Stim1_Stim2	23	mixture	24	mixture	0.584312	0.000285146	2	1	2
BA20191121image0004_V1_Stim1_Stim2	23	mixture	28	intermediate	0.08313	0.6402108	2	1	2
BA20191121image0004_V1_Stim1_Stim2	23	mixture	30	single	-0.356236	0.03865068	2	1	2
BA20191121image0004_V1_Stim1_Stim2	23	mixture	33	single	-0.178684	0.3119728	2	1	2
BA20191121image0004_V1_Stim1_Stim2	23	mixture	34	single	0.239316	0.1728362	2	1	2
BA20191121image0004_V1_Stim1_Stim2	23	mixture	35	single	0.20765	0.2386352	2	1	2
BA20191121image0004_V1_Stim1_Stim2	23	mixture	36	single	0.08736	0.6232307	2	1	2
BA20191121image0004_V1_Stim1_Stim2	23	mixture	37	single	-0.229675	0.1913222	2	1	2
BA20191121image0004_V1_Stim1_Stim2	23	mixture	41	single	0.021784	0.9042218	2	1	2
BA20191121image0004_V1_Stim1_Stim2	23	mixture	47	mixture	-0.024401	0.8927812	2	1	2
BA20191121image0004_V1_Stim1_Stim2	23	mixture	50	intermediate	0.09599	0.5891781	2	1	2
BA20191121image0004_V1_Stim1_Stim2	23	mixture	52	mixture	0.062106	0.727143	1	1	1
BA20191121image0004_V1_Stim1_Stim2	23	mixture	54	single	0.088582	0.6183574	2	1	2
BA20191121image0004_V1_Stim1_Stim2	23	mixture	57	single	-0.006925	0.9689926	2	1	2
BA20191121image0004_V1_Stim1_Stim2	23	mixture	9	single	-0.034873	0.8447709	2	1	2
BA20191121image0004_V1_Stim1_Stim2	24	mixture	28	intermediate	-0.169134	0.3389526	1	2	2
BA20191121image0004_V1_Stim1_Stim2	24	mixture	30	single	-0.090921	0.6090801	1	2	2
BA20191121image0004_V1_Stim1_Stim2	24	mixture	33	single	-0.101946	0.5661685	1	2	2
BA20191121image0004_V1_Stim1_Stim2	24	mixture	34	single	0.400935	0.01877655	1	2	2
BA20191121image0004_V1_Stim1_Stim2	24	mixture	35	single	0.346368	0.04478057	1	2	2
BA20191121image0004_V1_Stim1_Stim2	24	mixture	36	single	0.311027	0.07338087	1	2	2
BA20191121image0004_V1_Stim1_Stim2	24	mixture	37	single	-0.122722	0.4892882	1	2	2
BA20191121image0004_V1_Stim1_Stim2	24	mixture	41	single	-0.160703	0.3716442	1	2	2
BA20191121image0004_V1_Stim1_Stim2	24	mixture	47	mixture	0.02297	0.8990346	1	2	2
BA20191121image0004_V1_Stim1_Stim2	24	mixture	50	intermediate	0.460662	0.00611263	1	2	2
BA20191121image0004_V1_Stim1_Stim2	24	mixture	52	mixture	0.062073	0.7272824	2	2	1
BA20191121image0004_V1_Stim1_Stim2	24	mixture	54	single	0.171661	0.3316779	1	2	2
BA20191121image0004_V1_Stim1_Stim2	24	mixture	57	single	0.312176	0.07226883	1	2	2
BA20191121image0004_V1_Stim1_Stim2	24	mixture	9	single	0.039232	0.8256487	1	2	2
BA20191121image0004_V1_Stim1_Stim2	28	intermediate	30	single	0.071513	0.6877534	1	2	2
BA20191121image0004_V1_Stim1_Stim2	28	intermediate	33	single	-0.075325	0.67201	1	2	2
BA20191121image0004_V1_Stim1_Stim2	28	intermediate	34	single	-0.047006	0.7917929	1	2	2
BA20191121image0004_V1_Stim1_Stim2	28	intermediate	35	single	-0.029071	0.870357	1	2	2
BA20191121image0004_V1_Stim1_Stim2	28	intermediate	36	single	-0.158131	0.3717475	1	2	2
BA20191121image0004_V1_Stim1_Stim2	28	intermediate	37	single	0.111806	0.5290026	1	2	2
BA20191121image0004_V1_Stim1_Stim2	28	intermediate	41	single	-0.074245	0.681346	1	2	2
BA20191121image0004_V1_Stim1_Stim2	28	intermediate	47	mixture	-0.048217	0.7898866	1	2	2
BA20191121image0004_V1_Stim1_Stim2	28	intermediate	50	intermediate	-0.026849	0.8801901	1	2	2
BA20191121image0004_V1_Stim1_Stim2	28	intermediate	52	mixture	-0.000252	0.9988692	2	2	1
BA20191121image0004_V1_Stim1_Stim2	28	intermediate	54	single	-0.003536	0.9841644	1	2	2
BA20191121image0004_V1_Stim1_Stim2	28	intermediate	57	single	-0.107598	0.5447197	1	2	2
BA20191121image0004_V1_Stim1_Stim2	28	intermediate	9	single	0.116922	0.5101961	1	2	2
BA20191121image0004_V1_Stim1_Stim2	30	single	33	single	-0.023053	0.8970354	1	2	2
BA20191121image0004_V1_Stim1_Stim2	30	single	34	single	0.337723	0.05077075	1	2	2
BA20191121image0004_V1_Stim1_Stim2	30	single	35	single	0.233895	0.1830665	1	2	2
BA20191121image0004_V1_Stim1_Stim2	30	single	36	single	0.189815	0.2822778	1	2	2
BA20191121image0004_V1_Stim1_Stim2	30	single	37	single	0.439198	0.009357751	1	2	2
BA20191121image0004_V1_Stim1_Stim2	30	single	41	single	0.052239	0.7727971	1	2	2
BA20191121image0004_V1_Stim1_Stim2	30	single	47	mixture	0.222282	0.2137555	1	2	2
BA20191121image0004_V1_Stim1_Stim2	30	single	50	intermediate	0.466589	0.005408571	1	2	2
BA20191121image0004_V1_Stim1_Stim2	30	single	52	mixture	-0.010852	0.9514303	2	2	1
BA20191121image0004_V1_Stim1_Stim2	30	single	54	single	0.188788	0.2849378	1	2	2
BA20191121image0004_V1_Stim1_Stim2	30	single	57	single	-0.027395	0.8777753	1	2	2
BA20191121image0004_V1_Stim1_Stim2	30	single	9	single	0.144346	0.4153759	1	2	2
BA20191121image0004_V1_Stim1_Stim2	33	single	34	single	0.006491	0.970935	1	2	2
BA20191121image0004_V1_Stim1_Stim2	33	single	35	single	0.238319	0.1746855	1	2	2
BA20191121image0004_V1_Stim1_Stim2	33	single	36	single	0.191392	0.2782244	1	2	2
BA20191121image0004_V1_Stim1_Stim2	33	single	37	single	0.190076	0.2816041	1	2	2
BA20191121image0004_V1_Stim1_Stim2	33	single	41	single	-0.295527	0.09497015	1	2	2
BA20191121image0004_V1_Stim1_Stim2	33	single	47	mixture	0.306236	0.08304621	1	2	2
BA20191121image0004_V1_Stim1_Stim2	33	single	50	intermediate	-0.104149	0.5577622	1	2	2
BA20191121image0004_V1_Stim1_Stim2	33	single	52	mixture	-0.023393	0.8955217	2	2	1
BA20191121image0004_V1_Stim1_Stim2	33	single	54	single	0.189556	0.2829473	1	2	2
BA20191121image0004_V1_Stim1_Stim2	33	single	57	single	-0.108967	0.5395816	1	2	2
BA20191121image0004_V1_Stim1_Stim2	33	single	9	single	-0.148422	0.4021856	1	2	2
BA20191121image0004_V1_Stim1_Stim2	34	single	35	single	0.18933	0.2835314	1	2	2
BA20191121image0004_V1_Stim1_Stim2	34	single	36	single	0.405562	0.01732973	1	2	2
BA20191121image0004_V1_Stim1_Stim2	34	single	37	single	-0.010401	0.9534453	1	2	2
BA20191121image0004_V1_Stim1_Stim2	34	single	41	single	0.194833	0.2772448	1	2	2
BA20191121image0004_V1_Stim1_Stim2	34	single	47	mixture	0.237986	0.1823131	1	2	2
BA20191121image0004_V1_Stim1_Stim2	34	single	50	intermediate	0.29009	0.09606584	1	2	2
[truncated: 454 more rows]
