# Supplementary material for: Coordinated multiplexing of information about separate objects in visual cortex
Source: eLife. 2022 Nov 29;11:e76452. doi: 10.7554/eLife.76452 (PMC9708082; doi:10.7554/eLife.76452)
Supplement: Source data 1. — The file and folder names are informative regarding which analyses they relate to. Some analyses are based on multiple runs of the modeling code, with slight variations due to the probabilistic nature of the analysis. [file elife-76452-data1.zip › SourceData2022/correlations_considering_latency/Cohen3_adjacent_V1_30_230_bw20_alpha-ABspikes.csv]

BA20191111gabors0002_V1_1_Stim1_Stim2	intermediate	0	0	1	0	0	0	0	0	1	0	0	0	1	0	1	0	0	0	0	0	0	0	0	0	0	0	0	0	1	0	0	0	0	0	0	1	1	0	0	NaN	0	0	0	0	0	0	0	1
BA20191111gabors0002_V1_1_Stim1_Stim3	intermediate	0	1	0	1	0	0	1	0	1	0	0	0	1	0	0	0	0	0	0	0	0	0	0	0	0	0	0	0	0	0	0	0	0	0	0	0	0	1	0	0	0	0	0	0	0	0	0	0
BA20191111gabors0002_V1_27_Stim2_Stim3	mixture	0	0	1	1	0	2	10	0	0	10	6	0	8	2	6	6	1	1	10	8	3	0	0	0	1	2	3	NaN	0	2	12	0	4	0	3	0	15	8	1	7	2	0	5	0	1	0	14	10
BA20191111gabors0002_V1_3_Stim1_Stim2	single	35	31	34	23	28	22	26	24	21	32	19	19	25	24	25	20	34	20	27	25	21	43	24	34	27	17	25	23	25	41	36	27	22	18	34	22	28	24	32	38	25	34	24	31	23	26	18	20
BA20191111gabors0002_V1_3_Stim1_Stim3	single	42	31	27	23	29	30	39	31	30	32	31	33	32	38	33	39	31	38	30	36	25	25	40	30	31	34	26	39	40	38	41	38	34	32	37	27	44	37	35	40	40	36	42	37	28	38	30	50
BA20191111gabors0002_V1_3_Stim2_Stim3	single	38	39	32	32	42	40	36	NaN	27	34	36	46	41	38	37	49	42	40	40	47	36	44	44	50	43	31	35	45	46	40	49	44	35	45	37	41	37	42	32	32	30	39	32	38	40	33	51	34
BA20191111gabors0002_V1_38_Stim1_Stim2	intermediate	1	1	2	2	4	1	0	5	NaN	1	3	4	2	1	2	1	2	1	3	0	4	1	2	1	1	0	1	2	1	0	2	NaN	2	1	1	1	0	0	5	5	4	2	2	5	2	2	0	3
BA20191111gabors0002_V1_38_Stim2_Stim3	intermediate	1	2	2	1	3	2	2	2	7	4	1	4	2	3	3	2	1	1	0	3	1	3	1	3	4	2	2	4	7	7	3	1	2	1	2	2	1	3	2	3	3	2	0	1	1	1	0	2
BA20191111gabors0002_V1_39_Stim1_Stim3	single	19	15	11	16	5	15	17	16	20	11	12	13	10	20	14	17	23	15	16	11	14	18	16	15	12	15	6	13	11	14	18	13	12	26	19	13	17	7	8	13	18	15	21	10	22	13	18	16
BA20191111gabors0002_V1_39_Stim2_Stim3	single	13	11	14	20	22	11	14	14	5	17	8	11	14	22	5	21	16	21	12	20	13	11	17	16	17	14	19	17	25	23	22	15	13	14	26	21	12	17	9	13	20	18	13	12	11	13	13	17
BA20191111gabors0002_V1_4_Stim2_Stim3	single	0	0	1	0	0	0	0	0	1	1	0	0	0	0	0	1	0	0	0	0	0	0	0	0	1	2	0	0	1	1	1	0	1	0	1	0	0	0	0	0	0	0	1	0	0	0	1	0
BA20191111gabors0002_V1_41_Stim1_Stim3	single	70	65	66	68	63	54	64	61	64	66	56	61	60	80	67	78	64	65	63	72	58	68	67	52	65	69	59	55	66	78	54	84	64	72	72	65	75	53	67	74	65	63	58	66	68	71	60	59
BA20191111gabors0002_V1_41_Stim2_Stim3	single	57	61	69	51	75	58	62	58	54	53	56	47	53	59	53	72	56	51	49	65	54	63	65	65	72	61	63	54	74	65	64	67	62	58	61	58	63	63	55	71	67	61	69	57	60	65	69	48
BA20191111gabors0002_V1_42_Stim1_Stim2	intermediate	1	0	0	0	0	0	1	1	1	0	0	0	0	0	0	0	0	0	1	0	0	0	0	1	1	0	0	0	0	0	1	1	0	0	0	0	0	0	0	1	0	0	0	0	1	0	NaN	0
BA20191111gabors0002_V1_42_Stim1_Stim3	intermediate	2	0	0	0	1	1	1	1	0	1	0	1	0	0	2	0	1	1	0	0	0	0	1	0	0	0	2	1	0	0	0	0	1	0	1	0	0	0	1	0	0	1	1	0	0	1	1	1
BA20191111gabors0002_V1_42_Stim2_Stim3	intermediate	0	1	0	0	0	1	0	0	0	1	0	0	0	0	0	0	1	1	0	0	0	1	0	0	0	0	0	1	1	0	NaN	1	1	0	0	0	0	NaN	0	0	0	0	0	0	0	0	0	0
BA20191111gabors0002_V1_44_Stim1_Stim3	single	24	19	18	23	18	15	21	19	15	17	15	25	13	20	25	21	25	13	17	16	18	13	16	21	6	19	18	12	14	17	18	15	12	15	10	17	21	16	11	16	17	19	16	18	17	18	12	25
BA20191111gabors0002_V1_44_Stim2_Stim3	single	26	22	25	22	20	26	18	18	21	17	23	19	15	25	13	21	20	21	19	17	18	20	21	19	18	16	25	27	32	23	18	19	24	19	24	15	26	20	23	28	13	21	16	22	26	16	23	24
BA20191111gabors0002_V1_45_Stim2_Stim3	outside	0	0	0	0	0	0	0	0	0	0	0	0	0	0	0	0	0	0	0	0	0	0	0	0	0	0	0	0	0	0	0	0	0	0	0	0	0	0	0	0	0	0	0	0	0	0	0	0
BA20191111gabors0002_V1_46_Stim2_Stim3	single	32	29	29	23	19	30	30	26	25	30	23	25	22	29	25	32	29	23	17	27	17	21	30	25	32	19	24	25	NaN	34	32	39	26	32	28	30	27	25	20	23	29	28	20	27	26	27	35	31
BA20191111gabors0002_V1_47_Stim1_Stim3	mixture	0	0	0	0	0	0	0	0	0	0	0	0	0	0	0	0	0	0	0	0	0	0	0	0	0	0	0	0	0	0	0	0	0	0	0	0	0	0	0	0	0	0	0	0	0	0	0	NaN
BA20191111gabors0002_V1_47_Stim2_Stim3	mixture	0	0	0	0	0	0	0	0	0	0	0	0	0	0	0	0	0	0	0	0	0	0	0	0	0	0	0	0	0	0	0	0	0	0	0	0	0	0	0	0	0	0	0	0	0	0	0	0
BA20191111gabors0002_V1_48_Stim1_Stim2	single	18	17	13	19	15	13	17	24	8	16	10	9	16	16	12	7	14	19	18	14	21	13	17	18	10	21	12	16	22	9	13	18	16	21	25	11	16	11	16	20	17	13	15	16	12	9	10	12
BA20191111gabors0002_V1_49_Stim1_Stim3	intermediate	0	0	0	0	0	0	0	0	0	0	0	0	0	0	0	0	0	0	0	0	0	0	0	0	0	0	0	0	0	0	0	0	0	0	0	0	0	0	0	0	0	0	0	0	0	0	0	0
BA20191111gabors0002_V1_49_Stim2_Stim3	intermediate	0	0	0	0	0	0	0	0	0	0	0	0	0	0	0	0	0	0	0	0	0	0	0	0	0	0	0	0	0	0	0	0	0	0	0	0	0	NaN	0	0	0	0	0	0	0	0	0	0
BA20191111gabors0002_V1_51_Stim2_Stim3	single	10	12	14	11	14	14	6	8	9	9	6	12	10	6	8	8	10	10	12	11	8	6	12	11	18	7	13	12	16	11	7	17	14	11	14	15	12	11	9	9	13	6	11	9	12	11	11	7
BA20191111gabors0002_V1_52_Stim1_Stim2	outside	23	34	34	25	30	31	30	30	23	31	29	35	29	26	18	29	27	24	33	19	17	23	30	18	32	34	22	25	32	25	24	22	27	27	33	28	24	26	19	24	27	24	30	27	27	37	26	24
BA20191111gabors0002_V1_52_Stim1_Stim3	outside	46	39	34	40	31	35	28	24	36	33	22	22	25	21	28	30	31	19	37	39	38	34	32	29	24	28	24	38	30	30	27	34	25	41	25	37	31	35	30	36	27	44	31	34	47	34	38	23
BA20191111gabors0002_V1_52_Stim2_Stim3	outside	31	34	27	28	31	29	25	31	26	38	36	28	35	24	32	24	24	20	25	26	21	39	26	41	30	22	32	27	44	24	42	25	39	28	30	23	29	23	31	33	32	27	33	35	35	26	28	20
BA20191111gabors0002_V1_53_Stim2_Stim3	single	0	0	1	0	0	0	0	0	0	0	0	0	0	0	0	0	0	0	0	0	0	0	0	0	0	0	0	0	0	1	0	NaN	0	0	0	0	0	0	0	0	1	0	0	0	0	0	1	0
BA20191111gabors0002_V1_56_Stim1_Stim2	single	1	1	2	1	4	3	2	1	0	0	3	4	0	0	1	0	1	0	2	1	3	0	1	2	0	0	1	1	1	0	1	2	0	0	0	1	1	0	0	1	0	0	0	1	0	0	0	4
BA20191111gabors0002_V1_56_Stim1_Stim3	single	2	2	2	6	6	2	1	0	4	2	1	3	3	2	2	2	2	5	2	4	1	5	0	1	0	2	2	5	2	5	2	2	3	2	4	0	0	3	2	1	0	3	4	0	5	3	0	6
BA20191111gabors0002_V1_57_Stim1_Stim2	intermediate	43	23	31	20	39	40	31	31	16	25	23	33	23	36	22	24	15	27	18	25	30	35	20	34	22	23	23	23	17	20	20	30	17	22	32	17	32	28	24	37	22	23	14	42	47	16	23	27
BA20191111gabors0002_V1_57_Stim1_Stim3	intermediate	71	60	54	59	62	58	55	49	51	50	45	54	47	71	49	56	60	37	52	57	33	63	43	52	46	45	49	72	55	46	37	62	67	54	37	51	60	48	57	51	44	NaN	55	50	59	65	47	55
BA20191111gabors0002_V1_57_Stim2_Stim3	intermediate	52	61	55	54	50	55	51	35	49	63	32	44	46	59	48	52	42	36	47	49	46	58	43	59	41	34	44	45	49	47	38	64	50	32	46	44	37	58	33	49	51	38	47	36	54	30	33	37
BA20191111gabors0002_V1_58_Stim1_Stim2	intermediate	1	0	1	0	1	1	0	0	0	0	0	0	0	0	0	0	0	0	0	0	0	0	0	0	0	0	0	0	0	0	0	0	1	1	1	0	0	2	0	1	0	0	0	1	NaN	0	0	1
BA20191111gabors0002_V1_58_Stim1_Stim3	intermediate	1	1	2	1	1	1	0	2	1	0	1	0	1	1	2	0	1	1	0	0	2	1	1	1	3	0	0	0	2	0	0	1	0	1	0	1	0	0	0	2	1	2	1	1	0	1	1	1
BA20191111gabors0002_V1_58_Stim2_Stim3	intermediate	2	0	1	1	0	1	0	0	2	2	0	0	1	NaN	1	3	2	0	0	0	1	1	0	0	2	0	1	1	1	0	0	2	0	0	0	0	1	1	0	0	2	0	1	1	0	0	0	0
BA20191111gabors0002_V1_7_Stim1_Stim2	intermediate	67	68	72	55	81	63	62	74	58	65	74	54	56	57	56	55	63	55	61	60	63	68	65	76	67	69	58	56	68	63	63	65	61	58	67	69	56	79	59	67	52	71	67	62	67	52	61	58
BA20191111gabors0002_V1_7_Stim2_Stim3	intermediate	64	70	54	52	61	56	62	58	57	41	63	51	55	62	65	66	62	59	61	57	54	59	57	56	63	52	60	62	65	71	63	65	55	62	51	57	60	51	48	62	64	60	62	49	46	43	63	55
BA20191111gabors0002_V1_8_Stim1_Stim2	single	0	1	0	0	1	0	0	1	1	0	0	1	0	0	0	0	0	1	0	1	0	1	1	1	0	0	0	0	0	1	0	0	0	0	1	NaN	0	0	1	1	0	NaN	1	1	0	NaN	0	1
BA20191111gabors0002_V1_9_Stim1_Stim3	outside	0	4	7	7	5	6	6	9	11	4	13	11	3	3	13	12	7	7	2	4	8	7	4	11	10	12	7	9	5	12	13	5	12	5	6	3	13	7	6	10	5	5	6	11	8	10	5	9
BA20191111gabors0003_V1_26_Stim1_Stim2	mixture	71	37	31	25	39	12	51	8	24	30	31	21	41	27	46	29	52	35	59	35	23	5	34	41	41	20	15	25	35	39	34	44	15	18	34	36	36	17	42	20	18	31	19	2	29	5	25	48
BA20191111gabors0003_V1_26_Stim1_Stim3	mixture	29	5	16	3	26	25	15	25	42	45	19	27	35	45	25	32	51	24	35	3	8	NaN	26	42	42	45	1	31	20	54	21	19	10	16	23	38	29	29	63	23	23	9	36	32	46	18	33	21
BA20191111gabors0003_V1_3_Stim1_Stim2	single	25	29	36	34	21	18	23	30	30	24	24	24	28	24	29	26	28	41	24	42	30	45	26	35	28	20	40	36	23	24	29	28	28	25	20	17	36	36	25	43	18	28	22	36	34	42	32	34
BA20191111gabors0003_V1_3_Stim1_Stim3	single	38	31	57	26	36	26	32	31	25	28	32	23	36	22	20	24	24	23	27	30	21	28	43	31	31	24	27	42	35	30	42	41	40	35	42	26	39	45	41	28	26	40	32	21	18	23	44	32
BA20191111gabors0003_V1_40_Stim1_Stim2	intermediate	0	0	0	3	0	0	0	2	0	2	2	1	1	NaN	2	0	4	0	1	0	1	1	0	0	1	0	0	1	0	0	1	1	0	1	0	0	1	1	0	2	0	0	2	0	1	1	0	1
BA20191111gabors0003_V1_40_Stim2_Stim3	intermediate	1	2	2	0	2	3	2	2	1	2	2	1	0	3	1	1	3	0	NaN	3	2	1	2	NaN	1	3	0	1	0	1	1	1	1	1	1	0	2	3	0	1	0	1	2	1	1	0	0	0
BA20191111gabors0003_V1_44_Stim1_Stim3	single	13	17	16	20	17	16	13	21	12	16	13	15	9	13	12	19	13	13	22	14	17	19	18	26	13	14	24	16	16	21	24	5	24	14	14	16	11	21	21	11	15	19	17	22	26	9	21	22
BA20191111gabors0003_V1_44_Stim2_Stim3	single	18	18	18	19	20	17	28	13	14	16	13	18	9	15	12	19	27	13	14	20	19	19	18	24	15	18	15	23	22	12	16	13	14	23	19	26	13	16	19	16	12	9	NaN	24	34	23	NaN	17
BA20191111gabors0003_V1_49_Stim1_Stim2	single	16	14	10	13	16	17	15	14	13	8	13	12	21	21	22	7	14	17	15	13	10	16	10	22	21	10	14	16	11	17	24	18	14	11	16	15	17	16	10	19	22	11	13	12	32	8	24	NaN
BA20191111gabors0003_V1_49_Stim2_Stim3	single	19	17	16	12	16	17	20	19	13	15	14	20	14	13	14	12	17	15	10	22	13	21	18	22	20	29	14	14	28	14	18	13	18	25	9	22	12	16	17	18	19	18	NaN	23	24	17	NaN	12
BA20191111gabors0003_V1_55_Stim1_Stim2	intermediate	2	2	1	0	0	1	4	4	1	2	0	1	2	1	0	0	1	3	1	1	0	4	1	0	2	2	1	1	0	0	1	4	3	0	2	0	1	1	3	1	NaN	0	0	1	0	1	1	3
BA20191111gabors0003_V1_55_Stim1_Stim3	intermediate	2	0	0	3	2	3	0	1	2	1	1	2	3	0	0	2	2	0	1	1	0	1	2	3	3	1	1	1	0	4	2	3	2	3	2	5	1	5	0	2	2	4	1	1	3	2	2	0
BA20191111gabors0003_V1_56_Stim1_Stim2	mixture	38	27	26	39	17	25	31	42	19	22	27	19	22	32	22	22	13	32	22	12	13	17	18	12	24	24	26	13	18	13	28	31	20	9	18	24	28	22	27	31	31	26	22	22	29	40	31	19
BA20191111gabors0003_V1_56_Stim1_Stim3	mixture	41	38	32	49	28	40	46	36	42	29	31	33	40	29	33	33	34	21	40	24	33	22	31	33	30	33	36	28	22	37	36	39	32	42	36	35	34	51	28	35	42	52	31	51	38	29	30	33
BA20191111gabors0003_V1_56_Stim2_Stim3	mixture	28	41	57	44	47	40	40	47	33	32	39	47	45	36	43	31	43	55	39	37	37	50	43	44	29	46	38	31	38	20	44	54	33	32	32	44	37	37	50	49	26	33	41	47	32	41	NaN	44
BA20191111gabors0003_V1_57_Stim1_Stim3	intermediate	0	1	0	0	0	0	0	1	1	1	0	1	1	1	0	0	0	0	0	0	0	1	0	0	1	0	1	0	1	0	0	1	0	0	0	0	0	1	0	0	0	1	0	1	1	0	1	0
BA20191111gabors0003_V1_7_Stim1_Stim2	intermediate	69	59	59	62	51	55	43	48	55	61	51	60	60	64	51	62	61	65	56	54	59	60	57	54	57	51	56	62	61	45	71	53	51	53	37	54	65	50	48	65	54	59	53	53	65	68	60	47
BA20191111gabors0003_V1_7_Stim1_Stim3	intermediate	44	44	41	46	47	44	56	42	39	45	46	37	47	48	35	39	52	48	50	34	43	39	46	40	41	40	41	39	42	41	46	50	54	46	40	49	50	54	37	42	46	51	33	51	43	34	43	46
BA20191111gabors0003_V1_7_Stim2_Stim3	intermediate	51	58	59	47	58	42	50	51	46	56	57	38	57	58	55	47	50	38	57	57	53	63	55	54	52	52	49	46	60	47	49	47	55	35	52	46	54	41	42	46	44	34	47	56	41	55	NaN	42
BA20191112gabors0001_V1_1_Stim1_Stim2	single	13	12	13	15	11	9	16	17	13	16	9	12	8	7	13	11	10	8	11	9	16	10	12	6	8	8	16	5	7	11	13	18	12	9	13	7	7	17	10	10	9	13	8	10	24	10	9	9
BA20191112gabors0001_V1_1_Stim1_Stim3	single	16	13	9	20	13	10	7	13	13	12	11	10	15	12	12	14	8	8	13	12	10	12	12	14	8	17	16	12	7	12	8	14	10	10	14	8	13	7	15	12	17	18	15	12	13	12	14	13
BA20191112gabors0001_V1_25_Stim1_Stim3	mixture	22	12	0	16	17	6	21	10	25	7	11	2	20	16	8	9	10	16	6	7	11	5	8	17	8	28	2	4	4	4	7	10	10	2	22	5	6	7	3	16	3	8	23	22	8	28	6	16
BA20191112gabors0001_V1_25_Stim2_Stim3	mixture	23	16	9	5	21	11	20	16	26	13	21	3	11	39	45	17	4	17	7	2	9	8	8	14	3	5	2	13	10	3	6	13	8	6	10	7	5	6	34	21	11	12	35	23	35	26	30	22
BA20191112gabors0001_V1_3_Stim1_Stim3	outside	49	34	29	37	28	31	35	29	39	28	35	40	27	27	33	44	32	30	34	30	36	58	43	44	32	47	28	32	35	41	33	42	38	46	49	36	40	35	33	33	38	48	50	46	32	26	27	37
BA20191112gabors0001_V1_37_Stim1_Stim2	mixture	2	0	2	2	2	0	2	2	2	1	3	3	2	1	1	2	0	2	3	6	1	1	0	1	1	0	3	2	0	0	1	2	0	1	4	0	0	1	1	1	0	5	3	1	2	0	2	1
BA20191112gabors0001_V1_37_Stim2_Stim3	mixture	0	1	2	3	0	4	2	3	2	1	2	0	2	3	3	2	0	2	1	0	1	3	3	5	3	3	7	2	2	3	3	NaN	1	3	2	0	2	2	2	1	2	0	2	1	3	3	1	0
BA20191112gabors0001_V1_38_Stim1_Stim2	mixture	22	20	17	17	15	15	20	17	17	22	7	11	15	14	21	12	19	13	14	12	10	11	16	29	19	18	13	14	19	14	16	6	12	18	8	16	10	9	17	11	17	20	11	17	15	10	15	16
BA20191112gabors0001_V1_38_Stim1_Stim3	mixture	20	17	13	13	15	13	19	11	17	15	16	15	21	12	13	20	16	13	12	18	18	21	14	13	8	14	12	5	16	12	11	8	5	15	12	12	11	10	15	11	14	14	11	17	18	10	9	14
BA20191112gabors0001_V1_38_Stim2_Stim3	mixture	10	15	12	14	18	11	13	11	15	17	14	18	13	8	9	11	11	17	13	9	13	12	11	10	14	12	17	9	8	12	14	9	10	6	15	13	16	10	18	13	15	19	13	12	12	10	10	9
BA20191112gabors0001_V1_39_Stim1_Stim2	outside	0	0	0	0	0	0	0	0	0	0	0	0	0	0	0	0	0	0	0	0	0	0	0	0	0	0	0	0	0	0	0	0	0	0	0	0	0	0	0	0	0	0	0	0	0	0	0	0
BA20191112gabors0001_V1_39_Stim1_Stim3	outside	0	0	0	0	0	0	0	0	0	0	0	0	0	0	0	0	0	0	0	0	0	0	0	0	0	0	0	0	0	0	0	0	0	0	0	0	0	0	0	0	0	0	0	0	0	0	0	0
BA20191112gabors0001_V1_40_Stim1_Stim2	outside	78	68	62	71	67	60	86	59	66	65	56	70	62	57	69	58	58	52	60	65	53	62	56	68	57	63	62	64	65	75	62	65	71	59	66	59	65	68	56	65	68	60	60	63	57	72	67	71
BA20191112gabors0001_V1_40_Stim1_Stim3	outside	74	53	69	64	63	58	60	55	52	55	61	65	80	61	73	69	52	53	48	67	67	58	60	72	48	65	58	56	56	67	44	56	65	55	51	66	52	58	64	60	65	71	68	69	62	67	70	60
BA20191112gabors0001_V1_40_Stim2_Stim3	outside	53	55	44	40	34	46	64	47	53	47	42	42	60	41	48	36	41	44	62	43	35	38	50	49	41	37	39	44	46	48	40	44	47	38	50	46	40	39	47	44	44	49	55	47	50	42	46	38
BA20191112gabors0001_V1_43_Stim1_Stim3	single	13	9	10	12	12	9	6	5	9	8	10	5	5	7	4	6	8	5	6	12	8	7	6	11	3	12	9	4	5	5	11	10	5	6	5	6	10	5	7	6	5	13	5	6	8	1	10	9
BA20191112gabors0001_V1_43_Stim2_Stim3	single	10	9	11	6	9	13	9	13	7	17	8	10	11	5	9	4	13	6	10	9	7	6	7	7	4	6	9	7	8	10	9	5	8	9	8	9	9	13	11	9	6	11	5	6	10	9	5	4
BA20191112gabors0001_V1_44_Stim1_Stim2	mixture	0	0	0	0	0	0	0	0	0	0	0	0	0	0	0	0	0	0	0	0	0	0	0	0	0	0	0	0	0	0	0	0	0	0	0	0	0	0	0	0	0	0	0	0	0	0	0	0
BA20191112gabors0001_V1_45_Stim1_Stim2	single	39	30	25	27	28	24	44	30	34	28	28	32	31	35	23	29	18	23	37	20	23	23	27	23	26	31	27	24	21	34	30	27	23	24	22	25	19	24	25	31	30	36	23	33	18	27	25	27
BA20191112gabors0001_V1_45_Stim1_Stim3	single	30	35	28	27	25	29	35	22	32	29	35	33	38	22	38	22	26	23	38	28	33	27	28	29	25	38	22	24	26	27	22	24	27	25	30	21	33	27	19	31	32	31	26	41	36	20	20	27
BA20191112gabors0001_V1_45_Stim2_Stim3	single	26	19	33	25	20	23	25	22	19	21	17	23	14	18	18	19	20	18	19	19	18	19	22	17	20	14	18	20	17	22	22	22	21	17	24	21	20	15	18	20	17	23	17	22	20	10	12	25
BA20191112gabors0001_V1_46_Stim1_Stim2	outside	0	0	0	0	0	0	0	0	0	0	0	0	0	0	0	0	0	0	0	0	0	0	0	0	0	0	0	0	0	0	0	0	0	0	0	0	0	0	0	0	0	0	0	0	0	0	0	0
BA20191112gabors0001_V1_46_Stim1_Stim3	outside	0	0	0	0	0	0	0	0	0	0	0	0	0	0	0	0	0	0	0	0	0	0	0	0	0	0	0	0	0	0	0	0	0	0	0	0	0	0	0	0	0	0	0	0	0	0	0	0
BA20191112gabors0001_V1_47_Stim1_Stim3	single	11	13	18	20	12	18	14	14	16	13	13	10	19	11	19	13	13	12	13	12	13	16	7	17	9	17	13	12	9	15	13	19	15	10	12	13	12	11	15	18	9	19	15	20	17	6	14	7
BA20191112gabors0001_V1_47_Stim2_Stim3	single	16	12	14	9	11	12	11	12	13	17	16	14	17	10	11	10	13	22	20	14	9	7	10	7	14	14	9	17	11	21	17	16	11	15	16	19	19	17	19	21	17	17	20	12	18	22	11	10
BA20191112gabors0001_V1_48_Stim1_Stim2	mixture	0	0	0	0	0	0	0	0	0	0	0	0	0	0	0	0	0	0	0	0	0	0	0	0	0	0	0	0	0	0	0	0	0	0	0	0	0	0	0	0	0	0	0	0	0	0	0	0
BA20191112gabors0001_V1_49_Stim1_Stim2	intermediate	27	26	30	27	27	19	40	32	26	37	21	30	19	23	40	32	25	25	23	29	19	34	36	15	19	26	23	31	24	27	15	29	26	15	29	24	20	22	23	16	34	22	24	22	48	21	24	28
BA20191112gabors0001_V1_49_Stim2_Stim3	intermediate	28	31	28	25	22	19	28	41	31	23	30	34	20	22	17	23	19	21	23	21	16	28	18	28	24	18	24	20	24	28	14	26	26	15	26	22	24	28	30	22	18	33	28	17	23	20	23	20
BA20191112gabors0001_V1_50_Stim1_Stim2	single	0	0	0	0	0	0	0	0	0	0	0	0	0	0	0	0	0	0	0	0	0	0	0	0	0	0	0	0	0	0	0	0	0	0	0	0	0	0	0	0	0	0	0	0	0	0	0	0
BA20191112gabors0001_V1_50_Stim2_Stim3	single	0	0	0	0	0	0	0	0	0	1	1	0	0	0	0	0	0	0	0	0	0	0	0	0	0	0	0	0	0	0	0	0	0	0	0	0	0	0	0	0	0	0	0	0	0	0	0	0
BA20191112gabors0001_V1_51_Stim1_Stim2	mixture	7	6	4	1	2	3	4	1	9	3	4	4	6	2	5	2	3	3	3	4	5	5	4	2	5	4	5	6	1	7	2	5	1	1	5	2	5	5	0	2	3	6	6	4	4	12	4	3
BA20191112gabors0001_V1_53_Stim1_Stim2	single	NaN	0	2	4	2	1	NaN	NaN	3	NaN	0	4	2	3	2	3	1	1	2	2	2	2	2	0	1	3	2	NaN	0	2	0	3	0	1	2	2	1	1	2	1	2	0	2	2	3	2	1	5
BA20191112gabors0001_V1_53_Stim1_Stim3	single	6	5	4	5	1	3	3	2	5	2	2	5	6	4	2	5	1	NaN	3	3	5	1	1	4	3	3	1	2	1	0	0	3	2	1	3	6	4	3	1	4	2	0	2	7	1	2	3	1
BA20191112gabors0001_V1_54_Stim1_Stim2	mixture	46	45	46	44	37	32	57	42	30	47	34	44	24	49	35	34	35	39	42	42	35	33	34	49	25	46	42	42	38	31	31	34	28	23	31	36	26	29	36	27	50	40	39	37	40	22	35	45
BA20191112gabors0001_V1_54_Stim1_Stim3	mixture	59	67	61	56	35	41	58	40	52	43	53	52	48	64	54	51	53	48	41	38	54	53	35	32	38	50	52	49	38	56	45	49	46	49	56	65	43	38	47	56	49	44	50	50	45	41	52	43
BA20191112gabors0001_V1_54_Stim2_Stim3	mixture	51	54	64	57	39	29	42	56	34	54	47	51	43	48	44	49	40	46	48	36	25	44	47	46	34	42	34	45	40	43	43	36	30	38	38	54	52	31	39	39	34	40	48	46	40	34	40	32
BA20191112gabors0001_V1_55_Stim1_Stim3	single	2	1	1	0	0	0	1	1	1	0	0	0	0	NaN	0	0	1	2	1	0	2	1	0	1	1	0	1	1	0	1	1	0	0	0	1	1	1	0	0	0	0	1	2	0	1	0	1	1
BA20191112gabors0001_V1_56_Stim2_Stim3	single	7	8	7	6	8	6	12	2	6	7	6	9	11	6	7	5	5	8	13	10	3	7	9	7	7	7	8	7	4	8	11	7	12	4	13	6	9	5	8	6	9	3	10	5	7	5	9	8
BA20191112gabors0001_V1_7_Stim1_Stim2	single	71	68	60	59	54	61	68	62	70	56	56	65	59	66	72	56	52	61	55	64	61	66	55	61	47	60	59	76	52	63	57	54	67	55	58	64	58	65	43	51	67	67	66	63	52	50	64	67
BA20191112gabors0001_V1_7_Stim1_Stim3	single	50	53	46	46	49	49	58	52	49	45	40	55	51	60	45	53	48	59	42	52	56	42	50	45	53	49	53	49	41	58	37	59	62	60	46	57	52	43	35	50	46	55	45	50	32	41	45	44
BA20191112gabors0001_V1_7_Stim2_Stim3	single	74	55	48	44	47	45	65	44	65	51	61	47	51	51	60	50	52	42	62	60	44	51	46	59	55	54	43	62	50	57	47	56	54	56	47	58	51	55	42	47	40	39	49	42	57	47	50	50
BA20191112gabors0002_V1_10_Stim1_Stim2	single	2	1	4	2	1	4	2	4	2	3	1	1	5	0	2	3	5	2	1	0	2	2	5	3	1	0	1	0	0	1	3	0	1	1	2	2	0	2	2	2	2	3	0	1	0	2	4	0
BA20191112gabors0002_V1_10_Stim2_Stim3	single	3	4	1	1	3	2	0	1	2	1	4	2	0	1	0	3	1	0	1	0	2	3	3	1	2	2	1	1	1	3	2	4	3	1	0	0	0	0	0	0	0	0	2	1	2	0	1	2
BA20191112gabors0002_V1_13_Stim1_Stim2	single	19	13	18	12	20	20	9	10	14	12	12	10	12	11	12	9	12	7	9	6	13	9	13	8	9	22	12	9	12	11	9	11	7	14	8	8	5	9	11	10	8	8	6	13	10	8	NaN	11
BA20191112gabors0002_V1_13_Stim2_Stim3	single	11	12	9	10	9	8	9	7	6	11	9	8	8	5	12	8	18	9	6	10	10	3	9	9	6	11	12	12	18	10	7	7	12	6	12	13	9	10	6	11	15	18	4	16	9	7	9	6
BA20191112gabors0002_V1_17_Stim1_Stim2	outside	33	21	26	23	28	28	27	23	24	23	23	19	28	19	24	23	33	30	23	32	25	24	36	27	19	32	25	25	28	32	25	24	29	31	22	21	26	29	24	23	19	21	20	17	29	22	NaN	28
BA20191112gabors0002_V1_17_Stim2_Stim3	outside	34	35	40	27	27	32	28	36	28	27	23	31	32	23	25	27	23	29	22	30	28	38	27	38	37	22	36	27	37	29	23	19	27	32	30	20	20	32	20	25	23	25	27	31	29	20	26	25
BA20191112gabors0002_V1_19_Stim1_Stim2	mixture	33	35	21	27	28	29	28	27	31	24	23	23	31	30	27	35	25	36	29	30	23	32	38	27	27	35	34	31	32	25	28	25	28	21	23	26	20	33	24	28	34	21	29	28	28	22	NaN	32
BA20191112gabors0002_V1_19_Stim1_Stim3	mixture	13	8	10	11	8	8	5	8	11	9	10	6	7	12	10	9	11	7	10	7	10	10	11	14	16	7	12	8	16	13	7	10	5	7	14	3	9	3	9	6	9	6	9	8	9	9	7	13
BA20191112gabors0002_V1_19_Stim2_Stim3	mixture	36	32	35	29	34	21	24	19	30	36	24	24	28	40	34	28	34	33	27	31	26	37	31	28	32	25	29	28	40	23	20	25	30	35	35	27	19	23	20	30	32	33	31	29	30	31	24	26
BA20191112gabors0002_V1_20_Stim1_Stim2	intermediate	0	0	0	0	0	0	0	0	0	0	0	0	0	0	0	0	0	NaN	0	0	0	0	0	0	0	0	0	0	0	0	0	NaN	0	0	0	0	0	0	0	0	0	0	0	0	0	0	0	0
BA20191112gabors0002_V1_20_Stim2_Stim3	intermediate	0	NaN	0	0	0	0	0	0	0	0	0	0	0	0	0	0	0	0	NaN	0	0	0	0	0	0	0	NaN	0	0	0	0	0	0	0	0	0	NaN	0	0	0	0	0	0	0	0	0	0	0
BA20191112gabors0002_V1_21_Stim1_Stim2	mixture	7	11	6	10	6	4	6	4	3	3	3	2	1	2	5	3	4	3	4	1	2	4	7	1	3	10	6	4	5	2	3	4	6	1	2	6	2	9	2	2	4	3	3	1	3	1	NaN	6
BA20191112gabors0002_V1_21_Stim2_Stim3	mixture	11	10	9	5	4	5	4	4	6	4	3	7	3	6	5	7	8	3	3	5	4	3	3	0	3	4	3	5	8	2	2	3	5	4	4	0	3	0	2	5	2	6	8	2	1	0	3	3
BA20191112gabors0002_V1_23_Stim1_Stim3	single	30	31	29	26	35	25	28	25	29	33	20	38	24	33	35	29	30	36	21	28	29	24	32	33	43	35	29	29	22	27	39	39	31	36	NaN	27	27	25	31	27	34	27	27	21	27	34	45	31
BA20191112gabors0002_V1_23_Stim2_Stim3	single	53	44	38	30	38	37	41	23	38	43	30	27	38	51	29	34	40	45	31	39	39	48	33	39	41	29	42	34	37	29	31	29	25	38	22	22	26	36	33	45	17	32	34	33	32	24	37	39
BA20191112gabors0002_V1_25_Stim1_Stim2	mixture	17	14	28	37	26	6	58	14	19	46	21	5	36	17	53	11	11	21	39	36	30	49	37	40	28	42	6	31	26	9	26	30	2	36	15	9	2	10	30	15	32	3	23	4	32	16	52	14
BA20191112gabors0002_V1_26_Stim2_Stim3	mixture	0	0	0	0	12	0	14	3	0	3	0	2	0	0	2	0	0	0	1	0	2	1	2	1	7	0	7	0	0	1	8	0	10	0	0	0	0	9	0	7	0	0	0	0	0	0	0	6
BA20191112gabors0002_V1_27_Stim1_Stim2	single	61	34	45	48	44	39	51	35	38	26	40	37	35	36	45	31	50	45	33	47	40	33	49	49	46	38	38	53	29	45	41	41	45	29	34	39	28	41	43	46	44	47	33	36	57	32	52	41
BA20191112gabors0002_V1_27_Stim1_Stim3	single	48	35	40	26	28	29	42	19	40	29	24	28	47	33	31	39	39	22	44	35	40	34	23	29	28	32	18	26	33	27	35	24	31	38	33	38	39	30	49	28	28	24	32	34	44	36	27	39
BA20191112gabors0002_V1_27_Stim2_Stim3	single	55	53	39	37	36	38	42	32	36	40	45	44	48	54	41	34	57	48	43	24	39	42	36	34	40	39	42	33	48	34	34	40	35	40	51	29	31	45	33	30	35	39	28	32	36	41	38	40
BA20191112gabors0002_V1_29_Stim1_Stim2	mixture	35	30	28	22	23	29	25	27	20	29	21	17	22	24	21	21	18	27	28	20	14	24	30	21	23	40	14	21	24	40	23	23	24	15	25	21	16	21	20	28	27	15	18	14	20	23	NaN	15
BA20191112gabors0002_V1_29_Stim2_Stim3	mixture	40	30	24	23	27	29	20	20	20	21	25	28	22	20	35	22	26	26	23	21	22	22	27	19	33	17	24	18	NaN	19	33	25	21	29	22	18	21	23	15	25	18	29	21	16	21	18	22	25
BA20191112gabors0002_V1_31_Stim1_Stim2	single	16	29	23	22	16	22	21	22	12	14	24	13	18	10	20	22	19	15	10	20	14	12	18	11	15	25	21	14	18	29	22	16	16	15	22	10	11	17	16	19	16	13	11	14	17	13	NaN	15
BA20191112gabors0002_V1_31_Stim2_Stim3	single	23	22	19	19	21	15	12	17	15	17	20	12	17	18	22	17	13	17	13	20	19	17	10	17	23	11	17	22	24	18	12	19	16	14	14	17	22	17	15	12	11	24	13	19	10	12	9	17
BA20191112gabors0002_V1_33_Stim1_Stim2	mixture	0	0	0	0	0	0	0	0	0	0	1	0	1	0	1	1	1	1	2	2	0	0	1	1	1	0	0	2	2	1	1	0	0	1	2	1	0	1	0	1	0	1	0	2	2	0	0	0
BA20191112gabors0002_V1_33_Stim2_Stim3	mixture	3	1	1	1	4	0	0	0	1	1	1	1	1	2	0	0	1	1	2	1	2	0	1	NaN	0	0	NaN	0	1	0	0	1	1	0	0	0	0	3	1	0	0	2	2	0	0	0	1	1
BA20191112gabors0002_V1_34_Stim2_Stim3	single	1	2	2	0	1	2	1	3	2	2	1	4	2	1	1	3	5	0	1	2	3	2	4	3	2	0	1	2	1	2	3	1	4	3	2	3	3	5	1	1	2	2	1	4	1	0	5	6
BA20191112gabors0002_V1_40_Stim1_Stim3	mixture	25	13	25	13	18	18	17	22	12	14	39	13	18	23	13	25	32	18	20	15	11	25	17	20	NaN	16	18	22	27	13	21	15	15	27	19	17	17	20	23	12	21	23	24	14	14	16	18	14
BA20191112gabors0002_V1_40_Stim2_Stim3	mixture	33	35	19	17	20	25	20	19	27	14	12	8	14	18	19	37	18	16	17	29	21	19	14	21	25	19	22	13	NaN	24	23	16	14	13	31	13	32	17	26	13	11	19	12	6	24	11	14	13
BA20191112gabors0002_V1_45_Stim2_Stim3	mixture	18	18	14	7	11	19	17	10	11	17	11	12	9	15	8	13	11	20	12	15	12	15	8	13	24	14	10	6	NaN	8	18	10	5	8	29	7	23	12	12	13	12	10	11	15	12	14	10	13
BA20191112gabors0002_V1_5_Stim1_Stim2	single	27	21	13	25	14	18	18	22	14	16	14	11	17	11	24	18	18	17	14	24	12	16	24	17	22	24	24	22	16	19	12	13	13	12	10	7	4	11	18	17	19	5	8	13	6	16	NaN	16
BA20191112gabors0002_V1_5_Stim1_Stim3	single	19	8	8	13	14	13	8	4	12	17	15	11	13	10	NaN	10	15	13	NaN	8	14	13	7	11	15	6	5	11	NaN	12	12	13	9	9	12	11	11	11	16	10	6	6	8	11	10	7	7	6
BA20191112gabors0002_V1_5_Stim2_Stim3	single	19	20	17	16	17	23	10	12	13	27	10	17	19	16	18	17	18	13	10	12	11	16	13	16	14	13	15	20	23	17	12	9	17	14	16	20	18	10	11	15	9	6	14	12	6	9	8	11
BA20191112gabors0002_V1_51_Stim1_Stim2	intermediate	28	37	29	31	27	26	31	40	26	28	16	30	32	26	36	36	33	35	28	29	28	34	37	26	33	43	25	29	47	24	30	31	35	34	31	25	36	29	21	32	31	29	28	32	33	30	NaN	32
BA20191112gabors0002_V1_51_Stim2_Stim3	intermediate	47	30	35	34	26	32	31	28	34	23	27	28	25	26	22	26	30	36	23	30	31	34	33	36	37	38	26	24	43	32	24	31	31	33	36	21	36	35	29	32	32	31	37	28	32	27	32	30
BA20191112gabors0002_V1_56_Stim1_Stim2	mixture	41	36	32	43	35	39	33	36	29	44	34	32	34	31	40	30	29	32	37	30	23	27	30	29	29	42	32	35	40	39	45	29	31	43	33	40	26	34	40	34	36	38	31	29	38	35	NaN	33
BA20191112gabors0002_V1_56_Stim2_Stim3	mixture	58	48	46	44	46	35	38	35	39	41	42	38	35	41	33	43	38	33	27	30	30	34	35	36	47	37	46	37	42	36	37	30	43	33	40	35	49	40	37	26	37	34	39	31	33	30	31	33
BA20191112gabors0002_V1_9_Stim1_Stim2	mixture	54	53	56	60	59	59	62	64	53	57	66	47	66	60	59	64	52	51	79	55	60	51	60	58	54	61	44	55	69	54	67	58	54	57	52	53	54	60	58	55	63	61	58	53	58	58	75	56
BA20191112gabors0002_V1_9_Stim2_Stim3	mixture	73	70	71	55	57	63	69	59	64	63	52	63	66	56	65	64	67	64	70	58	63	55	60	62	65	56	67	57	74	55	52	64	72	61	66	67	55	59	56	50	57	61	53	48	58	69	60	55
BA20191118image0001_V1_1_Stim1_Stim3	intermediate	37	43	32	33	26	27	34	41	25	23	43	31	42	29	39	41	34	30	34	33	32	33	41	35	35	35	48	49	43	32	33	39	39	40	30	26	29	36	39	45	36	33	37	31	49	36	31	46
BA20191118image0001_V1_1_Stim2_Stim3	intermediate	50	35	39	46	33	42	30	26	39	29	33	27	31	40	25	36	26	37	36	47	37	32	47	53	39	51	42	59	40	49	43	34	32	46	35	38	33	39	35	49	44	45	41	55	37	38	35	53
BA20191118image0001_V1_2_Stim1_Stim3	intermediate	41	35	31	26	26	26	24	26	33	17	31	21	31	23	26	33	25	29	26	28	22	25	33	31	34	26	35	34	25	36	33	32	33	25	32	36	25	31	33	26	26	22	31	22	33	42	27	24
BA20191118image0001_V1_2_Stim2_Stim3	intermediate	39	25	26	27	23	38	18	31	27	24	26	25	34	24	23	25	28	23	35	25	30	19	21	22	26	24	35	26	37	30	24	25	16	24	27	25	20	25	19	25	30	29	25	25	22	23	32	27
BA20191118image0001_V1_25_Stim1_Stim2	mixture	47	59	31	31	51	48	21	57	21	23	11	29	37	5	31	35	19	45	57	41	25	48	11	34	17	22	16	22	18	16	33	32	NaN	5	18	13	39	43	29	15	13	1	13	33	39	38	17	34
BA20191118image0001_V1_3_Stim1_Stim3	intermediate	28	26	21	25	28	18	25	26	26	18	16	21	22	17	27	21	23	31	24	25	18	21	34	25	22	21	37	34	26	36	28	27	33	20	23	29	23	27	28	26	29	32	23	23	25	28	27	12
BA20191118image0001_V1_3_Stim2_Stim3	intermediate	41	22	28	27	20	14	26	28	19	23	18	17	33	18	20	25	28	26	27	30	25	18	27	24	27	24	27	32	25	21	38	22	25	22	27	20	25	20	26	25	18	27	34	25	20	16	21	29
BA20191118image0001_V1_35_Stim1_Stim2	intermediate	31	27	31	28	26	35	40	33	25	28	30	24	32	23	25	25	32	32	25	28	24	27	25	35	32	22	36	34	26	26	35	22	NaN	27	31	14	24	27	21	22	27	24	28	33	20	26	20	27
BA20191118image0001_V1_35_Stim1_Stim3	intermediate	26	17	31	NaN	31	26	28	23	27	20	21	18	20	23	22	15	22	21	26	23	24	13	21	31	20	23	30	27	24	25	22	21	16	19	16	21	19	19	21	22	24	14	17	25	23	10	18	18
BA20191118image0001_V1_35_Stim2_Stim3	intermediate	43	38	35	24	34	37	33	39	40	41	31	32	15	27	27	20	29	37	37	21	17	26	30	22	31	18	NaN	36	22	27	24	40	32	31	29	24	29	22	31	23	21	24	23	29	21	29	39	25
BA20191118image0001_V1_37_Stim1_Stim2	intermediate	51	40	44	47	42	43	42	51	43	47	47	30	46	46	40	30	41	47	47	32	38	NaN	40	50	50	47	42	38	45	39	48	35	NaN	35	38	34	48	58	38	35	33	49	35	45	35	48	43	38
BA20191118image0001_V1_37_Stim1_Stim3	intermediate	64	65	62	64	69	49	54	60	61	54	59	53	52	53	59	56	50	68	57	63	57	48	62	64	50	55	60	64	71	53	67	58	67	62	54	52	53	61	53	60	46	69	51	54	63	59	61	62
BA20191118image0001_V1_37_Stim2_Stim3	intermediate	77	61	68	66	49	63	60	69	57	49	56	57	51	55	51	53	59	55	59	56	44	59	51	63	54	61	68	63	59	57	65	60	50	55	56	67	44	46	48	62	54	64	48	55	62	51	51	76
BA20191118image0001_V1_38_Stim2_Stim3	intermediate	0	0	0	0	0	0	0	0	0	0	0	0	0	0	0	0	0	0	0	0	0	0	0	0	0	0	0	0	0	0	0	0	NaN	0	0	0	0	0	0	0	0	0	0	0	0	0	0	0
BA20191118image0001_V1_39_Stim1_Stim2	intermediate	21	20	22	20	21	24	27	31	21	19	14	16	18	35	19	5	17	19	26	22	15	20	17	10	27	26	13	20	21	14	19	22	NaN	10	22	21	24	21	29	11	16	15	24	30	13	22	17	14
BA20191118image0001_V1_39_Stim1_Stim3	intermediate	19	15	17	NaN	20	14	13	7	11	12	9	17	12	14	8	11	13	12	17	24	12	12	15	10	10	20	13	11	15	10	10	7	9	12	10	16	18	16	8	14	16	8	11	13	16	19	13	17
BA20191118image0001_V1_39_Stim2_Stim3	intermediate	NaN	32	24	15	25	24	28	18	27	22	22	24	20	21	16	13	17	26	18	16	14	21	25	25	18	17	22	21	21	21	25	21	24	19	20	21	12	19	21	9	12	18	12	15	23	23	26	22
BA20191118image0001_V1_4_Stim1_Stim3	single	1	1	2	2	1	1	1	1	0	0	1	0	0	3	1	1	4	0	2	2	0	0	2	0	0	0	0	NaN	1	2	0	0	1	1	0	2	1	0	0	2	1	1	0	0	1	2	0	0
BA20191118image0001_V1_4_Stim2_Stim3	single	2	0	0	1	2	2	2	2	2	1	0	2	1	2	1	1	3	0	1	3	1	2	3	2	1	3	0	1	3	1	1	3	1	1	2	0	2	3	0	2	1	3	2	1	3	0	2	1
BA20191118image0001_V1_41_Stim1_Stim2	intermediate	2	2	2	3	2	1	2	2	4	1	4	2	2	2	4	4	1	2	1	1	4	1	2	3	1	1	2	2	2	1	3	1	1	2	2	3	2	1	2	3	4	1	2	1	2	1	1	2
BA20191118image0001_V1_41_Stim1_Stim3	intermediate	NaN	2	2	1	2	5	2	0	5	4	3	4	3	2	2	1	3	3	0	2	3	1	3	3	2	0	0	4	1	1	2	1	3	1	2	0	1	2	2	NaN	0	1	3	2	4	2	0	2
BA20191118image0001_V1_41_Stim2_Stim3	intermediate	8	4	7	3	5	4	3	3	4	7	4	3	3	3	1	3	3	4	5	3	3	2	3	5	3	3	6	5	3	3	4	7	5	3	4	4	5	5	5	4	4	6	3	4	3	5	7	6
BA20191118image0001_V1_42_Stim1_Stim2	intermediate	46	40	34	31	34	33	32	38	26	35	36	31	29	34	29	23	24	28	35	28	23	27	19	41	21	35	34	19	29	21	31	28	45	15	20	20	33	42	30	28	21	28	28	24	25	37	22	26
BA20191118image0001_V1_42_Stim1_Stim3	intermediate	46	39	36	39	39	37	33	35	36	27	33	25	28	30	35	26	32	28	35	35	36	26	39	31	23	36	32	40	34	26	31	18	33	24	34	19	23	28	33	41	26	30	36	28	37	33	33	29
BA20191118image0001_V1_42_Stim2_Stim3	intermediate	36	23	25	29	20	27	31	28	25	22	32	22	18	19	17	17	26	32	21	25	27	23	26	21	20	26	24	27	20	32	27	24	26	19	21	24	14	25	27	16	18	23	21	23	18	23	20	18
BA20191118image0001_V1_44_Stim1_Stim2	intermediate	38	26	27	23	25	27	41	34	24	31	28	24	23	33	21	15	25	33	32	33	28	29	19	28	21	22	24	25	32	29	28	22	42	20	24	28	26	26	31	22	27	27	19	18	20	35	33	29
BA20191118image0001_V1_44_Stim2_Stim3	intermediate	34	22	40	27	38	34	28	31	33	23	32	27	19	20	25	23	29	29	23	34	21	24	26	26	19	25	41	34	34	33	34	31	29	24	24	30	19	15	25	18	28	24	23	25	18	30	23	19
BA20191118image0001_V1_46_Stim2_Stim3	single	0	0	0	0	0	0	0	2	0	0	0	0	1	0	0	1	1	0	0	0	0	2	1	0	1	1	2	2	0	2	0	0	0	1	0	0	0	0	0	0	2	0	1	0	0	1	1	0
BA20191118image0001_V1_47_Stim1_Stim2	single	28	21	18	19	20	20	23	17	15	23	24	16	22	23	19	23	19	19	21	25	21	18	16	18	18	25	13	13	26	25	22	29	NaN	13	18	23	20	19	22	19	16	23	20	25	27	16	15	18
BA20191118image0001_V1_47_Stim1_Stim3	single	25	30	17	20	24	15	24	20	19	22	22	18	21	16	20	16	16	26	20	27	22	12	19	16	15	23	26	30	26	20	19	19	27	16	15	19	22	NaN	12	33	15	21	15	28	19	22	26	21
BA20191118image0001_V1_47_Stim2_Stim3	single	22	24	19	15	16	12	18	20	19	15	22	16	18	18	11	18	19	26	12	18	16	13	18	15	15	19	30	21	17	16	21	21	16	18	15	23	19	16	17	16	15	14	10	26	13	17	9	23
BA20191118image0001_V1_50_Stim1_Stim2	intermediate	49	35	33	31	26	31	45	34	31	36	30	38	37	36	36	24	31	47	39	34	33	35	38	41	31	40	34	35	43	39	39	39	NaN	26	37	35	36	39	38	43	34	31	24	34	33	42	36	31
BA20191118image0001_V1_50_Stim2_Stim3	intermediate	NaN	34	46	47	37	40	27	43	34	36	39	37	36	33	29	22	45	44	37	32	38	32	46	31	28	35	48	51	42	33	40	41	34	39	43	38	37	31	26	29	40	37	37	44	39	35	42	31
BA20191118image0001_V1_55_Stim2_Stim3	single	12	11	11	21	14	15	9	13	14	19	18	18	16	17	20	18	13	18	12	13	14	12	18	13	20	12	16	18	13	13	18	17	21	23	14	13	13	13	11	6	14	12	15	12	12	20	10	16
BA20191118image0001_V1_7_Stim1_Stim3	mixture	17	11	13	17	13	11	11	13	3	9	12	15	11	9	10	7	10	11	12	11	11	8	8	10	22	15	20	21	23	17	NaN	15	19	18	12	16	13	14	13	14	11	11	14	13	11	13	12	11
BA20191118image0001_V1_7_Stim2_Stim3	mixture	NaN	11	16	8	8	13	10	8	13	13	3	8	8	12	4	12	3	7	16	9	9	11	14	5	15	9	9	14	18	19	20	18	16	14	20	NaN	14	10	20	16	13	10	9	12	11	11	13	8
BA20191118image0002_V1_10_Stim1_Stim2	intermediate	0	0	0	NaN	0	0	1	0	0	0	0	0	0	1	0	0	0	0	0	0	0	0	0	0	0	1	0	0	1	0	0	0	0	0	0	0	0	0	0	0	0	0	0	0	0	0	0	0
BA20191118image0002_V1_10_Stim1_Stim3	intermediate	NaN	0	0	0	0	0	0	0	0	0	0	0	0	0	0	NaN	0	0	0	0	0	0	0	0	0	0	0	0	0	0	0	0	0	0	0	0	0	0	0	0	0	0	0	0	0	0	0	0
BA20191118image0002_V1_13_Stim1_Stim2	single	5	12	5	12	9	6	6	7	6	7	1	6	5	3	6	5	3	7	8	6	7	4	7	8	10	5	9	4	NaN	5	7	6	5	6	6	3	2	4	8	8	6	9	6	7	3	4	6	9
BA20191118image0002_V1_13_Stim1_Stim3	single	10	12	15	8	7	9	6	10	8	17	5	4	6	8	8	6	11	5	6	9	10	7	17	10	8	9	14	5	22	5	11	11	6	7	7	10	10	8	3	9	10	4	14	17	8	8	4	12
BA20191118image0002_V1_13_Stim2_Stim3	single	13	16	3	5	16	9	9	7	11	12	16	10	8	10	12	10	10	12	11	6	8	14	9	9	10	10	6	11	5	11	8	14	10	10	8	4	9	8	4	12	4	9	8	10	11	10	14	5
BA20191118image0002_V1_17_Stim1_Stim2	single	9	13	10	8	15	10	11	13	10	12	6	8	9	12	12	14	10	6	12	8	7	18	10	12	7	12	11	12	18	10	16	11	15	9	7	7	3	8	7	10	10	13	15	4	6	9	17	8
BA20191118image0002_V1_17_Stim1_Stim3	single	29	20	18	18	12	13	14	19	23	25	18	18	18	20	14	30	28	18	14	17	28	25	20	22	23	17	18	23	18	21	19	27	20	17	20	18	25	26	14	20	29	24	19	23	16	22	11	19
BA20191118image0002_V1_17_Stim2_Stim3	single	29	22	25	17	26	25	25	17	18	25	20	19	21	18	16	16	15	20	26	25	22	22	24	29	17	26	19	25	24	27	19	26	23	20	25	24	21	18	19	21	17	21	17	33	25	22	29	19
BA20191118image0002_V1_19_Stim1_Stim2	intermediate	6	16	6	5	13	11	8	17	6	10	4	8	10	13	8	12	12	12	5	10	6	10	9	4	7	13	6	12	NaN	11	7	10	7	6	12	9	9	6	8	11	6	9	12	10	6	15	16	12
BA20191118image0002_V1_19_Stim1_Stim3	intermediate	37	18	31	31	22	26	23	26	27	26	19	25	15	23	18	21	33	17	27	25	26	25	17	26	22	20	33	20	23	25	33	25	26	15	22	26	23	26	16	22	22	18	29	25	25	30	25	28
BA20191118image0002_V1_19_Stim2_Stim3	intermediate	29	18	17	27	22	20	24	27	19	23	19	26	25	20	24	32	18	21	28	24	19	26	21	21	27	24	22	28	21	29	13	27	24	23	33	20	13	27	32	28	26	23	16	25	25	21	20	24
BA20191118image0002_V1_20_Stim1_Stim3	intermediate	0	0	0	0	0	0	0	NaN	0	0	0	NaN	0	0	0	0	0	NaN	0	0	0	0	0	0	NaN	0	0	0	0	0	0	0	0	NaN	0	0	0	0	0	0	0	0	0	0	0	0	0	0
BA20191118image0002_V1_20_Stim2_Stim3	intermediate	0	0	0	0	1	0	0	0	0	0	0	0	0	0	0	0	1	0	1	0	0	0	0	0	1	1	1	0	0	0	0	0	0	0	0	0	NaN	0	1	0	0	0	0	0	NaN	0	0	0
BA20191118image0002_V1_21_Stim1_Stim2	intermediate	4	11	9	7	11	6	4	7	6	7	4	3	1	5	9	4	5	4	6	5	3	2	6	6	5	3	1	6	NaN	2	9	4	5	4	10	9	7	11	5	4	5	5	9	7	4	3	12	8
BA20191118image0002_V1_21_Stim1_Stim3	intermediate	26	18	19	21	15	14	24	15	16	15	13	17	17	16	12	15	16	16	17	16	18	24	19	18	13	22	17	15	13	13	20	17	20	13	18	19	16	18	17	22	19	15	12	21	11	16	14	18
BA20191118image0002_V1_21_Stim2_Stim3	intermediate	26	18	17	23	14	17	24	17	21	15	16	19	18	21	14	20	17	23	20	14	18	18	22	21	27	16	11	24	24	17	15	10	18	20	21	17	17	18	18	21	17	19	21	24	17	14	21	16
BA20191118image0002_V1_23_Stim1_Stim2	intermediate	3	4	2	4	4	3	2	7	2	3	2	7	1	4	2	2	5	4	0	3	1	6	4	0	5	8	2	4	3	3	5	5	8	0	9	1	2	1	7	3	2	5	4	1	3	5	4	7
BA20191118image0002_V1_24_Stim1_Stim2	intermediate	27	21	37	22	29	34	22	33	22	15	17	23	25	15	23	32	42	31	16	33	16	29	35	25	37	37	22	32	37	32	35	30	50	36	28	16	21	23	30	28	27	29	42	14	26	37	39	31
BA20191118image0002_V1_24_Stim1_Stim3	intermediate	32	28	31	29	30	19	27	15	28	23	30	44	29	16	26	21	31	26	20	17	41	32	16	26	19	22	29	26	31	33	32	25	36	25	23	25	13	22	18	23	24	23	23	21	26	24	28	22
BA20191118image0002_V1_28_Stim1_Stim2	mixture	60	52	60	63	56	54	44	47	49	37	50	60	53	47	44	58	49	71	21	46	25	39	48	44	37	57	53	53	74	31	60	30	67	45	50	30	57	31	59	50	36	52	48	43	32	60	38	58
BA20191118image0002_V1_28_Stim1_Stim3	mixture	65	62	60	71	53	64	58	37	58	62	61	71	71	62	56	52	73	44	58	58	83	71	60	61	63	57	64	73	49	43	63	55	65	42	78	59	66	56	47	42	53	72	54	58	51	73	58	42
BA20191118image0002_V1_30_Stim1_Stim2	single	7	12	6	10	4	9	11	4	6	7	5	9	12	7	8	8	6	10	9	2	10	13	12	11	3	16	7	10	NaN	5	5	18	16	8	11	11	7	4	9	8	7	6	5	3	10	10	19	6
BA20191118image0002_V1_30_Stim1_Stim3	single	19	23	20	12	18	16	20	12	23	17	12	15	17	20	13	17	30	14	18	17	17	13	16	14	9	13	17	15	14	8	21	17	15	10	17	17	16	16	22	16	10	16	14	23	17	13	17	21
BA20191118image0002_V1_30_Stim2_Stim3	single	27	20	22	12	17	16	23	14	12	21	25	15	15	20	18	15	19	21	21	16	26	13	16	17	14	20	16	16	20	20	14	16	21	15	21	21	25	18	15	22	14	15	16	22	17	19	18	12
BA20191118image0002_V1_31_Stim1_Stim3	single	1	3	1	2	3	1	0	2	0	2	1	2	2	1	0	0	0	0	2	0	2	0	0	3	1	0	1	0	1	2	2	2	0	1	1	0	1	0	1	0	0	2	1	2	1	1	1	3
BA20191118image0002_V1_31_Stim2_Stim3	single	2	2	1	5	2	3	2	3	0	0	2	1	1	0	1	0	4	0	1	0	1	1	3	1	0	3	2	0	3	3	1	0	0	1	1	3	0	3	1	2	1	1	2	3	1	2	0	2
BA20191118image0002_V1_32_Stim1_Stim2	single	13	17	12	9	19	11	9	10	10	11	11	8	11	13	10	8	6	15	6	10	11	8	5	10	11	20	12	10	NaN	11	9	15	15	8	10	5	5	4	9	5	12	10	11	7	9	11	16	11
BA20191118image0002_V1_32_Stim1_Stim3	single	31	31	27	20	21	36	23	22	33	26	22	22	25	17	22	22	27	21	20	33	19	29	25	29	29	23	24	25	27	19	22	18	23	14	22	22	26	17	25	22	23	21	23	16	26	23	27	26
BA20191118image0002_V1_32_Stim2_Stim3	single	30	26	28	19	22	17	24	21	12	35	24	20	30	23	26	16	17	34	26	17	27	29	28	33	27	26	14	26	25	24	17	22	23	28	26	21	22	27	24	25	20	21	22	29	31	25	26	33
BA20191118image0002_V1_33_Stim1_Stim2	single	17	17	21	12	18	21	16	10	13	8	13	12	18	24	10	9	12	15	11	16	15	15	12	15	18	19	15	23	24	25	15	23	25	12	15	15	14	14	15	7	10	9	21	16	9	14	26	14
BA20191118image0002_V1_33_Stim1_Stim3	single	17	17	17	12	12	18	19	10	16	15	15	10	14	14	13	18	19	5	13	16	15	17	16	11	9	7	12	11	16	19	17	13	16	7	15	12	11	17	8	9	18	16	20	20	15	27	15	19
BA20191118image0002_V1_33_Stim2_Stim3	single	22	22	17	27	21	20	23	25	20	17	19	18	22	14	18	17	20	22	21	19	24	24	21	13	18	19	14	17	15	23	19	21	15	19	17	22	17	21	24	19	21	17	20	19	26	14	29	21
BA20191118image0002_V1_34_Stim1_Stim2	single	0	1	0	0	0	0	0	0	0	0	0	0	0	0	0	0	1	0	0	0	0	0	0	0	0	1	0	0	NaN	0	0	1	NaN	0	0	0	0	0	0	0	0	0	0	0	0	0	0	0
BA20191118image0002_V1_34_Stim2_Stim3	single	0	0	1	0	0	0	0	0	0	0	0	0	1	0	0	0	0	0	1	1	0	0	1	1	0	0	1	1	0	0	0	0	0	1	0	0	0	0	1	0	0	1	0	0	NaN	1	0	0
BA20191118image0002_V1_37_Stim1_Stim2	single	22	25	28	18	22	27	18	17	14	14	9	23	21	21	28	31	13	23	28	15	18	27	20	24	28	24	19	28	NaN	25	27	22	26	19	26	24	18	19	20	23	15	16	22	30	13	19	51	27
BA20191118image0002_V1_37_Stim1_Stim3	single	26	26	21	26	21	24	12	27	22	26	30	25	41	26	19	21	24	24	16	21	14	26	42	23	22	24	13	34	26	19	26	22	23	21	35	27	38	25	24	24	24	27	27	29	31	40	24	31
BA20191118image0002_V1_39_Stim1_Stim2	outside	18	16	16	22	40	22	12	12	25	22	20	19	5	25	15	19	17	14	26	16	17	26	24	12	18	17	26	22	NaN	24	25	9	23	17	13	16	13	18	18	20	23	21	18	14	14	18	NaN	19
BA20191118image0002_V1_39_Stim1_Stim3	outside	21	21	23	16	10	15	9	18	17	23	27	13	52	19	17	11	21	19	9	5	9	17	20	20	26	19	21	20	31	21	13	18	22	19	39	14	40	18	25	26	17	10	11	17	26	29	21	9
BA20191118image0002_V1_40_Stim1_Stim2	mixture	0	0	0	0	0	0	0	0	0	0	0	0	0	0	0	0	0	0	0	0	0	0	0	0	0	0	0	0	NaN	0	0	0	0	0	0	0	0	0	0	0	0	0	0	0	0	0	0	0
BA20191118image0002_V1_40_Stim1_Stim3	mixture	0	0	0	0	0	0	0	0	0	0	0	0	0	0	0	0	0	0	0	0	0	0	0	0	0	0	0	0	0	0	0	0	0	0	0	0	0	0	0	0	0	0	0	0	0	0	0	0
BA20191118image0002_V1_43_Stim1_Stim3	single	4	4	1	0	0	1	0	2	2	2	1	3	NaN	1	4	2	2	3	1	2	1	3	3	0	1	4	4	2	2	1	0	3	5	2	3	2	3	3	2	1	4	5	4	4	1	3	1	4
BA20191118image0002_V1_43_Stim2_Stim3	single	0	0	2	2	0	0	1	2	1	4	1	2	0	2	1	2	2	2	1	4	3	1	1	4	1	4	1	1	1	2	2	1	2	0	2	1	0	1	1	0	1	1	2	1	1	0	1	1
BA20191118image0002_V1_44_Stim2_Stim3	single	25	23	16	9	21	14	11	17	18	11	11	9	28	21	13	11	16	14	25	12	19	27	21	11	17	15	20	14	22	22	6	23	14	21	13	15	17	16	18	25	12	14	14	20	22	20	23	15
BA20191118image0002_V1_45_Stim1_Stim2	mixture	0	0	0	0	0	0	0	0	0	0	0	0	0	0	0	0	0	0	0	0	0	0	0	0	0	0	0	0	0	0	0	0	0	0	0	0	0	0	0	0	0	0	0	0	0	0	0	0
BA20191118image0002_V1_45_Stim1_Stim3	mixture	0	0	0	0	0	0	0	0	0	0	0	0	0	0	0	0	0	0	0	0	0	0	0	0	0	0	0	0	0	0	0	0	0	0	0	0	0	0	0	0	0	0	0	0	0	0	0	0
BA20191118image0002_V1_46_Stim1_Stim2	mixture	15	19	14	12	16	15	18	8	15	10	13	10	10	15	12	10	18	13	26	10	11	12	17	11	10	14	7	11	NaN	13	15	13	17	10	18	14	15	14	14	12	14	13	19	11	11	12	NaN	17
BA20191118image0002_V1_49_Stim1_Stim2	mixture	7	12	8	11	5	5	8	12	8	9	8	4	7	10	5	11	6	12	14	7	9	10	10	8	16	12	10	7	NaN	11	10	10	8	14	3	7	5	11	11	11	13	8	9	6	8	9	NaN	20
BA20191118image0002_V1_49_Stim1_Stim3	mixture	15	10	6	10	11	6	7	18	9	7	11	9	8	14	10	7	7	12	3	7	8	16	5	3	7	13	13	10	3	8	8	10	8	10	19	10	23	11	10	8	17	4	12	14	15	14	8	17
BA20191118image0002_V1_5_Stim1_Stim3	intermediate	13	7	11	9	8	3	12	8	9	10	6	18	9	16	14	10	10	9	9	12	8	8	10	7	8	8	11	19	15	4	8	11	16	6	6	7	15	9	8	9	10	12	5	16	12	14	12	18
BA20191118image0002_V1_5_Stim2_Stim3	intermediate	19	8	12	11	10	10	14	18	3	11	7	7	11	14	8	12	8	13	10	12	9	11	7	10	10	10	5	14	11	11	7	9	11	14	12	16	9	11	11	9	14	12	5	10	14	15	11	17
BA20191118image0002_V1_51_Stim1_Stim2	single	8	13	8	13	13	14	14	12	11	15	4	12	8	16	12	12	11	10	12	7	15	17	10	10	10	11	15	15	13	3	7	20	15	9	13	11	10	13	9	11	7	11	11	4	14	19	17	9
BA20191118image0002_V1_51_Stim1_Stim3	single	14	17	16	12	17	15	26	10	23	16	15	16	12	22	19	17	23	17	13	14	16	13	22	14	10	17	18	22	17	14	20	23	18	21	16	26	12	19	18	19	15	20	19	20	28	22	20	20
BA20191118image0002_V1_51_Stim2_Stim3	single	17	19	17	16	21	23	13	10	20	17	15	14	14	23	13	10	7	16	21	14	14	20	18	22	13	11	20	19	13	11	15	17	23	22	19	12	22	20	21	10	14	18	16	17	13	12	22	19
BA20191118image0002_V1_52_Stim1_Stim2	single	21	15	15	17	17	13	13	15	14	8	14	18	15	24	12	17	19	20	20	9	12	15	15	18	11	15	11	19	NaN	11	16	13	24	20	17	16	14	11	16	14	13	13	16	12	8	14	26	19
BA20191118image0002_V1_52_Stim1_Stim3	single	26	28	25	29	21	29	26	27	26	20	25	20	23	23	18	18	20	20	21	24	25	31	19	23	15	24	25	10	19	24	23	21	15	22	25	26	25	19	26	20	17	15	18	26	24	25	25	26
BA20191118image0002_V1_52_Stim2_Stim3	single	31	30	32	27	26	21	24	22	20	31	21	22	35	29	25	23	12	23	25	21	22	34	30	24	26	23	16	23	25	25	23	20	20	23	24	24	15	15	24	22	24	21	21	21	28	17	18	15
BA20191118image0002_V1_53_Stim1_Stim3	single	0	0	0	0	1	0	0	0	0	0	NaN	0	0	0	1	0	0	0	0	0	1	0	0	0	0	0	0	0	0	1	0	0	1	0	0	0	0	0	1	0	0	0	1	0	0	0	0	0
BA20191118image0002_V1_55_Stim1_Stim2	intermediate	8	15	9	9	13	6	7	11	8	5	6	11	8	7	10	16	9	9	6	7	5	12	17	10	8	12	13	14	NaN	1	6	9	12	7	10	8	7	7	10	9	6	9	10	8	4	11	16	13
BA20191118image0002_V1_55_Stim1_Stim3	intermediate	16	22	12	26	19	13	18	12	19	19	21	29	12	12	13	16	22	10	15	13	19	18	19	16	9	21	20	14	19	20	17	21	13	14	17	17	21	14	20	22	17	23	22	18	17	16	19	22
BA20191118image0002_V1_55_Stim2_Stim3	intermediate	22	17	20	15	19	14	22	21	14	20	18	14	16	19	18	17	9	16	21	11	20	22	13	18	19	13	17	19	18	21	13	16	21	22	22	24	18	18	13	23	19	19	15	25	26	19	15	25
BA20191118image0002_V1_56_Stim1_Stim3	single	0	0	0	0	0	0	0	0	0	0	0	0	0	0	0	0	0	0	0	0	0	0	0	0	0	0	0	0	0	0	0	0	0	0	0	0	0	0	0	0	0	0	0	NaN	0	0	0	0
BA20191118image0002_V1_56_Stim2_Stim3	single	0	0	0	0	0	0	0	0	0	0	0	0	0	0	0	0	0	0	0	0	0	0	0	0	0	NaN	0	0	0	0	0	0	0	0	0	0	0	0	0	0	0	0	0	0	0	0	0	0
BA20191118image0002_V1_57_Stim1_Stim3	intermediate	26	21	18	18	12	25	15	18	15	24	16	20	30	24	20	19	26	18	19	25	27	18	23	20	20	26	22	19	24	21	18	21	31	21	24	18	20	17	18	23	17	22	18	24	25	25	22	19
BA20191118image0002_V1_57_Stim2_Stim3	intermediate	22	22	23	20	23	23	24	21	16	24	28	19	22	19	20	27	15	25	22	20	24	28	19	22	24	19	21	27	24	18	19	25	25	23	17	20	20	25	24	19	22	19	18	21	22	21	20	19
BA20191118image0002_V1_58_Stim1_Stim3	mixture	8	3	2	6	4	4	2	5	3	8	6	8	5	4	3	3	6	9	7	3	3	3	3	4	4	7	5	7	2	4	3	6	7	3	1	2	1	2	2	3	7	4	2	6	7	3	8	4
BA20191118image0002_V1_59_Stim1_Stim3	single	27	24	20	29	17	20	23	23	27	27	21	27	17	27	17	20	31	15	26	23	22	27	10	22	21	16	29	19	30	23	25	22	23	19	31	34	36	24	19	18	22	25	18	23	26	33	25	30
BA20191118image0002_V1_59_Stim2_Stim3	single	27	22	32	27	33	21	32	18	27	22	28	22	26	25	23	29	22	21	26	19	18	29	19	18	26	21	18	22	32	19	20	17	24	32	30	27	23	27	29	21	25	25	12	23	33	33	22	21
BA20191118image0002_V1_9_Stim1_Stim2	single	32	40	43	43	45	44	31	36	44	40	44	40	30	27	49	43	44	41	37	40	43	39	35	40	40	47	43	42	47	41	45	44	NaN	41	38	38	43	40	34	41	38	39	49	39	38	53	51	53
BA20191118image0002_V1_9_Stim1_Stim3	single	49	54	43	43	25	51	44	37	63	54	43	49	48	39	41	58	60	49	61	41	57	44	59	31	46	40	47	35	53	55	47	53	52	51	44	42	48	45	51	64	49	32	37	50	70	47	58	52
BA20191121image0004_V1_10_Stim1_Stim2	single	NaN	0	0	1	0	0	0	1	0	0	1	0	1	0	1	0	0	0	0	0	0	0	0	0	0	0	0	0	1	0	0	1	0	0
BA20191121image0004_V1_10_Stim1_Stim3	single	0	1	0	0	0	0	0	0	0	0	0	0	0	2	0	0	0	0	1	0	0	2	0	0	0	1	2	0	2	0	1	0	0	1	0	0
BA20191121image0004_V1_13_Stim1_Stim3	single	NaN	12	7	11	6	9	9	18	12	14	8	9	6	11	11	8	6	12	7	9	11	4	8	5	7	7	14	3	7	7	5	11	13	8	6	12
BA20191121image0004_V1_13_Stim2_Stim3	single	16	17	7	15	5	12	9	15	12	10	4	10	16	11	11	15	16	12	10	10	11	14	9	12	11	9	11	10	8	13	9	12	13	13	11	16	18
BA20191121image0004_V1_17_Stim1_Stim2	single	10	17	12	15	12	13	18	11	10	15	14	15	13	10	15	11	11	11	20	9	8	7	21	13	14	16	12	15	12	17	13	15	12	19
BA20191121image0004_V1_17_Stim1_Stim3	single	27	34	19	26	20	26	21	20	28	23	23	30	20	28	22	26	21	21	20	23	26	16	21	20	21	29	24	19	27	19	27	19	19	19	26	22
BA20191121image0004_V1_17_Stim2_Stim3	single	29	32	17	22	28	35	25	28	26	31	22	20	20	24	27	26	21	27	24	22	25	37	26	22	19	35	13	23	29	19	30	21	19	26	25	31	34
BA20191121image0004_V1_19_Stim1_Stim2	intermediate	12	13	9	10	6	12	14	6	11	19	17	11	4	2	12	9	13	13	15	11	14	15	7	13	6	13	13	13	16	16	14	9	11	9
BA20191121image0004_V1_19_Stim1_Stim3	intermediate	32	32	27	22	29	26	26	29	24	26	21	23	23	32	21	33	29	22	24	25	19	28	28	30	27	35	28	27	32	26	30	29	23	33	27	27
BA20191121image0004_V1_19_Stim2_Stim3	intermediate	28	31	35	22	26	24	36	24	26	27	23	31	24	34	36	31	30	20	21	25	29	27	28	23	22	23	31	19	25	29	21	30	23	25	23	19	29
BA20191121image0004_V1_20_Stim1_Stim3	intermediate	1	2	1	0	0	2	1	0	0	0	0	0	0	0	0	0	0	1	0	0	1	1	0	0	0	0	1	0	1	0	0	0	0	0	0	1
BA20191121image0004_V1_20_Stim2_Stim3	intermediate	0	1	0	0	0	2	0	0	1	0	0	0	0	0	1	0	1	0	0	0	0	0	0	0	0	1	0	0	1	0	1	0	1	0	0	NaN	0
BA20191121image0004_V1_23_Stim1_Stim2	mixture	3	2	3	4	3	4	5	3	1	4	2	2	6	3	3	1	2	4	5	2	7	0	1	3	6	4	6	6	3	0	5	6	8	5
BA20191121image0004_V1_23_Stim1_Stim3	mixture	2	2	1	2	1	1	2	1	1	3	1	4	2	2	1	5	1	1	3	0	NaN	4	6	4	6	1	2	1	5	1	4	0	6	3	5	2
BA20191121image0004_V1_24_Stim1_Stim2	mixture	17	34	21	23	25	23	29	15	23	22	20	21	29	20	32	16	29	22	35	26	41	26	13	25	48	28	24	38	21	13	30	27	27	26
BA20191121image0004_V1_24_Stim1_Stim3	mixture	26	24	22	6	21	24	23	14	24	27	16	27	26	26	20	25	15	12	25	10	35	14	15	25	18	21	30	12	15	17	16	9	12	18	16	24
BA20191121image0004_V1_26_Stim1_Stim3	mixture	33	3	17	60	79	38	23	23	29	77	36	27	29	48	51	44	71	30	38	81	66	52	36	51	29	38	32	46	41	37	47	21	49	47	31	38
BA20191121image0004_V1_28_Stim1_Stim2	intermediate	31	30	21	31	23	23	29	37	28	24	30	22	29	35	38	24	21	31	36	33	27	28	37	33	15	35	44	24	24	28	44	29	37	14
BA20191121image0004_V1_28_Stim1_Stim3	intermediate	31	44	29	17	33	33	34	16	25	27	36	31	27	45	36	24	37	22	34	27	33	25	16	32	35	42	54	33	44	20	24	17	26	32	39	28
BA20191121image0004_V1_30_Stim1_Stim2	single	12	11	11	7	7	5	5	8	10	6	9	6	10	4	7	9	5	8	10	10	8	12	8	3	8	9	8	7	11	12	11	8	3	6
BA20191121image0004_V1_30_Stim1_Stim3	single	11	9	10	11	14	13	11	10	12	19	13	11	8	12	15	13	15	15	12	10	9	12	11	9	7	10	9	7	17	15	7	12	10	11	9	8
BA20191121image0004_V1_30_Stim2_Stim3	single	10	17	17	16	16	17	17	11	15	17	15	15	13	21	22	11	18	14	19	19	16	17	12	15	9	15	14	12	16	17	19	13	13	18	10	15	11
BA20191121image0004_V1_32_Stim1_Stim3	single	1	0	0	NaN	1	0	0	0	0	0	0	1	0	0	0	0	0	0	1	0	1	0	0	0	0	0	0	0	1	0	0	0	0	0	0	0
BA20191121image0004_V1_33_Stim1_Stim2	single	6	13	8	11	8	13	8	12	7	11	14	15	10	11	10	11	3	13	7	14	7	7	11	17	15	11	9	12	12	15	11	11	5	11
BA20191121image0004_V1_33_Stim1_Stim3	single	14	17	14	17	16	NaN	17	16	14	15	12	12	15	16	14	14	16	12	NaN	13	16	14	10	11	17	14	12	19	19	16	15	11	13	15	13	12
BA20191121image0004_V1_33_Stim2_Stim3	single	18	22	16	12	15	25	20	20	15	11	19	22	14	19	17	19	21	20	13	19	21	25	17	15	9	15	12	20	11	10	18	20	18	18	22	14	21
BA20191121image0004_V1_34_Stim1_Stim2	single	9	12	9	9	10	11	5	10	12	8	8	5	13	2	10	7	12	8	11	10	8	4	11	5	17	10	14	12	14	5	14	10	4	9
BA20191121image0004_V1_34_Stim1_Stim3	single	17	18	13	10	13	18	18	14	23	22	11	23	11	12	16	16	14	17	20	17	15	22	15	16	11	16	16	22	25	16	8	19	14	19	15	15
BA20191121image0004_V1_34_Stim2_Stim3	single	25	28	22	20	13	26	23	8	19	27	14	17	24	22	17	17	24	17	17	19	19	21	20	18	11	19	17	20	16	17	17	25	12	22	14	15	17
BA20191121image0004_V1_35_Stim1_Stim2	single	10	21	17	21	13	15	22	15	12	21	15	8	14	10	18	12	6	20	13	19	21	15	15	9	22	17	12	15	15	17	18	14	12	15
BA20191121image0004_V1_35_Stim1_Stim3	single	15	15	12	13	14	20	6	20	10	14	13	18	12	11	11	13	13	14	20	17	16	13	13	15	21	18	15	19	14	12	8	17	16	13	22	8
BA20191121image0004_V1_36_Stim1_Stim2	single	0	1	1	0	0	1	0	0	0	0	0	0	0	0	0	0	0	0	0	0	0	0	0	0	1	0	0	0	0	0	1	0	0	0
BA20191121image0004_V1_37_Stim1_Stim2	single	6	8	4	4	9	7	5	5	6	7	8	4	9	9	3	9	3	4	7	12	8	7	5	4	5	3	6	4	6	11	10	7	3	4
BA20191121image0004_V1_37_Stim1_Stim3	single	14	12	13	14	10	8	9	18	13	15	8	9	7	12	16	9	10	7	11	9	13	9	12	8	5	13	8	12	12	13	11	8	13	12	6	13
BA20191121image0004_V1_37_Stim2_Stim3	single	9	8	13	12	10	13	12	3	10	10	14	8	11	15	9	8	17	14	13	14	14	9	9	13	8	13	12	14	12	12	10	12	8	15	15	7	8
BA20191121image0004_V1_41_Stim1_Stim2	single	14	8	13	11	14	15	14	7	18	11	13	10	9	8	11	10	17	19	14	3	10	11	21	6	NaN	5	15	15	12	18	15	18	14	13
BA20191121image0004_V1_41_Stim1_Stim3	single	21	15	8	17	13	11	18	11	14	13	10	14	12	10	11	7	23	13	12	19	19	16	22	7	13	20	11	15	14	16	10	16	11	18	5	9
BA20191121image0004_V1_47_Stim1_Stim2	mixture	14	12	2	8	9	16	9	7	5	9	14	12	13	8	9	8	9	14	15	14	7	9	10	6	NaN	6	9	12	13	12	10	11	6	10
BA20191121image0004_V1_47_Stim2_Stim3	mixture	17	11	11	10	9	9	14	12	4	17	12	7	8	10	6	7	13	9	8	13	6	9	12	8	6	10	10	9	13	NaN	8	8	11	11	11	13	16
BA20191121image0004_V1_5_Stim1_Stim3	single	15	14	9	10	13	15	14	6	9	6	8	15	12	15	15	10	14	9	13	6	9	4	14	7	7	12	8	13	18	9	4	8	12	8	12	8
BA20191121image0004_V1_5_Stim2_Stim3	single	16	13	17	11	19	17	10	11	14	12	7	11	18	13	13	19	12	11	15	13	15	13	7	10	17	15	7	9	11	10	14	18	10	9	7	15	9
BA20191121image0004_V1_50_Stim1_Stim2	intermediate	18	19	16	14	13	8	19	19	20	19	12	9	11	13	18	9	12	15	19	13	21	18	6	7	26	19	12	15	15	19	22	13	8	13
BA20191121image0004_V1_50_Stim1_Stim3	intermediate	34	41	43	22	30	41	40	38	26	22	32	27	31	35	34	28	32	27	40	34	48	35	24	36	36	28	40	33	25	27	36	24	24	31	29	22
BA20191121image0004_V1_50_Stim2_Stim3	intermediate	27	23	21	28	29	33	24	33	31	23	19	35	30	30	20	33	28	38	30	26	29	28	35	26	25	25	27	35	27	25	26	32	24	33	24	24	27
BA20191121image0004_V1_51_Stim1_Stim3	intermediate	0	0	0	2	0	2	1	0	0	0	0	1	0	0	0	0	0	0	1	0	2	0	0	0	0	0	0	0	0	1	1	0	0	0	0	0
BA20191121image0004_V1_51_Stim2_Stim3	intermediate	0	0	0	0	0	0	0	0	0	0	0	0	0	0	0	0	0	0	0	0	0	0	1	1	0	0	0	0	0	0	1	1	0	0	0	1	0
BA20191121image0004_V1_52_Stim1_Stim2	mixture	21	29	15	23	25	18	14	18	17	21	17	19	27	16	20	33	15	29	16	7	14	42	19	30	20	11	18	31	20	14	26	30	33	19
BA20191121image0004_V1_52_Stim1_Stim3	mixture	NaN	45	25	13	21	17	14	26	25	29	36	22	20	19	27	30	11	25	24	23	18	26	23	18	31	26	20	12	37	27	34	47	16	12	18	17
BA20191121image0004_V1_54_Stim1_Stim2	single	33	29	31	34	27	28	34	29	32	41	32	27	28	34	36	24	28	36	25	35	26	38	22	29	43	42	37	30	40	34	38	32	28	35
BA20191121image0004_V1_54_Stim1_Stim3	single	53	48	40	44	38	37	43	34	35	35	38	39	36	40	41	32	37	44	28	40	42	37	26	43	36	46	31	34	51	42	34	37	48	42	34	26
BA20191121image0004_V1_54_Stim2_Stim3	single	50	44	35	50	45	47	44	33	39	42	45	43	40	49	57	43	40	43	36	48	42	56	50	50	44	34	49	37	42	47	48	44	36	47	45	43	44
BA20191121image0004_V1_55_Stim1_Stim3	single	1	0	1	0	1	1	0	1	2	1	2	1	1	2	1	2	1	1	0	2	0	0	1	1	1	0	2	0	3	0	1	2	0	0	1	2
BA20191121image0004_V1_57_Stim1_Stim2	single	5	13	6	8	8	5	13	9	6	11	5	9	6	8	7	10	15	11	8	8	11	11	13	5	15	8	10	7	8	7	9	11	6	6
BA20191121image0004_V1_57_Stim1_Stim3	single	18	22	20	15	15	25	16	16	19	21	15	16	18	18	13	22	18	19	19	14	17	19	15	16	11	24	12	9	18	11	19	17	21	13	17	13
BA20191121image0004_V1_57_Stim2_Stim3	single	21	18	19	18	17	21	18	16	21	21	12	22	13	NaN	18	16	22	13	17	17	23	21	13	14	16	19	22	14	23	19	19	17	12	16	17	14	18
BA20191121image0004_V1_6_Stim1_Stim3	mixture	1	1	1	0	0	0	0	0	0	1	0	1	0	0	1	0	0	0	0	0	1	0	0	0	0	0	0	0	0	0	0	0	0	0	0	0
BA20191121image0004_V1_6_Stim2_Stim3	mixture	NaN	0	0	0	0	0	NaN	0	0	0	0	0	0	0	1	0	0	0	0	0	0	0	0	0	0	0	0	0	1	0	1	0	0	0	0	0	0
BA20191121image0004_V1_9_Stim1_Stim2	single	36	46	39	52	47	36	53	51	42	55	50	33	42	40	38	33	56	34	46	37	51	55	51	42	39	49	43	50	48	58	52	61	38	37
BA20191121image0004_V1_9_Stim1_Stim3	single	63	55	59	52	44	48	56	74	39	63	46	61	36	44	45	52	59	52	58	50	61	46	32	42	41	50	36	47	47	40	42	36	47	55	44	34
[truncated: 84 more columns]
