# Supplementary material for: Coordinated multiplexing of information about separate objects in visual cortex
Source: eLife. 2022 Nov 29;11:e76452. doi: 10.7554/eLife.76452 (PMC9708082; doi:10.7554/eLife.76452)
Supplement: Source data 1. — The file and folder names are informative regarding which analyses they relate to. Some analyses are based on multiple runs of the modeling code, with slight variations due to the probabilistic nature of the analysis. [file elife-76452-data1.zip › SourceData2022/correlations_considering_latency/Cohen3_adjacent_V1_30_230_bw20_alpha-Aspikes.csv]

BA20191111gabors0002_V1_1_Stim1_Stim2	intermediate	0	0	0	0	0	0	0	0	0	2	0	1	0	2	1	1	0	0	0	0	0	0	1	1	0	0	0	1	1	0	1	0	1	0	0	0	0	0	0	1	0	0	0	0	1	0	0	0
BA20191111gabors0002_V1_1_Stim1_Stim3	intermediate	0	0	0	0	0	0	0	0	0	2	0	1	0	2	1	1	0	0	0	0	0	0	1	1	0	0	0	1	1	0	1	0	1	0	0	0	0	0	0	1	0	0	0	0	1	0	0	0
BA20191111gabors0002_V1_27_Stim2_Stim3	mixture	2	1	0	0	12	0	0	11	2	3	1	8	2	0	0	0	NaN	0	7	0	10	6	6	0	1	2	0	12	1	0	0	3	0	7	1	0	2	9	2	4	2	0	1	3	3	13	8	0
BA20191111gabors0002_V1_3_Stim1_Stim2	single	21	16	14	19	22	24	13	18	19	14	17	21	13	13	15	14	15	19	11	15	20	20	14	27	20	20	18	18	24	18	9	14	25	17	32	22	21	14	13	21	21	9	24	20	22	17	32	15
BA20191111gabors0002_V1_3_Stim1_Stim3	single	21	16	14	19	22	24	13	18	19	14	17	21	13	13	15	14	15	19	11	15	20	20	14	27	20	20	18	18	24	18	9	14	25	17	32	22	21	14	13	21	21	9	24	20	22	17	32	15
BA20191111gabors0002_V1_3_Stim2_Stim3	single	24	33	24	27	26	23	25	25	24	26	28	33	26	24	24	31	31	40	30	28	35	31	30	31	27	23	36	32	29	37	28	29	41	39	20	38	34	32	21	38	34	33	28	27	26	33	34	44
BA20191111gabors0002_V1_38_Stim1_Stim2	intermediate	1	3	1	0	1	0	1	1	1	2	1	3	3	3	1	1	1	NaN	2	2	2	2	1	1	1	1	3	1	2	2	NaN	1	3	1	1	NaN	0	2	1	3	2	1	2	0	0	2	1	1
BA20191111gabors0002_V1_38_Stim2_Stim3	intermediate	3	4	4	1	0	3	3	3	5	3	2	1	4	3	3	3	2	5	2	6	3	1	2	5	4	4	1	0	2	3	2	3	3	1	3	3	2	4	3	0	3	0	0	4	2	5	NaN	2
BA20191111gabors0002_V1_39_Stim1_Stim3	single	17	14	12	15	14	19	14	17	13	20	17	20	18	15	12	11	15	22	13	17	23	19	6	10	11	11	14	18	16	14	28	7	20	8	14	16	14	11	14	17	16	14	16	13	11	21	20	14
BA20191111gabors0002_V1_39_Stim2_Stim3	single	19	17	16	13	17	16	11	17	16	15	12	13	14	7	10	12	21	23	12	13	17	14	11	16	21	10	19	8	16	13	9	12	18	17	8	12	13	19	14	11	12	19	15	10	17	13	16	8
BA20191111gabors0002_V1_4_Stim2_Stim3	single	0	0	0	0	0	0	0	0	0	0	0	0	0	0	0	0	0	0	NaN	0	0	0	0	0	0	0	0	NaN	0	0	0	0	0	0	0	0	0	0	0	0	0	0	NaN	0	0	0	0	0
BA20191111gabors0002_V1_41_Stim1_Stim3	single	51	51	52	52	50	34	42	45	58	47	48	48	43	40	37	44	40	42	39	39	43	48	50	37	42	30	43	38	57	40	38	49	66	33	33	70	37	65	53	44	61	43	47	55	53	53	44	53
BA20191111gabors0002_V1_41_Stim2_Stim3	single	56	43	58	46	53	41	43	63	44	56	53	36	48	45	44	54	48	64	40	44	47	44	43	51	48	46	53	38	64	45	47	47	51	38	43	62	54	65	41	48	45	48	42	48	40	45	41	50
BA20191111gabors0002_V1_42_Stim1_Stim2	intermediate	0	0	0	0	0	0	0	0	0	0	0	0	0	1	0	0	0	0	0	0	1	0	0	0	0	0	0	0	0	0	0	1	0	0	1	0	1	1	0	0	0	1	0	0	1	0	0	1
BA20191111gabors0002_V1_42_Stim1_Stim3	intermediate	0	0	0	0	0	0	0	0	0	0	0	0	0	1	0	0	0	0	0	0	1	0	0	0	0	0	0	0	0	0	0	1	0	0	1	0	1	1	0	0	0	1	0	0	1	0	0	1
BA20191111gabors0002_V1_42_Stim2_Stim3	intermediate	0	NaN	0	0	0	0	0	0	0	0	0	0	0	0	0	0	0	NaN	0	0	0	0	0	0	0	0	0	0	0	0	0	0	0	0	0	0	0	0	0	0	0	0	NaN	0	0	0	0	0
BA20191111gabors0002_V1_44_Stim1_Stim3	single	22	14	15	21	15	10	18	18	15	20	16	25	19	20	14	22	19	20	18	23	19	19	14	10	10	16	21	25	19	11	26	20	25	12	21	27	16	22	16	22	16	13	24	17	16	20	23	14
BA20191111gabors0002_V1_44_Stim2_Stim3	single	19	20	17	19	25	25	21	17	15	14	21	20	15	9	21	23	27	14	13	20	20	16	19	20	25	14	24	15	20	9	23	22	20	24	16	27	24	21	20	20	21	23	17	17	19	12	27	20
BA20191111gabors0002_V1_45_Stim2_Stim3	outside	0	0	0	0	0	0	0	0	0	0	0	0	0	0	0	0	0	0	0	0	0	0	0	0	0	0	0	0	0	0	0	0	0	0	0	0	0	0	0	NaN	0	0	0	0	0	0	0	0
BA20191111gabors0002_V1_46_Stim2_Stim3	single	23	16	24	24	24	19	22	20	13	18	21	19	22	18	20	17	21	25	11	23	23	23	25	27	19	15	20	18	17	23	22	13	26	11	17	22	17	22	25	22	13	24	16	23	21	25	27	29
BA20191111gabors0002_V1_47_Stim1_Stim3	mixture	0	0	0	0	0	0	0	0	0	0	0	0	0	0	0	0	0	0	0	0	0	0	0	0	0	0	0	0	0	0	0	0	0	0	0	0	0	0	0	0	0	0	0	0	0	0	0	0
BA20191111gabors0002_V1_47_Stim2_Stim3	mixture	0	0	0	0	0	0	0	0	0	0	0	0	0	0	0	0	0	0	0	0	0	0	0	0	0	0	0	0	0	0	0	0	0	0	0	0	0	0	0	0	0	0	0	0	0	0	0	0
BA20191111gabors0002_V1_48_Stim1_Stim2	single	11	10	7	16	16	15	11	16	11	14	5	19	8	9	17	13	10	11	12	8	7	11	10	15	11	8	9	6	9	9	12	8	20	12	10	18	6	19	13	9	14	6	11	7	7	17	14	10
BA20191111gabors0002_V1_49_Stim1_Stim3	intermediate	0	0	0	0	0	0	0	0	0	0	0	0	0	0	0	0	0	0	0	0	0	0	0	0	0	0	0	0	0	0	0	0	0	0	0	0	0	0	0	0	0	0	0	0	0	0	0	0
BA20191111gabors0002_V1_49_Stim2_Stim3	intermediate	0	0	0	0	0	0	0	0	0	0	0	0	0	0	0	0	0	0	0	0	0	0	0	0	0	0	0	0	0	0	0	0	0	0	0	0	0	0	0	0	0	0	0	0	0	0	0	0
BA20191111gabors0002_V1_51_Stim2_Stim3	single	7	10	11	13	12	9	4	8	11	3	10	5	14	5	9	3	8	7	11	11	10	9	8	11	11	13	13	8	9	9	13	9	9	11	13	10	8	8	7	9	5	12	10	14	11	16	7	13
BA20191111gabors0002_V1_52_Stim1_Stim2	outside	27	32	26	39	36	28	21	28	21	33	37	28	35	23	33	26	32	31	34	24	26	27	25	25	23	35	33	26	38	19	32	34	29	31	16	35	24	33	28	30	37	40	23	29	35	32	31	31
BA20191111gabors0002_V1_52_Stim1_Stim3	outside	27	32	26	39	36	28	21	28	21	33	37	28	35	23	33	26	32	31	34	24	26	27	25	25	23	35	33	26	38	19	32	34	29	31	16	35	24	33	28	30	37	40	23	29	35	32	31	31
BA20191111gabors0002_V1_52_Stim2_Stim3	outside	35	24	40	22	NaN	33	18	29	33	17	22	20	26	27	22	27	34	20	16	24	22	18	25	21	22	28	28	25	26	20	24	32	22	32	31	34	27	20	29	21	23	33	19	27	27	27	34	29
BA20191111gabors0002_V1_53_Stim2_Stim3	single	0	1	0	0	0	0	0	0	0	0	0	0	0	0	1	0	0	0	NaN	0	0	1	0	0	0	0	0	0	0	0	0	0	0	0	0	0	0	0	0	1	0	0	0	0	0	0	0	0
BA20191111gabors0002_V1_56_Stim1_Stim2	single	0	1	0	NaN	0	4	1	0	5	4	1	0	2	0	2	2	3	1	0	1	0	2	1	2	1	1	0	0	1	3	1	3	5	1	0	0	0	1	0	0	1	0	0	1	3	0	0	0
BA20191111gabors0002_V1_56_Stim1_Stim3	single	0	1	0	NaN	0	4	1	0	5	4	1	0	2	0	2	2	3	1	0	1	0	2	1	2	1	1	0	0	1	3	1	3	5	1	0	0	0	1	0	0	1	0	0	1	3	0	0	0
BA20191111gabors0002_V1_57_Stim1_Stim2	intermediate	37	42	27	39	46	17	29	39	41	41	39	24	28	24	35	31	38	24	27	33	32	26	24	22	25	17	44	24	14	49	25	24	32	13	29	22	26	14	27	35	34	22	24	27	29	27	33	24
BA20191111gabors0002_V1_57_Stim1_Stim3	intermediate	37	42	27	39	46	17	29	39	41	41	39	24	28	24	35	31	38	24	27	33	32	26	24	22	25	17	44	24	14	49	25	24	32	13	29	22	26	14	27	35	34	22	24	27	29	27	33	24
BA20191111gabors0002_V1_57_Stim2_Stim3	intermediate	36	32	42	31	44	30	25	18	26	21	29	20	36	27	30	32	24	21	34	32	27	30	29	35	27	42	23	32	33	34	21	53	28	39	31	NaN	21	26	32	23	29	48	27	38	37	37	24	22
BA20191111gabors0002_V1_58_Stim1_Stim2	intermediate	0	0	0	1	2	0	1	2	1	1	1	0	0	0	0	1	2	1	0	1	1	0	0	0	0	0	NaN	0	0	0	0	0	0	0	0	0	0	0	0	0	0	1	0	1	1	0	0	0
BA20191111gabors0002_V1_58_Stim1_Stim3	intermediate	0	0	0	1	2	0	1	2	1	1	1	0	0	0	0	1	2	1	0	1	1	0	0	0	0	0	NaN	0	0	0	0	0	0	0	0	0	0	0	0	0	0	1	0	1	1	0	0	0
BA20191111gabors0002_V1_58_Stim2_Stim3	intermediate	0	0	NaN	0	0	1	0	0	0	0	0	0	0	2	0	0	1	0	0	0	0	0	2	0	0	0	0	0	0	0	0	1	0	1	1	2	1	0	0	0	0	0	0	2	2	0	0	0
BA20191111gabors0002_V1_7_Stim1_Stim2	intermediate	41	48	57	41	34	48	31	44	42	40	32	31	38	46	57	45	41	42	43	29	48	45	42	32	26	31	41	37	33	43	41	34	42	27	49	52	37	27	43	39	38	38	46	39	41	40	43	43
BA20191111gabors0002_V1_7_Stim2_Stim3	intermediate	70	65	73	60	55	60	67	60	66	61	76	72	66	51	62	61	59	61	55	57	68	64	71	75	53	75	69	59	79	69	63	58	66	70	59	73	68	NaN	66	62	57	64	54	62	67	58	45	58
BA20191111gabors0002_V1_8_Stim1_Stim2	single	1	1	0	1	0	1	0	0	0	0	0	NaN	1	NaN	0	0	1	0	1	0	0	0	1	1	0	0	0	0	1	0	0	1	0	0	0	0	0	1	0	0	0	1	0	0	0	1	0	0
BA20191111gabors0002_V1_9_Stim1_Stim3	outside	1	4	8	3	5	NaN	7	5	4	9	NaN	12	2	6	6	4	2	10	1	9	6	3	13	8	8	6	8	6	3	12	3	5	9	11	3	10	12	7	10	14	9	6	14	6	6	15	9	11
BA20191111gabors0003_V1_26_Stim1_Stim2	mixture	24	26	41	6	30	34	3	24	24	17	40	33	24	41	16	15	24	51	29	6	20	10	42	30	53	32	14	NaN	53	9	3	14	3	13	5	25	42	19	24	13	15	24	34	36	25	9	23	19
BA20191111gabors0003_V1_26_Stim1_Stim3	mixture	24	26	41	6	30	34	3	24	24	17	40	33	24	41	16	15	24	51	29	6	20	10	42	30	53	32	14	NaN	53	9	3	14	3	13	5	25	42	19	24	13	15	24	34	36	25	9	23	19
BA20191111gabors0003_V1_3_Stim1_Stim2	single	23	29	17	33	22	20	22	27	18	17	18	23	27	17	23	17	23	16	24	20	28	22	21	19	34	27	14	28	18	33	21	22	19	21	27	33	20	27	24	24	17	21	27	17	28	28	31	36
BA20191111gabors0003_V1_3_Stim1_Stim3	single	23	29	17	33	22	20	22	27	18	17	18	23	27	17	23	17	23	16	24	20	28	22	21	19	34	27	14	28	18	33	21	22	19	21	27	33	20	27	24	24	17	21	27	17	28	28	31	36
BA20191111gabors0003_V1_40_Stim1_Stim2	intermediate	0	1	2	0	2	1	1	0	2	2	0	0	1	0	2	1	2	2	1	0	0	0	0	0	0	0	0	1	0	3	0	0	0	2	0	0	0	1	1	0	0	1	3	1	0	0	2	2
BA20191111gabors0003_V1_40_Stim2_Stim3	intermediate	3	0	3	2	0	5	3	0	3	2	2	3	2	2	2	2	3	1	1	2	2	1	1	2	3	1	0	1	1	2	3	3	3	3	0	1	2	5	2	2	4	3	1	2	3	2	2	0
BA20191111gabors0003_V1_44_Stim1_Stim3	single	14	24	13	11	22	19	17	13	18	19	13	19	17	16	22	24	13	13	20	12	18	20	20	22	24	15	8	26	10	16	15	15	9	20	13	18	16	25	11	18	21	17	23	19	17	29	11	NaN
BA20191111gabors0003_V1_44_Stim2_Stim3	single	28	23	11	18	17	13	18	11	14	23	13	16	22	12	18	11	21	18	10	23	17	14	12	18	21	20	14	24	22	20	14	9	26	16	14	19	21	21	24	18	19	NaN	21	19	18	18	13	14
BA20191111gabors0003_V1_49_Stim1_Stim2	single	10	11	11	8	19	12	12	8	10	5	10	7	11	14	11	9	17	7	21	11	11	11	21	5	14	7	10	22	13	15	10	13	5	9	13	8	13	17	11	16	14	8	13	11	13	15	14	NaN
BA20191111gabors0003_V1_49_Stim2_Stim3	single	21	18	21	13	17	8	14	20	20	17	13	10	21	13	17	14	12	15	13	19	19	20	20	12	21	13	11	20	16	5	15	16	15	17	14	15	13	19	25	17	13	25	17	15	17	18	15	16
BA20191111gabors0003_V1_55_Stim1_Stim2	intermediate	2	2	4	0	0	0	1	0	1	1	1	0	2	1	0	2	1	5	0	4	2	1	2	2	0	0	0	3	0	3	0	2	2	3	NaN	2	2	0	1	1	2	1	1	0	0	1	3	0
BA20191111gabors0003_V1_55_Stim1_Stim3	intermediate	2	2	4	0	0	0	1	0	1	1	1	0	2	1	0	2	1	5	0	4	2	1	2	2	0	0	0	3	0	3	0	2	2	3	NaN	2	2	0	1	1	2	1	1	0	0	1	3	0
BA20191111gabors0003_V1_56_Stim1_Stim2	mixture	25	32	22	13	22	24	30	16	19	28	12	16	18	19	18	19	18	24	24	23	12	22	20	13	24	19	20	31	24	32	23	27	20	17	50	22	39	21	22	13	33	30	20	28	28	19	NaN	19
BA20191111gabors0003_V1_56_Stim1_Stim3	mixture	25	32	22	13	22	24	30	16	19	28	12	16	18	19	18	19	18	24	24	23	12	22	20	13	24	19	20	31	24	32	23	27	20	17	50	22	39	21	22	13	33	30	20	28	28	19	NaN	19
BA20191111gabors0003_V1_56_Stim2_Stim3	mixture	53	41	31	30	32	37	41	24	31	28	28	45	37	29	46	33	36	27	35	24	25	40	33	31	45	21	26	55	28	32	39	31	32	37	26	32	40	44	31	33	35	38	18	39	29	54	28	27
BA20191111gabors0003_V1_57_Stim1_Stim3	intermediate	0	0	0	0	0	0	0	0	0	0	1	1	0	0	0	0	0	0	0	0	0	0	0	0	0	0	0	0	0	0	0	0	0	0	0	1	0	0	0	0	0	1	0	0	0	0	1	0
BA20191111gabors0003_V1_7_Stim1_Stim2	intermediate	43	53	46	43	43	41	40	39	27	48	42	38	43	33	41	37	43	49	55	47	41	36	46	29	58	50	34	42	28	42	42	43	40	39	44	42	46	41	49	42	51	40	50	31	43	40	55	48
BA20191111gabors0003_V1_7_Stim1_Stim3	intermediate	43	53	46	43	43	41	40	39	27	48	42	38	43	33	41	37	43	49	55	47	41	36	46	29	58	50	34	42	28	42	42	43	40	39	44	42	46	41	49	42	51	40	50	31	43	40	55	48
BA20191111gabors0003_V1_7_Stim2_Stim3	intermediate	NaN	64	56	63	56	54	58	60	59	48	61	61	64	73	62	79	68	63	60	70	56	67	59	66	58	64	67	60	61	67	75	60	59	66	51	63	69	71	68	66	58	61	51	62	59	61	63	70
BA20191112gabors0001_V1_1_Stim1_Stim2	single	12	16	15	12	12	7	11	13	12	8	12	16	8	15	14	16	15	13	13	6	20	7	10	12	7	16	13	14	10	11	6	10	13	12	10	11	8	6	10	10	17	12	12	11	10	26	17	16
BA20191112gabors0001_V1_1_Stim1_Stim3	single	12	16	15	12	12	7	11	13	12	8	12	16	8	15	14	16	15	13	13	6	20	7	10	12	7	16	13	14	10	11	6	10	13	12	10	11	8	6	10	10	17	12	12	11	10	26	17	16
BA20191112gabors0001_V1_25_Stim1_Stim3	mixture	23	4	17	31	15	29	26	14	7	9	35	16	7	16	9	16	6	2	9	1	22	12	15	8	10	26	8	39	15	5	4	4	10	9	7	3	16	12	15	7	18	4	9	20	21	14	NaN	19
BA20191112gabors0001_V1_25_Stim2_Stim3	mixture	2	22	24	3	3	18	14	12	15	14	32	22	12	14	17	7	7	0	26	19	7	8	15	4	7	57	6	9	4	3	11	16	3	31	16	5	8	3	20	7	24	16	30	5	30	37	5	41
BA20191112gabors0001_V1_3_Stim1_Stim3	outside	37	34	31	24	31	30	21	26	26	27	26	35	32	41	28	32	22	26	31	26	25	17	22	35	28	26	30	35	25	28	22	29	24	24	27	27	22	23	32	32	30	25	27	27	29	29	20	34
BA20191112gabors0001_V1_37_Stim1_Stim2	mixture	0	1	1	0	0	4	1	0	1	2	4	3	3	1	2	0	0	2	0	0	2	1	2	1	1	1	0	0	1	0	NaN	0	2	0	2	2	0	1	2	2	1	0	1	0	3	1	2	1
BA20191112gabors0001_V1_37_Stim2_Stim3	mixture	6	5	3	4	2	3	3	2	4	2	3	5	3	6	3	2	4	2	2	3	2	3	6	3	2	2	4	4	5	2	4	1	3	2	2	1	3	2	6	4	5	7	4	3	1	4	3	4
BA20191112gabors0001_V1_38_Stim1_Stim2	mixture	15	11	10	13	17	16	11	16	9	10	10	16	10	12	21	14	13	15	12	11	10	16	12	18	16	11	19	14	26	19	24	12	13	14	11	18	16	12	8	24	17	12	14	14	16	10	7	15
BA20191112gabors0001_V1_38_Stim1_Stim3	mixture	15	11	10	13	17	16	11	16	9	10	10	16	10	12	21	14	13	15	12	11	10	16	12	18	16	11	19	14	26	19	24	12	13	14	11	18	16	12	8	24	17	12	14	14	16	10	7	15
BA20191112gabors0001_V1_38_Stim2_Stim3	mixture	23	19	17	15	13	10	16	19	15	11	14	19	7	19	21	9	15	14	12	7	12	16	18	8	9	8	11	17	18	11	22	13	9	10	19	9	21	17	10	12	22	14	10	11	15	12	12	12
BA20191112gabors0001_V1_39_Stim1_Stim2	outside	0	0	0	0	0	0	0	0	0	0	0	0	0	0	0	0	0	0	0	0	0	0	0	0	0	0	0	0	0	0	0	0	0	0	0	0	0	0	0	0	0	0	0	0	0	0	0	0
BA20191112gabors0001_V1_39_Stim1_Stim3	outside	0	0	0	0	0	0	0	0	0	0	0	0	0	0	0	0	0	0	0	0	0	0	0	0	0	0	0	0	0	0	0	0	0	0	0	0	0	0	0	0	0	0	0	0	0	0	0	0
BA20191112gabors0001_V1_40_Stim1_Stim2	outside	60	67	52	53	63	59	63	51	50	53	51	59	56	59	62	64	54	58	53	59	63	50	52	61	65	57	50	55	63	53	64	69	61	47	56	52	61	57	46	67	62	60	79	57	65	54	62	57
BA20191112gabors0001_V1_40_Stim1_Stim3	outside	60	67	52	53	63	59	63	51	50	53	51	59	56	59	62	64	54	58	53	59	63	50	52	61	65	57	50	55	63	53	64	69	61	47	56	52	61	57	46	67	62	60	79	57	65	54	62	57
BA20191112gabors0001_V1_40_Stim2_Stim3	outside	NaN	50	29	34	29	31	27	40	37	37	40	53	40	46	48	43	40	36	38	41	45	40	44	41	51	37	37	34	41	38	47	47	44	40	43	34	39	30	46	42	48	48	44	43	40	34	30	31
BA20191112gabors0001_V1_43_Stim1_Stim3	single	8	9	8	8	12	9	13	11	11	7	6	6	9	15	18	11	8	5	7	13	5	9	9	10	7	10	9	8	17	6	11	9	8	8	7	6	9	18	6	12	12	9	10	6	12	9	10	7
BA20191112gabors0001_V1_43_Stim2_Stim3	single	13	8	9	13	13	8	12	19	14	9	8	11	7	7	6	8	7	11	14	11	11	6	10	10	8	10	11	9	9	5	9	5	6	9	9	8	8	12	10	13	10	7	7	8	5	13	4	7
BA20191112gabors0001_V1_44_Stim1_Stim2	mixture	0	0	0	0	0	0	0	0	0	0	0	0	0	0	0	0	0	0	0	0	0	0	0	1	0	0	0	0	0	0	0	0	0	0	0	0	0	0	0	0	0	0	0	0	0	0	0	0
BA20191112gabors0001_V1_45_Stim1_Stim2	single	28	35	31	33	28	31	27	37	25	25	28	32	33	29	24	22	27	26	26	31	24	25	23	19	43	25	29	20	34	29	34	26	27	23	31	25	38	34	27	34	23	13	44	28	29	19	27	28
BA20191112gabors0001_V1_45_Stim1_Stim3	single	28	35	31	33	28	31	27	37	25	25	28	32	33	29	24	22	27	26	26	31	24	25	23	19	43	25	29	20	34	29	34	26	27	23	31	25	38	34	27	34	23	13	44	28	29	19	27	28
BA20191112gabors0001_V1_45_Stim2_Stim3	single	28	15	18	18	21	17	15	NaN	19	16	15	17	23	31	19	14	17	18	17	16	20	19	17	14	17	13	17	16	15	16	18	25	12	17	14	10	21	12	18	20	14	17	20	23	22	18	17	13
BA20191112gabors0001_V1_46_Stim1_Stim2	outside	0	0	0	0	0	0	0	0	0	0	0	0	0	0	0	0	0	0	0	0	0	0	0	0	0	0	0	0	0	0	0	0	0	0	0	0	0	0	0	0	0	0	0	0	0	0	0	0
BA20191112gabors0001_V1_46_Stim1_Stim3	outside	0	0	0	0	0	0	0	0	0	0	0	0	0	0	0	0	0	0	0	0	0	0	0	0	0	0	0	0	0	0	0	0	0	0	0	0	0	0	0	0	0	0	0	0	0	0	0	0
BA20191112gabors0001_V1_47_Stim1_Stim3	single	15	14	15	14	18	11	16	15	12	11	12	15	12	11	9	17	15	9	16	15	12	8	10	14	20	15	11	16	18	14	11	13	13	15	12	17	15	9	17	12	13	9	14	15	16	16	9	7
BA20191112gabors0001_V1_47_Stim2_Stim3	single	24	10	18	17	18	16	18	16	19	15	13	9	15	19	17	16	17	15	12	17	14	15	16	16	15	17	10	14	13	19	21	17	10	18	19	18	16	11	14	13	15	19	14	16	22	19	11	17
BA20191112gabors0001_V1_48_Stim1_Stim2	mixture	0	0	0	0	0	0	0	0	0	0	0	0	0	0	0	0	0	0	0	0	0	0	0	0	0	0	0	0	0	0	0	0	0	0	0	0	0	0	0	0	0	0	0	0	0	0	0	0
BA20191112gabors0001_V1_49_Stim1_Stim2	intermediate	27	31	27	21	26	27	21	23	21	21	17	38	22	19	25	38	35	30	19	24	21	25	18	27	25	33	34	28	24	22	20	29	26	26	20	24	18	12	22	18	34	21	20	27	17	42	27	25
BA20191112gabors0001_V1_49_Stim2_Stim3	intermediate	21	20	24	42	26	22	17	32	32	17	21	24	19	13	13	36	26	25	22	16	26	33	32	19	22	23	24	25	27	20	25	18	35	16	23	27	28	21	31	16	26	20	24	17	12	34	26	13
BA20191112gabors0001_V1_50_Stim1_Stim2	single	0	0	0	0	0	0	0	0	0	0	0	0	0	0	0	0	0	0	0	0	0	0	0	0	0	0	0	0	0	0	0	0	0	0	0	0	0	0	0	0	0	0	0	0	0	0	0	0
BA20191112gabors0001_V1_50_Stim2_Stim3	single	0	0	0	0	0	0	0	0	0	0	0	0	0	0	0	0	0	0	0	0	0	0	0	0	0	0	0	0	0	0	0	0	0	0	0	0	0	0	0	0	0	0	0	0	0	0	0	0
BA20191112gabors0001_V1_51_Stim1_Stim2	mixture	8	8	5	9	4	4	5	7	8	2	4	9	1	2	3	3	4	4	6	8	2	4	9	3	7	8	3	1	5	4	5	2	4	1	6	6	4	6	5	2	6	4	4	2	10	4	3	4
BA20191112gabors0001_V1_53_Stim1_Stim2	single	4	2	5	2	2	2	4	1	2	2	0	3	1	0	1	0	1	4	2	2	2	2	3	1	1	1	3	0	1	1	0	3	2	1	0	3	1	4	1	0	2	2	0	2	0	3	1	1
BA20191112gabors0001_V1_53_Stim1_Stim3	single	4	2	5	2	2	2	4	1	2	2	0	3	1	0	1	0	1	4	2	2	2	2	3	1	1	1	3	0	1	1	0	3	2	1	0	3	1	4	1	0	2	2	0	2	0	3	1	1
BA20191112gabors0001_V1_54_Stim1_Stim2	mixture	50	39	57	23	36	49	38	42	45	42	24	57	34	44	33	39	34	39	38	38	29	38	32	43	43	47	49	31	38	30	20	33	37	34	37	38	37	47	50	30	30	32	23	51	36	42	51	34
BA20191112gabors0001_V1_54_Stim1_Stim3	mixture	50	39	57	23	36	49	38	42	45	42	24	57	34	44	33	39	34	39	38	38	29	38	32	43	43	47	49	31	38	30	20	33	37	34	37	38	37	47	50	30	30	32	23	51	36	42	51	34
BA20191112gabors0001_V1_54_Stim2_Stim3	mixture	64	53	57	51	42	46	42	45	49	55	46	55	45	36	33	47	51	35	45	42	42	62	49	37	49	51	49	35	35	48	42	47	32	34	37	40	40	46	37	32	29	46	40	33	27	45	42	40
BA20191112gabors0001_V1_55_Stim1_Stim3	single	0	0	0	1	0	0	1	0	0	0	0	1	0	1	1	0	0	1	0	0	0	0	0	1	0	0	1	0	0	0	0	1	0	1	0	0	0	0	0	0	0	0	0	0	0	0	0	0
BA20191112gabors0001_V1_56_Stim2_Stim3	single	12	5	7	4	9	8	6	2	9	5	6	6	6	2	13	5	8	4	11	6	5	4	7	10	6	5	6	3	9	5	6	9	13	11	4	9	5	3	11	3	6	6	5	10	10	4	3	4
BA20191112gabors0001_V1_7_Stim1_Stim2	single	74	51	51	40	54	55	44	54	51	58	52	64	55	53	50	68	62	59	53	53	50	52	40	54	58	57	53	56	48	54	51	49	61	49	59	60	56	51	58	69	50	35	54	57	60	48	48	43
BA20191112gabors0001_V1_7_Stim1_Stim3	single	74	51	51	40	54	55	44	54	51	58	52	64	55	53	50	68	62	59	53	53	50	52	40	54	58	57	53	56	48	54	51	49	61	49	59	60	56	51	58	69	50	35	54	57	60	48	48	43
BA20191112gabors0001_V1_7_Stim2_Stim3	single	63	56	64	58	54	51	54	60	50	51	61	68	56	52	57	58	59	53	55	45	54	64	52	49	56	55	54	48	52	65	52	43	51	50	51	44	65	46	48	49	62	51	54	64	55	55	46	46
BA20191112gabors0002_V1_10_Stim1_Stim2	single	0	0	0	0	NaN	0	0	0	0	0	NaN	0	0	0	0	0	0	0	0	0	0	0	0	0	NaN	0	0	NaN	0	0	0	0	0	0	0	0	0	0	0	0	0	0	0	0	0	0	0	0
BA20191112gabors0002_V1_10_Stim2_Stim3	single	1	3	2	2	4	1	4	0	2	2	2	0	0	4	0	3	0	0	0	2	0	1	3	1	2	1	1	3	2	1	2	2	3	3	2	3	2	1	0	4	2	0	2	0	2	2	2	2
BA20191112gabors0002_V1_13_Stim1_Stim2	single	9	7	10	3	16	7	5	5	4	3	4	11	7	11	10	5	8	6	10	NaN	7	2	6	7	6	9	7	6	9	11	7	4	9	11	3	3	4	4	3	3	7	3	2	8	7	5	5	6
BA20191112gabors0002_V1_13_Stim2_Stim3	single	10	14	8	10	8	9	10	6	13	9	9	6	14	12	12	9	11	10	8	9	10	12	9	8	18	9	4	11	18	8	9	6	11	7	8	14	9	10	3	9	8	8	11	5	4	12	7	8
BA20191112gabors0002_V1_17_Stim1_Stim2	outside	13	7	10	14	NaN	15	15	15	5	14	9	18	23	12	7	8	18	12	13	22	14	8	7	22	17	9	6	16	18	14	17	6	11	11	9	15	11	6	15	13	9	4	10	8	16	10	10	6
BA20191112gabors0002_V1_17_Stim2_Stim3	outside	34	30	35	28	25	25	27	19	23	24	27	22	26	25	32	29	20	15	20	23	27	22	30	24	35	28	15	30	24	28	18	23	32	15	30	25	23	32	25	17	24	23	23	26	21	20	27	18
BA20191112gabors0002_V1_19_Stim1_Stim2	mixture	16	8	5	7	18	15	10	7	13	10	11	16	13	8	10	13	13	9	11	NaN	5	10	10	13	3	9	8	11	7	7	9	5	7	18	8	3	6	8	10	8	7	9	7	9	14	5	9	5
BA20191112gabors0002_V1_19_Stim1_Stim3	mixture	16	8	5	7	18	15	10	7	13	10	11	16	13	8	10	13	13	9	11	NaN	5	10	10	13	3	9	8	11	7	7	9	5	7	18	8	3	6	8	10	8	7	9	7	9	14	5	9	5
BA20191112gabors0002_V1_19_Stim2_Stim3	mixture	39	36	26	36	31	37	29	34	26	29	36	23	42	30	26	34	20	23	22	25	31	31	24	25	37	27	27	31	18	34	28	28	35	32	21	35	23	36	28	30	35	27	25	19	32	23	27	36
BA20191112gabors0002_V1_20_Stim1_Stim2	intermediate	0	0	0	0	0	0	0	0	0	0	0	0	0	0	0	0	0	0	0	0	0	0	0	0	0	0	0	0	0	0	0	0	0	0	0	0	0	0	0	0	0	0	0	0	0	0	0	0
BA20191112gabors0002_V1_20_Stim2_Stim3	intermediate	1	0	0	0	0	0	1	0	0	0	0	1	0	0	0	0	0	0	0	0	0	0	0	0	0	0	0	0	0	0	0	0	0	0	0	0	1	0	0	0	0	0	0	0	0	0	1	0
BA20191112gabors0002_V1_21_Stim1_Stim2	mixture	2	0	1	0	NaN	1	1	1	0	0	1	1	2	0	0	1	2	0	3	NaN	1	0	0	4	0	1	0	0	2	1	0	0	1	0	0	1	0	2	0	0	2	0	0	0	3	0	0	0
BA20191112gabors0002_V1_21_Stim2_Stim3	mixture	7	7	5	7	5	7	7	8	5	3	4	5	5	5	4	4	8	5	4	5	5	7	3	4	NaN	2	4	4	5	5	2	4	4	4	1	4	2	5	7	5	3	2	4	4	1	3	2	2
BA20191112gabors0002_V1_23_Stim1_Stim3	single	38	37	NaN	27	42	24	32	19	42	38	28	25	42	30	35	39	29	32	24	24	31	32	22	26	26	24	26	33	32	30	40	25	25	43	42	23	36	23	24	27	27	27	20	34	31	21	36	30
BA20191112gabors0002_V1_23_Stim2_Stim3	single	41	40	38	32	32	41	37	34	33	34	28	46	47	37	29	38	32	19	29	41	46	33	47	37	35	35	28	28	43	48	28	33	56	26	18	NaN	44	27	27	27	31	30	35	22	42	38	34	24
BA20191112gabors0002_V1_25_Stim1_Stim2	mixture	6	26	43	10	25	41	24	10	27	10	39	7	10	29	49	27	34	33	23	NaN	27	7	32	63	12	24	41	47	10	34	31	30	55	9	31	14	23	12	16	22	9	20	54	7	16	26	3	14
BA20191112gabors0002_V1_26_Stim2_Stim3	mixture	5	0	0	0	0	2	1	0	0	0	6	3	1	0	0	0	2	0	0	3	0	0	0	5	0	0	0	6	NaN	1	1	0	4	NaN	1	0	0	5	4	0	1	0	0	1	0	0	0	0
BA20191112gabors0002_V1_27_Stim1_Stim2	single	46	50	17	30	46	30	33	34	37	45	27	43	43	31	30	37	38	38	50	46	37	24	24	43	41	30	33	41	42	35	24	35	25	47	35	20	36	52	27	25	41	36	25	30	25	34	26	34
BA20191112gabors0002_V1_27_Stim1_Stim3	single	46	50	17	30	46	30	33	34	37	45	27	43	43	31	30	37	38	38	50	46	37	24	24	43	41	30	33	41	42	35	24	35	25	47	35	20	36	52	27	25	41	36	25	30	25	34	26	34
BA20191112gabors0002_V1_27_Stim2_Stim3	single	62	51	45	57	33	33	43	30	41	50	35	30	49	46	41	50	40	40	37	38	42	47	46	37	33	43	35	34	47	61	29	36	41	31	43	55	36	51	33	38	50	37	35	29	23	35	34	34
BA20191112gabors0002_V1_29_Stim1_Stim2	mixture	21	7	13	8	NaN	7	5	12	11	13	12	11	18	11	9	11	16	8	17	NaN	9	16	6	13	11	11	12	16	6	14	12	9	7	21	7	7	9	9	5	10	12	6	6	6	15	10	5	15
BA20191112gabors0002_V1_29_Stim2_Stim3	mixture	36	26	22	23	25	25	18	27	23	28	21	18	30	30	13	23	26	23	17	12	29	30	22	22	NaN	20	21	27	19	28	27	24	29	24	23	24	21	24	19	28	28	27	22	21	29	20	23	13
BA20191112gabors0002_V1_31_Stim1_Stim2	single	10	10	6	7	18	4	5	7	11	5	7	5	10	6	8	11	13	10	8	NaN	6	7	6	13	5	5	11	6	10	10	8	4	6	4	5	5	5	8	12	5	6	4	3	10	6	5	6	6
BA20191112gabors0002_V1_31_Stim2_Stim3	single	18	26	14	23	18	16	19	17	22	12	15	11	22	16	16	16	24	12	14	14	12	20	12	20	26	15	13	15	15	21	10	12	19	14	24	15	12	16	11	18	11	16	13	11	15	18	11	11
BA20191112gabors0002_V1_33_Stim1_Stim2	mixture	NaN	0	3	1	0	1	1	1	0	0	1	NaN	3	NaN	1	1	1	1	1	1	0	1	1	1	1	0	0	2	2	0	0	0	2	1	2	0	0	0	0	0	1	0	0	0	0	0	0	1
BA20191112gabors0002_V1_33_Stim2_Stim3	mixture	2	1	2	2	0	0	0	0	2	2	0	0	1	0	1	0	0	3	0	2	1	0	NaN	1	4	1	2	2	2	1	1	0	3	4	NaN	0	1	1	1	1	2	0	2	0	0	1	0	0
BA20191112gabors0002_V1_34_Stim2_Stim3	single	1	2	4	1	3	2	1	0	3	0	2	2	2	1	2	0	1	0	2	1	3	0	2	1	2	1	1	4	2	3	0	0	2	2	3	0	1	1	2	1	0	0	1	2	0	3	0	0
BA20191112gabors0002_V1_40_Stim1_Stim3	mixture	16	8	14	3	NaN	13	12	3	10	7	12	23	17	17	8	6	59	17	31	NaN	17	10	13	25	4	17	13	14	12	13	22	20	17	45	8	10	18	18	15	6	20	9	4	8	12	4	13	20
BA20191112gabors0002_V1_40_Stim2_Stim3	mixture	20	17	8	13	9	8	6	6	15	15	11	9	15	27	17	16	7	14	19	11	4	12	20	12	NaN	10	17	19	4	25	10	19	12	20	18	24	14	13	18	5	15	16	11	13	4	4	12	11
BA20191112gabors0002_V1_45_Stim2_Stim3	mixture	26	14	8	14	11	8	8	7	26	5	11	6	21	38	2	10	7	16	8	11	7	28	9	2	NaN	10	16	18	9	26	16	11	9	21	14	16	5	15	13	10	6	11	12	4	7	6	6	12
BA20191112gabors0002_V1_5_Stim1_Stim2	single	18	11	21	18	NaN	13	15	18	20	18	16	10	17	16	12	19	15	14	15	NaN	10	11	6	15	13	17	8	16	8	13	11	7	10	21	5	12	15	10	12	8	12	10	6	12	9	5	5	13
BA20191112gabors0002_V1_5_Stim1_Stim3	single	18	11	21	18	NaN	13	15	18	20	18	16	10	17	16	12	19	15	14	15	NaN	10	11	6	15	13	17	8	16	8	13	11	7	10	21	5	12	15	10	12	8	12	10	6	12	9	5	5	13
BA20191112gabors0002_V1_5_Stim2_Stim3	single	21	24	25	22	17	21	16	12	17	20	14	14	14	22	17	21	16	17	13	7	15	21	16	14	16	10	9	11	15	9	10	13	18	10	10	22	12	12	13	NaN	13	19	18	9	5	15	9	12
BA20191112gabors0002_V1_51_Stim1_Stim2	intermediate	17	16	13	20	NaN	22	15	18	14	14	15	19	16	21	14	10	25	18	17	40	16	23	12	29	16	21	8	11	16	27	15	11	16	30	15	12	21	12	18	15	9	17	12	10	25	10	12	12
BA20191112gabors0002_V1_51_Stim2_Stim3	intermediate	38	39	31	28	28	31	26	30	34	32	32	24	41	46	21	39	23	38	28	32	32	43	38	33	50	29	41	31	39	39	30	32	42	43	37	34	29	40	29	30	45	31	41	38	38	32	34	28
BA20191112gabors0002_V1_56_Stim1_Stim2	mixture	28	19	20	20	NaN	25	18	12	20	16	15	17	25	18	14	24	31	13	36	NaN	21	16	16	23	18	21	18	18	14	30	15	14	15	33	17	12	22	15	20	14	16	23	20	8	25	15	12	14
BA20191112gabors0002_V1_56_Stim2_Stim3	mixture	42	48	45	41	37	42	36	42	40	35	32	26	41	44	31	38	32	31	41	30	31	43	31	28	50	33	26	39	32	46	30	29	35	39	29	39	30	27	28	31	40	28	41	32	32	33	28	32
BA20191112gabors0002_V1_9_Stim1_Stim2	mixture	50	30	36	39	48	39	24	44	42	30	32	49	37	29	36	43	40	28	36	48	39	36	24	38	34	32	30	32	35	35	37	30	29	46	33	29	34	25	28	33	35	34	22	22	57	33	21	25
BA20191112gabors0002_V1_9_Stim2_Stim3	mixture	62	62	61	79	59	58	56	63	74	59	71	61	71	66	65	61	65	53	59	50	57	58	57	59	80	60	52	53	56	48	59	55	59	55	54	54	61	58	53	50	61	59	64	53	48	56	49	63
BA20191118image0001_V1_1_Stim1_Stim3	intermediate	37	30	30	35	30	23	29	40	27	34	35	45	27	35	31	23	26	21	29	30	44	25	26	24	35	47	29	28	30	36	34	29	43	22	38	20	23	30	24	27	NaN	42	31	30	29	36	32	31
BA20191118image0001_V1_1_Stim2_Stim3	intermediate	30	26	19	24	31	21	31	38	23	21	38	37	25	19	29	30	18	39	33	34	34	25	42	31	35	36	30	34	32	33	33	27	44	30	30	29	43	39	28	31	25	33	26	30	30	28	34	32
BA20191118image0001_V1_2_Stim1_Stim3	intermediate	24	31	15	22	26	14	19	15	22	21	23	12	27	22	18	13	14	17	18	13	16	31	30	18	24	24	19	26	18	32	19	25	20	19	23	28	19	30	22	20	32	19	23	19	19	24	12	25
BA20191118image0001_V1_2_Stim2_Stim3	intermediate	22	23	15	25	28	14	21	16	19	18	19	24	16	28	25	23	16	32	30	16	30	23	19	16	20	26	25	18	31	29	28	21	23	24	27	26	26	32	20	29	24	17	22	18	17	19	19	12
BA20191118image0001_V1_25_Stim1_Stim2	mixture	11	22	50	22	46	57	34	44	8	16	26	36	59	28	54	5	41	37	29	44	13	21	22	46	32	73	25	61	62	31	79	36	36	41	36	39	49	30	28	21	9	38	32	26	36	43	30	31
BA20191118image0001_V1_3_Stim1_Stim3	intermediate	25	29	23	18	17	18	14	18	33	18	17	13	16	10	25	13	15	13	27	18	33	10	20	18	13	23	21	21	17	19	28	17	14	20	28	26	19	14	16	13	19	22	21	12	20	17	14	15
BA20191118image0001_V1_3_Stim2_Stim3	intermediate	16	24	20	20	22	14	25	16	23	15	24	13	17	18	17	23	24	17	17	28	22	22	16	21	25	27	12	21	23	19	21	20	22	21	22	18	25	27	18	17	12	24	18	25	30	21	24	20
BA20191118image0001_V1_35_Stim1_Stim2	intermediate	36	38	33	34	33	31	35	29	18	25	19	26	25	26	31	17	28	17	26	24	NaN	35	25	33	26	32	17	22	31	29	42	29	25	25	34	32	17	27	13	18	23	27	30	19	38	26	21	16
BA20191118image0001_V1_35_Stim1_Stim3	intermediate	36	38	33	34	33	31	35	29	18	25	19	26	25	26	31	17	28	17	26	24	NaN	35	25	33	26	32	17	22	31	29	42	29	25	25	34	32	17	27	13	18	23	27	30	19	38	26	21	16
BA20191118image0001_V1_35_Stim2_Stim3	intermediate	43	36	44	41	41	29	36	46	29	44	43	27	36	33	37	41	27	44	30	31	34	37	38	30	35	41	39	23	45	34	32	26	35	44	33	34	32	40	36	33	33	32	29	41	33	31	38	42
BA20191118image0001_V1_37_Stim1_Stim2	intermediate	52	54	51	44	57	57	51	52	44	41	49	49	46	46	53	39	40	43	48	36	65	56	50	49	40	57	42	60	55	49	50	41	53	45	45	56	38	49	58	45	48	50	40	40	48	38	44	42
BA20191118image0001_V1_37_Stim1_Stim3	intermediate	52	54	51	44	57	57	51	52	44	41	49	49	46	46	53	39	40	43	48	36	65	56	50	49	40	57	42	60	55	49	50	41	53	45	45	56	38	49	58	45	48	50	40	40	48	38	44	42
BA20191118image0001_V1_37_Stim2_Stim3	intermediate	56	41	35	35	51	24	36	33	29	38	36	38	34	32	33	47	45	37	42	49	31	23	33	39	36	43	29	37	46	30	32	36	47	29	44	46	35	48	32	29	29	31	41	42	32	38	35	35
BA20191118image0001_V1_38_Stim2_Stim3	intermediate	0	0	0	0	0	0	0	0	0	0	0	0	0	0	0	0	0	0	0	0	0	0	0	0	0	0	0	0	0	0	0	0	0	0	0	0	0	0	0	0	0	0	0	0	0	0	0	0
BA20191118image0001_V1_39_Stim1_Stim2	intermediate	22	14	NaN	22	16	17	17	17	12	13	15	15	20	20	20	8	16	18	19	19	23	24	14	25	13	19	10	16	9	15	20	13	13	17	18	14	14	17	18	10	16	23	12	17	15	27	13	11
BA20191118image0001_V1_39_Stim1_Stim3	intermediate	22	14	NaN	22	16	17	17	17	12	13	15	15	20	20	20	8	16	18	19	19	23	24	14	25	13	19	10	16	9	15	20	13	13	17	18	14	14	17	18	10	16	23	12	17	15	27	13	11
BA20191118image0001_V1_39_Stim2_Stim3	intermediate	29	26	27	23	28	15	27	23	15	26	35	28	26	32	25	22	17	21	19	25	21	22	22	26	17	25	23	27	29	21	20	20	17	22	30	23	12	25	18	21	17	21	18	32	26	18	20	23
BA20191118image0001_V1_4_Stim1_Stim3	single	1	0	1	0	0	1	1	1	0	0	0	0	0	0	2	1	0	0	1	1	0	0	0	0	0	2	3	0	0	1	0	1	1	0	0	1	0	1	1	0	1	2	0	0	2	1	1	2
BA20191118image0001_V1_4_Stim2_Stim3	single	1	0	1	0	0	0	0	1	2	0	3	0	1	0	1	1	0	1	0	0	1	2	0	0	1	0	2	0	1	1	3	0	0	0	0	1	0	0	0	0	0	0	1	0	0	0	1	0
BA20191118image0001_V1_41_Stim1_Stim2	intermediate	2	1	4	1	2	1	4	1	1	2	1	1	1	2	1	0	1	1	1	0	1	1	3	2	0	1	1	0	0	1	1	2	3	2	3	0	2	1	1	1	1	1	2	0	2	1	1	1
BA20191118image0001_V1_41_Stim1_Stim3	intermediate	2	1	4	1	2	1	4	1	1	2	1	1	1	2	1	0	1	1	1	0	1	1	3	2	0	1	1	0	0	1	1	2	3	2	3	0	2	1	1	1	1	1	2	0	2	1	1	1
BA20191118image0001_V1_41_Stim2_Stim3	intermediate	8	6	6	8	9	7	6	6	5	7	6	7	7	8	6	6	6	6	7	6	5	3	7	4	5	4	5	6	6	6	3	7	7	7	8	6	4	9	6	6	7	6	6	3	NaN	6	5	5
BA20191118image0001_V1_42_Stim1_Stim2	intermediate	39	38	48	34	36	34	35	34	36	32	36	28	30	35	41	28	32	41	37	32	46	38	23	33	43	41	24	36	23	40	42	34	24	27	33	35	23	39	38	37	22	42	33	22	36	23	29	23
BA20191118image0001_V1_42_Stim1_Stim3	intermediate	39	38	48	34	36	34	35	34	36	32	36	28	30	35	41	28	32	41	37	32	46	38	23	33	43	41	24	36	23	40	42	34	24	27	33	35	23	39	38	37	22	42	33	22	36	23	29	23
BA20191118image0001_V1_42_Stim2_Stim3	intermediate	27	27	27	21	22	11	25	25	12	19	22	30	30	21	18	18	21	19	11	15	17	19	21	16	19	20	18	17	21	18	14	17	17	23	19	18	20	34	21	13	17	20	15	24	12	20	22	29
BA20191118image0001_V1_44_Stim1_Stim2	intermediate	30	24	28	29	23	16	30	25	20	18	15	21	15	20	18	15	26	17	21	13	32	18	16	22	13	19	18	17	8	17	21	20	23	13	15	24	9	32	12	14	23	17	18	8	23	27	24	18
BA20191118image0001_V1_44_Stim2_Stim3	intermediate	33	32	33	25	42	24	41	35	31	33	39	31	28	35	26	21	22	23	28	25	26	22	27	31	28	35	25	24	18	29	24	23	29	32	35	25	31	30	20	15	26	29	22	24	27	23	21	24
BA20191118image0001_V1_46_Stim2_Stim3	single	0	1	0	0	0	0	0	0	0	0	0	0	0	0	0	0	0	0	0	1	0	0	1	0	0	0	0	0	0	0	0	0	0	0	1	0	0	0	0	0	1	0	1	0	0	0	0	0
BA20191118image0001_V1_47_Stim1_Stim2	single	26	17	28	21	31	23	17	23	24	26	26	27	23	22	29	26	25	21	28	30	29	34	24	22	19	28	23	24	25	20	20	22	28	25	28	20	23	35	28	15	19	33	22	17	18	27	25	18
BA20191118image0001_V1_47_Stim1_Stim3	single	26	17	28	21	31	23	17	23	24	26	26	27	23	22	29	26	25	21	28	30	29	34	24	22	19	28	23	24	25	20	20	22	28	25	28	20	23	35	28	15	19	33	22	17	18	27	25	18
BA20191118image0001_V1_47_Stim2_Stim3	single	28	18	10	15	23	16	9	13	6	12	22	21	10	11	18	12	10	17	10	16	11	7	12	15	19	14	12	17	22	17	17	14	20	13	13	12	17	27	13	14	19	9	14	14	14	13	13	14
BA20191118image0001_V1_50_Stim1_Stim2	intermediate	46	37	43	38	31	32	35	32	39	23	41	41	30	19	36	34	30	27	19	33	45	37	36	32	34	41	30	29	29	27	32	26	34	29	38	39	31	44	34	25	24	36	29	32	32	28	37	25
BA20191118image0001_V1_50_Stim2_Stim3	intermediate	48	40	47	30	42	23	49	32	38	41	40	35	36	43	40	42	44	41	46	49	37	40	33	46	45	45	35	35	50	44	40	38	44	40	46	39	27	43	40	39	31	41	31	54	36	41	44	51
BA20191118image0001_V1_55_Stim2_Stim3	single	8	11	11	14	7	15	13	13	12	15	12	10	17	13	22	18	13	9	9	11	13	14	17	16	10	13	16	14	13	10	12	16	13	14	17	14	10	13	18	17	9	14	11	11	11	12	13	11
BA20191118image0001_V1_7_Stim1_Stim3	mixture	16	14	9	13	13	9	15	14	11	8	14	15	19	10	13	7	14	11	5	18	7	10	16	15	10	13	16	21	12	24	23	23	18	22	20	15	14	21	16	11	17	18	11	15	19	14	8	9
BA20191118image0001_V1_7_Stim2_Stim3	mixture	18	15	10	13	10	8	10	14	14	11	12	10	17	9	11	10	15	12	13	12	11	10	15	14	12	12	19	20	9	23	23	20	15	18	16	18	16	NaN	18	9	14	16	13	14	8	11	13	17
BA20191118image0002_V1_10_Stim1_Stim2	intermediate	0	0	0	0	0	0	0	0	0	0	0	0	0	0	0	0	0	0	0	0	0	0	0	0	0	0	0	0	0	0	0	0	0	0	0	0	0	0	0	0	0	0	0	0	0	0	0	0
BA20191118image0002_V1_10_Stim1_Stim3	intermediate	0	0	0	0	0	0	0	0	0	0	0	0	0	0	0	0	0	0	0	0	0	0	0	0	0	0	0	0	0	0	0	0	0	0	0	0	0	0	0	0	0	0	0	0	0	0	0	0
BA20191118image0002_V1_13_Stim1_Stim2	single	8	3	8	4	8	2	5	5	3	12	4	9	4	7	4	11	10	4	5	5	8	11	2	1	4	4	8	5	2	7	1	3	2	6	3	6	5	3	1	9	9	4	7	7	5	6	5	5
BA20191118image0002_V1_13_Stim1_Stim3	single	8	3	8	4	8	2	5	5	3	12	4	9	4	7	4	11	10	4	5	5	8	11	2	1	4	4	8	5	2	7	1	3	2	6	3	6	5	3	1	9	9	4	7	7	5	6	5	5
BA20191118image0002_V1_13_Stim2_Stim3	single	6	4	7	5	3	8	9	11	9	4	6	6	7	11	7	10	10	7	8	9	10	8	6	4	4	4	5	4	9	2	6	5	6	4	6	5	11	6	6	5	7	8	7	5	9	7	6	5
BA20191118image0002_V1_17_Stim1_Stim2	single	1	2	1	7	2	2	6	10	5	8	5	4	8	5	5	4	6	6	5	3	4	5	2	8	3	2	2	8	9	6	7	8	2	0	6	3	6	8	6	6	4	6	9	8	10	9	13	4
BA20191118image0002_V1_17_Stim1_Stim3	single	1	2	1	7	2	2	6	10	5	8	5	4	8	5	5	4	6	6	5	3	4	5	2	8	3	2	2	8	9	6	7	8	2	0	6	3	6	8	6	6	4	6	9	8	10	9	13	4
BA20191118image0002_V1_17_Stim2_Stim3	single	11	13	10	17	9	13	11	16	9	11	11	14	13	16	10	16	11	10	11	9	10	16	17	12	8	19	14	9	8	19	9	14	9	8	13	9	10	12	10	16	10	5	13	14	8	9	14	12
BA20191118image0002_V1_19_Stim1_Stim2	intermediate	7	1	8	5	4	3	15	6	9	7	9	7	11	11	12	4	10	10	10	6	6	12	5	6	6	13	3	7	22	6	5	7	8	3	9	12	7	6	6	9	10	6	13	10	7	5	4	1
BA20191118image0002_V1_19_Stim1_Stim3	intermediate	7	1	8	5	4	3	15	6	9	7	9	7	11	11	12	4	10	10	10	6	6	12	5	6	6	13	3	7	22	6	5	7	8	3	9	12	7	6	6	9	10	6	13	10	7	5	4	1
BA20191118image0002_V1_19_Stim2_Stim3	intermediate	8	11	5	NaN	17	6	9	9	19	10	11	13	7	11	11	16	9	16	11	5	7	11	6	13	13	11	9	7	11	12	10	8	8	9	17	11	10	10	16	8	8	7	14	7	6	18	8	17
BA20191118image0002_V1_20_Stim1_Stim3	intermediate	0	0	0	0	0	0	0	0	0	0	0	0	0	0	0	0	0	0	0	0	0	0	0	0	0	0	0	0	0	0	0	0	0	0	0	0	0	0	0	0	0	0	0	0	0	0	0	0
BA20191118image0002_V1_20_Stim2_Stim3	intermediate	0	0	0	0	0	0	0	0	0	0	0	0	0	0	0	0	0	NaN	0	0	0	0	0	0	0	0	0	0	0	0	0	0	0	0	0	0	0	0	0	0	0	0	0	0	0	0	0	0
BA20191118image0002_V1_21_Stim1_Stim2	intermediate	2	3	4	4	6	4	8	1	5	5	5	3	4	3	5	5	4	6	3	2	10	5	4	2	5	6	7	5	6	9	6	7	7	2	6	4	5	4	5	6	6	8	1	0	4	2	5	5
BA20191118image0002_V1_21_Stim1_Stim3	intermediate	2	3	4	4	6	4	8	1	5	5	5	3	4	3	5	5	4	6	3	2	10	5	4	2	5	6	7	5	6	9	6	7	7	2	6	4	5	4	5	6	6	8	1	0	4	2	5	5
BA20191118image0002_V1_21_Stim2_Stim3	intermediate	10	13	6	7	7	9	7	9	9	7	1	5	6	15	4	10	5	11	9	3	3	5	8	9	6	5	6	5	6	7	2	6	6	4	12	8	6	3	10	5	3	6	8	4	9	6	9	6
BA20191118image0002_V1_23_Stim1_Stim2	intermediate	6	2	1	4	2	2	9	6	6	2	4	5	6	4	4	4	4	4	5	2	4	9	3	3	3	3	1	5	11	3	8	2	2	0	7	2	10	5	7	6	4	2	10	5	7	9	2	6
BA20191118image0002_V1_24_Stim1_Stim2	intermediate	14	3	6	19	17	20	30	21	26	18	23	10	20	22	18	18	19	15	22	10	16	32	7	11	15	12	10	21	36	21	25	18	14	6	20	15	27	13	21	21	21	12	23	14	31	34	12	17
BA20191118image0002_V1_24_Stim1_Stim3	intermediate	14	3	6	19	17	20	30	21	26	18	23	10	20	22	18	18	19	15	22	10	16	32	7	11	15	12	10	21	36	21	25	18	14	6	20	15	27	13	21	21	21	12	23	14	31	34	12	17
BA20191118image0002_V1_28_Stim1_Stim2	mixture	30	33	37	31	51	21	56	38	43	48	41	32	43	49	28	36	52	40	30	46	43	50	33	63	34	43	50	51	44	20	32	66	51	41	44	29	51	27	NaN	45	53	37	29	20	38	62	42	53
BA20191118image0002_V1_28_Stim1_Stim3	mixture	30	33	37	31	51	21	56	38	43	48	41	32	43	49	28	36	52	40	30	46	43	50	33	63	34	43	50	51	44	20	32	66	51	41	44	29	51	27	NaN	45	53	37	29	20	38	62	42	53
BA20191118image0002_V1_30_Stim1_Stim2	single	5	1	4	1	3	2	2	4	4	5	10	2	8	6	4	7	7	3	4	1	10	2	3	6	9	3	4	12	5	6	3	3	9	3	6	2	5	7	7	5	7	6	6	4	4	7	9	5
BA20191118image0002_V1_30_Stim1_Stim3	single	5	1	4	1	3	2	2	4	4	5	10	2	8	6	4	7	7	3	4	1	10	2	3	6	9	3	4	12	5	6	3	3	9	3	6	2	5	7	7	5	7	6	6	4	4	7	9	5
BA20191118image0002_V1_30_Stim2_Stim3	single	21	11	11	15	9	21	17	9	11	11	9	7	7	11	14	6	9	12	4	9	11	8	11	13	9	8	11	8	5	12	11	8	11	7	9	11	16	9	8	8	7	11	7	12	10	13	16	13
BA20191118image0002_V1_31_Stim1_Stim3	single	0	0	0	0	0	0	1	0	0	1	0	0	0	0	0	0	0	0	0	0	0	0	0	0	0	0	0	1	0	0	0	0	0	1	0	0	0	0	0	0	0	0	0	1	0	0	0	0
BA20191118image0002_V1_31_Stim2_Stim3	single	0	1	1	1	0	0	1	0	1	1	0	0	0	0	0	0	0	0	0	0	0	0	0	1	0	0	0	0	0	1	0	0	0	2	0	0	0	0	0	0	0	0	0	1	1	0	1	0
BA20191118image0002_V1_32_Stim1_Stim2	single	7	4	2	6	10	2	8	4	9	2	7	8	9	10	9	4	3	4	11	3	6	4	6	3	6	2	9	9	6	8	2	6	6	3	6	2	6	5	4	8	8	5	7	5	3	10	7	2
BA20191118image0002_V1_32_Stim1_Stim3	single	7	4	2	6	10	2	8	4	9	2	7	8	9	10	9	4	3	4	11	3	6	4	6	3	6	2	9	9	6	8	2	6	6	3	6	2	6	5	4	8	8	5	7	5	3	10	7	2
BA20191118image0002_V1_32_Stim2_Stim3	single	9	15	11	20	12	16	11	15	16	7	14	16	12	14	9	7	11	15	8	9	12	12	15	11	7	9	17	10	8	12	6	10	9	15	18	11	6	15	18	13	4	12	11	13	12	17	19	14
BA20191118image0002_V1_33_Stim1_Stim2	single	5	4	2	4	7	7	8	5	13	5	2	5	6	4	7	8	11	9	5	7	7	9	8	6	5	8	7	5	10	9	9	8	6	6	7	11	4	7	7	8	8	3	1	7	9	5	6	5
BA20191118image0002_V1_33_Stim1_Stim3	single	5	4	2	4	7	7	8	5	13	5	2	5	6	4	7	8	11	9	5	7	7	9	8	6	5	8	7	5	10	9	9	8	6	6	7	11	4	7	7	8	8	3	1	7	9	5	6	5
BA20191118image0002_V1_33_Stim2_Stim3	single	23	24	16	22	23	20	15	15	17	21	22	21	13	22	17	18	21	15	12	17	15	15	20	19	17	14	20	19	24	20	12	20	16	10	21	17	10	18	21	16	8	15	16	16	23	17	23	19
BA20191118image0002_V1_34_Stim1_Stim2	single	0	0	0	0	0	0	0	0	0	0	0	0	0	0	0	0	0	0	0	0	0	0	0	0	0	0	0	0	0	0	0	0	0	0	0	0	0	0	0	0	0	0	0	0	0	0	0	0
BA20191118image0002_V1_34_Stim2_Stim3	single	0	0	0	1	0	0	0	NaN	1	0	0	0	1	0	0	0	0	1	1	0	0	0	0	0	0	0	1	0	0	1	0	0	0	0	0	0	0	0	0	0	0	0	0	0	0	0	0	0
BA20191118image0002_V1_37_Stim1_Stim2	single	13	18	19	8	16	9	8	12	15	15	14	14	11	14	21	26	22	15	28	7	33	9	18	16	19	18	22	11	20	33	24	14	17	19	19	14	12	20	36	22	20	17	16	17	6	20	30	18
BA20191118image0002_V1_37_Stim1_Stim3	single	13	18	19	8	16	9	8	12	15	15	14	14	11	14	21	26	22	15	28	7	33	9	18	16	19	18	22	11	20	33	24	14	17	19	19	14	12	20	36	22	20	17	16	17	6	20	30	18
BA20191118image0002_V1_39_Stim1_Stim2	outside	18	18	20	14	5	8	15	18	14	15	16	9	4	4	20	13	19	21	26	8	27	18	17	8	12	23	29	16	12	22	12	9	11	9	14	12	17	5	25	10	16	16	29	17	12	15	15	18
BA20191118image0002_V1_39_Stim1_Stim3	outside	18	18	20	14	5	8	15	18	14	15	16	9	4	4	20	13	19	21	26	8	27	18	17	8	12	23	29	16	12	22	12	9	11	9	14	12	17	5	25	10	16	16	29	17	12	15	15	18
BA20191118image0002_V1_40_Stim1_Stim2	mixture	0	0	0	0	0	0	0	0	0	0	0	0	0	0	0	0	0	0	0	0	0	0	0	0	0	0	0	0	0	0	0	0	0	0	0	0	0	0	0	0	0	0	0	0	0	0	0	0
BA20191118image0002_V1_40_Stim1_Stim3	mixture	0	0	0	0	0	0	0	0	0	0	0	0	0	0	0	0	0	0	0	0	0	0	0	0	0	0	0	0	0	0	0	0	0	0	0	0	0	0	0	0	0	0	0	0	0	0	0	0
BA20191118image0002_V1_43_Stim1_Stim3	single	1	2	0	2	1	0	1	3	0	1	1	0	1	1	2	1	0	2	2	2	0	0	1	0	0	1	2	0	1	0	0	1	3	2	1	4	2	3	0	2	0	1	0	4	1	1	1	0
BA20191118image0002_V1_43_Stim2_Stim3	single	1	2	1	0	1	3	1	0	1	1	0	0	1	1	2	0	1	2	1	0	2	2	0	1	1	1	2	0	1	0	0	1	1	3	2	1	2	1	0	0	0	4	2	2	0	2	4	1
BA20191118image0002_V1_44_Stim2_Stim3	single	28	15	14	16	16	19	23	17	13	15	11	16	14	21	13	18	16	12	9	15	12	16	19	24	15	16	10	14	20	18	15	13	17	15	25	14	15	17	17	15	23	23	16	7	NaN	26	19	17
BA20191118image0002_V1_45_Stim1_Stim2	mixture	0	0	0	0	0	0	0	0	0	0	0	0	0	0	0	0	0	0	0	0	0	0	0	0	0	0	0	0	0	0	0	0	0	0	0	0	0	0	0	0	0	0	0	0	0	0	0	0
BA20191118image0002_V1_45_Stim1_Stim3	mixture	0	0	0	0	0	0	0	0	0	0	0	0	0	0	0	0	0	0	0	0	0	0	0	0	0	0	0	0	0	0	0	0	0	0	0	0	0	0	0	0	0	0	0	0	0	0	0	0
BA20191118image0002_V1_46_Stim1_Stim2	mixture	14	9	7	11	7	7	19	11	11	17	8	15	11	18	21	14	11	13	30	13	30	11	20	14	22	12	14	8	9	35	14	12	8	16	14	15	14	8	23	26	21	9	17	24	13	17	29	8
BA20191118image0002_V1_49_Stim1_Stim2	mixture	14	7	10	9	7	4	7	9	10	10	9	9	10	12	9	7	11	15	23	8	15	5	16	6	14	14	19	8	10	33	9	7	12	10	8	5	10	2	18	11	11	9	11	12	8	19	18	13
BA20191118image0002_V1_49_Stim1_Stim3	mixture	14	7	10	9	7	4	7	9	10	10	9	9	10	12	9	7	11	15	23	8	15	5	16	6	14	14	19	8	10	33	9	7	12	10	8	5	10	2	18	11	11	9	11	12	8	19	18	13
BA20191118image0002_V1_5_Stim1_Stim3	intermediate	6	7	5	3	6	6	11	4	5	6	3	8	8	5	6	8	8	2	5	7	6	5	2	7	2	9	11	7	6	9	9	7	9	6	11	6	12	4	7	7	4	8	3	3	6	10	11	5
BA20191118image0002_V1_5_Stim2_Stim3	intermediate	9	11	6	10	9	7	8	4	6	4	7	6	7	NaN	2	6	7	8	9	7	9	11	4	13	8	5	9	4	6	5	6	6	5	5	12	2	10	9	8	2	8	10	8	3	5	11	13	6
BA20191118image0002_V1_51_Stim1_Stim2	single	8	7	5	8	10	4	13	8	8	5	9	9	4	4	10	12	6	10	7	12	8	9	7	7	6	12	9	9	13	6	9	13	13	7	9	8	6	8	5	11	6	6	8	11	8	9	9	9
BA20191118image0002_V1_51_Stim1_Stim3	single	8	7	5	8	10	4	13	8	8	5	9	9	4	4	10	12	6	10	7	12	8	9	7	7	6	12	9	9	13	6	9	13	13	7	9	8	6	8	5	11	6	6	8	11	8	9	9	9
BA20191118image0002_V1_51_Stim2_Stim3	single	11	14	18	17	16	16	14	11	14	12	14	12	12	14	11	16	15	15	18	10	16	9	19	15	12	11	10	12	15	19	10	15	6	9	20	14	17	13	5	7	11	7	11	7	16	18	13	15
BA20191118image0002_V1_52_Stim1_Stim2	single	8	5	6	7	9	8	6	5	6	4	5	6	3	4	8	5	1	4	11	4	10	7	8	5	5	5	1	4	6	4	4	3	5	2	5	7	8	2	7	8	7	3	7	7	4	5	6	8
BA20191118image0002_V1_52_Stim1_Stim3	single	8	5	6	7	9	8	6	5	6	4	5	6	3	4	8	5	1	4	11	4	10	7	8	5	5	5	1	4	6	4	4	3	5	2	5	7	8	2	7	8	7	3	7	7	4	5	6	8
BA20191118image0002_V1_52_Stim2_Stim3	single	24	23	16	26	10	17	23	17	21	12	13	11	18	20	16	20	15	13	18	14	9	29	15	17	22	18	17	15	12	21	18	16	25	17	20	22	19	24	25	13	15	20	10	18	24	25	24	22
BA20191118image0002_V1_53_Stim1_Stim3	single	0	0	0	0	0	0	0	0	0	0	0	0	0	0	0	0	0	0	0	0	0	0	0	0	0	0	0	0	0	0	0	0	0	0	0	0	0	0	0	0	0	0	0	0	0	0	0	0
BA20191118image0002_V1_55_Stim1_Stim2	intermediate	6	2	10	5	8	7	10	2	13	8	8	6	7	3	5	10	3	6	17	10	9	5	4	9	6	5	7	7	6	15	7	8	6	9	8	3	7	2	16	7	6	5	11	10	6	10	3	8
BA20191118image0002_V1_55_Stim1_Stim3	intermediate	6	2	10	5	8	7	10	2	13	8	8	6	7	3	5	10	3	6	17	10	9	5	4	9	6	5	7	7	6	15	7	8	6	9	8	3	7	2	16	7	6	5	11	10	6	10	3	8
BA20191118image0002_V1_55_Stim2_Stim3	intermediate	18	11	5	10	12	11	17	11	11	11	13	12	13	14	12	14	12	8	5	13	12	15	17	13	8	16	5	13	19	16	15	14	8	16	15	9	13	14	11	11	12	13	10	8	16	19	14	9
BA20191118image0002_V1_56_Stim1_Stim3	single	0	0	0	0	0	0	0	0	0	0	0	0	0	0	0	0	0	0	0	0	0	0	0	0	0	0	0	0	0	0	0	0	0	0	0	0	0	0	0	0	0	0	0	0	0	0	0	0
BA20191118image0002_V1_56_Stim2_Stim3	single	0	0	0	0	0	0	0	0	0	0	0	0	0	0	0	0	0	0	0	0	0	0	0	0	0	0	0	0	0	0	0	0	0	0	0	0	0	0	0	0	0	0	0	0	0	0	0	0
BA20191118image0002_V1_57_Stim1_Stim3	intermediate	11	13	21	12	14	12	16	12	20	17	14	10	13	15	16	9	12	15	16	14	19	12	11	15	20	14	11	21	15	14	18	16	19	12	11	15	18	10	22	12	16	17	12	13	12	9	12	16
BA20191118image0002_V1_57_Stim2_Stim3	intermediate	15	15	17	14	16	15	13	21	14	15	14	16	14	22	21	10	23	17	11	17	18	15	14	17	16	19	16	13	12	14	11	16	13	17	20	15	11	15	17	10	18	17	18	14	14	16	14	15
BA20191118image0002_V1_58_Stim1_Stim3	mixture	4	4	3	1	3	7	6	1	4	2	1	4	2	2	3	3	2	4	3	4	2	1	3	2	2	2	1	3	5	2	1	3	5	2	2	2	6	1	0	5	5	5	3	3	6	1	2	0
BA20191118image0002_V1_59_Stim1_Stim3	single	21	7	20	11	12	7	20	14	13	11	16	15	10	9	11	7	18	16	9	22	12	17	10	22	11	14	10	20	17	24	14	18	13	16	14	9	16	10	20	22	15	12	20	12	14	15	8	8
BA20191118image0002_V1_59_Stim2_Stim3	single	17	8	20	12	18	10	11	9	16	13	19	14	10	22	16	17	21	16	12	14	17	12	18	22	11	15	20	18	11	15	13	20	20	19	14	16	19	13	15	10	9	13	16	14	26	19	20	22
BA20191118image0002_V1_9_Stim1_Stim2	single	6	3	4	6	1	10	9	14	4	7	8	12	11	3	6	10	11	9	10	11	11	18	5	8	17	16	16	10	5	12	14	17	16	16	8	7	6	8	19	15	10	11	15	6	5	11	13	5
BA20191118image0002_V1_9_Stim1_Stim3	single	6	3	4	6	1	10	9	14	4	7	8	12	11	3	6	10	11	9	10	11	11	18	5	8	17	16	16	10	5	12	14	17	16	16	8	7	6	8	19	15	10	11	15	6	5	11	13	5
BA20191121image0004_V1_10_Stim1_Stim2	single	0	0	0	0	0	0	0	0	0	0	0	0	0	0	0	0	0	0	0	0	0	0	0	0	0	0	0	0	0	0	0	0	0	0	0	0	0
BA20191121image0004_V1_10_Stim1_Stim3	single	0	0	0	0	0	0	0	0	0	0	0	0	0	0	0	0	0	0	0	0	0	0	0	0	0	0	0	0	0	0	0	0	0	0	0	0	0
BA20191121image0004_V1_13_Stim1_Stim3	single	8	6	11	8	7	6	4	11	4	6	2	3	4	5	2	4	5	3	4	4	3	4	9	9	5	9	6	10	3	10	7	2	3	9	1	9	9
BA20191121image0004_V1_13_Stim2_Stim3	single	17	5	11	8	8	5	12	8	2	5	5	5	4	5	11	8	4	16	7	12	8	4	6	9	2	4	5	4	11	6	5	5	7	6	11	6
BA20191121image0004_V1_17_Stim1_Stim2	single	5	4	6	8	13	8	4	8	8	6	7	8	7	6	4	5	4	10	8	8	11	6	7	6	7	5	6	6	3	9	7	12	3	2	5	5	8
BA20191121image0004_V1_17_Stim1_Stim3	single	5	4	6	8	13	8	4	8	8	6	7	8	7	6	4	5	4	10	8	8	11	6	7	6	7	5	6	6	3	9	7	12	3	2	5	5	8
BA20191121image0004_V1_17_Stim2_Stim3	single	14	20	10	12	11	15	11	17	14	10	12	15	15	13	17	10	14	14	11	13	15	16	13	14	10	12	9	17	9	13	11	14	14	10	13	8
BA20191121image0004_V1_19_Stim1_Stim2	intermediate	5	10	7	7	9	7	7	7	4	7	6	6	6	7	6	6	10	4	6	12	8	7	11	2	7	9	12	4	7	7	9	8	9	4	5	8	12
BA20191121image0004_V1_19_Stim1_Stim3	intermediate	5	10	7	7	9	7	7	7	4	7	6	6	6	7	6	6	10	4	6	12	8	7	11	2	7	9	12	4	7	7	9	8	9	4	5	8	12
BA20191121image0004_V1_19_Stim2_Stim3	intermediate	11	15	5	13	10	6	13	7	11	11	12	8	13	12	6	9	14	11	6	10	13	17	9	10	11	8	14	12	7	9	9	9	12	12	14	7
BA20191121image0004_V1_20_Stim1_Stim3	intermediate	0	0	0	0	NaN	0	0	0	0	0	0	0	0	0	0	0	0	0	0	0	0	0	0	0	0	0	0	0	0	0	0	0	0	0	0	0	0
BA20191121image0004_V1_20_Stim2_Stim3	intermediate	0	0	0	0	0	0	0	0	0	0	0	0	0	0	0	0	0	0	0	0	0	0	0	0	0	0	0	0	0	0	0	0	0	0	0	0
BA20191121image0004_V1_23_Stim1_Stim2	mixture	0	6	4	2	4	6	7	5	1	5	0	6	4	1	0	5	1	3	5	3	2	2	3	2	4	3	3	1	3	5	5	3	8	6	3	5	6
BA20191121image0004_V1_23_Stim1_Stim3	mixture	0	6	4	2	4	6	7	5	1	5	0	6	4	1	0	5	1	3	5	3	2	2	3	2	4	3	3	1	3	5	5	3	8	6	3	5	6
BA20191121image0004_V1_24_Stim1_Stim2	mixture	5	10	19	11	25	11	17	15	11	17	17	12	15	19	9	17	8	11	16	19	9	9	12	21	17	12	21	5	25	10	9	20	28	29	17	17	32
BA20191121image0004_V1_24_Stim1_Stim3	mixture	5	10	19	11	25	11	17	15	11	17	17	12	15	19	9	17	8	11	16	19	9	9	12	21	17	12	21	5	25	10	9	20	28	29	17	17	32
BA20191121image0004_V1_26_Stim1_Stim3	mixture	2	6	54	39	74	53	20	49	21	35	41	61	54	52	1	51	39	56	58	44	56	33	45	40	42	21	28	26	40	47	30	57	54	61	12	44	15
BA20191121image0004_V1_28_Stim1_Stim2	intermediate	15	6	22	24	30	23	15	25	22	25	30	31	24	23	21	8	21	21	25	6	18	31	23	27	26	20	28	17	18	32	7	32	17	7	15	37	31
BA20191121image0004_V1_28_Stim1_Stim3	intermediate	15	6	22	24	30	23	15	25	22	25	30	31	24	23	21	8	21	21	25	6	18	31	23	27	26	20	28	17	18	32	7	32	17	7	15	37	31
BA20191121image0004_V1_30_Stim1_Stim2	single	3	4	1	1	4	4	0	4	2	4	2	4	2	7	5	0	1	3	6	5	1	3	2	5	1	7	2	2	5	3	3	4	3	3	2	4	7
BA20191121image0004_V1_30_Stim1_Stim3	single	3	4	1	1	4	4	0	4	2	4	2	4	2	7	5	0	1	3	6	5	1	3	2	5	1	7	2	2	5	3	3	4	3	3	2	4	7
BA20191121image0004_V1_30_Stim2_Stim3	single	7	10	9	9	5	10	11	6	4	7	7	6	6	10	8	6	7	8	8	4	13	5	12	9	8	4	8	12	7	9	7	15	9	10	6	2
BA20191121image0004_V1_32_Stim1_Stim3	single	0	0	0	0	0	0	0	0	0	0	0	0	0	0	0	0	0	0	0	0	0	0	0	0	0	0	0	0	0	0	0	0	0	0	0	0	0
BA20191121image0004_V1_33_Stim1_Stim2	single	4	5	6	4	5	5	5	6	7	3	5	8	2	3	NaN	6	6	7	3	7	5	2	6	6	3	5	7	4	3	7	7	3	8	2	4	5	9
BA20191121image0004_V1_33_Stim1_Stim3	single	4	5	6	4	5	5	5	6	7	3	5	8	2	3	NaN	6	6	7	3	7	5	2	6	6	3	5	7	4	3	7	7	3	8	2	4	5	9
BA20191121image0004_V1_33_Stim2_Stim3	single	10	16	10	11	10	10	8	12	7	14	14	10	10	12	11	15	10	8	17	10	16	13	15	11	12	15	6	14	5	17	10	15	15	14	7	8
BA20191121image0004_V1_34_Stim1_Stim2	single	8	3	9	8	6	7	3	6	4	2	3	5	5	2	1	7	4	3	5	4	4	7	3	3	5	3	7	6	2	2	7	5	2	1	4	6	7
BA20191121image0004_V1_34_Stim1_Stim3	single	8	3	9	8	6	7	3	6	4	2	3	5	5	2	1	7	4	3	5	4	4	7	3	3	5	3	7	6	2	2	7	5	2	1	4	6	7
BA20191121image0004_V1_34_Stim2_Stim3	single	5	10	9	10	5	5	15	8	8	7	8	4	9	8	10	4	10	7	10	8	10	9	6	8	9	6	4	10	7	8	8	10	14	11	8	2
BA20191121image0004_V1_35_Stim1_Stim2	single	5	7	8	10	5	5	8	13	5	9	5	5	5	4	9	6	14	3	8	7	10	5	14	7	8	10	8	13	7	9	10	9	9	5	9	9	11
BA20191121image0004_V1_35_Stim1_Stim3	single	5	7	8	10	5	5	8	13	5	9	5	5	5	4	9	6	14	3	8	7	10	5	14	7	8	10	8	13	7	9	10	9	9	5	9	9	11
BA20191121image0004_V1_36_Stim1_Stim2	single	0	0	0	0	0	0	0	0	0	0	0	0	0	0	0	0	0	0	0	0	0	0	0	0	0	0	0	0	0	0	0	0	0	0	0	0	0
BA20191121image0004_V1_37_Stim1_Stim2	single	1	3	3	3	3	3	0	3	4	0	2	6	5	5	2	1	7	1	0	0	3	4	3	4	3	2	4	2	3	3	4	1	1	0	5	2	2
BA20191121image0004_V1_37_Stim1_Stim3	single	1	3	3	3	3	3	0	3	4	0	2	6	5	5	2	1	7	1	0	0	3	4	3	4	3	2	4	2	3	3	4	1	1	0	5	2	2
BA20191121image0004_V1_37_Stim2_Stim3	single	9	9	5	7	4	4	8	6	5	8	6	5	10	7	5	9	4	5	5	5	8	11	6	4	1	2	6	6	7	3	7	9	7	11	5	3
BA20191121image0004_V1_41_Stim1_Stim2	single	7	6	12	12	4	7	5	3	13	7	11	7	7	7	10	5	3	11	5	9	6	8	4	15	12	8	7	13	6	8	9	4	6	6	13	5	11
BA20191121image0004_V1_41_Stim1_Stim3	single	7	6	12	12	4	7	5	3	13	7	11	7	7	7	10	5	3	11	5	9	6	8	4	15	12	8	7	13	6	8	9	4	6	6	13	5	11
BA20191121image0004_V1_47_Stim1_Stim2	mixture	8	12	8	9	12	6	5	2	11	6	2	7	11	6	5	8	7	3	10	3	13	9	9	4	4	9	7	7	7	7	12	6	2	8	12	3	10
BA20191121image0004_V1_47_Stim2_Stim3	mixture	12	15	10	10	12	9	18	4	8	5	10	9	12	5	NaN	10	10	15	11	9	15	9	13	12	12	14	5	17	14	6	9	10	16	15	9	15
BA20191121image0004_V1_5_Stim1_Stim3	single	7	8	8	10	13	10	11	7	8	7	8	8	9	7	8	7	9	5	10	6	11	11	14	12	4	11	8	6	4	7	3	9	7	5	4	11	9
BA20191121image0004_V1_5_Stim2_Stim3	single	7	14	6	11	5	9	12	10	5	6	9	12	6	6	7	10	11	6	13	9	7	6	11	2	4	9	3	8	5	8	13	6	9	5	8	6
BA20191121image0004_V1_50_Stim1_Stim2	intermediate	5	3	4	4	6	4	3	7	3	2	2	5	7	7	4	5	5	4	6	6	1	4	4	2	8	6	3	6	3	4	6	4	9	5	4	4	6
BA20191121image0004_V1_50_Stim1_Stim3	intermediate	5	3	4	4	6	4	3	7	3	2	2	5	7	7	4	5	5	4	6	6	1	4	4	2	8	6	3	6	3	4	6	4	9	5	4	4	6
BA20191121image0004_V1_50_Stim2_Stim3	intermediate	13	19	13	23	13	20	18	20	12	20	22	13	23	23	18	19	19	14	13	17	23	17	9	19	14	25	11	18	14	25	11	24	20	18	22	4
BA20191121image0004_V1_51_Stim1_Stim3	intermediate	0	0	0	0	0	0	0	0	0	0	0	0	0	0	0	0	0	0	0	0	0	0	0	0	0	0	0	0	0	0	0	0	0	0	0	0	0
BA20191121image0004_V1_51_Stim2_Stim3	intermediate	0	0	0	0	0	0	0	0	0	0	0	0	0	0	NaN	0	0	0	0	0	0	0	0	0	0	0	0	0	0	0	0	0	0	0	0	0
BA20191121image0004_V1_52_Stim1_Stim2	mixture	62	47	38	12	39	23	29	32	37	20	19	25	27	24	56	45	23	12	23	28	21	19	19	31	19	37	49	34	15	35	35	24	16	24	22	20	29
BA20191121image0004_V1_52_Stim1_Stim3	mixture	62	47	38	12	39	23	29	32	37	20	19	25	27	24	56	45	23	12	23	28	21	19	19	31	19	37	49	34	15	35	35	24	16	24	22	20	29
BA20191121image0004_V1_54_Stim1_Stim2	single	NaN	16	25	13	19	20	11	13	16	17	13	16	10	16	14	17	15	12	21	17	12	16	16	17	23	15	21	11	13	16	15	16	16	13	16	14	26
BA20191121image0004_V1_54_Stim1_Stim3	single	NaN	16	25	13	19	20	11	13	16	17	13	16	10	16	14	17	15	12	21	17	12	16	16	17	23	15	21	11	13	16	15	16	16	13	16	14	26
BA20191121image0004_V1_54_Stim2_Stim3	single	37	40	32	27	30	28	34	31	28	26	27	46	38	39	27	34	29	26	38	27	35	35	36	41	37	36	35	39	28	29	32	37	33	37	35	21
BA20191121image0004_V1_55_Stim1_Stim3	single	0	0	0	0	0	0	0	0	0	0	0	0	0	0	0	0	0	0	0	0	1	0	0	0	0	0	0	1	1	0	0	0	0	0	0	1	1
BA20191121image0004_V1_57_Stim1_Stim2	single	13	9	9	8	7	4	2	6	4	4	4	6	7	4	5	3	9	6	4	2	6	7	4	3	7	1	6	3	1	6	5	6	11	5	9	5	6
BA20191121image0004_V1_57_Stim1_Stim3	single	13	9	9	8	7	4	2	6	4	4	4	6	7	4	5	3	9	6	4	2	6	7	4	3	7	1	6	3	1	6	5	6	11	5	9	5	6
BA20191121image0004_V1_57_Stim2_Stim3	single	15	15	10	16	12	9	12	18	8	12	15	10	16	10	11	7	8	8	12	6	10	15	8	9	10	11	9	14	6	8	6	11	8	5	13	8
BA20191121image0004_V1_6_Stim1_Stim3	mixture	0	0	0	0	0	0	0	0	0	0	0	0	0	0	0	0	0	0	0	0	0	0	0	0	0	0	0	0	0	0	0	0	0	0	0	0	NaN
BA20191121image0004_V1_6_Stim2_Stim3	mixture	0	0	0	0	0	0	0	0	0	0	0	0	0	0	0	0	0	0	0	0	0	0	0	0	0	0	0	NaN	0	0	0	0	0	0	0	0
BA20191121image0004_V1_9_Stim1_Stim2	single	8	5	9	9	19	15	5	15	8	5	11	18	16	4	8	16	5	4	7	11	9	9	8	9	2	13	2	9	6	8	7	7	7	3	7	8	22
BA20191121image0004_V1_9_Stim1_Stim3	single	8	5	9	9	19	15	5	15	8	5	11	18	16	4	8	16	5	4	7	11	9	9	8	9	2	13	2	9	6	8	7	7	7	3	7	8	22
[truncated: 88 more columns]
