# Supplementary material for: Coordinated multiplexing of information about separate objects in visual cortex
Source: eLife. 2022 Nov 29;11:e76452. doi: 10.7554/eLife.76452 (PMC9708082; doi:10.7554/eLife.76452)
Supplement: Source data 1. — The file and folder names are informative regarding which analyses they relate to. Some analyses are based on multiple runs of the modeling code, with slight variations due to the probabilistic nature of the analysis. [file elife-76452-data1.zip › SourceData2022/correlations_considering_latency/Cohen3_adjacent_V1_30_230_bw20_alpha_selected_origpoi-ABspikes-correlations-sameordiff.csv]

exp_title	cell1	cell1_type	cell2	cell2_type	correlation	pvalue	comparison	first_pref	second_pref
BA20191111gabors0002_V1_Stim1_Stim2	1	intermediate	3	single	0.048595	0.6044416	2	1	2
BA20191111gabors0002_V1_Stim1_Stim2	1	intermediate	42	intermediate	-0.071375	0.4484423	1	1	1
BA20191111gabors0002_V1_Stim1_Stim2	1	intermediate	48	single	-0.128653	0.1687102	2	1	2
BA20191111gabors0002_V1_Stim1_Stim2	1	intermediate	52	outside	0.177223	0.05701866	1	1	1
BA20191111gabors0002_V1_Stim1_Stim2	1	intermediate	56	single	0.210966	0.02362436	2	1	2
BA20191111gabors0002_V1_Stim1_Stim2	1	intermediate	57	intermediate	-0.020678	0.8263828	2	1	2
BA20191111gabors0002_V1_Stim1_Stim2	1	intermediate	58	intermediate	-0.005103	0.9570259	2	1	2
BA20191111gabors0002_V1_Stim1_Stim2	1	intermediate	8	single	-0.136436	0.151453	1	1	1
BA20191111gabors0002_V1_Stim1_Stim2	3	single	42	intermediate	0.038156	0.6816475	2	2	1
BA20191111gabors0002_V1_Stim1_Stim2	3	single	48	single	0.08812	0.3405989	1	2	2
BA20191111gabors0002_V1_Stim1_Stim2	3	single	52	outside	-0.068457	0.4594421	2	2	1
BA20191111gabors0002_V1_Stim1_Stim2	3	single	56	single	-0.018255	0.8444509	1	2	2
BA20191111gabors0002_V1_Stim1_Stim2	3	single	57	intermediate	0.120747	0.1927621	1	2	2
BA20191111gabors0002_V1_Stim1_Stim2	3	single	58	intermediate	-0.039571	0.671864	1	2	2
BA20191111gabors0002_V1_Stim1_Stim2	3	single	8	single	0.097385	0.3004877	2	2	1
BA20191111gabors0002_V1_Stim1_Stim2	42	intermediate	48	single	0.01638	0.8602527	2	1	2
BA20191111gabors0002_V1_Stim1_Stim2	42	intermediate	52	outside	-0.01987	0.8308847	1	1	1
BA20191111gabors0002_V1_Stim1_Stim2	42	intermediate	56	single	0.002837	0.9757779	2	1	2
BA20191111gabors0002_V1_Stim1_Stim2	42	intermediate	57	intermediate	0.05195	0.5780283	2	1	2
BA20191111gabors0002_V1_Stim1_Stim2	42	intermediate	58	intermediate	0.007837	0.9334583	2	1	2
BA20191111gabors0002_V1_Stim1_Stim2	42	intermediate	8	single	-0.027046	0.7751539	1	1	1
BA20191111gabors0002_V1_Stim1_Stim2	48	single	52	outside	0.091508	0.322284	2	2	1
BA20191111gabors0002_V1_Stim1_Stim2	48	single	56	single	0.080178	0.3880942	1	2	2
BA20191111gabors0002_V1_Stim1_Stim2	48	single	57	intermediate	-0.01363	0.8835385	1	2	2
BA20191111gabors0002_V1_Stim1_Stim2	48	single	58	intermediate	-0.096498	0.3006701	1	2	2
BA20191111gabors0002_V1_Stim1_Stim2	48	single	8	single	0.070957	0.4511105	2	2	1
BA20191111gabors0002_V1_Stim1_Stim2	52	outside	56	single	0.313921	0.0005367904	2	1	2
BA20191111gabors0002_V1_Stim1_Stim2	52	outside	57	intermediate	0.056437	0.5438385	2	1	2
BA20191111gabors0002_V1_Stim1_Stim2	52	outside	58	intermediate	0.079498	0.3942051	2	1	2
BA20191111gabors0002_V1_Stim1_Stim2	52	outside	8	single	-0.057984	0.5381997	1	1	1
BA20191111gabors0002_V1_Stim1_Stim2	56	single	57	intermediate	0.269344	0.003318416	1	2	2
BA20191111gabors0002_V1_Stim1_Stim2	56	single	58	intermediate	0.111329	0.2341381	1	2	2
BA20191111gabors0002_V1_Stim1_Stim2	56	single	8	single	0.049648	0.5998762	2	2	1
BA20191111gabors0002_V1_Stim1_Stim2	57	intermediate	58	intermediate	0.355923	8.814436e-05	1	2	2
BA20191111gabors0002_V1_Stim1_Stim2	57	intermediate	8	single	0.108648	0.2498697	2	2	1
BA20191111gabors0002_V1_Stim1_Stim2	58	intermediate	8	single	-0.007425	0.9377889	2	2	1
BA20191111gabors0002_V1_Stim1_Stim3	1	intermediate	3	single	-0.005182	0.9559758	2	1	2
BA20191111gabors0002_V1_Stim1_Stim3	1	intermediate	39	single	-0.046801	0.6178678	1	1	1
BA20191111gabors0002_V1_Stim1_Stim3	1	intermediate	42	intermediate	0.017276	0.8545993	2	1	2
BA20191111gabors0002_V1_Stim1_Stim3	1	intermediate	44	single	0.026101	0.7809184	1	1	1
BA20191111gabors0002_V1_Stim1_Stim3	1	intermediate	47	single	NaN	NaN	2	1	2
BA20191111gabors0002_V1_Stim1_Stim3	1	intermediate	52	outside	0.05157	0.5841363	1	1	1
BA20191111gabors0002_V1_Stim1_Stim3	1	intermediate	56	single	0.00892	0.924287	2	1	2
BA20191111gabors0002_V1_Stim1_Stim3	1	intermediate	57	intermediate	0.099731	0.29109	2	1	2
BA20191111gabors0002_V1_Stim1_Stim3	1	intermediate	58	intermediate	-0.007958	0.9324336	2	1	2
BA20191111gabors0002_V1_Stim1_Stim3	1	intermediate	9	outside	0.010456	0.9113019	2	1	2
BA20191111gabors0002_V1_Stim1_Stim3	3	single	39	single	0.207468	0.02543874	2	2	1
BA20191111gabors0002_V1_Stim1_Stim3	3	single	42	intermediate	0.020298	0.8295211	1	2	2
BA20191111gabors0002_V1_Stim1_Stim3	3	single	44	single	0.079833	0.3942846	2	2	1
BA20191111gabors0002_V1_Stim1_Stim3	3	single	47	single	NaN	NaN	1	2	2
BA20191111gabors0002_V1_Stim1_Stim3	3	single	52	outside	-0.009467	0.9200152	2	2	1
BA20191111gabors0002_V1_Stim1_Stim3	3	single	56	single	0.014919	0.8737091	1	2	2
BA20191111gabors0002_V1_Stim1_Stim3	3	single	57	intermediate	0.072668	0.4422813	1	2	2
BA20191111gabors0002_V1_Stim1_Stim3	3	single	58	intermediate	-0.121725	0.193032	1	2	2
BA20191111gabors0002_V1_Stim1_Stim3	3	single	9	outside	0.144564	0.1215533	1	2	2
BA20191111gabors0002_V1_Stim1_Stim3	39	single	42	intermediate	0.064644	0.4924752	2	1	2
BA20191111gabors0002_V1_Stim1_Stim3	39	single	44	single	0.243893	0.008331626	1	1	1
BA20191111gabors0002_V1_Stim1_Stim3	39	single	47	single	NaN	NaN	2	1	2
BA20191111gabors0002_V1_Stim1_Stim3	39	single	52	outside	0.120825	0.1983489	1	1	1
BA20191111gabors0002_V1_Stim1_Stim3	39	single	56	single	-0.03759	0.688705	2	1	2
BA20191111gabors0002_V1_Stim1_Stim3	39	single	57	intermediate	-0.02691	0.7762555	2	1	2
BA20191111gabors0002_V1_Stim1_Stim3	39	single	58	intermediate	-0.144527	0.1216501	2	1	2
BA20191111gabors0002_V1_Stim1_Stim3	39	single	9	outside	-0.01749	0.8521693	2	1	2
BA20191111gabors0002_V1_Stim1_Stim3	42	intermediate	44	single	0.064402	0.4941043	2	2	1
BA20191111gabors0002_V1_Stim1_Stim3	42	intermediate	47	single	NaN	NaN	1	2	2
BA20191111gabors0002_V1_Stim1_Stim3	42	intermediate	52	outside	-0.076454	0.4188047	2	2	1
BA20191111gabors0002_V1_Stim1_Stim3	42	intermediate	56	single	0.139177	0.1379594	1	2	2
BA20191111gabors0002_V1_Stim1_Stim3	42	intermediate	57	intermediate	0.047337	0.6185696	1	2	2
BA20191111gabors0002_V1_Stim1_Stim3	42	intermediate	58	intermediate	-0.071713	0.4462895	1	2	2
BA20191111gabors0002_V1_Stim1_Stim3	42	intermediate	9	outside	-0.009918	0.9162216	1	2	2
BA20191111gabors0002_V1_Stim1_Stim3	44	single	47	single	NaN	NaN	2	1	2
BA20191111gabors0002_V1_Stim1_Stim3	44	single	52	outside	0.038301	0.68445	1	1	1
BA20191111gabors0002_V1_Stim1_Stim3	44	single	56	single	0.019851	0.8324931	2	1	2
BA20191111gabors0002_V1_Stim1_Stim3	44	single	57	intermediate	0.241261	0.009712724	2	1	2
BA20191111gabors0002_V1_Stim1_Stim3	44	single	58	intermediate	0.002968	0.9747748	2	1	2
BA20191111gabors0002_V1_Stim1_Stim3	44	single	9	outside	-0.022159	0.8133541	2	1	2
BA20191111gabors0002_V1_Stim1_Stim3	47	single	52	outside	NaN	NaN	2	2	1
BA20191111gabors0002_V1_Stim1_Stim3	47	single	56	single	NaN	NaN	1	2	2
BA20191111gabors0002_V1_Stim1_Stim3	47	single	57	intermediate	NaN	NaN	1	2	2
BA20191111gabors0002_V1_Stim1_Stim3	47	single	58	intermediate	NaN	NaN	1	2	2
BA20191111gabors0002_V1_Stim1_Stim3	47	single	9	outside	NaN	NaN	1	2	2
BA20191111gabors0002_V1_Stim1_Stim3	52	outside	56	single	0.03802	0.6866465	2	1	2
BA20191111gabors0002_V1_Stim1_Stim3	52	outside	57	intermediate	0.187656	0.04557217	2	1	2
BA20191111gabors0002_V1_Stim1_Stim3	52	outside	58	intermediate	-0.081547	0.3862803	2	1	2
BA20191111gabors0002_V1_Stim1_Stim3	52	outside	9	outside	-0.114867	0.2215526	2	1	2
BA20191111gabors0002_V1_Stim1_Stim3	56	single	57	intermediate	0.151146	0.1084383	1	2	2
BA20191111gabors0002_V1_Stim1_Stim3	56	single	58	intermediate	-0.082119	0.3808388	1	2	2
BA20191111gabors0002_V1_Stim1_Stim3	56	single	9	outside	0.155866	0.09476688	1	2	2
BA20191111gabors0002_V1_Stim1_Stim3	57	intermediate	58	intermediate	0.055682	0.5562494	1	2	2
BA20191111gabors0002_V1_Stim1_Stim3	57	intermediate	9	outside	-0.083513	0.3770219	1	2	2
BA20191111gabors0002_V1_Stim1_Stim3	58	intermediate	9	outside	0.028416	0.7620437	1	2	2
BA20191111gabors0002_V1_Stim2_Stim3	27	mixture	3	single	-0.121571	0.1975702	1	2	2
BA20191111gabors0002_V1_Stim2_Stim3	27	mixture	39	single	-0.033522	0.7232835	2	2	1
BA20191111gabors0002_V1_Stim2_Stim3	27	mixture	4	single	0.204797	0.02812545	1	2	2
BA20191111gabors0002_V1_Stim2_Stim3	27	mixture	42	intermediate	-0.110642	0.2454983	1	2	2
BA20191111gabors0002_V1_Stim2_Stim3	27	mixture	44	single	0.1303	0.1670361	2	2	1
BA20191111gabors0002_V1_Stim2_Stim3	27	mixture	51	single	-0.058441	0.5386488	1	2	2
BA20191111gabors0002_V1_Stim2_Stim3	27	mixture	52	outside	0.009312	0.9213159	2	2	1
BA20191111gabors0002_V1_Stim2_Stim3	27	mixture	57	intermediate	-0.062829	0.5047282	1	2	2
BA20191111gabors0002_V1_Stim2_Stim3	27	mixture	58	intermediate	-0.000589	0.9950414	1	2	2
BA20191111gabors0002_V1_Stim2_Stim3	3	single	39	single	0.127888	0.1751007	2	2	1
BA20191111gabors0002_V1_Stim2_Stim3	3	single	4	single	-0.149061	0.1118492	1	2	2
BA20191111gabors0002_V1_Stim2_Stim3	3	single	42	intermediate	0.209259	0.02680645	1	2	2
BA20191111gabors0002_V1_Stim2_Stim3	3	single	44	single	-0.060046	0.5256727	2	2	1
BA20191111gabors0002_V1_Stim2_Stim3	3	single	51	single	-0.065029	0.4937845	1	2	2
BA20191111gabors0002_V1_Stim2_Stim3	3	single	52	outside	0.120259	0.2004747	2	2	1
BA20191111gabors0002_V1_Stim2_Stim3	3	single	57	intermediate	-0.086126	0.3600814	1	2	2
BA20191111gabors0002_V1_Stim2_Stim3	3	single	58	intermediate	-0.01833	0.8465146	1	2	2
BA20191111gabors0002_V1_Stim2_Stim3	39	single	4	single	0.20158	0.03074797	2	1	2
BA20191111gabors0002_V1_Stim2_Stim3	39	single	42	intermediate	0.050005	0.6005574	2	1	2
BA20191111gabors0002_V1_Stim2_Stim3	39	single	44	single	0.251057	0.00680247	1	1	1
BA20191111gabors0002_V1_Stim2_Stim3	39	single	51	single	0.237179	0.01105864	2	1	2
BA20191111gabors0002_V1_Stim2_Stim3	39	single	52	outside	0.063506	0.5001423	1	1	1
BA20191111gabors0002_V1_Stim2_Stim3	39	single	57	intermediate	0.11454	0.2228827	2	1	2
BA20191111gabors0002_V1_Stim2_Stim3	39	single	58	intermediate	0.013533	0.8863663	2	1	2
BA20191111gabors0002_V1_Stim2_Stim3	4	single	42	intermediate	0.064656	0.4962702	1	2	2
BA20191111gabors0002_V1_Stim2_Stim3	4	single	44	single	0.078533	0.4041333	2	2	1
BA20191111gabors0002_V1_Stim2_Stim3	4	single	51	single	0.013863	0.8836157	1	2	2
BA20191111gabors0002_V1_Stim2_Stim3	4	single	52	outside	0.071253	0.4472125	2	2	1
BA20191111gabors0002_V1_Stim2_Stim3	4	single	57	intermediate	-0.073078	0.4356289	1	2	2
BA20191111gabors0002_V1_Stim2_Stim3	4	single	58	intermediate	0.018359	0.8455957	1	2	2
BA20191111gabors0002_V1_Stim2_Stim3	42	intermediate	44	single	0.06597	0.4895126	2	2	1
BA20191111gabors0002_V1_Stim2_Stim3	42	intermediate	51	single	0.080524	0.4008332	1	2	2
BA20191111gabors0002_V1_Stim2_Stim3	42	intermediate	52	outside	0.007429	0.9377516	2	2	1
BA20191111gabors0002_V1_Stim2_Stim3	42	intermediate	57	intermediate	0.099574	0.2940259	1	2	2
BA20191111gabors0002_V1_Stim2_Stim3	42	intermediate	58	intermediate	0.03603	0.7060653	1	2	2
BA20191111gabors0002_V1_Stim2_Stim3	44	single	51	single	0.205246	0.02847643	2	1	2
BA20191111gabors0002_V1_Stim2_Stim3	44	single	52	outside	0.0673	0.4748291	1	1	1
BA20191111gabors0002_V1_Stim2_Stim3	44	single	57	intermediate	0.202243	0.03019112	2	1	2
BA20191111gabors0002_V1_Stim2_Stim3	44	single	58	intermediate	0.075314	0.4257975	2	1	2
BA20191111gabors0002_V1_Stim2_Stim3	51	single	52	outside	-0.037131	0.6948991	2	2	1
BA20191111gabors0002_V1_Stim2_Stim3	51	single	57	intermediate	0.200502	0.032439	1	2	2
BA20191111gabors0002_V1_Stim2_Stim3	51	single	58	intermediate	0.147013	0.1202194	1	2	2
BA20191111gabors0002_V1_Stim2_Stim3	52	outside	57	intermediate	0.160866	0.08451459	2	1	2
BA20191111gabors0002_V1_Stim2_Stim3	52	outside	58	intermediate	-0.042574	0.6514302	2	1	2
BA20191111gabors0002_V1_Stim2_Stim3	57	intermediate	58	intermediate	0.388698	1.764018e-05	1	2	2
BA20191111gabors0003_V1_Stim1_Stim2	3	single	49	single	0.039752	0.7494343	1	2	2
BA20191111gabors0003_V1_Stim1_Stim2	3	single	55	intermediate	0.163984	0.1814699	1	2	2
BA20191111gabors0003_V1_Stim1_Stim2	3	single	56	mixture	0.174797	0.1539574	1	2	2
BA20191111gabors0003_V1_Stim1_Stim2	49	single	55	intermediate	0.003484	0.977851	1	2	2
BA20191111gabors0003_V1_Stim1_Stim2	49	single	56	mixture	0.177804	0.1532062	1	2	2
BA20191111gabors0003_V1_Stim1_Stim2	55	intermediate	56	mixture	0.281454	0.02103807	1	2	2
BA20191111gabors0003_V1_Stim1_Stim3	3	single	44	single	0.024735	0.8413096	2	2	1
BA20191111gabors0003_V1_Stim1_Stim3	3	single	55	intermediate	0.129423	0.2928493	1	2	2
BA20191111gabors0003_V1_Stim1_Stim3	3	single	56	mixture	0.245971	0.04318606	1	2	2
BA20191111gabors0003_V1_Stim1_Stim3	3	single	57	intermediate	-0.067097	0.5838417	1	2	2
BA20191111gabors0003_V1_Stim1_Stim3	3	single	7	single	0.184605	0.1317974	2	2	1
BA20191111gabors0003_V1_Stim1_Stim3	44	single	55	intermediate	0.095616	0.441487	2	1	2
BA20191111gabors0003_V1_Stim1_Stim3	44	single	56	mixture	0.037004	0.7662407	2	1	2
BA20191111gabors0003_V1_Stim1_Stim3	44	single	57	intermediate	-0.004388	0.9716685	2	1	2
BA20191111gabors0003_V1_Stim1_Stim3	44	single	7	single	0.027114	0.8275847	1	1	1
BA20191111gabors0003_V1_Stim1_Stim3	55	intermediate	56	mixture	0.403904	0.0007001296	1	2	2
BA20191111gabors0003_V1_Stim1_Stim3	55	intermediate	57	intermediate	-0.022756	0.8538586	1	2	2
BA20191111gabors0003_V1_Stim1_Stim3	55	intermediate	7	single	0.081005	0.5146271	2	2	1
BA20191111gabors0003_V1_Stim1_Stim3	56	mixture	57	intermediate	0.125658	0.3072318	1	2	2
BA20191111gabors0003_V1_Stim1_Stim3	56	mixture	7	single	0.29872	0.01407037	2	2	1
BA20191111gabors0003_V1_Stim1_Stim3	57	intermediate	7	single	0.01567	0.8990752	2	2	1
BA20191111gabors0003_V1_Stim2_Stim3	44	single	49	single	0.411827	0.0006533834	1	1	1
BA20191111gabors0003_V1_Stim2_Stim3	44	single	56	mixture	0.01166	0.9265491	2	1	2
BA20191111gabors0003_V1_Stim2_Stim3	49	single	56	mixture	0.166353	0.185368	2	1	2
BA20191112gabors0001_V1_Stim1_Stim2	45	single	49	single	0.157383	0.0959531	1	1	1
BA20191112gabors0001_V1_Stim1_Stim2	45	single	53	single	-0.093443	0.3361024	2	1	2
BA20191112gabors0001_V1_Stim1_Stim2	45	single	7	single	0.184711	0.0501647	1	1	1
BA20191112gabors0001_V1_Stim1_Stim2	49	single	53	single	0.192021	0.04546765	2	1	2
BA20191112gabors0001_V1_Stim1_Stim2	49	single	7	single	0.053977	0.5684216	1	1	1
BA20191112gabors0001_V1_Stim1_Stim2	53	single	7	single	0.156422	0.1027026	2	2	1
BA20191112gabors0001_V1_Stim1_Stim3	39	outside	45	single	NaN	NaN	1	1	1
BA20191112gabors0001_V1_Stim1_Stim3	39	outside	46	outside	NaN	NaN	1	1	1
BA20191112gabors0001_V1_Stim1_Stim3	39	outside	47	single	NaN	NaN	1	1	1
BA20191112gabors0001_V1_Stim1_Stim3	39	outside	53	single	NaN	NaN	2	1	2
BA20191112gabors0001_V1_Stim1_Stim3	39	outside	55	single	NaN	NaN	2	1	2
BA20191112gabors0001_V1_Stim1_Stim3	39	outside	7	single	NaN	NaN	1	1	1
BA20191112gabors0001_V1_Stim1_Stim3	45	single	46	outside	NaN	NaN	1	1	1
BA20191112gabors0001_V1_Stim1_Stim3	45	single	47	single	0.45892	4.598225e-07	1	1	1
BA20191112gabors0001_V1_Stim1_Stim3	45	single	53	single	0.266013	0.005177104	2	1	2
BA20191112gabors0001_V1_Stim1_Stim3	45	single	55	single	0.038034	0.6959426	2	1	2
BA20191112gabors0001_V1_Stim1_Stim3	45	single	7	single	4.5e-05	0.9996241	1	1	1
BA20191112gabors0001_V1_Stim1_Stim3	46	outside	47	single	NaN	NaN	1	1	1
BA20191112gabors0001_V1_Stim1_Stim3	46	outside	53	single	NaN	NaN	2	1	2
BA20191112gabors0001_V1_Stim1_Stim3	46	outside	55	single	NaN	NaN	2	1	2
BA20191112gabors0001_V1_Stim1_Stim3	46	outside	7	single	NaN	NaN	1	1	1
BA20191112gabors0001_V1_Stim1_Stim3	47	single	53	single	0.089602	0.3541573	2	1	2
BA20191112gabors0001_V1_Stim1_Stim3	47	single	55	single	0.05821	0.5495712	2	1	2
BA20191112gabors0001_V1_Stim1_Stim3	47	single	7	single	0.017932	0.8524965	1	1	1
BA20191112gabors0001_V1_Stim1_Stim3	53	single	55	single	0.102069	0.2931968	1	2	2
BA20191112gabors0001_V1_Stim1_Stim3	53	single	7	single	0.165957	0.08314411	2	2	1
BA20191112gabors0001_V1_Stim1_Stim3	55	single	7	single	0.118461	0.2198855	2	2	1
BA20191112gabors0001_V1_Stim2_Stim3	38	mixture	40	outside	0.215666	0.02430778	1	1	1
BA20191112gabors0001_V1_Stim2_Stim3	38	mixture	43	single	0.530503	2.970843e-09	1	1	1
BA20191112gabors0001_V1_Stim2_Stim3	38	mixture	45	single	0.435628	2.197859e-06	2	1	2
BA20191112gabors0001_V1_Stim2_Stim3	38	mixture	47	single	0.501121	2.858324e-08	1	1	1
BA20191112gabors0001_V1_Stim2_Stim3	38	mixture	56	single	0.204388	0.03385456	2	1	2
BA20191112gabors0001_V1_Stim2_Stim3	38	mixture	7	single	-0.210022	0.02838515	1	1	1
BA20191112gabors0001_V1_Stim2_Stim3	40	outside	43	single	0.191696	0.0458414	1	1	1
BA20191112gabors0001_V1_Stim2_Stim3	40	outside	45	single	0.30841	0.001103629	2	1	2
BA20191112gabors0001_V1_Stim2_Stim3	40	outside	47	single	0.281673	0.003005549	1	1	1
BA20191112gabors0001_V1_Stim2_Stim3	40	outside	56	single	0.109153	0.2607933	2	1	2
BA20191112gabors0001_V1_Stim2_Stim3	40	outside	7	single	0.182802	0.05709656	1	1	1
BA20191112gabors0001_V1_Stim2_Stim3	43	single	45	single	0.431037	2.884289e-06	2	1	2
BA20191112gabors0001_V1_Stim2_Stim3	43	single	47	single	0.468615	2.761942e-07	1	1	1
BA20191112gabors0001_V1_Stim2_Stim3	43	single	56	single	0.217085	0.02402394	2	1	2
BA20191112gabors0001_V1_Stim2_Stim3	43	single	7	single	-0.134964	0.1617448	1	1	1
BA20191112gabors0001_V1_Stim2_Stim3	45	single	47	single	0.446612	1.128405e-06	2	2	1
BA20191112gabors0001_V1_Stim2_Stim3	45	single	56	single	0.155131	0.1089065	1	2	2
BA20191112gabors0001_V1_Stim2_Stim3	45	single	7	single	0.108273	0.2624301	2	2	1
BA20191112gabors0001_V1_Stim2_Stim3	47	single	56	single	0.347363	0.0002302569	2	1	2
BA20191112gabors0001_V1_Stim2_Stim3	47	single	7	single	-0.094379	0.3289806	1	1	1
BA20191112gabors0001_V1_Stim2_Stim3	56	single	7	single	0.057779	0.5525317	2	2	1
BA20191112gabors0002_V1_Stim1_Stim2	10	single	17	outside	0.214896	0.07619054	1	2	2
BA20191112gabors0002_V1_Stim1_Stim2	10	single	19	mixture	-0.059162	0.6291817	1	2	2
BA20191112gabors0002_V1_Stim1_Stim2	10	single	21	mixture	0.054049	0.6591487	1	2	2
BA20191112gabors0002_V1_Stim1_Stim2	10	single	29	mixture	0.096699	0.4292787	1	2	2
BA20191112gabors0002_V1_Stim1_Stim2	10	single	31	single	0.134416	0.2708307	1	2	2
BA20191112gabors0002_V1_Stim1_Stim2	10	single	33	mixture	-0.204096	0.08777737	1	2	2
BA20191112gabors0002_V1_Stim1_Stim2	10	single	56	mixture	0.015955	0.8964701	1	2	2
BA20191112gabors0002_V1_Stim1_Stim2	17	outside	19	mixture	0.098839	0.4190923	1	2	2
BA20191112gabors0002_V1_Stim1_Stim2	17	outside	21	mixture	0.195019	0.1083137	1	2	2
BA20191112gabors0002_V1_Stim1_Stim2	17	outside	29	mixture	0.29126	0.01517869	1	2	2
BA20191112gabors0002_V1_Stim1_Stim2	17	outside	31	single	0.250061	0.03824062	1	2	2
BA20191112gabors0002_V1_Stim1_Stim2	17	outside	33	mixture	-0.142858	0.2415954	1	2	2
BA20191112gabors0002_V1_Stim1_Stim2	17	outside	56	mixture	0.106383	0.3842931	1	2	2
BA20191112gabors0002_V1_Stim1_Stim2	19	mixture	21	mixture	0.343777	0.003825972	1	2	2
BA20191112gabors0002_V1_Stim1_Stim2	19	mixture	29	mixture	0.267627	0.02620306	1	2	2
BA20191112gabors0002_V1_Stim1_Stim2	19	mixture	31	single	0.159687	0.1899754	1	2	2
BA20191112gabors0002_V1_Stim1_Stim2	19	mixture	33	mixture	0.010274	0.9332282	1	2	2
BA20191112gabors0002_V1_Stim1_Stim2	19	mixture	56	mixture	0.003337	0.9782873	1	2	2
BA20191112gabors0002_V1_Stim1_Stim2	21	mixture	29	mixture	0.236546	0.05036267	1	2	2
BA20191112gabors0002_V1_Stim1_Stim2	21	mixture	31	single	0.328056	0.005925837	1	2	2
BA20191112gabors0002_V1_Stim1_Stim2	21	mixture	33	mixture	-0.211761	0.0806809	1	2	2
BA20191112gabors0002_V1_Stim1_Stim2	21	mixture	56	mixture	0.194986	0.1083757	1	2	2
BA20191112gabors0002_V1_Stim1_Stim2	29	mixture	31	single	0.44971	0.0001059309	1	2	2
BA20191112gabors0002_V1_Stim1_Stim2	29	mixture	33	mixture	-0.186525	0.1248849	1	2	2
BA20191112gabors0002_V1_Stim1_Stim2	29	mixture	56	mixture	0.381624	0.001214382	1	2	2
BA20191112gabors0002_V1_Stim1_Stim2	31	single	33	mixture	-0.01994	0.8708166	1	2	2
BA20191112gabors0002_V1_Stim1_Stim2	31	single	56	mixture	0.368468	0.001838155	1	2	2
BA20191112gabors0002_V1_Stim1_Stim2	33	mixture	56	mixture	0.024259	0.8431549	1	2	2
BA20191112gabors0002_V1_Stim1_Stim3	19	mixture	5	mixture	0.194834	0.1009965	1	1	1
BA20191112gabors0002_V1_Stim2_Stim3	10	single	17	outside	0.024381	0.8377727	1	1	1
BA20191112gabors0002_V1_Stim2_Stim3	10	single	19	mixture	-0.083912	0.4803009	1	1	1
BA20191112gabors0002_V1_Stim2_Stim3	10	single	21	mixture	0.265492	0.02224491	1	1	1
BA20191112gabors0002_V1_Stim2_Stim3	10	single	23	single	0.162804	0.1657736	1	1	1
BA20191112gabors0002_V1_Stim2_Stim3	10	single	26	mixture	0.034361	0.772891	2	1	2
BA20191112gabors0002_V1_Stim2_Stim3	10	single	29	mixture	0.201851	0.08906794	1	1	1
BA20191112gabors0002_V1_Stim2_Stim3	10	single	31	single	0.151344	0.2012005	1	1	1
BA20191112gabors0002_V1_Stim2_Stim3	10	single	33	mixture	0.131632	0.2703785	1	1	1
BA20191112gabors0002_V1_Stim2_Stim3	10	single	34	single	-0.00766	0.9487186	2	1	2
BA20191112gabors0002_V1_Stim2_Stim3	10	single	51	intermediate	0.16946	0.1517816	1	1	1
BA20191112gabors0002_V1_Stim2_Stim3	10	single	56	mixture	0.186061	0.1150101	1	1	1
BA20191112gabors0002_V1_Stim2_Stim3	17	outside	19	mixture	0.380053	0.000911503	1	1	1
BA20191112gabors0002_V1_Stim2_Stim3	17	outside	21	mixture	0.242585	0.03865194	1	1	1
BA20191112gabors0002_V1_Stim2_Stim3	17	outside	23	single	0.3607	0.001719208	1	1	1
BA20191112gabors0002_V1_Stim2_Stim3	17	outside	26	mixture	0.112366	0.3473445	2	1	2
BA20191112gabors0002_V1_Stim2_Stim3	17	outside	29	mixture	0.310365	0.007970562	1	1	1
BA20191112gabors0002_V1_Stim2_Stim3	17	outside	31	single	0.269856	0.02095075	1	1	1
BA20191112gabors0002_V1_Stim2_Stim3	17	outside	33	mixture	-0.122428	0.3090976	1	1	1
BA20191112gabors0002_V1_Stim2_Stim3	17	outside	34	single	0.093632	0.4340337	2	1	2
BA20191112gabors0002_V1_Stim2_Stim3	17	outside	51	intermediate	0.322335	0.005416737	1	1	1
BA20191112gabors0002_V1_Stim2_Stim3	17	outside	56	mixture	0.377283	0.001000539	1	1	1
BA20191112gabors0002_V1_Stim2_Stim3	19	mixture	21	mixture	0.422269	0.0001982406	1	1	1
BA20191112gabors0002_V1_Stim2_Stim3	19	mixture	23	single	0.375756	0.001052928	1	1	1
BA20191112gabors0002_V1_Stim2_Stim3	19	mixture	26	mixture	-0.083508	0.4855481	2	1	2
BA20191112gabors0002_V1_Stim2_Stim3	19	mixture	29	mixture	0.236665	0.04533256	1	1	1
BA20191112gabors0002_V1_Stim2_Stim3	19	mixture	31	single	0.151237	0.2015203	1	1	1
BA20191112gabors0002_V1_Stim2_Stim3	19	mixture	33	mixture	0.188419	0.1155802	1	1	1
BA20191112gabors0002_V1_Stim2_Stim3	19	mixture	34	single	-0.166107	0.1631654	2	1	2
BA20191112gabors0002_V1_Stim2_Stim3	19	mixture	51	intermediate	0.278327	0.01711135	1	1	1
BA20191112gabors0002_V1_Stim2_Stim3	19	mixture	56	mixture	0.344352	0.002852759	1	1	1
BA20191112gabors0002_V1_Stim2_Stim3	21	mixture	23	single	0.295588	0.01056192	1	1	1
BA20191112gabors0002_V1_Stim2_Stim3	21	mixture	26	mixture	-0.154011	0.1932801	2	1	2
BA20191112gabors0002_V1_Stim2_Stim3	21	mixture	29	mixture	0.422337	0.0002195225	1	1	1
BA20191112gabors0002_V1_Stim2_Stim3	21	mixture	31	single	0.259516	0.02661158	1	1	1
BA20191112gabors0002_V1_Stim2_Stim3	21	mixture	33	mixture	0.170994	0.1509632	1	1	1
BA20191112gabors0002_V1_Stim2_Stim3	21	mixture	34	single	-0.024517	0.8368762	2	1	2
BA20191112gabors0002_V1_Stim2_Stim3	21	mixture	51	intermediate	0.347173	0.002618987	1	1	1
BA20191112gabors0002_V1_Stim2_Stim3	21	mixture	56	mixture	0.521172	2.273854e-06	1	1	1
BA20191112gabors0002_V1_Stim2_Stim3	23	single	26	mixture	0.168987	0.1529437	2	1	2
BA20191112gabors0002_V1_Stim2_Stim3	23	single	29	mixture	0.20374	0.08605461	1	1	1
BA20191112gabors0002_V1_Stim2_Stim3	23	single	31	single	0.115394	0.3309678	1	1	1
BA20191112gabors0002_V1_Stim2_Stim3	23	single	33	mixture	0.203117	0.087039	1	1	1
BA20191112gabors0002_V1_Stim2_Stim3	23	single	34	single	-0.055773	0.6393069	2	1	2
BA20191112gabors0002_V1_Stim2_Stim3	23	single	51	intermediate	0.165695	0.1612227	1	1	1
BA20191112gabors0002_V1_Stim2_Stim3	23	single	56	mixture	0.24786	0.0344913	1	1	1
BA20191112gabors0002_V1_Stim2_Stim3	26	mixture	29	mixture	0.068632	0.5695504	2	2	1
BA20191112gabors0002_V1_Stim2_Stim3	26	mixture	31	single	-0.076132	0.5250232	2	2	1
BA20191112gabors0002_V1_Stim2_Stim3	26	mixture	33	mixture	0.087125	0.4700037	2	2	1
BA20191112gabors0002_V1_Stim2_Stim3	26	mixture	34	single	0.118116	0.3230676	1	2	2
BA20191112gabors0002_V1_Stim2_Stim3	26	mixture	51	intermediate	-0.09995	0.4035161	2	2	1
BA20191112gabors0002_V1_Stim2_Stim3	26	mixture	56	mixture	0.122555	0.3050872	2	2	1
BA20191112gabors0002_V1_Stim2_Stim3	29	mixture	31	single	0.327721	0.004951153	1	1	1
BA20191112gabors0002_V1_Stim2_Stim3	29	mixture	33	mixture	0.057234	0.637915	1	1	1
BA20191112gabors0002_V1_Stim2_Stim3	29	mixture	34	single	-0.026639	0.8254679	2	1	2
BA20191112gabors0002_V1_Stim2_Stim3	29	mixture	51	intermediate	0.246853	0.03657964	1	1	1
BA20191112gabors0002_V1_Stim2_Stim3	29	mixture	56	mixture	0.363172	0.001715687	1	1	1
BA20191112gabors0002_V1_Stim2_Stim3	31	single	33	mixture	0.037221	0.7579554	1	1	1
BA20191112gabors0002_V1_Stim2_Stim3	31	single	34	single	-0.059018	0.6224036	2	1	2
BA20191112gabors0002_V1_Stim2_Stim3	31	single	51	intermediate	0.084613	0.476627	1	1	1
BA20191112gabors0002_V1_Stim2_Stim3	31	single	56	mixture	0.356333	0.001973359	1	1	1
BA20191112gabors0002_V1_Stim2_Stim3	33	mixture	34	single	0.011967	0.9211018	2	1	2
BA20191112gabors0002_V1_Stim2_Stim3	33	mixture	51	intermediate	0.130597	0.2776743	1	1	1
BA20191112gabors0002_V1_Stim2_Stim3	33	mixture	56	mixture	0.07485	0.5350104	1	1	1
BA20191112gabors0002_V1_Stim2_Stim3	34	single	51	intermediate	-0.129925	0.2766961	2	2	1
BA20191112gabors0002_V1_Stim2_Stim3	34	single	56	mixture	-0.104013	0.3845781	2	2	1
BA20191112gabors0002_V1_Stim2_Stim3	51	intermediate	56	mixture	0.388614	0.0006797894	1	1	1
BA20191118image0001_V1_Stim1_Stim2	35	intermediate	37	intermediate	0.179502	0.04262113	2	2	1
BA20191118image0001_V1_Stim1_Stim2	35	intermediate	39	intermediate	0.303595	0.0004695606	1	2	2
BA20191118image0001_V1_Stim1_Stim2	35	intermediate	42	intermediate	0.178295	0.0432224	2	2	1
BA20191118image0001_V1_Stim1_Stim2	35	intermediate	44	intermediate	0.301606	0.0005137236	1	2	2
BA20191118image0001_V1_Stim1_Stim2	35	intermediate	47	single	0.042578	0.6318678	2	2	1
BA20191118image0001_V1_Stim1_Stim2	37	intermediate	39	intermediate	0.205356	0.02005148	2	1	2
BA20191118image0001_V1_Stim1_Stim2	37	intermediate	42	intermediate	0.347575	5.823439e-05	1	1	1
BA20191118image0001_V1_Stim1_Stim2	37	intermediate	44	intermediate	0.160078	0.07107958	2	1	2
BA20191118image0001_V1_Stim1_Stim2	37	intermediate	47	single	0.080845	0.3643153	1	1	1
BA20191118image0001_V1_Stim1_Stim2	39	intermediate	42	intermediate	0.211708	0.01601813	2	2	1
BA20191118image0001_V1_Stim1_Stim2	39	intermediate	44	intermediate	0.288355	0.00092009	1	2	2
BA20191118image0001_V1_Stim1_Stim2	39	intermediate	47	single	0.126381	0.153531	2	2	1
BA20191118image0001_V1_Stim1_Stim2	42	intermediate	44	intermediate	0.435313	2.26827e-07	2	1	2
BA20191118image0001_V1_Stim1_Stim2	42	intermediate	47	single	0.213111	0.0153149	1	1	1
BA20191118image0001_V1_Stim1_Stim2	44	intermediate	47	single	0.296407	0.0006478393	2	2	1
BA20191118image0001_V1_Stim1_Stim3	2	intermediate	3	intermediate	0.190674	0.03042914	1	2	2
BA20191118image0001_V1_Stim1_Stim3	2	intermediate	35	intermediate	0.124624	0.1610346	2	2	1
BA20191118image0001_V1_Stim1_Stim3	2	intermediate	39	intermediate	0.0179	0.8410508	2	2	1
BA20191118image0001_V1_Stim1_Stim3	2	intermediate	4	single	-0.1047	0.2414097	1	2	2
BA20191118image0001_V1_Stim1_Stim3	2	intermediate	42	intermediate	-0.00318	0.9714642	2	2	1
BA20191118image0001_V1_Stim1_Stim3	2	intermediate	47	single	0.010766	0.9039963	2	2	1
BA20191118image0001_V1_Stim1_Stim3	2	intermediate	7	mixture	0.014432	0.8715491	2	2	1
BA20191118image0001_V1_Stim1_Stim3	3	intermediate	35	intermediate	0.071111	0.4250766	2	2	1
BA20191118image0001_V1_Stim1_Stim3	3	intermediate	39	intermediate	-0.026693	0.764875	2	2	1
BA20191118image0001_V1_Stim1_Stim3	3	intermediate	4	single	0.155361	0.08113677	1	2	2
BA20191118image0001_V1_Stim1_Stim3	3	intermediate	42	intermediate	0.027587	0.7563068	2	2	1
BA20191118image0001_V1_Stim1_Stim3	3	intermediate	47	single	0.136479	0.1245051	2	2	1
BA20191118image0001_V1_Stim1_Stim3	3	intermediate	7	mixture	0.090593	0.3091615	2	2	1
BA20191118image0001_V1_Stim1_Stim3	35	intermediate	39	intermediate	0.285871	0.001071381	1	1	1
BA20191118image0001_V1_Stim1_Stim3	35	intermediate	4	single	0.01737	0.8469244	2	1	2
BA20191118image0001_V1_Stim1_Stim3	35	intermediate	42	intermediate	0.302231	0.0005257833	1	1	1
BA20191118image0001_V1_Stim1_Stim3	35	intermediate	47	single	0.243854	0.005731433	1	1	1
BA20191118image0001_V1_Stim1_Stim3	35	intermediate	7	mixture	0.179925	0.04295435	1	1	1
BA20191118image0001_V1_Stim1_Stim3	39	intermediate	4	single	0.081739	0.3628788	2	1	2
BA20191118image0001_V1_Stim1_Stim3	39	intermediate	42	intermediate	0.180556	0.04139923	1	1	1
BA20191118image0001_V1_Stim1_Stim3	39	intermediate	47	single	0.145816	0.1018872	1	1	1
BA20191118image0001_V1_Stim1_Stim3	39	intermediate	7	mixture	0.148582	0.09548513	1	1	1
BA20191118image0001_V1_Stim1_Stim3	4	single	42	intermediate	0.074176	0.4072205	2	2	1
BA20191118image0001_V1_Stim1_Stim3	4	single	47	single	0.024248	0.7875351	2	2	1
BA20191118image0001_V1_Stim1_Stim3	4	single	7	mixture	-0.004523	0.9599137	2	2	1
BA20191118image0001_V1_Stim1_Stim3	42	intermediate	47	single	0.314906	0.0002941857	1	1	1
BA20191118image0001_V1_Stim1_Stim3	42	intermediate	7	mixture	0.138032	0.1202357	1	1	1
BA20191118image0001_V1_Stim1_Stim3	47	single	7	mixture	0.218341	0.01366002	1	1	1
BA20191118image0001_V1_Stim2_Stim3	1	intermediate	2	intermediate	0.170917	0.05095281	1	2	2
BA20191118image0001_V1_Stim2_Stim3	1	intermediate	3	intermediate	0.312555	0.0002784535	1	2	2
BA20191118image0001_V1_Stim2_Stim3	1	intermediate	35	intermediate	-0.107082	0.2252762	2	2	1
BA20191118image0001_V1_Stim2_Stim3	1	intermediate	39	intermediate	-0.03704	0.6768634	2	2	1
BA20191118image0001_V1_Stim2_Stim3	1	intermediate	4	single	-0.042513	0.6323847	1	2	2
BA20191118image0001_V1_Stim2_Stim3	1	intermediate	42	intermediate	0.158361	0.07082959	1	2	2
BA20191118image0001_V1_Stim2_Stim3	1	intermediate	44	intermediate	0.06247	0.4784202	2	2	1
BA20191118image0001_V1_Stim2_Stim3	1	intermediate	46	single	0.089582	0.3146149	1	2	2
BA20191118image0001_V1_Stim2_Stim3	1	intermediate	47	single	0.132729	0.1307149	1	2	2
BA20191118image0001_V1_Stim2_Stim3	1	intermediate	7	mixture	0.019596	0.825539	2	2	1
BA20191118image0001_V1_Stim2_Stim3	2	intermediate	3	intermediate	0.227535	0.008694917	1	2	2
BA20191118image0001_V1_Stim2_Stim3	2	intermediate	35	intermediate	0.099971	0.2559141	2	2	1
BA20191118image0001_V1_Stim2_Stim3	2	intermediate	39	intermediate	0.020857	0.8137937	2	2	1
BA20191118image0001_V1_Stim2_Stim3	2	intermediate	4	single	-0.006569	0.9408682	1	2	2
BA20191118image0001_V1_Stim2_Stim3	2	intermediate	42	intermediate	0.129248	0.1396693	1	2	2
BA20191118image0001_V1_Stim2_Stim3	2	intermediate	44	intermediate	0.138126	0.1142358	2	2	1
BA20191118image0001_V1_Stim2_Stim3	2	intermediate	46	single	0.012848	0.8851015	1	2	2
BA20191118image0001_V1_Stim2_Stim3	2	intermediate	47	single	0.076951	0.380488	1	2	2
BA20191118image0001_V1_Stim2_Stim3	2	intermediate	7	mixture	0.033735	0.7031785	2	2	1
BA20191118image0001_V1_Stim2_Stim3	3	intermediate	35	intermediate	0.064491	0.4642754	2	2	1
BA20191118image0001_V1_Stim2_Stim3	3	intermediate	39	intermediate	-0.026217	0.7671682	2	2	1
BA20191118image0001_V1_Stim2_Stim3	3	intermediate	4	single	-0.012455	0.8881486	1	2	2
BA20191118image0001_V1_Stim2_Stim3	3	intermediate	42	intermediate	0.095699	0.2750336	1	2	2
BA20191118image0001_V1_Stim2_Stim3	3	intermediate	44	intermediate	0.012523	0.886676	2	2	1
BA20191118image0001_V1_Stim2_Stim3	3	intermediate	46	single	0.118803	0.1799315	1	2	2
BA20191118image0001_V1_Stim2_Stim3	3	intermediate	47	single	0.153916	0.07805987	1	2	2
BA20191118image0001_V1_Stim2_Stim3	3	intermediate	7	mixture	0.015084	0.8647523	2	2	1
BA20191118image0001_V1_Stim2_Stim3	35	intermediate	39	intermediate	0.429094	3.899642e-07	1	1	1
BA20191118image0001_V1_Stim2_Stim3	35	intermediate	4	single	0.035868	0.6865452	2	1	2
BA20191118image0001_V1_Stim2_Stim3	35	intermediate	42	intermediate	0.396259	2.797115e-06	2	1	2
BA20191118image0001_V1_Stim2_Stim3	35	intermediate	44	intermediate	0.28969	0.0007903869	1	1	1
BA20191118image0001_V1_Stim2_Stim3	35	intermediate	46	single	-0.078706	0.3771864	2	1	2
BA20191118image0001_V1_Stim2_Stim3	35	intermediate	47	single	0.169414	0.05305757	2	1	2
BA20191118image0001_V1_Stim2_Stim3	35	intermediate	7	mixture	0.249244	0.004393786	1	1	1
BA20191118image0001_V1_Stim2_Stim3	39	intermediate	4	single	-0.017576	0.8438931	2	1	2
BA20191118image0001_V1_Stim2_Stim3	39	intermediate	42	intermediate	0.30678	0.0003851572	2	1	2
BA20191118image0001_V1_Stim2_Stim3	39	intermediate	44	intermediate	0.273188	0.001662104	1	1	1
BA20191118image0001_V1_Stim2_Stim3	39	intermediate	46	single	-0.050327	0.5741793	2	1	2
BA20191118image0001_V1_Stim2_Stim3	39	intermediate	47	single	0.274536	0.001572714	2	1	2
BA20191118image0001_V1_Stim2_Stim3	39	intermediate	7	mixture	0.119469	0.1774866	1	1	1
BA20191118image0001_V1_Stim2_Stim3	4	single	42	intermediate	-0.02216	0.8023954	1	2	2
BA20191118image0001_V1_Stim2_Stim3	4	single	44	intermediate	0.011344	0.898073	2	2	1
BA20191118image0001_V1_Stim2_Stim3	4	single	46	single	0.009534	0.9152757	1	2	2
BA20191118image0001_V1_Stim2_Stim3	4	single	47	single	-0.187426	0.03273617	1	2	2
BA20191118image0001_V1_Stim2_Stim3	4	single	7	mixture	0.016086	0.8569797	2	2	1
BA20191118image0001_V1_Stim2_Stim3	42	intermediate	44	intermediate	0.372313	1.102825e-05	2	2	1
BA20191118image0001_V1_Stim2_Stim3	42	intermediate	46	single	0.028063	0.7522357	1	2	2
BA20191118image0001_V1_Stim2_Stim3	42	intermediate	47	single	0.307242	0.0003390943	1	2	2
BA20191118image0001_V1_Stim2_Stim3	42	intermediate	7	mixture	0.126766	0.1506599	2	2	1
BA20191118image0001_V1_Stim2_Stim3	44	intermediate	46	single	0.058771	0.5082378	2	1	2
BA20191118image0001_V1_Stim2_Stim3	44	intermediate	47	single	0.261354	0.002470297	2	1	2
BA20191118image0001_V1_Stim2_Stim3	44	intermediate	7	mixture	0.053418	0.5461025	1	1	1
BA20191118image0001_V1_Stim2_Stim3	46	single	47	single	0.197086	0.0251765	1	2	2
BA20191118image0001_V1_Stim2_Stim3	46	single	7	mixture	-0.151792	0.08845828	2	2	1
BA20191118image0001_V1_Stim2_Stim3	47	single	7	mixture	-0.010966	0.901449	2	2	1
BA20191118image0002_V1_Stim1_Stim2	13	single	17	single	0.155232	0.2169287	1	2	2
BA20191118image0002_V1_Stim1_Stim2	13	single	19	intermediate	0.076617	0.5441086	1	2	2
BA20191118image0002_V1_Stim1_Stim2	13	single	21	intermediate	0.284868	0.02144845	1	2	2
BA20191118image0002_V1_Stim1_Stim2	13	single	23	intermediate	0.158598	0.2070013	2	2	1
BA20191118image0002_V1_Stim1_Stim2	13	single	32	single	0.064962	0.6071662	1	2	2
BA20191118image0002_V1_Stim1_Stim2	13	single	33	single	-0.187235	0.1353088	1	2	2
BA20191118image0002_V1_Stim1_Stim2	13	single	39	outside	0.201826	0.1097562	1	2	2
BA20191118image0002_V1_Stim1_Stim2	13	single	49	mixture	0.229086	0.06862787	2	2	1
BA20191118image0002_V1_Stim1_Stim2	13	single	51	intermediate	0.221664	0.07835192	1	2	2
BA20191118image0002_V1_Stim1_Stim2	13	single	52	single	-0.164375	0.1907232	1	2	2
BA20191118image0002_V1_Stim1_Stim2	13	single	55	intermediate	0.290124	0.019061	1	2	2
BA20191118image0002_V1_Stim1_Stim2	13	single	9	single	-0.038998	0.7615464	1	2	2
BA20191118image0002_V1_Stim1_Stim2	17	single	19	intermediate	0.393528	0.001182412	1	2	2
BA20191118image0002_V1_Stim1_Stim2	17	single	21	intermediate	0.263619	0.03385326	1	2	2
BA20191118image0002_V1_Stim1_Stim2	17	single	23	intermediate	0.196239	0.1142926	2	2	1
BA20191118image0002_V1_Stim1_Stim2	17	single	32	single	0.258519	0.03759009	1	2	2
BA20191118image0002_V1_Stim1_Stim2	17	single	33	single	0.331305	0.006581431	1	2	2
BA20191118image0002_V1_Stim1_Stim2	17	single	39	outside	0.346555	0.005026953	1	2	2
BA20191118image0002_V1_Stim1_Stim2	17	single	49	mixture	-0.017586	0.8903004	2	2	1
BA20191118image0002_V1_Stim1_Stim2	17	single	51	intermediate	0.272327	0.02819026	1	2	2
BA20191118image0002_V1_Stim1_Stim2	17	single	52	single	0.355908	0.003618071	1	2	2
BA20191118image0002_V1_Stim1_Stim2	17	single	55	intermediate	0.431476	0.0003325561	1	2	2
BA20191118image0002_V1_Stim1_Stim2	17	single	9	single	0.171948	0.1742693	1	2	2
BA20191118image0002_V1_Stim1_Stim2	19	intermediate	21	intermediate	0.375087	0.002079644	1	2	2
BA20191118image0002_V1_Stim1_Stim2	19	intermediate	23	intermediate	0.367035	0.002634616	2	2	1
BA20191118image0002_V1_Stim1_Stim2	19	intermediate	32	single	0.30937	0.01215297	1	2	2
BA20191118image0002_V1_Stim1_Stim2	19	intermediate	33	single	0.340389	0.005529887	1	2	2
BA20191118image0002_V1_Stim1_Stim2	19	intermediate	39	outside	0.052714	0.6791	1	2	2
BA20191118image0002_V1_Stim1_Stim2	19	intermediate	49	mixture	0.042595	0.7382299	2	2	1
BA20191118image0002_V1_Stim1_Stim2	19	intermediate	51	intermediate	0.285304	0.02230302	1	2	2
BA20191118image0002_V1_Stim1_Stim2	19	intermediate	52	single	0.27116	0.02889937	1	2	2
BA20191118image0002_V1_Stim1_Stim2	19	intermediate	55	intermediate	0.495549	2.703258e-05	1	2	2
BA20191118image0002_V1_Stim1_Stim2	19	intermediate	9	single	0.229429	0.07048483	1	2	2
BA20191118image0002_V1_Stim1_Stim2	21	intermediate	23	intermediate	0.028414	0.8222292	2	2	1
BA20191118image0002_V1_Stim1_Stim2	21	intermediate	32	single	0.130684	0.2994439	1	2	2
BA20191118image0002_V1_Stim1_Stim2	21	intermediate	33	single	0.147859	0.2398255	1	2	2
BA20191118image0002_V1_Stim1_Stim2	21	intermediate	39	outside	0.098454	0.4389338	1	2	2
BA20191118image0002_V1_Stim1_Stim2	21	intermediate	49	mixture	-0.063173	0.6199491	2	2	1
BA20191118image0002_V1_Stim1_Stim2	21	intermediate	51	intermediate	0.093352	0.4631291	1	2	2
BA20191118image0002_V1_Stim1_Stim2	21	intermediate	52	single	0.17947	0.1525721	1	2	2
BA20191118image0002_V1_Stim1_Stim2	21	intermediate	55	intermediate	0.273451	0.02752108	1	2	2
BA20191118image0002_V1_Stim1_Stim2	21	intermediate	9	single	0.269057	0.03298247	1	2	2
BA20191118image0002_V1_Stim1_Stim2	23	intermediate	32	single	0.28542	0.02118655	2	1	2
BA20191118image0002_V1_Stim1_Stim2	23	intermediate	33	single	0.116603	0.351144	2	1	2
BA20191118image0002_V1_Stim1_Stim2	23	intermediate	39	outside	0.129843	0.3064927	2	1	2
BA20191118image0002_V1_Stim1_Stim2	23	intermediate	49	mixture	0.055537	0.6629289	1	1	1
BA20191118image0002_V1_Stim1_Stim2	23	intermediate	51	intermediate	0.240688	0.05344226	2	1	2
BA20191118image0002_V1_Stim1_Stim2	23	intermediate	52	single	0.139538	0.2676044	2	1	2
BA20191118image0002_V1_Stim1_Stim2	23	intermediate	55	intermediate	0.415014	0.0005871945	2	1	2
BA20191118image0002_V1_Stim1_Stim2	23	intermediate	9	single	0.118974	0.3490849	2	1	2
BA20191118image0002_V1_Stim1_Stim2	32	single	33	single	0.524857	7.179119e-06	1	2	2
BA20191118image0002_V1_Stim1_Stim2	32	single	39	outside	0.177519	0.1605172	1	2	2
BA20191118image0002_V1_Stim1_Stim2	32	single	49	mixture	0.078497	0.5375322	2	2	1
BA20191118image0002_V1_Stim1_Stim2	32	single	51	intermediate	0.150846	0.2341237	1	2	2
BA20191118image0002_V1_Stim1_Stim2	32	single	52	single	0.297055	0.01626224	1	2	2
BA20191118image0002_V1_Stim1_Stim2	32	single	55	intermediate	0.213674	0.0874385	1	2	2
BA20191118image0002_V1_Stim1_Stim2	32	single	9	single	0.257085	0.04195036	1	2	2
BA20191118image0002_V1_Stim1_Stim2	33	single	39	outside	0.144074	0.2560334	1	2	2
BA20191118image0002_V1_Stim1_Stim2	33	single	49	mixture	-0.021987	0.8630813	2	2	1
BA20191118image0002_V1_Stim1_Stim2	33	single	51	intermediate	0.069324	0.5831954	1	2	2
BA20191118image0002_V1_Stim1_Stim2	33	single	52	single	0.438671	0.0002569998	1	2	2
BA20191118image0002_V1_Stim1_Stim2	33	single	55	intermediate	0.178106	0.1557684	1	2	2
BA20191118image0002_V1_Stim1_Stim2	33	single	9	single	0.197989	0.1168194	1	2	2
BA20191118image0002_V1_Stim1_Stim2	39	outside	49	mixture	0.012679	0.9207905	2	2	1
BA20191118image0002_V1_Stim1_Stim2	39	outside	51	intermediate	0.136596	0.2857481	1	2	2
BA20191118image0002_V1_Stim1_Stim2	39	outside	52	single	0.048435	0.7038943	1	2	2
BA20191118image0002_V1_Stim1_Stim2	39	outside	55	intermediate	0.227768	0.0702795	1	2	2
BA20191118image0002_V1_Stim1_Stim2	39	outside	9	single	0.152174	0.2377121	1	2	2
BA20191118image0002_V1_Stim1_Stim2	49	mixture	51	intermediate	-0.078928	0.5386288	2	1	2
BA20191118image0002_V1_Stim1_Stim2	49	mixture	52	single	0.101895	0.4230252	2	1	2
BA20191118image0002_V1_Stim1_Stim2	49	mixture	55	intermediate	0.067737	0.5948435	2	1	2
BA20191118image0002_V1_Stim1_Stim2	49	mixture	9	single	0.094924	0.4630236	2	1	2
BA20191118image0002_V1_Stim1_Stim2	51	intermediate	52	single	0.062623	0.6230065	1	2	2
BA20191118image0002_V1_Stim1_Stim2	51	intermediate	55	intermediate	0.334779	0.006852045	1	2	2
BA20191118image0002_V1_Stim1_Stim2	51	intermediate	9	single	0.119424	0.3512042	1	2	2
BA20191118image0002_V1_Stim1_Stim2	52	single	55	intermediate	0.308501	0.0124099	1	2	2
BA20191118image0002_V1_Stim1_Stim2	52	single	9	single	0.038805	0.7626909	1	2	2
BA20191118image0002_V1_Stim1_Stim2	55	intermediate	9	single	0.238272	0.06003536	1	2	2
BA20191118image0002_V1_Stim1_Stim3	13	single	17	single	0.111805	0.3640229	1	2	2
BA20191118image0002_V1_Stim1_Stim3	13	single	19	intermediate	0.224816	0.06530216	1	2	2
BA20191118image0002_V1_Stim1_Stim3	13	single	21	intermediate	0.205953	0.09199617	1	2	2
BA20191118image0002_V1_Stim1_Stim3	13	single	31	single	0.160141	0.1954864	1	2	2
BA20191118image0002_V1_Stim1_Stim3	13	single	32	single	0.140474	0.2532128	1	2	2
BA20191118image0002_V1_Stim1_Stim3	13	single	33	single	0.140095	0.2545087	1	2	2
BA20191118image0002_V1_Stim1_Stim3	13	single	39	outside	0.023974	0.8461307	1	2	2
BA20191118image0002_V1_Stim1_Stim3	13	single	49	mixture	0.062352	0.6134691	2	2	1
BA20191118image0002_V1_Stim1_Stim3	13	single	5	intermediate	-0.010608	0.9315795	1	2	2
BA20191118image0002_V1_Stim1_Stim3	13	single	52	single	0.014236	0.908271	1	2	2
BA20191118image0002_V1_Stim1_Stim3	13	single	55	intermediate	-0.067299	0.5855504	1	2	2
BA20191118image0002_V1_Stim1_Stim3	13	single	57	intermediate	0.129897	0.2910698	1	2	2
BA20191118image0002_V1_Stim1_Stim3	13	single	58	mixture	-0.173378	0.1573795	1	2	2
BA20191118image0002_V1_Stim1_Stim3	13	single	9	single	0.116268	0.3450643	1	2	2
BA20191118image0002_V1_Stim1_Stim3	17	single	19	intermediate	0.296767	0.01328054	1	2	2
BA20191118image0002_V1_Stim1_Stim3	17	single	21	intermediate	0.464909	5.70742e-05	1	2	2
BA20191118image0002_V1_Stim1_Stim3	17	single	31	single	0.06997	0.5707223	1	2	2
BA20191118image0002_V1_Stim1_Stim3	17	single	32	single	0.201819	0.09631881	1	2	2
BA20191118image0002_V1_Stim1_Stim3	17	single	33	single	0.28804	0.01639345	1	2	2
BA20191118image0002_V1_Stim1_Stim3	17	single	39	outside	0.219683	0.06972225	1	2	2
BA20191118image0002_V1_Stim1_Stim3	17	single	49	mixture	0.28115	0.01927553	2	2	1
BA20191118image0002_V1_Stim1_Stim3	17	single	5	intermediate	0.101329	0.4074116	1	2	2
BA20191118image0002_V1_Stim1_Stim3	17	single	52	single	0.152678	0.2104137	1	2	2
BA20191118image0002_V1_Stim1_Stim3	17	single	55	intermediate	0.299009	0.01256877	1	2	2
BA20191118image0002_V1_Stim1_Stim3	17	single	57	intermediate	0.113293	0.3539907	1	2	2
BA20191118image0002_V1_Stim1_Stim3	17	single	58	mixture	0.034704	0.7771079	1	2	2
BA20191118image0002_V1_Stim1_Stim3	17	single	9	single	0.200089	0.09926703	1	2	2
BA20191118image0002_V1_Stim1_Stim3	19	intermediate	21	intermediate	0.338458	0.004447417	1	2	2
BA20191118image0002_V1_Stim1_Stim3	19	intermediate	31	single	0.116746	0.3430716	1	2	2
BA20191118image0002_V1_Stim1_Stim3	19	intermediate	32	single	0.279942	0.0198232	1	2	2
BA20191118image0002_V1_Stim1_Stim3	19	intermediate	33	single	0.28815	0.01635061	1	2	2
BA20191118image0002_V1_Stim1_Stim3	19	intermediate	39	outside	-0.054011	0.6593773	1	2	2
BA20191118image0002_V1_Stim1_Stim3	19	intermediate	49	mixture	0.169264	0.1644136	2	2	1
BA20191118image0002_V1_Stim1_Stim3	19	intermediate	5	intermediate	0.06398	0.6014702	1	2	2
BA20191118image0002_V1_Stim1_Stim3	19	intermediate	52	single	0.370181	0.00174325	1	2	2
BA20191118image0002_V1_Stim1_Stim3	19	intermediate	55	intermediate	0.289836	0.01570625	1	2	2
BA20191118image0002_V1_Stim1_Stim3	19	intermediate	57	intermediate	-0.033619	0.7839008	1	2	2
BA20191118image0002_V1_Stim1_Stim3	19	intermediate	58	mixture	0.067349	0.5824244	1	2	2
BA20191118image0002_V1_Stim1_Stim3	19	intermediate	9	single	0.075736	0.5362397	1	2	2
BA20191118image0002_V1_Stim1_Stim3	21	intermediate	31	single	0.214644	0.07879296	1	2	2
BA20191118image0002_V1_Stim1_Stim3	21	intermediate	32	single	0.313848	0.008636893	1	2	2
BA20191118image0002_V1_Stim1_Stim3	21	intermediate	33	single	0.205845	0.0897223	1	2	2
BA20191118image0002_V1_Stim1_Stim3	21	intermediate	39	outside	0.209397	0.08420208	1	2	2
BA20191118image0002_V1_Stim1_Stim3	21	intermediate	49	mixture	0.439544	0.0001576612	2	2	1
BA20191118image0002_V1_Stim1_Stim3	21	intermediate	5	intermediate	0.049966	0.6834781	1	2	2
BA20191118image0002_V1_Stim1_Stim3	21	intermediate	52	single	0.494968	1.536112e-05	1	2	2
BA20191118image0002_V1_Stim1_Stim3	21	intermediate	55	intermediate	0.296829	0.01326044	1	2	2
BA20191118image0002_V1_Stim1_Stim3	21	intermediate	57	intermediate	0.100832	0.4097263	1	2	2
BA20191118image0002_V1_Stim1_Stim3	21	intermediate	58	mixture	-0.031302	0.7984715	1	2	2
BA20191118image0002_V1_Stim1_Stim3	21	intermediate	9	single	0.134962	0.268873	1	2	2
BA20191118image0002_V1_Stim1_Stim3	31	single	32	single	0.030084	0.8075891	1	2	2
BA20191118image0002_V1_Stim1_Stim3	31	single	33	single	0.251546	0.03852291	1	2	2
BA20191118image0002_V1_Stim1_Stim3	31	single	39	outside	0.103808	0.3995487	1	2	2
BA20191118image0002_V1_Stim1_Stim3	31	single	49	mixture	0.075092	0.5427884	2	2	1
BA20191118image0002_V1_Stim1_Stim3	31	single	5	intermediate	-0.023359	0.8500288	1	2	2
BA20191118image0002_V1_Stim1_Stim3	31	single	52	single	0.311652	0.009679328	1	2	2
BA20191118image0002_V1_Stim1_Stim3	31	single	55	intermediate	0.291719	0.01579026	1	2	2
BA20191118image0002_V1_Stim1_Stim3	31	single	57	intermediate	0.04435	0.7174668	1	2	2
BA20191118image0002_V1_Stim1_Stim3	31	single	58	mixture	-0.038757	0.7518675	1	2	2
BA20191118image0002_V1_Stim1_Stim3	31	single	9	single	0.077844	0.5249252	1	2	2
BA20191118image0002_V1_Stim1_Stim3	32	single	33	single	0.243819	0.04349882	1	2	2
BA20191118image0002_V1_Stim1_Stim3	32	single	39	outside	0.236666	0.05024311	1	2	2
BA20191118image0002_V1_Stim1_Stim3	32	single	49	mixture	0.208002	0.08633802	2	2	1
BA20191118image0002_V1_Stim1_Stim3	32	single	5	intermediate	0.046329	0.7054219	1	2	2
BA20191118image0002_V1_Stim1_Stim3	32	single	52	single	0.49233	1.732202e-05	1	2	2
BA20191118image0002_V1_Stim1_Stim3	32	single	55	intermediate	0.178494	0.1422659	1	2	2
BA20191118image0002_V1_Stim1_Stim3	32	single	57	intermediate	0.105528	0.3881481	1	2	2
BA20191118image0002_V1_Stim1_Stim3	32	single	58	mixture	0.011713	0.9239031	1	2	2
BA20191118image0002_V1_Stim1_Stim3	32	single	9	single	0.236511	0.05039786	1	2	2
BA20191118image0002_V1_Stim1_Stim3	33	single	39	outside	0.030929	0.8008228	1	2	2
BA20191118image0002_V1_Stim1_Stim3	33	single	49	mixture	0.099242	0.4171856	2	2	1
BA20191118image0002_V1_Stim1_Stim3	33	single	5	intermediate	0.186485	0.1249663	1	2	2
BA20191118image0002_V1_Stim1_Stim3	33	single	52	single	0.292811	0.01462195	1	2	2
BA20191118image0002_V1_Stim1_Stim3	33	single	55	intermediate	0.248932	0.03915111	1	2	2
BA20191118image0002_V1_Stim1_Stim3	33	single	57	intermediate	0.256921	0.03308352	1	2	2
BA20191118image0002_V1_Stim1_Stim3	33	single	58	mixture	-0.142317	0.2434023	1	2	2
BA20191118image0002_V1_Stim1_Stim3	33	single	9	single	0.274004	0.02271123	1	2	2
BA20191118image0002_V1_Stim1_Stim3	39	outside	49	mixture	0.472585	4.129506e-05	2	2	1
BA20191118image0002_V1_Stim1_Stim3	39	outside	5	intermediate	-0.007968	0.9481901	1	2	2
BA20191118image0002_V1_Stim1_Stim3	39	outside	52	single	0.218059	0.07186565	1	2	2
BA20191118image0002_V1_Stim1_Stim3	39	outside	55	intermediate	0.112448	0.3576145	1	2	2
BA20191118image0002_V1_Stim1_Stim3	39	outside	57	intermediate	0.161654	0.1845032	1	2	2
BA20191118image0002_V1_Stim1_Stim3	39	outside	58	mixture	0.005854	0.9619236	1	2	2
BA20191118image0002_V1_Stim1_Stim3	39	outside	9	single	0.123578	0.3117074	1	2	2
BA20191118image0002_V1_Stim1_Stim3	49	mixture	5	intermediate	0.028946	0.8133578	2	1	2
BA20191118image0002_V1_Stim1_Stim3	49	mixture	52	single	0.371101	0.001694141	2	1	2
BA20191118image0002_V1_Stim1_Stim3	49	mixture	55	intermediate	0.297376	0.01308382	2	1	2
BA20191118image0002_V1_Stim1_Stim3	49	mixture	57	intermediate	-0.189985	0.1179165	2	1	2
BA20191118image0002_V1_Stim1_Stim3	49	mixture	58	mixture	0.032827	0.7888727	2	1	2
BA20191118image0002_V1_Stim1_Stim3	49	mixture	9	single	-0.010205	0.9336724	2	1	2
BA20191118image0002_V1_Stim1_Stim3	5	intermediate	52	single	-0.097709	0.4244545	1	2	2
BA20191118image0002_V1_Stim1_Stim3	5	intermediate	55	intermediate	0.145695	0.2322798	1	2	2
BA20191118image0002_V1_Stim1_Stim3	5	intermediate	57	intermediate	0.180383	0.1380228	1	2	2
BA20191118image0002_V1_Stim1_Stim3	5	intermediate	58	mixture	0.2138	0.07773673	1	2	2
BA20191118image0002_V1_Stim1_Stim3	5	intermediate	9	single	0.059819	0.6253712	1	2	2
BA20191118image0002_V1_Stim1_Stim3	52	single	55	intermediate	0.427225	0.0002511106	1	2	2
BA20191118image0002_V1_Stim1_Stim3	52	single	57	intermediate	0.065847	0.590883	1	2	2
BA20191118image0002_V1_Stim1_Stim3	52	single	58	mixture	-0.141145	0.2473463	1	2	2
BA20191118image0002_V1_Stim1_Stim3	52	single	9	single	0.271674	0.02393835	1	2	2
BA20191118image0002_V1_Stim1_Stim3	55	intermediate	57	intermediate	-0.063011	0.6070006	1	2	2
BA20191118image0002_V1_Stim1_Stim3	55	intermediate	58	mixture	-0.004936	0.9678896	1	2	2
BA20191118image0002_V1_Stim1_Stim3	55	intermediate	9	single	0.187461	0.1229684	1	2	2
BA20191118image0002_V1_Stim1_Stim3	57	intermediate	58	mixture	0.053371	0.6607991	1	2	2
BA20191118image0002_V1_Stim1_Stim3	57	intermediate	9	single	0.265146	0.02653449	1	2	2
BA20191118image0002_V1_Stim1_Stim3	58	mixture	9	single	0.061819	0.6111806	1	2	2
BA20191118image0002_V1_Stim2_Stim3	13	single	17	single	0.28162	0.01906589	1	2	2
BA20191118image0002_V1_Stim2_Stim3	13	single	19	intermediate	0.124162	0.3057972	1	2	2
BA20191118image0002_V1_Stim2_Stim3	13	single	21	intermediate	0.028408	0.8167623	1	2	2
BA20191118image0002_V1_Stim2_Stim3	13	single	30	single	0.238632	0.04830892	1	2	2
BA20191118image0002_V1_Stim2_Stim3	13	single	31	single	-0.259024	0.03162371	1	2	2
BA20191118image0002_V1_Stim2_Stim3	13	single	32	single	0.243284	0.04397527	1	2	2
BA20191118image0002_V1_Stim2_Stim3	13	single	33	single	0.054258	0.6579149	2	2	1
BA20191118image0002_V1_Stim2_Stim3	13	single	34	single	-0.15492	0.2037149	2	2	1
BA20191118image0002_V1_Stim2_Stim3	13	single	44	single	0.301975	0.01167759	2	2	1
BA20191118image0002_V1_Stim2_Stim3	13	single	5	intermediate	-0.088793	0.4681289	1	2	2
BA20191118image0002_V1_Stim2_Stim3	13	single	52	single	0.030197	0.8054423	1	2	2
BA20191118image0002_V1_Stim2_Stim3	13	single	55	intermediate	0.027529	0.8223391	1	2	2
BA20191118image0002_V1_Stim2_Stim3	17	single	19	intermediate	0.009379	0.9390334	1	2	2
BA20191118image0002_V1_Stim2_Stim3	17	single	21	intermediate	0.100747	0.4101246	1	2	2
BA20191118image0002_V1_Stim2_Stim3	17	single	30	single	0.36957	0.001776592	1	2	2
BA20191118image0002_V1_Stim2_Stim3	17	single	31	single	-0.032171	0.7945283	1	2	2
BA20191118image0002_V1_Stim2_Stim3	17	single	32	single	0.370645	0.001718337	1	2	2
BA20191118image0002_V1_Stim2_Stim3	17	single	33	single	0.130588	0.284838	2	2	1
BA20191118image0002_V1_Stim2_Stim3	17	single	34	single	0.155828	0.2044656	2	2	1
BA20191118image0002_V1_Stim2_Stim3	17	single	44	single	0.274864	0.02227181	2	2	1
BA20191118image0002_V1_Stim2_Stim3	17	single	5	intermediate	0.151615	0.2136447	1	2	2
BA20191118image0002_V1_Stim2_Stim3	17	single	52	single	0.172187	0.1571412	1	2	2
BA20191118image0002_V1_Stim2_Stim3	17	single	55	intermediate	0.300995	0.01196579	1	2	2
BA20191118image0002_V1_Stim2_Stim3	19	intermediate	21	intermediate	0.185936	0.1261008	1	2	2
BA20191118image0002_V1_Stim2_Stim3	19	intermediate	30	single	-0.057954	0.6362099	1	2	2
BA20191118image0002_V1_Stim2_Stim3	19	intermediate	31	single	0.062358	0.610739	1	2	2
BA20191118image0002_V1_Stim2_Stim3	19	intermediate	32	single	0.076962	0.529646	1	2	2
BA20191118image0002_V1_Stim2_Stim3	19	intermediate	33	single	0.129848	0.2876	2	2	1
BA20191118image0002_V1_Stim2_Stim3	19	intermediate	34	single	-0.116636	0.3398748	2	2	1
BA20191118image0002_V1_Stim2_Stim3	19	intermediate	44	single	0.19068	0.1165537	2	2	1
BA20191118image0002_V1_Stim2_Stim3	19	intermediate	5	intermediate	0.351127	0.003094347	1	2	2
BA20191118image0002_V1_Stim2_Stim3	19	intermediate	52	single	0.191006	0.1159167	1	2	2
BA20191118image0002_V1_Stim2_Stim3	19	intermediate	55	intermediate	0.118926	0.3304096	1	2	2
BA20191118image0002_V1_Stim2_Stim3	21	intermediate	30	single	0.203178	0.09405048	1	2	2
BA20191118image0002_V1_Stim2_Stim3	21	intermediate	31	single	-0.046236	0.7081039	1	2	2
BA20191118image0002_V1_Stim2_Stim3	21	intermediate	32	single	0.25397	0.03522564	1	2	2
BA20191118image0002_V1_Stim2_Stim3	21	intermediate	33	single	0.149331	0.2207048	2	2	1
BA20191118image0002_V1_Stim2_Stim3	21	intermediate	34	single	0.005893	0.9619567	2	2	1
BA20191118image0002_V1_Stim2_Stim3	21	intermediate	44	single	-0.02251	0.8543339	2	2	1
BA20191118image0002_V1_Stim2_Stim3	21	intermediate	5	intermediate	0.277879	0.02078861	1	2	2
BA20191118image0002_V1_Stim2_Stim3	21	intermediate	52	single	0.242588	0.04460311	1	2	2
BA20191118image0002_V1_Stim2_Stim3	21	intermediate	55	intermediate	0.14024	0.250419	1	2	2
BA20191118image0002_V1_Stim2_Stim3	30	single	31	single	0.047566	0.7000975	1	2	2
BA20191118image0002_V1_Stim2_Stim3	30	single	32	single	0.242841	0.04437428	1	2	2
BA20191118image0002_V1_Stim2_Stim3	30	single	33	single	0.03242	0.7914322	2	2	1
BA20191118image0002_V1_Stim2_Stim3	30	single	34	single	-0.080696	0.5130064	2	2	1
BA20191118image0002_V1_Stim2_Stim3	30	single	44	single	0.135857	0.2656788	2	2	1
BA20191118image0002_V1_Stim2_Stim3	30	single	5	intermediate	0.106868	0.3821175	1	2	2
BA20191118image0002_V1_Stim2_Stim3	30	single	52	single	0.051761	0.6727393	1	2	2
BA20191118image0002_V1_Stim2_Stim3	30	single	55	intermediate	0.174285	0.1520685	1	2	2
BA20191118image0002_V1_Stim2_Stim3	31	single	32	single	-0.037838	0.7593398	1	2	2
BA20191118image0002_V1_Stim2_Stim3	31	single	33	single	0.272093	0.02478947	2	2	1
BA20191118image0002_V1_Stim2_Stim3	31	single	34	single	-0.159645	0.1934577	2	2	1
BA20191118image0002_V1_Stim2_Stim3	31	single	44	single	0.016381	0.8945224	2	2	1
BA20191118image0002_V1_Stim2_Stim3	31	single	5	intermediate	0.008917	0.9424647	1	2	2
BA20191118image0002_V1_Stim2_Stim3	31	single	52	single	0.051458	0.6768695	1	2	2
BA20191118image0002_V1_Stim2_Stim3	31	single	55	intermediate	0.056515	0.6471257	1	2	2
BA20191118image0002_V1_Stim2_Stim3	32	single	33	single	0.214386	0.07690654	2	2	1
BA20191118image0002_V1_Stim2_Stim3	32	single	34	single	0.157224	0.2003893	2	2	1
BA20191118image0002_V1_Stim2_Stim3	32	single	44	single	0.224777	0.06332964	2	2	1
BA20191118image0002_V1_Stim2_Stim3	32	single	5	intermediate	0.377887	0.001368517	1	2	2
BA20191118image0002_V1_Stim2_Stim3	32	single	52	single	0.307924	0.01005456	1	2	2
BA20191118image0002_V1_Stim2_Stim3	32	single	55	intermediate	0.460502	6.848831e-05	1	2	2
BA20191118image0002_V1_Stim2_Stim3	33	single	34	single	-0.134698	0.2734484	1	1	1
BA20191118image0002_V1_Stim2_Stim3	33	single	44	single	0.202134	0.09579002	1	1	1
BA20191118image0002_V1_Stim2_Stim3	33	single	5	intermediate	0.140033	0.2511287	2	1	2
BA20191118image0002_V1_Stim2_Stim3	33	single	52	single	0.166376	0.1718387	2	1	2
BA20191118image0002_V1_Stim2_Stim3	33	single	55	intermediate	0.162377	0.1825227	2	1	2
BA20191118image0002_V1_Stim2_Stim3	34	single	44	single	0.0372	0.7632798	1	1	1
BA20191118image0002_V1_Stim2_Stim3	34	single	5	intermediate	0.103617	0.4004201	2	1	2
BA20191118image0002_V1_Stim2_Stim3	34	single	52	single	0.065857	0.593631	2	1	2
BA20191118image0002_V1_Stim2_Stim3	34	single	55	intermediate	-0.096445	0.4339881	2	1	2
BA20191118image0002_V1_Stim2_Stim3	44	single	5	intermediate	0.054782	0.6548188	2	1	2
BA20191118image0002_V1_Stim2_Stim3	44	single	52	single	0.201401	0.09702487	2	1	2
BA20191118image0002_V1_Stim2_Stim3	44	single	55	intermediate	0.232829	0.05419965	2	1	2
BA20191118image0002_V1_Stim2_Stim3	5	intermediate	52	single	0.145337	0.2334418	1	2	2
BA20191118image0002_V1_Stim2_Stim3	5	intermediate	55	intermediate	0.328618	0.005836158	1	2	2
BA20191118image0002_V1_Stim2_Stim3	52	single	55	intermediate	0.257682	0.03254847	1	2	2
BA20191121image0004_V1_Stim1_Stim2	17	single	23	mixture	0.086633	0.6261331	2	2	1
BA20191121image0004_V1_Stim1_Stim2	17	single	24	mixture	0.037406	0.8336477	1	2	2
BA20191121image0004_V1_Stim1_Stim2	17	single	30	single	-0.107949	0.5433989	1	2	2
BA20191121image0004_V1_Stim1_Stim2	17	single	34	single	0.125188	0.4805349	1	2	2
BA20191121image0004_V1_Stim1_Stim2	17	single	35	single	0.196606	0.2650898	1	2	2
BA20191121image0004_V1_Stim1_Stim2	17	single	37	single	-0.211793	0.2291849	1	2	2
BA20191121image0004_V1_Stim1_Stim2	17	single	41	single	0.25276	0.1558478	1	2	2
BA20191121image0004_V1_Stim1_Stim2	17	single	47	mixture	0.20133	0.2612221	1	2	2
BA20191121image0004_V1_Stim1_Stim2	17	single	50	intermediate	-0.048097	0.7870707	1	2	2
BA20191121image0004_V1_Stim1_Stim2	17	single	54	single	-0.103565	0.5599836	1	2	2
BA20191121image0004_V1_Stim1_Stim2	17	single	57	single	0.097477	0.5833946	1	2	2
BA20191121image0004_V1_Stim1_Stim2	23	mixture	24	mixture	0.584312	0.000285146	2	1	2
BA20191121image0004_V1_Stim1_Stim2	23	mixture	30	single	-0.356236	0.03865068	2	1	2
BA20191121image0004_V1_Stim1_Stim2	23	mixture	34	single	0.239316	0.1728362	2	1	2
BA20191121image0004_V1_Stim1_Stim2	23	mixture	35	single	0.20765	0.2386352	2	1	2
BA20191121image0004_V1_Stim1_Stim2	23	mixture	37	single	-0.229675	0.1913222	2	1	2
BA20191121image0004_V1_Stim1_Stim2	23	mixture	41	single	0.021784	0.9042218	2	1	2
BA20191121image0004_V1_Stim1_Stim2	23	mixture	47	mixture	-0.024401	0.8927812	2	1	2
BA20191121image0004_V1_Stim1_Stim2	23	mixture	50	intermediate	0.09599	0.5891781	2	1	2
BA20191121image0004_V1_Stim1_Stim2	23	mixture	54	single	0.088582	0.6183574	2	1	2
BA20191121image0004_V1_Stim1_Stim2	23	mixture	57	single	-0.006925	0.9689926	2	1	2
BA20191121image0004_V1_Stim1_Stim2	24	mixture	30	single	-0.090921	0.6090801	1	2	2
BA20191121image0004_V1_Stim1_Stim2	24	mixture	34	single	0.400935	0.01877655	1	2	2
BA20191121image0004_V1_Stim1_Stim2	24	mixture	35	single	0.346368	0.04478057	1	2	2
BA20191121image0004_V1_Stim1_Stim2	24	mixture	37	single	-0.122722	0.4892882	1	2	2
BA20191121image0004_V1_Stim1_Stim2	24	mixture	41	single	-0.160703	0.3716442	1	2	2
BA20191121image0004_V1_Stim1_Stim2	24	mixture	47	mixture	0.02297	0.8990346	1	2	2
BA20191121image0004_V1_Stim1_Stim2	24	mixture	50	intermediate	0.460662	0.00611263	1	2	2
BA20191121image0004_V1_Stim1_Stim2	24	mixture	54	single	0.171661	0.3316779	1	2	2
BA20191121image0004_V1_Stim1_Stim2	24	mixture	57	single	0.312176	0.07226883	1	2	2
BA20191121image0004_V1_Stim1_Stim2	30	single	34	single	0.337723	0.05077075	1	2	2
BA20191121image0004_V1_Stim1_Stim2	30	single	35	single	0.233895	0.1830665	1	2	2
BA20191121image0004_V1_Stim1_Stim2	30	single	37	single	0.439198	0.009357751	1	2	2
BA20191121image0004_V1_Stim1_Stim2	30	single	41	single	0.052239	0.7727971	1	2	2
BA20191121image0004_V1_Stim1_Stim2	30	single	47	mixture	0.222282	0.2137555	1	2	2
BA20191121image0004_V1_Stim1_Stim2	30	single	50	intermediate	0.466589	0.005408571	1	2	2
BA20191121image0004_V1_Stim1_Stim2	30	single	54	single	0.188788	0.2849378	1	2	2
BA20191121image0004_V1_Stim1_Stim2	30	single	57	single	-0.027395	0.8777753	1	2	2
BA20191121image0004_V1_Stim1_Stim2	34	single	35	single	0.18933	0.2835314	1	2	2
BA20191121image0004_V1_Stim1_Stim2	34	single	37	single	-0.010401	0.9534453	1	2	2
BA20191121image0004_V1_Stim1_Stim2	34	single	41	single	0.194833	0.2772448	1	2	2
BA20191121image0004_V1_Stim1_Stim2	34	single	47	mixture	0.237986	0.1823131	1	2	2
BA20191121image0004_V1_Stim1_Stim2	34	single	50	intermediate	0.29009	0.09606584	1	2	2
BA20191121image0004_V1_Stim1_Stim2	34	single	54	single	0.178029	0.313779	1	2	2
BA20191121image0004_V1_Stim1_Stim2	34	single	57	single	0.204226	0.2466383	1	2	2
BA20191121image0004_V1_Stim1_Stim2	35	single	37	single	0.133932	0.4501571	1	2	2
BA20191121image0004_V1_Stim1_Stim2	35	single	41	single	-0.097414	0.5896724	1	2	2
BA20191121image0004_V1_Stim1_Stim2	35	single	47	mixture	0.036087	0.8419696	1	2	2
BA20191121image0004_V1_Stim1_Stim2	35	single	50	intermediate	0.564597	0.0005044645	1	2	2
BA20191121image0004_V1_Stim1_Stim2	35	single	54	single	0.423222	0.01263369	1	2	2
BA20191121image0004_V1_Stim1_Stim2	35	single	57	single	0.291245	0.09468973	1	2	2
BA20191121image0004_V1_Stim1_Stim2	37	single	41	single	-0.14321	0.4265743	1	2	2
BA20191121image0004_V1_Stim1_Stim2	37	single	47	mixture	0.355273	0.04246623	1	2	2
BA20191121image0004_V1_Stim1_Stim2	37	single	50	intermediate	0.106904	0.54733	1	2	2
BA20191121image0004_V1_Stim1_Stim2	37	single	54	single	-0.054347	0.7601633	1	2	2
BA20191121image0004_V1_Stim1_Stim2	37	single	57	single	-0.057205	0.7479474	1	2	2
BA20191121image0004_V1_Stim1_Stim2	41	single	47	mixture	0.156877	0.3832862	1	2	2
BA20191121image0004_V1_Stim1_Stim2	41	single	50	intermediate	-0.055092	0.7607417	1	2	2
BA20191121image0004_V1_Stim1_Stim2	41	single	54	single	-0.162177	0.3672135	1	2	2
BA20191121image0004_V1_Stim1_Stim2	41	single	57	single	0.178136	0.3212868	1	2	2
BA20191121image0004_V1_Stim1_Stim2	47	mixture	50	intermediate	-0.104319	0.5634384	1	2	2
BA20191121image0004_V1_Stim1_Stim2	47	mixture	54	single	-0.033048	0.855131	1	2	2
BA20191121image0004_V1_Stim1_Stim2	47	mixture	57	single	-0.046562	0.7969436	1	2	2
BA20191121image0004_V1_Stim1_Stim2	50	intermediate	54	single	0.543372	0.0008970569	1	2	2
BA20191121image0004_V1_Stim1_Stim2	50	intermediate	57	single	0.274291	0.1164537	1	2	2
BA20191121image0004_V1_Stim1_Stim2	54	single	57	single	0.088703	0.6178763	1	2	2
BA20191121image0004_V1_Stim1_Stim3	13	single	17	single	0.207544	0.231567	1	2	2
BA20191121image0004_V1_Stim1_Stim3	13	single	19	single	-0.199084	0.2515689	1	2	2
BA20191121image0004_V1_Stim1_Stim3	13	single	23	mixture	-0.195918	0.2668007	2	2	1
BA20191121image0004_V1_Stim1_Stim3	13	single	24	mixture	0.126921	0.4674999	1	2	2
BA20191121image0004_V1_Stim1_Stim3	13	single	30	single	0.153867	0.3775068	1	2	2
BA20191121image0004_V1_Stim1_Stim3	13	single	34	single	0.016909	0.923197	1	2	2
BA20191121image0004_V1_Stim1_Stim3	13	single	35	single	-0.012127	0.9448771	1	2	2
BA20191121image0004_V1_Stim1_Stim3	13	single	37	single	0.446367	0.007192075	1	2	2
BA20191121image0004_V1_Stim1_Stim3	13	single	41	single	-0.065422	0.7088608	1	2	2
BA20191121image0004_V1_Stim1_Stim3	13	single	5	single	-0.112502	0.519933	1	2	2
BA20191121image0004_V1_Stim1_Stim3	13	single	50	intermediate	-0.072436	0.6792274	1	2	2
BA20191121image0004_V1_Stim1_Stim3	13	single	54	single	0.023618	0.8928729	1	2	2
BA20191121image0004_V1_Stim1_Stim3	13	single	55	single	0.175344	0.3136917	1	2	2
BA20191121image0004_V1_Stim1_Stim3	13	single	57	single	0.102293	0.5587294	1	2	2
BA20191121image0004_V1_Stim1_Stim3	17	single	19	single	0.195016	0.2543749	1	2	2
BA20191121image0004_V1_Stim1_Stim3	17	single	23	mixture	0.039289	0.8226925	2	2	1
BA20191121image0004_V1_Stim1_Stim3	17	single	24	mixture	0.353854	0.03423994	1	2	2
BA20191121image0004_V1_Stim1_Stim3	17	single	30	single	-0.048682	0.777982	1	2	2
BA20191121image0004_V1_Stim1_Stim3	17	single	34	single	0.060361	0.72656	1	2	2
BA20191121image0004_V1_Stim1_Stim3	17	single	35	single	0.034563	0.8413893	1	2	2
BA20191121image0004_V1_Stim1_Stim3	17	single	37	single	0.088563	0.6075074	1	2	2
BA20191121image0004_V1_Stim1_Stim3	17	single	41	single	0.008288	0.9617368	1	2	2
BA20191121image0004_V1_Stim1_Stim3	17	single	5	single	0.352717	0.03486215	1	2	2
BA20191121image0004_V1_Stim1_Stim3	17	single	50	intermediate	0.039368	0.8196762	1	2	2
BA20191121image0004_V1_Stim1_Stim3	17	single	54	single	0.270955	0.1099499	1	2	2
BA20191121image0004_V1_Stim1_Stim3	17	single	55	single	0.194676	0.2552203	1	2	2
BA20191121image0004_V1_Stim1_Stim3	17	single	57	single	0.394683	0.01721253	1	2	2
BA20191121image0004_V1_Stim1_Stim3	19	single	23	mixture	0.143459	0.4109861	2	2	1
BA20191121image0004_V1_Stim1_Stim3	19	single	24	mixture	0.019928	0.9081611	1	2	2
BA20191121image0004_V1_Stim1_Stim3	19	single	30	single	-0.049186	0.7757406	1	2	2
BA20191121image0004_V1_Stim1_Stim3	19	single	34	single	0.088218	0.6089127	1	2	2
BA20191121image0004_V1_Stim1_Stim3	19	single	35	single	0.005061	0.9766276	1	2	2
BA20191121image0004_V1_Stim1_Stim3	19	single	37	single	0.053225	0.7578567	1	2	2
BA20191121image0004_V1_Stim1_Stim3	19	single	41	single	0.07464	0.6652753	1	2	2
BA20191121image0004_V1_Stim1_Stim3	19	single	5	single	0.082503	0.6323888	1	2	2
BA20191121image0004_V1_Stim1_Stim3	19	single	50	intermediate	-0.032243	0.8519125	1	2	2
BA20191121image0004_V1_Stim1_Stim3	19	single	54	single	0.121577	0.4799743	1	2	2
BA20191121image0004_V1_Stim1_Stim3	19	single	55	single	0.136343	0.4278345	1	2	2
BA20191121image0004_V1_Stim1_Stim3	19	single	57	single	0.210682	0.2174347	1	2	2
BA20191121image0004_V1_Stim1_Stim3	23	mixture	24	mixture	0.047477	0.7865225	2	1	2
BA20191121image0004_V1_Stim1_Stim3	23	mixture	30	single	-0.152245	0.3826146	2	1	2
BA20191121image0004_V1_Stim1_Stim3	23	mixture	34	single	0.002112	0.9903937	2	1	2
BA20191121image0004_V1_Stim1_Stim3	23	mixture	35	single	0.119132	0.4954711	2	1	2
BA20191121image0004_V1_Stim1_Stim3	23	mixture	37	single	-0.198078	0.2540222	2	1	2
BA20191121image0004_V1_Stim1_Stim3	23	mixture	41	single	-0.202029	0.2444809	2	1	2
BA20191121image0004_V1_Stim1_Stim3	23	mixture	5	single	0.041082	0.8147409	2	1	2
BA20191121image0004_V1_Stim1_Stim3	23	mixture	50	intermediate	-0.189273	0.276169	2	1	2
BA20191121image0004_V1_Stim1_Stim3	23	mixture	54	single	-0.09005	0.6069433	2	1	2
BA20191121image0004_V1_Stim1_Stim3	23	mixture	55	single	-0.041282	0.8138511	2	1	2
BA20191121image0004_V1_Stim1_Stim3	23	mixture	57	single	0.064772	0.7116317	2	1	2
BA20191121image0004_V1_Stim1_Stim3	24	mixture	30	single	-0.057187	0.74043	1	2	2
BA20191121image0004_V1_Stim1_Stim3	24	mixture	34	single	0.103822	0.5467883	1	2	2
BA20191121image0004_V1_Stim1_Stim3	24	mixture	35	single	-0.107633	0.5320872	1	2	2
BA20191121image0004_V1_Stim1_Stim3	24	mixture	37	single	0.022114	0.8981357	1	2	2
BA20191121image0004_V1_Stim1_Stim3	24	mixture	41	single	-0.173224	0.3123372	1	2	2
BA20191121image0004_V1_Stim1_Stim3	24	mixture	5	single	0.165753	0.3339806	1	2	2
BA20191121image0004_V1_Stim1_Stim3	24	mixture	50	intermediate	0.431693	0.008564567	1	2	2
BA20191121image0004_V1_Stim1_Stim3	24	mixture	54	single	-0.084449	0.6243526	1	2	2
BA20191121image0004_V1_Stim1_Stim3	24	mixture	55	single	0.036174	0.8340938	1	2	2
BA20191121image0004_V1_Stim1_Stim3	24	mixture	57	single	0.210928	0.216885	1	2	2
BA20191121image0004_V1_Stim1_Stim3	30	single	34	single	0.375218	0.024136	1	2	2
BA20191121image0004_V1_Stim1_Stim3	30	single	35	single	-0.160657	0.3492627	1	2	2
BA20191121image0004_V1_Stim1_Stim3	30	single	37	single	0.197761	0.2476185	1	2	2
BA20191121image0004_V1_Stim1_Stim3	30	single	41	single	0.124662	0.4688148	1	2	2
BA20191121image0004_V1_Stim1_Stim3	30	single	5	single	0.228809	0.1795022	1	2	2
BA20191121image0004_V1_Stim1_Stim3	30	single	50	intermediate	-0.349549	0.0366441	1	2	2
BA20191121image0004_V1_Stim1_Stim3	30	single	54	single	0.185863	0.2777837	1	2	2
BA20191121image0004_V1_Stim1_Stim3	30	single	55	single	0.216693	0.2042924	1	2	2
BA20191121image0004_V1_Stim1_Stim3	30	single	57	single	0.228583	0.1799442	1	2	2
BA20191121image0004_V1_Stim1_Stim3	34	single	35	single	0.164322	0.3382291	1	2	2
BA20191121image0004_V1_Stim1_Stim3	34	single	37	single	0.085893	0.61842	1	2	2
BA20191121image0004_V1_Stim1_Stim3	34	single	41	single	0.196989	0.2495061	1	2	2
BA20191121image0004_V1_Stim1_Stim3	34	single	5	single	0.215544	0.2067596	1	2	2
BA20191121image0004_V1_Stim1_Stim3	34	single	50	intermediate	-0.148597	0.3870744	1	2	2
BA20191121image0004_V1_Stim1_Stim3	34	single	54	single	0.094959	0.581705	1	2	2
BA20191121image0004_V1_Stim1_Stim3	34	single	55	single	0.046876	0.7860214	1	2	2
BA20191121image0004_V1_Stim1_Stim3	34	single	57	single	0.090743	0.5986599	1	2	2
BA20191121image0004_V1_Stim1_Stim3	35	single	37	single	-0.206021	0.2280159	1	2	2
BA20191121image0004_V1_Stim1_Stim3	35	single	41	single	-0.052616	0.7605454	1	2	2
BA20191121image0004_V1_Stim1_Stim3	35	single	5	single	0.068644	0.6907771	1	2	2
BA20191121image0004_V1_Stim1_Stim3	35	single	50	intermediate	0.139895	0.4157816	1	2	2
BA20191121image0004_V1_Stim1_Stim3	35	single	54	single	-0.0264	0.8785261	1	2	2
BA20191121image0004_V1_Stim1_Stim3	35	single	55	single	-0.137074	0.425339	1	2	2
BA20191121image0004_V1_Stim1_Stim3	35	single	57	single	0.047028	0.785344	1	2	2
BA20191121image0004_V1_Stim1_Stim3	37	single	41	single	0.196697	0.2502228	1	2	2
BA20191121image0004_V1_Stim1_Stim3	37	single	5	single	0.074469	0.6659983	1	2	2
BA20191121image0004_V1_Stim1_Stim3	37	single	50	intermediate	-0.083026	0.6302261	1	2	2
BA20191121image0004_V1_Stim1_Stim3	37	single	54	single	0.163859	0.3396111	1	2	2
BA20191121image0004_V1_Stim1_Stim3	37	single	55	single	-0.193571	0.2579808	1	2	2
BA20191121image0004_V1_Stim1_Stim3	37	single	57	single	0.031682	0.8544614	1	2	2
BA20191121image0004_V1_Stim1_Stim3	41	single	5	single	0.183318	0.2845316	1	2	2
BA20191121image0004_V1_Stim1_Stim3	41	single	50	intermediate	-0.062736	0.7162401	1	2	2
BA20191121image0004_V1_Stim1_Stim3	41	single	54	single	0.274383	0.1053511	1	2	2
BA20191121image0004_V1_Stim1_Stim3	41	single	55	single	-0.314905	0.06139237	1	2	2
BA20191121image0004_V1_Stim1_Stim3	41	single	57	single	-0.089406	0.6040797	1	2	2
BA20191121image0004_V1_Stim1_Stim3	5	single	50	intermediate	-0.029793	0.8630545	1	2	2
BA20191121image0004_V1_Stim1_Stim3	5	single	54	single	0.303957	0.07149971	1	2	2
BA20191121image0004_V1_Stim1_Stim3	5	single	55	single	0.005758	0.9734116	1	2	2
BA20191121image0004_V1_Stim1_Stim3	5	single	57	single	0.156723	0.3613408	1	2	2
BA20191121image0004_V1_Stim1_Stim3	50	intermediate	54	single	0.046258	0.7887775	1	2	2
BA20191121image0004_V1_Stim1_Stim3	50	intermediate	55	single	-0.243747	0.1519777	1	2	2
BA20191121image0004_V1_Stim1_Stim3	50	intermediate	57	single	0.058968	0.7326363	1	2	2
BA20191121image0004_V1_Stim1_Stim3	54	single	55	single	-0.191445	0.2633463	1	2	2
BA20191121image0004_V1_Stim1_Stim3	54	single	57	single	0.22199	0.1931763	1	2	2
BA20191121image0004_V1_Stim1_Stim3	55	single	57	single	-0.029233	0.8656037	1	2	2
BA20191121image0004_V1_Stim2_Stim3	13	single	17	single	0.189689	0.2608117	1	2	2
BA20191121image0004_V1_Stim2_Stim3	13	single	30	single	-0.244558	0.144624	1	2	2
BA20191121image0004_V1_Stim2_Stim3	13	single	33	single	0.176577	0.2958144	1	2	2
BA20191121image0004_V1_Stim2_Stim3	13	single	34	single	0.21969	0.1913879	1	2	2
BA20191121image0004_V1_Stim2_Stim3	13	single	37	single	-0.322065	0.05190132	1	2	2
BA20191121image0004_V1_Stim2_Stim3	13	single	47	mixture	0.142521	0.4069942	2	2	1
BA20191121image0004_V1_Stim2_Stim3	13	single	5	single	0.07924	0.6410814	1	2	2
BA20191121image0004_V1_Stim2_Stim3	13	single	50	intermediate	0.170271	0.3136689	1	2	2
BA20191121image0004_V1_Stim2_Stim3	13	single	54	single	0.057156	0.7368646	1	2	2
BA20191121image0004_V1_Stim2_Stim3	13	single	57	single	0.019006	0.9123932	1	2	2
BA20191121image0004_V1_Stim2_Stim3	13	single	6	mixture	-0.226336	0.1910647	1	2	2
BA20191121image0004_V1_Stim2_Stim3	17	single	30	single	0.087287	0.6074581	1	2	2
BA20191121image0004_V1_Stim2_Stim3	17	single	33	single	0.352584	0.03232707	1	2	2
BA20191121image0004_V1_Stim2_Stim3	17	single	34	single	0.18433	0.27477	1	2	2
BA20191121image0004_V1_Stim2_Stim3	17	single	37	single	-0.263268	0.1154066	1	2	2
BA20191121image0004_V1_Stim2_Stim3	17	single	47	mixture	0.236801	0.1643678	2	2	1
BA20191121image0004_V1_Stim2_Stim3	17	single	5	single	0.159042	0.3471068	1	2	2
BA20191121image0004_V1_Stim2_Stim3	17	single	50	intermediate	0.039721	0.8154432	1	2	2
BA20191121image0004_V1_Stim2_Stim3	17	single	54	single	0.125087	0.4607175	1	2	2
BA20191121image0004_V1_Stim2_Stim3	17	single	57	single	0.174338	0.3091894	1	2	2
BA20191121image0004_V1_Stim2_Stim3	17	single	6	mixture	0.187088	0.281851	1	2	2
BA20191121image0004_V1_Stim2_Stim3	30	single	33	single	0.009553	0.955248	1	2	2
BA20191121image0004_V1_Stim2_Stim3	30	single	34	single	0.313362	0.05895034	1	2	2
BA20191121image0004_V1_Stim2_Stim3	30	single	37	single	0.365908	0.02593301	1	2	2
BA20191121image0004_V1_Stim2_Stim3	30	single	47	mixture	-0.098496	0.5676533	2	2	1
BA20191121image0004_V1_Stim2_Stim3	30	single	5	single	0.052166	0.7591262	1	2	2
BA20191121image0004_V1_Stim2_Stim3	30	single	50	intermediate	-0.239931	0.1526198	1	2	2
BA20191121image0004_V1_Stim2_Stim3	30	single	54	single	0.273029	0.1020481	1	2	2
BA20191121image0004_V1_Stim2_Stim3	30	single	57	single	0.30792	0.06770091	1	2	2
BA20191121image0004_V1_Stim2_Stim3	30	single	6	mixture	0.377805	0.02524645	1	2	2
BA20191121image0004_V1_Stim2_Stim3	33	single	34	single	0.225357	0.1798975	1	2	2
BA20191121image0004_V1_Stim2_Stim3	33	single	37	single	0.066168	0.6972044	1	2	2
BA20191121image0004_V1_Stim2_Stim3	33	single	47	mixture	0.012659	0.941584	2	2	1
BA20191121image0004_V1_Stim2_Stim3	33	single	5	single	-0.06633	0.6964978	1	2	2
BA20191121image0004_V1_Stim2_Stim3	33	single	50	intermediate	0.27168	0.1038214	1	2	2
BA20191121image0004_V1_Stim2_Stim3	33	single	54	single	0.098884	0.5603833	1	2	2
BA20191121image0004_V1_Stim2_Stim3	33	single	57	single	0.038223	0.8248381	1	2	2
BA20191121image0004_V1_Stim2_Stim3	33	single	6	mixture	-0.145705	0.4036241	1	2	2
BA20191121image0004_V1_Stim2_Stim3	34	single	37	single	0.335195	0.04255797	1	2	2
BA20191121image0004_V1_Stim2_Stim3	34	single	47	mixture	0.217443	0.2026907	2	2	1
BA20191121image0004_V1_Stim2_Stim3	34	single	5	single	0.199258	0.237071	1	2	2
BA20191121image0004_V1_Stim2_Stim3	34	single	50	intermediate	0.046724	0.78362	1	2	2
BA20191121image0004_V1_Stim2_Stim3	34	single	54	single	0.179523	0.2876979	1	2	2
BA20191121image0004_V1_Stim2_Stim3	34	single	57	single	0.322025	0.05545039	1	2	2
BA20191121image0004_V1_Stim2_Stim3	34	single	6	mixture	-0.133283	0.4452884	1	2	2
BA20191121image0004_V1_Stim2_Stim3	37	single	47	mixture	-0.029402	0.8648329	2	2	1
BA20191121image0004_V1_Stim2_Stim3	37	single	5	single	-0.169509	0.3158739	1	2	2
BA20191121image0004_V1_Stim2_Stim3	37	single	50	intermediate	0.009593	0.9550604	1	2	2
BA20191121image0004_V1_Stim2_Stim3	37	single	54	single	0.038201	0.8223888	1	2	2
BA20191121image0004_V1_Stim2_Stim3	37	single	57	single	0.095282	0.5804166	1	2	2
BA20191121image0004_V1_Stim2_Stim3	37	single	6	mixture	-0.093289	0.5940145	1	2	2
BA20191121image0004_V1_Stim2_Stim3	47	mixture	5	single	-0.332786	0.04734761	2	1	2
BA20191121image0004_V1_Stim2_Stim3	47	mixture	50	intermediate	-0.284358	0.0927953	2	1	2
BA20191121image0004_V1_Stim2_Stim3	47	mixture	54	single	-0.023174	0.8932825	2	1	2
BA20191121image0004_V1_Stim2_Stim3	47	mixture	57	single	0.031347	0.8581257	2	1	2
BA20191121image0004_V1_Stim2_Stim3	47	mixture	6	mixture	-0.101647	0.567311	2	1	2
BA20191121image0004_V1_Stim2_Stim3	5	single	50	intermediate	0.061208	0.7189404	1	2	2
BA20191121image0004_V1_Stim2_Stim3	5	single	54	single	-0.154715	0.3605514	1	2	2
BA20191121image0004_V1_Stim2_Stim3	5	single	57	single	0.148	0.3890071	1	2	2
BA20191121image0004_V1_Stim2_Stim3	5	single	6	mixture	0.003351	0.9847594	1	2	2
BA20191121image0004_V1_Stim2_Stim3	50	intermediate	54	single	-0.118584	0.4845305	1	2	2
BA20191121image0004_V1_Stim2_Stim3	50	intermediate	57	single	-0.063383	0.713434	1	2	2
BA20191121image0004_V1_Stim2_Stim3	50	intermediate	6	mixture	-0.251406	0.1451612	1	2	2
BA20191121image0004_V1_Stim2_Stim3	54	single	57	single	0.118493	0.4912663	1	2	2
BA20191121image0004_V1_Stim2_Stim3	54	single	6	mixture	0.27971	0.1036608	1	2	2
BA20191121image0004_V1_Stim2_Stim3	57	single	6	mixture	0.234432	0.1820336	1	2	2
