# Supplementary material for: Coordinated multiplexing of information about separate objects in visual cortex
Source: eLife. 2022 Nov 29;11:e76452. doi: 10.7554/eLife.76452 (PMC9708082; doi:10.7554/eLife.76452)
Supplement: Source data 1. — The file and folder names are informative regarding which analyses they relate to. Some analyses are based on multiple runs of the modeling code, with slight variations due to the probabilistic nature of the analysis. [file elife-76452-data1.zip › SourceData2022/correlations_considering_latency/Cohen3_adjacent_V1_30_230_bw20_alpha_selected_origpoi-ABspikes.csv]

BA20191111gabors0002_V1_1_Stim1_Stim2	intermediate	0	0	1	0	0	0	0	0	1	0	0	0	1	0	1	0	0	0	0	0	0	0	0	0	0	0	0	0	1	0	0	0	0	0	0	1	1	0	0	NaN	0	0	0	0	0	0	0	1
BA20191111gabors0002_V1_1_Stim1_Stim3	intermediate	0	1	0	1	0	0	1	0	1	0	0	0	1	0	0	0	0	0	0	0	0	0	0	0	0	0	0	0	0	0	0	0	0	0	0	0	0	1	0	0	0	0	0	0	0	0	0	0
BA20191111gabors0002_V1_27_Stim2_Stim3	mixture	0	0	1	1	0	2	10	0	0	10	6	0	8	2	6	6	1	1	10	8	3	0	0	0	1	2	3	NaN	0	2	12	0	4	0	3	0	15	8	1	7	2	0	5	0	1	0	14	10
BA20191111gabors0002_V1_3_Stim1_Stim2	single	35	31	34	23	28	22	26	24	21	32	19	19	25	24	25	20	34	20	27	25	21	43	24	34	27	17	25	23	25	41	36	27	22	18	34	22	28	24	32	38	25	34	24	31	23	26	18	20
BA20191111gabors0002_V1_3_Stim1_Stim3	single	42	31	27	23	29	30	39	31	30	32	31	33	32	38	33	39	31	38	30	36	25	25	40	30	31	34	26	39	40	38	41	38	34	32	37	27	44	37	35	40	40	36	42	37	28	38	30	50
BA20191111gabors0002_V1_3_Stim2_Stim3	single	38	39	32	32	42	40	36	NaN	27	34	36	46	41	38	37	49	42	40	40	47	36	44	44	50	43	31	35	45	46	40	49	44	35	45	37	41	37	42	32	32	30	39	32	38	40	33	51	34
BA20191111gabors0002_V1_39_Stim1_Stim3	single	19	15	11	16	5	15	17	16	20	11	12	13	10	20	14	17	23	15	16	11	14	18	16	15	12	15	6	13	11	14	18	13	12	26	19	13	17	7	8	13	18	15	21	10	22	13	18	16
BA20191111gabors0002_V1_39_Stim2_Stim3	single	13	11	14	20	22	11	14	14	5	17	8	11	14	22	5	21	16	21	12	20	13	11	17	16	17	14	19	17	25	23	22	15	13	14	26	21	12	17	9	13	20	18	13	12	11	13	13	17
BA20191111gabors0002_V1_4_Stim2_Stim3	single	0	0	1	0	0	0	0	0	1	1	0	0	0	0	0	1	0	0	0	0	0	0	0	0	1	2	0	0	1	1	1	0	1	0	1	0	0	0	0	0	0	0	1	0	0	0	1	0
BA20191111gabors0002_V1_42_Stim1_Stim2	intermediate	1	0	0	0	0	0	1	1	1	0	0	0	0	0	0	0	0	0	1	0	0	0	0	1	1	0	0	0	0	0	1	1	0	0	0	0	0	0	0	1	0	0	0	0	1	0	NaN	0
BA20191111gabors0002_V1_42_Stim1_Stim3	intermediate	2	0	0	0	1	1	1	1	0	1	0	1	0	0	2	0	1	1	0	0	0	0	1	0	0	0	2	1	0	0	0	0	1	0	1	0	0	0	1	0	0	1	1	0	0	1	1	1
BA20191111gabors0002_V1_42_Stim2_Stim3	intermediate	0	1	0	0	0	1	0	0	0	1	0	0	0	0	0	0	1	1	0	0	0	1	0	0	0	0	0	1	1	0	NaN	1	1	0	0	0	0	NaN	0	0	0	0	0	0	0	0	0	0
BA20191111gabors0002_V1_44_Stim1_Stim3	single	24	19	18	23	18	15	21	19	15	17	15	25	13	20	25	21	25	13	17	16	18	13	16	21	6	19	18	12	14	17	18	15	12	15	10	17	21	16	11	16	17	19	16	18	17	18	12	25
BA20191111gabors0002_V1_44_Stim2_Stim3	single	26	22	25	22	20	26	18	18	21	17	23	19	15	25	13	21	20	21	19	17	18	20	21	19	18	16	25	27	32	23	18	19	24	19	24	15	26	20	23	28	13	21	16	22	26	16	23	24
BA20191111gabors0002_V1_47_Stim1_Stim3	single	0	0	0	0	0	0	0	0	0	0	0	0	0	0	0	0	0	0	0	0	0	0	0	0	0	0	0	0	0	0	0	0	0	0	0	0	0	0	0	0	0	0	0	0	0	0	0	NaN
BA20191111gabors0002_V1_48_Stim1_Stim2	single	18	17	13	19	15	13	17	24	8	16	10	9	16	16	12	7	14	19	18	14	21	13	17	18	10	21	12	16	22	9	13	18	16	21	25	11	16	11	16	20	17	13	15	16	12	9	10	12
BA20191111gabors0002_V1_51_Stim2_Stim3	single	10	12	14	11	14	14	6	8	9	9	6	12	10	6	8	8	10	10	12	11	8	6	12	11	18	7	13	12	16	11	7	17	14	11	14	15	12	11	9	9	13	6	11	9	12	11	11	7
BA20191111gabors0002_V1_52_Stim1_Stim2	outside	23	34	34	25	30	31	30	30	23	31	29	35	29	26	18	29	27	24	33	19	17	23	30	18	32	34	22	25	32	25	24	22	27	27	33	28	24	26	19	24	27	24	30	27	27	37	26	24
BA20191111gabors0002_V1_52_Stim1_Stim3	outside	46	39	34	40	31	35	28	24	36	33	22	22	25	21	28	30	31	19	37	39	38	34	32	29	24	28	24	38	30	30	27	34	25	41	25	37	31	35	30	36	27	44	31	34	47	34	38	23
BA20191111gabors0002_V1_52_Stim2_Stim3	outside	31	34	27	28	31	29	25	31	26	38	36	28	35	24	32	24	24	20	25	26	21	39	26	41	30	22	32	27	44	24	42	25	39	28	30	23	29	23	31	33	32	27	33	35	35	26	28	20
BA20191111gabors0002_V1_56_Stim1_Stim2	single	1	1	2	1	4	3	2	1	0	0	3	4	0	0	1	0	1	0	2	1	3	0	1	2	0	0	1	1	1	0	1	2	0	0	0	1	1	0	0	1	0	0	0	1	0	0	0	4
BA20191111gabors0002_V1_56_Stim1_Stim3	single	2	2	2	6	6	2	1	0	4	2	1	3	3	2	2	2	2	5	2	4	1	5	0	1	0	2	2	5	2	5	2	2	3	2	4	0	0	3	2	1	0	3	4	0	5	3	0	6
BA20191111gabors0002_V1_57_Stim1_Stim2	intermediate	43	23	31	20	39	40	31	31	16	25	23	33	23	36	22	24	15	27	18	25	30	35	20	34	22	23	23	23	17	20	20	30	17	22	32	17	32	28	24	37	22	23	14	42	47	16	23	27
BA20191111gabors0002_V1_57_Stim1_Stim3	intermediate	71	60	54	59	62	58	55	49	51	50	45	54	47	71	49	56	60	37	52	57	33	63	43	52	46	45	49	72	55	46	37	62	67	54	37	51	60	48	57	51	44	NaN	55	50	59	65	47	55
BA20191111gabors0002_V1_57_Stim2_Stim3	intermediate	52	61	55	54	50	55	51	35	49	63	32	44	46	59	48	52	42	36	47	49	46	58	43	59	41	34	44	45	49	47	38	64	50	32	46	44	37	58	33	49	51	38	47	36	54	30	33	37
BA20191111gabors0002_V1_58_Stim1_Stim2	intermediate	1	0	1	0	1	1	0	0	0	0	0	0	0	0	0	0	0	0	0	0	0	0	0	0	0	0	0	0	0	0	0	0	1	1	1	0	0	2	0	1	0	0	0	1	NaN	0	0	1
BA20191111gabors0002_V1_58_Stim1_Stim3	intermediate	1	1	2	1	1	1	0	2	1	0	1	0	1	1	2	0	1	1	0	0	2	1	1	1	3	0	0	0	2	0	0	1	0	1	0	1	0	0	0	2	1	2	1	1	0	1	1	1
BA20191111gabors0002_V1_58_Stim2_Stim3	intermediate	2	0	1	1	0	1	0	0	2	2	0	0	1	NaN	1	3	2	0	0	0	1	1	0	0	2	0	1	1	1	0	0	2	0	0	0	0	1	1	0	0	2	0	1	1	0	0	0	0
BA20191111gabors0002_V1_8_Stim1_Stim2	single	0	1	0	0	1	0	0	1	1	0	0	1	0	0	0	0	0	1	0	1	0	1	1	1	0	0	0	0	0	1	0	0	0	0	1	NaN	0	0	1	1	0	NaN	1	1	0	NaN	0	1
BA20191111gabors0002_V1_9_Stim1_Stim3	outside	0	4	7	7	5	6	6	9	11	4	13	11	3	3	13	12	7	7	2	4	8	7	4	11	10	12	7	9	5	12	13	5	12	5	6	3	13	7	6	10	5	5	6	11	8	10	5	9
BA20191111gabors0003_V1_3_Stim1_Stim2	single	25	29	36	34	21	18	23	30	30	24	24	24	28	24	29	26	28	41	24	42	30	45	26	35	28	20	40	36	23	24	29	28	28	25	20	17	36	36	25	43	18	28	22	36	34	42	32	34
BA20191111gabors0003_V1_3_Stim1_Stim3	single	38	31	57	26	36	26	32	31	25	28	32	23	36	22	20	24	24	23	27	30	21	28	43	31	31	24	27	42	35	30	42	41	40	35	42	26	39	45	41	28	26	40	32	21	18	23	44	32
BA20191111gabors0003_V1_44_Stim1_Stim3	single	13	17	16	20	17	16	13	21	12	16	13	15	9	13	12	19	13	13	22	14	17	19	18	26	13	14	24	16	16	21	24	5	24	14	14	16	11	21	21	11	15	19	17	22	26	9	21	22
BA20191111gabors0003_V1_44_Stim2_Stim3	single	18	18	18	19	20	17	28	13	14	16	13	18	9	15	12	19	27	13	14	20	19	19	18	24	15	18	15	23	22	12	16	13	14	23	19	26	13	16	19	16	12	9	NaN	24	34	23	NaN	17
BA20191111gabors0003_V1_49_Stim1_Stim2	single	16	14	10	13	16	17	15	14	13	8	13	12	21	21	22	7	14	17	15	13	10	16	10	22	21	10	14	16	11	17	24	18	14	11	16	15	17	16	10	19	22	11	13	12	32	8	24	NaN
BA20191111gabors0003_V1_49_Stim2_Stim3	single	19	17	16	12	16	17	20	19	13	15	14	20	14	13	14	12	17	15	10	22	13	21	18	22	20	29	14	14	28	14	18	13	18	25	9	22	12	16	17	18	19	18	NaN	23	24	17	NaN	12
BA20191111gabors0003_V1_55_Stim1_Stim2	intermediate	2	2	1	0	0	1	4	4	1	2	0	1	2	1	0	0	1	3	1	1	0	4	1	0	2	2	1	1	0	0	1	4	3	0	2	0	1	1	3	1	NaN	0	0	1	0	1	1	3
BA20191111gabors0003_V1_55_Stim1_Stim3	intermediate	2	0	0	3	2	3	0	1	2	1	1	2	3	0	0	2	2	0	1	1	0	1	2	3	3	1	1	1	0	4	2	3	2	3	2	5	1	5	0	2	2	4	1	1	3	2	2	0
BA20191111gabors0003_V1_56_Stim1_Stim2	mixture	38	27	26	39	17	25	31	42	19	22	27	19	22	32	22	22	13	32	22	12	13	17	18	12	24	24	26	13	18	13	28	31	20	9	18	24	28	22	27	31	31	26	22	22	29	40	31	19
BA20191111gabors0003_V1_56_Stim1_Stim3	mixture	41	38	32	49	28	40	46	36	42	29	31	33	40	29	33	33	34	21	40	24	33	22	31	33	30	33	36	28	22	37	36	39	32	42	36	35	34	51	28	35	42	52	31	51	38	29	30	33
BA20191111gabors0003_V1_56_Stim2_Stim3	mixture	28	41	57	44	47	40	40	47	33	32	39	47	45	36	43	31	43	55	39	37	37	50	43	44	29	46	38	31	38	20	44	54	33	32	32	44	37	37	50	49	26	33	41	47	32	41	NaN	44
BA20191111gabors0003_V1_57_Stim1_Stim3	intermediate	0	1	0	0	0	0	0	1	1	1	0	1	1	1	0	0	0	0	0	0	0	1	0	0	1	0	1	0	1	0	0	1	0	0	0	0	0	1	0	0	0	1	0	1	1	0	1	0
BA20191111gabors0003_V1_7_Stim1_Stim3	single	44	44	41	46	47	44	56	42	39	45	46	37	47	48	35	39	52	48	50	34	43	39	46	40	41	40	41	39	42	41	46	50	54	46	40	49	50	54	37	42	46	51	33	51	43	34	43	46
BA20191112gabors0001_V1_38_Stim2_Stim3	mixture	10	15	12	14	18	11	13	11	15	17	14	18	13	8	9	11	11	17	13	9	13	12	11	10	14	12	17	9	8	12	14	9	10	6	15	13	16	10	18	13	15	19	13	12	12	10	10	9
BA20191112gabors0001_V1_39_Stim1_Stim3	outside	0	0	0	0	0	0	0	0	0	0	0	0	0	0	0	0	0	0	0	0	0	0	0	0	0	0	0	0	0	0	0	0	0	0	0	0	0	0	0	0	0	0	0	0	0	0	0	0
BA20191112gabors0001_V1_40_Stim2_Stim3	outside	53	55	44	40	34	46	64	47	53	47	42	42	60	41	48	36	41	44	62	43	35	38	50	49	41	37	39	44	46	48	40	44	47	38	50	46	40	39	47	44	44	49	55	47	50	42	46	38
BA20191112gabors0001_V1_43_Stim2_Stim3	single	10	9	11	6	9	13	9	13	7	17	8	10	11	5	9	4	13	6	10	9	7	6	7	7	4	6	9	7	8	10	9	5	8	9	8	9	9	13	11	9	6	11	5	6	10	9	5	4
BA20191112gabors0001_V1_45_Stim1_Stim2	single	39	30	25	27	28	24	44	30	34	28	28	32	31	35	23	29	18	23	37	20	23	23	27	23	26	31	27	24	21	34	30	27	23	24	22	25	19	24	25	31	30	36	23	33	18	27	25	27
BA20191112gabors0001_V1_45_Stim1_Stim3	single	30	35	28	27	25	29	35	22	32	29	35	33	38	22	38	22	26	23	38	28	33	27	28	29	25	38	22	24	26	27	22	24	27	25	30	21	33	27	19	31	32	31	26	41	36	20	20	27
BA20191112gabors0001_V1_45_Stim2_Stim3	single	26	19	33	25	20	23	25	22	19	21	17	23	14	18	18	19	20	18	19	19	18	19	22	17	20	14	18	20	17	22	22	22	21	17	24	21	20	15	18	20	17	23	17	22	20	10	12	25
BA20191112gabors0001_V1_46_Stim1_Stim3	outside	0	0	0	0	0	0	0	0	0	0	0	0	0	0	0	0	0	0	0	0	0	0	0	0	0	0	0	0	0	0	0	0	0	0	0	0	0	0	0	0	0	0	0	0	0	0	0	0
BA20191112gabors0001_V1_47_Stim1_Stim3	single	11	13	18	20	12	18	14	14	16	13	13	10	19	11	19	13	13	12	13	12	13	16	7	17	9	17	13	12	9	15	13	19	15	10	12	13	12	11	15	18	9	19	15	20	17	6	14	7
BA20191112gabors0001_V1_47_Stim2_Stim3	single	16	12	14	9	11	12	11	12	13	17	16	14	17	10	11	10	13	22	20	14	9	7	10	7	14	14	9	17	11	21	17	16	11	15	16	19	19	17	19	21	17	17	20	12	18	22	11	10
BA20191112gabors0001_V1_49_Stim1_Stim2	single	27	26	30	27	27	19	40	32	26	37	21	30	19	23	40	32	25	25	23	29	19	34	36	15	19	26	23	31	24	27	15	29	26	15	29	24	20	22	23	16	34	22	24	22	48	21	24	28
BA20191112gabors0001_V1_53_Stim1_Stim2	single	NaN	0	2	4	2	1	NaN	NaN	3	NaN	0	4	2	3	2	3	1	1	2	2	2	2	2	0	1	3	2	NaN	0	2	0	3	0	1	2	2	1	1	2	1	2	0	2	2	3	2	1	5
BA20191112gabors0001_V1_53_Stim1_Stim3	single	6	5	4	5	1	3	3	2	5	2	2	5	6	4	2	5	1	NaN	3	3	5	1	1	4	3	3	1	2	1	0	0	3	2	1	3	6	4	3	1	4	2	0	2	7	1	2	3	1
BA20191112gabors0001_V1_55_Stim1_Stim3	single	2	1	1	0	0	0	1	1	1	0	0	0	0	NaN	0	0	1	2	1	0	2	1	0	1	1	0	1	1	0	1	1	0	0	0	1	1	1	0	0	0	0	1	2	0	1	0	1	1
BA20191112gabors0001_V1_56_Stim2_Stim3	single	7	8	7	6	8	6	12	2	6	7	6	9	11	6	7	5	5	8	13	10	3	7	9	7	7	7	8	7	4	8	11	7	12	4	13	6	9	5	8	6	9	3	10	5	7	5	9	8
BA20191112gabors0001_V1_7_Stim1_Stim2	single	71	68	60	59	54	61	68	62	70	56	56	65	59	66	72	56	52	61	55	64	61	66	55	61	47	60	59	76	52	63	57	54	67	55	58	64	58	65	43	51	67	67	66	63	52	50	64	67
BA20191112gabors0001_V1_7_Stim1_Stim3	single	50	53	46	46	49	49	58	52	49	45	40	55	51	60	45	53	48	59	42	52	56	42	50	45	53	49	53	49	41	58	37	59	62	60	46	57	52	43	35	50	46	55	45	50	32	41	45	44
BA20191112gabors0001_V1_7_Stim2_Stim3	single	74	55	48	44	47	45	65	44	65	51	61	47	51	51	60	50	52	42	62	60	44	51	46	59	55	54	43	62	50	57	47	56	54	56	47	58	51	55	42	47	40	39	49	42	57	47	50	50
BA20191112gabors0002_V1_10_Stim1_Stim2	single	2	1	4	2	1	4	2	4	2	3	1	1	5	0	2	3	5	2	1	0	2	2	5	3	1	0	1	0	0	1	3	0	1	1	2	2	0	2	2	2	2	3	0	1	0	2	4	0
BA20191112gabors0002_V1_10_Stim2_Stim3	single	3	4	1	1	3	2	0	1	2	1	4	2	0	1	0	3	1	0	1	0	2	3	3	1	2	2	1	1	1	3	2	4	3	1	0	0	0	0	0	0	0	0	2	1	2	0	1	2
BA20191112gabors0002_V1_17_Stim1_Stim2	outside	33	21	26	23	28	28	27	23	24	23	23	19	28	19	24	23	33	30	23	32	25	24	36	27	19	32	25	25	28	32	25	24	29	31	22	21	26	29	24	23	19	21	20	17	29	22	NaN	28
BA20191112gabors0002_V1_17_Stim2_Stim3	outside	34	35	40	27	27	32	28	36	28	27	23	31	32	23	25	27	23	29	22	30	28	38	27	38	37	22	36	27	37	29	23	19	27	32	30	20	20	32	20	25	23	25	27	31	29	20	26	25
BA20191112gabors0002_V1_19_Stim1_Stim2	mixture	33	35	21	27	28	29	28	27	31	24	23	23	31	30	27	35	25	36	29	30	23	32	38	27	27	35	34	31	32	25	28	25	28	21	23	26	20	33	24	28	34	21	29	28	28	22	NaN	32
BA20191112gabors0002_V1_19_Stim1_Stim3	mixture	13	8	10	11	8	8	5	8	11	9	10	6	7	12	10	9	11	7	10	7	10	10	11	14	16	7	12	8	16	13	7	10	5	7	14	3	9	3	9	6	9	6	9	8	9	9	7	13
BA20191112gabors0002_V1_19_Stim2_Stim3	mixture	36	32	35	29	34	21	24	19	30	36	24	24	28	40	34	28	34	33	27	31	26	37	31	28	32	25	29	28	40	23	20	25	30	35	35	27	19	23	20	30	32	33	31	29	30	31	24	26
BA20191112gabors0002_V1_21_Stim1_Stim2	mixture	7	11	6	10	6	4	6	4	3	3	3	2	1	2	5	3	4	3	4	1	2	4	7	1	3	10	6	4	5	2	3	4	6	1	2	6	2	9	2	2	4	3	3	1	3	1	NaN	6
BA20191112gabors0002_V1_21_Stim2_Stim3	mixture	11	10	9	5	4	5	4	4	6	4	3	7	3	6	5	7	8	3	3	5	4	3	3	0	3	4	3	5	8	2	2	3	5	4	4	0	3	0	2	5	2	6	8	2	1	0	3	3
BA20191112gabors0002_V1_23_Stim2_Stim3	single	53	44	38	30	38	37	41	23	38	43	30	27	38	51	29	34	40	45	31	39	39	48	33	39	41	29	42	34	37	29	31	29	25	38	22	22	26	36	33	45	17	32	34	33	32	24	37	39
BA20191112gabors0002_V1_26_Stim2_Stim3	mixture	0	0	0	0	12	0	14	3	0	3	0	2	0	0	2	0	0	0	1	0	2	1	2	1	7	0	7	0	0	1	8	0	10	0	0	0	0	9	0	7	0	0	0	0	0	0	0	6
BA20191112gabors0002_V1_29_Stim1_Stim2	mixture	35	30	28	22	23	29	25	27	20	29	21	17	22	24	21	21	18	27	28	20	14	24	30	21	23	40	14	21	24	40	23	23	24	15	25	21	16	21	20	28	27	15	18	14	20	23	NaN	15
BA20191112gabors0002_V1_29_Stim2_Stim3	mixture	40	30	24	23	27	29	20	20	20	21	25	28	22	20	35	22	26	26	23	21	22	22	27	19	33	17	24	18	NaN	19	33	25	21	29	22	18	21	23	15	25	18	29	21	16	21	18	22	25
BA20191112gabors0002_V1_31_Stim1_Stim2	single	16	29	23	22	16	22	21	22	12	14	24	13	18	10	20	22	19	15	10	20	14	12	18	11	15	25	21	14	18	29	22	16	16	15	22	10	11	17	16	19	16	13	11	14	17	13	NaN	15
BA20191112gabors0002_V1_31_Stim2_Stim3	single	23	22	19	19	21	15	12	17	15	17	20	12	17	18	22	17	13	17	13	20	19	17	10	17	23	11	17	22	24	18	12	19	16	14	14	17	22	17	15	12	11	24	13	19	10	12	9	17
BA20191112gabors0002_V1_33_Stim1_Stim2	mixture	0	0	0	0	0	0	0	0	0	0	1	0	1	0	1	1	1	1	2	2	0	0	1	1	1	0	0	2	2	1	1	0	0	1	2	1	0	1	0	1	0	1	0	2	2	0	0	0
BA20191112gabors0002_V1_33_Stim2_Stim3	mixture	3	1	1	1	4	0	0	0	1	1	1	1	1	2	0	0	1	1	2	1	2	0	1	NaN	0	0	NaN	0	1	0	0	1	1	0	0	0	0	3	1	0	0	2	2	0	0	0	1	1
BA20191112gabors0002_V1_34_Stim2_Stim3	single	1	2	2	0	1	2	1	3	2	2	1	4	2	1	1	3	5	0	1	2	3	2	4	3	2	0	1	2	1	2	3	1	4	3	2	3	3	5	1	1	2	2	1	4	1	0	5	6
BA20191112gabors0002_V1_5_Stim1_Stim3	mixture	19	8	8	13	14	13	8	4	12	17	15	11	13	10	NaN	10	15	13	NaN	8	14	13	7	11	15	6	5	11	NaN	12	12	13	9	9	12	11	11	11	16	10	6	6	8	11	10	7	7	6
BA20191112gabors0002_V1_51_Stim2_Stim3	intermediate	47	30	35	34	26	32	31	28	34	23	27	28	25	26	22	26	30	36	23	30	31	34	33	36	37	38	26	24	43	32	24	31	31	33	36	21	36	35	29	32	32	31	37	28	32	27	32	30
BA20191112gabors0002_V1_56_Stim1_Stim2	mixture	41	36	32	43	35	39	33	36	29	44	34	32	34	31	40	30	29	32	37	30	23	27	30	29	29	42	32	35	40	39	45	29	31	43	33	40	26	34	40	34	36	38	31	29	38	35	NaN	33
BA20191112gabors0002_V1_56_Stim2_Stim3	mixture	58	48	46	44	46	35	38	35	39	41	42	38	35	41	33	43	38	33	27	30	30	34	35	36	47	37	46	37	42	36	37	30	43	33	40	35	49	40	37	26	37	34	39	31	33	30	31	33
BA20191118image0001_V1_1_Stim2_Stim3	intermediate	50	35	39	46	33	42	30	26	39	29	33	27	31	40	25	36	26	37	36	47	37	32	47	53	39	51	42	59	40	49	43	34	32	46	35	38	33	39	35	49	44	45	41	55	37	38	35	53
BA20191118image0001_V1_2_Stim1_Stim3	intermediate	41	35	31	26	26	26	24	26	33	17	31	21	31	23	26	33	25	29	26	28	22	25	33	31	34	26	35	34	25	36	33	32	33	25	32	36	25	31	33	26	26	22	31	22	33	42	27	24
BA20191118image0001_V1_2_Stim2_Stim3	intermediate	39	25	26	27	23	38	18	31	27	24	26	25	34	24	23	25	28	23	35	25	30	19	21	22	26	24	35	26	37	30	24	25	16	24	27	25	20	25	19	25	30	29	25	25	22	23	32	27
BA20191118image0001_V1_3_Stim1_Stim3	intermediate	28	26	21	25	28	18	25	26	26	18	16	21	22	17	27	21	23	31	24	25	18	21	34	25	22	21	37	34	26	36	28	27	33	20	23	29	23	27	28	26	29	32	23	23	25	28	27	12
BA20191118image0001_V1_3_Stim2_Stim3	intermediate	41	22	28	27	20	14	26	28	19	23	18	17	33	18	20	25	28	26	27	30	25	18	27	24	27	24	27	32	25	21	38	22	25	22	27	20	25	20	26	25	18	27	34	25	20	16	21	29
BA20191118image0001_V1_35_Stim1_Stim2	intermediate	31	27	31	28	26	35	40	33	25	28	30	24	32	23	25	25	32	32	25	28	24	27	25	35	32	22	36	34	26	26	35	22	NaN	27	31	14	24	27	21	22	27	24	28	33	20	26	20	27
BA20191118image0001_V1_35_Stim1_Stim3	intermediate	26	17	31	NaN	31	26	28	23	27	20	21	18	20	23	22	15	22	21	26	23	24	13	21	31	20	23	30	27	24	25	22	21	16	19	16	21	19	19	21	22	24	14	17	25	23	10	18	18
BA20191118image0001_V1_35_Stim2_Stim3	intermediate	43	38	35	24	34	37	33	39	40	41	31	32	15	27	27	20	29	37	37	21	17	26	30	22	31	18	NaN	36	22	27	24	40	32	31	29	24	29	22	31	23	21	24	23	29	21	29	39	25
BA20191118image0001_V1_37_Stim1_Stim2	intermediate	51	40	44	47	42	43	42	51	43	47	47	30	46	46	40	30	41	47	47	32	38	NaN	40	50	50	47	42	38	45	39	48	35	NaN	35	38	34	48	58	38	35	33	49	35	45	35	48	43	38
BA20191118image0001_V1_39_Stim1_Stim2	intermediate	21	20	22	20	21	24	27	31	21	19	14	16	18	35	19	5	17	19	26	22	15	20	17	10	27	26	13	20	21	14	19	22	NaN	10	22	21	24	21	29	11	16	15	24	30	13	22	17	14
BA20191118image0001_V1_39_Stim1_Stim3	intermediate	19	15	17	NaN	20	14	13	7	11	12	9	17	12	14	8	11	13	12	17	24	12	12	15	10	10	20	13	11	15	10	10	7	9	12	10	16	18	16	8	14	16	8	11	13	16	19	13	17
BA20191118image0001_V1_39_Stim2_Stim3	intermediate	NaN	32	24	15	25	24	28	18	27	22	22	24	20	21	16	13	17	26	18	16	14	21	25	25	18	17	22	21	21	21	25	21	24	19	20	21	12	19	21	9	12	18	12	15	23	23	26	22
BA20191118image0001_V1_4_Stim1_Stim3	single	1	1	2	2	1	1	1	1	0	0	1	0	0	3	1	1	4	0	2	2	0	0	2	0	0	0	0	NaN	1	2	0	0	1	1	0	2	1	0	0	2	1	1	0	0	1	2	0	0
BA20191118image0001_V1_4_Stim2_Stim3	single	2	0	0	1	2	2	2	2	2	1	0	2	1	2	1	1	3	0	1	3	1	2	3	2	1	3	0	1	3	1	1	3	1	1	2	0	2	3	0	2	1	3	2	1	3	0	2	1
BA20191118image0001_V1_42_Stim1_Stim2	intermediate	46	40	34	31	34	33	32	38	26	35	36	31	29	34	29	23	24	28	35	28	23	27	19	41	21	35	34	19	29	21	31	28	45	15	20	20	33	42	30	28	21	28	28	24	25	37	22	26
BA20191118image0001_V1_42_Stim1_Stim3	intermediate	46	39	36	39	39	37	33	35	36	27	33	25	28	30	35	26	32	28	35	35	36	26	39	31	23	36	32	40	34	26	31	18	33	24	34	19	23	28	33	41	26	30	36	28	37	33	33	29
BA20191118image0001_V1_42_Stim2_Stim3	intermediate	36	23	25	29	20	27	31	28	25	22	32	22	18	19	17	17	26	32	21	25	27	23	26	21	20	26	24	27	20	32	27	24	26	19	21	24	14	25	27	16	18	23	21	23	18	23	20	18
BA20191118image0001_V1_44_Stim1_Stim2	intermediate	38	26	27	23	25	27	41	34	24	31	28	24	23	33	21	15	25	33	32	33	28	29	19	28	21	22	24	25	32	29	28	22	42	20	24	28	26	26	31	22	27	27	19	18	20	35	33	29
BA20191118image0001_V1_44_Stim2_Stim3	intermediate	34	22	40	27	38	34	28	31	33	23	32	27	19	20	25	23	29	29	23	34	21	24	26	26	19	25	41	34	34	33	34	31	29	24	24	30	19	15	25	18	28	24	23	25	18	30	23	19
BA20191118image0001_V1_46_Stim2_Stim3	single	0	0	0	0	0	0	0	2	0	0	0	0	1	0	0	1	1	0	0	0	0	2	1	0	1	1	2	2	0	2	0	0	0	1	0	0	0	0	0	0	2	0	1	0	0	1	1	0
BA20191118image0001_V1_47_Stim1_Stim2	single	28	21	18	19	20	20	23	17	15	23	24	16	22	23	19	23	19	19	21	25	21	18	16	18	18	25	13	13	26	25	22	29	NaN	13	18	23	20	19	22	19	16	23	20	25	27	16	15	18
BA20191118image0001_V1_47_Stim1_Stim3	single	25	30	17	20	24	15	24	20	19	22	22	18	21	16	20	16	16	26	20	27	22	12	19	16	15	23	26	30	26	20	19	19	27	16	15	19	22	NaN	12	33	15	21	15	28	19	22	26	21
BA20191118image0001_V1_47_Stim2_Stim3	single	22	24	19	15	16	12	18	20	19	15	22	16	18	18	11	18	19	26	12	18	16	13	18	15	15	19	30	21	17	16	21	21	16	18	15	23	19	16	17	16	15	14	10	26	13	17	9	23
BA20191118image0001_V1_7_Stim1_Stim3	mixture	17	11	13	17	13	11	11	13	3	9	12	15	11	9	10	7	10	11	12	11	11	8	8	10	22	15	20	21	23	17	NaN	15	19	18	12	16	13	14	13	14	11	11	14	13	11	13	12	11
BA20191118image0001_V1_7_Stim2_Stim3	mixture	NaN	11	16	8	8	13	10	8	13	13	3	8	8	12	4	12	3	7	16	9	9	11	14	5	15	9	9	14	18	19	20	18	16	14	20	NaN	14	10	20	16	13	10	9	12	11	11	13	8
BA20191118image0002_V1_13_Stim1_Stim2	single	5	12	5	12	9	6	6	7	6	7	1	6	5	3	6	5	3	7	8	6	7	4	7	8	10	5	9	4	NaN	5	7	6	5	6	6	3	2	4	8	8	6	9	6	7	3	4	6	9
BA20191118image0002_V1_13_Stim1_Stim3	single	10	12	15	8	7	9	6	10	8	17	5	4	6	8	8	6	11	5	6	9	10	7	17	10	8	9	14	5	22	5	11	11	6	7	7	10	10	8	3	9	10	4	14	17	8	8	4	12
BA20191118image0002_V1_13_Stim2_Stim3	single	13	16	3	5	16	9	9	7	11	12	16	10	8	10	12	10	10	12	11	6	8	14	9	9	10	10	6	11	5	11	8	14	10	10	8	4	9	8	4	12	4	9	8	10	11	10	14	5
BA20191118image0002_V1_17_Stim1_Stim2	single	9	13	10	8	15	10	11	13	10	12	6	8	9	12	12	14	10	6	12	8	7	18	10	12	7	12	11	12	18	10	16	11	15	9	7	7	3	8	7	10	10	13	15	4	6	9	17	8
BA20191118image0002_V1_17_Stim1_Stim3	single	29	20	18	18	12	13	14	19	23	25	18	18	18	20	14	30	28	18	14	17	28	25	20	22	23	17	18	23	18	21	19	27	20	17	20	18	25	26	14	20	29	24	19	23	16	22	11	19
BA20191118image0002_V1_17_Stim2_Stim3	single	29	22	25	17	26	25	25	17	18	25	20	19	21	18	16	16	15	20	26	25	22	22	24	29	17	26	19	25	24	27	19	26	23	20	25	24	21	18	19	21	17	21	17	33	25	22	29	19
BA20191118image0002_V1_19_Stim1_Stim2	intermediate	6	16	6	5	13	11	8	17	6	10	4	8	10	13	8	12	12	12	5	10	6	10	9	4	7	13	6	12	NaN	11	7	10	7	6	12	9	9	6	8	11	6	9	12	10	6	15	16	12
BA20191118image0002_V1_19_Stim1_Stim3	intermediate	37	18	31	31	22	26	23	26	27	26	19	25	15	23	18	21	33	17	27	25	26	25	17	26	22	20	33	20	23	25	33	25	26	15	22	26	23	26	16	22	22	18	29	25	25	30	25	28
BA20191118image0002_V1_19_Stim2_Stim3	intermediate	29	18	17	27	22	20	24	27	19	23	19	26	25	20	24	32	18	21	28	24	19	26	21	21	27	24	22	28	21	29	13	27	24	23	33	20	13	27	32	28	26	23	16	25	25	21	20	24
BA20191118image0002_V1_21_Stim1_Stim2	intermediate	4	11	9	7	11	6	4	7	6	7	4	3	1	5	9	4	5	4	6	5	3	2	6	6	5	3	1	6	NaN	2	9	4	5	4	10	9	7	11	5	4	5	5	9	7	4	3	12	8
BA20191118image0002_V1_21_Stim1_Stim3	intermediate	26	18	19	21	15	14	24	15	16	15	13	17	17	16	12	15	16	16	17	16	18	24	19	18	13	22	17	15	13	13	20	17	20	13	18	19	16	18	17	22	19	15	12	21	11	16	14	18
BA20191118image0002_V1_21_Stim2_Stim3	intermediate	26	18	17	23	14	17	24	17	21	15	16	19	18	21	14	20	17	23	20	14	18	18	22	21	27	16	11	24	24	17	15	10	18	20	21	17	17	18	18	21	17	19	21	24	17	14	21	16
BA20191118image0002_V1_23_Stim1_Stim2	intermediate	3	4	2	4	4	3	2	7	2	3	2	7	1	4	2	2	5	4	0	3	1	6	4	0	5	8	2	4	3	3	5	5	8	0	9	1	2	1	7	3	2	5	4	1	3	5	4	7
BA20191118image0002_V1_30_Stim2_Stim3	single	27	20	22	12	17	16	23	14	12	21	25	15	15	20	18	15	19	21	21	16	26	13	16	17	14	20	16	16	20	20	14	16	21	15	21	21	25	18	15	22	14	15	16	22	17	19	18	12
BA20191118image0002_V1_31_Stim1_Stim3	single	1	3	1	2	3	1	0	2	0	2	1	2	2	1	0	0	0	0	2	0	2	0	0	3	1	0	1	0	1	2	2	2	0	1	1	0	1	0	1	0	0	2	1	2	1	1	1	3
BA20191118image0002_V1_31_Stim2_Stim3	single	2	2	1	5	2	3	2	3	0	0	2	1	1	0	1	0	4	0	1	0	1	1	3	1	0	3	2	0	3	3	1	0	0	1	1	3	0	3	1	2	1	1	2	3	1	2	0	2
BA20191118image0002_V1_32_Stim1_Stim2	single	13	17	12	9	19	11	9	10	10	11	11	8	11	13	10	8	6	15	6	10	11	8	5	10	11	20	12	10	NaN	11	9	15	15	8	10	5	5	4	9	5	12	10	11	7	9	11	16	11
BA20191118image0002_V1_32_Stim1_Stim3	single	31	31	27	20	21	36	23	22	33	26	22	22	25	17	22	22	27	21	20	33	19	29	25	29	29	23	24	25	27	19	22	18	23	14	22	22	26	17	25	22	23	21	23	16	26	23	27	26
BA20191118image0002_V1_32_Stim2_Stim3	single	30	26	28	19	22	17	24	21	12	35	24	20	30	23	26	16	17	34	26	17	27	29	28	33	27	26	14	26	25	24	17	22	23	28	26	21	22	27	24	25	20	21	22	29	31	25	26	33
BA20191118image0002_V1_33_Stim1_Stim2	single	17	17	21	12	18	21	16	10	13	8	13	12	18	24	10	9	12	15	11	16	15	15	12	15	18	19	15	23	24	25	15	23	25	12	15	15	14	14	15	7	10	9	21	16	9	14	26	14
BA20191118image0002_V1_33_Stim1_Stim3	single	17	17	17	12	12	18	19	10	16	15	15	10	14	14	13	18	19	5	13	16	15	17	16	11	9	7	12	11	16	19	17	13	16	7	15	12	11	17	8	9	18	16	20	20	15	27	15	19
BA20191118image0002_V1_33_Stim2_Stim3	single	22	22	17	27	21	20	23	25	20	17	19	18	22	14	18	17	20	22	21	19	24	24	21	13	18	19	14	17	15	23	19	21	15	19	17	22	17	21	24	19	21	17	20	19	26	14	29	21
BA20191118image0002_V1_34_Stim2_Stim3	single	0	0	1	0	0	0	0	0	0	0	0	0	1	0	0	0	0	0	1	1	0	0	1	1	0	0	1	1	0	0	0	0	0	1	0	0	0	0	1	0	0	1	0	0	NaN	1	0	0
BA20191118image0002_V1_39_Stim1_Stim2	outside	18	16	16	22	40	22	12	12	25	22	20	19	5	25	15	19	17	14	26	16	17	26	24	12	18	17	26	22	NaN	24	25	9	23	17	13	16	13	18	18	20	23	21	18	14	14	18	NaN	19
BA20191118image0002_V1_39_Stim1_Stim3	outside	21	21	23	16	10	15	9	18	17	23	27	13	52	19	17	11	21	19	9	5	9	17	20	20	26	19	21	20	31	21	13	18	22	19	39	14	40	18	25	26	17	10	11	17	26	29	21	9
BA20191118image0002_V1_44_Stim2_Stim3	single	25	23	16	9	21	14	11	17	18	11	11	9	28	21	13	11	16	14	25	12	19	27	21	11	17	15	20	14	22	22	6	23	14	21	13	15	17	16	18	25	12	14	14	20	22	20	23	15
BA20191118image0002_V1_49_Stim1_Stim2	mixture	7	12	8	11	5	5	8	12	8	9	8	4	7	10	5	11	6	12	14	7	9	10	10	8	16	12	10	7	NaN	11	10	10	8	14	3	7	5	11	11	11	13	8	9	6	8	9	NaN	20
BA20191118image0002_V1_49_Stim1_Stim3	mixture	15	10	6	10	11	6	7	18	9	7	11	9	8	14	10	7	7	12	3	7	8	16	5	3	7	13	13	10	3	8	8	10	8	10	19	10	23	11	10	8	17	4	12	14	15	14	8	17
BA20191118image0002_V1_5_Stim1_Stim3	intermediate	13	7	11	9	8	3	12	8	9	10	6	18	9	16	14	10	10	9	9	12	8	8	10	7	8	8	11	19	15	4	8	11	16	6	6	7	15	9	8	9	10	12	5	16	12	14	12	18
BA20191118image0002_V1_5_Stim2_Stim3	intermediate	19	8	12	11	10	10	14	18	3	11	7	7	11	14	8	12	8	13	10	12	9	11	7	10	10	10	5	14	11	11	7	9	11	14	12	16	9	11	11	9	14	12	5	10	14	15	11	17
BA20191118image0002_V1_51_Stim1_Stim2	intermediate	8	13	8	13	13	14	14	12	11	15	4	12	8	16	12	12	11	10	12	7	15	17	10	10	10	11	15	15	13	3	7	20	15	9	13	11	10	13	9	11	7	11	11	4	14	19	17	9
BA20191118image0002_V1_52_Stim1_Stim2	single	21	15	15	17	17	13	13	15	14	8	14	18	15	24	12	17	19	20	20	9	12	15	15	18	11	15	11	19	NaN	11	16	13	24	20	17	16	14	11	16	14	13	13	16	12	8	14	26	19
BA20191118image0002_V1_52_Stim1_Stim3	single	26	28	25	29	21	29	26	27	26	20	25	20	23	23	18	18	20	20	21	24	25	31	19	23	15	24	25	10	19	24	23	21	15	22	25	26	25	19	26	20	17	15	18	26	24	25	25	26
BA20191118image0002_V1_52_Stim2_Stim3	single	31	30	32	27	26	21	24	22	20	31	21	22	35	29	25	23	12	23	25	21	22	34	30	24	26	23	16	23	25	25	23	20	20	23	24	24	15	15	24	22	24	21	21	21	28	17	18	15
BA20191118image0002_V1_55_Stim1_Stim2	intermediate	8	15	9	9	13	6	7	11	8	5	6	11	8	7	10	16	9	9	6	7	5	12	17	10	8	12	13	14	NaN	1	6	9	12	7	10	8	7	7	10	9	6	9	10	8	4	11	16	13
BA20191118image0002_V1_55_Stim1_Stim3	intermediate	16	22	12	26	19	13	18	12	19	19	21	29	12	12	13	16	22	10	15	13	19	18	19	16	9	21	20	14	19	20	17	21	13	14	17	17	21	14	20	22	17	23	22	18	17	16	19	22
BA20191118image0002_V1_55_Stim2_Stim3	intermediate	22	17	20	15	19	14	22	21	14	20	18	14	16	19	18	17	9	16	21	11	20	22	13	18	19	13	17	19	18	21	13	16	21	22	22	24	18	18	13	23	19	19	15	25	26	19	15	25
BA20191118image0002_V1_57_Stim1_Stim3	intermediate	26	21	18	18	12	25	15	18	15	24	16	20	30	24	20	19	26	18	19	25	27	18	23	20	20	26	22	19	24	21	18	21	31	21	24	18	20	17	18	23	17	22	18	24	25	25	22	19
BA20191118image0002_V1_58_Stim1_Stim3	mixture	8	3	2	6	4	4	2	5	3	8	6	8	5	4	3	3	6	9	7	3	3	3	3	4	4	7	5	7	2	4	3	6	7	3	1	2	1	2	2	3	7	4	2	6	7	3	8	4
BA20191118image0002_V1_9_Stim1_Stim2	single	32	40	43	43	45	44	31	36	44	40	44	40	30	27	49	43	44	41	37	40	43	39	35	40	40	47	43	42	47	41	45	44	NaN	41	38	38	43	40	34	41	38	39	49	39	38	53	51	53
BA20191118image0002_V1_9_Stim1_Stim3	single	49	54	43	43	25	51	44	37	63	54	43	49	48	39	41	58	60	49	61	41	57	44	59	31	46	40	47	35	53	55	47	53	52	51	44	42	48	45	51	64	49	32	37	50	70	47	58	52
BA20191121image0004_V1_13_Stim1_Stim3	single	NaN	12	7	11	6	9	9	18	12	14	8	9	6	11	11	8	6	12	7	9	11	4	8	5	7	7	14	3	7	7	5	11	13	8	6	12
BA20191121image0004_V1_13_Stim2_Stim3	single	16	17	7	15	5	12	9	15	12	10	4	10	16	11	11	15	16	12	10	10	11	14	9	12	11	9	11	10	8	13	9	12	13	13	11	16	18
BA20191121image0004_V1_17_Stim1_Stim2	single	10	17	12	15	12	13	18	11	10	15	14	15	13	10	15	11	11	11	20	9	8	7	21	13	14	16	12	15	12	17	13	15	12	19
BA20191121image0004_V1_17_Stim1_Stim3	single	27	34	19	26	20	26	21	20	28	23	23	30	20	28	22	26	21	21	20	23	26	16	21	20	21	29	24	19	27	19	27	19	19	19	26	22
BA20191121image0004_V1_17_Stim2_Stim3	single	29	32	17	22	28	35	25	28	26	31	22	20	20	24	27	26	21	27	24	22	25	37	26	22	19	35	13	23	29	19	30	21	19	26	25	31	34
BA20191121image0004_V1_19_Stim1_Stim3	single	32	32	27	22	29	26	26	29	24	26	21	23	23	32	21	33	29	22	24	25	19	28	28	30	27	35	28	27	32	26	30	29	23	33	27	27
BA20191121image0004_V1_23_Stim1_Stim2	mixture	3	2	3	4	3	4	5	3	1	4	2	2	6	3	3	1	2	4	5	2	7	0	1	3	6	4	6	6	3	0	5	6	8	5
BA20191121image0004_V1_23_Stim1_Stim3	mixture	2	2	1	2	1	1	2	1	1	3	1	4	2	2	1	5	1	1	3	0	NaN	4	6	4	6	1	2	1	5	1	4	0	6	3	5	2
BA20191121image0004_V1_24_Stim1_Stim2	mixture	17	34	21	23	25	23	29	15	23	22	20	21	29	20	32	16	29	22	35	26	41	26	13	25	48	28	24	38	21	13	30	27	27	26
BA20191121image0004_V1_24_Stim1_Stim3	mixture	26	24	22	6	21	24	23	14	24	27	16	27	26	26	20	25	15	12	25	10	35	14	15	25	18	21	30	12	15	17	16	9	12	18	16	24
BA20191121image0004_V1_30_Stim1_Stim2	single	12	11	11	7	7	5	5	8	10	6	9	6	10	4	7	9	5	8	10	10	8	12	8	3	8	9	8	7	11	12	11	8	3	6
BA20191121image0004_V1_30_Stim1_Stim3	single	11	9	10	11	14	13	11	10	12	19	13	11	8	12	15	13	15	15	12	10	9	12	11	9	7	10	9	7	17	15	7	12	10	11	9	8
BA20191121image0004_V1_30_Stim2_Stim3	single	10	17	17	16	16	17	17	11	15	17	15	15	13	21	22	11	18	14	19	19	16	17	12	15	9	15	14	12	16	17	19	13	13	18	10	15	11
BA20191121image0004_V1_33_Stim2_Stim3	single	18	22	16	12	15	25	20	20	15	11	19	22	14	19	17	19	21	20	13	19	21	25	17	15	9	15	12	20	11	10	18	20	18	18	22	14	21
BA20191121image0004_V1_34_Stim1_Stim2	single	9	12	9	9	10	11	5	10	12	8	8	5	13	2	10	7	12	8	11	10	8	4	11	5	17	10	14	12	14	5	14	10	4	9
BA20191121image0004_V1_34_Stim1_Stim3	single	17	18	13	10	13	18	18	14	23	22	11	23	11	12	16	16	14	17	20	17	15	22	15	16	11	16	16	22	25	16	8	19	14	19	15	15
BA20191121image0004_V1_34_Stim2_Stim3	single	25	28	22	20	13	26	23	8	19	27	14	17	24	22	17	17	24	17	17	19	19	21	20	18	11	19	17	20	16	17	17	25	12	22	14	15	17
BA20191121image0004_V1_35_Stim1_Stim2	single	10	21	17	21	13	15	22	15	12	21	15	8	14	10	18	12	6	20	13	19	21	15	15	9	22	17	12	15	15	17	18	14	12	15
BA20191121image0004_V1_35_Stim1_Stim3	single	15	15	12	13	14	20	6	20	10	14	13	18	12	11	11	13	13	14	20	17	16	13	13	15	21	18	15	19	14	12	8	17	16	13	22	8
BA20191121image0004_V1_37_Stim1_Stim2	single	6	8	4	4	9	7	5	5	6	7	8	4	9	9	3	9	3	4	7	12	8	7	5	4	5	3	6	4	6	11	10	7	3	4
BA20191121image0004_V1_37_Stim1_Stim3	single	14	12	13	14	10	8	9	18	13	15	8	9	7	12	16	9	10	7	11	9	13	9	12	8	5	13	8	12	12	13	11	8	13	12	6	13
BA20191121image0004_V1_37_Stim2_Stim3	single	9	8	13	12	10	13	12	3	10	10	14	8	11	15	9	8	17	14	13	14	14	9	9	13	8	13	12	14	12	12	10	12	8	15	15	7	8
BA20191121image0004_V1_41_Stim1_Stim2	single	14	8	13	11	14	15	14	7	18	11	13	10	9	8	11	10	17	19	14	3	10	11	21	6	NaN	5	15	15	12	18	15	18	14	13
BA20191121image0004_V1_41_Stim1_Stim3	single	21	15	8	17	13	11	18	11	14	13	10	14	12	10	11	7	23	13	12	19	19	16	22	7	13	20	11	15	14	16	10	16	11	18	5	9
BA20191121image0004_V1_47_Stim1_Stim2	mixture	14	12	2	8	9	16	9	7	5	9	14	12	13	8	9	8	9	14	15	14	7	9	10	6	NaN	6	9	12	13	12	10	11	6	10
BA20191121image0004_V1_47_Stim2_Stim3	mixture	17	11	11	10	9	9	14	12	4	17	12	7	8	10	6	7	13	9	8	13	6	9	12	8	6	10	10	9	13	NaN	8	8	11	11	11	13	16
BA20191121image0004_V1_5_Stim1_Stim3	single	15	14	9	10	13	15	14	6	9	6	8	15	12	15	15	10	14	9	13	6	9	4	14	7	7	12	8	13	18	9	4	8	12	8	12	8
BA20191121image0004_V1_5_Stim2_Stim3	single	16	13	17	11	19	17	10	11	14	12	7	11	18	13	13	19	12	11	15	13	15	13	7	10	17	15	7	9	11	10	14	18	10	9	7	15	9
BA20191121image0004_V1_50_Stim1_Stim2	intermediate	18	19	16	14	13	8	19	19	20	19	12	9	11	13	18	9	12	15	19	13	21	18	6	7	26	19	12	15	15	19	22	13	8	13
BA20191121image0004_V1_50_Stim1_Stim3	intermediate	34	41	43	22	30	41	40	38	26	22	32	27	31	35	34	28	32	27	40	34	48	35	24	36	36	28	40	33	25	27	36	24	24	31	29	22
BA20191121image0004_V1_50_Stim2_Stim3	intermediate	27	23	21	28	29	33	24	33	31	23	19	35	30	30	20	33	28	38	30	26	29	28	35	26	25	25	27	35	27	25	26	32	24	33	24	24	27
BA20191121image0004_V1_54_Stim1_Stim2	single	33	29	31	34	27	28	34	29	32	41	32	27	28	34	36	24	28	36	25	35	26	38	22	29	43	42	37	30	40	34	38	32	28	35
BA20191121image0004_V1_54_Stim1_Stim3	single	53	48	40	44	38	37	43	34	35	35	38	39	36	40	41	32	37	44	28	40	42	37	26	43	36	46	31	34	51	42	34	37	48	42	34	26
BA20191121image0004_V1_54_Stim2_Stim3	single	50	44	35	50	45	47	44	33	39	42	45	43	40	49	57	43	40	43	36	48	42	56	50	50	44	34	49	37	42	47	48	44	36	47	45	43	44
BA20191121image0004_V1_55_Stim1_Stim3	single	1	0	1	0	1	1	0	1	2	1	2	1	1	2	1	2	1	1	0	2	0	0	1	1	1	0	2	0	3	0	1	2	0	0	1	2
BA20191121image0004_V1_57_Stim1_Stim2	single	5	13	6	8	8	5	13	9	6	11	5	9	6	8	7	10	15	11	8	8	11	11	13	5	15	8	10	7	8	7	9	11	6	6
BA20191121image0004_V1_57_Stim1_Stim3	single	18	22	20	15	15	25	16	16	19	21	15	16	18	18	13	22	18	19	19	14	17	19	15	16	11	24	12	9	18	11	19	17	21	13	17	13
BA20191121image0004_V1_57_Stim2_Stim3	single	21	18	19	18	17	21	18	16	21	21	12	22	13	NaN	18	16	22	13	17	17	23	21	13	14	16	19	22	14	23	19	19	17	12	16	17	14	18
BA20191121image0004_V1_6_Stim2_Stim3	mixture	NaN	0	0	0	0	0	NaN	0	0	0	0	0	0	0	1	0	0	0	0	0	0	0	0	0	0	0	0	0	1	0	1	0	0	0	0	0	0
[truncated: 84 more columns]
