# Supplementary material for: Coordinated multiplexing of information about separate objects in visual cortex
Source: eLife. 2022 Nov 29;11:e76452. doi: 10.7554/eLife.76452 (PMC9708082; doi:10.7554/eLife.76452)
Supplement: Source data 1. — The file and folder names are informative regarding which analyses they relate to. Some analyses are based on multiple runs of the modeling code, with slight variations due to the probabilistic nature of the analysis. [file elife-76452-data1.zip › SourceData2022/correlations_considering_latency/Cohen3_adjacent_V1_30_230_bw20_alpha_selected_origpoi-Bspikes.csv]

BA20191111gabors0002_V1_1_Stim1_Stim2	intermediate	0	0	0	0	0	0	0	0	0	0	0	0	0	0	0	0	0	0	0	0	0	0	0	0	0	0	0	0	0	0	0	0	NaN	0	0	0	0	0	0	0	0	0	0	0	0	0	0	0
BA20191111gabors0002_V1_1_Stim1_Stim3	intermediate	0	0	0	0	0	0	0	0	0	0	0	0	0	0	0	0	0	0	0	0	0	1	0	0	0	0	0	0	0	0	0	0	0	0	0	0	0	0	0	0	0	0	0	0	0	0	0	0
BA20191111gabors0002_V1_27_Stim2_Stim3	mixture	0	3	0	8	12	NaN	2	2	3	2	1	4	0	2	1	5	3	8	0	10	15	0	NaN	0	1	6	4	4	1	9	1	0	0	1	4	3	5	2	0	13	5	2	1	1	1	3	1	3
BA20191111gabors0002_V1_3_Stim1_Stim2	single	24	33	24	27	26	23	25	25	24	26	28	33	26	24	24	31	31	40	30	28	35	31	30	31	27	23	36	32	29	37	28	29	41	39	20	38	34	32	21	38	34	33	28	27	26	33	34	44
BA20191111gabors0002_V1_3_Stim1_Stim3	single	44	40	27	29	32	23	26	32	26	37	25	32	30	30	25	37	40	42	32	27	33	41	40	28	29	34	35	40	45	46	43	39	25	47	43	51	36	38	47	53	34	45	36	30	36	49	37	36
BA20191111gabors0002_V1_3_Stim2_Stim3	single	44	40	27	29	32	23	26	32	26	37	25	32	30	30	25	37	40	42	32	27	33	41	40	28	29	34	35	40	45	46	43	39	25	47	43	51	36	38	47	53	34	45	36	30	36	49	37	36
BA20191111gabors0002_V1_39_Stim1_Stim3	single	17	13	10	19	20	15	10	16	13	11	7	12	10	10	14	14	14	7	12	13	23	11	8	12	5	11	12	9	15	17	8	14	11	14	8	12	9	21	9	11	6	16	11	16	9	11	12	12
BA20191111gabors0002_V1_39_Stim2_Stim3	single	17	13	10	19	20	15	10	16	13	11	7	12	10	10	14	14	14	7	12	13	23	11	8	12	5	11	12	9	15	17	8	14	11	14	8	12	9	21	9	11	6	16	11	16	9	11	12	12
BA20191111gabors0002_V1_4_Stim2_Stim3	single	0	0	0	0	0	0	0	0	NaN	0	0	0	0	0	1	0	0	0	0	0	0	0	0	0	0	0	0	0	0	0	0	0	0	1	0	0	0	0	0	0	0	0	0	0	0	0	0	0
BA20191111gabors0002_V1_42_Stim1_Stim2	intermediate	0	NaN	0	0	0	0	0	0	0	0	0	0	0	0	0	0	0	NaN	0	0	0	0	0	0	0	0	0	0	0	0	0	0	0	0	0	0	0	0	0	0	0	0	NaN	0	0	0	0	0
BA20191111gabors0002_V1_42_Stim1_Stim3	intermediate	0	1	1	0	0	0	2	0	1	0	0	0	0	0	0	0	0	0	4	1	1	0	0	0	1	1	0	0	1	0	1	2	0	0	2	1	0	1	0	0	2	0	1	0	3	0	1	0
BA20191111gabors0002_V1_42_Stim2_Stim3	intermediate	0	1	1	0	0	0	2	0	1	0	0	0	0	0	0	0	0	0	4	1	1	0	0	0	1	1	0	0	1	0	1	2	0	0	2	1	0	1	0	0	2	0	1	0	3	0	1	0
BA20191111gabors0002_V1_44_Stim1_Stim3	single	17	14	20	21	22	14	13	17	11	22	9	6	11	16	21	16	11	13	5	18	19	19	12	14	13	14	10	12	15	13	11	9	23	14	13	12	10	16	10	16	13	12	15	24	21	11	16	12
BA20191111gabors0002_V1_44_Stim2_Stim3	single	17	14	20	21	22	14	13	17	11	22	9	6	11	16	21	16	11	13	5	18	19	19	12	14	13	14	10	12	15	13	11	9	23	14	13	12	10	16	10	16	13	12	15	24	21	11	16	12
BA20191111gabors0002_V1_47_Stim1_Stim3	single	0	0	0	0	0	0	0	0	0	0	0	0	0	0	0	0	0	0	0	0	0	0	0	0	0	0	0	0	0	0	0	0	0	0	0	0	0	0	0	0	0	0	0	0	0	0	0	0
BA20191111gabors0002_V1_48_Stim1_Stim2	single	16	12	17	18	23	16	16	18	11	8	14	19	13	9	15	15	16	20	12	17	17	16	11	13	10	8	15	19	21	13	11	9	14	18	10	15	14	16	14	18	13	21	9	16	13	13	19	18
BA20191111gabors0002_V1_51_Stim2_Stim3	single	14	9	15	13	18	13	9	12	5	12	6	8	6	14	10	8	14	16	11	14	9	16	7	9	7	8	8	12	12	13	15	9	10	13	7	11	11	10	10	9	11	11	9	10	8	8	9	10
BA20191111gabors0002_V1_52_Stim1_Stim2	outside	35	24	40	22	NaN	33	18	29	33	17	22	20	26	27	22	27	34	20	16	24	22	18	25	21	22	28	28	25	26	20	24	32	22	32	31	34	27	20	29	21	23	33	19	27	27	27	34	29
BA20191111gabors0002_V1_52_Stim1_Stim3	outside	34	27	30	24	41	16	16	22	17	25	13	21	14	30	20	28	34	33	13	26	22	24	27	27	15	24	14	18	30	43	25	24	24	21	24	24	23	25	19	21	29	20	27	31	22	19	17	22
BA20191111gabors0002_V1_52_Stim2_Stim3	outside	34	27	30	24	41	16	16	22	17	25	13	21	14	30	20	28	34	33	13	26	22	24	27	27	15	24	14	18	30	43	25	24	24	21	24	24	23	25	19	21	29	20	27	31	22	19	17	22
BA20191111gabors0002_V1_56_Stim1_Stim2	single	3	2	3	2	4	2	1	3	2	0	1	0	2	2	2	0	4	3	2	0	3	1	3	0	0	3	3	0	0	4	2	2	1	5	3	3	4	0	3	0	0	3	3	3	1	1	2	0
BA20191111gabors0002_V1_56_Stim1_Stim3	single	1	4	3	3	3	1	2	0	3	1	1	2	1	2	1	2	5	5	2	4	1	2	3	0	1	2	2	2	1	2	2	0	0	3	2	1	1	1	3	2	0	1	2	3	0	1	0	2
BA20191111gabors0002_V1_57_Stim1_Stim2	intermediate	36	32	42	31	44	30	25	18	26	21	29	20	36	27	30	32	24	21	34	32	27	30	29	35	27	42	23	32	33	34	21	53	28	39	31	NaN	21	26	32	23	29	48	27	38	37	37	24	22
BA20191111gabors0002_V1_57_Stim1_Stim3	intermediate	70	62	70	54	63	38	36	53	69	52	45	54	50	53	57	36	79	62	41	47	58	65	39	42	34	62	47	56	59	78	46	57	53	65	52	47	39	43	74	36	41	44	54	72	60	60	55	66
BA20191111gabors0002_V1_57_Stim2_Stim3	intermediate	70	62	70	54	63	38	36	53	69	52	45	54	50	53	57	36	79	62	41	47	58	65	39	42	34	62	47	56	59	78	46	57	53	65	52	47	39	43	74	36	41	44	54	72	60	60	55	66
BA20191111gabors0002_V1_58_Stim1_Stim2	intermediate	0	0	NaN	0	0	1	0	0	0	0	0	0	0	2	0	0	1	0	0	0	0	0	2	0	0	0	0	0	0	0	0	1	0	1	1	2	1	0	0	0	0	0	0	2	2	0	0	0
BA20191111gabors0002_V1_58_Stim1_Stim3	intermediate	2	3	4	0	0	0	0	0	3	1	0	0	2	1	1	1	0	2	1	0	0	0	2	0	0	1	2	1	2	0	0	1	1	1	1	1	0	0	3	0	1	0	1	0	1	1	2	1
BA20191111gabors0002_V1_58_Stim2_Stim3	intermediate	2	3	4	0	0	0	0	0	3	1	0	0	2	1	1	1	0	2	1	0	0	0	2	0	0	1	2	1	2	0	0	1	1	1	1	1	0	0	3	0	1	0	1	0	1	1	2	1
BA20191111gabors0002_V1_8_Stim1_Stim2	single	0	0	NaN	NaN	NaN	0	NaN	0	0	0	0	0	NaN	0	0	0	NaN	0	0	0	0	0	0	0	0	0	NaN	0	0	0	0	0	0	0	0	0	0	0	0	0	0	0	0	0	0	0	0	0
BA20191111gabors0002_V1_9_Stim1_Stim3	outside	6	11	7	2	7	4	6	8	5	5	13	8	14	15	11	19	7	9	6	11	10	16	9	11	2	8	10	3	6	14	12	5	8	3	7	11	11	9	5	8	12	10	13	11	5	21	4	3
BA20191111gabors0003_V1_3_Stim1_Stim2	single	45	32	28	30	37	22	33	30	44	37	46	32	25	39	41	41	17	34	24	36	23	39	38	24	36	36	38	41	30	36	36	34	49	36	21	45	33	30	35	35	32	38	27	34	27	21	39	40
BA20191111gabors0003_V1_3_Stim1_Stim3	single	40	22	28	29	30	31	28	32	27	37	45	19	31	31	25	34	30	36	27	30	18	29	30	22	42	29	34	39	26	31	30	40	23	41	27	43	24	32	25	28	30	25	36	28	31	33	38	22
BA20191111gabors0003_V1_44_Stim1_Stim3	single	15	13	12	18	11	11	11	8	12	13	13	14	11	14	12	14	15	13	8	13	14	12	7	9	23	10	16	8	12	16	15	8	15	6	16	15	21	17	11	18	NaN	8	9	14	16	20	13	25
BA20191111gabors0003_V1_44_Stim2_Stim3	single	15	13	12	18	11	11	11	8	12	13	13	14	11	14	12	14	15	13	8	13	14	12	7	9	23	10	16	8	12	16	15	8	15	6	16	15	21	17	11	18	NaN	8	9	14	16	20	13	25
BA20191111gabors0003_V1_49_Stim1_Stim2	single	21	18	21	13	17	8	14	20	20	17	13	10	21	13	17	14	12	15	13	19	19	20	20	12	21	13	11	20	16	5	15	16	15	17	14	15	13	19	25	17	13	25	17	15	17	18	15	16
BA20191111gabors0003_V1_49_Stim2_Stim3	single	16	11	9	12	9	10	5	10	6	9	10	18	10	9	9	18	10	10	13	10	8	13	4	10	11	13	10	8	9	7	10	9	11	7	15	11	10	10	16	21	NaN	9	13	18	12	14	11	16
BA20191111gabors0003_V1_55_Stim1_Stim2	intermediate	0	3	2	4	1	4	1	4	3	2	2	4	6	0	3	4	1	2	4	1	4	1	2	3	1	1	1	5	1	2	2	1	0	3	3	6	7	3	2	2	4	2	0	3	0	NaN	2	1
BA20191111gabors0003_V1_55_Stim1_Stim3	intermediate	3	5	5	1	5	4	2	4	NaN	0	0	4	2	2	1	1	3	4	1	1	4	7	1	1	1	1	0	5	3	4	1	2	1	6	4	3	7	2	1	4	0	0	2	3	2	3	6	2
BA20191111gabors0003_V1_56_Stim1_Stim2	mixture	53	41	31	30	32	37	41	24	31	28	28	45	37	29	46	33	36	27	35	24	25	40	33	31	45	21	26	55	28	32	39	31	32	37	26	32	40	44	31	33	35	38	18	39	29	54	28	27
BA20191111gabors0003_V1_56_Stim1_Stim3	mixture	39	42	46	38	46	43	36	41	45	35	48	48	36	41	39	45	53	34	47	42	45	42	49	28	24	33	49	35	24	39	36	30	34	59	33	31	48	39	30	36	57	35	55	44	51	38	45	37
BA20191111gabors0003_V1_56_Stim2_Stim3	mixture	39	42	46	38	46	43	36	41	45	35	48	48	36	41	39	45	53	34	47	42	45	42	49	28	24	33	49	35	24	39	36	30	34	59	33	31	48	39	30	36	57	35	55	44	51	38	45	37
BA20191111gabors0003_V1_57_Stim1_Stim3	intermediate	0	1	0	2	1	0	1	1	0	1	2	0	1	1	0	0	1	1	1	0	0	0	0	1	0	1	0	0	0	1	0	0	0	0	0	0	1	0	0	1	0	0	1	0	0	0	0	0
BA20191111gabors0003_V1_7_Stim1_Stim3	single	32	24	33	25	31	22	24	16	33	26	39	21	21	27	27	34	30	23	29	41	26	24	34	26	19	22	41	42	18	30	27	32	18	22	19	28	30	29	30	22	30	33	44	31	35	25	36	27
BA20191112gabors0001_V1_38_Stim2_Stim3	mixture	17	18	10	9	14	7	7	13	4	15	12	15	8	9	8	7	4	13	4	11	8	13	9	9	10	9	13	9	12	13	8	8	10	16	16	9	14	12	14	11	11	6	17	16	12	9	8	5
BA20191112gabors0001_V1_39_Stim1_Stim3	outside	0	0	0	0	0	NaN	0	0	0	0	0	0	0	0	0	0	0	0	0	0	0	0	0	0	0	0	0	0	0	0	0	0	0	0	0	0	0	0	0	0	0	0	0	0	0	0	0	0
BA20191112gabors0001_V1_40_Stim2_Stim3	outside	63	46	32	37	33	40	42	39	42	36	46	33	30	25	40	42	37	47	37	33	34	44	38	30	38	26	39	36	37	38	35	41	31	33	53	42	34	26	29	34	32	30	41	60	44	41	32	37
BA20191112gabors0001_V1_43_Stim2_Stim3	single	6	11	7	6	6	6	4	6	4	8	7	6	7	3	6	7	7	7	2	7	8	7	5	3	6	8	9	8	10	7	4	1	6	9	11	9	7	4	7	3	4	3	6	11	2	4	4	6
BA20191112gabors0001_V1_45_Stim1_Stim2	single	28	15	18	18	21	17	15	NaN	19	16	15	17	23	31	19	14	17	18	17	16	20	19	17	14	17	13	17	16	15	16	18	25	12	17	14	10	21	12	18	20	14	17	20	23	22	18	17	13
BA20191112gabors0001_V1_45_Stim1_Stim3	single	32	20	17	28	19	25	24	24	19	14	16	25	21	15	27	16	13	26	15	28	24	21	13	14	22	14	21	16	23	19	14	22	14	19	25	21	19	19	14	25	11	17	22	24	14	17	17	20
BA20191112gabors0001_V1_45_Stim2_Stim3	single	32	20	17	28	19	25	24	24	19	14	16	25	21	15	27	16	13	26	15	28	24	21	13	14	22	14	21	16	23	19	14	22	14	19	25	21	19	19	14	25	11	17	22	24	14	17	17	20
BA20191112gabors0001_V1_46_Stim1_Stim3	outside	0	0	0	0	0	NaN	0	0	0	0	0	0	0	0	0	0	0	0	0	0	0	0	0	0	0	0	0	0	0	0	0	0	0	0	NaN	0	0	0	0	0	0	0	0	0	0	0	0	0
BA20191112gabors0001_V1_47_Stim1_Stim3	single	8	10	8	15	8	14	12	15	10	6	14	8	9	12	3	7	13	7	12	8	7	10	11	8	8	8	12	15	13	8	5	7	11	15	10	8	5	9	8	11	10	15	10	19	6	8	4	11
BA20191112gabors0001_V1_47_Stim2_Stim3	single	8	10	8	15	8	14	12	15	10	6	14	8	9	12	3	7	13	7	12	8	7	10	11	8	8	8	12	15	13	8	5	7	11	15	10	8	5	9	8	11	10	15	10	19	6	8	4	11
BA20191112gabors0001_V1_49_Stim1_Stim2	single	21	20	24	42	26	22	17	32	32	17	21	24	19	13	13	36	26	25	22	16	26	33	32	19	22	23	24	25	27	20	25	18	35	16	23	27	28	21	31	16	26	20	24	17	12	34	26	13
BA20191112gabors0001_V1_53_Stim1_Stim2	single	3	4	6	9	8	0	5	3	3	3	3	7	7	2	3	5	3	5	4	4	0	NaN	3	3	3	5	4	1	4	4	2	5	3	3	4	3	5	3	1	2	3	0	4	5	1	3	7	5
BA20191112gabors0001_V1_53_Stim1_Stim3	single	4	4	6	7	2	4	2	3	1	4	1	4	5	3	0	2	3	1	0	2	1	1	2	1	3	0	6	7	4	3	3	2	1	2	2	3	3	3	7	0	1	4	1	3	0	1	4	3
BA20191112gabors0001_V1_55_Stim1_Stim3	single	0	1	0	1	0	0	0	0	0	2	NaN	2	0	0	0	1	0	0	1	0	0	0	0	0	0	0	0	0	0	1	0	1	1	2	NaN	0	0	0	2	0	0	0	0	0	2	0	0	1
BA20191112gabors0001_V1_56_Stim2_Stim3	single	7	7	10	10	7	12	5	7	8	4	12	15	4	7	3	6	4	15	3	7	7	8	7	5	9	7	7	10	6	6	11	6	9	6	4	5	7	7	5	11	13	9	5	13	14	4	12	4
BA20191112gabors0001_V1_7_Stim1_Stim2	single	63	56	64	58	54	51	54	60	50	51	61	68	56	52	57	58	59	53	55	45	54	64	52	49	56	55	54	48	52	65	52	43	51	50	51	44	65	46	48	49	62	51	54	64	55	55	46	46
BA20191112gabors0001_V1_7_Stim1_Stim3	single	30	23	27	20	20	20	18	15	22	21	24	34	31	21	26	30	24	22	24	18	28	24	20	16	29	22	25	17	23	26	31	25	23	17	NaN	15	20	14	34	19	31	23	13	26	36	22	11	15
BA20191112gabors0001_V1_7_Stim2_Stim3	single	30	23	27	20	20	20	18	15	22	21	24	34	31	21	26	30	24	22	24	18	28	24	20	16	29	22	25	17	23	26	31	25	23	17	NaN	15	20	14	34	19	31	23	13	26	36	22	11	15
BA20191112gabors0002_V1_10_Stim1_Stim2	single	1	3	2	2	4	1	4	0	2	2	2	0	0	4	0	3	0	0	0	2	0	1	3	1	2	1	1	3	2	1	2	2	3	3	2	3	2	1	0	4	2	0	2	0	2	2	2	2
BA20191112gabors0002_V1_10_Stim2_Stim3	single	0	0	0	0	0	0	0	0	0	0	0	0	0	0	0	0	0	0	0	0	0	0	0	0	0	0	0	0	0	0	0	NaN	0	0	0	0	0	0	0	0	0	0	NaN	0	0	0	0	0
BA20191112gabors0002_V1_17_Stim1_Stim2	outside	34	30	35	28	25	25	27	19	23	24	27	22	26	25	32	29	20	15	20	23	27	22	30	24	35	28	15	30	24	28	18	23	32	15	30	25	23	32	25	17	24	23	23	26	21	20	27	18
BA20191112gabors0002_V1_17_Stim2_Stim3	outside	15	12	16	11	8	13	19	8	11	12	16	6	8	6	13	NaN	10	7	11	13	12	12	8	5	11	13	8	12	15	17	12	16	20	17	4	10	8	9	11	11	13	11	9	10	12	7	13	15
BA20191112gabors0002_V1_19_Stim1_Stim2	mixture	39	36	26	36	31	37	29	34	26	29	36	23	42	30	26	34	20	23	22	25	31	31	24	25	37	27	27	31	18	34	28	28	35	32	21	35	23	36	28	30	35	27	25	19	32	23	27	36
BA20191112gabors0002_V1_19_Stim1_Stim3	mixture	8	6	7	5	6	5	11	7	6	6	6	4	5	6	2	NaN	11	5	5	8	6	7	3	7	4	8	7	3	4	5	6	NaN	NaN	8	3	4	4	8	9	8	5	7	7	5	5	7	4	5
BA20191112gabors0002_V1_19_Stim2_Stim3	mixture	8	6	7	5	6	5	11	7	6	6	6	4	5	6	2	NaN	11	5	5	8	6	7	3	7	4	8	7	3	4	5	6	NaN	NaN	8	3	4	4	8	9	8	5	7	7	5	5	7	4	5
BA20191112gabors0002_V1_21_Stim1_Stim2	mixture	7	7	5	7	5	7	7	8	5	3	4	5	5	5	4	4	8	5	4	5	5	7	3	4	NaN	2	4	4	5	5	2	4	4	4	1	4	2	5	7	5	3	2	4	4	1	3	2	2
BA20191112gabors0002_V1_21_Stim2_Stim3	mixture	2	2	2	0	0	0	1	0	0	2	0	0	1	1	0	1	0	1	0	0	1	1	0	0	0	0	0	2	0	1	0	3	NaN	0	2	0	1	0	0	2	0	0	0	1	0	0	0	1
BA20191112gabors0002_V1_23_Stim2_Stim3	single	36	22	18	19	17	22	24	13	29	27	22	21	19	29	15	44	16	32	25	22	32	19	27	20	23	39	20	40	21	36	22	21	26	31	25	11	45	12	9	25	17	29	29	32	26	20	21	29
BA20191112gabors0002_V1_26_Stim2_Stim3	mixture	0	0	1	0	4	12	12	0	0	7	0	0	2	14	5	0	0	0	0	0	0	3	0	4	2	6	0	0	2	0	0	12	0	0	0	0	0	0	7	0	0	0	0	0	0	0	5	0
BA20191112gabors0002_V1_29_Stim1_Stim2	mixture	36	26	22	23	25	25	18	27	23	28	21	18	30	30	13	23	26	23	17	12	29	30	22	22	NaN	20	21	27	19	28	27	24	29	24	23	24	21	24	19	28	28	27	22	21	29	20	23	13
BA20191112gabors0002_V1_29_Stim2_Stim3	mixture	14	16	11	6	11	8	12	12	5	15	6	14	10	11	13	NaN	10	17	10	10	13	15	10	11	7	4	10	10	5	9	13	24	NaN	16	5	9	10	8	8	8	9	15	12	10	10	8	21	14
BA20191112gabors0002_V1_31_Stim1_Stim2	single	18	26	14	23	18	16	19	17	22	12	15	11	22	16	16	16	24	12	14	14	12	20	12	20	26	15	13	15	15	21	10	12	19	14	24	15	12	16	11	18	11	16	13	11	15	18	11	11
BA20191112gabors0002_V1_31_Stim2_Stim3	single	9	4	6	5	10	8	10	10	7	7	5	4	7	9	11	NaN	8	7	8	5	6	8	5	6	6	5	9	7	6	8	8	12	18	12	5	2	3	11	9	9	9	9	5	4	10	2	12	14
BA20191112gabors0002_V1_33_Stim1_Stim2	mixture	2	1	2	2	0	0	0	0	2	2	0	0	1	0	1	0	0	3	0	2	1	0	NaN	1	4	1	2	2	2	1	1	0	3	4	NaN	0	1	1	1	1	2	0	2	0	0	1	0	0
BA20191112gabors0002_V1_33_Stim2_Stim3	mixture	0	1	0	0	0	0	0	0	0	0	0	0	0	0	0	0	0	2	0	0	1	1	0	0	0	0	0	0	1	2	2	1	0	0	0	0	1	0	NaN	0	0	0	0	0	0	0	0	0
BA20191112gabors0002_V1_34_Stim2_Stim3	single	0	4	3	5	0	3	4	2	3	1	2	1	1	2	2	1	0	2	1	2	1	2	3	1	1	0	1	1	3	4	0	1	3	4	3	2	2	2	1	0	2	2	2	3	0	0	1	4
BA20191112gabors0002_V1_5_Stim1_Stim3	mixture	8	6	19	6	12	7	8	12	3	11	4	14	11	9	17	NaN	6	4	12	7	5	9	7	7	5	9	5	10	11	8	8	17	21	9	7	15	12	4	8	9	7	11	9	8	14	6	11	9
BA20191112gabors0002_V1_51_Stim2_Stim3	intermediate	16	17	13	19	15	10	12	13	10	12	8	20	7	21	15	NaN	14	15	12	12	19	10	9	16	13	14	17	17	12	17	21	29	NaN	14	8	8	16	21	16	10	19	13	14	13	15	11	18	17
BA20191112gabors0002_V1_56_Stim1_Stim2	mixture	42	48	45	41	37	42	36	42	40	35	32	26	41	44	31	38	32	31	41	30	31	43	31	28	50	33	26	39	32	46	30	29	35	39	29	39	30	27	28	31	40	28	41	32	32	33	28	32
BA20191112gabors0002_V1_56_Stim2_Stim3	mixture	27	19	17	23	18	24	28	15	21	16	15	20	25	20	20	NaN	20	22	18	15	22	19	16	24	10	27	18	24	17	26	19	34	NaN	22	12	8	14	22	17	13	25	15	19	20	16	15	20	23
BA20191118image0001_V1_1_Stim2_Stim3	intermediate	50	41	38	35	33	23	22	29	35	30	32	31	41	41	25	55	37	39	34	33	59	44	47	53	40	50	44	49	40	57	53	44	41	56	46	40	46	43	47	51	55	51	41	39	47	46	46	45
BA20191118image0001_V1_2_Stim1_Stim3	intermediate	32	29	24	27	27	28	34	30	35	24	35	29	29	29	25	35	29	35	20	20	27	28	31	26	26	34	24	38	30	38	34	38	28	31	33	29	37	25	28	35	23	31	24	27	33	25	33	33
BA20191118image0001_V1_2_Stim2_Stim3	intermediate	32	29	24	27	27	28	34	30	35	24	35	29	29	29	25	35	29	35	20	20	27	28	31	26	26	34	24	38	30	38	34	38	28	31	33	29	37	25	28	35	23	31	24	27	33	25	33	33
BA20191118image0001_V1_3_Stim1_Stim3	intermediate	42	24	40	26	19	22	24	26	26	19	29	16	30	22	29	21	26	24	18	25	26	36	30	32	28	24	29	35	31	34	21	26	21	40	27	28	25	36	30	27	28	20	25	25	31	27	28	25
BA20191118image0001_V1_3_Stim2_Stim3	intermediate	42	24	40	26	19	22	24	26	26	19	29	16	30	22	29	21	26	24	18	25	26	36	30	32	28	24	29	35	31	34	21	26	21	40	27	28	25	36	30	27	28	20	25	25	31	27	28	25
BA20191118image0001_V1_35_Stim1_Stim2	intermediate	43	36	44	41	41	29	36	46	29	44	43	27	36	33	37	41	27	44	30	31	34	37	38	30	35	41	39	23	45	34	32	26	35	44	33	34	32	40	36	33	33	32	29	41	33	31	38	42
BA20191118image0001_V1_35_Stim1_Stim3	intermediate	28	27	19	25	18	25	28	19	31	24	26	19	28	27	23	15	24	21	18	16	28	23	27	16	30	16	21	NaN	21	18	14	20	16	20	23	21	14	12	13	10	21	19	9	19	24	17	23	25
BA20191118image0001_V1_35_Stim2_Stim3	intermediate	28	27	19	25	18	25	28	19	31	24	26	19	28	27	23	15	24	21	18	16	28	23	27	16	30	16	21	NaN	21	18	14	20	16	20	23	21	14	12	13	10	21	19	9	19	24	17	23	25
BA20191118image0001_V1_37_Stim1_Stim2	intermediate	56	41	35	35	51	24	36	33	29	38	36	38	34	32	33	47	45	37	42	49	31	23	33	39	36	43	29	37	46	30	32	36	47	29	44	46	35	48	32	29	29	31	41	42	32	38	35	35
BA20191118image0001_V1_39_Stim1_Stim2	intermediate	29	26	27	23	28	15	27	23	15	26	35	28	26	32	25	22	17	21	19	25	21	22	22	26	17	25	23	27	29	21	20	20	17	22	30	23	12	25	18	21	17	21	18	32	26	18	20	23
BA20191118image0001_V1_39_Stim1_Stim3	intermediate	14	17	13	16	8	12	17	14	19	18	9	14	10	12	12	10	15	10	9	8	13	23	14	12	21	11	12	29	9	10	4	12	8	8	13	13	13	5	5	12	11	9	12	11	10	12	9	15
BA20191118image0001_V1_39_Stim2_Stim3	intermediate	14	17	13	16	8	12	17	14	19	18	9	14	10	12	12	10	15	10	9	8	13	23	14	12	21	11	12	29	9	10	4	12	8	8	13	13	13	5	5	12	11	9	12	11	10	12	9	15
BA20191118image0001_V1_4_Stim1_Stim3	single	4	3	0	0	4	0	2	0	2	3	0	0	0	2	2	1	1	2	2	6	1	2	4	0	0	1	1	3	2	2	1	3	1	3	4	2	1	0	2	2	1	3	1	4	3	2	1	2
BA20191118image0001_V1_4_Stim2_Stim3	single	4	3	0	0	4	0	2	0	2	3	0	0	0	2	2	1	1	2	2	6	1	2	4	0	0	1	1	3	2	2	1	3	1	3	4	2	1	0	2	2	1	3	1	4	3	2	1	2
BA20191118image0001_V1_42_Stim1_Stim2	intermediate	27	27	27	21	22	11	25	25	12	19	22	30	30	21	18	18	21	19	11	15	17	19	21	16	19	20	18	17	21	18	14	17	17	23	19	18	20	34	21	13	17	20	15	24	12	20	22	29
BA20191118image0001_V1_42_Stim1_Stim3	intermediate	36	28	31	30	32	23	26	23	32	23	25	26	18	25	26	20	22	29	20	20	23	31	30	21	42	15	23	39	32	24	20	23	20	28	31	29	28	17	30	21	26	35	30	23	23	20	19	26
BA20191118image0001_V1_42_Stim2_Stim3	intermediate	36	28	31	30	32	23	26	23	32	23	25	26	18	25	26	20	22	29	20	20	23	31	30	21	42	15	23	39	32	24	20	23	20	28	31	29	28	17	30	21	26	35	30	23	23	20	19	26
BA20191118image0001_V1_44_Stim1_Stim2	intermediate	33	32	33	25	42	24	41	35	31	33	39	31	28	35	26	21	22	23	28	25	26	22	27	31	28	35	25	24	18	29	24	23	29	32	35	25	31	30	20	15	26	29	22	24	27	23	21	24
BA20191118image0001_V1_44_Stim2_Stim3	intermediate	23	17	15	14	23	21	16	21	26	19	7	19	13	17	16	11	13	11	16	14	25	16	19	12	21	13	11	27	14	17	11	16	13	12	22	16	16	9	17	20	18	11	17	14	16	23	12	21
BA20191118image0001_V1_46_Stim2_Stim3	single	0	0	1	0	0	1	0	0	0	0	0	1	1	0	0	0	0	2	0	1	0	1	0	0	0	1	0	0	0	0	0	0	0	0	1	0	0	0	1	0	0	0	0	0	0	0	1	0
BA20191118image0001_V1_47_Stim1_Stim2	single	28	18	10	15	23	16	9	13	6	12	22	21	10	11	18	12	10	17	10	16	11	7	12	15	19	14	12	17	22	17	17	14	20	13	13	12	17	27	13	14	19	9	14	14	14	13	13	14
BA20191118image0001_V1_47_Stim1_Stim3	single	28	22	15	24	11	13	12	14	20	20	15	19	15	23	17	28	13	24	16	16	17	14	19	15	26	19	15	21	24	16	12	15	17	14	21	14	11	10	17	12	21	14	9	14	25	12	21	25
BA20191118image0001_V1_47_Stim2_Stim3	single	28	22	15	24	11	13	12	14	20	20	15	19	15	23	17	28	13	24	16	16	17	14	19	15	26	19	15	21	24	16	12	15	17	14	21	14	11	10	17	12	21	14	9	14	25	12	21	25
BA20191118image0001_V1_7_Stim1_Stim3	mixture	14	8	9	8	9	2	10	10	7	4	6	4	6	8	5	7	11	6	10	5	15	12	13	6	11	10	13	12	16	15	14	15	10	14	17	19	18	17	12	15	13	6	4	8	8	13	8	6
BA20191118image0001_V1_7_Stim2_Stim3	mixture	14	8	9	8	9	2	10	10	7	4	6	4	6	8	5	7	11	6	10	5	15	12	13	6	11	10	13	12	16	15	14	15	10	14	17	19	18	17	12	15	13	6	4	8	8	13	8	6
BA20191118image0002_V1_13_Stim1_Stim2	single	6	4	7	5	3	8	9	11	9	4	6	6	7	11	7	10	10	7	8	9	10	8	6	4	4	4	5	4	9	2	6	5	6	4	6	5	11	6	6	5	7	8	7	5	9	7	6	5
BA20191118image0002_V1_13_Stim1_Stim3	single	11	15	15	13	8	8	14	10	11	9	16	9	10	10	10	9	11	8	6	10	13	10	11	10	9	11	14	5	14	6	10	8	8	8	8	8	11	10	3	12	10	11	8	5	8	11	8	9
BA20191118image0002_V1_13_Stim2_Stim3	single	11	15	15	13	8	8	14	10	11	9	16	9	10	10	10	9	11	8	6	10	13	10	11	10	9	11	14	5	14	6	10	8	8	8	8	8	11	10	3	12	10	11	8	5	8	11	8	9
BA20191118image0002_V1_17_Stim1_Stim2	single	11	13	10	17	9	13	11	16	9	11	11	14	13	16	10	16	11	10	11	9	10	16	17	12	8	19	14	9	8	19	9	14	9	8	13	9	10	12	10	16	10	5	13	14	8	9	14	12
BA20191118image0002_V1_17_Stim1_Stim3	single	29	19	22	25	23	22	25	22	20	32	30	19	22	23	24	21	26	28	18	26	19	22	19	17	26	21	24	26	25	22	21	19	15	18	19	19	13	23	24	21	23	24	27	11	28	29	15	23
BA20191118image0002_V1_17_Stim2_Stim3	single	29	19	22	25	23	22	25	22	20	32	30	19	22	23	24	21	26	28	18	26	19	22	19	17	26	21	24	26	25	22	21	19	15	18	19	19	13	23	24	21	23	24	27	11	28	29	15	23
BA20191118image0002_V1_19_Stim1_Stim2	intermediate	8	11	5	NaN	17	6	9	9	19	10	11	13	7	11	11	16	9	16	11	5	7	11	6	13	13	11	9	7	11	12	10	8	8	9	17	11	10	10	16	8	8	7	14	7	6	18	8	17
BA20191118image0002_V1_19_Stim1_Stim3	intermediate	32	32	33	23	19	25	27	23	20	26	27	23	19	25	20	27	22	27	26	18	23	33	26	23	30	29	30	21	27	26	16	26	29	32	22	19	25	26	23	27	18	41	30	18	33	27	28	31
BA20191118image0002_V1_19_Stim2_Stim3	intermediate	32	32	33	23	19	25	27	23	20	26	27	23	19	25	20	27	22	27	26	18	23	33	26	23	30	29	30	21	27	26	16	26	29	32	22	19	25	26	23	27	18	41	30	18	33	27	28	31
BA20191118image0002_V1_21_Stim1_Stim2	intermediate	10	13	6	7	7	9	7	9	9	7	1	5	6	15	4	10	5	11	9	3	3	5	8	9	6	5	6	5	6	7	2	6	6	4	12	8	6	3	10	5	3	6	8	4	9	6	9	6
BA20191118image0002_V1_21_Stim1_Stim3	intermediate	27	24	21	26	19	23	20	11	17	19	25	16	19	26	17	19	23	16	16	16	13	23	18	21	26	22	26	22	25	17	15	18	25	26	19	20	15	20	17	18	19	24	20	10	23	23	19	22
BA20191118image0002_V1_21_Stim2_Stim3	intermediate	27	24	21	26	19	23	20	11	17	19	25	16	19	26	17	19	23	16	16	16	13	23	18	21	26	22	26	22	25	17	15	18	25	26	19	20	15	20	17	18	19	24	20	10	23	23	19	22
BA20191118image0002_V1_23_Stim1_Stim2	intermediate	0	4	3	7	3	3	2	4	3	2	4	2	3	5	1	5	5	5	4	3	4	2	4	4	1	6	1	2	3	3	2	0	3	1	3	2	1	1	4	3	5	4	2	1	0	1	1	3
BA20191118image0002_V1_30_Stim2_Stim3	single	25	22	26	23	16	18	18	18	17	20	16	13	16	18	18	20	25	17	19	16	17	18	22	14	13	20	10	18	13	21	15	12	22	18	16	19	19	21	14	20	17	17	19	8	29	13	17	27
BA20191118image0002_V1_31_Stim1_Stim3	single	2	4	6	6	3	1	1	0	1	3	2	2	0	2	0	0	1	2	1	1	0	1	0	0	1	1	1	0	0	0	0	0	2	1	1	1	2	2	1	2	0	1	1	0	0	0	0	2
BA20191118image0002_V1_31_Stim2_Stim3	single	2	4	6	6	3	1	1	0	1	3	2	2	0	2	0	0	1	2	1	1	0	1	0	0	1	1	1	0	0	0	0	0	2	1	1	1	2	2	1	2	0	1	1	0	0	0	0	2
BA20191118image0002_V1_32_Stim1_Stim2	single	9	15	11	20	12	16	11	15	16	7	14	16	12	14	9	7	11	15	8	9	12	12	15	11	7	9	17	10	8	12	6	10	9	15	18	11	6	15	18	13	4	12	11	13	12	17	19	14
BA20191118image0002_V1_32_Stim1_Stim3	single	39	29	34	30	20	32	28	22	29	27	23	18	25	31	34	25	23	26	25	27	23	31	27	19	30	30	24	20	25	27	26	26	26	29	27	26	23	20	17	27	27	28	24	NaN	23	21	25	26
BA20191118image0002_V1_32_Stim2_Stim3	single	39	29	34	30	20	32	28	22	29	27	23	18	25	31	34	25	23	26	25	27	23	31	27	19	30	30	24	20	25	27	26	26	26	29	27	26	23	20	17	27	27	28	24	NaN	23	21	25	26
BA20191118image0002_V1_33_Stim1_Stim2	single	23	24	16	22	23	20	15	15	17	21	22	21	13	22	17	18	21	15	12	17	15	15	20	19	17	14	20	19	24	20	12	20	16	10	21	17	10	18	21	16	8	15	16	16	23	17	23	19
BA20191118image0002_V1_33_Stim1_Stim3	single	20	21	23	23	14	15	10	18	13	15	10	13	24	22	15	20	14	17	14	22	15	18	19	10	20	22	14	22	14	22	13	13	16	13	19	11	16	13	14	21	18	15	15	9	14	18	18	23
BA20191118image0002_V1_33_Stim2_Stim3	single	20	21	23	23	14	15	10	18	13	15	10	13	24	22	15	20	14	17	14	22	15	18	19	10	20	22	14	22	14	22	13	13	16	13	19	11	16	13	14	21	18	15	15	9	14	18	18	23
BA20191118image0002_V1_34_Stim2_Stim3	single	0	0	0	0	0	0	0	0	0	0	0	0	0	0	0	0	0	0	0	NaN	0	0	0	0	0	0	0	0	0	0	0	0	0	0	0	0	0	0	0	0	0	0	0	0	0	0	0	0
BA20191118image0002_V1_39_Stim1_Stim2	outside	28	14	15	17	16	39	19	11	10	22	22	14	13	22	15	20	17	17	19	12	24	10	21	42	14	15	18	16	23	22	21	25	15	13	28	15	32	17	21	11	8	9	10	12	36	27	31	22
BA20191118image0002_V1_39_Stim1_Stim3	outside	29	14	29	11	11	22	8	21	14	15	10	10	11	20	25	14	19	13	10	14	14	22	16	26	17	24	17	14	28	20	12	11	25	26	8	11	20	8	16	16	11	18	21	12	28	23	26	24
BA20191118image0002_V1_44_Stim2_Stim3	single	20	9	21	20	10	11	15	19	11	14	14	14	9	12	9	17	13	8	11	11	8	14	11	12	10	22	13	13	22	16	7	20	26	7	13	12	11	11	16	14	15	21	21	7	19	21	14	17
BA20191118image0002_V1_49_Stim1_Stim2	mixture	13	4	7	5	8	10	12	15	11	6	7	8	10	6	5	14	11	13	13	7	11	11	9	9	7	10	14	8	14	15	8	13	7	9	6	11	18	5	9	10	16	12	7	10	NaN	21	16	12
BA20191118image0002_V1_49_Stim1_Stim3	mixture	10	17	9	11	9	10	7	11	13	11	15	8	10	15	12	4	13	7	9	16	5	11	5	8	15	16	12	11	15	6	11	11	15	9	6	8	5	12	9	13	9	12	11	7	12	20	7	8
BA20191118image0002_V1_5_Stim1_Stim3	intermediate	12	13	18	17	11	15	8	10	14	12	19	8	6	15	11	20	7	11	13	15	13	11	11	13	16	13	15	8	20	15	12	11	20	16	15	12	14	9	16	15	16	13	12	16	11	7	5	13
BA20191118image0002_V1_5_Stim2_Stim3	intermediate	12	13	18	17	11	15	8	10	14	12	19	8	6	15	11	20	7	11	13	15	13	11	11	13	16	13	15	8	20	15	12	11	20	16	15	12	14	9	16	15	16	13	12	16	11	7	5	13
BA20191118image0002_V1_51_Stim1_Stim2	intermediate	11	14	18	17	16	16	14	11	14	12	14	12	12	14	11	16	15	15	18	10	16	9	19	15	12	11	10	12	15	19	10	15	6	9	20	14	17	13	5	7	11	7	11	7	16	18	13	15
BA20191118image0002_V1_52_Stim1_Stim2	single	24	23	16	26	10	17	23	17	21	12	13	11	18	20	16	20	15	13	18	14	9	29	15	17	22	18	17	15	12	21	18	16	25	17	20	22	19	24	25	13	15	20	10	18	24	25	24	22
BA20191118image0002_V1_52_Stim1_Stim3	single	24	27	30	29	24	24	26	15	15	27	18	16	22	21	22	26	28	20	29	27	24	28	32	26	28	27	24	26	26	15	19	21	24	25	32	18	27	21	16	20	18	26	22	20	27	21	26	27
BA20191118image0002_V1_52_Stim2_Stim3	single	24	27	30	29	24	24	26	15	15	27	18	16	22	21	22	26	28	20	29	27	24	28	32	26	28	27	24	26	26	15	19	21	24	25	32	18	27	21	16	20	18	26	22	20	27	21	26	27
BA20191118image0002_V1_55_Stim1_Stim2	intermediate	18	11	5	10	12	11	17	11	11	11	13	12	13	14	12	14	12	8	5	13	12	15	17	13	8	16	5	13	19	16	15	14	8	16	15	9	13	14	11	11	12	13	10	8	16	19	14	9
BA20191118image0002_V1_55_Stim1_Stim3	intermediate	24	19	23	18	15	18	26	15	19	23	22	18	25	26	20	31	22	23	20	23	20	31	17	17	25	26	25	10	25	20	17	14	27	23	28	20	23	18	16	15	19	19	21	15	14	22	20	18
BA20191118image0002_V1_55_Stim2_Stim3	intermediate	24	19	23	18	15	18	26	15	19	23	22	18	25	26	20	31	22	23	20	23	20	31	17	17	25	26	25	10	25	20	17	14	27	23	28	20	23	18	16	15	19	19	21	15	14	22	20	18
BA20191118image0002_V1_57_Stim1_Stim3	intermediate	22	24	31	33	27	18	29	26	29	24	25	22	21	28	24	25	31	19	20	22	15	30	17	26	22	22	24	27	32	25	22	19	21	28	23	16	33	26	16	24	24	33	10	17	22	26	25	24
BA20191118image0002_V1_58_Stim1_Stim3	mixture	2	5	4	6	4	2	4	6	5	10	6	5	4	7	6	6	8	3	7	6	3	5	4	9	6	3	4	6	7	6	2	8	4	5	6	8	5	1	4	3	4	5	4	3	5	8	7	5
BA20191118image0002_V1_9_Stim1_Stim2	single	56	41	45	59	34	58	51	67	52	56	48	44	45	52	56	46	42	43	50	37	49	60	47	44	49	50	46	46	32	57	46	48	43	41	50	43	42	53	55	52	50	53	47	57	48	58	48	62
BA20191118image0002_V1_9_Stim1_Stim3	single	66	67	53	43	39	47	60	53	40	58	45	41	54	47	62	53	42	46	60	58	37	55	62	43	55	59	45	30	61	37	48	48	50	51	51	61	46	49	34	51	59	45	53	NaN	45	50	52	52
BA20191121image0004_V1_13_Stim1_Stim3	single	9	18	15	9	13	7	8	17	7	6	9	13	17	16	12	9	11	14	13	9	10	9	10	8	5	9	10	12	8	5	17	10	16	13	12	14
BA20191121image0004_V1_13_Stim2_Stim3	single	9	18	15	9	13	7	8	17	7	6	9	13	17	16	12	9	11	14	13	9	10	9	10	8	5	9	10	12	8	5	17	10	16	13	12	14
BA20191121image0004_V1_17_Stim1_Stim2	single	14	20	10	12	11	15	11	17	14	10	12	15	15	13	17	10	14	14	11	13	15	16	13	14	10	12	9	17	9	13	11	14	14	10	13	8
BA20191121image0004_V1_17_Stim1_Stim3	single	25	22	23	28	21	25	14	22	24	30	19	26	20	29	31	30	26	24	24	29	22	20	23	28	29	23	25	27	18	26	29	27	24	29	26	16
BA20191121image0004_V1_17_Stim2_Stim3	single	25	22	23	28	21	25	14	22	24	30	19	26	20	29	31	30	26	24	24	29	22	20	23	28	29	23	25	27	18	26	29	27	24	29	26	16
BA20191121image0004_V1_19_Stim1_Stim3	single	33	37	37	27	28	23	24	33	22	29	31	24	21	37	32	30	32	34	27	26	28	30	32	24	25	32	24	18	24	27	34	30	30	33	44	22
BA20191121image0004_V1_23_Stim1_Stim2	mixture	1	1	4	4	2	2	3	3	2	6	1	2	2	3	4	3	3	2	3	2	2	2	1	4	3	9	2	6	1	9	6	3	6	4	1	2
BA20191121image0004_V1_23_Stim1_Stim3	mixture	4	3	0	3	1	3	5	8	0	0	2	2	3	2	2	3	2	2	1	7	6	4	3	4	2	7	2	1	2	5	2	2	3	1	5	0
BA20191121image0004_V1_24_Stim1_Stim2	mixture	26	38	25	32	16	19	21	25	22	32	31	21	24	45	31	17	30	20	24	26	15	19	33	32	29	37	29	50	17	23	14	26	29	26	18	5
BA20191121image0004_V1_24_Stim1_Stim3	mixture	25	25	24	25	23	18	11	29	18	16	26	25	25	21	31	27	34	21	27	18	34	21	31	27	24	35	26	29	20	33	23	18	19	16	30	32
BA20191121image0004_V1_30_Stim1_Stim2	single	7	10	9	9	5	10	11	6	4	7	7	6	6	10	8	6	7	8	8	4	13	5	12	9	8	4	8	12	7	9	7	15	9	10	6	2
BA20191121image0004_V1_30_Stim1_Stim3	single	20	22	17	17	15	14	15	12	12	12	10	15	14	12	12	14	18	16	16	15	12	12	9	13	16	13	8	10	12	24	8	19	10	17	13	12
BA20191121image0004_V1_30_Stim2_Stim3	single	20	22	17	17	15	14	15	12	12	12	10	15	14	12	12	14	18	16	16	15	12	12	9	13	16	13	8	10	12	24	8	19	10	17	13	12
BA20191121image0004_V1_33_Stim2_Stim3	single	28	19	18	17	20	12	8	19	13	15	16	18	13	20	14	17	10	12	22	25	19	13	12	18	13	15	13	12	17	21	16	22	15	11	20	11
BA20191121image0004_V1_34_Stim1_Stim2	single	5	10	9	10	5	5	15	8	8	7	8	4	9	8	10	4	10	7	10	8	10	9	6	8	9	6	4	10	7	8	8	10	14	11	8	2
BA20191121image0004_V1_34_Stim1_Stim3	single	24	20	22	20	21	23	17	26	19	22	19	13	14	15	17	21	14	22	20	25	18	16	26	18	15	13	17	12	14	17	21	14	22	20	17	13
BA20191121image0004_V1_34_Stim2_Stim3	single	24	20	22	20	21	23	17	26	19	22	19	13	14	15	17	21	14	22	20	25	18	16	26	18	15	13	17	12	14	17	21	14	22	20	17	13
BA20191121image0004_V1_35_Stim1_Stim2	single	18	15	10	21	21	19	13	17	15	18	21	23	20	17	14	17	19	13	12	15	13	14	14	19	12	17	14	18	10	19	14	16	18	18	12	NaN
BA20191121image0004_V1_35_Stim1_Stim3	single	13	23	16	15	11	14	14	12	8	12	11	19	17	23	17	25	21	14	19	13	7	24	11	16	15	22	20	16	17	13	21	19	18	14	14	10
BA20191121image0004_V1_37_Stim1_Stim2	single	9	9	5	7	4	4	8	6	5	8	6	5	10	7	5	9	4	5	5	5	8	11	6	4	1	2	6	6	7	3	7	9	7	11	5	3
BA20191121image0004_V1_37_Stim1_Stim3	single	8	13	10	11	11	9	10	9	10	2	8	11	6	15	11	11	11	13	4	11	9	6	14	10	9	13	8	13	10	8	9	13	16	15	6	7
BA20191121image0004_V1_37_Stim2_Stim3	single	8	13	10	11	11	9	10	9	10	2	8	11	6	15	11	11	11	13	4	11	9	6	14	10	9	13	8	13	10	8	9	13	16	15	6	7
BA20191121image0004_V1_41_Stim1_Stim2	single	17	20	14	7	7	10	17	12	7	8	21	7	15	11	10	27	16	7	14	12	21	5	11	7	16	12	11	20	8	10	14	15	7	16	9	27
BA20191121image0004_V1_41_Stim1_Stim3	single	11	25	19	9	14	15	10	12	24	7	10	15	17	14	16	21	11	12	14	14	6	15	17	10	9	15	7	15	12	13	21	14	8	11	11	14
BA20191121image0004_V1_47_Stim1_Stim2	mixture	12	15	10	10	12	9	18	4	8	5	10	9	12	5	NaN	10	10	15	11	9	15	9	13	12	12	14	5	17	14	6	9	10	16	15	9	15
BA20191121image0004_V1_47_Stim2_Stim3	mixture	7	17	9	5	12	8	5	4	NaN	1	3	4	6	8	14	11	10	6	7	6	4	6	12	13	6	10	7	9	4	8	6	8	3	8	9	13
BA20191121image0004_V1_5_Stim1_Stim3	single	18	12	12	10	17	13	13	10	13	13	11	16	7	16	13	13	16	16	15	10	13	14	7	12	13	14	10	16	4	12	13	9	7	14	21	5
BA20191121image0004_V1_5_Stim2_Stim3	single	18	12	12	10	17	13	13	10	13	13	11	16	7	16	13	13	16	16	15	10	13	14	7	12	13	14	10	16	4	12	13	9	7	14	21	5
BA20191121image0004_V1_50_Stim1_Stim2	intermediate	13	19	13	23	13	20	18	20	12	20	22	13	23	23	18	19	19	14	13	17	23	17	9	19	14	25	11	18	14	25	11	24	20	18	22	4
BA20191121image0004_V1_50_Stim1_Stim3	intermediate	35	48	34	41	44	26	31	29	35	22	42	38	31	39	34	34	31	33	27	29	40	38	37	32	30	37	37	44	26	37	36	25	33	30	30	22
BA20191121image0004_V1_50_Stim2_Stim3	intermediate	35	48	34	41	44	26	31	29	35	22	42	38	31	39	34	34	31	33	27	29	40	38	37	32	30	37	37	44	26	37	36	25	33	30	30	22
BA20191121image0004_V1_54_Stim1_Stim2	single	37	40	32	27	30	28	34	31	28	26	27	46	38	39	27	34	29	26	38	27	35	35	36	41	37	36	35	39	28	29	32	37	33	37	35	21
BA20191121image0004_V1_54_Stim1_Stim3	single	51	43	36	41	41	46	39	44	38	40	40	47	36	58	45	42	40	45	42	33	45	52	37	39	37	42	42	44	39	50	54	36	37	32	41	42
BA20191121image0004_V1_54_Stim2_Stim3	single	51	43	36	41	41	46	39	44	38	40	40	47	36	58	45	42	40	45	42	33	45	52	37	39	37	42	42	44	39	50	54	36	37	32	41	42
BA20191121image0004_V1_55_Stim1_Stim3	single	0	NaN	0	0	0	0	1	0	0	1	2	1	2	2	1	0	0	2	0	1	0	1	0	0	3	2	2	2	0	0	3	0	1	0	1	0
BA20191121image0004_V1_57_Stim1_Stim2	single	15	15	10	16	12	9	12	18	8	12	15	10	16	10	11	7	8	8	12	6	10	15	8	9	10	11	9	14	6	8	6	11	8	5	13	8
BA20191121image0004_V1_57_Stim1_Stim3	single	25	20	10	20	17	11	21	18	19	25	14	20	18	26	21	20	19	24	21	16	19	22	12	18	18	21	21	18	14	18	16	7	18	22	17	19
BA20191121image0004_V1_57_Stim2_Stim3	single	25	20	10	20	17	11	21	18	19	25	14	20	18	26	21	20	19	24	21	16	19	22	12	18	18	21	21	18	14	18	16	7	18	22	17	19
BA20191121image0004_V1_6_Stim2_Stim3	mixture	0	0	1	1	0	0	1	0	1	1	1	0	2	NaN	1	0	0	0	1	0	0	0	0	0	0	0	0	0	1	0	0	1	0	0	0	0
[truncated: 88 more columns]
