# Supplementary material for: Coordinated multiplexing of information about separate objects in visual cortex
Source: eLife. 2022 Nov 29;11:e76452. doi: 10.7554/eLife.76452 (PMC9708082; doi:10.7554/eLife.76452)
Supplement: Source data 1. — The file and folder names are informative regarding which analyses they relate to. Some analyses are based on multiple runs of the modeling code, with slight variations due to the probabilistic nature of the analysis. [file elife-76452-data1.zip › SourceData2022/correlations_considering_latency/Cohen3_adjacent_V4_50_250_bw20_alpha-Bspikes-correlations-sameordiff.csv]

exp_title	cell1	cell1_type	cell2	cell2_type	correlation	pvalue	comparison	first_pref	second_pref
BA20191111gabors0002_V4_Stim1_Stim2	1	single	2	single	0.042017	0.6571384	1	1	1
BA20191111gabors0002_V4_Stim1_Stim2	1	single	37	single	0.264485	0.004642464	2	1	2
BA20191111gabors0002_V4_Stim1_Stim2	1	single	38	single	0.05483	0.56407	2	1	2
BA20191111gabors0002_V4_Stim1_Stim2	1	single	39	single	-0.03041	0.7480708	2	1	2
BA20191111gabors0002_V4_Stim1_Stim2	1	single	40	single	-0.047377	0.6166812	1	1	1
BA20191111gabors0002_V4_Stim1_Stim2	1	single	43	outside	0.139311	0.1393377	2	1	2
BA20191111gabors0002_V4_Stim1_Stim2	1	single	44	single	0.110566	0.2458211	2	1	2
BA20191111gabors0002_V4_Stim1_Stim2	1	single	45	single	0.003344	0.9718348	1	1	1
BA20191111gabors0002_V4_Stim1_Stim2	1	single	47	intermediate	0.097871	0.3046032	2	1	2
BA20191111gabors0002_V4_Stim1_Stim2	1	single	48	intermediate	0.133991	0.1570988	2	1	2
BA20191111gabors0002_V4_Stim1_Stim2	1	single	49	single	0.19551	0.03710294	2	1	2
BA20191111gabors0002_V4_Stim1_Stim2	1	single	5	single	0.433919	1.413842e-06	1	1	1
BA20191111gabors0002_V4_Stim1_Stim2	1	single	50	single	0.14059	0.1357068	2	1	2
BA20191111gabors0002_V4_Stim1_Stim2	1	single	51	intermediate	0.169711	0.07232704	2	1	2
BA20191111gabors0002_V4_Stim1_Stim2	1	single	52	mixture	-0.002786	0.9765274	2	1	2
BA20191111gabors0002_V4_Stim1_Stim2	1	single	53	intermediate	-0.117782	0.2120109	2	1	2
BA20191111gabors0002_V4_Stim1_Stim2	1	single	54	single	0.008355	0.9300107	1	1	1
BA20191111gabors0002_V4_Stim1_Stim2	1	single	58	intermediate	-0.162256	0.08597407	1	1	1
BA20191111gabors0002_V4_Stim1_Stim2	1	single	59	outside	0.232918	0.01263569	2	1	2
BA20191111gabors0002_V4_Stim1_Stim2	1	single	62	single	0.165741	0.07801248	2	1	2
BA20191111gabors0002_V4_Stim1_Stim2	1	single	63	intermediate	0.073696	0.4420777	2	1	2
BA20191111gabors0002_V4_Stim1_Stim2	1	single	64	single	0.190584	0.04224357	2	1	2
BA20191111gabors0002_V4_Stim1_Stim2	2	single	37	single	0.171701	0.06775286	2	1	2
BA20191111gabors0002_V4_Stim1_Stim2	2	single	38	single	0.048758	0.6064383	2	1	2
BA20191111gabors0002_V4_Stim1_Stim2	2	single	39	single	-0.018395	0.8452947	2	1	2
BA20191111gabors0002_V4_Stim1_Stim2	2	single	40	single	0.190357	0.04157719	1	1	1
BA20191111gabors0002_V4_Stim1_Stim2	2	single	43	outside	-0.059928	0.5246415	2	1	2
BA20191111gabors0002_V4_Stim1_Stim2	2	single	44	single	0.123235	0.1934639	2	1	2
BA20191111gabors0002_V4_Stim1_Stim2	2	single	45	single	-0.053268	0.571805	1	1	1
BA20191111gabors0002_V4_Stim1_Stim2	2	single	47	intermediate	0.160382	0.08971026	2	1	2
BA20191111gabors0002_V4_Stim1_Stim2	2	single	48	intermediate	0.097931	0.2999272	2	1	2
BA20191111gabors0002_V4_Stim1_Stim2	2	single	49	single	-0.104974	0.2642026	2	1	2
BA20191111gabors0002_V4_Stim1_Stim2	2	single	5	single	-0.035406	0.7071729	1	1	1
BA20191111gabors0002_V4_Stim1_Stim2	2	single	50	single	0.233701	0.01194738	2	1	2
BA20191111gabors0002_V4_Stim1_Stim2	2	single	51	intermediate	0.067071	0.4783049	2	1	2
BA20191111gabors0002_V4_Stim1_Stim2	2	single	52	mixture	-0.009149	0.9226959	2	1	2
BA20191111gabors0002_V4_Stim1_Stim2	2	single	53	intermediate	-0.048657	0.6055813	2	1	2
BA20191111gabors0002_V4_Stim1_Stim2	2	single	54	single	0.008496	0.9285178	1	1	1
BA20191111gabors0002_V4_Stim1_Stim2	2	single	58	intermediate	-0.117192	0.2143261	1	1	1
BA20191111gabors0002_V4_Stim1_Stim2	2	single	59	outside	-0.036477	0.6987395	2	1	2
BA20191111gabors0002_V4_Stim1_Stim2	2	single	62	single	-0.066016	0.4833204	2	1	2
BA20191111gabors0002_V4_Stim1_Stim2	2	single	63	intermediate	-0.093493	0.3268471	2	1	2
BA20191111gabors0002_V4_Stim1_Stim2	2	single	64	single	0.019155	0.8389875	2	1	2
BA20191111gabors0002_V4_Stim1_Stim2	37	single	38	single	0.044987	0.6361112	1	2	2
BA20191111gabors0002_V4_Stim1_Stim2	37	single	39	single	-0.295608	0.001407438	1	2	2
BA20191111gabors0002_V4_Stim1_Stim2	37	single	40	single	-0.009829	0.9173383	2	2	1
BA20191111gabors0002_V4_Stim1_Stim2	37	single	43	outside	0.234451	0.01204698	1	2	2
BA20191111gabors0002_V4_Stim1_Stim2	37	single	44	single	0.021788	0.8196266	1	2	2
BA20191111gabors0002_V4_Stim1_Stim2	37	single	45	single	-0.109602	0.2457105	2	2	1
BA20191111gabors0002_V4_Stim1_Stim2	37	single	47	intermediate	0.173665	0.0670671	1	2	2
BA20191111gabors0002_V4_Stim1_Stim2	37	single	48	intermediate	0.15948	0.09155279	1	2	2
BA20191111gabors0002_V4_Stim1_Stim2	37	single	49	single	-0.04778	0.6136889	1	2	2
BA20191111gabors0002_V4_Stim1_Stim2	37	single	5	single	0.263714	0.004582137	2	2	1
BA20191111gabors0002_V4_Stim1_Stim2	37	single	50	single	0.091864	0.3310064	1	2	2
BA20191111gabors0002_V4_Stim1_Stim2	37	single	51	intermediate	0.258058	0.005787308	1	2	2
BA20191111gabors0002_V4_Stim1_Stim2	37	single	52	mixture	0.026566	0.7790389	1	2	2
BA20191111gabors0002_V4_Stim1_Stim2	37	single	53	intermediate	-0.110877	0.2402279	1	2	2
BA20191111gabors0002_V4_Stim1_Stim2	37	single	54	single	0.137018	0.1478505	2	2	1
BA20191111gabors0002_V4_Stim1_Stim2	37	single	58	intermediate	0.024363	0.797841	2	2	1
BA20191111gabors0002_V4_Stim1_Stim2	37	single	59	outside	0.139442	0.1389616	1	2	2
BA20191111gabors0002_V4_Stim1_Stim2	37	single	62	single	0.087835	0.3527409	1	2	2
BA20191111gabors0002_V4_Stim1_Stim2	37	single	63	intermediate	-0.032344	0.7361202	1	2	2
BA20191111gabors0002_V4_Stim1_Stim2	37	single	64	single	0.204626	0.02896968	1	2	2
BA20191111gabors0002_V4_Stim1_Stim2	38	single	39	single	0.007564	0.9363391	1	2	2
BA20191111gabors0002_V4_Stim1_Stim2	38	single	40	single	0.068705	0.4676313	2	2	1
BA20191111gabors0002_V4_Stim1_Stim2	38	single	43	outside	0.275912	0.002964744	1	2	2
BA20191111gabors0002_V4_Stim1_Stim2	38	single	44	single	0.210486	0.02590683	1	2	2
BA20191111gabors0002_V4_Stim1_Stim2	38	single	45	single	0.206126	0.02778906	2	2	1
BA20191111gabors0002_V4_Stim1_Stim2	38	single	47	intermediate	-0.023778	0.8034737	1	2	2
BA20191111gabors0002_V4_Stim1_Stim2	38	single	48	intermediate	0.191672	0.04106017	1	2	2
BA20191111gabors0002_V4_Stim1_Stim2	38	single	49	single	-0.010483	0.9118575	1	2	2
BA20191111gabors0002_V4_Stim1_Stim2	38	single	5	single	0.132684	0.15934	2	2	1
BA20191111gabors0002_V4_Stim1_Stim2	38	single	50	single	-0.005907	0.9502642	1	2	2
BA20191111gabors0002_V4_Stim1_Stim2	38	single	51	intermediate	-0.0035	0.970655	1	2	2
BA20191111gabors0002_V4_Stim1_Stim2	38	single	52	mixture	0.207569	0.02669149	1	2	2
BA20191111gabors0002_V4_Stim1_Stim2	38	single	53	intermediate	0.220145	0.01859482	1	2	2
BA20191111gabors0002_V4_Stim1_Stim2	38	single	54	single	0.102572	0.2774958	2	2	1
BA20191111gabors0002_V4_Stim1_Stim2	38	single	58	intermediate	-0.131059	0.1664617	2	2	1
BA20191111gabors0002_V4_Stim1_Stim2	38	single	59	outside	0.094938	0.3150103	1	2	2
BA20191111gabors0002_V4_Stim1_Stim2	38	single	62	single	0.320341	0.0005115356	1	2	2
BA20191111gabors0002_V4_Stim1_Stim2	38	single	63	intermediate	-0.047987	0.6169776	1	2	2
BA20191111gabors0002_V4_Stim1_Stim2	38	single	64	single	0.075848	0.4225144	1	2	2
BA20191111gabors0002_V4_Stim1_Stim2	39	single	40	single	0.163983	0.07991305	2	2	1
BA20191111gabors0002_V4_Stim1_Stim2	39	single	43	outside	-0.192458	0.03933747	1	2	2
BA20191111gabors0002_V4_Stim1_Stim2	39	single	44	single	-0.1276	0.1780329	1	2	2
BA20191111gabors0002_V4_Stim1_Stim2	39	single	45	single	0.105418	0.2621774	2	2	1
BA20191111gabors0002_V4_Stim1_Stim2	39	single	47	intermediate	0.120905	0.202085	1	2	2
BA20191111gabors0002_V4_Stim1_Stim2	39	single	48	intermediate	0.05174	0.5845813	1	2	2
BA20191111gabors0002_V4_Stim1_Stim2	39	single	49	single	0.10046	0.2854078	1	2	2
BA20191111gabors0002_V4_Stim1_Stim2	39	single	5	single	-0.030285	0.7479836	2	2	1
BA20191111gabors0002_V4_Stim1_Stim2	39	single	50	single	-0.06274	0.5053375	1	2	2
BA20191111gabors0002_V4_Stim1_Stim2	39	single	51	intermediate	-0.081537	0.3884572	1	2	2
BA20191111gabors0002_V4_Stim1_Stim2	39	single	52	mixture	0.045338	0.6304208	1	2	2
BA20191111gabors0002_V4_Stim1_Stim2	39	single	53	intermediate	0.167914	0.07285114	1	2	2
BA20191111gabors0002_V4_Stim1_Stim2	39	single	54	single	0.061613	0.5149061	2	2	1
BA20191111gabors0002_V4_Stim1_Stim2	39	single	58	intermediate	-0.01411	0.8815534	2	2	1
BA20191111gabors0002_V4_Stim1_Stim2	39	single	59	outside	-0.142085	0.1298379	1	2	2
BA20191111gabors0002_V4_Stim1_Stim2	39	single	62	single	-0.117828	0.2097917	1	2	2
BA20191111gabors0002_V4_Stim1_Stim2	39	single	63	intermediate	0.138317	0.1458372	1	2	2
BA20191111gabors0002_V4_Stim1_Stim2	39	single	64	single	0.000927	0.9921509	1	2	2
BA20191111gabors0002_V4_Stim1_Stim2	40	single	43	outside	-0.087783	0.3508794	2	1	2
BA20191111gabors0002_V4_Stim1_Stim2	40	single	44	single	-0.02883	0.7617946	2	1	2
BA20191111gabors0002_V4_Stim1_Stim2	40	single	45	single	-0.027805	0.7680166	1	1	1
BA20191111gabors0002_V4_Stim1_Stim2	40	single	47	intermediate	0.121588	0.1995313	2	1	2
BA20191111gabors0002_V4_Stim1_Stim2	40	single	48	intermediate	0.068361	0.4698651	2	1	2
BA20191111gabors0002_V4_Stim1_Stim2	40	single	49	single	0.024406	0.7957125	2	1	2
BA20191111gabors0002_V4_Stim1_Stim2	40	single	5	single	-0.014825	0.8750476	1	1	1
BA20191111gabors0002_V4_Stim1_Stim2	40	single	50	single	0.067534	0.4732942	2	1	2
BA20191111gabors0002_V4_Stim1_Stim2	40	single	51	intermediate	-0.029755	0.7533191	2	1	2
BA20191111gabors0002_V4_Stim1_Stim2	40	single	52	mixture	0.15647	0.09493411	2	1	2
BA20191111gabors0002_V4_Stim1_Stim2	40	single	53	intermediate	0.128988	0.1694807	2	1	2
BA20191111gabors0002_V4_Stim1_Stim2	40	single	54	single	0.229261	0.01414209	1	1	1
BA20191111gabors0002_V4_Stim1_Stim2	40	single	58	intermediate	-0.038995	0.6803945	1	1	1
BA20191111gabors0002_V4_Stim1_Stim2	40	single	59	outside	-0.185548	0.0471092	2	1	2
BA20191111gabors0002_V4_Stim1_Stim2	40	single	62	single	-0.128665	0.1705592	2	1	2
BA20191111gabors0002_V4_Stim1_Stim2	40	single	63	intermediate	-0.038634	0.6858994	2	1	2
BA20191111gabors0002_V4_Stim1_Stim2	40	single	64	single	0.028062	0.765932	2	1	2
BA20191111gabors0002_V4_Stim1_Stim2	43	outside	44	single	-0.045106	0.6352197	1	2	2
BA20191111gabors0002_V4_Stim1_Stim2	43	outside	45	single	-0.127836	0.1733535	2	2	1
BA20191111gabors0002_V4_Stim1_Stim2	43	outside	47	intermediate	0.0611	0.520302	1	2	2
BA20191111gabors0002_V4_Stim1_Stim2	43	outside	48	intermediate	0.238584	0.01057803	1	2	2
BA20191111gabors0002_V4_Stim1_Stim2	43	outside	49	single	0.006705	0.9433053	1	2	2
BA20191111gabors0002_V4_Stim1_Stim2	43	outside	5	single	0.378706	3.001557e-05	2	2	1
BA20191111gabors0002_V4_Stim1_Stim2	43	outside	50	single	0.176231	0.05956584	1	2	2
BA20191111gabors0002_V4_Stim1_Stim2	43	outside	51	intermediate	0.189357	0.04361237	1	2	2
BA20191111gabors0002_V4_Stim1_Stim2	43	outside	52	mixture	-0.023623	0.8021233	1	2	2
BA20191111gabors0002_V4_Stim1_Stim2	43	outside	53	intermediate	0.021396	0.8204528	1	2	2
BA20191111gabors0002_V4_Stim1_Stim2	43	outside	54	single	0.046329	0.6245097	2	2	1
BA20191111gabors0002_V4_Stim1_Stim2	43	outside	58	intermediate	-0.046259	0.62503	2	2	1
BA20191111gabors0002_V4_Stim1_Stim2	43	outside	59	outside	0.355772	9.539743e-05	1	2	2
BA20191111gabors0002_V4_Stim1_Stim2	43	outside	62	single	0.544116	3.280071e-10	1	2	2
BA20191111gabors0002_V4_Stim1_Stim2	43	outside	63	intermediate	0.116768	0.220164	1	2	2
BA20191111gabors0002_V4_Stim1_Stim2	43	outside	64	single	0.303045	0.0009945567	1	2	2
BA20191111gabors0002_V4_Stim1_Stim2	44	single	45	single	0.06304	0.507117	2	2	1
BA20191111gabors0002_V4_Stim1_Stim2	44	single	47	intermediate	-0.024746	0.7965597	1	2	2
BA20191111gabors0002_V4_Stim1_Stim2	44	single	48	intermediate	0.03146	0.7419409	1	2	2
BA20191111gabors0002_V4_Stim1_Stim2	44	single	49	single	0.107418	0.2574431	1	2	2
BA20191111gabors0002_V4_Stim1_Stim2	44	single	5	single	0.052175	0.5831157	2	2	1
BA20191111gabors0002_V4_Stim1_Stim2	44	single	50	single	0.210088	0.02552128	1	2	2
BA20191111gabors0002_V4_Stim1_Stim2	44	single	51	intermediate	0.03261	0.7328528	1	2	2
BA20191111gabors0002_V4_Stim1_Stim2	44	single	52	mixture	-0.055886	0.5565778	1	2	2
BA20191111gabors0002_V4_Stim1_Stim2	44	single	53	intermediate	-0.072109	0.4478566	1	2	2
BA20191111gabors0002_V4_Stim1_Stim2	44	single	54	single	0.015613	0.870211	2	2	1
BA20191111gabors0002_V4_Stim1_Stim2	44	single	58	intermediate	-0.082259	0.3885554	2	2	1
BA20191111gabors0002_V4_Stim1_Stim2	44	single	59	outside	0.00569	0.9523013	1	2	2
BA20191111gabors0002_V4_Stim1_Stim2	44	single	62	single	0.035064	0.7123445	1	2	2
BA20191111gabors0002_V4_Stim1_Stim2	44	single	63	intermediate	-0.077355	0.4218323	1	2	2
BA20191111gabors0002_V4_Stim1_Stim2	44	single	64	single	0.042365	0.6559334	1	2	2
BA20191111gabors0002_V4_Stim1_Stim2	45	single	47	intermediate	0.004268	0.9642144	2	1	2
BA20191111gabors0002_V4_Stim1_Stim2	45	single	48	intermediate	-0.115066	0.2228147	2	1	2
BA20191111gabors0002_V4_Stim1_Stim2	45	single	49	single	0.093872	0.3183433	2	1	2
BA20191111gabors0002_V4_Stim1_Stim2	45	single	5	single	0.133411	0.1551989	1	1	1
BA20191111gabors0002_V4_Stim1_Stim2	45	single	50	single	-0.207351	0.02618052	2	1	2
BA20191111gabors0002_V4_Stim1_Stim2	45	single	51	intermediate	-0.144041	0.1262718	2	1	2
BA20191111gabors0002_V4_Stim1_Stim2	45	single	52	mixture	0.042416	0.6526403	2	1	2
BA20191111gabors0002_V4_Stim1_Stim2	45	single	53	intermediate	0.071797	0.4457583	2	1	2
BA20191111gabors0002_V4_Stim1_Stim2	45	single	54	single	0.052062	0.582242	1	1	1
BA20191111gabors0002_V4_Stim1_Stim2	45	single	58	intermediate	-0.099622	0.2916178	1	1	1
BA20191111gabors0002_V4_Stim1_Stim2	45	single	59	outside	0.01799	0.8486633	2	1	2
BA20191111gabors0002_V4_Stim1_Stim2	45	single	62	single	0.056876	0.5460086	2	1	2
BA20191111gabors0002_V4_Stim1_Stim2	45	single	63	intermediate	-0.031218	0.743856	2	1	2
BA20191111gabors0002_V4_Stim1_Stim2	45	single	64	single	0.112218	0.232467	2	1	2
BA20191111gabors0002_V4_Stim1_Stim2	47	intermediate	48	intermediate	0.156361	0.09969231	1	2	2
BA20191111gabors0002_V4_Stim1_Stim2	47	intermediate	49	single	-0.021057	0.8248002	1	2	2
BA20191111gabors0002_V4_Stim1_Stim2	47	intermediate	5	single	0.122669	0.1955307	2	2	1
BA20191111gabors0002_V4_Stim1_Stim2	47	intermediate	50	single	0.091016	0.3376855	1	2	2
BA20191111gabors0002_V4_Stim1_Stim2	47	intermediate	51	intermediate	-0.071033	0.456724	1	2	2
BA20191111gabors0002_V4_Stim1_Stim2	47	intermediate	52	mixture	0.107786	0.2558069	1	2	2
BA20191111gabors0002_V4_Stim1_Stim2	47	intermediate	53	intermediate	0.006407	0.9463034	1	2	2
BA20191111gabors0002_V4_Stim1_Stim2	47	intermediate	54	single	-0.103288	0.2784828	2	2	1
BA20191111gabors0002_V4_Stim1_Stim2	47	intermediate	58	intermediate	-0.036505	0.7023651	2	2	1
BA20191111gabors0002_V4_Stim1_Stim2	47	intermediate	59	outside	0.000732	0.9938581	1	2	2
BA20191111gabors0002_V4_Stim1_Stim2	47	intermediate	62	single	0.05163	0.5870649	1	2	2
BA20191111gabors0002_V4_Stim1_Stim2	47	intermediate	63	intermediate	-0.066346	0.4910427	1	2	2
BA20191111gabors0002_V4_Stim1_Stim2	47	intermediate	64	single	0.099009	0.2967912	1	2	2
BA20191111gabors0002_V4_Stim1_Stim2	48	intermediate	49	single	-0.041163	0.6636813	1	2	2
BA20191111gabors0002_V4_Stim1_Stim2	48	intermediate	5	single	0.130491	0.166411	2	2	1
BA20191111gabors0002_V4_Stim1_Stim2	48	intermediate	50	single	0.126334	0.1804439	1	2	2
BA20191111gabors0002_V4_Stim1_Stim2	48	intermediate	51	intermediate	0.080383	0.3973583	1	2	2
BA20191111gabors0002_V4_Stim1_Stim2	48	intermediate	52	mixture	0.137385	0.1449441	1	2	2
BA20191111gabors0002_V4_Stim1_Stim2	48	intermediate	53	intermediate	0.00266	0.9775914	1	2	2
BA20191111gabors0002_V4_Stim1_Stim2	48	intermediate	54	single	0.118616	0.2087704	2	2	1
BA20191111gabors0002_V4_Stim1_Stim2	48	intermediate	58	intermediate	-0.103949	0.2732195	2	2	1
BA20191111gabors0002_V4_Stim1_Stim2	48	intermediate	59	outside	-0.004632	0.9609871	1	2	2
BA20191111gabors0002_V4_Stim1_Stim2	48	intermediate	62	single	0.126223	0.1808299	1	2	2
BA20191111gabors0002_V4_Stim1_Stim2	48	intermediate	63	intermediate	-0.052005	0.5877659	1	2	2
BA20191111gabors0002_V4_Stim1_Stim2	48	intermediate	64	single	0.188483	0.0446111	1	2	2
BA20191111gabors0002_V4_Stim1_Stim2	49	single	5	single	0.105228	0.2630417	2	2	1
BA20191111gabors0002_V4_Stim1_Stim2	49	single	50	single	-0.024696	0.7933384	1	2	2
BA20191111gabors0002_V4_Stim1_Stim2	49	single	51	intermediate	0.176688	0.06003417	1	2	2
BA20191111gabors0002_V4_Stim1_Stim2	49	single	52	mixture	0.031125	0.741236	1	2	2
BA20191111gabors0002_V4_Stim1_Stim2	49	single	53	intermediate	-0.142756	0.1280178	1	2	2
BA20191111gabors0002_V4_Stim1_Stim2	49	single	54	single	0.05549	0.5576124	2	2	1
BA20191111gabors0002_V4_Stim1_Stim2	49	single	58	intermediate	0.034758	0.7135182	2	2	1
BA20191111gabors0002_V4_Stim1_Stim2	49	single	59	outside	0.106822	0.2558419	1	2	2
BA20191111gabors0002_V4_Stim1_Stim2	49	single	62	single	0.097687	0.2989803	1	2	2
BA20191111gabors0002_V4_Stim1_Stim2	49	single	63	intermediate	-0.069576	0.4660349	1	2	2
BA20191111gabors0002_V4_Stim1_Stim2	49	single	64	single	0.313482	0.0006462929	1	2	2
BA20191111gabors0002_V4_Stim1_Stim2	5	single	50	single	0.151734	0.1054961	2	1	2
BA20191111gabors0002_V4_Stim1_Stim2	5	single	51	intermediate	0.153552	0.1028681	2	1	2
BA20191111gabors0002_V4_Stim1_Stim2	5	single	52	mixture	0.033346	0.7235003	2	1	2
BA20191111gabors0002_V4_Stim1_Stim2	5	single	53	intermediate	0.02541	0.787501	2	1	2
BA20191111gabors0002_V4_Stim1_Stim2	5	single	54	single	0.119723	0.2045235	1	1	1
BA20191111gabors0002_V4_Stim1_Stim2	5	single	58	intermediate	-0.07646	0.4187718	1	1	1
BA20191111gabors0002_V4_Stim1_Stim2	5	single	59	outside	0.325888	0.0003792399	2	1	2
BA20191111gabors0002_V4_Stim1_Stim2	5	single	62	single	0.367417	5.361463e-05	2	1	2
BA20191111gabors0002_V4_Stim1_Stim2	5	single	63	intermediate	0.010054	0.9162052	2	1	2
BA20191111gabors0002_V4_Stim1_Stim2	5	single	64	single	0.207771	0.02587186	2	1	2
BA20191111gabors0002_V4_Stim1_Stim2	50	single	51	intermediate	0.036914	0.6965973	1	2	2
BA20191111gabors0002_V4_Stim1_Stim2	50	single	52	mixture	0.043212	0.6465599	1	2	2
BA20191111gabors0002_V4_Stim1_Stim2	50	single	53	intermediate	0.018556	0.8439581	1	2	2
BA20191111gabors0002_V4_Stim1_Stim2	50	single	54	single	-0.06772	0.4740528	2	2	1
BA20191111gabors0002_V4_Stim1_Stim2	50	single	58	intermediate	0.055033	0.560864	2	2	1
BA20191111gabors0002_V4_Stim1_Stim2	50	single	59	outside	0.055969	0.5524375	1	2	2
BA20191111gabors0002_V4_Stim1_Stim2	50	single	62	single	0.042358	0.6530893	1	2	2
BA20191111gabors0002_V4_Stim1_Stim2	50	single	63	intermediate	-0.014589	0.8786533	1	2	2
BA20191111gabors0002_V4_Stim1_Stim2	50	single	64	single	0.122505	0.1921358	1	2	2
BA20191111gabors0002_V4_Stim1_Stim2	51	intermediate	52	mixture	0.012119	0.8981731	1	2	2
BA20191111gabors0002_V4_Stim1_Stim2	51	intermediate	53	intermediate	-0.030725	0.7455468	1	2	2
BA20191111gabors0002_V4_Stim1_Stim2	51	intermediate	54	single	-0.011328	0.9052067	2	2	1
BA20191111gabors0002_V4_Stim1_Stim2	51	intermediate	58	intermediate	0.01028	0.9139439	2	2	1
BA20191111gabors0002_V4_Stim1_Stim2	51	intermediate	59	outside	0.002457	0.9793013	1	2	2
BA20191111gabors0002_V4_Stim1_Stim2	51	intermediate	62	single	0.224267	0.0164502	1	2	2
BA20191111gabors0002_V4_Stim1_Stim2	51	intermediate	63	intermediate	-0.120897	0.2062491	1	2	2
BA20191111gabors0002_V4_Stim1_Stim2	51	intermediate	64	single	0.230148	0.01376317	1	2	2
BA20191111gabors0002_V4_Stim1_Stim2	52	mixture	53	intermediate	0.380127	2.786015e-05	1	2	2
BA20191111gabors0002_V4_Stim1_Stim2	52	mixture	54	single	0.134345	0.1541358	2	2	1
BA20191111gabors0002_V4_Stim1_Stim2	52	mixture	58	intermediate	0.060886	0.519891	2	2	1
BA20191111gabors0002_V4_Stim1_Stim2	52	mixture	59	outside	-0.031207	0.7405833	1	2	2
BA20191111gabors0002_V4_Stim1_Stim2	52	mixture	62	single	-0.001029	0.9912902	1	2	2
BA20191111gabors0002_V4_Stim1_Stim2	52	mixture	63	intermediate	-0.003912	0.9673505	1	2	2
BA20191111gabors0002_V4_Stim1_Stim2	52	mixture	64	single	0.076714	0.4151435	1	2	2
BA20191111gabors0002_V4_Stim1_Stim2	53	intermediate	54	single	0.029706	0.7537145	2	2	1
BA20191111gabors0002_V4_Stim1_Stim2	53	intermediate	58	intermediate	-0.034362	0.7166438	2	2	1
BA20191111gabors0002_V4_Stim1_Stim2	53	intermediate	59	outside	0.010794	0.9088511	1	2	2
BA20191111gabors0002_V4_Stim1_Stim2	53	intermediate	62	single	-0.126193	0.1789931	1	2	2
BA20191111gabors0002_V4_Stim1_Stim2	53	intermediate	63	intermediate	0.041425	0.6645271	1	2	2
BA20191111gabors0002_V4_Stim1_Stim2	53	intermediate	64	single	-0.098503	0.2949437	1	2	2
BA20191111gabors0002_V4_Stim1_Stim2	54	single	58	intermediate	-0.013836	0.8843536	1	1	1
BA20191111gabors0002_V4_Stim1_Stim2	54	single	59	outside	-0.004025	0.9661011	2	1	2
BA20191111gabors0002_V4_Stim1_Stim2	54	single	62	single	-0.039933	0.6731461	2	1	2
BA20191111gabors0002_V4_Stim1_Stim2	54	single	63	intermediate	0.020801	0.8284435	2	1	2
BA20191111gabors0002_V4_Stim1_Stim2	54	single	64	single	0.109223	0.2473581	2	1	2
BA20191111gabors0002_V4_Stim1_Stim2	58	intermediate	59	outside	0.119564	0.2051274	2	1	2
BA20191111gabors0002_V4_Stim1_Stim2	58	intermediate	62	single	0.034783	0.7133205	2	1	2
BA20191111gabors0002_V4_Stim1_Stim2	58	intermediate	63	intermediate	-0.147506	0.1223608	2	1	2
BA20191111gabors0002_V4_Stim1_Stim2	58	intermediate	64	single	0.177958	0.0581879	2	1	2
BA20191111gabors0002_V4_Stim1_Stim2	59	outside	62	single	0.223013	0.01658997	1	2	2
BA20191111gabors0002_V4_Stim1_Stim2	59	outside	63	intermediate	-0.057229	0.548937	1	2	2
BA20191111gabors0002_V4_Stim1_Stim2	59	outside	64	single	0.245434	0.008198073	1	2	2
BA20191111gabors0002_V4_Stim1_Stim2	62	single	63	intermediate	-0.152853	0.1076227	1	2	2
BA20191111gabors0002_V4_Stim1_Stim2	62	single	64	single	0.25674	0.005610044	1	2	2
BA20191111gabors0002_V4_Stim1_Stim2	63	intermediate	64	single	-0.138716	0.1446683	1	2	2
BA20191111gabors0002_V4_Stim1_Stim3	1	single	2	single	0.056898	0.5423061	1	1	1
BA20191111gabors0002_V4_Stim1_Stim3	1	single	3	single	0.030275	0.7459117	1	1	1
BA20191111gabors0002_V4_Stim1_Stim3	1	single	38	single	0.140847	0.1298483	1	1	1
BA20191111gabors0002_V4_Stim1_Stim3	1	single	40	single	0.018127	0.846191	2	1	2
BA20191111gabors0002_V4_Stim1_Stim3	1	single	41	outside	0.078882	0.3978893	2	1	2
BA20191111gabors0002_V4_Stim1_Stim3	1	single	42	single	0.065129	0.4853917	2	1	2
BA20191111gabors0002_V4_Stim1_Stim3	1	single	45	single	0.282703	0.002012923	1	1	1
BA20191111gabors0002_V4_Stim1_Stim3	1	single	47	intermediate	0.086948	0.3533693	2	1	2
BA20191111gabors0002_V4_Stim1_Stim3	1	single	48	intermediate	-0.020942	0.8226647	2	1	2
BA20191111gabors0002_V4_Stim1_Stim3	1	single	49	single	0.033657	0.718661	2	1	2
BA20191111gabors0002_V4_Stim1_Stim3	1	single	5	single	0.208804	0.02386656	1	1	1
BA20191111gabors0002_V4_Stim1_Stim3	1	single	51	intermediate	0.138312	0.1369712	2	1	2
BA20191111gabors0002_V4_Stim1_Stim3	1	single	52	mixture	0.107454	0.250922	2	1	2
BA20191111gabors0002_V4_Stim1_Stim3	1	single	55	outside	0.120636	0.1951116	2	1	2
BA20191111gabors0002_V4_Stim1_Stim3	1	single	58	intermediate	0.029589	0.7525354	1	1	1
BA20191111gabors0002_V4_Stim1_Stim3	1	single	59	outside	0.194506	0.03560323	2	1	2
BA20191111gabors0002_V4_Stim1_Stim3	1	single	61	intermediate	-0.028178	0.7629722	1	1	1
BA20191111gabors0002_V4_Stim1_Stim3	1	single	62	single	0.150199	0.1075482	2	1	2
BA20191111gabors0002_V4_Stim1_Stim3	2	single	3	single	0.126167	0.1752658	1	1	1
BA20191111gabors0002_V4_Stim1_Stim3	2	single	38	single	0.0279	0.7652413	1	1	1
BA20191111gabors0002_V4_Stim1_Stim3	2	single	40	single	-0.10124	0.2753404	2	1	2
BA20191111gabors0002_V4_Stim1_Stim3	2	single	41	outside	0.081165	0.3843315	2	1	2
BA20191111gabors0002_V4_Stim1_Stim3	2	single	42	single	-0.001233	0.9894758	2	1	2
BA20191111gabors0002_V4_Stim1_Stim3	2	single	45	single	0.074708	0.4234019	1	1	1
BA20191111gabors0002_V4_Stim1_Stim3	2	single	47	intermediate	0.035795	0.701614	2	1	2
BA20191111gabors0002_V4_Stim1_Stim3	2	single	48	intermediate	0.026805	0.7742087	2	1	2
BA20191111gabors0002_V4_Stim1_Stim3	2	single	49	single	0.092155	0.3230487	2	1	2
BA20191111gabors0002_V4_Stim1_Stim3	2	single	5	single	0.051456	0.5816519	1	1	1
BA20191111gabors0002_V4_Stim1_Stim3	2	single	51	intermediate	-0.097887	0.2937353	2	1	2
BA20191111gabors0002_V4_Stim1_Stim3	2	single	52	mixture	0.036019	0.6998352	2	1	2
BA20191111gabors0002_V4_Stim1_Stim3	2	single	55	outside	0.002429	0.9792667	2	1	2
BA20191111gabors0002_V4_Stim1_Stim3	2	single	58	intermediate	-0.030867	0.7411155	1	1	1
BA20191111gabors0002_V4_Stim1_Stim3	2	single	59	outside	0.056736	0.543458	2	1	2
BA20191111gabors0002_V4_Stim1_Stim3	2	single	61	intermediate	-0.065721	0.4814292	1	1	1
BA20191111gabors0002_V4_Stim1_Stim3	2	single	62	single	0.004597	0.9609421	2	1	2
BA20191111gabors0002_V4_Stim1_Stim3	3	single	38	single	0.302687	0.0009096256	1	1	1
BA20191111gabors0002_V4_Stim1_Stim3	3	single	40	single	-0.179671	0.05257722	2	1	2
BA20191111gabors0002_V4_Stim1_Stim3	3	single	41	outside	0.041869	0.6539995	2	1	2
BA20191111gabors0002_V4_Stim1_Stim3	3	single	42	single	-0.048173	0.6060106	2	1	2
BA20191111gabors0002_V4_Stim1_Stim3	3	single	45	single	0.153648	0.09813821	1	1	1
BA20191111gabors0002_V4_Stim1_Stim3	3	single	47	intermediate	0.118823	0.2039382	2	1	2
BA20191111gabors0002_V4_Stim1_Stim3	3	single	48	intermediate	0.063477	0.4965555	2	1	2
BA20191111gabors0002_V4_Stim1_Stim3	3	single	49	single	-0.042067	0.6524636	2	1	2
BA20191111gabors0002_V4_Stim1_Stim3	3	single	5	single	0.173939	0.0607152	1	1	1
BA20191111gabors0002_V4_Stim1_Stim3	3	single	51	intermediate	-0.165371	0.07477535	2	1	2
BA20191111gabors0002_V4_Stim1_Stim3	3	single	52	mixture	-0.045668	0.6264061	2	1	2
BA20191111gabors0002_V4_Stim1_Stim3	3	single	55	outside	0.287034	0.001702726	2	1	2
BA20191111gabors0002_V4_Stim1_Stim3	3	single	58	intermediate	0.015498	0.8688496	1	1	1
BA20191111gabors0002_V4_Stim1_Stim3	3	single	59	outside	0.074153	0.4268611	2	1	2
BA20191111gabors0002_V4_Stim1_Stim3	3	single	61	intermediate	0.067136	0.4720175	1	1	1
BA20191111gabors0002_V4_Stim1_Stim3	3	single	62	single	0.159593	0.0870357	2	1	2
BA20191111gabors0002_V4_Stim1_Stim3	38	single	40	single	0.029916	0.7488261	2	1	2
BA20191111gabors0002_V4_Stim1_Stim3	38	single	41	outside	0.356554	7.953113e-05	2	1	2
BA20191111gabors0002_V4_Stim1_Stim3	38	single	42	single	0.035628	0.7029355	2	1	2
BA20191111gabors0002_V4_Stim1_Stim3	38	single	45	single	0.174653	0.05964881	1	1	1
BA20191111gabors0002_V4_Stim1_Stim3	38	single	47	intermediate	0.21259	0.0219565	2	1	2
BA20191111gabors0002_V4_Stim1_Stim3	38	single	48	intermediate	0.045239	0.628153	2	1	2
BA20191111gabors0002_V4_Stim1_Stim3	38	single	49	single	0.171862	0.06390731	2	1	2
BA20191111gabors0002_V4_Stim1_Stim3	38	single	5	single	0.249269	0.0067236	1	1	1
BA20191111gabors0002_V4_Stim1_Stim3	38	single	51	intermediate	0.062614	0.5024381	2	1	2
BA20191111gabors0002_V4_Stim1_Stim3	38	single	52	mixture	-0.017149	0.8550191	2	1	2
BA20191111gabors0002_V4_Stim1_Stim3	38	single	55	outside	0.380948	2.262737e-05	2	1	2
BA20191111gabors0002_V4_Stim1_Stim3	38	single	58	intermediate	0.020173	0.8298167	1	1	1
BA20191111gabors0002_V4_Stim1_Stim3	38	single	59	outside	0.302146	0.0009301273	2	1	2
BA20191111gabors0002_V4_Stim1_Stim3	38	single	61	intermediate	-0.030323	0.7455207	1	1	1
BA20191111gabors0002_V4_Stim1_Stim3	38	single	62	single	0.291174	0.0015187	2	1	2
BA20191111gabors0002_V4_Stim1_Stim3	40	single	41	outside	0.028283	0.7621189	1	2	2
BA20191111gabors0002_V4_Stim1_Stim3	40	single	42	single	-0.291282	0.001441274	1	2	2
BA20191111gabors0002_V4_Stim1_Stim3	40	single	45	single	-0.12747	0.1708135	2	2	1
BA20191111gabors0002_V4_Stim1_Stim3	40	single	47	intermediate	0.298094	0.001097332	1	2	2
BA20191111gabors0002_V4_Stim1_Stim3	40	single	48	intermediate	0.197216	0.03306524	1	2	2
BA20191111gabors0002_V4_Stim1_Stim3	40	single	49	single	0.042583	0.6484876	1	2	2
BA20191111gabors0002_V4_Stim1_Stim3	40	single	5	single	-0.013178	0.8878578	2	2	1
BA20191111gabors0002_V4_Stim1_Stim3	40	single	51	intermediate	0.110792	0.234363	1	2	2
BA20191111gabors0002_V4_Stim1_Stim3	40	single	52	mixture	-0.0475	0.6110608	1	2	2
BA20191111gabors0002_V4_Stim1_Stim3	40	single	55	outside	-0.139771	0.1328364	1	2	2
BA20191111gabors0002_V4_Stim1_Stim3	40	single	58	intermediate	-0.128767	0.1664683	2	2	1
BA20191111gabors0002_V4_Stim1_Stim3	40	single	59	outside	0.051953	0.5780075	1	2	2
BA20191111gabors0002_V4_Stim1_Stim3	40	single	61	intermediate	-0.118698	0.2024342	2	2	1
BA20191111gabors0002_V4_Stim1_Stim3	40	single	62	single	0.082919	0.3762016	1	2	2
BA20191111gabors0002_V4_Stim1_Stim3	41	outside	42	single	0.06274	0.5015743	1	2	2
BA20191111gabors0002_V4_Stim1_Stim3	41	outside	45	single	0.05186	0.5786874	2	2	1
BA20191111gabors0002_V4_Stim1_Stim3	41	outside	47	intermediate	0.268638	0.003547983	1	2	2
BA20191111gabors0002_V4_Stim1_Stim3	41	outside	48	intermediate	0.212676	0.02132701	1	2	2
BA20191111gabors0002_V4_Stim1_Stim3	41	outside	49	single	0.123887	0.1832597	1	2	2
BA20191111gabors0002_V4_Stim1_Stim3	41	outside	5	single	0.238057	0.009749181	2	2	1
BA20191111gabors0002_V4_Stim1_Stim3	41	outside	51	intermediate	0.133456	0.1514372	1	2	2
BA20191111gabors0002_V4_Stim1_Stim3	41	outside	52	mixture	0.03845	0.681966	1	2	2
BA20191111gabors0002_V4_Stim1_Stim3	41	outside	55	outside	0.250629	0.00642033	1	2	2
BA20191111gabors0002_V4_Stim1_Stim3	41	outside	58	intermediate	0.032693	0.7275417	2	2	1
BA20191111gabors0002_V4_Stim1_Stim3	41	outside	59	outside	0.192252	0.03783801	1	2	2
BA20191111gabors0002_V4_Stim1_Stim3	41	outside	61	intermediate	0.004596	0.9607765	2	2	1
BA20191111gabors0002_V4_Stim1_Stim3	41	outside	62	single	0.320687	0.0004486575	1	2	2
BA20191111gabors0002_V4_Stim1_Stim3	42	single	45	single	-0.04258	0.648506	2	2	1
BA20191111gabors0002_V4_Stim1_Stim3	42	single	47	intermediate	-0.006292	0.9465528	1	2	2
BA20191111gabors0002_V4_Stim1_Stim3	42	single	48	intermediate	-0.088843	0.3408198	1	2	2
BA20191111gabors0002_V4_Stim1_Stim3	42	single	49	single	-0.103815	0.2653275	1	2	2
BA20191111gabors0002_V4_Stim1_Stim3	42	single	5	single	-0.131557	0.1573953	2	2	1
BA20191111gabors0002_V4_Stim1_Stim3	42	single	51	intermediate	0.044497	0.6338069	1	2	2
BA20191111gabors0002_V4_Stim1_Stim3	42	single	52	mixture	-0.12024	0.1985567	1	2	2
BA20191111gabors0002_V4_Stim1_Stim3	42	single	55	outside	-0.068758	0.461356	1	2	2
BA20191111gabors0002_V4_Stim1_Stim3	42	single	58	intermediate	-0.026018	0.7816014	2	2	1
BA20191111gabors0002_V4_Stim1_Stim3	42	single	59	outside	0.082212	0.3782057	1	2	2
BA20191111gabors0002_V4_Stim1_Stim3	42	single	61	intermediate	-0.020431	0.8269236	2	2	1
BA20191111gabors0002_V4_Stim1_Stim3	42	single	62	single	-0.075522	0.4203937	1	2	2
BA20191111gabors0002_V4_Stim1_Stim3	45	single	47	intermediate	-0.123337	0.1871571	2	1	2
BA20191111gabors0002_V4_Stim1_Stim3	45	single	48	intermediate	0.038841	0.6775739	2	1	2
BA20191111gabors0002_V4_Stim1_Stim3	45	single	49	single	-0.024719	0.7913586	2	1	2
BA20191111gabors0002_V4_Stim1_Stim3	45	single	5	single	0.27676	0.002521857	1	1	1
BA20191111gabors0002_V4_Stim1_Stim3	45	single	51	intermediate	0.183813	0.04727462	2	1	2
BA20191111gabors0002_V4_Stim1_Stim3	45	single	52	mixture	0.04478	0.6331424	2	1	2
BA20191111gabors0002_V4_Stim1_Stim3	45	single	55	outside	0.360384	6.572004e-05	2	1	2
BA20191111gabors0002_V4_Stim1_Stim3	45	single	58	intermediate	0.082954	0.3760002	1	1	1
BA20191111gabors0002_V4_Stim1_Stim3	45	single	59	outside	0.228061	0.01339661	2	1	2
BA20191111gabors0002_V4_Stim1_Stim3	45	single	61	intermediate	0.085538	0.359151	1	1	1
BA20191111gabors0002_V4_Stim1_Stim3	45	single	62	single	-0.047988	0.6089731	2	1	2
BA20191111gabors0002_V4_Stim1_Stim3	47	intermediate	48	intermediate	0.402672	7.42386e-06	1	2	2
BA20191111gabors0002_V4_Stim1_Stim3	47	intermediate	49	single	0.002639	0.9775695	1	2	2
BA20191111gabors0002_V4_Stim1_Stim3	47	intermediate	5	single	0.220411	0.01742988	2	2	1
BA20191111gabors0002_V4_Stim1_Stim3	47	intermediate	51	intermediate	-0.17149	0.06567177	1	2	2
BA20191111gabors0002_V4_Stim1_Stim3	47	intermediate	52	mixture	-0.042518	0.6504213	1	2	2
BA20191111gabors0002_V4_Stim1_Stim3	47	intermediate	55	outside	NaN	NaN	1	2	2
BA20191111gabors0002_V4_Stim1_Stim3	47	intermediate	58	intermediate	-0.00108	0.9908188	2	2	1
BA20191111gabors0002_V4_Stim1_Stim3	47	intermediate	59	outside	0.237252	0.01033741	1	2	2
BA20191111gabors0002_V4_Stim1_Stim3	47	intermediate	61	intermediate	-0.091199	0.3302392	2	2	1
BA20191111gabors0002_V4_Stim1_Stim3	47	intermediate	62	single	0.282653	0.002110395	1	2	2
BA20191111gabors0002_V4_Stim1_Stim3	48	intermediate	49	single	-0.160609	0.08365653	1	2	2
BA20191111gabors0002_V4_Stim1_Stim3	48	intermediate	5	single	0.256742	0.005201731	2	2	1
BA20191111gabors0002_V4_Stim1_Stim3	48	intermediate	51	intermediate	0.041417	0.6574927	1	2	2
BA20191111gabors0002_V4_Stim1_Stim3	48	intermediate	52	mixture	-0.053639	0.5674154	1	2	2
BA20191111gabors0002_V4_Stim1_Stim3	48	intermediate	55	outside	0.1553	0.09453378	1	2	2
BA20191111gabors0002_V4_Stim1_Stim3	48	intermediate	58	intermediate	-0.069872	0.4560885	2	2	1
BA20191111gabors0002_V4_Stim1_Stim3	48	intermediate	59	outside	0.253969	0.00572629	1	2	2
BA20191111gabors0002_V4_Stim1_Stim3	48	intermediate	61	intermediate	0.054898	0.5566148	2	2	1
BA20191111gabors0002_V4_Stim1_Stim3	48	intermediate	62	single	0.078897	0.3998693	1	2	2
BA20191111gabors0002_V4_Stim1_Stim3	49	single	5	single	0.099903	0.2838575	2	2	1
BA20191111gabors0002_V4_Stim1_Stim3	49	single	51	intermediate	0.020939	0.8226942	1	2	2
BA20191111gabors0002_V4_Stim1_Stim3	49	single	52	mixture	-0.014087	0.880696	1	2	2
BA20191111gabors0002_V4_Stim1_Stim3	49	single	55	outside	0.144177	0.1209294	1	2	2
BA20191111gabors0002_V4_Stim1_Stim3	49	single	58	intermediate	0.037472	0.6896276	2	2	1
BA20191111gabors0002_V4_Stim1_Stim3	49	single	59	outside	0.005442	0.9535674	1	2	2
BA20191111gabors0002_V4_Stim1_Stim3	49	single	61	intermediate	0.008485	0.9276567	2	2	1
BA20191111gabors0002_V4_Stim1_Stim3	49	single	62	single	0.075793	0.4187251	1	2	2
BA20191111gabors0002_V4_Stim1_Stim3	5	single	51	intermediate	0.25361	0.005797524	2	1	2
BA20191111gabors0002_V4_Stim1_Stim3	5	single	52	mixture	0.030939	0.7416288	2	1	2
BA20191111gabors0002_V4_Stim1_Stim3	5	single	55	outside	0.259197	0.004773388	2	1	2
BA20191111gabors0002_V4_Stim1_Stim3	5	single	58	intermediate	0.027049	0.7731765	1	1	1
BA20191111gabors0002_V4_Stim1_Stim3	5	single	59	outside	0.332746	0.0002467764	2	1	2
BA20191111gabors0002_V4_Stim1_Stim3	5	single	61	intermediate	0.004766	0.959328	1	1	1
BA20191111gabors0002_V4_Stim1_Stim3	5	single	62	single	0.338848	0.0001986915	2	1	2
BA20191111gabors0002_V4_Stim1_Stim3	51	intermediate	52	mixture	0.021885	0.8156172	1	2	2
BA20191111gabors0002_V4_Stim1_Stim3	51	intermediate	55	outside	-0.018049	0.8468384	1	2	2
BA20191111gabors0002_V4_Stim1_Stim3	51	intermediate	58	intermediate	0.009964	0.9154615	2	2	1
BA20191111gabors0002_V4_Stim1_Stim3	51	intermediate	59	outside	0.14418	0.1209228	1	2	2
BA20191111gabors0002_V4_Stim1_Stim3	51	intermediate	61	intermediate	0.082209	0.3782234	2	2	1
BA20191111gabors0002_V4_Stim1_Stim3	51	intermediate	62	single	0.036174	0.6998601	1	2	2
BA20191111gabors0002_V4_Stim1_Stim3	52	mixture	55	outside	0.067041	0.4745842	1	2	2
BA20191111gabors0002_V4_Stim1_Stim3	52	mixture	58	intermediate	0.020143	0.8300669	2	2	1
BA20191111gabors0002_V4_Stim1_Stim3	52	mixture	59	outside	-0.155246	0.09610322	1	2	2
BA20191111gabors0002_V4_Stim1_Stim3	52	mixture	61	intermediate	0.102185	0.2750484	2	2	1
BA20191111gabors0002_V4_Stim1_Stim3	52	mixture	62	single	0.06775	0.4718744	1	2	2
BA20191111gabors0002_V4_Stim1_Stim3	55	outside	58	intermediate	-0.003313	0.9718474	2	2	1
BA20191111gabors0002_V4_Stim1_Stim3	55	outside	59	outside	0.135779	0.1443802	1	2	2
BA20191111gabors0002_V4_Stim1_Stim3	55	outside	61	intermediate	0.233277	0.01136704	2	2	1
BA20191111gabors0002_V4_Stim1_Stim3	55	outside	62	single	NaN	NaN	1	2	2
BA20191111gabors0002_V4_Stim1_Stim3	58	intermediate	59	outside	0.117677	0.2083645	2	1	2
BA20191111gabors0002_V4_Stim1_Stim3	58	intermediate	61	intermediate	-0.034813	0.710637	1	1	1
BA20191111gabors0002_V4_Stim1_Stim3	58	intermediate	62	single	0.103599	0.2705465	2	1	2
BA20191111gabors0002_V4_Stim1_Stim3	59	outside	61	intermediate	-0.046766	0.6165851	2	2	1
BA20191111gabors0002_V4_Stim1_Stim3	59	outside	62	single	0.257958	0.005178946	1	2	2
BA20191111gabors0002_V4_Stim1_Stim3	61	intermediate	62	single	-0.13456	0.1498341	2	1	2
BA20191111gabors0002_V4_Stim2_Stim3	1	single	2	single	0.056898	0.5423061	1	2	2
BA20191111gabors0002_V4_Stim2_Stim3	1	single	3	single	0.030275	0.7459117	2	2	1
BA20191111gabors0002_V4_Stim2_Stim3	1	single	37	single	0.113784	0.2218879	2	2	1
BA20191111gabors0002_V4_Stim2_Stim3	1	single	38	single	0.140847	0.1298483	2	2	1
BA20191111gabors0002_V4_Stim2_Stim3	1	single	39	single	0.144411	0.1203212	2	2	1
BA20191111gabors0002_V4_Stim2_Stim3	1	single	40	single	0.018127	0.846191	1	2	2
BA20191111gabors0002_V4_Stim2_Stim3	1	single	41	outside	0.078882	0.3978893	1	2	2
BA20191111gabors0002_V4_Stim2_Stim3	1	single	42	single	0.065129	0.4853917	1	2	2
BA20191111gabors0002_V4_Stim2_Stim3	1	single	43	outside	0.25588	0.005359939	2	2	1
BA20191111gabors0002_V4_Stim2_Stim3	1	single	44	single	0.092595	0.3207338	2	2	1
BA20191111gabors0002_V4_Stim2_Stim3	1	single	45	single	0.282703	0.002012923	1	2	2
BA20191111gabors0002_V4_Stim2_Stim3	1	single	47	intermediate	0.086948	0.3533693	1	2	2
BA20191111gabors0002_V4_Stim2_Stim3	1	single	49	single	0.033657	0.718661	2	2	1
BA20191111gabors0002_V4_Stim2_Stim3	1	single	5	single	0.208804	0.02386656	2	2	1
BA20191111gabors0002_V4_Stim2_Stim3	1	single	50	single	0.212118	0.02167799	2	2	1
BA20191111gabors0002_V4_Stim2_Stim3	1	single	53	intermediate	0.151038	0.1040503	2	2	1
BA20191111gabors0002_V4_Stim2_Stim3	1	single	54	single	0.063308	0.4977058	1	2	2
BA20191111gabors0002_V4_Stim2_Stim3	1	single	55	outside	0.120636	0.1951116	1	2	2
BA20191111gabors0002_V4_Stim2_Stim3	1	single	58	intermediate	0.029589	0.7525354	1	2	2
BA20191111gabors0002_V4_Stim2_Stim3	1	single	59	outside	0.194506	0.03560323	2	2	1
BA20191111gabors0002_V4_Stim2_Stim3	1	single	6	outside	0.150865	0.1044525	1	2	2
BA20191111gabors0002_V4_Stim2_Stim3	1	single	62	single	0.150199	0.1075482	2	2	1
BA20191111gabors0002_V4_Stim2_Stim3	1	single	64	single	0.162441	0.08014458	2	2	1
BA20191111gabors0002_V4_Stim2_Stim3	2	single	3	single	0.126167	0.1752658	2	2	1
BA20191111gabors0002_V4_Stim2_Stim3	2	single	37	single	0	1	2	2	1
BA20191111gabors0002_V4_Stim2_Stim3	2	single	38	single	0.0279	0.7652413	2	2	1
BA20191111gabors0002_V4_Stim2_Stim3	2	single	39	single	-0.054463	0.5597515	2	2	1
BA20191111gabors0002_V4_Stim2_Stim3	2	single	40	single	-0.10124	0.2753404	1	2	2
BA20191111gabors0002_V4_Stim2_Stim3	2	single	41	outside	0.081165	0.3843315	1	2	2
BA20191111gabors0002_V4_Stim2_Stim3	2	single	42	single	-0.001233	0.9894758	1	2	2
BA20191111gabors0002_V4_Stim2_Stim3	2	single	43	outside	-0.042418	0.6497606	2	2	1
BA20191111gabors0002_V4_Stim2_Stim3	2	single	44	single	0.10927	0.2408901	2	2	1
BA20191111gabors0002_V4_Stim2_Stim3	2	single	45	single	0.074708	0.4234019	1	2	2
BA20191111gabors0002_V4_Stim2_Stim3	2	single	47	intermediate	0.035795	0.701614	1	2	2
BA20191111gabors0002_V4_Stim2_Stim3	2	single	49	single	0.092155	0.3230487	2	2	1
BA20191111gabors0002_V4_Stim2_Stim3	2	single	5	single	0.051456	0.5816519	2	2	1
BA20191111gabors0002_V4_Stim2_Stim3	2	single	50	single	-0.069494	0.4545993	2	2	1
BA20191111gabors0002_V4_Stim2_Stim3	2	single	53	intermediate	0.123054	0.1862426	2	2	1
BA20191111gabors0002_V4_Stim2_Stim3	2	single	54	single	0.094554	0.3105562	1	2	2
BA20191111gabors0002_V4_Stim2_Stim3	2	single	55	outside	0.002429	0.9792667	1	2	2
BA20191111gabors0002_V4_Stim2_Stim3	2	single	58	intermediate	-0.030867	0.7411155	1	2	2
BA20191111gabors0002_V4_Stim2_Stim3	2	single	59	outside	0.056736	0.543458	2	2	1
BA20191111gabors0002_V4_Stim2_Stim3	2	single	6	outside	0.117744	0.2061132	1	2	2
BA20191111gabors0002_V4_Stim2_Stim3	2	single	62	single	0.004597	0.9609421	2	2	1
BA20191111gabors0002_V4_Stim2_Stim3	2	single	64	single	0.20784	0.02453744	2	2	1
BA20191111gabors0002_V4_Stim2_Stim3	3	single	37	single	0.124893	0.1797015	1	1	1
BA20191111gabors0002_V4_Stim2_Stim3	3	single	38	single	0.302687	0.0009096256	1	1	1
BA20191111gabors0002_V4_Stim2_Stim3	3	single	39	single	0.016116	0.8630735	1	1	1
BA20191111gabors0002_V4_Stim2_Stim3	3	single	40	single	-0.179671	0.05257722	2	1	2
BA20191111gabors0002_V4_Stim2_Stim3	3	single	41	outside	0.041869	0.6539995	2	1	2
BA20191111gabors0002_V4_Stim2_Stim3	3	single	42	single	-0.048173	0.6060106	2	1	2
BA20191111gabors0002_V4_Stim2_Stim3	3	single	43	outside	0.102436	0.2717649	1	1	1
BA20191111gabors0002_V4_Stim2_Stim3	3	single	44	single	-0.080321	0.3893101	1	1	1
BA20191111gabors0002_V4_Stim2_Stim3	3	single	45	single	0.153648	0.09813821	2	1	2
BA20191111gabors0002_V4_Stim2_Stim3	3	single	47	intermediate	0.118823	0.2039382	2	1	2
BA20191111gabors0002_V4_Stim2_Stim3	3	single	49	single	-0.042067	0.6524636	1	1	1
BA20191111gabors0002_V4_Stim2_Stim3	3	single	5	single	0.173939	0.0607152	1	1	1
BA20191111gabors0002_V4_Stim2_Stim3	3	single	50	single	-0.055096	0.5551884	1	1	1
BA20191111gabors0002_V4_Stim2_Stim3	3	single	53	intermediate	-0.091922	0.3242805	1	1	1
BA20191111gabors0002_V4_Stim2_Stim3	3	single	54	single	0.031732	0.7341309	2	1	2
BA20191111gabors0002_V4_Stim2_Stim3	3	single	55	outside	0.287034	0.001702726	2	1	2
BA20191111gabors0002_V4_Stim2_Stim3	3	single	58	intermediate	0.015498	0.8688496	2	1	2
BA20191111gabors0002_V4_Stim2_Stim3	3	single	59	outside	0.074153	0.4268611	1	1	1
BA20191111gabors0002_V4_Stim2_Stim3	3	single	6	outside	0.034351	0.7131116	2	1	2
BA20191111gabors0002_V4_Stim2_Stim3	3	single	62	single	0.159593	0.0870357	1	1	1
BA20191111gabors0002_V4_Stim2_Stim3	3	single	64	single	0.09907	0.2879095	1	1	1
BA20191111gabors0002_V4_Stim2_Stim3	37	single	38	single	0.156341	0.09231668	1	1	1
BA20191111gabors0002_V4_Stim2_Stim3	37	single	39	single	-0.010227	0.9128562	1	1	1
BA20191111gabors0002_V4_Stim2_Stim3	37	single	40	single	-0.089972	0.332591	2	1	2
BA20191111gabors0002_V4_Stim2_Stim3	37	single	41	outside	0.152009	0.1018186	2	1	2
BA20191111gabors0002_V4_Stim2_Stim3	37	single	42	single	0.080326	0.3892837	2	1	2
BA20191111gabors0002_V4_Stim2_Stim3	37	single	43	outside	0.112788	0.2259888	1	1	1
BA20191111gabors0002_V4_Stim2_Stim3	37	single	44	single	0.056978	0.5417382	1	1	1
BA20191111gabors0002_V4_Stim2_Stim3	37	single	45	single	0.330953	0.000267772	2	1	2
BA20191111gabors0002_V4_Stim2_Stim3	37	single	47	intermediate	0.04141	0.6575492	2	1	2
BA20191111gabors0002_V4_Stim2_Stim3	37	single	49	single	0.068127	0.4654889	1	1	1
BA20191111gabors0002_V4_Stim2_Stim3	37	single	5	single	0.227947	0.01344394	1	1	1
BA20191111gabors0002_V4_Stim2_Stim3	37	single	50	single	0.211171	0.02170846	1	1	1
BA20191111gabors0002_V4_Stim2_Stim3	37	single	53	intermediate	0.081588	0.381847	1	1	1
BA20191111gabors0002_V4_Stim2_Stim3	37	single	54	single	0.150809	0.1045816	2	1	2
BA20191111gabors0002_V4_Stim2_Stim3	37	single	55	outside	0.18323	0.04799258	2	1	2
BA20191111gabors0002_V4_Stim2_Stim3	37	single	58	intermediate	0.111084	0.2331252	2	1	2
BA20191111gabors0002_V4_Stim2_Stim3	37	single	59	outside	0.343972	0.000146324	1	1	1
BA20191111gabors0002_V4_Stim2_Stim3	37	single	6	outside	0.15933	0.08618244	2	1	2
BA20191111gabors0002_V4_Stim2_Stim3	37	single	62	single	0.094273	0.3141278	1	1	1
BA20191111gabors0002_V4_Stim2_Stim3	37	single	64	single	0.235293	0.01065797	1	1	1
BA20191111gabors0002_V4_Stim2_Stim3	38	single	39	single	0.142794	0.1245757	1	1	1
BA20191111gabors0002_V4_Stim2_Stim3	38	single	40	single	0.029916	0.7488261	2	1	2
BA20191111gabors0002_V4_Stim2_Stim3	38	single	41	outside	0.356554	7.953113e-05	2	1	2
BA20191111gabors0002_V4_Stim2_Stim3	38	single	42	single	0.035628	0.7029355	2	1	2
BA20191111gabors0002_V4_Stim2_Stim3	38	single	43	outside	0.178224	0.05454173	1	1	1
BA20191111gabors0002_V4_Stim2_Stim3	38	single	44	single	0.02484	0.7903631	1	1	1
BA20191111gabors0002_V4_Stim2_Stim3	38	single	45	single	0.174653	0.05964881	2	1	2
BA20191111gabors0002_V4_Stim2_Stim3	38	single	47	intermediate	0.21259	0.0219565	2	1	2
BA20191111gabors0002_V4_Stim2_Stim3	38	single	49	single	0.171862	0.06390731	1	1	1
BA20191111gabors0002_V4_Stim2_Stim3	38	single	5	single	0.249269	0.0067236	1	1	1
BA20191111gabors0002_V4_Stim2_Stim3	38	single	50	single	0.227392	0.01367849	1	1	1
BA20191111gabors0002_V4_Stim2_Stim3	38	single	53	intermediate	0.09026	0.3331435	1	1	1
BA20191111gabors0002_V4_Stim2_Stim3	38	single	54	single	0.240276	0.009069488	2	1	2
BA20191111gabors0002_V4_Stim2_Stim3	38	single	55	outside	0.380948	2.262737e-05	2	1	2
BA20191111gabors0002_V4_Stim2_Stim3	38	single	58	intermediate	0.020173	0.8298167	2	1	2
BA20191111gabors0002_V4_Stim2_Stim3	38	single	59	outside	0.302146	0.0009301273	1	1	1
BA20191111gabors0002_V4_Stim2_Stim3	38	single	6	outside	0.149042	0.1087582	2	1	2
BA20191111gabors0002_V4_Stim2_Stim3	38	single	62	single	0.291174	0.0015187	1	1	1
BA20191111gabors0002_V4_Stim2_Stim3	38	single	64	single	0.249613	0.006645751	1	1	1
BA20191111gabors0002_V4_Stim2_Stim3	39	single	40	single	-0.13314	0.1524183	2	1	2
BA20191111gabors0002_V4_Stim2_Stim3	39	single	41	outside	-0.071179	0.4456924	2	1	2
BA20191111gabors0002_V4_Stim2_Stim3	39	single	42	single	0.09162	0.32588	2	1	2
BA20191111gabors0002_V4_Stim2_Stim3	39	single	43	outside	0.078269	0.4015766	1	1	1
BA20191111gabors0002_V4_Stim2_Stim3	39	single	44	single	0.144832	0.1192328	1	1	1
BA20191111gabors0002_V4_Stim2_Stim3	39	single	45	single	0.117821	0.2058136	2	1	2
BA20191111gabors0002_V4_Stim2_Stim3	39	single	47	intermediate	-0.027214	0.7718303	2	1	2
BA20191111gabors0002_V4_Stim2_Stim3	39	single	49	single	-0.016359	0.861033	1	1	1
BA20191111gabors0002_V4_Stim2_Stim3	39	single	5	single	0.046201	0.6208558	1	1	1
BA20191111gabors0002_V4_Stim2_Stim3	39	single	50	single	0.04538	0.6270824	1	1	1
BA20191111gabors0002_V4_Stim2_Stim3	39	single	53	intermediate	0.001702	0.9854678	1	1	1
BA20191111gabors0002_V4_Stim2_Stim3	39	single	54	single	-0.061393	0.5108194	2	1	2
BA20191111gabors0002_V4_Stim2_Stim3	39	single	55	outside	0.05132	0.5826547	2	1	2
BA20191111gabors0002_V4_Stim2_Stim3	39	single	58	intermediate	0.20546	0.02692761	2	1	2
BA20191111gabors0002_V4_Stim2_Stim3	39	single	59	outside	-0.005154	0.9560147	1	1	1
BA20191111gabors0002_V4_Stim2_Stim3	39	single	6	outside	0.049563	0.5956405	2	1	2
BA20191111gabors0002_V4_Stim2_Stim3	39	single	62	single	0.069383	0.4592525	1	1	1
BA20191111gabors0002_V4_Stim2_Stim3	39	single	64	single	0.038064	0.6836785	1	1	1
BA20191111gabors0002_V4_Stim2_Stim3	40	single	41	outside	0.028283	0.7621189	1	2	2
BA20191111gabors0002_V4_Stim2_Stim3	40	single	42	single	-0.291282	0.001441274	1	2	2
BA20191111gabors0002_V4_Stim2_Stim3	40	single	43	outside	0.162422	0.08018077	2	2	1
BA20191111gabors0002_V4_Stim2_Stim3	40	single	44	single	-0.038933	0.6768505	2	2	1
BA20191111gabors0002_V4_Stim2_Stim3	40	single	45	single	-0.12747	0.1708135	1	2	2
BA20191111gabors0002_V4_Stim2_Stim3	40	single	47	intermediate	0.298094	0.001097332	1	2	2
BA20191111gabors0002_V4_Stim2_Stim3	40	single	49	single	0.042583	0.6484876	2	2	1
BA20191111gabors0002_V4_Stim2_Stim3	40	single	5	single	-0.013178	0.8878578	2	2	1
BA20191111gabors0002_V4_Stim2_Stim3	40	single	50	single	0.279652	0.002162935	2	2	1
BA20191111gabors0002_V4_Stim2_Stim3	40	single	53	intermediate	-0.020282	0.8281712	2	2	1
BA20191111gabors0002_V4_Stim2_Stim3	40	single	54	single	0.056831	0.5427777	1	2	2
BA20191111gabors0002_V4_Stim2_Stim3	40	single	55	outside	-0.139771	0.1328364	1	2	2
BA20191111gabors0002_V4_Stim2_Stim3	40	single	58	intermediate	-0.128767	0.1664683	1	2	2
BA20191111gabors0002_V4_Stim2_Stim3	40	single	59	outside	0.051953	0.5780075	2	2	1
BA20191111gabors0002_V4_Stim2_Stim3	40	single	6	outside	0.042056	0.652548	1	2	2
BA20191111gabors0002_V4_Stim2_Stim3	40	single	62	single	0.082919	0.3762016	2	2	1
BA20191111gabors0002_V4_Stim2_Stim3	40	single	64	single	-0.08244	0.3768832	2	2	1
BA20191111gabors0002_V4_Stim2_Stim3	41	outside	42	single	0.06274	0.5015743	1	2	2
BA20191111gabors0002_V4_Stim2_Stim3	41	outside	43	outside	0.14171	0.1274898	2	2	1
BA20191111gabors0002_V4_Stim2_Stim3	41	outside	44	single	0.061486	0.5101837	2	2	1
BA20191111gabors0002_V4_Stim2_Stim3	41	outside	45	single	0.05186	0.5786874	1	2	2
BA20191111gabors0002_V4_Stim2_Stim3	41	outside	47	intermediate	0.268638	0.003547983	1	2	2
BA20191111gabors0002_V4_Stim2_Stim3	41	outside	49	single	0.123887	0.1832597	2	2	1
BA20191111gabors0002_V4_Stim2_Stim3	41	outside	5	single	0.238057	0.009749181	2	2	1
BA20191111gabors0002_V4_Stim2_Stim3	41	outside	50	single	0.065362	0.4838287	2	2	1
BA20191111gabors0002_V4_Stim2_Stim3	41	outside	53	intermediate	0.058565	0.5305152	2	2	1
BA20191111gabors0002_V4_Stim2_Stim3	41	outside	54	single	0.253322	0.005855303	1	2	2
BA20191111gabors0002_V4_Stim2_Stim3	41	outside	55	outside	0.250629	0.00642033	1	2	2
BA20191111gabors0002_V4_Stim2_Stim3	41	outside	58	intermediate	0.032693	0.7275417	1	2	2
BA20191111gabors0002_V4_Stim2_Stim3	41	outside	59	outside	0.192252	0.03783801	2	2	1
BA20191111gabors0002_V4_Stim2_Stim3	41	outside	6	outside	0.007137	0.9391218	1	2	2
BA20191111gabors0002_V4_Stim2_Stim3	41	outside	62	single	0.320687	0.0004486575	2	2	1
BA20191111gabors0002_V4_Stim2_Stim3	41	outside	64	single	0.24377	0.008083839	2	2	1
BA20191111gabors0002_V4_Stim2_Stim3	42	single	43	outside	-0.103454	0.2670016	2	2	1
BA20191111gabors0002_V4_Stim2_Stim3	42	single	44	single	0.135313	0.1457735	2	2	1
BA20191111gabors0002_V4_Stim2_Stim3	42	single	45	single	-0.04258	0.648506	1	2	2
BA20191111gabors0002_V4_Stim2_Stim3	42	single	47	intermediate	-0.006292	0.9465528	1	2	2
BA20191111gabors0002_V4_Stim2_Stim3	42	single	49	single	-0.103815	0.2653275	2	2	1
BA20191111gabors0002_V4_Stim2_Stim3	42	single	5	single	-0.131557	0.1573953	2	2	1
BA20191111gabors0002_V4_Stim2_Stim3	42	single	50	single	-0.064398	0.4903155	2	2	1
BA20191111gabors0002_V4_Stim2_Stim3	42	single	53	intermediate	0.089203	0.3388546	2	2	1
BA20191111gabors0002_V4_Stim2_Stim3	42	single	54	single	-0.020582	0.8256693	1	2	2
BA20191111gabors0002_V4_Stim2_Stim3	42	single	55	outside	-0.068758	0.461356	1	2	2
BA20191111gabors0002_V4_Stim2_Stim3	42	single	58	intermediate	-0.026018	0.7816014	1	2	2
BA20191111gabors0002_V4_Stim2_Stim3	42	single	59	outside	0.082212	0.3782057	2	2	1
BA20191111gabors0002_V4_Stim2_Stim3	42	single	6	outside	0.000204	0.9982624	1	2	2
BA20191111gabors0002_V4_Stim2_Stim3	42	single	62	single	-0.075522	0.4203937	2	2	1
BA20191111gabors0002_V4_Stim2_Stim3	42	single	64	single	0.043035	0.6450042	2	2	1
BA20191111gabors0002_V4_Stim2_Stim3	43	outside	44	single	-0.08559	0.3588611	1	1	1
BA20191111gabors0002_V4_Stim2_Stim3	43	outside	45	single	0.116005	0.2129377	2	1	2
BA20191111gabors0002_V4_Stim2_Stim3	43	outside	47	intermediate	0.241499	0.009011199	2	1	2
BA20191111gabors0002_V4_Stim2_Stim3	43	outside	49	single	0.084133	0.3671286	1	1	1
BA20191111gabors0002_V4_Stim2_Stim3	43	outside	5	single	0.322077	0.0003982501	1	1	1
BA20191111gabors0002_V4_Stim2_Stim3	43	outside	50	single	0.243477	0.008162773	1	1	1
BA20191111gabors0002_V4_Stim2_Stim3	43	outside	53	intermediate	0.069887	0.4540105	1	1	1
BA20191111gabors0002_V4_Stim2_Stim3	43	outside	54	single	0.168067	0.07009305	2	1	2
BA20191111gabors0002_V4_Stim2_Stim3	43	outside	55	outside	0.196352	0.03385743	2	1	2
BA20191111gabors0002_V4_Stim2_Stim3	43	outside	58	intermediate	-0.033894	0.7179496	2	1	2
BA20191111gabors0002_V4_Stim2_Stim3	43	outside	59	outside	0.057307	0.5394023	1	1	1
BA20191111gabors0002_V4_Stim2_Stim3	43	outside	6	outside	0.315946	0.0005202418	2	1	2
BA20191111gabors0002_V4_Stim2_Stim3	43	outside	62	single	0.285767	0.001873469	1	1	1
BA20191111gabors0002_V4_Stim2_Stim3	43	outside	64	single	0.115678	0.214239	1	1	1
BA20191111gabors0002_V4_Stim2_Stim3	44	single	45	single	0.162452	0.0801241	2	1	2
BA20191111gabors0002_V4_Stim2_Stim3	44	single	47	intermediate	-0.142741	0.1263738	2	1	2
BA20191111gabors0002_V4_Stim2_Stim3	44	single	49	single	-0.037981	0.6843272	1	1	1
BA20191111gabors0002_V4_Stim2_Stim3	44	single	5	single	0.023689	0.7998698	1	1	1
BA20191111gabors0002_V4_Stim2_Stim3	44	single	50	single	-0.113436	0.2233147	1	1	1
BA20191111gabors0002_V4_Stim2_Stim3	44	single	53	intermediate	0.056747	0.5433772	1	1	1
BA20191111gabors0002_V4_Stim2_Stim3	44	single	54	single	0.18225	0.04922072	2	1	2
BA20191111gabors0002_V4_Stim2_Stim3	44	single	55	outside	-0.061388	0.5108597	2	1	2
BA20191111gabors0002_V4_Stim2_Stim3	44	single	58	intermediate	0.125897	0.1780989	2	1	2
BA20191111gabors0002_V4_Stim2_Stim3	44	single	59	outside	0.012172	0.8963678	1	1	1
BA20191111gabors0002_V4_Stim2_Stim3	44	single	6	outside	-0.021077	0.8215398	2	1	2
BA20191111gabors0002_V4_Stim2_Stim3	44	single	62	single	-0.003269	0.9722141	1	1	1
BA20191111gabors0002_V4_Stim2_Stim3	44	single	64	single	0.196895	0.03335733	1	1	1
BA20191111gabors0002_V4_Stim2_Stim3	45	single	47	intermediate	-0.123337	0.1871571	1	2	2
BA20191111gabors0002_V4_Stim2_Stim3	45	single	49	single	-0.024719	0.7913586	2	2	1
BA20191111gabors0002_V4_Stim2_Stim3	45	single	5	single	0.27676	0.002521857	2	2	1
BA20191111gabors0002_V4_Stim2_Stim3	45	single	50	single	0.051654	0.5801969	2	2	1
BA20191111gabors0002_V4_Stim2_Stim3	45	single	53	intermediate	0.154537	0.09618498	2	2	1
BA20191111gabors0002_V4_Stim2_Stim3	45	single	54	single	0.315205	0.0005371055	1	2	2
BA20191111gabors0002_V4_Stim2_Stim3	45	single	55	outside	0.360384	6.572004e-05	1	2	2
BA20191111gabors0002_V4_Stim2_Stim3	45	single	58	intermediate	0.082954	0.3760002	1	2	2
BA20191111gabors0002_V4_Stim2_Stim3	45	single	59	outside	0.228061	0.01339661	2	2	1
BA20191111gabors0002_V4_Stim2_Stim3	45	single	6	outside	0.303068	0.0008954569	1	2	2
BA20191111gabors0002_V4_Stim2_Stim3	45	single	62	single	-0.047988	0.6089731	2	2	1
BA20191111gabors0002_V4_Stim2_Stim3	45	single	64	single	0.157556	0.08978308	2	2	1
BA20191111gabors0002_V4_Stim2_Stim3	47	intermediate	49	single	0.002639	0.9775695	2	2	1
BA20191111gabors0002_V4_Stim2_Stim3	47	intermediate	5	single	0.220411	0.01742988	2	2	1
BA20191111gabors0002_V4_Stim2_Stim3	47	intermediate	50	single	0.135471	0.1452994	2	2	1
BA20191111gabors0002_V4_Stim2_Stim3	47	intermediate	53	intermediate	0.108462	0.2464807	2	2	1
BA20191111gabors0002_V4_Stim2_Stim3	47	intermediate	54	single	-0.008578	0.9271863	1	2	2
BA20191111gabors0002_V4_Stim2_Stim3	47	intermediate	55	outside	NaN	NaN	1	2	2
BA20191111gabors0002_V4_Stim2_Stim3	47	intermediate	58	intermediate	-0.00108	0.9908188	1	2	2
BA20191111gabors0002_V4_Stim2_Stim3	47	intermediate	59	outside	0.237252	0.01033741	2	2	1
BA20191111gabors0002_V4_Stim2_Stim3	47	intermediate	6	outside	0.14708	0.1151358	1	2	2
BA20191111gabors0002_V4_Stim2_Stim3	47	intermediate	62	single	0.282653	0.002110395	2	2	1
BA20191111gabors0002_V4_Stim2_Stim3	47	intermediate	64	single	0.033093	0.7243474	2	2	1
BA20191111gabors0002_V4_Stim2_Stim3	49	single	5	single	0.099903	0.2838575	1	1	1
BA20191111gabors0002_V4_Stim2_Stim3	49	single	50	single	0.098623	0.2900997	1	1	1
BA20191111gabors0002_V4_Stim2_Stim3	49	single	53	intermediate	0.01315	0.8880941	1	1	1
BA20191111gabors0002_V4_Stim2_Stim3	49	single	54	single	0.091546	0.3262712	2	1	2
BA20191111gabors0002_V4_Stim2_Stim3	49	single	55	outside	0.144177	0.1209294	2	1	2
BA20191111gabors0002_V4_Stim2_Stim3	49	single	58	intermediate	0.037472	0.6896276	2	1	2
BA20191111gabors0002_V4_Stim2_Stim3	49	single	59	outside	0.005442	0.9535674	1	1	1
BA20191111gabors0002_V4_Stim2_Stim3	49	single	6	outside	-0.062911	0.5004045	2	1	2
BA20191111gabors0002_V4_Stim2_Stim3	49	single	62	single	0.075793	0.4187251	1	1	1
BA20191111gabors0002_V4_Stim2_Stim3	49	single	64	single	0.016169	0.8626312	1	1	1
BA20191111gabors0002_V4_Stim2_Stim3	5	single	50	single	0.192224	0.0378661	1	1	1
BA20191111gabors0002_V4_Stim2_Stim3	5	single	53	intermediate	0.083236	0.3722744	1	1	1
BA20191111gabors0002_V4_Stim2_Stim3	5	single	54	single	0.081272	0.3836999	2	1	2
BA20191111gabors0002_V4_Stim2_Stim3	5	single	55	outside	0.259197	0.004773388	2	1	2
BA20191111gabors0002_V4_Stim2_Stim3	5	single	58	intermediate	0.027049	0.7731765	2	1	2
BA20191111gabors0002_V4_Stim2_Stim3	5	single	59	outside	0.332746	0.0002467764	1	1	1
BA20191111gabors0002_V4_Stim2_Stim3	5	single	6	outside	0.248378	0.006929183	2	1	2
BA20191111gabors0002_V4_Stim2_Stim3	5	single	62	single	0.338848	0.0001986915	1	1	1
BA20191111gabors0002_V4_Stim2_Stim3	5	single	64	single	0.231107	0.01217611	1	1	1
BA20191111gabors0002_V4_Stim2_Stim3	50	single	53	intermediate	-0.138875	0.135363	1	1	1
BA20191111gabors0002_V4_Stim2_Stim3	50	single	54	single	-0.029403	0.752996	2	1	2
BA20191111gabors0002_V4_Stim2_Stim3	50	single	55	outside	0.024004	0.7972623	2	1	2
BA20191111gabors0002_V4_Stim2_Stim3	50	single	58	intermediate	0.053759	0.5648392	2	1	2
BA20191111gabors0002_V4_Stim2_Stim3	50	single	59	outside	0.169652	0.06745238	1	1	1
BA20191111gabors0002_V4_Stim2_Stim3	50	single	6	outside	0.236418	0.01027939	2	1	2
BA20191111gabors0002_V4_Stim2_Stim3	50	single	62	single	0.142532	0.1269374	1	1	1
BA20191111gabors0002_V4_Stim2_Stim3	50	single	64	single	0.232852	0.0115216	1	1	1
BA20191111gabors0002_V4_Stim2_Stim3	53	intermediate	54	single	-0.021211	0.8204255	2	1	2
BA20191111gabors0002_V4_Stim2_Stim3	53	intermediate	55	outside	0.034761	0.7098347	2	1	2
BA20191111gabors0002_V4_Stim2_Stim3	53	intermediate	58	intermediate	0.112228	0.2303603	2	1	2
BA20191111gabors0002_V4_Stim2_Stim3	53	intermediate	59	outside	0.000105	0.9991037	1	1	1
BA20191111gabors0002_V4_Stim2_Stim3	53	intermediate	6	outside	0.143222	0.1234372	2	1	2
BA20191111gabors0002_V4_Stim2_Stim3	53	intermediate	62	single	-0.00623	0.9470815	1	1	1
BA20191111gabors0002_V4_Stim2_Stim3	53	intermediate	64	single	-0.023123	0.8045473	1	1	1
BA20191111gabors0002_V4_Stim2_Stim3	54	single	55	outside	0.423456	1.965146e-06	1	2	2
BA20191111gabors0002_V4_Stim2_Stim3	54	single	58	intermediate	0.08784	0.3484318	1	2	2
BA20191111gabors0002_V4_Stim2_Stim3	54	single	59	outside	0.282703	0.002012865	2	2	1
BA20191111gabors0002_V4_Stim2_Stim3	54	single	6	outside	0.1581	0.08866614	1	2	2
BA20191111gabors0002_V4_Stim2_Stim3	54	single	62	single	0.072065	0.4420368	2	2	1
BA20191111gabors0002_V4_Stim2_Stim3	54	single	64	single	0.286925	0.001709975	2	2	1
BA20191111gabors0002_V4_Stim2_Stim3	55	outside	58	intermediate	-0.003313	0.9718474	1	2	2
BA20191111gabors0002_V4_Stim2_Stim3	55	outside	59	outside	0.135779	0.1443802	2	2	1
BA20191111gabors0002_V4_Stim2_Stim3	55	outside	6	outside	0.107501	0.2486372	1	2	2
BA20191111gabors0002_V4_Stim2_Stim3	55	outside	62	single	NaN	NaN	2	2	1
BA20191111gabors0002_V4_Stim2_Stim3	55	outside	64	single	0.129908	0.1627135	2	2	1
BA20191111gabors0002_V4_Stim2_Stim3	58	intermediate	59	outside	0.117677	0.2083645	2	2	1
BA20191111gabors0002_V4_Stim2_Stim3	58	intermediate	6	outside	0.046136	0.6228751	1	2	2
BA20191111gabors0002_V4_Stim2_Stim3	58	intermediate	62	single	0.103599	0.2705465	2	2	1
BA20191111gabors0002_V4_Stim2_Stim3	58	intermediate	64	single	0.212376	0.02209287	2	2	1
BA20191111gabors0002_V4_Stim2_Stim3	59	outside	6	outside	0.108598	0.2438139	2	1	2
BA20191111gabors0002_V4_Stim2_Stim3	59	outside	62	single	0.257958	0.005178946	1	1	1
BA20191111gabors0002_V4_Stim2_Stim3	59	outside	64	single	0.315369	0.0005333297	1	1	1
BA20191111gabors0002_V4_Stim2_Stim3	6	outside	62	single	0.21702	0.01928253	2	2	1
BA20191111gabors0002_V4_Stim2_Stim3	6	outside	64	single	0.108303	0.2451046	2	2	1
BA20191111gabors0002_V4_Stim2_Stim3	62	single	64	single	0.304588	0.0008862577	1	1	1
BA20191111gabors0003_V4_Stim1_Stim2	1	single	2	intermediate	NaN	NaN	1	1	1
BA20191111gabors0003_V4_Stim1_Stim2	1	single	39	intermediate	0.359742	0.003009903	2	1	2
BA20191111gabors0003_V4_Stim1_Stim2	1	single	43	single	0.051675	0.6779247	2	1	2
BA20191111gabors0003_V4_Stim1_Stim2	1	single	47	single	-0.118102	0.3449429	1	1	1
BA20191111gabors0003_V4_Stim1_Stim2	1	single	49	intermediate	0.357004	0.003255452	2	1	2
BA20191111gabors0003_V4_Stim1_Stim2	1	single	5	single	0.350782	0.003610459	1	1	1
BA20191111gabors0003_V4_Stim1_Stim2	1	single	50	intermediate	0.196061	0.1118114	2	1	2
BA20191111gabors0003_V4_Stim1_Stim2	1	single	52	single	0.124001	0.3174288	2	1	2
BA20191111gabors0003_V4_Stim1_Stim2	1	single	53	single	-0.025525	0.8387909	2	1	2
BA20191111gabors0003_V4_Stim1_Stim2	1	single	55	mixture	-0.041605	0.7401242	2	1	2
BA20191111gabors0003_V4_Stim1_Stim2	1	single	56	single	-0.014418	0.9085253	1	1	1
BA20191111gabors0003_V4_Stim1_Stim2	1	single	6	intermediate	NaN	NaN	1	1	1
BA20191111gabors0003_V4_Stim1_Stim2	1	single	60	single	0.051402	0.6795351	1	1	1
BA20191111gabors0003_V4_Stim1_Stim2	1	single	63	mixture	-0.034926	0.7790299	1	1	1
BA20191111gabors0003_V4_Stim1_Stim2	1	single	64	intermediate	0.327062	0.006903347	2	1	2
BA20191111gabors0003_V4_Stim1_Stim2	1	single	66	single	0.231328	0.05963228	2	1	2
BA20191111gabors0003_V4_Stim1_Stim2	1	single	68	mixture	0.170717	0.1672027	2	1	2
BA20191111gabors0003_V4_Stim1_Stim2	1	single	7	outside	0.13719	0.2682675	1	1	1
BA20191111gabors0003_V4_Stim1_Stim2	1	single	70	outside	-0.019786	0.8737285	1	1	1
BA20191111gabors0003_V4_Stim1_Stim2	1	single	71	single	-0.001528	0.9902077	1	1	1
BA20191111gabors0003_V4_Stim1_Stim2	2	intermediate	39	intermediate	NaN	NaN	2	1	2
BA20191111gabors0003_V4_Stim1_Stim2	2	intermediate	43	single	NaN	NaN	2	1	2
BA20191111gabors0003_V4_Stim1_Stim2	2	intermediate	47	single	NaN	NaN	1	1	1
BA20191111gabors0003_V4_Stim1_Stim2	2	intermediate	49	intermediate	NaN	NaN	2	1	2
BA20191111gabors0003_V4_Stim1_Stim2	2	intermediate	5	single	NaN	NaN	1	1	1
BA20191111gabors0003_V4_Stim1_Stim2	2	intermediate	50	intermediate	NaN	NaN	2	1	2
BA20191111gabors0003_V4_Stim1_Stim2	2	intermediate	52	single	NaN	NaN	2	1	2
BA20191111gabors0003_V4_Stim1_Stim2	2	intermediate	53	single	NaN	NaN	2	1	2
BA20191111gabors0003_V4_Stim1_Stim2	2	intermediate	55	mixture	NaN	NaN	2	1	2
BA20191111gabors0003_V4_Stim1_Stim2	2	intermediate	56	single	NaN	NaN	1	1	1
BA20191111gabors0003_V4_Stim1_Stim2	2	intermediate	6	intermediate	NaN	NaN	1	1	1
BA20191111gabors0003_V4_Stim1_Stim2	2	intermediate	60	single	NaN	NaN	1	1	1
BA20191111gabors0003_V4_Stim1_Stim2	2	intermediate	63	mixture	NaN	NaN	1	1	1
BA20191111gabors0003_V4_Stim1_Stim2	2	intermediate	64	intermediate	NaN	NaN	2	1	2
BA20191111gabors0003_V4_Stim1_Stim2	2	intermediate	66	single	NaN	NaN	2	1	2
BA20191111gabors0003_V4_Stim1_Stim2	2	intermediate	68	mixture	NaN	NaN	2	1	2
BA20191111gabors0003_V4_Stim1_Stim2	2	intermediate	7	outside	NaN	NaN	1	1	1
BA20191111gabors0003_V4_Stim1_Stim2	2	intermediate	70	outside	NaN	NaN	1	1	1
BA20191111gabors0003_V4_Stim1_Stim2	2	intermediate	71	single	NaN	NaN	1	1	1
BA20191111gabors0003_V4_Stim1_Stim2	39	intermediate	43	single	0.078315	0.5319451	1	2	2
BA20191111gabors0003_V4_Stim1_Stim2	39	intermediate	47	single	-0.044393	0.7254889	2	2	1
BA20191111gabors0003_V4_Stim1_Stim2	39	intermediate	49	intermediate	0.184144	0.1388476	1	2	2
BA20191111gabors0003_V4_Stim1_Stim2	39	intermediate	5	single	0.094309	0.4513228	2	2	1
BA20191111gabors0003_V4_Stim1_Stim2	39	intermediate	50	intermediate	0.057049	0.64912	1	2	2
BA20191111gabors0003_V4_Stim1_Stim2	39	intermediate	52	single	-0.196851	0.113146	1	2	2
BA20191111gabors0003_V4_Stim1_Stim2	39	intermediate	53	single	-0.176728	0.1557504	1	2	2
BA20191111gabors0003_V4_Stim1_Stim2	39	intermediate	55	mixture	0.012069	0.9239847	1	2	2
BA20191111gabors0003_V4_Stim1_Stim2	39	intermediate	56	single	-0.122236	0.3320349	2	2	1
BA20191111gabors0003_V4_Stim1_Stim2	39	intermediate	6	intermediate	NaN	NaN	2	2	1
BA20191111gabors0003_V4_Stim1_Stim2	39	intermediate	60	single	-0.030681	0.8068066	2	2	1
BA20191111gabors0003_V4_Stim1_Stim2	39	intermediate	63	mixture	0.014509	0.9079485	2	2	1
BA20191111gabors0003_V4_Stim1_Stim2	39	intermediate	64	intermediate	0.026953	0.8299081	1	2	2
BA20191111gabors0003_V4_Stim1_Stim2	39	intermediate	66	single	0.104659	0.4029811	1	2	2
BA20191111gabors0003_V4_Stim1_Stim2	39	intermediate	68	mixture	0.049296	0.6942678	1	2	2
BA20191111gabors0003_V4_Stim1_Stim2	39	intermediate	7	outside	0.092481	0.4601816	2	2	1
BA20191111gabors0003_V4_Stim1_Stim2	39	intermediate	70	outside	0.087162	0.4864868	2	2	1
BA20191111gabors0003_V4_Stim1_Stim2	39	intermediate	71	single	0.065593	0.6007932	2	2	1
BA20191111gabors0003_V4_Stim1_Stim2	43	single	47	single	-0.008228	0.9477207	2	2	1
BA20191111gabors0003_V4_Stim1_Stim2	43	single	49	intermediate	0.042254	0.7362187	1	2	2
BA20191111gabors0003_V4_Stim1_Stim2	43	single	5	single	-0.051881	0.6767103	2	2	1
BA20191111gabors0003_V4_Stim1_Stim2	43	single	50	intermediate	-0.087336	0.4822005	1	2	2
BA20191111gabors0003_V4_Stim1_Stim2	43	single	52	single	-0.181956	0.140568	1	2	2
BA20191111gabors0003_V4_Stim1_Stim2	43	single	53	single	-0.17481	0.1603598	1	2	2
BA20191111gabors0003_V4_Stim1_Stim2	43	single	55	mixture	-0.031733	0.8003164	1	2	2
BA20191111gabors0003_V4_Stim1_Stim2	43	single	56	single	-0.073736	0.556272	2	2	1
BA20191111gabors0003_V4_Stim1_Stim2	43	single	6	intermediate	NaN	NaN	2	2	1
BA20191111gabors0003_V4_Stim1_Stim2	43	single	60	single	0.06375	0.6082873	2	2	1
BA20191111gabors0003_V4_Stim1_Stim2	43	single	63	mixture	-0.008414	0.9461215	2	2	1
BA20191111gabors0003_V4_Stim1_Stim2	43	single	64	intermediate	0.00093	0.9940417	1	2	2
BA20191111gabors0003_V4_Stim1_Stim2	43	single	66	single	0.026101	0.8339311	1	2	2
BA20191111gabors0003_V4_Stim1_Stim2	43	single	68	mixture	-0.055419	0.65601	1	2	2
BA20191111gabors0003_V4_Stim1_Stim2	43	single	7	outside	-0.036693	0.7681542	2	2	1
BA20191111gabors0003_V4_Stim1_Stim2	43	single	70	outside	0.134237	0.2788034	2	2	1
BA20191111gabors0003_V4_Stim1_Stim2	43	single	71	single	0.050997	0.6819253	2	2	1
BA20191111gabors0003_V4_Stim1_Stim2	47	single	49	intermediate	-0.061574	0.6260772	2	1	2
BA20191111gabors0003_V4_Stim1_Stim2	47	single	5	single	0.155987	0.211042	1	1	1
BA20191111gabors0003_V4_Stim1_Stim2	47	single	50	intermediate	0.089684	0.4739169	2	1	2
BA20191111gabors0003_V4_Stim1_Stim2	47	single	52	single	0.083914	0.5029361	2	1	2
BA20191111gabors0003_V4_Stim1_Stim2	47	single	53	single	-0.009392	0.9408075	2	1	2
BA20191111gabors0003_V4_Stim1_Stim2	47	single	55	mixture	0.204379	0.1024534	2	1	2
BA20191111gabors0003_V4_Stim1_Stim2	47	single	56	single	0.152479	0.2252908	1	1	1
BA20191111gabors0003_V4_Stim1_Stim2	47	single	6	intermediate	NaN	NaN	1	1	1
BA20191111gabors0003_V4_Stim1_Stim2	47	single	60	single	0.125546	0.3151714	1	1	1
BA20191111gabors0003_V4_Stim1_Stim2	47	single	63	mixture	-0.150897	0.2265046	1	1	1
BA20191111gabors0003_V4_Stim1_Stim2	47	single	64	intermediate	0.234453	0.05811688	2	1	2
BA20191111gabors0003_V4_Stim1_Stim2	47	single	66	single	0.31667	0.009583042	2	1	2
BA20191111gabors0003_V4_Stim1_Stim2	47	single	68	mixture	0.048304	0.700123	2	1	2
BA20191111gabors0003_V4_Stim1_Stim2	47	single	7	outside	0.336941	0.005667617	1	1	1
BA20191111gabors0003_V4_Stim1_Stim2	47	single	70	outside	0.452258	0.0001376969	1	1	1
BA20191111gabors0003_V4_Stim1_Stim2	47	single	71	single	0.097044	0.4382478	1	1	1
BA20191111gabors0003_V4_Stim1_Stim2	49	intermediate	5	single	0.45301	0.0001337753	2	2	1
BA20191111gabors0003_V4_Stim1_Stim2	49	intermediate	50	intermediate	0.494224	2.470278e-05	1	2	2
BA20191111gabors0003_V4_Stim1_Stim2	49	intermediate	52	single	0.005787	0.9632185	1	2	2
BA20191111gabors0003_V4_Stim1_Stim2	49	intermediate	53	single	-0.374254	0.001963466	1	2	2
BA20191111gabors0003_V4_Stim1_Stim2	49	intermediate	55	mixture	-0.062231	0.622391	1	2	2
BA20191111gabors0003_V4_Stim1_Stim2	49	intermediate	56	single	-0.074424	0.5557283	2	2	1
BA20191111gabors0003_V4_Stim1_Stim2	49	intermediate	6	intermediate	NaN	NaN	2	2	1
BA20191111gabors0003_V4_Stim1_Stim2	49	intermediate	60	single	0.282076	0.02175468	2	2	1
BA20191111gabors0003_V4_Stim1_Stim2	49	intermediate	63	mixture	-0.245804	0.04665638	2	2	1
BA20191111gabors0003_V4_Stim1_Stim2	49	intermediate	64	intermediate	0.160019	0.1993353	1	2	2
BA20191111gabors0003_V4_Stim1_Stim2	49	intermediate	66	single	0.258822	0.0358696	1	2	2
BA20191111gabors0003_V4_Stim1_Stim2	49	intermediate	68	mixture	0.092834	0.4584646	1	2	2
BA20191111gabors0003_V4_Stim1_Stim2	49	intermediate	7	outside	0.353209	0.003625227	2	2	1
BA20191111gabors0003_V4_Stim1_Stim2	49	intermediate	70	outside	0.111657	0.3720886	2	2	1
BA20191111gabors0003_V4_Stim1_Stim2	49	intermediate	71	single	0.084293	0.5010021	2	2	1
BA20191111gabors0003_V4_Stim1_Stim2	5	single	50	intermediate	0.339481	0.004946968	2	1	2
BA20191111gabors0003_V4_Stim1_Stim2	5	single	52	single	0.222726	0.07004646	2	1	2
BA20191111gabors0003_V4_Stim1_Stim2	5	single	53	single	-0.13458	0.2813228	2	1	2
BA20191111gabors0003_V4_Stim1_Stim2	5	single	55	mixture	0.131409	0.292917	2	1	2
BA20191111gabors0003_V4_Stim1_Stim2	5	single	56	single	0.041231	0.7423826	1	1	1
BA20191111gabors0003_V4_Stim1_Stim2	5	single	6	intermediate	NaN	NaN	1	1	1
BA20191111gabors0003_V4_Stim1_Stim2	5	single	60	single	0.010558	0.9324242	1	1	1
BA20191111gabors0003_V4_Stim1_Stim2	5	single	63	mixture	-0.142489	0.2500395	1	1	1
BA20191111gabors0003_V4_Stim1_Stim2	5	single	64	intermediate	0.300274	0.01355453	2	1	2
BA20191111gabors0003_V4_Stim1_Stim2	5	single	66	single	0.39579	0.0009157454	2	1	2
BA20191111gabors0003_V4_Stim1_Stim2	5	single	68	mixture	-0.140536	0.2566565	2	1	2
BA20191111gabors0003_V4_Stim1_Stim2	5	single	7	outside	0.235969	0.05455758	1	1	1
BA20191111gabors0003_V4_Stim1_Stim2	5	single	70	outside	-0.066986	0.5901693	1	1	1
BA20191111gabors0003_V4_Stim1_Stim2	5	single	71	single	0.000765	0.9950963	1	1	1
BA20191111gabors0003_V4_Stim1_Stim2	50	intermediate	52	single	0.179226	0.1467236	1	2	2
BA20191111gabors0003_V4_Stim1_Stim2	50	intermediate	53	single	-0.115217	0.3569382	1	2	2
BA20191111gabors0003_V4_Stim1_Stim2	50	intermediate	55	mixture	0.0759	0.5447076	1	2	2
BA20191111gabors0003_V4_Stim1_Stim2	50	intermediate	56	single	0.113596	0.363789	2	2	1
BA20191111gabors0003_V4_Stim1_Stim2	50	intermediate	6	intermediate	NaN	NaN	2	2	1
BA20191111gabors0003_V4_Stim1_Stim2	50	intermediate	60	single	0.204049	0.0976702	2	2	1
BA20191111gabors0003_V4_Stim1_Stim2	50	intermediate	63	mixture	-0.122338	0.3240122	2	2	1
BA20191111gabors0003_V4_Stim1_Stim2	50	intermediate	64	intermediate	0.372328	0.001917917	1	2	2
BA20191111gabors0003_V4_Stim1_Stim2	50	intermediate	66	single	0.313487	0.009789344	1	2	2
BA20191111gabors0003_V4_Stim1_Stim2	50	intermediate	68	mixture	-0.105418	0.3958718	1	2	2
BA20191111gabors0003_V4_Stim1_Stim2	50	intermediate	7	outside	0.265479	0.02991108	2	2	1
BA20191111gabors0003_V4_Stim1_Stim2	50	intermediate	70	outside	0.185567	0.1327252	2	2	1
BA20191111gabors0003_V4_Stim1_Stim2	50	intermediate	71	single	0.034273	0.7830585	2	2	1
BA20191111gabors0003_V4_Stim1_Stim2	52	single	53	single	0.156345	0.209983	1	2	2
BA20191111gabors0003_V4_Stim1_Stim2	52	single	55	mixture	0.178584	0.151383	1	2	2
BA20191111gabors0003_V4_Stim1_Stim2	52	single	56	single	0.180921	0.1460148	2	2	1
BA20191111gabors0003_V4_Stim1_Stim2	52	single	6	intermediate	NaN	NaN	2	2	1
BA20191111gabors0003_V4_Stim1_Stim2	52	single	60	single	0.284369	0.01968872	2	2	1
BA20191111gabors0003_V4_Stim1_Stim2	52	single	63	mixture	-0.078505	0.5277333	2	2	1
BA20191111gabors0003_V4_Stim1_Stim2	52	single	64	intermediate	0.387959	0.001179134	1	2	2
BA20191111gabors0003_V4_Stim1_Stim2	52	single	66	single	0.255093	0.03722072	1	2	2
BA20191111gabors0003_V4_Stim1_Stim2	52	single	68	mixture	-0.129339	0.2968768	1	2	2
BA20191111gabors0003_V4_Stim1_Stim2	52	single	7	outside	0.188225	0.1271679	2	2	1
BA20191111gabors0003_V4_Stim1_Stim2	52	single	70	outside	0.107206	0.387865	2	2	1
BA20191111gabors0003_V4_Stim1_Stim2	52	single	71	single	-0.063674	0.608719	2	2	1
BA20191111gabors0003_V4_Stim1_Stim2	53	single	55	mixture	-0.084417	0.5037653	1	2	2
BA20191111gabors0003_V4_Stim1_Stim2	53	single	56	single	0.027187	0.8297839	2	2	1
BA20191111gabors0003_V4_Stim1_Stim2	53	single	6	intermediate	NaN	NaN	2	2	1
BA20191111gabors0003_V4_Stim1_Stim2	53	single	60	single	-0.013002	0.9174775	2	2	1
BA20191111gabors0003_V4_Stim1_Stim2	53	single	63	mixture	0.268435	0.02931092	2	2	1
BA20191111gabors0003_V4_Stim1_Stim2	53	single	64	intermediate	0.079006	0.5283204	1	2	2
BA20191111gabors0003_V4_Stim1_Stim2	53	single	66	single	-0.125939	0.3136458	1	2	2
BA20191111gabors0003_V4_Stim1_Stim2	53	single	68	mixture	0.001474	0.9906256	1	2	2
BA20191111gabors0003_V4_Stim1_Stim2	53	single	7	outside	-0.154945	0.2141464	2	2	1
BA20191111gabors0003_V4_Stim1_Stim2	53	single	70	outside	-0.191522	0.1234372	2	2	1
BA20191111gabors0003_V4_Stim1_Stim2	53	single	71	single	-0.085757	0.4935692	2	2	1
BA20191111gabors0003_V4_Stim1_Stim2	55	mixture	56	single	0.128943	0.3059863	2	2	1
BA20191111gabors0003_V4_Stim1_Stim2	55	mixture	6	intermediate	NaN	NaN	2	2	1
BA20191111gabors0003_V4_Stim1_Stim2	55	mixture	60	single	-0.145836	0.242646	2	2	1
BA20191111gabors0003_V4_Stim1_Stim2	55	mixture	63	mixture	0.005521	0.9649074	2	2	1
BA20191111gabors0003_V4_Stim1_Stim2	55	mixture	64	intermediate	0.164868	0.1858762	1	2	2
BA20191111gabors0003_V4_Stim1_Stim2	55	mixture	66	single	0.140068	0.2619827	1	2	2
BA20191111gabors0003_V4_Stim1_Stim2	55	mixture	68	mixture	0.020031	0.8731636	1	2	2
BA20191111gabors0003_V4_Stim1_Stim2	55	mixture	7	outside	0.241704	0.0505611	2	2	1
BA20191111gabors0003_V4_Stim1_Stim2	55	mixture	70	outside	-0.003594	0.9771543	2	2	1
BA20191111gabors0003_V4_Stim1_Stim2	55	mixture	71	single	0.297072	0.01542395	2	2	1
BA20191111gabors0003_V4_Stim1_Stim2	56	single	6	intermediate	NaN	NaN	1	1	1
BA20191111gabors0003_V4_Stim1_Stim2	56	single	60	single	-0.103986	0.4060276	1	1	1
BA20191111gabors0003_V4_Stim1_Stim2	56	single	63	mixture	0.225165	0.06910716	1	1	1
BA20191111gabors0003_V4_Stim1_Stim2	56	single	64	intermediate	0.108034	0.3879005	2	1	2
BA20191111gabors0003_V4_Stim1_Stim2	56	single	66	single	-0.015688	0.9005045	2	1	2
BA20191111gabors0003_V4_Stim1_Stim2	56	single	68	mixture	0.273431	0.02632091	2	1	2
BA20191111gabors0003_V4_Stim1_Stim2	56	single	7	outside	-0.079709	0.5246485	1	1	1
BA20191111gabors0003_V4_Stim1_Stim2	56	single	70	outside	0.316281	0.009676756	1	1	1
BA20191111gabors0003_V4_Stim1_Stim2	56	single	71	single	0.088094	0.4818249	1	1	1
BA20191111gabors0003_V4_Stim1_Stim2	6	intermediate	60	single	NaN	NaN	1	1	1
BA20191111gabors0003_V4_Stim1_Stim2	6	intermediate	63	mixture	NaN	NaN	1	1	1
BA20191111gabors0003_V4_Stim1_Stim2	6	intermediate	64	intermediate	NaN	NaN	2	1	2
BA20191111gabors0003_V4_Stim1_Stim2	6	intermediate	66	single	NaN	NaN	2	1	2
BA20191111gabors0003_V4_Stim1_Stim2	6	intermediate	68	mixture	NaN	NaN	2	1	2
BA20191111gabors0003_V4_Stim1_Stim2	6	intermediate	7	outside	NaN	NaN	1	1	1
BA20191111gabors0003_V4_Stim1_Stim2	6	intermediate	70	outside	NaN	NaN	1	1	1
BA20191111gabors0003_V4_Stim1_Stim2	6	intermediate	71	single	NaN	NaN	1	1	1
BA20191111gabors0003_V4_Stim1_Stim2	60	single	63	mixture	-0.257232	0.03560436	1	1	1
BA20191111gabors0003_V4_Stim1_Stim2	60	single	64	intermediate	0.088553	0.4760921	2	1	2
BA20191111gabors0003_V4_Stim1_Stim2	60	single	66	single	0.01051	0.9327284	2	1	2
BA20191111gabors0003_V4_Stim1_Stim2	60	single	68	mixture	0.185244	0.1334136	2	1	2
BA20191111gabors0003_V4_Stim1_Stim2	60	single	7	outside	0.086858	0.4846112	1	1	1
BA20191111gabors0003_V4_Stim1_Stim2	60	single	70	outside	0.040387	0.7455623	1	1	1
BA20191111gabors0003_V4_Stim1_Stim2	60	single	71	single	0.044425	0.7211164	1	1	1
BA20191111gabors0003_V4_Stim1_Stim2	63	mixture	64	intermediate	-0.075081	0.5459435	2	1	2
BA20191111gabors0003_V4_Stim1_Stim2	63	mixture	66	single	-0.227547	0.06404383	2	1	2
BA20191111gabors0003_V4_Stim1_Stim2	63	mixture	68	mixture	0.116397	0.3482376	2	1	2
BA20191111gabors0003_V4_Stim1_Stim2	63	mixture	7	outside	-0.233941	0.05672975	1	1	1
BA20191111gabors0003_V4_Stim1_Stim2	63	mixture	70	outside	-0.216931	0.07784864	1	1	1
BA20191111gabors0003_V4_Stim1_Stim2	63	mixture	71	single	-0.042165	0.7347654	1	1	1
BA20191111gabors0003_V4_Stim1_Stim2	64	intermediate	66	single	0.601836	7.172463e-08	1	2	2
BA20191111gabors0003_V4_Stim1_Stim2	64	intermediate	68	mixture	0.010213	0.9346266	1	2	2
BA20191111gabors0003_V4_Stim1_Stim2	64	intermediate	7	outside	0.169334	0.1707222	2	2	1
BA20191111gabors0003_V4_Stim1_Stim2	64	intermediate	70	outside	0.237252	0.05321819	2	2	1
BA20191111gabors0003_V4_Stim1_Stim2	64	intermediate	71	single	0.055251	0.6569851	2	2	1
BA20191111gabors0003_V4_Stim1_Stim2	66	single	68	mixture	-0.19577	0.1123556	1	2	2
BA20191111gabors0003_V4_Stim1_Stim2	66	single	7	outside	0.143412	0.2469511	2	2	1
BA20191111gabors0003_V4_Stim1_Stim2	66	single	70	outside	0.273744	0.02499212	2	2	1
BA20191111gabors0003_V4_Stim1_Stim2	66	single	71	single	0.016321	0.8957049	2	2	1
BA20191111gabors0003_V4_Stim1_Stim2	68	mixture	7	outside	0.058945	0.6356313	2	2	1
BA20191111gabors0003_V4_Stim1_Stim2	68	mixture	70	outside	0.023844	0.8481146	2	2	1
BA20191111gabors0003_V4_Stim1_Stim2	68	mixture	71	single	0.183098	0.1380511	2	2	1
BA20191111gabors0003_V4_Stim1_Stim2	7	outside	70	outside	0.356513	0.00306411	1	1	1
BA20191111gabors0003_V4_Stim1_Stim2	7	outside	71	single	-0.06126	0.6223954	1	1	1
BA20191111gabors0003_V4_Stim1_Stim2	70	outside	71	single	0.09169	0.4605478	1	1	1
BA20191111gabors0003_V4_Stim1_Stim3	1	single	2	intermediate	NaN	NaN	1	1	1
BA20191111gabors0003_V4_Stim1_Stim3	1	single	3	single	0.2423	0.04176427	1	1	1
BA20191111gabors0003_V4_Stim1_Stim3	1	single	37	mixture	-0.052337	0.6693094	1	1	1
BA20191111gabors0003_V4_Stim1_Stim3	1	single	40	single	0.328045	0.005564954	1	1	1
BA20191111gabors0003_V4_Stim1_Stim3	1	single	43	single	-0.070445	0.562256	2	1	2
BA20191111gabors0003_V4_Stim1_Stim3	1	single	45	single	0.125953	0.2988177	1	1	1
BA20191111gabors0003_V4_Stim1_Stim3	1	single	49	intermediate	0.059395	0.6227035	2	1	2
BA20191111gabors0003_V4_Stim1_Stim3	1	single	5	single	0.193217	0.1064347	1	1	1
BA20191111gabors0003_V4_Stim1_Stim3	1	single	50	intermediate	0.204008	0.09026748	2	1	2
BA20191111gabors0003_V4_Stim1_Stim3	1	single	51	single	0.281762	0.01812567	1	1	1
BA20191111gabors0003_V4_Stim1_Stim3	1	single	54	single	0.149182	0.2143549	1	1	1
BA20191111gabors0003_V4_Stim1_Stim3	1	single	56	single	-0.005635	0.9633496	1	1	1
BA20191111gabors0003_V4_Stim1_Stim3	1	single	60	single	0.097978	0.4197076	1	1	1
BA20191111gabors0003_V4_Stim1_Stim3	1	single	62	single	0.180282	0.1382465	1	1	1
BA20191111gabors0003_V4_Stim1_Stim3	1	single	64	intermediate	0.309925	0.009028783	2	1	2
BA20191111gabors0003_V4_Stim1_Stim3	1	single	68	mixture	0.073293	0.5495076	2	1	2
BA20191111gabors0003_V4_Stim1_Stim3	1	single	7	outside	0.083043	0.4943163	1	1	1
BA20191111gabors0003_V4_Stim1_Stim3	1	single	70	outside	0.067508	0.5787075	1	1	1
BA20191111gabors0003_V4_Stim1_Stim3	1	single	71	single	0.013383	0.9137427	1	1	1
BA20191111gabors0003_V4_Stim1_Stim3	2	intermediate	3	single	NaN	NaN	1	1	1
BA20191111gabors0003_V4_Stim1_Stim3	2	intermediate	37	mixture	NaN	NaN	1	1	1
BA20191111gabors0003_V4_Stim1_Stim3	2	intermediate	40	single	NaN	NaN	1	1	1
BA20191111gabors0003_V4_Stim1_Stim3	2	intermediate	43	single	NaN	NaN	2	1	2
BA20191111gabors0003_V4_Stim1_Stim3	2	intermediate	45	single	NaN	NaN	1	1	1
BA20191111gabors0003_V4_Stim1_Stim3	2	intermediate	49	intermediate	NaN	NaN	2	1	2
BA20191111gabors0003_V4_Stim1_Stim3	2	intermediate	5	single	NaN	NaN	1	1	1
BA20191111gabors0003_V4_Stim1_Stim3	2	intermediate	50	intermediate	NaN	NaN	2	1	2
BA20191111gabors0003_V4_Stim1_Stim3	2	intermediate	51	single	NaN	NaN	1	1	1
BA20191111gabors0003_V4_Stim1_Stim3	2	intermediate	54	single	NaN	NaN	1	1	1
BA20191111gabors0003_V4_Stim1_Stim3	2	intermediate	56	single	NaN	NaN	1	1	1
BA20191111gabors0003_V4_Stim1_Stim3	2	intermediate	60	single	NaN	NaN	1	1	1
BA20191111gabors0003_V4_Stim1_Stim3	2	intermediate	62	single	NaN	NaN	1	1	1
BA20191111gabors0003_V4_Stim1_Stim3	2	intermediate	64	intermediate	NaN	NaN	2	1	2
BA20191111gabors0003_V4_Stim1_Stim3	2	intermediate	68	mixture	NaN	NaN	2	1	2
BA20191111gabors0003_V4_Stim1_Stim3	2	intermediate	7	outside	NaN	NaN	1	1	1
BA20191111gabors0003_V4_Stim1_Stim3	2	intermediate	70	outside	NaN	NaN	1	1	1
BA20191111gabors0003_V4_Stim1_Stim3	2	intermediate	71	single	NaN	NaN	1	1	1
BA20191111gabors0003_V4_Stim1_Stim3	3	single	37	mixture	0.162756	0.1814891	1	1	1
BA20191111gabors0003_V4_Stim1_Stim3	3	single	40	single	0.220778	0.06626326	1	1	1
BA20191111gabors0003_V4_Stim1_Stim3	3	single	43	single	0.051211	0.6737376	2	1	2
BA20191111gabors0003_V4_Stim1_Stim3	3	single	45	single	0.304214	0.01045512	1	1	1
BA20191111gabors0003_V4_Stim1_Stim3	3	single	49	intermediate	0.170393	0.1554078	2	1	2
BA20191111gabors0003_V4_Stim1_Stim3	3	single	5	single	0.193817	0.1053311	1	1	1
BA20191111gabors0003_V4_Stim1_Stim3	3	single	50	intermediate	0.033716	0.7817152	2	1	2
BA20191111gabors0003_V4_Stim1_Stim3	3	single	51	single	0.055751	0.6466611	1	1	1
BA20191111gabors0003_V4_Stim1_Stim3	3	single	54	single	-0.026963	0.8233791	1	1	1
BA20191111gabors0003_V4_Stim1_Stim3	3	single	56	single	0.161625	0.1845841	1	1	1
BA20191111gabors0003_V4_Stim1_Stim3	3	single	60	single	0.100025	0.4100148	1	1	1
BA20191111gabors0003_V4_Stim1_Stim3	3	single	62	single	0.124234	0.3091245	1	1	1
BA20191111gabors0003_V4_Stim1_Stim3	3	single	64	intermediate	0.31924	0.007065524	2	1	2
BA20191111gabors0003_V4_Stim1_Stim3	3	single	68	mixture	0.075777	0.5360194	2	1	2
BA20191111gabors0003_V4_Stim1_Stim3	3	single	7	outside	0.230014	0.05542162	1	1	1
BA20191111gabors0003_V4_Stim1_Stim3	3	single	70	outside	0.013474	0.9118481	1	1	1
BA20191111gabors0003_V4_Stim1_Stim3	3	single	71	single	0.007013	0.9547392	1	1	1
BA20191111gabors0003_V4_Stim1_Stim3	37	mixture	40	single	0.267154	0.02647909	1	1	1
BA20191111gabors0003_V4_Stim1_Stim3	37	mixture	43	single	0.114829	0.3511104	2	1	2
BA20191111gabors0003_V4_Stim1_Stim3	37	mixture	45	single	0.38197	0.001200927	1	1	1
BA20191111gabors0003_V4_Stim1_Stim3	37	mixture	49	intermediate	0.32753	0.006010956	2	1	2
BA20191111gabors0003_V4_Stim1_Stim3	37	mixture	5	single	0.162737	0.1815417	1	1	1
BA20191111gabors0003_V4_Stim1_Stim3	37	mixture	50	intermediate	0.020159	0.8694104	2	1	2
BA20191111gabors0003_V4_Stim1_Stim3	37	mixture	51	single	0.159052	0.1951389	1	1	1
BA20191111gabors0003_V4_Stim1_Stim3	37	mixture	54	single	-0.119308	0.3288478	1	1	1
BA20191111gabors0003_V4_Stim1_Stim3	37	mixture	56	single	0.356685	0.00262681	1	1	1
BA20191111gabors0003_V4_Stim1_Stim3	37	mixture	60	single	-0.038103	0.757708	1	1	1
BA20191111gabors0003_V4_Stim1_Stim3	37	mixture	62	single	0.348743	0.003316683	1	1	1
BA20191111gabors0003_V4_Stim1_Stim3	37	mixture	64	intermediate	0.315364	0.008303453	2	1	2
BA20191111gabors0003_V4_Stim1_Stim3	37	mixture	68	mixture	0.015405	0.9007737	2	1	2
BA20191111gabors0003_V4_Stim1_Stim3	37	mixture	7	outside	0.01566	0.8983748	1	1	1
BA20191111gabors0003_V4_Stim1_Stim3	37	mixture	70	outside	0.135566	0.2667144	1	1	1
BA20191111gabors0003_V4_Stim1_Stim3	37	mixture	71	single	0.038379	0.7578152	1	1	1
BA20191111gabors0003_V4_Stim1_Stim3	40	single	43	single	-0.000202	0.9986878	2	1	2
BA20191111gabors0003_V4_Stim1_Stim3	40	single	45	single	0.330433	0.005209946	1	1	1
BA20191111gabors0003_V4_Stim1_Stim3	40	single	49	intermediate	0.335037	0.004581427	2	1	2
BA20191111gabors0003_V4_Stim1_Stim3	40	single	5	single	0.260411	0.02946296	1	1	1
BA20191111gabors0003_V4_Stim1_Stim3	40	single	50	intermediate	0.341174	0.003848335	2	1	2
BA20191111gabors0003_V4_Stim1_Stim3	40	single	51	single	0.110898	0.3643201	1	1	1
BA20191111gabors0003_V4_Stim1_Stim3	40	single	54	single	-0.188819	0.1174782	1	1	1
BA20191111gabors0003_V4_Stim1_Stim3	40	single	56	single	0.099816	0.4144854	1	1	1
BA20191111gabors0003_V4_Stim1_Stim3	40	single	60	single	0.178055	0.1432651	1	1	1
BA20191111gabors0003_V4_Stim1_Stim3	40	single	62	single	0.222218	0.06647887	1	1	1
BA20191111gabors0003_V4_Stim1_Stim3	40	single	64	intermediate	0.442179	0.000126866	2	1	2
BA20191111gabors0003_V4_Stim1_Stim3	40	single	68	mixture	-0.019212	0.8754934	2	1	2
BA20191111gabors0003_V4_Stim1_Stim3	40	single	7	outside	0.191982	0.111348	1	1	1
BA20191111gabors0003_V4_Stim1_Stim3	40	single	70	outside	0.14665	0.2257309	1	1	1
BA20191111gabors0003_V4_Stim1_Stim3	40	single	71	single	-0.057734	0.6400324	1	1	1
BA20191111gabors0003_V4_Stim1_Stim3	43	single	45	single	0.264894	0.02783271	2	2	1
BA20191111gabors0003_V4_Stim1_Stim3	43	single	49	intermediate	0.179861	0.1362478	1	2	2
BA20191111gabors0003_V4_Stim1_Stim3	43	single	5	single	0.036403	0.7648	2	2	1
BA20191111gabors0003_V4_Stim1_Stim3	43	single	50	intermediate	0.130992	0.2833363	1	2	2
BA20191111gabors0003_V4_Stim1_Stim3	43	single	51	single	0.083826	0.4934739	2	2	1
BA20191111gabors0003_V4_Stim1_Stim3	43	single	54	single	-0.147014	0.2245667	2	2	1
BA20191111gabors0003_V4_Stim1_Stim3	43	single	56	single	0.141042	0.2512803	2	2	1
BA20191111gabors0003_V4_Stim1_Stim3	43	single	60	single	-0.127292	0.2972721	2	2	1
BA20191111gabors0003_V4_Stim1_Stim3	43	single	62	single	-0.163132	0.183781	2	2	1
BA20191111gabors0003_V4_Stim1_Stim3	43	single	64	intermediate	0.163992	0.1781521	1	2	2
BA20191111gabors0003_V4_Stim1_Stim3	43	single	68	mixture	0.06238	0.6133091	1	2	2
BA20191111gabors0003_V4_Stim1_Stim3	43	single	7	outside	0.157586	0.1959463	2	2	1
BA20191111gabors0003_V4_Stim1_Stim3	43	single	70	outside	0.188908	0.1200532	2	2	1
BA20191111gabors0003_V4_Stim1_Stim3	43	single	71	single	-0.286322	0.01882633	2	2	1
BA20191111gabors0003_V4_Stim1_Stim3	45	single	49	intermediate	0.256222	0.03227487	2	1	2
BA20191111gabors0003_V4_Stim1_Stim3	45	single	5	single	0.30216	0.01101381	1	1	1
BA20191111gabors0003_V4_Stim1_Stim3	45	single	50	intermediate	0.11872	0.3276453	2	1	2
BA20191111gabors0003_V4_Stim1_Stim3	45	single	51	single	0.188658	0.1205517	1	1	1
BA20191111gabors0003_V4_Stim1_Stim3	45	single	54	single	0.071577	0.5559771	1	1	1
BA20191111gabors0003_V4_Stim1_Stim3	45	single	56	single	0.386521	0.001036122	1	1	1
BA20191111gabors0003_V4_Stim1_Stim3	45	single	60	single	0.06477	0.5969801	1	1	1
BA20191111gabors0003_V4_Stim1_Stim3	45	single	62	single	0.177658	0.1441728	1	1	1
BA20191111gabors0003_V4_Stim1_Stim3	45	single	64	intermediate	0.527758	2.668472e-06	2	1	2
BA20191111gabors0003_V4_Stim1_Stim3	45	single	68	mixture	-0.046162	0.7064341	2	1	2
BA20191111gabors0003_V4_Stim1_Stim3	45	single	7	outside	0.317155	0.00746903	1	1	1
BA20191111gabors0003_V4_Stim1_Stim3	45	single	70	outside	0.392658	0.0007732826	1	1	1
BA20191111gabors0003_V4_Stim1_Stim3	45	single	71	single	-0.021658	0.8608388	1	1	1
BA20191111gabors0003_V4_Stim1_Stim3	49	intermediate	5	single	0.217817	0.06803745	2	2	1
BA20191111gabors0003_V4_Stim1_Stim3	49	intermediate	50	intermediate	0.453542	8.045862e-05	1	2	2
BA20191111gabors0003_V4_Stim1_Stim3	49	intermediate	51	single	0.365773	0.001846704	2	2	1
BA20191111gabors0003_V4_Stim1_Stim3	49	intermediate	54	single	-0.100686	0.4034562	2	2	1
BA20191111gabors0003_V4_Stim1_Stim3	49	intermediate	56	single	0.341413	0.004091935	2	2	1
BA20191111gabors0003_V4_Stim1_Stim3	49	intermediate	60	single	0.045656	0.7074345	2	2	1
BA20191111gabors0003_V4_Stim1_Stim3	49	intermediate	62	single	0.308937	0.009798606	2	2	1
BA20191111gabors0003_V4_Stim1_Stim3	49	intermediate	64	intermediate	0.416254	0.0003383235	1	2	2
BA20191111gabors0003_V4_Stim1_Stim3	49	intermediate	68	mixture	-0.256318	0.03351189	1	2	2
BA20191111gabors0003_V4_Stim1_Stim3	49	intermediate	7	outside	0.050215	0.6797368	2	2	1
BA20191111gabors0003_V4_Stim1_Stim3	49	intermediate	70	outside	0.110708	0.3615673	2	2	1
BA20191111gabors0003_V4_Stim1_Stim3	49	intermediate	71	single	0.180632	0.1404627	2	2	1
BA20191111gabors0003_V4_Stim1_Stim3	5	single	50	intermediate	0.254555	0.03345486	2	1	2
BA20191111gabors0003_V4_Stim1_Stim3	5	single	51	single	0.245546	0.04047429	1	1	1
BA20191111gabors0003_V4_Stim1_Stim3	5	single	54	single	0.172168	0.1510865	1	1	1
BA20191111gabors0003_V4_Stim1_Stim3	5	single	56	single	0.228207	0.05929927	1	1	1
BA20191111gabors0003_V4_Stim1_Stim3	5	single	60	single	0.18639	0.1223599	1	1	1
BA20191111gabors0003_V4_Stim1_Stim3	5	single	62	single	0.189393	0.1190866	1	1	1
BA20191111gabors0003_V4_Stim1_Stim3	5	single	64	intermediate	0.403232	0.0005379041	2	1	2
BA20191111gabors0003_V4_Stim1_Stim3	5	single	68	mixture	0.201377	0.09706538	2	1	2
BA20191111gabors0003_V4_Stim1_Stim3	5	single	7	outside	0.162328	0.1794013	1	1	1
BA20191111gabors0003_V4_Stim1_Stim3	5	single	70	outside	0.187145	0.1208262	1	1	1
BA20191111gabors0003_V4_Stim1_Stim3	5	single	71	single	0.189016	0.122657	1	1	1
BA20191111gabors0003_V4_Stim1_Stim3	50	intermediate	51	single	0.262152	0.02955298	2	2	1
BA20191111gabors0003_V4_Stim1_Stim3	50	intermediate	54	single	-0.123443	0.308628	2	2	1
BA20191111gabors0003_V4_Stim1_Stim3	50	intermediate	56	single	0.09464	0.4392192	2	2	1
BA20191111gabors0003_V4_Stim1_Stim3	50	intermediate	60	single	0.059576	0.6267777	2	2	1
BA20191111gabors0003_V4_Stim1_Stim3	50	intermediate	62	single	0.118615	0.3316873	2	2	1
BA20191111gabors0003_V4_Stim1_Stim3	50	intermediate	64	intermediate	0.411506	0.0004015131	1	2	2
BA20191111gabors0003_V4_Stim1_Stim3	50	intermediate	68	mixture	-0.213494	0.07817297	1	2	2
BA20191111gabors0003_V4_Stim1_Stim3	50	intermediate	7	outside	-0.094323	0.437344	2	2	1
BA20191111gabors0003_V4_Stim1_Stim3	50	intermediate	70	outside	0.223524	0.06287471	2	2	1
BA20191111gabors0003_V4_Stim1_Stim3	50	intermediate	71	single	0.121289	0.3244897	2	2	1
BA20191111gabors0003_V4_Stim1_Stim3	51	single	54	single	0.052319	0.6670886	1	1	1
BA20191111gabors0003_V4_Stim1_Stim3	51	single	56	single	0.064774	0.5997289	1	1	1
BA20191111gabors0003_V4_Stim1_Stim3	51	single	60	single	-0.053797	0.6606448	1	1	1
BA20191111gabors0003_V4_Stim1_Stim3	51	single	62	single	0.206707	0.09078561	1	1	1
BA20191111gabors0003_V4_Stim1_Stim3	51	single	64	intermediate	0.193652	0.1108601	2	1	2
BA20191111gabors0003_V4_Stim1_Stim3	51	single	68	mixture	-0.163313	0.1832868	2	1	2
BA20191111gabors0003_V4_Stim1_Stim3	51	single	7	outside	-0.029569	0.8094094	1	1	1
BA20191111gabors0003_V4_Stim1_Stim3	51	single	70	outside	0.148807	0.2223484	1	1	1
BA20191111gabors0003_V4_Stim1_Stim3	51	single	71	single	0.230098	0.06104006	1	1	1
BA20191111gabors0003_V4_Stim1_Stim3	54	single	56	single	-0.145867	0.2317213	1	1	1
BA20191111gabors0003_V4_Stim1_Stim3	54	single	60	single	0.00409	0.9731924	1	1	1
BA20191111gabors0003_V4_Stim1_Stim3	54	single	62	single	-0.146608	0.2293319	1	1	1
BA20191111gabors0003_V4_Stim1_Stim3	54	single	64	intermediate	0.023103	0.8494355	2	1	2
BA20191111gabors0003_V4_Stim1_Stim3	54	single	68	mixture	0.126744	0.2993753	2	1	2
BA20191111gabors0003_V4_Stim1_Stim3	54	single	7	outside	0.113934	0.34766	1	1	1
BA20191111gabors0003_V4_Stim1_Stim3	54	single	70	outside	-0.021225	0.861549	1	1	1
BA20191111gabors0003_V4_Stim1_Stim3	54	single	71	single	0.21329	0.08074407	1	1	1
BA20191111gabors0003_V4_Stim1_Stim3	56	single	60	single	0.006921	0.9553314	1	1	1
BA20191111gabors0003_V4_Stim1_Stim3	56	single	62	single	0.402258	0.0006118066	1	1	1
BA20191111gabors0003_V4_Stim1_Stim3	56	single	64	intermediate	0.322136	0.006947612	2	1	2
BA20191111gabors0003_V4_Stim1_Stim3	56	single	68	mixture	-0.161751	0.1875714	2	1	2
BA20191111gabors0003_V4_Stim1_Stim3	56	single	7	outside	-0.05282	0.6664372	1	1	1
BA20191111gabors0003_V4_Stim1_Stim3	56	single	70	outside	0.220687	0.06842342	1	1	1
BA20191111gabors0003_V4_Stim1_Stim3	56	single	71	single	-0.00189	0.9878891	1	1	1
BA20191111gabors0003_V4_Stim1_Stim3	60	single	62	single	0.294705	0.01470392	1	1	1
BA20191111gabors0003_V4_Stim1_Stim3	60	single	64	intermediate	0.028636	0.8153158	2	1	2
BA20191111gabors0003_V4_Stim1_Stim3	60	single	68	mixture	0.042113	0.7331164	2	1	2
BA20191111gabors0003_V4_Stim1_Stim3	60	single	7	outside	0.254451	0.03486886	1	1	1
BA20191111gabors0003_V4_Stim1_Stim3	60	single	70	outside	0.043607	0.7220053	1	1	1
BA20191111gabors0003_V4_Stim1_Stim3	60	single	71	single	-0.142839	0.2488656	1	1	1
BA20191111gabors0003_V4_Stim1_Stim3	62	single	64	intermediate	0.348625	0.003328	2	1	2
BA20191111gabors0003_V4_Stim1_Stim3	62	single	68	mixture	0.07466	0.5451172	2	1	2
BA20191111gabors0003_V4_Stim1_Stim3	62	single	7	outside	0.098497	0.4207071	1	1	1
BA20191111gabors0003_V4_Stim1_Stim3	62	single	70	outside	0.223055	0.06543562	1	1	1
BA20191111gabors0003_V4_Stim1_Stim3	62	single	71	single	0.019279	0.8769427	1	1	1
BA20191111gabors0003_V4_Stim1_Stim3	64	intermediate	68	mixture	-0.20298	0.09437952	1	2	2
BA20191111gabors0003_V4_Stim1_Stim3	64	intermediate	7	outside	0.30413	0.01047731	2	2	1
BA20191111gabors0003_V4_Stim1_Stim3	64	intermediate	70	outside	0.255269	0.03294545	2	2	1
BA20191111gabors0003_V4_Stim1_Stim3	64	intermediate	71	single	0.135393	0.2709574	2	2	1
BA20191111gabors0003_V4_Stim1_Stim3	68	mixture	7	outside	-0.033987	0.7815971	2	2	1
BA20191111gabors0003_V4_Stim1_Stim3	68	mixture	70	outside	-0.003746	0.9756319	2	2	1
BA20191111gabors0003_V4_Stim1_Stim3	68	mixture	71	single	-0.06815	0.5837104	2	2	1
BA20191111gabors0003_V4_Stim1_Stim3	7	outside	70	outside	0.468277	4.350082e-05	1	1	1
BA20191111gabors0003_V4_Stim1_Stim3	7	outside	71	single	-0.018254	0.8825432	1	1	1
BA20191111gabors0003_V4_Stim1_Stim3	70	outside	71	single	-0.06069	0.622975	1	1	1
BA20191111gabors0003_V4_Stim2_Stim3	1	single	3	single	0.2423	0.04176427	2	2	1
BA20191111gabors0003_V4_Stim2_Stim3	1	single	37	mixture	-0.052337	0.6693094	2	2	1
BA20191111gabors0003_V4_Stim2_Stim3	1	single	39	intermediate	0.097724	0.4175019	2	2	1
BA20191111gabors0003_V4_Stim2_Stim3	1	single	40	single	0.328045	0.005564954	2	2	1
BA20191111gabors0003_V4_Stim2_Stim3	1	single	41	mixture	0.156153	0.1967462	2	2	1
BA20191111gabors0003_V4_Stim2_Stim3	1	single	45	single	0.125953	0.2988177	2	2	1
BA20191111gabors0003_V4_Stim2_Stim3	1	single	46	mixture	-0.111049	0.3636648	2	2	1
BA20191111gabors0003_V4_Stim2_Stim3	1	single	47	single	0.067922	0.576372	1	2	2
BA20191111gabors0003_V4_Stim2_Stim3	1	single	49	intermediate	0.059395	0.6227035	2	2	1
BA20191111gabors0003_V4_Stim2_Stim3	1	single	5	single	0.193217	0.1064347	1	2	2
BA20191111gabors0003_V4_Stim2_Stim3	1	single	50	intermediate	0.204008	0.09026748	2	2	1
BA20191111gabors0003_V4_Stim2_Stim3	1	single	51	single	0.281762	0.01812567	2	2	1
BA20191111gabors0003_V4_Stim2_Stim3	1	single	52	single	-0.029714	0.8070917	2	2	1
BA20191111gabors0003_V4_Stim2_Stim3	1	single	53	single	-0.129197	0.2829034	2	2	1
BA20191111gabors0003_V4_Stim2_Stim3	1	single	54	single	0.149182	0.2143549	2	2	1
BA20191111gabors0003_V4_Stim2_Stim3	1	single	55	mixture	0.140069	0.2474709	2	2	1
BA20191111gabors0003_V4_Stim2_Stim3	1	single	58	mixture	-0.047978	0.6932762	1	2	2
BA20191111gabors0003_V4_Stim2_Stim3	1	single	60	single	0.097978	0.4197076	1	2	2
BA20191111gabors0003_V4_Stim2_Stim3	1	single	64	intermediate	0.309925	0.009028783	2	2	1
BA20191111gabors0003_V4_Stim2_Stim3	1	single	66	single	0.124438	0.3047173	2	2	1
BA20191111gabors0003_V4_Stim2_Stim3	1	single	7	outside	0.083043	0.4943163	1	2	2
BA20191111gabors0003_V4_Stim2_Stim3	3	single	37	mixture	0.162756	0.1814891	1	1	1
BA20191111gabors0003_V4_Stim2_Stim3	3	single	39	intermediate	0.13516	0.2610862	1	1	1
BA20191111gabors0003_V4_Stim2_Stim3	3	single	40	single	0.220778	0.06626326	1	1	1
BA20191111gabors0003_V4_Stim2_Stim3	3	single	41	mixture	0.211845	0.07831456	1	1	1
BA20191111gabors0003_V4_Stim2_Stim3	3	single	45	single	0.304214	0.01045512	1	1	1
BA20191111gabors0003_V4_Stim2_Stim3	3	single	46	mixture	-0.04483	0.7145398	1	1	1
BA20191111gabors0003_V4_Stim2_Stim3	3	single	47	single	0.057773	0.6347466	2	1	2
BA20191111gabors0003_V4_Stim2_Stim3	3	single	49	intermediate	0.170393	0.1554078	1	1	1
BA20191111gabors0003_V4_Stim2_Stim3	3	single	5	single	0.193817	0.1053311	2	1	2
BA20191111gabors0003_V4_Stim2_Stim3	3	single	50	intermediate	0.033716	0.7817152	1	1	1
BA20191111gabors0003_V4_Stim2_Stim3	3	single	51	single	0.055751	0.6466611	1	1	1
BA20191111gabors0003_V4_Stim2_Stim3	3	single	52	single	0.05068	0.6769313	1	1	1
BA20191111gabors0003_V4_Stim2_Stim3	3	single	53	single	0.061072	0.6128958	1	1	1
BA20191111gabors0003_V4_Stim2_Stim3	3	single	54	single	-0.026963	0.8233791	1	1	1
BA20191111gabors0003_V4_Stim2_Stim3	3	single	55	mixture	0.092364	0.446966	1	1	1
BA20191111gabors0003_V4_Stim2_Stim3	3	single	58	mixture	0.030365	0.8029496	2	1	2
BA20191111gabors0003_V4_Stim2_Stim3	3	single	60	single	0.100025	0.4100148	2	1	2
BA20191111gabors0003_V4_Stim2_Stim3	3	single	64	intermediate	0.31924	0.007065524	1	1	1
BA20191111gabors0003_V4_Stim2_Stim3	3	single	66	single	0.266663	0.02565025	1	1	1
BA20191111gabors0003_V4_Stim2_Stim3	3	single	7	outside	0.230014	0.05542162	2	1	2
BA20191111gabors0003_V4_Stim2_Stim3	37	mixture	39	intermediate	0.169639	0.1634659	1	1	1
BA20191111gabors0003_V4_Stim2_Stim3	37	mixture	40	single	0.267154	0.02647909	1	1	1
BA20191111gabors0003_V4_Stim2_Stim3	37	mixture	41	mixture	0.151507	0.2174512	1	1	1
BA20191111gabors0003_V4_Stim2_Stim3	37	mixture	45	single	0.38197	0.001200927	1	1	1
BA20191111gabors0003_V4_Stim2_Stim3	37	mixture	46	mixture	-0.020692	0.8669877	1	1	1
BA20191111gabors0003_V4_Stim2_Stim3	37	mixture	47	single	0.162133	0.1831894	2	1	2
BA20191111gabors0003_V4_Stim2_Stim3	37	mixture	49	intermediate	0.32753	0.006010956	1	1	1
BA20191111gabors0003_V4_Stim2_Stim3	37	mixture	5	single	0.162737	0.1815417	2	1	2
BA20191111gabors0003_V4_Stim2_Stim3	37	mixture	50	intermediate	0.020159	0.8694104	1	1	1
BA20191111gabors0003_V4_Stim2_Stim3	37	mixture	51	single	0.159052	0.1951389	1	1	1
BA20191111gabors0003_V4_Stim2_Stim3	37	mixture	52	single	0.100231	0.4125382	1	1	1
BA20191111gabors0003_V4_Stim2_Stim3	37	mixture	53	single	0.108318	0.3756552	1	1	1
BA20191111gabors0003_V4_Stim2_Stim3	37	mixture	54	single	-0.119308	0.3288478	1	1	1
BA20191111gabors0003_V4_Stim2_Stim3	37	mixture	55	mixture	0.143407	0.239774	1	1	1
BA20191111gabors0003_V4_Stim2_Stim3	37	mixture	58	mixture	0.017071	0.8901063	2	1	2
BA20191111gabors0003_V4_Stim2_Stim3	37	mixture	60	single	-0.038103	0.757708	2	1	2
BA20191111gabors0003_V4_Stim2_Stim3	37	mixture	64	intermediate	0.315364	0.008303453	1	1	1
BA20191111gabors0003_V4_Stim2_Stim3	37	mixture	66	single	0.076897	0.5299922	1	1	1
BA20191111gabors0003_V4_Stim2_Stim3	37	mixture	7	outside	0.01566	0.8983748	2	1	2
BA20191111gabors0003_V4_Stim2_Stim3	39	intermediate	40	single	0.331801	0.005015713	1	1	1
BA20191111gabors0003_V4_Stim2_Stim3	39	intermediate	41	mixture	-0.050384	0.6787179	1	1	1
BA20191111gabors0003_V4_Stim2_Stim3	39	intermediate	45	single	0.099841	0.4108778	1	1	1
BA20191111gabors0003_V4_Stim2_Stim3	39	intermediate	46	mixture	0.121291	0.3208135	1	1	1
BA20191111gabors0003_V4_Stim2_Stim3	39	intermediate	47	single	0.331276	0.005089456	2	1	2
BA20191111gabors0003_V4_Stim2_Stim3	39	intermediate	49	intermediate	0.352508	0.002569966	1	1	1
BA20191111gabors0003_V4_Stim2_Stim3	39	intermediate	5	single	0.343412	0.003367825	2	1	2
BA20191111gabors0003_V4_Stim2_Stim3	39	intermediate	50	intermediate	0.427508	0.0002231504	1	1	1
BA20191111gabors0003_V4_Stim2_Stim3	39	intermediate	51	single	0.059873	0.6224685	1	1	1
BA20191111gabors0003_V4_Stim2_Stim3	39	intermediate	52	single	-0.016188	0.894189	1	1	1
BA20191111gabors0003_V4_Stim2_Stim3	39	intermediate	53	single	0.165164	0.1686762	1	1	1
BA20191111gabors0003_V4_Stim2_Stim3	39	intermediate	54	single	-0.189001	0.1144393	1	1	1
BA20191111gabors0003_V4_Stim2_Stim3	39	intermediate	55	mixture	-0.105901	0.3829153	1	1	1
BA20191111gabors0003_V4_Stim2_Stim3	39	intermediate	58	mixture	-0.098371	0.4178364	2	1	2
BA20191111gabors0003_V4_Stim2_Stim3	39	intermediate	60	single	0.095384	0.4321796	2	1	2
BA20191111gabors0003_V4_Stim2_Stim3	39	intermediate	64	intermediate	0.415377	0.0003492597	1	1	1
BA20191111gabors0003_V4_Stim2_Stim3	39	intermediate	66	single	0.186295	0.1225539	1	1	1
BA20191111gabors0003_V4_Stim2_Stim3	39	intermediate	7	outside	0.249264	0.03744241	2	1	2
BA20191111gabors0003_V4_Stim2_Stim3	40	single	41	mixture	0.219054	0.0705463	1	1	1
BA20191111gabors0003_V4_Stim2_Stim3	40	single	45	single	0.330433	0.005209946	1	1	1
BA20191111gabors0003_V4_Stim2_Stim3	40	single	46	mixture	-0.04188	0.7325919	1	1	1
BA20191111gabors0003_V4_Stim2_Stim3	40	single	47	single	0.365706	0.001850547	2	1	2
BA20191111gabors0003_V4_Stim2_Stim3	40	single	49	intermediate	0.335037	0.004581427	1	1	1
BA20191111gabors0003_V4_Stim2_Stim3	40	single	5	single	0.260411	0.02946296	2	1	2
BA20191111gabors0003_V4_Stim2_Stim3	40	single	50	intermediate	0.341174	0.003848335	1	1	1
BA20191111gabors0003_V4_Stim2_Stim3	40	single	51	single	0.110898	0.3643201	1	1	1
BA20191111gabors0003_V4_Stim2_Stim3	40	single	52	single	0.369465	0.001645687	1	1	1
BA20191111gabors0003_V4_Stim2_Stim3	40	single	53	single	0.110036	0.3645101	1	1	1
BA20191111gabors0003_V4_Stim2_Stim3	40	single	54	single	-0.188819	0.1174782	1	1	1
BA20191111gabors0003_V4_Stim2_Stim3	40	single	55	mixture	0.120467	0.3205255	1	1	1
BA20191111gabors0003_V4_Stim2_Stim3	40	single	58	mixture	-0.146938	0.2282771	2	1	2
BA20191111gabors0003_V4_Stim2_Stim3	40	single	60	single	0.178055	0.1432651	2	1	2
BA20191111gabors0003_V4_Stim2_Stim3	40	single	64	intermediate	0.442179	0.000126866	1	1	1
BA20191111gabors0003_V4_Stim2_Stim3	40	single	66	single	0.129526	0.2852081	1	1	1
BA20191111gabors0003_V4_Stim2_Stim3	40	single	7	outside	0.191982	0.111348	2	1	2
BA20191111gabors0003_V4_Stim2_Stim3	41	mixture	45	single	0.314201	0.00855819	1	1	1
BA20191111gabors0003_V4_Stim2_Stim3	41	mixture	46	mixture	-0.152033	0.215842	1	1	1
BA20191111gabors0003_V4_Stim2_Stim3	41	mixture	47	single	-0.027201	0.8244198	2	1	2
BA20191111gabors0003_V4_Stim2_Stim3	41	mixture	49	intermediate	0.093323	0.4422411	1	1	1
BA20191111gabors0003_V4_Stim2_Stim3	41	mixture	5	single	0.118154	0.3299727	2	1	2
BA20191111gabors0003_V4_Stim2_Stim3	41	mixture	50	intermediate	0.001402	0.9908753	1	1	1
BA20191111gabors0003_V4_Stim2_Stim3	41	mixture	51	single	0.064494	0.5985512	1	1	1
BA20191111gabors0003_V4_Stim2_Stim3	41	mixture	52	single	0.177704	0.1440673	1	1	1
BA20191111gabors0003_V4_Stim2_Stim3	41	mixture	53	single	0.176564	0.1436989	1	1	1
BA20191111gabors0003_V4_Stim2_Stim3	41	mixture	54	single	-0.258435	0.03076262	1	1	1
BA20191111gabors0003_V4_Stim2_Stim3	41	mixture	55	mixture	-0.010988	0.928598	1	1	1
BA20191111gabors0003_V4_Stim2_Stim3	41	mixture	58	mixture	-0.155206	0.2028704	2	1	2
BA20191111gabors0003_V4_Stim2_Stim3	41	mixture	60	single	0.024648	0.8406734	2	1	2
BA20191111gabors0003_V4_Stim2_Stim3	41	mixture	64	intermediate	0.262673	0.02921961	1	1	1
BA20191111gabors0003_V4_Stim2_Stim3	41	mixture	66	single	-0.09762	0.4248788	1	1	1
BA20191111gabors0003_V4_Stim2_Stim3	41	mixture	7	outside	0.227389	0.06024136	2	1	2
BA20191111gabors0003_V4_Stim2_Stim3	45	single	46	mixture	-0.168828	0.1655199	1	1	1
BA20191111gabors0003_V4_Stim2_Stim3	45	single	47	single	0.270035	0.02377314	2	1	2
BA20191111gabors0003_V4_Stim2_Stim3	45	single	49	intermediate	0.256222	0.03227487	1	1	1
BA20191111gabors0003_V4_Stim2_Stim3	45	single	5	single	0.30216	0.01101381	2	1	2
BA20191111gabors0003_V4_Stim2_Stim3	45	single	50	intermediate	0.11872	0.3276453	1	1	1
BA20191111gabors0003_V4_Stim2_Stim3	45	single	51	single	0.188658	0.1205517	1	1	1
BA20191111gabors0003_V4_Stim2_Stim3	45	single	52	single	0.221692	0.0651195	1	1	1
BA20191111gabors0003_V4_Stim2_Stim3	45	single	53	single	0.210525	0.08023459	1	1	1
BA20191111gabors0003_V4_Stim2_Stim3	45	single	54	single	0.071577	0.5559771	1	1	1
BA20191111gabors0003_V4_Stim2_Stim3	45	single	55	mixture	0.0032	0.9790239	1	1	1
BA20191111gabors0003_V4_Stim2_Stim3	45	single	58	mixture	-0.271227	0.02418012	2	1	2
BA20191111gabors0003_V4_Stim2_Stim3	45	single	60	single	0.06477	0.5969801	2	1	2
BA20191111gabors0003_V4_Stim2_Stim3	45	single	64	intermediate	0.527758	2.668472e-06	1	1	1
BA20191111gabors0003_V4_Stim2_Stim3	45	single	66	single	0.125427	0.3008566	1	1	1
BA20191111gabors0003_V4_Stim2_Stim3	45	single	7	outside	0.317155	0.00746903	2	1	2
BA20191111gabors0003_V4_Stim2_Stim3	46	mixture	47	single	0.007751	0.9496003	2	1	2
BA20191111gabors0003_V4_Stim2_Stim3	46	mixture	49	intermediate	-0.071068	0.5617201	1	1	1
BA20191111gabors0003_V4_Stim2_Stim3	46	mixture	5	single	0.023899	0.8454543	2	1	2
BA20191111gabors0003_V4_Stim2_Stim3	46	mixture	50	intermediate	0.102027	0.4041716	1	1	1
BA20191111gabors0003_V4_Stim2_Stim3	46	mixture	51	single	0.003634	0.9765381	1	1	1
BA20191111gabors0003_V4_Stim2_Stim3	46	mixture	52	single	-0.209745	0.08367632	1	1	1
BA20191111gabors0003_V4_Stim2_Stim3	46	mixture	53	single	-0.054252	0.6579488	1	1	1
BA20191111gabors0003_V4_Stim2_Stim3	46	mixture	54	single	-0.017159	0.8887065	1	1	1
BA20191111gabors0003_V4_Stim2_Stim3	46	mixture	55	mixture	-0.101699	0.4056928	1	1	1
BA20191111gabors0003_V4_Stim2_Stim3	46	mixture	58	mixture	-0.011702	0.9245434	2	1	2
BA20191111gabors0003_V4_Stim2_Stim3	46	mixture	60	single	-0.067717	0.583223	2	1	2
BA20191111gabors0003_V4_Stim2_Stim3	46	mixture	64	intermediate	-0.058362	0.6338337	1	1	1
BA20191111gabors0003_V4_Stim2_Stim3	46	mixture	66	single	0.011279	0.9267142	1	1	1
BA20191111gabors0003_V4_Stim2_Stim3	46	mixture	7	outside	-0.024638	0.8407363	2	1	2
BA20191111gabors0003_V4_Stim2_Stim3	47	single	49	intermediate	0.089069	0.4634105	2	2	1
BA20191111gabors0003_V4_Stim2_Stim3	47	single	5	single	0.185575	0.1240324	1	2	2
BA20191111gabors0003_V4_Stim2_Stim3	47	single	50	intermediate	0.127878	0.2914353	2	2	1
BA20191111gabors0003_V4_Stim2_Stim3	47	single	51	single	-0.084437	0.4903171	2	2	1
BA20191111gabors0003_V4_Stim2_Stim3	47	single	52	single	-0.020953	0.8633087	2	2	1
BA20191111gabors0003_V4_Stim2_Stim3	47	single	53	single	0.286557	0.01617203	2	2	1
BA20191111gabors0003_V4_Stim2_Stim3	47	single	54	single	0.04882	0.6881684	2	2	1
BA20191111gabors0003_V4_Stim2_Stim3	47	single	55	mixture	0.112372	0.3543527	2	2	1
BA20191111gabors0003_V4_Stim2_Stim3	47	single	58	mixture	-0.230662	0.05654376	1	2	2
BA20191111gabors0003_V4_Stim2_Stim3	47	single	60	single	-0.019183	0.8756776	1	2	2
BA20191111gabors0003_V4_Stim2_Stim3	47	single	64	intermediate	0.381632	0.001114936	2	2	1
BA20191111gabors0003_V4_Stim2_Stim3	47	single	66	single	0.237951	0.04730229	2	2	1
BA20191111gabors0003_V4_Stim2_Stim3	47	single	7	outside	0.333806	0.004742471	1	2	2
BA20191111gabors0003_V4_Stim2_Stim3	49	intermediate	5	single	0.217817	0.06803745	2	1	2
BA20191111gabors0003_V4_Stim2_Stim3	49	intermediate	50	intermediate	0.453542	8.045862e-05	1	1	1
BA20191111gabors0003_V4_Stim2_Stim3	49	intermediate	51	single	0.365773	0.001846704	1	1	1
BA20191111gabors0003_V4_Stim2_Stim3	49	intermediate	52	single	0.330842	0.005151091	1	1	1
BA20191111gabors0003_V4_Stim2_Stim3	49	intermediate	53	single	-0.201632	0.09175893	1	1	1
BA20191111gabors0003_V4_Stim2_Stim3	49	intermediate	54	single	-0.100686	0.4034562	1	1	1
BA20191111gabors0003_V4_Stim2_Stim3	49	intermediate	55	mixture	0.226305	0.05958808	1	1	1
BA20191111gabors0003_V4_Stim2_Stim3	49	intermediate	58	mixture	-0.127673	0.292214	2	1	2
BA20191111gabors0003_V4_Stim2_Stim3	49	intermediate	60	single	0.045656	0.7074345	2	1	2
BA20191111gabors0003_V4_Stim2_Stim3	49	intermediate	64	intermediate	0.416254	0.0003383235	1	1	1
BA20191111gabors0003_V4_Stim2_Stim3	49	intermediate	66	single	0.033854	0.7808411	1	1	1
BA20191111gabors0003_V4_Stim2_Stim3	49	intermediate	7	outside	0.050215	0.6797368	2	1	2
BA20191111gabors0003_V4_Stim2_Stim3	5	single	50	intermediate	0.254555	0.03345486	2	2	1
BA20191111gabors0003_V4_Stim2_Stim3	5	single	51	single	0.245546	0.04047429	2	2	1
BA20191111gabors0003_V4_Stim2_Stim3	5	single	52	single	0.026494	0.8276532	2	2	1
BA20191111gabors0003_V4_Stim2_Stim3	5	single	53	single	0.032791	0.7860289	2	2	1
BA20191111gabors0003_V4_Stim2_Stim3	5	single	54	single	0.172168	0.1510865	2	2	1
BA20191111gabors0003_V4_Stim2_Stim3	5	single	55	mixture	-0.020831	0.8640913	2	2	1
BA20191111gabors0003_V4_Stim2_Stim3	5	single	58	mixture	-0.019355	0.8736394	1	2	2
BA20191111gabors0003_V4_Stim2_Stim3	5	single	60	single	0.18639	0.1223599	1	2	2
BA20191111gabors0003_V4_Stim2_Stim3	5	single	64	intermediate	0.403232	0.0005379041	2	2	1
BA20191111gabors0003_V4_Stim2_Stim3	5	single	66	single	0.136151	0.2610755	2	2	1
BA20191111gabors0003_V4_Stim2_Stim3	5	single	7	outside	0.162328	0.1794013	1	2	2
BA20191111gabors0003_V4_Stim2_Stim3	50	intermediate	51	single	0.262152	0.02955298	1	1	1
BA20191111gabors0003_V4_Stim2_Stim3	50	intermediate	52	single	0.087536	0.4711676	1	1	1
BA20191111gabors0003_V4_Stim2_Stim3	50	intermediate	53	single	-0.090882	0.4543196	1	1	1
BA20191111gabors0003_V4_Stim2_Stim3	50	intermediate	54	single	-0.123443	0.308628	1	1	1
BA20191111gabors0003_V4_Stim2_Stim3	50	intermediate	55	mixture	-0.077212	0.5252181	1	1	1
BA20191111gabors0003_V4_Stim2_Stim3	50	intermediate	58	mixture	-0.036634	0.7650597	2	1	2
BA20191111gabors0003_V4_Stim2_Stim3	50	intermediate	60	single	0.059576	0.6267777	2	1	2
BA20191111gabors0003_V4_Stim2_Stim3	50	intermediate	64	intermediate	0.411506	0.0004015131	1	1	1
BA20191111gabors0003_V4_Stim2_Stim3	50	intermediate	66	single	-0.081799	0.5008292	1	1	1
BA20191111gabors0003_V4_Stim2_Stim3	50	intermediate	7	outside	-0.094323	0.437344	2	1	2
BA20191111gabors0003_V4_Stim2_Stim3	51	single	52	single	-0.082819	0.4986948	1	1	1
BA20191111gabors0003_V4_Stim2_Stim3	51	single	53	single	-0.189389	0.116354	1	1	1
BA20191111gabors0003_V4_Stim2_Stim3	51	single	54	single	0.052319	0.6670886	1	1	1
BA20191111gabors0003_V4_Stim2_Stim3	51	single	55	mixture	-0.024119	0.8440526	1	1	1
BA20191111gabors0003_V4_Stim2_Stim3	51	single	58	mixture	0.019014	0.8767685	2	1	2
BA20191111gabors0003_V4_Stim2_Stim3	51	single	60	single	-0.053797	0.6606448	2	1	2
BA20191111gabors0003_V4_Stim2_Stim3	51	single	64	intermediate	0.193652	0.1108601	1	1	1
BA20191111gabors0003_V4_Stim2_Stim3	51	single	66	single	-0.115554	0.3444041	1	1	1
BA20191111gabors0003_V4_Stim2_Stim3	51	single	7	outside	-0.029569	0.8094094	2	1	2
BA20191111gabors0003_V4_Stim2_Stim3	52	single	53	single	-0.004747	0.968891	1	1	1
BA20191111gabors0003_V4_Stim2_Stim3	52	single	54	single	-0.000183	0.9988011	1	1	1
BA20191111gabors0003_V4_Stim2_Stim3	52	single	55	mixture	0.065775	0.588512	1	1	1
BA20191111gabors0003_V4_Stim2_Stim3	52	single	58	mixture	0.057793	0.6371502	2	1	2
BA20191111gabors0003_V4_Stim2_Stim3	52	single	60	single	-0.005362	0.9651222	2	1	2
BA20191111gabors0003_V4_Stim2_Stim3	52	single	64	intermediate	0.239517	0.04582149	1	1	1
BA20191111gabors0003_V4_Stim2_Stim3	52	single	66	single	0.064627	0.5950524	1	1	1
BA20191111gabors0003_V4_Stim2_Stim3	52	single	7	outside	-0.072675	0.5499182	2	1	2
BA20191111gabors0003_V4_Stim2_Stim3	53	single	54	single	-0.151453	0.2073797	1	1	1
BA20191111gabors0003_V4_Stim2_Stim3	53	single	55	mixture	-0.01507	0.9014553	1	1	1
BA20191111gabors0003_V4_Stim2_Stim3	53	single	58	mixture	-0.062246	0.6087174	2	1	2
BA20191111gabors0003_V4_Stim2_Stim3	53	single	60	single	0.115563	0.3407657	2	1	2
BA20191111gabors0003_V4_Stim2_Stim3	53	single	64	intermediate	0.052002	0.668989	1	1	1
BA20191111gabors0003_V4_Stim2_Stim3	53	single	66	single	0.109843	0.3653544	1	1	1
BA20191111gabors0003_V4_Stim2_Stim3	53	single	7	outside	0.044761	0.7129181	2	1	2
BA20191111gabors0003_V4_Stim2_Stim3	54	single	55	mixture	0.324577	0.006118625	1	1	1
BA20191111gabors0003_V4_Stim2_Stim3	54	single	58	mixture	0.152043	0.2089344	2	1	2
BA20191111gabors0003_V4_Stim2_Stim3	54	single	60	single	0.00409	0.9731924	2	1	2
BA20191111gabors0003_V4_Stim2_Stim3	54	single	64	intermediate	0.023103	0.8494355	1	1	1
BA20191111gabors0003_V4_Stim2_Stim3	54	single	66	single	0.048682	0.6890034	1	1	1
BA20191111gabors0003_V4_Stim2_Stim3	54	single	7	outside	0.113934	0.34766	2	1	2
BA20191111gabors0003_V4_Stim2_Stim3	55	mixture	58	mixture	-0.070979	0.5622113	2	1	2
BA20191111gabors0003_V4_Stim2_Stim3	55	mixture	60	single	0.244212	0.04315047	2	1	2
BA20191111gabors0003_V4_Stim2_Stim3	55	mixture	64	intermediate	0.188116	0.1188753	1	1	1
BA20191111gabors0003_V4_Stim2_Stim3	55	mixture	66	single	0.071936	0.5539896	1	1	1
BA20191111gabors0003_V4_Stim2_Stim3	55	mixture	7	outside	0.012432	0.9186392	2	1	2
BA20191111gabors0003_V4_Stim2_Stim3	58	mixture	60	single	-0.125475	0.3042813	1	2	2
BA20191111gabors0003_V4_Stim2_Stim3	58	mixture	64	intermediate	-0.143451	0.2396274	2	2	1
BA20191111gabors0003_V4_Stim2_Stim3	58	mixture	66	single	-0.046117	0.7067071	2	2	1
BA20191111gabors0003_V4_Stim2_Stim3	58	mixture	7	outside	-0.194841	0.1086433	1	2	2
BA20191111gabors0003_V4_Stim2_Stim3	60	single	64	intermediate	0.028636	0.8153158	2	2	1
BA20191111gabors0003_V4_Stim2_Stim3	60	single	66	single	0.238383	0.04855035	2	2	1
BA20191111gabors0003_V4_Stim2_Stim3	60	single	7	outside	0.254451	0.03486886	1	2	2
BA20191111gabors0003_V4_Stim2_Stim3	64	intermediate	66	single	0.009041	0.940784	1	1	1
BA20191111gabors0003_V4_Stim2_Stim3	64	intermediate	7	outside	0.30413	0.01047731	2	1	2
BA20191111gabors0003_V4_Stim2_Stim3	66	single	7	outside	0.275403	0.02102616	2	1	2
BA20191112gabors0001_V4_Stim1_Stim2	1	intermediate	2	intermediate	NaN	NaN	1	1	1
BA20191112gabors0001_V4_Stim1_Stim2	1	intermediate	38	single	0.113465	0.2378982	1	1	1
BA20191112gabors0001_V4_Stim1_Stim2	1	intermediate	39	mixture	NaN	NaN	1	1	1
BA20191112gabors0001_V4_Stim1_Stim2	1	intermediate	4	mixture	NaN	NaN	1	1	1
BA20191112gabors0001_V4_Stim1_Stim2	1	intermediate	40	single	0.211633	0.02576243	2	1	2
BA20191112gabors0001_V4_Stim1_Stim2	1	intermediate	44	mixture	0.044464	0.6446266	1	1	1
BA20191112gabors0001_V4_Stim1_Stim2	1	intermediate	45	intermediate	NaN	NaN	1	1	1
BA20191112gabors0001_V4_Stim1_Stim2	1	intermediate	46	intermediate	0.285321	0.002516432	1	1	1
BA20191112gabors0001_V4_Stim1_Stim2	1	intermediate	47	single	-0.069938	0.4698992	1	1	1
BA20191112gabors0001_V4_Stim1_Stim2	1	intermediate	50	intermediate	0.285591	0.002491761	2	1	2
BA20191112gabors0001_V4_Stim1_Stim2	1	intermediate	54	intermediate	0.125646	0.1888474	2	1	2
BA20191112gabors0001_V4_Stim1_Stim2	1	intermediate	55	mixture	0.194319	0.04193234	1	1	1
BA20191112gabors0001_V4_Stim1_Stim2	1	intermediate	56	single	-0.19282	0.04260601	1	1	1
BA20191112gabors0001_V4_Stim1_Stim2	1	intermediate	57	mixture	-0.010246	0.9153913	1	1	1
BA20191112gabors0001_V4_Stim1_Stim2	1	intermediate	58	mixture	NaN	NaN	1	1	1
BA20191112gabors0001_V4_Stim1_Stim2	1	intermediate	62	single	0.053123	0.5815055	2	1	2
BA20191112gabors0001_V4_Stim1_Stim2	1	intermediate	64	single	0.303774	0.001190357	2	1	2
BA20191112gabors0001_V4_Stim1_Stim2	2	intermediate	38	single	NaN	NaN	1	1	1
BA20191112gabors0001_V4_Stim1_Stim2	2	intermediate	39	mixture	NaN	NaN	1	1	1
BA20191112gabors0001_V4_Stim1_Stim2	2	intermediate	4	mixture	NaN	NaN	1	1	1
BA20191112gabors0001_V4_Stim1_Stim2	2	intermediate	40	single	NaN	NaN	2	1	2
BA20191112gabors0001_V4_Stim1_Stim2	2	intermediate	44	mixture	NaN	NaN	1	1	1
BA20191112gabors0001_V4_Stim1_Stim2	2	intermediate	45	intermediate	NaN	NaN	1	1	1
BA20191112gabors0001_V4_Stim1_Stim2	2	intermediate	46	intermediate	NaN	NaN	1	1	1
BA20191112gabors0001_V4_Stim1_Stim2	2	intermediate	47	single	NaN	NaN	1	1	1
BA20191112gabors0001_V4_Stim1_Stim2	2	intermediate	50	intermediate	NaN	NaN	2	1	2
BA20191112gabors0001_V4_Stim1_Stim2	2	intermediate	54	intermediate	NaN	NaN	2	1	2
BA20191112gabors0001_V4_Stim1_Stim2	2	intermediate	55	mixture	NaN	NaN	1	1	1
BA20191112gabors0001_V4_Stim1_Stim2	2	intermediate	56	single	NaN	NaN	1	1	1
BA20191112gabors0001_V4_Stim1_Stim2	2	intermediate	57	mixture	NaN	NaN	1	1	1
BA20191112gabors0001_V4_Stim1_Stim2	2	intermediate	58	mixture	NaN	NaN	1	1	1
BA20191112gabors0001_V4_Stim1_Stim2	2	intermediate	62	single	NaN	NaN	2	1	2
BA20191112gabors0001_V4_Stim1_Stim2	2	intermediate	64	single	NaN	NaN	2	1	2
BA20191112gabors0001_V4_Stim1_Stim2	38	single	39	mixture	NaN	NaN	1	1	1
BA20191112gabors0001_V4_Stim1_Stim2	38	single	4	mixture	NaN	NaN	1	1	1
BA20191112gabors0001_V4_Stim1_Stim2	38	single	40	single	0.245469	0.009744607	2	1	2
BA20191112gabors0001_V4_Stim1_Stim2	38	single	44	mixture	0.244622	0.01000762	1	1	1
BA20191112gabors0001_V4_Stim1_Stim2	38	single	45	intermediate	NaN	NaN	1	1	1
BA20191112gabors0001_V4_Stim1_Stim2	38	single	46	intermediate	0.323444	0.0005674972	1	1	1
BA20191112gabors0001_V4_Stim1_Stim2	38	single	47	single	0.193136	0.04420483	1	1	1
BA20191112gabors0001_V4_Stim1_Stim2	38	single	50	intermediate	0.183123	0.05665386	2	1	2
BA20191112gabors0001_V4_Stim1_Stim2	38	single	54	intermediate	0.061317	0.5245504	2	1	2
BA20191112gabors0001_V4_Stim1_Stim2	38	single	55	mixture	0.144631	0.1334888	1	1	1
BA20191112gabors0001_V4_Stim1_Stim2	38	single	56	single	0.136717	0.1543847	1	1	1
BA20191112gabors0001_V4_Stim1_Stim2	38	single	57	mixture	0.166258	0.08257903	1	1	1
BA20191112gabors0001_V4_Stim1_Stim2	38	single	58	mixture	NaN	NaN	1	1	1
BA20191112gabors0001_V4_Stim1_Stim2	38	single	62	single	0.117254	0.222491	2	1	2
BA20191112gabors0001_V4_Stim1_Stim2	38	single	64	single	0.175391	0.06684251	2	1	2
BA20191112gabors0001_V4_Stim1_Stim2	39	mixture	4	mixture	NaN	NaN	1	1	1
BA20191112gabors0001_V4_Stim1_Stim2	39	mixture	40	single	NaN	NaN	2	1	2
BA20191112gabors0001_V4_Stim1_Stim2	39	mixture	44	mixture	NaN	NaN	1	1	1
BA20191112gabors0001_V4_Stim1_Stim2	39	mixture	45	intermediate	NaN	NaN	1	1	1
BA20191112gabors0001_V4_Stim1_Stim2	39	mixture	46	intermediate	NaN	NaN	1	1	1
BA20191112gabors0001_V4_Stim1_Stim2	39	mixture	47	single	NaN	NaN	1	1	1
BA20191112gabors0001_V4_Stim1_Stim2	39	mixture	50	intermediate	NaN	NaN	2	1	2
BA20191112gabors0001_V4_Stim1_Stim2	39	mixture	54	intermediate	NaN	NaN	2	1	2
BA20191112gabors0001_V4_Stim1_Stim2	39	mixture	55	mixture	NaN	NaN	1	1	1
BA20191112gabors0001_V4_Stim1_Stim2	39	mixture	56	single	NaN	NaN	1	1	1
BA20191112gabors0001_V4_Stim1_Stim2	39	mixture	57	mixture	NaN	NaN	1	1	1
BA20191112gabors0001_V4_Stim1_Stim2	39	mixture	58	mixture	NaN	NaN	1	1	1
BA20191112gabors0001_V4_Stim1_Stim2	39	mixture	62	single	NaN	NaN	2	1	2
BA20191112gabors0001_V4_Stim1_Stim2	39	mixture	64	single	NaN	NaN	2	1	2
BA20191112gabors0001_V4_Stim1_Stim2	4	mixture	40	single	NaN	NaN	2	1	2
BA20191112gabors0001_V4_Stim1_Stim2	4	mixture	44	mixture	NaN	NaN	1	1	1
BA20191112gabors0001_V4_Stim1_Stim2	4	mixture	45	intermediate	NaN	NaN	1	1	1
BA20191112gabors0001_V4_Stim1_Stim2	4	mixture	46	intermediate	NaN	NaN	1	1	1
BA20191112gabors0001_V4_Stim1_Stim2	4	mixture	47	single	NaN	NaN	1	1	1
BA20191112gabors0001_V4_Stim1_Stim2	4	mixture	50	intermediate	NaN	NaN	2	1	2
BA20191112gabors0001_V4_Stim1_Stim2	4	mixture	54	intermediate	NaN	NaN	2	1	2
BA20191112gabors0001_V4_Stim1_Stim2	4	mixture	55	mixture	NaN	NaN	1	1	1
BA20191112gabors0001_V4_Stim1_Stim2	4	mixture	56	single	NaN	NaN	1	1	1
BA20191112gabors0001_V4_Stim1_Stim2	4	mixture	57	mixture	NaN	NaN	1	1	1
BA20191112gabors0001_V4_Stim1_Stim2	4	mixture	58	mixture	NaN	NaN	1	1	1
BA20191112gabors0001_V4_Stim1_Stim2	4	mixture	62	single	NaN	NaN	2	1	2
BA20191112gabors0001_V4_Stim1_Stim2	4	mixture	64	single	NaN	NaN	2	1	2
BA20191112gabors0001_V4_Stim1_Stim2	40	single	44	mixture	0.000613	0.9949265	2	2	1
BA20191112gabors0001_V4_Stim1_Stim2	40	single	45	intermediate	NaN	NaN	2	2	1
BA20191112gabors0001_V4_Stim1_Stim2	40	single	46	intermediate	0.252899	0.007684987	2	2	1
BA20191112gabors0001_V4_Stim1_Stim2	40	single	47	single	0.056099	0.5623203	2	2	1
BA20191112gabors0001_V4_Stim1_Stim2	40	single	50	intermediate	0.216669	0.02299255	1	2	2
BA20191112gabors0001_V4_Stim1_Stim2	40	single	54	intermediate	0.012977	0.8924694	1	2	2
BA20191112gabors0001_V4_Stim1_Stim2	40	single	55	mixture	-0.083614	0.3851449	2	2	1
BA20191112gabors0001_V4_Stim1_Stim2	40	single	56	single	0.03729	0.6976028	2	2	1
BA20191112gabors0001_V4_Stim1_Stim2	40	single	57	mixture	-0.048457	0.6151695	2	2	1
BA20191112gabors0001_V4_Stim1_Stim2	40	single	58	mixture	NaN	NaN	2	2	1
BA20191112gabors0001_V4_Stim1_Stim2	40	single	62	single	0.149165	0.1198755	1	2	2
BA20191112gabors0001_V4_Stim1_Stim2	40	single	64	single	0.043932	0.6470711	1	2	2
BA20191112gabors0001_V4_Stim1_Stim2	44	mixture	45	intermediate	NaN	NaN	1	1	1
BA20191112gabors0001_V4_Stim1_Stim2	44	mixture	46	intermediate	0.179147	0.06111981	1	1	1
BA20191112gabors0001_V4_Stim1_Stim2	44	mixture	47	single	-0.08926	0.3560053	1	1	1
BA20191112gabors0001_V4_Stim1_Stim2	44	mixture	50	intermediate	0.022265	0.8182441	2	1	2
BA20191112gabors0001_V4_Stim1_Stim2	44	mixture	54	intermediate	0.041121	0.669718	2	1	2
BA20191112gabors0001_V4_Stim1_Stim2	44	mixture	55	mixture	-0.046698	0.6296732	1	1	1
BA20191112gabors0001_V4_Stim1_Stim2	44	mixture	56	single	-0.029252	0.7616197	1	1	1
BA20191112gabors0001_V4_Stim1_Stim2	44	mixture	57	mixture	0.26269	0.005562644	1	1	1
BA20191112gabors0001_V4_Stim1_Stim2	44	mixture	58	mixture	NaN	NaN	1	1	1
BA20191112gabors0001_V4_Stim1_Stim2	44	mixture	62	single	0.212941	0.02551488	2	1	2
BA20191112gabors0001_V4_Stim1_Stim2	44	mixture	64	single	0.219973	0.02093772	2	1	2
BA20191112gabors0001_V4_Stim1_Stim2	45	intermediate	46	intermediate	NaN	NaN	1	1	1
BA20191112gabors0001_V4_Stim1_Stim2	45	intermediate	47	single	NaN	NaN	1	1	1
BA20191112gabors0001_V4_Stim1_Stim2	45	intermediate	50	intermediate	NaN	NaN	2	1	2
BA20191112gabors0001_V4_Stim1_Stim2	45	intermediate	54	intermediate	NaN	NaN	2	1	2
BA20191112gabors0001_V4_Stim1_Stim2	45	intermediate	55	mixture	NaN	NaN	1	1	1
BA20191112gabors0001_V4_Stim1_Stim2	45	intermediate	56	single	NaN	NaN	1	1	1
BA20191112gabors0001_V4_Stim1_Stim2	45	intermediate	57	mixture	NaN	NaN	1	1	1
BA20191112gabors0001_V4_Stim1_Stim2	45	intermediate	58	mixture	NaN	NaN	1	1	1
BA20191112gabors0001_V4_Stim1_Stim2	45	intermediate	62	single	NaN	NaN	2	1	2
BA20191112gabors0001_V4_Stim1_Stim2	45	intermediate	64	single	NaN	NaN	2	1	2
BA20191112gabors0001_V4_Stim1_Stim2	46	intermediate	47	single	-0.026272	0.7862607	1	1	1
BA20191112gabors0001_V4_Stim1_Stim2	46	intermediate	50	intermediate	0.174242	0.06997825	2	1	2
BA20191112gabors0001_V4_Stim1_Stim2	46	intermediate	54	intermediate	0.244496	0.01004744	2	1	2
BA20191112gabors0001_V4_Stim1_Stim2	46	intermediate	55	mixture	0.209553	0.02874895	1	1	1
BA20191112gabors0001_V4_Stim1_Stim2	46	intermediate	56	single	0.001337	0.988939	1	1	1
BA20191112gabors0001_V4_Stim1_Stim2	46	intermediate	57	mixture	0.003049	0.9747838	1	1	1
BA20191112gabors0001_V4_Stim1_Stim2	46	intermediate	58	mixture	NaN	NaN	1	1	1
BA20191112gabors0001_V4_Stim1_Stim2	46	intermediate	62	single	-0.10646	0.2683137	2	1	2
BA20191112gabors0001_V4_Stim1_Stim2	46	intermediate	64	single	0.313566	0.0008509094	2	1	2
BA20191112gabors0001_V4_Stim1_Stim2	47	single	50	intermediate	0.151935	0.1147656	2	1	2
BA20191112gabors0001_V4_Stim1_Stim2	47	single	54	intermediate	0.019931	0.83702	2	1	2
BA20191112gabors0001_V4_Stim1_Stim2	47	single	55	mixture	0.131767	0.1740325	1	1	1
BA20191112gabors0001_V4_Stim1_Stim2	47	single	56	single	0.141862	0.1411668	1	1	1
BA20191112gabors0001_V4_Stim1_Stim2	47	single	57	mixture	0.103193	0.2856131	1	1	1
BA20191112gabors0001_V4_Stim1_Stim2	47	single	58	mixture	NaN	NaN	1	1	1
BA20191112gabors0001_V4_Stim1_Stim2	47	single	62	single	0.143935	0.1353878	2	1	2
BA20191112gabors0001_V4_Stim1_Stim2	47	single	64	single	0.001245	0.9897451	2	1	2
BA20191112gabors0001_V4_Stim1_Stim2	50	intermediate	54	intermediate	-0.114065	0.2354129	1	2	2
BA20191112gabors0001_V4_Stim1_Stim2	50	intermediate	55	mixture	0.199352	0.03769001	2	2	1
BA20191112gabors0001_V4_Stim1_Stim2	50	intermediate	56	single	-0.097317	0.3118167	2	2	1
BA20191112gabors0001_V4_Stim1_Stim2	50	intermediate	57	mixture	-0.078815	0.4152826	2	2	1
BA20191112gabors0001_V4_Stim1_Stim2	50	intermediate	58	mixture	NaN	NaN	2	2	1
BA20191112gabors0001_V4_Stim1_Stim2	50	intermediate	62	single	0.116928	0.225954	1	2	2
BA20191112gabors0001_V4_Stim1_Stim2	50	intermediate	64	single	0.08145	0.3976047	1	2	2
BA20191112gabors0001_V4_Stim1_Stim2	54	intermediate	55	mixture	-0.081843	0.395327	2	2	1
BA20191112gabors0001_V4_Stim1_Stim2	54	intermediate	56	single	-0.050763	0.59673	2	2	1
BA20191112gabors0001_V4_Stim1_Stim2	54	intermediate	57	mixture	0.055563	0.5642539	2	2	1
BA20191112gabors0001_V4_Stim1_Stim2	54	intermediate	58	mixture	NaN	NaN	2	2	1
BA20191112gabors0001_V4_Stim1_Stim2	54	intermediate	62	single	0.13906	0.1473752	1	2	2
BA20191112gabors0001_V4_Stim1_Stim2	54	intermediate	64	single	0.165589	0.08241298	1	2	2
BA20191112gabors0001_V4_Stim1_Stim2	55	mixture	56	single	-0.048401	0.6155784	1	1	1
BA20191112gabors0001_V4_Stim1_Stim2	55	mixture	57	mixture	0.01377	0.8869938	1	1	1
BA20191112gabors0001_V4_Stim1_Stim2	55	mixture	58	mixture	NaN	NaN	1	1	1
BA20191112gabors0001_V4_Stim1_Stim2	55	mixture	62	single	-0.080687	0.4042542	2	1	2
BA20191112gabors0001_V4_Stim1_Stim2	55	mixture	64	single	0.273983	0.003775109	2	1	2
BA20191112gabors0001_V4_Stim1_Stim2	56	single	57	mixture	0.110767	0.2493149	1	1	1
BA20191112gabors0001_V4_Stim1_Stim2	56	single	58	mixture	NaN	NaN	1	1	1
BA20191112gabors0001_V4_Stim1_Stim2	56	single	62	single	-0.093667	0.3303984	2	1	2
BA20191112gabors0001_V4_Stim1_Stim2	56	single	64	single	-0.084756	0.3764538	2	1	2
BA20191112gabors0001_V4_Stim1_Stim2	57	mixture	58	mixture	NaN	NaN	1	1	1
BA20191112gabors0001_V4_Stim1_Stim2	57	mixture	62	single	0.199309	0.03684418	2	1	2
BA20191112gabors0001_V4_Stim1_Stim2	57	mixture	64	single	0.06728	0.4849464	2	1	2
BA20191112gabors0001_V4_Stim1_Stim2	58	mixture	62	single	NaN	NaN	2	1	2
BA20191112gabors0001_V4_Stim1_Stim2	58	mixture	64	single	NaN	NaN	2	1	2
BA20191112gabors0001_V4_Stim1_Stim2	62	single	64	single	0.136931	0.1537335	1	2	2
BA20191112gabors0001_V4_Stim1_Stim3	1	intermediate	2	intermediate	NaN	NaN	1	1	1
BA20191112gabors0001_V4_Stim1_Stim3	1	intermediate	20	mixture	-0.08823	0.3638713	1	1	1
BA20191112gabors0001_V4_Stim1_Stim3	1	intermediate	3	intermediate	0.112901	0.2402539	1	1	1
BA20191112gabors0001_V4_Stim1_Stim3	1	intermediate	38	single	0.147634	0.1255259	1	1	1
BA20191112gabors0001_V4_Stim1_Stim3	1	intermediate	41	single	0.369914	7.530539e-05	1	1	1
BA20191112gabors0001_V4_Stim1_Stim3	1	intermediate	42	intermediate	0.109383	0.2553153	1	1	1
BA20191112gabors0001_V4_Stim1_Stim3	1	intermediate	43	intermediate	0.12079	0.2066512	1	1	1
BA20191112gabors0001_V4_Stim1_Stim3	1	intermediate	44	mixture	0.186894	0.05057984	1	1	1
BA20191112gabors0001_V4_Stim1_Stim3	1	intermediate	45	intermediate	0.058541	0.5435235	1	1	1
BA20191112gabors0001_V4_Stim1_Stim3	1	intermediate	46	intermediate	0.106013	0.2725796	1	1	1
BA20191112gabors0001_V4_Stim1_Stim3	1	intermediate	47	single	NaN	NaN	1	1	1
BA20191112gabors0001_V4_Stim1_Stim3	1	intermediate	48	intermediate	0.082598	0.3931805	2	1	2
BA20191112gabors0001_V4_Stim1_Stim3	1	intermediate	5	intermediate	0.177675	0.06331243	2	1	2
BA20191112gabors0001_V4_Stim1_Stim3	1	intermediate	50	intermediate	0.269387	0.004248514	1	1	1
BA20191112gabors0001_V4_Stim1_Stim3	1	intermediate	51	single	0.063875	0.5093402	1	1	1
BA20191112gabors0001_V4_Stim1_Stim3	1	intermediate	52	single	0.083989	0.3852314	1	1	1
BA20191112gabors0001_V4_Stim1_Stim3	1	intermediate	53	single	0.315093	0.0007999728	1	1	1
BA20191112gabors0001_V4_Stim1_Stim3	1	intermediate	54	intermediate	0.099278	0.3043817	1	1	1
BA20191112gabors0001_V4_Stim1_Stim3	1	intermediate	55	mixture	-0.000138	0.9988616	1	1	1
BA20191112gabors0001_V4_Stim1_Stim3	1	intermediate	56	single	0.069367	0.4714752	1	1	1
BA20191112gabors0001_V4_Stim1_Stim3	1	intermediate	57	mixture	0.210303	0.02743961	1	1	1
BA20191112gabors0001_V4_Stim1_Stim3	1	intermediate	6	intermediate	-0.06265	0.5175172	2	1	2
BA20191112gabors0001_V4_Stim1_Stim3	1	intermediate	62	single	0.152866	0.1125333	1	1	1
BA20191112gabors0001_V4_Stim1_Stim3	1	intermediate	66	single	0.271815	0.004247698	1	1	1
BA20191112gabors0001_V4_Stim1_Stim3	1	intermediate	7	single	0.041877	0.6640136	2	1	2
BA20191112gabors0001_V4_Stim1_Stim3	2	intermediate	20	mixture	NaN	NaN	1	1	1
BA20191112gabors0001_V4_Stim1_Stim3	2	intermediate	3	intermediate	NaN	NaN	1	1	1
BA20191112gabors0001_V4_Stim1_Stim3	2	intermediate	38	single	NaN	NaN	1	1	1
BA20191112gabors0001_V4_Stim1_Stim3	2	intermediate	41	single	NaN	NaN	1	1	1
BA20191112gabors0001_V4_Stim1_Stim3	2	intermediate	42	intermediate	NaN	NaN	1	1	1
BA20191112gabors0001_V4_Stim1_Stim3	2	intermediate	43	intermediate	NaN	NaN	1	1	1
BA20191112gabors0001_V4_Stim1_Stim3	2	intermediate	44	mixture	NaN	NaN	1	1	1
BA20191112gabors0001_V4_Stim1_Stim3	2	intermediate	45	intermediate	NaN	NaN	1	1	1
BA20191112gabors0001_V4_Stim1_Stim3	2	intermediate	46	intermediate	NaN	NaN	1	1	1
BA20191112gabors0001_V4_Stim1_Stim3	2	intermediate	47	single	NaN	NaN	1	1	1
BA20191112gabors0001_V4_Stim1_Stim3	2	intermediate	48	intermediate	NaN	NaN	2	1	2
BA20191112gabors0001_V4_Stim1_Stim3	2	intermediate	5	intermediate	NaN	NaN	2	1	2
BA20191112gabors0001_V4_Stim1_Stim3	2	intermediate	50	intermediate	NaN	NaN	1	1	1
BA20191112gabors0001_V4_Stim1_Stim3	2	intermediate	51	single	NaN	NaN	1	1	1
BA20191112gabors0001_V4_Stim1_Stim3	2	intermediate	52	single	NaN	NaN	1	1	1
BA20191112gabors0001_V4_Stim1_Stim3	2	intermediate	53	single	NaN	NaN	1	1	1
BA20191112gabors0001_V4_Stim1_Stim3	2	intermediate	54	intermediate	NaN	NaN	1	1	1
BA20191112gabors0001_V4_Stim1_Stim3	2	intermediate	55	mixture	NaN	NaN	1	1	1
BA20191112gabors0001_V4_Stim1_Stim3	2	intermediate	56	single	NaN	NaN	1	1	1
BA20191112gabors0001_V4_Stim1_Stim3	2	intermediate	57	mixture	NaN	NaN	1	1	1
BA20191112gabors0001_V4_Stim1_Stim3	2	intermediate	6	intermediate	NaN	NaN	2	1	2
BA20191112gabors0001_V4_Stim1_Stim3	2	intermediate	62	single	NaN	NaN	1	1	1
BA20191112gabors0001_V4_Stim1_Stim3	2	intermediate	66	single	NaN	NaN	1	1	1
BA20191112gabors0001_V4_Stim1_Stim3	2	intermediate	7	single	NaN	NaN	2	1	2
BA20191112gabors0001_V4_Stim1_Stim3	20	mixture	3	intermediate	-0.19526	0.04385112	1	1	1
BA20191112gabors0001_V4_Stim1_Stim3	20	mixture	38	single	0.018812	0.848209	1	1	1
BA20191112gabors0001_V4_Stim1_Stim3	20	mixture	41	single	-0.2191	0.02403791	1	1	1
BA20191112gabors0001_V4_Stim1_Stim3	20	mixture	42	intermediate	-0.157424	0.1053619	1	1	1
BA20191112gabors0001_V4_Stim1_Stim3	20	mixture	43	intermediate	-0.051175	0.5988991	1	1	1
BA20191112gabors0001_V4_Stim1_Stim3	20	mixture	44	mixture	-0.037246	0.703291	1	1	1
BA20191112gabors0001_V4_Stim1_Stim3	20	mixture	45	intermediate	-0.033638	0.7308698	1	1	1
BA20191112gabors0001_V4_Stim1_Stim3	20	mixture	46	intermediate	-0.08647	0.3781218	1	1	1
BA20191112gabors0001_V4_Stim1_Stim3	20	mixture	47	single	NaN	NaN	1	1	1
BA20191112gabors0001_V4_Stim1_Stim3	20	mixture	48	intermediate	-0.008562	0.9305839	2	1	2
BA20191112gabors0001_V4_Stim1_Stim3	20	mixture	5	intermediate	-0.22244	0.02128757	2	1	2
BA20191112gabors0001_V4_Stim1_Stim3	20	mixture	50	intermediate	-0.019242	0.843312	1	1	1
BA20191112gabors0001_V4_Stim1_Stim3	20	mixture	51	single	-0.049749	0.6125495	1	1	1
BA20191112gabors0001_V4_Stim1_Stim3	20	mixture	52	single	-0.124975	0.2017957	1	1	1
BA20191112gabors0001_V4_Stim1_Stim3	20	mixture	53	single	0.025886	0.7912642	1	1	1
BA20191112gabors0001_V4_Stim1_Stim3	20	mixture	54	intermediate	-0.060413	0.5384384	1	1	1
BA20191112gabors0001_V4_Stim1_Stim3	20	mixture	55	mixture	0.085791	0.3796025	1	1	1
BA20191112gabors0001_V4_Stim1_Stim3	20	mixture	56	single	-0.069312	0.478074	1	1	1
BA20191112gabors0001_V4_Stim1_Stim3	20	mixture	57	mixture	0.002627	0.9785737	1	1	1
BA20191112gabors0001_V4_Stim1_Stim3	20	mixture	6	intermediate	0.128346	0.189803	2	1	2
BA20191112gabors0001_V4_Stim1_Stim3	20	mixture	62	single	-0.104947	0.2843291	1	1	1
BA20191112gabors0001_V4_Stim1_Stim3	20	mixture	66	single	-0.102906	0.2938494	1	1	1
BA20191112gabors0001_V4_Stim1_Stim3	20	mixture	7	single	-0.092175	0.3450296	2	1	2
BA20191112gabors0001_V4_Stim1_Stim3	3	intermediate	38	single	0.185641	0.05328102	1	1	1
BA20191112gabors0001_V4_Stim1_Stim3	3	intermediate	41	single	0.19587	0.04123258	1	1	1
BA20191112gabors0001_V4_Stim1_Stim3	3	intermediate	42	intermediate	-0.070137	0.4665519	1	1	1
BA20191112gabors0001_V4_Stim1_Stim3	3	intermediate	43	intermediate	-0.159746	0.09551071	1	1	1
BA20191112gabors0001_V4_Stim1_Stim3	3	intermediate	44	mixture	0.139535	0.1459861	1	1	1
BA20191112gabors0001_V4_Stim1_Stim3	3	intermediate	45	intermediate	0.015191	0.8748434	1	1	1
BA20191112gabors0001_V4_Stim1_Stim3	3	intermediate	46	intermediate	0.213474	0.02582759	1	1	1
BA20191112gabors0001_V4_Stim1_Stim3	3	intermediate	47	single	NaN	NaN	1	1	1
BA20191112gabors0001_V4_Stim1_Stim3	3	intermediate	48	intermediate	-0.025	0.7963771	2	1	2
BA20191112gabors0001_V4_Stim1_Stim3	3	intermediate	5	intermediate	-0.13104	0.1723929	2	1	2
BA20191112gabors0001_V4_Stim1_Stim3	3	intermediate	50	intermediate	-0.07078	0.4624699	1	1	1
BA20191112gabors0001_V4_Stim1_Stim3	3	intermediate	51	single	-0.027428	0.778117	1	1	1
BA20191112gabors0001_V4_Stim1_Stim3	3	intermediate	52	single	0.129731	0.1808396	1	1	1
BA20191112gabors0001_V4_Stim1_Stim3	3	intermediate	53	single	0.018184	0.8504415	1	1	1
BA20191112gabors0001_V4_Stim1_Stim3	3	intermediate	54	intermediate	0.025125	0.7953845	1	1	1
BA20191112gabors0001_V4_Stim1_Stim3	3	intermediate	55	mixture	0.18798	0.04922989	1	1	1
BA20191112gabors0001_V4_Stim1_Stim3	3	intermediate	56	single	0.043163	0.6543447	1	1	1
BA20191112gabors0001_V4_Stim1_Stim3	3	intermediate	57	mixture	0.083302	0.386925	1	1	1
BA20191112gabors0001_V4_Stim1_Stim3	3	intermediate	6	intermediate	0.0947	0.3273332	2	1	2
BA20191112gabors0001_V4_Stim1_Stim3	3	intermediate	62	single	-0.077965	0.4203455	1	1	1
BA20191112gabors0001_V4_Stim1_Stim3	3	intermediate	66	single	0.203356	0.03393544	1	1	1
BA20191112gabors0001_V4_Stim1_Stim3	3	intermediate	7	single	0.171234	0.07502766	2	1	2
BA20191112gabors0001_V4_Stim1_Stim3	38	single	41	single	0.136822	0.1559944	1	1	1
BA20191112gabors0001_V4_Stim1_Stim3	38	single	42	intermediate	0.058374	0.5465568	1	1	1
BA20191112gabors0001_V4_Stim1_Stim3	38	single	43	intermediate	-0.080166	0.4073077	1	1	1
BA20191112gabors0001_V4_Stim1_Stim3	38	single	44	mixture	0.191352	0.04623984	1	1	1
BA20191112gabors0001_V4_Stim1_Stim3	38	single	45	intermediate	0.002131	0.9824534	1	1	1
BA20191112gabors0001_V4_Stim1_Stim3	38	single	46	intermediate	0.218235	0.02262415	1	1	1
BA20191112gabors0001_V4_Stim1_Stim3	38	single	47	single	NaN	NaN	1	1	1
BA20191112gabors0001_V4_Stim1_Stim3	38	single	48	intermediate	0.240803	0.01165889	2	1	2
BA20191112gabors0001_V4_Stim1_Stim3	38	single	5	intermediate	0.101999	0.2912525	2	1	2
BA20191112gabors0001_V4_Stim1_Stim3	38	single	50	intermediate	0.094044	0.3307088	1	1	1
BA20191112gabors0001_V4_Stim1_Stim3	38	single	51	single	-0.032849	0.7369552	1	1	1
BA20191112gabors0001_V4_Stim1_Stim3	38	single	52	single	0.20239	0.03567472	1	1	1
BA20191112gabors0001_V4_Stim1_Stim3	38	single	53	single	0.191013	0.0466353	1	1	1
BA20191112gabors0001_V4_Stim1_Stim3	38	single	54	intermediate	-0.038972	0.6888286	1	1	1
BA20191112gabors0001_V4_Stim1_Stim3	38	single	55	mixture	0.164001	0.08837357	1	1	1
BA20191112gabors0001_V4_Stim1_Stim3	38	single	56	single	-0.000434	0.9964243	1	1	1
BA20191112gabors0001_V4_Stim1_Stim3	38	single	57	mixture	0.316619	0.0007958792	1	1	1
BA20191112gabors0001_V4_Stim1_Stim3	38	single	6	intermediate	0.163184	0.09151619	2	1	2
BA20191112gabors0001_V4_Stim1_Stim3	38	single	62	single	0.215371	0.02450734	1	1	1
BA20191112gabors0001_V4_Stim1_Stim3	38	single	66	single	0.098094	0.3102136	1	1	1
BA20191112gabors0001_V4_Stim1_Stim3	38	single	7	single	0.032255	0.7403473	2	1	2
BA20191112gabors0001_V4_Stim1_Stim3	41	single	42	intermediate	0.210963	0.02766725	1	1	1
BA20191112gabors0001_V4_Stim1_Stim3	41	single	43	intermediate	-0.051269	0.5964962	1	1	1
BA20191112gabors0001_V4_Stim1_Stim3	41	single	44	mixture	0.175882	0.06734286	1	1	1
BA20191112gabors0001_V4_Stim1_Stim3	41	single	45	intermediate	-0.09752	0.3130669	1	1	1
BA20191112gabors0001_V4_Stim1_Stim3	41	single	46	intermediate	0.24056	0.01174601	1	1	1
BA20191112gabors0001_V4_Stim1_Stim3	41	single	47	single	NaN	NaN	1	1	1
BA20191112gabors0001_V4_Stim1_Stim3	41	single	48	intermediate	0.19177	0.04575592	2	1	2
BA20191112gabors0001_V4_Stim1_Stim3	41	single	5	intermediate	0.33393	0.0003873321	2	1	2
BA20191112gabors0001_V4_Stim1_Stim3	41	single	50	intermediate	0.179265	0.06216149	1	1	1
BA20191112gabors0001_V4_Stim1_Stim3	41	single	51	single	0.248096	0.009977668	1	1	1
BA20191112gabors0001_V4_Stim1_Stim3	41	single	52	single	0.214298	0.02594201	1	1	1
BA20191112gabors0001_V4_Stim1_Stim3	41	single	53	single	0.174682	0.06926222	1	1	1
BA20191112gabors0001_V4_Stim1_Stim3	41	single	54	intermediate	0.175917	0.06858564	1	1	1
BA20191112gabors0001_V4_Stim1_Stim3	41	single	55	mixture	-0.084453	0.382602	1	1	1
BA20191112gabors0001_V4_Stim1_Stim3	41	single	56	single	-0.095487	0.323312	1	1	1
BA20191112gabors0001_V4_Stim1_Stim3	41	single	57	mixture	0.200297	0.03677371	1	1	1
BA20191112gabors0001_V4_Stim1_Stim3	41	single	6	intermediate	0.146256	0.1309446	2	1	2
BA20191112gabors0001_V4_Stim1_Stim3	41	single	62	single	0.228175	0.01701779	1	1	1
BA20191112gabors0001_V4_Stim1_Stim3	41	single	66	single	0.244262	0.01047712	1	1	1
BA20191112gabors0001_V4_Stim1_Stim3	41	single	7	single	0.255212	0.007683309	2	1	2
BA20191112gabors0001_V4_Stim1_Stim3	42	intermediate	43	intermediate	-0.116678	0.2247844	1	1	1
BA20191112gabors0001_V4_Stim1_Stim3	42	intermediate	44	mixture	0.026261	0.7853684	1	1	1
BA20191112gabors0001_V4_Stim1_Stim3	42	intermediate	45	intermediate	0.025765	0.7893294	1	1	1
BA20191112gabors0001_V4_Stim1_Stim3	42	intermediate	46	intermediate	-0.088927	0.3578091	1	1	1
BA20191112gabors0001_V4_Stim1_Stim3	42	intermediate	47	single	NaN	NaN	1	1	1
BA20191112gabors0001_V4_Stim1_Stim3	42	intermediate	48	intermediate	0.107158	0.2674016	2	1	2
BA20191112gabors0001_V4_Stim1_Stim3	42	intermediate	5	intermediate	0.251259	0.008103036	2	1	2
BA20191112gabors0001_V4_Stim1_Stim3	42	intermediate	50	intermediate	0.134972	0.1597633	1	1	1
BA20191112gabors0001_V4_Stim1_Stim3	42	intermediate	51	single	0.072625	0.4550967	1	1	1
BA20191112gabors0001_V4_Stim1_Stim3	42	intermediate	52	single	0.032527	0.7382376	1	1	1
BA20191112gabors0001_V4_Stim1_Stim3	42	intermediate	53	single	0.067563	0.4831049	1	1	1
BA20191112gabors0001_V4_Stim1_Stim3	42	intermediate	54	intermediate	-0.03515	0.7167076	1	1	1
BA20191112gabors0001_V4_Stim1_Stim3	42	intermediate	55	mixture	-0.030032	0.7554621	1	1	1
BA20191112gabors0001_V4_Stim1_Stim3	42	intermediate	56	single	0.010033	0.9171507	1	1	1
BA20191112gabors0001_V4_Stim1_Stim3	42	intermediate	57	mixture	0.077255	0.4224389	1	1	1
BA20191112gabors0001_V4_Stim1_Stim3	42	intermediate	6	intermediate	0.049555	0.6088478	2	1	2
BA20191112gabors0001_V4_Stim1_Stim3	42	intermediate	62	single	0.116909	0.2260303	1	1	1
BA20191112gabors0001_V4_Stim1_Stim3	42	intermediate	66	single	0.022388	0.8172574	1	1	1
BA20191112gabors0001_V4_Stim1_Stim3	42	intermediate	7	single	0.203085	0.034179	2	1	2
BA20191112gabors0001_V4_Stim1_Stim3	43	intermediate	44	mixture	0.139641	0.1456774	1	1	1
BA20191112gabors0001_V4_Stim1_Stim3	43	intermediate	45	intermediate	-0.115843	0.2281425	1	1	1
BA20191112gabors0001_V4_Stim1_Stim3	43	intermediate	46	intermediate	-0.08806	0.3625341	1	1	1
BA20191112gabors0001_V4_Stim1_Stim3	43	intermediate	47	single	NaN	NaN	1	1	1
BA20191112gabors0001_V4_Stim1_Stim3	43	intermediate	48	intermediate	-0.063843	0.5095552	2	1	2
BA20191112gabors0001_V4_Stim1_Stim3	43	intermediate	5	intermediate	0.073143	0.4476243	2	1	2
BA20191112gabors0001_V4_Stim1_Stim3	43	intermediate	50	intermediate	0.265912	0.004790253	1	1	1
BA20191112gabors0001_V4_Stim1_Stim3	43	intermediate	51	single	0.033284	0.7311618	1	1	1
BA20191112gabors0001_V4_Stim1_Stim3	43	intermediate	52	single	-0.083821	0.386188	1	1	1
BA20191112gabors0001_V4_Stim1_Stim3	43	intermediate	53	single	0.0314	0.7446917	1	1	1
BA20191112gabors0001_V4_Stim1_Stim3	43	intermediate	54	intermediate	0.085256	0.3780768	1	1	1
BA20191112gabors0001_V4_Stim1_Stim3	43	intermediate	55	mixture	0.005822	0.9518644	1	1	1
BA20191112gabors0001_V4_Stim1_Stim3	43	intermediate	56	single	0.187821	0.04942474	1	1	1
BA20191112gabors0001_V4_Stim1_Stim3	43	intermediate	57	mixture	-0.010786	0.9109576	1	1	1
BA20191112gabors0001_V4_Stim1_Stim3	43	intermediate	6	intermediate	-0.099393	0.3038195	2	1	2
BA20191112gabors0001_V4_Stim1_Stim3	43	intermediate	62	single	0.116417	0.228004	1	1	1
BA20191112gabors0001_V4_Stim1_Stim3	43	intermediate	66	single	-0.09607	0.3203484	1	1	1
BA20191112gabors0001_V4_Stim1_Stim3	43	intermediate	7	single	-0.079063	0.4116278	2	1	2
BA20191112gabors0001_V4_Stim1_Stim3	44	mixture	45	intermediate	0.305307	0.001181497	1	1	1
BA20191112gabors0001_V4_Stim1_Stim3	44	mixture	46	intermediate	-0.04092	0.672685	1	1	1
BA20191112gabors0001_V4_Stim1_Stim3	44	mixture	47	single	NaN	NaN	1	1	1
BA20191112gabors0001_V4_Stim1_Stim3	44	mixture	48	intermediate	0.151233	0.1164713	2	1	2
BA20191112gabors0001_V4_Stim1_Stim3	44	mixture	5	intermediate	0.119237	0.214711	2	1	2
BA20191112gabors0001_V4_Stim1_Stim3	44	mixture	50	intermediate	0.078224	0.4166204	1	1	1
BA20191112gabors0001_V4_Stim1_Stim3	44	mixture	51	single	0.119192	0.2192011	1	1	1
BA20191112gabors0001_V4_Stim1_Stim3	44	mixture	52	single	0.165605	0.08674294	1	1	1
BA20191112gabors0001_V4_Stim1_Stim3	44	mixture	53	single	0.295346	0.001733705	1	1	1
BA20191112gabors0001_V4_Stim1_Stim3	44	mixture	54	intermediate	0.061731	0.5236891	1	1	1
BA20191112gabors0001_V4_Stim1_Stim3	44	mixture	55	mixture	0.012395	0.8977365	1	1	1
BA20191112gabors0001_V4_Stim1_Stim3	44	mixture	56	single	-0.119508	0.2136626	1	1	1
BA20191112gabors0001_V4_Stim1_Stim3	44	mixture	57	mixture	0.50578	1.738793e-08	1	1	1
BA20191112gabors0001_V4_Stim1_Stim3	44	mixture	6	intermediate	0.056814	0.5573413	2	1	2
BA20191112gabors0001_V4_Stim1_Stim3	44	mixture	62	single	0.289252	0.002284212	1	1	1
BA20191112gabors0001_V4_Stim1_Stim3	44	mixture	66	single	0.121075	0.2098016	1	1	1
BA20191112gabors0001_V4_Stim1_Stim3	44	mixture	7	single	0.206954	0.03083596	2	1	2
BA20191112gabors0001_V4_Stim1_Stim3	45	intermediate	46	intermediate	-0.08501	0.3794618	1	1	1
BA20191112gabors0001_V4_Stim1_Stim3	45	intermediate	47	single	NaN	NaN	1	1	1
BA20191112gabors0001_V4_Stim1_Stim3	45	intermediate	48	intermediate	-0.002302	0.9810507	2	1	2
BA20191112gabors0001_V4_Stim1_Stim3	45	intermediate	5	intermediate	0.067551	0.4831859	2	1	2
BA20191112gabors0001_V4_Stim1_Stim3	45	intermediate	50	intermediate	-0.059555	0.5365543	1	1	1
BA20191112gabors0001_V4_Stim1_Stim3	45	intermediate	51	single	0.153525	0.1126649	1	1	1
BA20191112gabors0001_V4_Stim1_Stim3	45	intermediate	52	single	-0.060063	0.5369122	1	1	1
BA20191112gabors0001_V4_Stim1_Stim3	45	intermediate	53	single	0.10523	0.2739115	1	1	1
BA20191112gabors0001_V4_Stim1_Stim3	45	intermediate	54	intermediate	0.023462	0.8086528	1	1	1
BA20191112gabors0001_V4_Stim1_Stim3	45	intermediate	55	mixture	0.079204	0.4107887	1	1	1
BA20191112gabors0001_V4_Stim1_Stim3	45	intermediate	56	single	-0.118565	0.2173266	1	1	1
BA20191112gabors0001_V4_Stim1_Stim3	45	intermediate	57	mixture	0.207038	0.02999188	1	1	1
BA20191112gabors0001_V4_Stim1_Stim3	45	intermediate	6	intermediate	0.00712	0.9414243	2	1	2
BA20191112gabors0001_V4_Stim1_Stim3	45	intermediate	62	single	0.103594	0.2837331	1	1	1
BA20191112gabors0001_V4_Stim1_Stim3	45	intermediate	66	single	-0.037297	0.7002102	1	1	1
BA20191112gabors0001_V4_Stim1_Stim3	45	intermediate	7	single	0.075967	0.4323918	2	1	2
BA20191112gabors0001_V4_Stim1_Stim3	46	intermediate	47	single	NaN	NaN	1	1	1
BA20191112gabors0001_V4_Stim1_Stim3	46	intermediate	48	intermediate	0.101643	0.2929504	2	1	2
BA20191112gabors0001_V4_Stim1_Stim3	46	intermediate	5	intermediate	0.084267	0.3836546	2	1	2
BA20191112gabors0001_V4_Stim1_Stim3	46	intermediate	50	intermediate	-0.018463	0.8488732	1	1	1
BA20191112gabors0001_V4_Stim1_Stim3	46	intermediate	51	single	-0.000415	0.9966127	1	1	1
BA20191112gabors0001_V4_Stim1_Stim3	46	intermediate	52	single	0.101696	0.2949738	1	1	1
BA20191112gabors0001_V4_Stim1_Stim3	46	intermediate	53	single	0.060394	0.5327365	1	1	1
BA20191112gabors0001_V4_Stim1_Stim3	46	intermediate	54	intermediate	0.096413	0.3209018	1	1	1
BA20191112gabors0001_V4_Stim1_Stim3	46	intermediate	55	mixture	0.267202	0.004973191	1	1	1
BA20191112gabors0001_V4_Stim1_Stim3	46	intermediate	56	single	0.130288	0.1769099	1	1	1
BA20191112gabors0001_V4_Stim1_Stim3	46	intermediate	57	mixture	0.149993	0.1195321	1	1	1
BA20191112gabors0001_V4_Stim1_Stim3	46	intermediate	6	intermediate	0.055185	0.5705381	2	1	2
BA20191112gabors0001_V4_Stim1_Stim3	46	intermediate	62	single	0.138104	0.1521167	1	1	1
BA20191112gabors0001_V4_Stim1_Stim3	46	intermediate	66	single	0.230723	0.01579109	1	1	1
BA20191112gabors0001_V4_Stim1_Stim3	46	intermediate	7	single	0.01012	0.9172071	2	1	2
BA20191112gabors0001_V4_Stim1_Stim3	47	single	48	intermediate	NaN	NaN	2	1	2
BA20191112gabors0001_V4_Stim1_Stim3	47	single	5	intermediate	NaN	NaN	2	1	2
BA20191112gabors0001_V4_Stim1_Stim3	47	single	50	intermediate	NaN	NaN	1	1	1
BA20191112gabors0001_V4_Stim1_Stim3	47	single	51	single	NaN	NaN	1	1	1
BA20191112gabors0001_V4_Stim1_Stim3	47	single	52	single	NaN	NaN	1	1	1
BA20191112gabors0001_V4_Stim1_Stim3	47	single	53	single	NaN	NaN	1	1	1
BA20191112gabors0001_V4_Stim1_Stim3	47	single	54	intermediate	NaN	NaN	1	1	1
BA20191112gabors0001_V4_Stim1_Stim3	47	single	55	mixture	NaN	NaN	1	1	1
BA20191112gabors0001_V4_Stim1_Stim3	47	single	56	single	NaN	NaN	1	1	1
BA20191112gabors0001_V4_Stim1_Stim3	47	single	57	mixture	NaN	NaN	1	1	1
BA20191112gabors0001_V4_Stim1_Stim3	47	single	6	intermediate	NaN	NaN	2	1	2
BA20191112gabors0001_V4_Stim1_Stim3	47	single	62	single	NaN	NaN	1	1	1
BA20191112gabors0001_V4_Stim1_Stim3	47	single	66	single	NaN	NaN	1	1	1
BA20191112gabors0001_V4_Stim1_Stim3	47	single	7	single	NaN	NaN	2	1	2
BA20191112gabors0001_V4_Stim1_Stim3	48	intermediate	5	intermediate	0.156529	0.1040758	1	2	2
BA20191112gabors0001_V4_Stim1_Stim3	48	intermediate	50	intermediate	0.165154	0.08612808	2	2	1
BA20191112gabors0001_V4_Stim1_Stim3	48	intermediate	51	single	-0.04978	0.6106115	2	2	1
BA20191112gabors0001_V4_Stim1_Stim3	48	intermediate	52	single	0.050688	0.6023872	2	2	1
BA20191112gabors0001_V4_Stim1_Stim3	48	intermediate	53	single	0.040543	0.675531	2	2	1
BA20191112gabors0001_V4_Stim1_Stim3	48	intermediate	54	intermediate	0.203635	0.03453123	2	2	1
BA20191112gabors0001_V4_Stim1_Stim3	48	intermediate	55	mixture	-0.147838	0.1249994	2	2	1
BA20191112gabors0001_V4_Stim1_Stim3	48	intermediate	56	single	-0.01254	0.8970291	2	2	1
BA20191112gabors0001_V4_Stim1_Stim3	48	intermediate	57	mixture	0.306236	0.001201544	2	2	1
BA20191112gabors0001_V4_Stim1_Stim3	48	intermediate	6	intermediate	0.199943	0.03801586	1	2	2
BA20191112gabors0001_V4_Stim1_Stim3	48	intermediate	62	single	0.263488	0.005635303	2	2	1
BA20191112gabors0001_V4_Stim1_Stim3	48	intermediate	66	single	0.157837	0.10118	2	2	1
BA20191112gabors0001_V4_Stim1_Stim3	48	intermediate	7	single	0.109631	0.2587004	1	2	2
BA20191112gabors0001_V4_Stim1_Stim3	5	intermediate	50	intermediate	0.355208	0.000140184	2	2	1
BA20191112gabors0001_V4_Stim1_Stim3	5	intermediate	51	single	0.272933	0.004264985	2	2	1
BA20191112gabors0001_V4_Stim1_Stim3	5	intermediate	52	single	0.13504	0.1634866	2	2	1
BA20191112gabors0001_V4_Stim1_Stim3	5	intermediate	53	single	0.115625	0.2290269	2	2	1
BA20191112gabors0001_V4_Stim1_Stim3	5	intermediate	54	intermediate	0.118575	0.2194388	2	2	1
BA20191112gabors0001_V4_Stim1_Stim3	5	intermediate	55	mixture	-0.115088	0.2312111	2	2	1
BA20191112gabors0001_V4_Stim1_Stim3	5	intermediate	56	single	0.035577	0.7121322	2	2	1
BA20191112gabors0001_V4_Stim1_Stim3	5	intermediate	57	mixture	0.161486	0.09190938	2	2	1
BA20191112gabors0001_V4_Stim1_Stim3	5	intermediate	6	intermediate	0.118684	0.2190119	1	2	2
BA20191112gabors0001_V4_Stim1_Stim3	5	intermediate	62	single	0.442659	1.438286e-06	2	2	1
BA20191112gabors0001_V4_Stim1_Stim3	5	intermediate	66	single	0.205212	0.03230494	2	2	1
BA20191112gabors0001_V4_Stim1_Stim3	5	intermediate	7	single	0.114959	0.2339218	1	2	2
BA20191112gabors0001_V4_Stim1_Stim3	50	intermediate	51	single	0.366953	8.681421e-05	1	1	1
BA20191112gabors0001_V4_Stim1_Stim3	50	intermediate	52	single	0.137932	0.1526317	1	1	1
BA20191112gabors0001_V4_Stim1_Stim3	50	intermediate	53	single	0.483964	8.489811e-08	1	1	1
BA20191112gabors0001_V4_Stim1_Stim3	50	intermediate	54	intermediate	-0.130397	0.176546	1	1	1
BA20191112gabors0001_V4_Stim1_Stim3	50	intermediate	55	mixture	-0.019622	0.8387685	1	1	1
BA20191112gabors0001_V4_Stim1_Stim3	50	intermediate	56	single	0.100565	0.2958677	1	1	1
BA20191112gabors0001_V4_Stim1_Stim3	50	intermediate	57	mixture	0.088706	0.3567641	1	1	1
BA20191112gabors0001_V4_Stim1_Stim3	50	intermediate	6	intermediate	0.121679	0.2075207	2	1	2
BA20191112gabors0001_V4_Stim1_Stim3	50	intermediate	62	single	0.345675	0.0002318523	1	1	1
BA20191112gabors0001_V4_Stim1_Stim3	50	intermediate	66	single	0.064405	0.5058257	1	1	1
BA20191112gabors0001_V4_Stim1_Stim3	50	intermediate	7	single	0.124173	0.1961954	2	1	2
BA20191112gabors0001_V4_Stim1_Stim3	51	single	52	single	0.081184	0.4058119	1	1	1
BA20191112gabors0001_V4_Stim1_Stim3	51	single	53	single	0.183739	0.05697677	1	1	1
BA20191112gabors0001_V4_Stim1_Stim3	51	single	54	intermediate	-0.05005	0.608676	1	1	1
BA20191112gabors0001_V4_Stim1_Stim3	51	single	55	mixture	-0.038913	0.6892702	1	1	1
BA20191112gabors0001_V4_Stim1_Stim3	51	single	56	single	-0.022337	0.8185122	1	1	1
BA20191112gabors0001_V4_Stim1_Stim3	51	single	57	mixture	-0.04398	0.6513022	1	1	1
BA20191112gabors0001_V4_Stim1_Stim3	51	single	6	intermediate	0.040369	0.6797237	2	1	2
BA20191112gabors0001_V4_Stim1_Stim3	51	single	62	single	0.202296	0.03664995	1	1	1
BA20191112gabors0001_V4_Stim1_Stim3	51	single	66	single	-0.119456	0.220369	1	1	1
BA20191112gabors0001_V4_Stim1_Stim3	51	single	7	single	0.201544	0.03646994	2	1	2
BA20191112gabors0001_V4_Stim1_Stim3	52	single	53	single	0.043262	0.6566351	1	1	1
BA20191112gabors0001_V4_Stim1_Stim3	52	single	54	intermediate	0.072046	0.4608438	1	1	1
BA20191112gabors0001_V4_Stim1_Stim3	52	single	55	mixture	-0.154089	0.1113318	1	1	1
BA20191112gabors0001_V4_Stim1_Stim3	52	single	56	single	-0.075224	0.4390801	1	1	1
BA20191112gabors0001_V4_Stim1_Stim3	52	single	57	mixture	0.202479	0.03559213	1	1	1
BA20191112gabors0001_V4_Stim1_Stim3	52	single	6	intermediate	0.004103	0.9665427	2	1	2
BA20191112gabors0001_V4_Stim1_Stim3	52	single	62	single	0.369163	8.437527e-05	1	1	1
BA20191112gabors0001_V4_Stim1_Stim3	52	single	66	single	0.318441	0.0007830766	1	1	1
BA20191112gabors0001_V4_Stim1_Stim3	52	single	7	single	-0.009548	0.9218701	2	1	2
BA20191112gabors0001_V4_Stim1_Stim3	53	single	54	intermediate	0.063326	0.5129983	1	1	1
BA20191112gabors0001_V4_Stim1_Stim3	53	single	55	mixture	0.117188	0.22275	1	1	1
BA20191112gabors0001_V4_Stim1_Stim3	53	single	56	single	0.000911	0.9924672	1	1	1
BA20191112gabors0001_V4_Stim1_Stim3	53	single	57	mixture	0.369328	7.168358e-05	1	1	1
BA20191112gabors0001_V4_Stim1_Stim3	53	single	6	intermediate	0.12473	0.1962665	2	1	2
BA20191112gabors0001_V4_Stim1_Stim3	53	single	62	single	0.268511	0.004756822	1	1	1
BA20191112gabors0001_V4_Stim1_Stim3	53	single	66	single	0.003722	0.9693568	1	1	1
BA20191112gabors0001_V4_Stim1_Stim3	53	single	7	single	0.026285	0.7861531	2	1	2
BA20191112gabors0001_V4_Stim1_Stim3	54	intermediate	55	mixture	-0.051934	0.5917409	1	1	1
BA20191112gabors0001_V4_Stim1_Stim3	54	intermediate	56	single	0.048259	0.6182555	1	1	1
BA20191112gabors0001_V4_Stim1_Stim3	54	intermediate	57	mixture	0.068754	0.4774678	1	1	1
BA20191112gabors0001_V4_Stim1_Stim3	54	intermediate	6	intermediate	0.06903	0.4777799	2	1	2
BA20191112gabors0001_V4_Stim1_Stim3	54	intermediate	62	single	0.059907	0.5379729	1	1	1
BA20191112gabors0001_V4_Stim1_Stim3	54	intermediate	66	single	0.227347	0.01796951	1	1	1
BA20191112gabors0001_V4_Stim1_Stim3	54	intermediate	7	single	-0.057501	0.5544499	2	1	2
BA20191112gabors0001_V4_Stim1_Stim3	55	mixture	56	single	0.205517	0.0312474	1	1	1
BA20191112gabors0001_V4_Stim1_Stim3	55	mixture	57	mixture	-0.013224	0.8909352	1	1	1
BA20191112gabors0001_V4_Stim1_Stim3	55	mixture	6	intermediate	0.229355	0.01643998	2	1	2
BA20191112gabors0001_V4_Stim1_Stim3	55	mixture	62	single	-0.216113	0.02400725	1	1	1
BA20191112gabors0001_V4_Stim1_Stim3	55	mixture	66	single	-0.120427	0.2122726	1	1	1
BA20191112gabors0001_V4_Stim1_Stim3	55	mixture	7	single	0.098992	0.3057841	2	1	2
BA20191112gabors0001_V4_Stim1_Stim3	56	single	57	mixture	-0.06792	0.4807912	1	1	1
BA20191112gabors0001_V4_Stim1_Stim3	56	single	6	intermediate	-0.103939	0.2821251	2	1	2
BA20191112gabors0001_V4_Stim1_Stim3	56	single	62	single	-0.17821	0.06374098	1	1	1
BA20191112gabors0001_V4_Stim1_Stim3	56	single	66	single	-0.059615	0.5380423	1	1	1
BA20191112gabors0001_V4_Stim1_Stim3	56	single	7	single	-0.047514	0.6236961	2	1	2
BA20191112gabors0001_V4_Stim1_Stim3	57	mixture	6	intermediate	-0.010889	0.9105225	2	1	2
BA20191112gabors0001_V4_Stim1_Stim3	57	mixture	62	single	0.344699	0.0002421463	1	1	1
BA20191112gabors0001_V4_Stim1_Stim3	57	mixture	66	single	0.172533	0.07281234	1	1	1
BA20191112gabors0001_V4_Stim1_Stim3	57	mixture	7	single	0.112834	0.2427359	2	1	2
BA20191112gabors0001_V4_Stim1_Stim3	6	intermediate	62	single	0.094653	0.3298528	2	2	1
BA20191112gabors0001_V4_Stim1_Stim3	6	intermediate	66	single	-0.141612	0.1437594	2	2	1
BA20191112gabors0001_V4_Stim1_Stim3	6	intermediate	7	single	0.142734	0.1405809	1	2	2
BA20191112gabors0001_V4_Stim1_Stim3	62	single	66	single	0.279542	0.003242321	1	1	1
BA20191112gabors0001_V4_Stim1_Stim3	62	single	7	single	-0.05654	0.5611005	2	1	2
BA20191112gabors0001_V4_Stim1_Stim3	66	single	7	single	0.017611	0.8564415	2	1	2
BA20191112gabors0001_V4_Stim2_Stim3	1	intermediate	3	intermediate	0.112901	0.2402539	2	2	1
BA20191112gabors0001_V4_Stim2_Stim3	1	intermediate	40	single	0.089256	0.3515516	2	2	1
BA20191112gabors0001_V4_Stim2_Stim3	1	intermediate	41	single	0.369914	7.530539e-05	2	2	1
BA20191112gabors0001_V4_Stim2_Stim3	1	intermediate	42	intermediate	0.109383	0.2553153	2	2	1
BA20191112gabors0001_V4_Stim2_Stim3	1	intermediate	43	intermediate	0.12079	0.2066512	2	2	1
BA20191112gabors0001_V4_Stim2_Stim3	1	intermediate	44	mixture	0.186894	0.05057984	2	2	1
BA20191112gabors0001_V4_Stim2_Stim3	1	intermediate	46	intermediate	0.106013	0.2725796	2	2	1
BA20191112gabors0001_V4_Stim2_Stim3	1	intermediate	47	single	NaN	NaN	2	2	1
BA20191112gabors0001_V4_Stim2_Stim3	1	intermediate	48	intermediate	0.082598	0.3931805	1	2	2
BA20191112gabors0001_V4_Stim2_Stim3	1	intermediate	5	intermediate	0.177675	0.06331243	1	2	2
BA20191112gabors0001_V4_Stim2_Stim3	1	intermediate	50	intermediate	0.269387	0.004248514	2	2	1
BA20191112gabors0001_V4_Stim2_Stim3	1	intermediate	51	single	0.063875	0.5093402	2	2	1
BA20191112gabors0001_V4_Stim2_Stim3	1	intermediate	52	single	0.083989	0.3852314	2	2	1
BA20191112gabors0001_V4_Stim2_Stim3	1	intermediate	53	single	0.315093	0.0007999728	2	2	1
BA20191112gabors0001_V4_Stim2_Stim3	1	intermediate	54	intermediate	0.099278	0.3043817	2	2	1
BA20191112gabors0001_V4_Stim2_Stim3	1	intermediate	55	mixture	-0.000138	0.9988616	2	2	1
BA20191112gabors0001_V4_Stim2_Stim3	1	intermediate	57	mixture	0.210303	0.02743961	1	2	2
BA20191112gabors0001_V4_Stim2_Stim3	1	intermediate	6	intermediate	-0.06265	0.5175172	1	2	2
BA20191112gabors0001_V4_Stim2_Stim3	1	intermediate	62	single	0.152866	0.1125333	2	2	1
BA20191112gabors0001_V4_Stim2_Stim3	1	intermediate	64	single	0.412052	7.726208e-06	2	2	1
BA20191112gabors0001_V4_Stim2_Stim3	1	intermediate	66	single	0.271815	0.004247698	2	2	1
BA20191112gabors0001_V4_Stim2_Stim3	3	intermediate	40	single	0.094315	0.3270491	1	1	1
BA20191112gabors0001_V4_Stim2_Stim3	3	intermediate	41	single	0.19587	0.04123258	1	1	1
BA20191112gabors0001_V4_Stim2_Stim3	3	intermediate	42	intermediate	-0.070137	0.4665519	1	1	1
BA20191112gabors0001_V4_Stim2_Stim3	3	intermediate	43	intermediate	-0.159746	0.09551071	1	1	1
BA20191112gabors0001_V4_Stim2_Stim3	3	intermediate	44	mixture	0.139535	0.1459861	1	1	1
BA20191112gabors0001_V4_Stim2_Stim3	3	intermediate	46	intermediate	0.213474	0.02582759	1	1	1
BA20191112gabors0001_V4_Stim2_Stim3	3	intermediate	47	single	NaN	NaN	1	1	1
BA20191112gabors0001_V4_Stim2_Stim3	3	intermediate	48	intermediate	-0.025	0.7963771	2	1	2
BA20191112gabors0001_V4_Stim2_Stim3	3	intermediate	5	intermediate	-0.13104	0.1723929	2	1	2
BA20191112gabors0001_V4_Stim2_Stim3	3	intermediate	50	intermediate	-0.07078	0.4624699	1	1	1
BA20191112gabors0001_V4_Stim2_Stim3	3	intermediate	51	single	-0.027428	0.778117	1	1	1
BA20191112gabors0001_V4_Stim2_Stim3	3	intermediate	52	single	0.129731	0.1808396	1	1	1
BA20191112gabors0001_V4_Stim2_Stim3	3	intermediate	53	single	0.018184	0.8504415	1	1	1
BA20191112gabors0001_V4_Stim2_Stim3	3	intermediate	54	intermediate	0.025125	0.7953845	1	1	1
BA20191112gabors0001_V4_Stim2_Stim3	3	intermediate	55	mixture	0.18798	0.04922989	1	1	1
BA20191112gabors0001_V4_Stim2_Stim3	3	intermediate	57	mixture	0.083302	0.386925	2	1	2
BA20191112gabors0001_V4_Stim2_Stim3	3	intermediate	6	intermediate	0.0947	0.3273332	2	1	2
BA20191112gabors0001_V4_Stim2_Stim3	3	intermediate	62	single	-0.077965	0.4203455	1	1	1
BA20191112gabors0001_V4_Stim2_Stim3	3	intermediate	64	single	0.191914	0.04458729	1	1	1
BA20191112gabors0001_V4_Stim2_Stim3	3	intermediate	66	single	0.203356	0.03393544	1	1	1
BA20191112gabors0001_V4_Stim2_Stim3	40	single	41	single	0.315282	0.0008399381	1	1	1
BA20191112gabors0001_V4_Stim2_Stim3	40	single	42	intermediate	-0.153658	0.1090008	1	1	1
BA20191112gabors0001_V4_Stim2_Stim3	40	single	43	intermediate	-0.08466	0.3770017	1	1	1
BA20191112gabors0001_V4_Stim2_Stim3	40	single	44	mixture	0.072514	0.4515472	1	1	1
BA20191112gabors0001_V4_Stim2_Stim3	40	single	46	intermediate	0.052893	0.5849028	1	1	1
BA20191112gabors0001_V4_Stim2_Stim3	40	single	47	single	NaN	NaN	1	1	1
BA20191112gabors0001_V4_Stim2_Stim3	40	single	48	intermediate	0.181212	0.05933008	2	1	2
BA20191112gabors0001_V4_Stim2_Stim3	40	single	5	intermediate	0.344579	0.0002275834	2	1	2
BA20191112gabors0001_V4_Stim2_Stim3	40	single	50	intermediate	0.241522	0.01065825	1	1	1
BA20191112gabors0001_V4_Stim2_Stim3	40	single	51	single	0.212618	0.02644277	1	1	1
BA20191112gabors0001_V4_Stim2_Stim3	40	single	52	single	0.019737	0.8385874	1	1	1
BA20191112gabors0001_V4_Stim2_Stim3	40	single	53	single	0.081495	0.3973449	1	1	1
BA20191112gabors0001_V4_Stim2_Stim3	40	single	54	intermediate	0.189028	0.04900616	1	1	1
BA20191112gabors0001_V4_Stim2_Stim3	40	single	55	mixture	-0.091226	0.3432114	1	1	1
BA20191112gabors0001_V4_Stim2_Stim3	40	single	57	mixture	0.078795	0.413217	2	1	2
BA20191112gabors0001_V4_Stim2_Stim3	40	single	6	intermediate	0.14185	0.1412009	2	1	2
BA20191112gabors0001_V4_Stim2_Stim3	40	single	62	single	0.164169	0.08804287	1	1	1
BA20191112gabors0001_V4_Stim2_Stim3	40	single	64	single	0.048703	0.6133748	1	1	1
BA20191112gabors0001_V4_Stim2_Stim3	40	single	66	single	-0.022016	0.8202435	1	1	1
BA20191112gabors0001_V4_Stim2_Stim3	41	single	42	intermediate	0.210963	0.02766725	1	1	1
BA20191112gabors0001_V4_Stim2_Stim3	41	single	43	intermediate	-0.051269	0.5964962	1	1	1
BA20191112gabors0001_V4_Stim2_Stim3	41	single	44	mixture	0.175882	0.06734286	1	1	1
BA20191112gabors0001_V4_Stim2_Stim3	41	single	46	intermediate	0.24056	0.01174601	1	1	1
BA20191112gabors0001_V4_Stim2_Stim3	41	single	47	single	NaN	NaN	1	1	1
BA20191112gabors0001_V4_Stim2_Stim3	41	single	48	intermediate	0.19177	0.04575592	2	1	2
BA20191112gabors0001_V4_Stim2_Stim3	41	single	5	intermediate	0.33393	0.0003873321	2	1	2
BA20191112gabors0001_V4_Stim2_Stim3	41	single	50	intermediate	0.179265	0.06216149	1	1	1
BA20191112gabors0001_V4_Stim2_Stim3	41	single	51	single	0.248096	0.009977668	1	1	1
BA20191112gabors0001_V4_Stim2_Stim3	41	single	52	single	0.214298	0.02594201	1	1	1
BA20191112gabors0001_V4_Stim2_Stim3	41	single	53	single	0.174682	0.06926222	1	1	1
BA20191112gabors0001_V4_Stim2_Stim3	41	single	54	intermediate	0.175917	0.06858564	1	1	1
BA20191112gabors0001_V4_Stim2_Stim3	41	single	55	mixture	-0.084453	0.382602	1	1	1
BA20191112gabors0001_V4_Stim2_Stim3	41	single	57	mixture	0.200297	0.03677371	2	1	2
BA20191112gabors0001_V4_Stim2_Stim3	41	single	6	intermediate	0.146256	0.1309446	2	1	2
BA20191112gabors0001_V4_Stim2_Stim3	41	single	62	single	0.228175	0.01701779	1	1	1
BA20191112gabors0001_V4_Stim2_Stim3	41	single	64	single	0.326235	0.0005362745	1	1	1
BA20191112gabors0001_V4_Stim2_Stim3	41	single	66	single	0.244262	0.01047712	1	1	1
BA20191112gabors0001_V4_Stim2_Stim3	42	intermediate	43	intermediate	-0.116678	0.2247844	1	1	1
BA20191112gabors0001_V4_Stim2_Stim3	42	intermediate	44	mixture	0.026261	0.7853684	1	1	1
BA20191112gabors0001_V4_Stim2_Stim3	42	intermediate	46	intermediate	-0.088927	0.3578091	1	1	1
BA20191112gabors0001_V4_Stim2_Stim3	42	intermediate	47	single	NaN	NaN	1	1	1
BA20191112gabors0001_V4_Stim2_Stim3	42	intermediate	48	intermediate	0.107158	0.2674016	2	1	2
BA20191112gabors0001_V4_Stim2_Stim3	42	intermediate	5	intermediate	0.251259	0.008103036	2	1	2
BA20191112gabors0001_V4_Stim2_Stim3	42	intermediate	50	intermediate	0.134972	0.1597633	1	1	1
BA20191112gabors0001_V4_Stim2_Stim3	42	intermediate	51	single	0.072625	0.4550967	1	1	1
BA20191112gabors0001_V4_Stim2_Stim3	42	intermediate	52	single	0.032527	0.7382376	1	1	1
BA20191112gabors0001_V4_Stim2_Stim3	42	intermediate	53	single	0.067563	0.4831049	1	1	1
BA20191112gabors0001_V4_Stim2_Stim3	42	intermediate	54	intermediate	-0.03515	0.7167076	1	1	1
BA20191112gabors0001_V4_Stim2_Stim3	42	intermediate	55	mixture	-0.030032	0.7554621	1	1	1
BA20191112gabors0001_V4_Stim2_Stim3	42	intermediate	57	mixture	0.077255	0.4224389	2	1	2
BA20191112gabors0001_V4_Stim2_Stim3	42	intermediate	6	intermediate	0.049555	0.6088478	2	1	2
BA20191112gabors0001_V4_Stim2_Stim3	42	intermediate	62	single	0.116909	0.2260303	1	1	1
BA20191112gabors0001_V4_Stim2_Stim3	42	intermediate	64	single	0.130322	0.1747767	1	1	1
BA20191112gabors0001_V4_Stim2_Stim3	42	intermediate	66	single	0.022388	0.8172574	1	1	1
BA20191112gabors0001_V4_Stim2_Stim3	43	intermediate	44	mixture	0.139641	0.1456774	1	1	1
BA20191112gabors0001_V4_Stim2_Stim3	43	intermediate	46	intermediate	-0.08806	0.3625341	1	1	1
BA20191112gabors0001_V4_Stim2_Stim3	43	intermediate	47	single	NaN	NaN	1	1	1
BA20191112gabors0001_V4_Stim2_Stim3	43	intermediate	48	intermediate	-0.063843	0.5095552	2	1	2
BA20191112gabors0001_V4_Stim2_Stim3	43	intermediate	5	intermediate	0.073143	0.4476243	2	1	2
BA20191112gabors0001_V4_Stim2_Stim3	43	intermediate	50	intermediate	0.265912	0.004790253	1	1	1
BA20191112gabors0001_V4_Stim2_Stim3	43	intermediate	51	single	0.033284	0.7311618	1	1	1
BA20191112gabors0001_V4_Stim2_Stim3	43	intermediate	52	single	-0.083821	0.386188	1	1	1
BA20191112gabors0001_V4_Stim2_Stim3	43	intermediate	53	single	0.0314	0.7446917	1	1	1
BA20191112gabors0001_V4_Stim2_Stim3	43	intermediate	54	intermediate	0.085256	0.3780768	1	1	1
BA20191112gabors0001_V4_Stim2_Stim3	43	intermediate	55	mixture	0.005822	0.9518644	1	1	1
BA20191112gabors0001_V4_Stim2_Stim3	43	intermediate	57	mixture	-0.010786	0.9109576	2	1	2
BA20191112gabors0001_V4_Stim2_Stim3	43	intermediate	6	intermediate	-0.099393	0.3038195	2	1	2
BA20191112gabors0001_V4_Stim2_Stim3	43	intermediate	62	single	0.116417	0.228004	1	1	1
BA20191112gabors0001_V4_Stim2_Stim3	43	intermediate	64	single	0.141142	0.1413512	1	1	1
BA20191112gabors0001_V4_Stim2_Stim3	43	intermediate	66	single	-0.09607	0.3203484	1	1	1
BA20191112gabors0001_V4_Stim2_Stim3	44	mixture	46	intermediate	-0.04092	0.672685	1	1	1
BA20191112gabors0001_V4_Stim2_Stim3	44	mixture	47	single	NaN	NaN	1	1	1
BA20191112gabors0001_V4_Stim2_Stim3	44	mixture	48	intermediate	0.151233	0.1164713	2	1	2
BA20191112gabors0001_V4_Stim2_Stim3	44	mixture	5	intermediate	0.119237	0.214711	2	1	2
BA20191112gabors0001_V4_Stim2_Stim3	44	mixture	50	intermediate	0.078224	0.4166204	1	1	1
BA20191112gabors0001_V4_Stim2_Stim3	44	mixture	51	single	0.119192	0.2192011	1	1	1
BA20191112gabors0001_V4_Stim2_Stim3	44	mixture	52	single	0.165605	0.08674294	1	1	1
BA20191112gabors0001_V4_Stim2_Stim3	44	mixture	53	single	0.295346	0.001733705	1	1	1
BA20191112gabors0001_V4_Stim2_Stim3	44	mixture	54	intermediate	0.061731	0.5236891	1	1	1
BA20191112gabors0001_V4_Stim2_Stim3	44	mixture	55	mixture	0.012395	0.8977365	1	1	1
BA20191112gabors0001_V4_Stim2_Stim3	44	mixture	57	mixture	0.50578	1.738793e-08	2	1	2
BA20191112gabors0001_V4_Stim2_Stim3	44	mixture	6	intermediate	0.056814	0.5573413	2	1	2
BA20191112gabors0001_V4_Stim2_Stim3	44	mixture	62	single	0.289252	0.002284212	1	1	1
BA20191112gabors0001_V4_Stim2_Stim3	44	mixture	64	single	0.33261	0.0003849	1	1	1
BA20191112gabors0001_V4_Stim2_Stim3	44	mixture	66	single	0.121075	0.2098016	1	1	1
BA20191112gabors0001_V4_Stim2_Stim3	46	intermediate	47	single	NaN	NaN	1	1	1
BA20191112gabors0001_V4_Stim2_Stim3	46	intermediate	48	intermediate	0.101643	0.2929504	2	1	2
BA20191112gabors0001_V4_Stim2_Stim3	46	intermediate	5	intermediate	0.084267	0.3836546	2	1	2
BA20191112gabors0001_V4_Stim2_Stim3	46	intermediate	50	intermediate	-0.018463	0.8488732	1	1	1
BA20191112gabors0001_V4_Stim2_Stim3	46	intermediate	51	single	-0.000415	0.9966127	1	1	1
BA20191112gabors0001_V4_Stim2_Stim3	46	intermediate	52	single	0.101696	0.2949738	1	1	1
BA20191112gabors0001_V4_Stim2_Stim3	46	intermediate	53	single	0.060394	0.5327365	1	1	1
BA20191112gabors0001_V4_Stim2_Stim3	46	intermediate	54	intermediate	0.096413	0.3209018	1	1	1
BA20191112gabors0001_V4_Stim2_Stim3	46	intermediate	55	mixture	0.267202	0.004973191	1	1	1
BA20191112gabors0001_V4_Stim2_Stim3	46	intermediate	57	mixture	0.149993	0.1195321	2	1	2
BA20191112gabors0001_V4_Stim2_Stim3	46	intermediate	6	intermediate	0.055185	0.5705381	2	1	2
BA20191112gabors0001_V4_Stim2_Stim3	46	intermediate	62	single	0.138104	0.1521167	1	1	1
BA20191112gabors0001_V4_Stim2_Stim3	46	intermediate	64	single	0.352353	0.0001716141	1	1	1
BA20191112gabors0001_V4_Stim2_Stim3	46	intermediate	66	single	0.230723	0.01579109	1	1	1
BA20191112gabors0001_V4_Stim2_Stim3	47	single	48	intermediate	NaN	NaN	2	1	2
BA20191112gabors0001_V4_Stim2_Stim3	47	single	5	intermediate	NaN	NaN	2	1	2
BA20191112gabors0001_V4_Stim2_Stim3	47	single	50	intermediate	NaN	NaN	1	1	1
BA20191112gabors0001_V4_Stim2_Stim3	47	single	51	single	NaN	NaN	1	1	1
BA20191112gabors0001_V4_Stim2_Stim3	47	single	52	single	NaN	NaN	1	1	1
BA20191112gabors0001_V4_Stim2_Stim3	47	single	53	single	NaN	NaN	1	1	1
BA20191112gabors0001_V4_Stim2_Stim3	47	single	54	intermediate	NaN	NaN	1	1	1
BA20191112gabors0001_V4_Stim2_Stim3	47	single	55	mixture	NaN	NaN	1	1	1
BA20191112gabors0001_V4_Stim2_Stim3	47	single	57	mixture	NaN	NaN	2	1	2
BA20191112gabors0001_V4_Stim2_Stim3	47	single	6	intermediate	NaN	NaN	2	1	2
BA20191112gabors0001_V4_Stim2_Stim3	47	single	62	single	NaN	NaN	1	1	1
BA20191112gabors0001_V4_Stim2_Stim3	47	single	64	single	NaN	NaN	1	1	1
BA20191112gabors0001_V4_Stim2_Stim3	47	single	66	single	NaN	NaN	1	1	1
BA20191112gabors0001_V4_Stim2_Stim3	48	intermediate	5	intermediate	0.156529	0.1040758	1	2	2
BA20191112gabors0001_V4_Stim2_Stim3	48	intermediate	50	intermediate	0.165154	0.08612808	2	2	1
BA20191112gabors0001_V4_Stim2_Stim3	48	intermediate	51	single	-0.04978	0.6106115	2	2	1
BA20191112gabors0001_V4_Stim2_Stim3	48	intermediate	52	single	0.050688	0.6023872	2	2	1
BA20191112gabors0001_V4_Stim2_Stim3	48	intermediate	53	single	0.040543	0.675531	2	2	1
BA20191112gabors0001_V4_Stim2_Stim3	48	intermediate	54	intermediate	0.203635	0.03453123	2	2	1
BA20191112gabors0001_V4_Stim2_Stim3	48	intermediate	55	mixture	-0.147838	0.1249994	2	2	1
BA20191112gabors0001_V4_Stim2_Stim3	48	intermediate	57	mixture	0.306236	0.001201544	1	2	2
BA20191112gabors0001_V4_Stim2_Stim3	48	intermediate	6	intermediate	0.199943	0.03801586	1	2	2
BA20191112gabors0001_V4_Stim2_Stim3	48	intermediate	62	single	0.263488	0.005635303	2	2	1
BA20191112gabors0001_V4_Stim2_Stim3	48	intermediate	64	single	0.153116	0.1119402	2	2	1
BA20191112gabors0001_V4_Stim2_Stim3	48	intermediate	66	single	0.157837	0.10118	2	2	1
BA20191112gabors0001_V4_Stim2_Stim3	5	intermediate	50	intermediate	0.355208	0.000140184	2	2	1
BA20191112gabors0001_V4_Stim2_Stim3	5	intermediate	51	single	0.272933	0.004264985	2	2	1
BA20191112gabors0001_V4_Stim2_Stim3	5	intermediate	52	single	0.13504	0.1634866	2	2	1
BA20191112gabors0001_V4_Stim2_Stim3	5	intermediate	53	single	0.115625	0.2290269	2	2	1
BA20191112gabors0001_V4_Stim2_Stim3	5	intermediate	54	intermediate	0.118575	0.2194388	2	2	1
BA20191112gabors0001_V4_Stim2_Stim3	5	intermediate	55	mixture	-0.115088	0.2312111	2	2	1
BA20191112gabors0001_V4_Stim2_Stim3	5	intermediate	57	mixture	0.161486	0.09190938	1	2	2
BA20191112gabors0001_V4_Stim2_Stim3	5	intermediate	6	intermediate	0.118684	0.2190119	1	2	2
BA20191112gabors0001_V4_Stim2_Stim3	5	intermediate	62	single	0.442659	1.438286e-06	2	2	1
BA20191112gabors0001_V4_Stim2_Stim3	5	intermediate	64	single	0.232905	0.0143414	2	2	1
BA20191112gabors0001_V4_Stim2_Stim3	5	intermediate	66	single	0.205212	0.03230494	2	2	1
BA20191112gabors0001_V4_Stim2_Stim3	50	intermediate	51	single	0.366953	8.681421e-05	1	1	1
BA20191112gabors0001_V4_Stim2_Stim3	50	intermediate	52	single	0.137932	0.1526317	1	1	1
BA20191112gabors0001_V4_Stim2_Stim3	50	intermediate	53	single	0.483964	8.489811e-08	1	1	1
BA20191112gabors0001_V4_Stim2_Stim3	50	intermediate	54	intermediate	-0.130397	0.176546	1	1	1
BA20191112gabors0001_V4_Stim2_Stim3	50	intermediate	55	mixture	-0.019622	0.8387685	1	1	1
BA20191112gabors0001_V4_Stim2_Stim3	50	intermediate	57	mixture	0.088706	0.3567641	2	1	2
BA20191112gabors0001_V4_Stim2_Stim3	50	intermediate	6	intermediate	0.121679	0.2075207	2	1	2
BA20191112gabors0001_V4_Stim2_Stim3	50	intermediate	62	single	0.345675	0.0002318523	1	1	1
BA20191112gabors0001_V4_Stim2_Stim3	50	intermediate	64	single	0.239259	0.01182321	1	1	1
BA20191112gabors0001_V4_Stim2_Stim3	50	intermediate	66	single	0.064405	0.5058257	1	1	1
BA20191112gabors0001_V4_Stim2_Stim3	51	single	52	single	0.081184	0.4058119	1	1	1
BA20191112gabors0001_V4_Stim2_Stim3	51	single	53	single	0.183739	0.05697677	1	1	1
BA20191112gabors0001_V4_Stim2_Stim3	51	single	54	intermediate	-0.05005	0.608676	1	1	1
BA20191112gabors0001_V4_Stim2_Stim3	51	single	55	mixture	-0.038913	0.6892702	1	1	1
[truncated: 5,903 more rows]
