# Supplementary material for: Coordinated multiplexing of information about separate objects in visual cortex
Source: eLife. 2022 Nov 29;11:e76452. doi: 10.7554/eLife.76452 (PMC9708082; doi:10.7554/eLife.76452)
Supplement: Source data 1. — The file and folder names are informative regarding which analyses they relate to. Some analyses are based on multiple runs of the modeling code, with slight variations due to the probabilistic nature of the analysis. [file elife-76452-data1.zip › SourceData2022/correlations_considering_latency/Cohen3_adjacent_V4_50_250_bw20_alpha-Bspikes.csv]

BA20191111gabors0002_V4_1_Stim1_Stim2	single	36	41	50	30	48	37	40	40	33	43	40	45	47	35	24	36	32	NaN	35	47	51	25	35	50	44	42	41	35	55	42	45	39	38	55	39	51	54	47	37	42	37	46	37	33	38	37	37	35
BA20191111gabors0002_V4_1_Stim1_Stim3	single	55	48	55	53	59	40	40	50	58	37	41	42	42	52	61	50	50	53	48	33	47	52	43	51	41	57	42	54	38	72	47	45	44	65	45	55	43	49	46	49	45	46	46	47	40	50	55	49
BA20191111gabors0002_V4_1_Stim2_Stim3	single	55	48	55	53	59	40	40	50	58	37	41	42	42	52	61	50	50	53	48	33	47	52	43	51	41	57	42	54	38	72	47	45	44	65	45	55	43	49	46	49	45	46	46	47	40	50	55	49
BA20191111gabors0002_V4_2_Stim1_Stim2	single	2	1	2	4	0	3	1	1	1	0	2	3	2	2	0	3	1	1	1	2	2	2	1	1	0	1	2	1	1	1	2	1	2	1	2	2	2	2	1	1	0	3	3	1	3	1	2	2
BA20191111gabors0002_V4_2_Stim1_Stim3	single	3	2	2	3	2	1	2	3	2	1	3	2	0	1	1	5	2	2	2	1	1	0	2	6	0	1	1	4	1	2	1	0	1	4	4	3	1	2	3	1	0	3	4	4	4	1	2	2
BA20191111gabors0002_V4_2_Stim2_Stim3	single	3	2	2	3	2	1	2	3	2	1	3	2	0	1	1	5	2	2	2	1	1	0	2	6	0	1	1	4	1	2	1	0	1	4	4	3	1	2	3	1	0	3	4	4	4	1	2	2
BA20191111gabors0002_V4_3_Stim1_Stim3	single	22	11	13	7	11	13	15	16	16	14	11	17	7	16	24	14	17	15	13	23	29	13	14	12	7	11	15	15	20	15	10	21	24	19	15	13	7	10	11	15	8	30	14	24	23	14	17	13
BA20191111gabors0002_V4_3_Stim2_Stim3	single	22	11	13	7	11	13	15	16	16	14	11	17	7	16	24	14	17	15	13	23	29	13	14	12	7	11	15	15	20	15	10	21	24	19	15	13	7	10	11	15	8	30	14	24	23	14	17	13
BA20191111gabors0002_V4_37_Stim1_Stim2	single	20	19	19	21	17	22	14	16	22	19	18	19	16	19	17	18	17	21	17	20	18	16	20	18	16	18	19	18	19	19	17	19	20	20	22	22	17	18	13	17	18	16	17	18	19	19	17	15
BA20191111gabors0002_V4_37_Stim2_Stim3	single	22	19	16	17	18	14	12	19	16	20	11	16	16	16	18	16	21	19	16	17	21	17	15	17	19	16	14	18	15	19	14	17	15	16	16	14	15	14	16	15	15	14	15	15	18	15	15	15
BA20191111gabors0002_V4_38_Stim1_Stim2	single	36	24	27	39	37	34	35	39	27	35	37	32	27	29	27	36	36	42	29	36	26	34	27	31	39	25	36	23	37	36	30	32	35	34	29	37	44	33	32	34	34	38	28	31	31	35	40	44
BA20191111gabors0002_V4_38_Stim1_Stim3	single	40	17	17	21	23	20	24	25	20	25	14	21	19	29	27	28	22	26	32	31	26	28	25	23	17	29	21	26	21	37	32	33	25	30	25	33	28	26	26	22	19	25	25	23	23	21	29	20
BA20191111gabors0002_V4_38_Stim2_Stim3	single	40	17	17	21	23	20	24	25	20	25	14	21	19	29	27	28	22	26	32	31	26	28	25	23	17	29	21	26	21	37	32	33	25	30	25	33	28	26	26	22	19	25	25	23	23	21	29	20
BA20191111gabors0002_V4_39_Stim1_Stim2	single	2	3	0	1	6	1	2	5	2	0	4	0	4	0	0	5	3	3	0	1	2	1	1	2	2	2	3	5	1	3	3	2	3	1	5	0	4	2	3	3	2	2	3	2	1	2	2	2
BA20191111gabors0002_V4_39_Stim2_Stim3	single	7	1	2	1	1	0	2	1	0	1	1	2	1	1	1	2	1	1	2	1	0	1	0	1	2	1	1	2	2	2	1	0	3	2	3	1	1	3	0	2	1	1	2	0	1	2	0	4
BA20191111gabors0002_V4_40_Stim1_Stim2	single	12	9	6	10	8	11	7	8	6	5	6	9	8	7	8	5	7	11	6	6	7	7	4	10	5	4	7	7	5	4	8	4	3	6	7	9	7	6	6	8	5	8	6	6	5	6	4	4
BA20191111gabors0002_V4_40_Stim1_Stim3	single	10	11	10	13	12	8	12	11	9	10	9	12	10	8	13	12	8	7	9	9	8	9	14	13	8	10	11	7	10	11	14	14	8	9	9	9	10	9	9	11	11	9	9	10	9	14	8	11
BA20191111gabors0002_V4_40_Stim2_Stim3	single	10	11	10	13	12	8	12	11	9	10	9	12	10	8	13	12	8	7	9	9	8	9	14	13	8	10	11	7	10	11	14	14	8	9	9	9	10	9	9	11	11	9	9	10	9	14	8	11
BA20191111gabors0002_V4_41_Stim1_Stim3	outside	25	14	14	19	21	17	20	19	19	12	9	11	16	17	13	14	11	17	14	14	17	13	8	13	15	13	12	17	18	26	19	15	14	16	17	17	21	14	21	12	15	13	20	19	19	12	26	10
BA20191111gabors0002_V4_41_Stim2_Stim3	outside	25	14	14	19	21	17	20	19	19	12	9	11	16	17	13	14	11	17	14	14	17	13	8	13	15	13	12	17	18	26	19	15	14	16	17	17	21	14	21	12	15	13	20	19	19	12	26	10
BA20191111gabors0002_V4_42_Stim1_Stim3	single	1	0	1	0	1	2	0	0	0	1	0	1	1	1	0	0	0	1	0	0	1	1	0	0	0	0	0	1	0	0	0	0	1	0	0	0	0	1	0	0	2	0	2	0	0	0	2	0
BA20191111gabors0002_V4_42_Stim2_Stim3	single	1	0	1	0	1	2	0	0	0	1	0	1	1	1	0	0	0	1	0	0	1	1	0	0	0	0	0	1	0	0	0	0	1	0	0	0	0	1	0	0	2	0	2	0	0	0	2	0
BA20191111gabors0002_V4_43_Stim1_Stim2	outside	56	41	64	47	45	45	35	41	43	48	47	51	50	47	48	45	57	69	38	44	50	50	53	56	44	58	56	54	58	54	48	46	41	45	46	54	55	55	43	52	68	61	53	58	52	62	49	56
BA20191111gabors0002_V4_43_Stim2_Stim3	outside	46	34	43	46	52	35	29	34	33	42	34	24	33	44	43	33	43	37	31	28	41	39	39	43	26	37	33	42	47	40	52	35	36	43	37	35	30	36	35	49	35	39	33	49	31	38	48	40
BA20191111gabors0002_V4_44_Stim1_Stim2	single	1	2	0	1	1	1	2	1	2	0	0	0	2	0	0	0	2	0	3	1	1	1	1	0	1	1	2	0	2	0	0	0	2	3	1	2	1	1	2	0	0	3	1	0	2	1	2	3
BA20191111gabors0002_V4_44_Stim2_Stim3	single	2	1	0	1	1	1	0	1	0	0	0	1	0	0	0	1	0	3	2	0	0	0	1	0	0	0	0	0	1	0	1	0	0	1	0	1	0	0	0	0	0	2	1	0	0	0	0	0
BA20191111gabors0002_V4_45_Stim1_Stim2	single	12	23	23	22	34	25	17	20	26	18	17	18	14	15	18	22	24	20	22	14	16	25	10	9	19	15	35	16	30	24	5	28	25	19	17	22	21	16	23	20	21	27	15	21	27	18	28	27
BA20191111gabors0002_V4_45_Stim1_Stim3	single	23	25	25	29	28	16	18	21	20	20	14	21	15	20	21	27	36	26	27	27	19	26	10	10	17	21	19	14	28	39	17	12	20	20	14	20	11	21	14	18	13	18	22	20	30	13	14	15
BA20191111gabors0002_V4_45_Stim2_Stim3	single	23	25	25	29	28	16	18	21	20	20	14	21	15	20	21	27	36	26	27	27	19	26	10	10	17	21	19	14	28	39	17	12	20	20	14	20	11	21	14	18	13	18	22	20	30	13	14	15
BA20191111gabors0002_V4_47_Stim1_Stim2	intermediate	15	14	17	12	13	13	15	13	13	13	16	15	14	13	12	16	15	13	12	13	NaN	8	14	10	11	12	14	12	13	10	13	19	13	10	14	NaN	12	10	13	13	17	14	13	10	14	15	14	9
BA20191111gabors0002_V4_47_Stim1_Stim3	intermediate	18	16	17	16	12	12	13	17	15	12	15	16	19	19	19	17	8	12	17	15	18	16	16	17	14	14	13	14	17	18	18	17	15	15	15	14	15	15	15	17	9	13	16	18	19	17	16	14
BA20191111gabors0002_V4_47_Stim2_Stim3	intermediate	18	16	17	16	12	12	13	17	15	12	15	16	19	19	19	17	8	12	17	15	18	16	16	17	14	14	13	14	17	18	18	17	15	15	15	14	15	15	15	17	9	13	16	18	19	17	16	14
BA20191111gabors0002_V4_48_Stim1_Stim2	intermediate	11	6	9	7	6	7	10	3	9	8	12	6	7	5	7	10	6	10	6	10	8	4	5	8	7	7	7	9	4	7	9	7	5	9	5	10	10	7	6	8	9	7	10	6	5	11	9	11
BA20191111gabors0002_V4_48_Stim1_Stim3	intermediate	7	6	6	12	10	7	9	13	9	8	6	7	13	9	11	6	6	6	4	11	5	3	7	10	8	4	9	7	12	9	10	7	8	9	6	9	5	6	11	10	4	7	8	10	10	8	9	14
BA20191111gabors0002_V4_49_Stim1_Stim2	single	10	15	16	14	16	12	11	11	17	19	14	14	13	11	13	12	13	10	10	11	15	14	9	21	10	16	7	14	15	14	8	11	10	21	12	13	19	8	21	10	13	12	13	12	8	6	9	10
BA20191111gabors0002_V4_49_Stim1_Stim3	single	11	8	13	14	2	7	7	9	2	5	6	6	4	10	8	9	11	7	8	9	11	6	8	14	11	8	9	11	8	9	10	7	6	14	6	13	13	5	6	6	10	6	8	8	8	9	11	5
BA20191111gabors0002_V4_49_Stim2_Stim3	single	11	8	13	14	2	7	7	9	2	5	6	6	4	10	8	9	11	7	8	9	11	6	8	14	11	8	9	11	8	9	10	7	6	14	6	13	13	5	6	6	10	6	8	8	8	9	11	5
BA20191111gabors0002_V4_5_Stim1_Stim2	single	58	48	70	43	53	51	40	53	60	54	47	54	63	49	39	55	58	66	50	52	52	46	50	64	39	57	67	54	66	60	59	59	52	59	49	60	61	55	48	54	50	63	57	54	51	55	50	50
BA20191111gabors0002_V4_5_Stim1_Stim3	single	56	43	36	43	51	43	37	40	37	35	32	37	35	46	37	36	42	37	45	33	43	36	37	43	42	40	29	32	44	47	41	46	34	45	48	49	41	32	36	49	26	42	37	40	42	39	44	47
BA20191111gabors0002_V4_5_Stim2_Stim3	single	56	43	36	43	51	43	37	40	37	35	32	37	35	46	37	36	42	37	45	33	43	36	37	43	42	40	29	32	44	47	41	46	34	45	48	49	41	32	36	49	26	42	37	40	42	39	44	47
BA20191111gabors0002_V4_50_Stim1_Stim2	single	11	6	6	9	4	10	15	10	12	5	10	7	15	8	10	11	8	11	8	8	12	9	11	10	8	16	8	10	14	10	8	14	7	7	13	16	13	17	12	9	8	17	15	15	10	11	7	12
BA20191111gabors0002_V4_50_Stim2_Stim3	single	11	12	4	8	10	4	8	5	9	7	4	6	7	9	8	9	6	4	9	6	11	6	11	8	2	6	9	8	6	15	11	10	5	9	8	7	11	5	6	6	5	3	11	5	6	7	11	12
BA20191111gabors0002_V4_51_Stim1_Stim2	intermediate	4	5	4	4	5	1	3	4	2	3	1	4	3	5	4	4	4	6	3	3	2	1	1	6	3	8	3	4	2	2	3	2	0	3	1	2	1	3	2	0	1	1	2	3	5	3	1	4
BA20191111gabors0002_V4_51_Stim1_Stim3	intermediate	5	3	3	2	3	8	5	2	5	4	1	5	2	1	2	5	6	3	3	2	2	3	1	3	3	1	2	3	4	6	8	3	1	3	3	8	2	1	1	4	4	2	2	1	2	5	5	4
BA20191111gabors0002_V4_52_Stim1_Stim2	mixture	49	18	21	33	42	27	32	21	45	33	21	28	33	17	34	42	23	27	38	38	24	13	18	25	20	29	22	33	33	27	21	32	24	26	25	47	25	26	26	36	34	29	42	23	31	34	27	20
BA20191111gabors0002_V4_52_Stim1_Stim3	mixture	12	25	26	29	34	21	34	22	26	25	30	15	38	20	29	17	32	45	32	20	26	35	19	12	26	24	13	29	36	33	29	10	41	15	26	32	44	28	28	27	13	18	13	16	18	39	31	44
BA20191111gabors0002_V4_53_Stim1_Stim2	intermediate	2	4	0	3	3	4	0	5	1	2	2	3	3	2	3	3	0	3	5	2	0	1	1	2	1	2	1	0	2	1	1	4	0	0	3	0	3	2	0	6	4	2	7	2	2	3	3	3
BA20191111gabors0002_V4_53_Stim2_Stim3	intermediate	1	1	1	4	1	1	1	1	0	0	0	0	0	2	2	4	2	4	0	3	0	2	1	1	0	5	0	2	2	1	1	3	0	0	1	0	3	3	2	3	0	0	0	2	0	3	3	0
BA20191111gabors0002_V4_54_Stim1_Stim2	single	14	12	10	16	19	12	15	8	14	10	10	12	11	7	15	12	14	16	14	14	15	12	8	9	6	9	8	10	8	10	11	7	11	15	13	15	9	12	10	19	6	16	13	17	10	13	11	14
BA20191111gabors0002_V4_54_Stim2_Stim3	single	12	18	15	20	20	13	11	23	8	17	11	8	13	12	11	17	15	14	11	16	12	9	14	13	12	15	9	14	11	18	18	9	10	11	8	19	11	23	11	11	14	20	16	20	14	20	15	6
BA20191111gabors0002_V4_55_Stim1_Stim3	outside	0	0	0	0	0	0	0	0	0	0	0	0	0	0	0	0	0	0	0	0	0	0	0	0	0	0	0	0	0	0	0	0	0	0	0	0	0	0	0	0	0	0	0	0	0	0	0	0
BA20191111gabors0002_V4_55_Stim2_Stim3	outside	0	0	0	0	0	0	0	0	0	0	0	0	0	0	0	0	0	0	0	0	0	0	0	0	0	0	0	0	0	0	0	0	0	0	0	0	0	0	0	0	0	0	0	0	0	0	0	0
BA20191111gabors0002_V4_58_Stim1_Stim2	intermediate	0	1	1	1	2	0	2	1	0	3	2	0	0	2	2	1	1	1	1	0	1	1	1	2	0	2	1	2	1	0	1	2	0	1	3	1	0	2	1	1	1	2	0	1	1	0	0	0
BA20191111gabors0002_V4_58_Stim1_Stim3	intermediate	4	2	3	2	2	2	0	3	1	0	4	1	3	3	3	2	1	4	3	3	1	1	4	0	3	3	2	4	3	3	2	2	1	2	2	3	1	3	3	1	1	2	4	0	4	3	2	2
BA20191111gabors0002_V4_58_Stim2_Stim3	intermediate	4	2	3	2	2	2	0	3	1	0	4	1	3	3	3	2	1	4	3	3	1	1	4	0	3	3	2	4	3	3	2	2	1	2	2	3	1	3	3	1	1	2	4	0	4	3	2	2
BA20191111gabors0002_V4_59_Stim1_Stim2	outside	23	25	40	27	32	27	24	26	31	24	29	27	22	33	24	31	25	26	25	22	20	27	29	30	23	30	31	29	33	31	25	28	18	27	25	26	28	24	24	30	31	43	24	26	23	32	22	17
BA20191111gabors0002_V4_59_Stim1_Stim3	outside	34	26	25	29	30	20	33	29	24	20	17	19	30	33	27	23	24	27	30	22	22	25	24	35	23	28	20	28	18	37	24	31	20	31	31	26	17	25	24	24	23	26	30	24	30	27	22	18
BA20191111gabors0002_V4_59_Stim2_Stim3	outside	34	26	25	29	30	20	33	29	24	20	17	19	30	33	27	23	24	27	30	22	22	25	24	35	23	28	20	28	18	37	24	31	20	31	31	26	17	25	24	24	23	26	30	24	30	27	22	18
BA20191111gabors0002_V4_6_Stim2_Stim3	outside	34	30	39	23	38	21	19	22	27	33	22	22	22	34	29	33	28	37	22	29	28	33	26	28	21	24	17	25	30	39	33	38	27	30	23	32	27	29	27	34	23	26	27	28	27	28	27	35
BA20191111gabors0002_V4_61_Stim1_Stim3	intermediate	0	0	0	0	0	0	0	0	0	0	0	1	0	1	0	1	1	0	0	0	0	0	0	0	0	0	0	0	0	0	0	0	1	0	0	0	1	0	0	0	0	0	0	0	0	0	0	0
BA20191111gabors0002_V4_62_Stim1_Stim2	single	44	30	49	44	52	32	37	39	40	44	46	42	47	45	41	40	45	51	46	38	48	39	34	51	40	52	59	46	50	43	45	45	39	52	40	50	52	55	36	39	54	43	39	50	50	59	56	51
BA20191111gabors0002_V4_62_Stim1_Stim3	single	44	39	39	36	47	28	30	41	32	41	38	31	34	50	36	30	25	42	39	30	44	33	32	47	30	35	30	46	57	46	44	56	52	50	45	47	37	39	40	40	29	41	43	44	38	39	44	39
BA20191111gabors0002_V4_62_Stim2_Stim3	single	44	39	39	36	47	28	30	41	32	41	38	31	34	50	36	30	25	42	39	30	44	33	32	47	30	35	30	46	57	46	44	56	52	50	45	47	37	39	40	40	29	41	43	44	38	39	44	39
BA20191111gabors0002_V4_63_Stim1_Stim2	intermediate	0	1	1	0	0	0	0	0	0	0	0	0	1	0	0	0	1	1	0	1	0	NaN	1	0	2	0	0	1	0	1	0	0	0	1	2	0	0	NaN	0	0	0	1	2	0	0	1	0	1
BA20191111gabors0002_V4_64_Stim1_Stim2	single	49	46	46	35	39	39	33	33	35	40	40	29	43	28	34	40	38	42	32	32	31	36	33	42	29	47	42	37	43	36	37	34	32	35	30	40	37	43	27	25	41	37	32	39	37	42	18	36
BA20191111gabors0002_V4_64_Stim2_Stim3	single	41	34	24	22	47	27	29	25	17	29	23	22	22	23	22	28	23	24	29	22	23	30	22	26	22	36	25	32	24	30	26	28	19	39	27	33	16	23	30	24	14	33	39	24	34	28	26	22
BA20191111gabors0003_V4_1_Stim1_Stim2	single	57	37	34	27	36	39	30	37	36	40	41	31	42	51	35	40	37	38	37	39	40	30	34	45	33	44	40	43	53	40	35	48	48	41	46	49	40	36	31	46	31	34	29	29	28	42	31	59
BA20191111gabors0003_V4_1_Stim1_Stim3	single	38	36	46	46	49	49	44	39	47	48	65	41	43	46	58	45	48	41	37	54	53	41	58	52	55	36	45	46	35	47	50	56	45	52	39	43	49	39	36	39	62	40	58	65	43	49	46	45
BA20191111gabors0003_V4_1_Stim2_Stim3	single	38	36	46	46	49	49	44	39	47	48	65	41	43	46	58	45	48	41	37	54	53	41	58	52	55	36	45	46	35	47	50	56	45	52	39	43	49	39	36	39	62	40	58	65	43	49	46	45
BA20191111gabors0003_V4_2_Stim1_Stim2	intermediate	0	0	0	0	0	0	0	0	0	0	0	0	0	0	0	0	0	0	0	0	0	0	0	0	0	0	0	0	0	0	0	0	0	0	0	0	0	0	0	0	NaN	0	0	0	0	0	0	0
BA20191111gabors0003_V4_2_Stim1_Stim3	intermediate	NaN	0	0	0	0	0	0	0	0	0	0	0	0	0	0	0	NaN	0	0	0	0	0	0	0	0	0	0	0	0	0	0	0	0	0	0	0	0	0	0	0	0	0	0	0	0	0	0	0
BA20191111gabors0003_V4_3_Stim1_Stim3	single	16	15	17	13	20	22	14	12	13	14	18	12	12	14	17	14	13	8	12	9	16	11	14	11	13	9	17	14	17	24	16	18	17	11	13	17	18	9	13	14	27	20	25	17	13	15	16	12
BA20191111gabors0003_V4_3_Stim2_Stim3	single	16	15	17	13	20	22	14	12	13	14	18	12	12	14	17	14	13	8	12	9	16	11	14	11	13	9	17	14	17	24	16	18	17	11	13	17	18	9	13	14	27	20	25	17	13	15	16	12
BA20191111gabors0003_V4_37_Stim1_Stim3	mixture	22	13	12	19	11	12	7	9	9	15	17	11	10	9	11	10	11	3	8	8	9	11	11	11	12	15	11	14	16	14	16	9	18	11	8	16	16	16	15	12	NaN	13	13	6	16	17	15	16
BA20191111gabors0003_V4_37_Stim2_Stim3	mixture	22	13	12	19	11	12	7	9	9	15	17	11	10	9	11	10	11	3	8	8	9	11	11	11	12	15	11	14	16	14	16	9	18	11	8	16	16	16	15	12	NaN	13	13	6	16	17	15	16
BA20191111gabors0003_V4_39_Stim1_Stim2	intermediate	NaN	18	20	15	15	19	14	13	20	16	19	18	17	21	17	17	18	16	18	12	17	17	13	20	16	12	20	14	18	20	18	19	16	21	20	19	21	18	18	18	17	17	14	17	18	18	16	19
BA20191111gabors0003_V4_39_Stim2_Stim3	intermediate	17	13	15	13	15	11	14	14	18	13	19	14	15	12	13	17	17	13	13	19	15	13	12	14	13	18	14	14	11	17	14	13	13	13	14	16	15	14	17	12	12	16	16	14	16	18	15	11
BA20191111gabors0003_V4_40_Stim1_Stim3	single	28	21	24	23	25	27	26	15	31	33	35	27	21	16	19	32	20	20	19	23	30	16	20	20	24	19	22	25	22	26	27	26	22	21	17	19	21	30	24	23	NaN	18	32	27	25	35	32	28
BA20191111gabors0003_V4_40_Stim2_Stim3	single	28	21	24	23	25	27	26	15	31	33	35	27	21	16	19	32	20	20	19	23	30	16	20	20	24	19	22	25	22	26	27	26	22	21	17	19	21	30	24	23	NaN	18	32	27	25	35	32	28
BA20191111gabors0003_V4_41_Stim2_Stim3	mixture	1	3	3	1	0	1	0	0	2	1	2	0	0	3	1	0	0	0	2	1	0	0	1	1	2	1	1	0	1	0	3	3	0	3	1	1	2	3	1	0	5	0	2	2	0	1	0	4
BA20191111gabors0003_V4_43_Stim1_Stim2	single	7	8	8	7	7	7	6	10	5	8	8	4	9	7	9	7	6	8	9	6	5	6	8	7	6	3	5	6	7	7	8	6	5	5	9	7	7	6	10	8	9	8	6	8	7	8	5	11
BA20191111gabors0003_V4_43_Stim1_Stim3	single	10	6	4	10	7	9	8	8	6	8	3	8	8	6	5	6	7	6	4	6	6	3	9	NaN	5	7	5	9	5	6	8	10	4	11	5	6	6	8	9	6	5	8	6	5	6	6	4	7
BA20191111gabors0003_V4_45_Stim1_Stim3	single	39	36	31	27	38	34	27	33	28	39	34	22	29	28	24	28	23	22	26	26	33	28	34	29	33	21	37	42	40	33	40	30	27	37	21	32	42	40	28	30	NaN	38	41	38	37	42	30	36
BA20191111gabors0003_V4_45_Stim2_Stim3	single	39	36	31	27	38	34	27	33	28	39	34	22	29	28	24	28	23	22	26	26	33	28	34	29	33	21	37	42	40	33	40	30	27	37	21	32	42	40	28	30	NaN	38	41	38	37	42	30	36
BA20191111gabors0003_V4_46_Stim2_Stim3	mixture	0	0	0	0	0	1	0	0	0	0	0	NaN	1	0	0	1	0	0	0	0	0	0	0	0	0	1	0	0	0	0	0	0	0	0	0	1	0	0	0	0	NaN	0	0	0	0	0	0	0
BA20191111gabors0003_V4_47_Stim1_Stim2	single	30	17	22	28	16	17	17	12	19	23	13	27	16	24	22	14	14	11	7	14	28	28	19	12	19	10	8	30	22	9	12	9	15	14	24	16	19	11	28	12	17	29	22	19	18	13	16	8
BA20191111gabors0003_V4_47_Stim2_Stim3	single	20	22	18	24	22	15	14	20	19	10	18	17	27	15	14	34	17	10	13	29	26	27	13	12	13	14	19	30	16	15	27	12	27	25	6	10	19	20	19	21	NaN	24	24	23	20	30	20	16
BA20191111gabors0003_V4_49_Stim1_Stim2	intermediate	NaN	15	15	17	13	14	17	16	13	13	16	11	11	13	21	10	13	18	14	11	15	14	12	11	11	18	16	15	15	18	14	20	17	17	16	16	15	11	16	14	13	14	8	15	11	12	14	16
BA20191111gabors0003_V4_49_Stim1_Stim3	intermediate	15	9	12	13	11	6	10	7	9	9	14	10	9	6	10	13	8	10	11	9	12	10	14	13	9	11	11	11	8	13	8	11	11	10	8	12	11	10	12	10	8	9	12	11	9	14	11	15
BA20191111gabors0003_V4_49_Stim2_Stim3	intermediate	15	9	12	13	11	6	10	7	9	9	14	10	9	6	10	13	8	10	11	9	12	10	14	13	9	11	11	11	8	13	8	11	11	10	8	12	11	10	12	10	8	9	12	11	9	14	11	15
BA20191111gabors0003_V4_5_Stim1_Stim2	single	55	34	39	43	28	30	35	29	29	36	39	32	26	45	35	29	32	39	31	39	37	35	34	26	35	41	32	39	44	44	33	42	45	42	45	33	37	35	38	34	47	38	28	41	37	39	51	47
BA20191111gabors0003_V4_5_Stim1_Stim3	single	66	45	53	56	55	36	51	45	50	53	55	55	61	53	40	60	55	53	48	52	54	46	52	46	52	45	47	56	54	50	58	49	46	54	54	57	46	54	48	44	67	58	65	59	56	57	51	45
BA20191111gabors0003_V4_5_Stim2_Stim3	single	66	45	53	56	55	36	51	45	50	53	55	55	61	53	40	60	55	53	48	52	54	46	52	46	52	45	47	56	54	50	58	49	46	54	54	57	46	54	48	44	67	58	65	59	56	57	51	45
BA20191111gabors0003_V4_50_Stim1_Stim2	intermediate	18	12	12	10	10	9	13	8	7	4	13	5	12	5	12	4	9	11	3	10	10	9	6	9	9	14	10	13	9	8	9	10	9	15	12	6	8	8	8	10	7	12	5	11	4	12	11	7
BA20191111gabors0003_V4_50_Stim1_Stim3	intermediate	9	7	8	9	6	4	7	7	6	5	8	7	5	2	6	11	5	6	9	5	9	5	10	7	9	8	4	5	5	6	7	7	5	5	6	7	4	5	6	6	NaN	5	8	6	6	8	7	3
BA20191111gabors0003_V4_50_Stim2_Stim3	intermediate	9	7	8	9	6	4	7	7	6	5	8	7	5	2	6	11	5	6	9	5	9	5	10	7	9	8	4	5	5	6	7	7	5	5	6	7	4	5	6	6	NaN	5	8	6	6	8	7	3
BA20191111gabors0003_V4_51_Stim1_Stim3	single	8	4	12	9	9	6	4	3	5	6	NaN	7	3	5	4	10	6	5	4	5	6	5	8	14	7	5	5	6	5	3	5	9	3	9	5	8	7	3	9	3	7	7	9	7	6	4	8	10
BA20191111gabors0003_V4_51_Stim2_Stim3	single	8	4	12	9	9	6	4	3	5	6	NaN	7	3	5	4	10	6	5	4	5	6	5	8	14	7	5	5	6	5	3	5	9	3	9	5	8	7	3	9	3	7	7	9	7	6	4	8	10
BA20191111gabors0003_V4_52_Stim1_Stim2	single	22	13	15	9	11	4	15	6	9	12	6	11	7	11	9	10	9	5	9	14	8	11	11	12	10	20	8	17	13	11	11	10	12	11	7	15	13	6	6	17	14	10	9	7	15	13	11	15
BA20191111gabors0003_V4_52_Stim2_Stim3	single	7	4	3	8	7	3	8	4	7	12	8	9	5	2	5	3	5	9	6	1	6	3	7	6	13	5	5	10	3	7	5	3	7	3	3	5	6	9	10	4	NaN	7	5	9	4	6	7	13
BA20191111gabors0003_V4_53_Stim1_Stim2	single	NaN	1	2	1	0	2	0	3	3	1	2	2	3	3	1	1	3	0	0	5	1	1	1	3	4	1	1	3	3	0	3	3	1	2	0	3	3	2	0	2	3	2	4	1	0	2	3	0
BA20191111gabors0003_V4_53_Stim2_Stim3	single	0	2	1	1	1	1	0	3	1	2	1	0	2	2	0	1	0	0	0	1	1	2	0	0	0	0	1	2	1	1	1	0	1	1	2	0	0	2	2	1	2	1	1	1	2	2	1	2
BA20191111gabors0003_V4_54_Stim1_Stim3	single	23	13	20	40	32	27	24	24	26	33	37	16	27	28	22	21	20	31	30	11	31	24	25	26	32	20	22	41	30	27	36	18	40	33	24	28	38	12	25	33	39	33	17	41	30	32	17	18
BA20191111gabors0003_V4_54_Stim2_Stim3	single	23	13	20	40	32	27	24	24	26	33	37	16	27	28	22	21	20	31	30	11	31	24	25	26	32	20	22	41	30	27	36	18	40	33	24	28	38	12	25	33	39	33	17	41	30	32	17	18
BA20191111gabors0003_V4_55_Stim1_Stim2	mixture	2	0	2	0	0	1	1	1	1	1	0	0	0	1	0	1	1	0	1	1	0	1	1	1	0	0	0	0	NaN	2	0	0	0	0	0	0	0	1	0	0	0	1	0	1	2	0	2	0
BA20191111gabors0003_V4_55_Stim2_Stim3	mixture	0	0	0	1	0	0	0	0	0	0	1	0	0	0	1	0	0	0	0	0	1	0	0	0	0	0	0	0	0	0	0	0	1	0	0	0	0	0	0	0	NaN	0	0	0	0	2	0	1
BA20191111gabors0003_V4_56_Stim1_Stim2	single	8	14	9	4	10	7	7	10	13	12	7	9	4	8	10	9	13	10	13	12	10	10	6	12	20	15	9	21	13	8	6	9	11	9	17	10	7	16	21	13	10	NaN	11	8	10	11	14	14
BA20191111gabors0003_V4_56_Stim1_Stim3	single	16	16	13	11	13	6	8	13	5	9	11	7	11	13	10	18	7	7	6	10	8	11	9	11	18	10	13	11	12	12	10	14	13	8	13	6	8	8	13	12	NaN	12	16	18	17	17	5	20
BA20191111gabors0003_V4_58_Stim2_Stim3	mixture	10	3	3	4	4	4	10	12	12	15	11	8	7	11	4	5	5	6	20	3	6	4	14	13	3	NaN	6	2	4	1	4	14	16	3	6	12	7	2	10	2	19	11	4	0	7	3	8	2
BA20191111gabors0003_V4_6_Stim1_Stim2	intermediate	NaN	NaN	0	0	0	0	0	0	0	0	0	0	0	0	0	0	0	0	0	0	0	0	0	0	0	0	0	0	0	0	0	0	0	0	0	0	0	0	0	0	0	0	0	0	0	0	0	0
BA20191111gabors0003_V4_60_Stim1_Stim2	single	3	1	2	4	2	3	3	3	2	3	3	3	3	3	5	2	2	2	1	2	3	2	1	2	0	4	2	2	3	2	1	4	2	3	3	1	1	0	2	5	4	3	3	0	1	2	1	2
BA20191111gabors0003_V4_60_Stim1_Stim3	single	3	2	3	4	3	1	1	3	2	6	5	2	5	3	3	2	3	3	NaN	3	4	2	4	2	2	2	3	2	6	2	2	3	2	3	2	2	3	2	2	2	1	1	6	1	3	3	3	2
BA20191111gabors0003_V4_60_Stim2_Stim3	single	3	2	3	4	3	1	1	3	2	6	5	2	5	3	3	2	3	3	NaN	3	4	2	4	2	2	2	3	2	6	2	2	3	2	3	2	2	3	2	2	2	1	1	6	1	3	3	3	2
BA20191111gabors0003_V4_62_Stim1_Stim3	single	26	16	34	20	20	15	20	16	19	23	31	17	18	16	21	21	24	18	20	29	17	19	22	26	25	17	21	17	29	21	23	29	26	17	19	18	24	22	28	22	NaN	18	28	18	28	22	26	24
BA20191111gabors0003_V4_63_Stim1_Stim2	mixture	0	0	0	0	0	0	0	0	0	0	0	0	0	0	0	0	1	0	1	1	0	0	0	1	1	0	0	0	0	0	1	0	0	0	1	0	0	1	0	0	0	0	0	0	0	0	0	0
BA20191111gabors0003_V4_64_Stim1_Stim2	intermediate	59	46	41	43	39	39	43	36	49	44	44	37	44	49	41	34	46	36	44	51	39	44	46	42	36	44	46	52	50	39	47	41	50	46	39	43	40	42	41	44	44	58	31	44	38	45	36	46
BA20191111gabors0003_V4_64_Stim1_Stim3	intermediate	42	26	32	32	22	29	34	32	29	30	40	25	25	21	27	41	26	30	25	32	34	22	34	31	40	25	27	32	25	25	48	33	36	33	21	37	39	38	36	33	NaN	35	43	41	35	48	33	33
BA20191111gabors0003_V4_64_Stim2_Stim3	intermediate	42	26	32	32	22	29	34	32	29	30	40	25	25	21	27	41	26	30	25	32	34	22	34	31	40	25	27	32	25	25	48	33	36	33	21	37	39	38	36	33	NaN	35	43	41	35	48	33	33
BA20191111gabors0003_V4_66_Stim1_Stim2	single	58	40	41	48	38	31	37	28	43	32	42	43	30	45	49	35	37	37	29	37	33	45	50	35	37	36	44	41	40	41	44	42	41	30	35	42	38	34	39	44	37	56	26	40	33	45	36	51
BA20191111gabors0003_V4_66_Stim2_Stim3	single	24	19	32	24	32	29	15	28	26	29	29	42	27	27	32	30	32	27	27	28	25	35	25	21	24	23	39	34	32	41	26	28	32	32	23	27	27	22	28	24	NaN	31	39	25	28	35	12	22
BA20191111gabors0003_V4_68_Stim1_Stim2	mixture	10	19	15	7	10	19	13	24	10	33	12	15	10	28	16	18	14	14	25	11	20	12	13	28	20	27	21	16	17	14	13	27	12	19	30	9	17	21	20	15	9	22	14	11	4	11	10	5
BA20191111gabors0003_V4_68_Stim1_Stim3	mixture	12	7	17	20	19	13	22	10	10	17	11	14	35	13	20	9	13	9	11	25	15	8	11	9	10	4	11	19	30	26	24	19	21	14	26	13	NaN	20	13	8	NaN	33	19	7	24	9	17	14
BA20191111gabors0003_V4_7_Stim1_Stim2	outside	17	8	12	8	10	9	9	10	8	12	6	8	8	11	11	7	5	6	5	10	8	14	5	8	2	17	13	11	10	13	5	6	8	8	9	8	18	9	15	6	11	12	7	15	7	4	8	6
BA20191111gabors0003_V4_7_Stim1_Stim3	outside	15	7	13	6	16	11	6	11	14	13	14	7	8	7	11	11	8	8	7	18	12	10	7	7	5	10	15	14	8	13	21	11	7	23	3	12	15	13	11	11	NaN	9	14	7	9	10	7	9
BA20191111gabors0003_V4_7_Stim2_Stim3	outside	15	7	13	6	16	11	6	11	14	13	14	7	8	7	11	11	8	8	7	18	12	10	7	7	5	10	15	14	8	13	21	11	7	23	3	12	15	13	11	11	NaN	9	14	7	9	10	7	9
BA20191111gabors0003_V4_70_Stim1_Stim2	outside	19	27	16	23	24	16	24	21	24	31	14	32	25	24	31	18	22	16	18	17	17	30	31	24	21	22	24	41	20	23	20	17	21	25	21	23	39	18	41	29	25	29	19	27	16	25	16	22
BA20191111gabors0003_V4_70_Stim1_Stim3	outside	20	25	29	28	28	19	14	22	30	21	19	20	19	15	16	30	16	16	18	33	17	29	28	18	21	16	19	37	19	24	31	26	21	33	18	24	23	18	27	20	NaN	23	28	18	23	16	23	18
BA20191111gabors0003_V4_71_Stim1_Stim2	single	0	0	0	0	0	1	0	0	0	1	1	0	0	0	0	0	0	0	0	0	0	0	0	0	0	0	0	0	0	1	1	0	0	0	0	0	0	0	0	0	0	0	0	0	0	0	0	0
BA20191111gabors0003_V4_71_Stim1_Stim3	single	NaN	0	1	0	0	0	0	0	0	0	0	0	0	0	0	0	0	0	0	0	0	0	0	0	0	1	0	0	0	0	0	0	1	0	0	1	0	0	0	0	NaN	0	0	1	0	0	0	0
BA20191112gabors0001_V4_1_Stim1_Stim2	intermediate	42	39	34	24	26	25	35	29	31	28	35	36	40	25	28	32	23	30	29	33	34	28	32	29	43	31	34	33	43	40	30	32	33	32	23	22	32	27	29	31	46	40	25	41	33	29	21	20
BA20191112gabors0001_V4_1_Stim1_Stim3	intermediate	44	43	41	32	37	40	47	35	39	35	38	36	32	34	44	50	43	51	35	30	48	53	35	35	55	49	49	30	34	36	38	46	33	47	53	47	38	29	43	33	30	35	45	46	49	46	39	48
BA20191112gabors0001_V4_1_Stim2_Stim3	intermediate	44	43	41	32	37	40	47	35	39	35	38	36	32	34	44	50	43	51	35	30	48	53	35	35	55	49	49	30	34	36	38	46	33	47	53	47	38	29	43	33	30	35	45	46	49	46	39	48
BA20191112gabors0001_V4_2_Stim1_Stim2	intermediate	0	0	0	0	0	0	0	0	0	0	0	0	0	0	0	0	0	0	0	0	0	0	0	0	0	0	0	0	0	0	0	0	0	0	0	0	0	0	0	0	0	0	0	0	0	0	0	0
BA20191112gabors0001_V4_2_Stim1_Stim3	intermediate	0	0	0	0	0	0	0	0	0	0	0	0	0	0	0	0	0	0	0	0	0	0	0	0	0	0	0	0	0	0	0	0	0	0	0	0	0	0	0	0	0	0	0	0	0	0	0	0
BA20191112gabors0001_V4_20_Stim1_Stim3	mixture	0	0	0	0	0	0	0	0	0	0	0	0	0	0	0	0	0	0	0	0	0	0	0	0	0	0	0	0	0	0	0	0	0	0	0	NaN	0	0	0	0	0	0	0	0	0	0	0	0
BA20191112gabors0001_V4_3_Stim1_Stim3	intermediate	25	19	15	16	23	13	10	16	22	16	20	13	15	17	19	17	22	26	11	18	14	23	17	20	16	21	23	24	10	19	18	25	11	22	18	20	10	24	30	14	16	11	21	23	21	17	21	16
BA20191112gabors0001_V4_3_Stim2_Stim3	intermediate	25	19	15	16	23	13	10	16	22	16	20	13	15	17	19	17	22	26	11	18	14	23	17	20	16	21	23	24	10	19	18	25	11	22	18	20	10	24	30	14	16	11	21	23	21	17	21	16
BA20191112gabors0001_V4_38_Stim1_Stim2	single	21	11	11	14	10	11	13	12	9	9	13	7	5	11	13	8	12	10	8	13	9	8	12	9	17	10	9	5	6	9	11	10	16	7	5	6	12	7	11	10	9	9	9	12	14	7	14	9
BA20191112gabors0001_V4_38_Stim1_Stim3	single	17	13	16	11	4	14	11	13	10	12	13	14	12	15	17	4	15	12	14	10	4	16	17	12	15	13	12	8	15	10	13	13	10	16	11	8	6	11	5	10	8	8	11	18	9	8	17	10
BA20191112gabors0001_V4_39_Stim1_Stim2	mixture	0	0	0	0	0	0	0	0	0	0	0	0	0	0	0	0	0	0	0	0	0	0	0	0	0	0	0	0	0	0	0	0	0	0	0	0	0	0	0	0	0	0	0	0	0	0	0	0
BA20191112gabors0001_V4_4_Stim1_Stim2	mixture	0	0	0	0	0	0	0	0	0	0	0	0	0	0	0	0	0	0	0	0	0	0	0	0	0	0	0	0	0	0	0	0	0	0	0	0	0	0	0	0	0	0	0	0	0	0	0	0
BA20191112gabors0001_V4_40_Stim1_Stim2	single	20	17	17	18	12	15	15	14	15	15	17	16	16	15	14	15	15	13	12	12	13	14	15	19	18	10	13	15	18	21	11	15	15	13	21	15	15	12	15	14	18	15	13	15	16	15	15	18
BA20191112gabors0001_V4_40_Stim2_Stim3	single	18	15	13	10	11	16	13	13	16	11	12	11	10	11	13	12	10	12	12	13	13	15	13	13	10	11	12	13	11	13	10	16	11	10	13	13	10	13	13	13	11	11	12	14	13	15	12	13
BA20191112gabors0001_V4_41_Stim1_Stim3	single	38	28	16	24	17	24	26	26	33	26	24	31	21	21	27	31	24	30	19	23	34	25	19	16	36	23	28	21	31	19	19	29	20	18	30	22	26	22	30	19	22	22	26	29	21	27	14	26
BA20191112gabors0001_V4_41_Stim2_Stim3	single	38	28	16	24	17	24	26	26	33	26	24	31	21	21	27	31	24	30	19	23	34	25	19	16	36	23	28	21	31	19	19	29	20	18	30	22	26	22	30	19	22	22	26	29	21	27	14	26
BA20191112gabors0001_V4_42_Stim1_Stim3	intermediate	2	1	0	3	1	1	2	1	1	3	0	2	1	1	2	3	2	1	2	2	1	3	0	0	2	0	0	2	2	0	3	3	0	1	2	0	3	0	1	0	1	0	1	0	1	0	1	0
BA20191112gabors0001_V4_42_Stim2_Stim3	intermediate	2	1	0	3	1	1	2	1	1	3	0	2	1	1	2	3	2	1	2	2	1	3	0	0	2	0	0	2	2	0	3	3	0	1	2	0	3	0	1	0	1	0	1	0	1	0	1	0
BA20191112gabors0001_V4_43_Stim1_Stim3	intermediate	6	8	10	8	10	8	8	7	7	6	9	10	5	7	8	5	7	4	7	7	7	6	8	8	9	5	5	4	7	12	7	4	6	7	6	8	6	7	8	6	9	5	9	6	5	9	5	6
BA20191112gabors0001_V4_43_Stim2_Stim3	intermediate	6	8	10	8	10	8	8	7	7	6	9	10	5	7	8	5	7	4	7	7	7	6	8	8	9	5	5	4	7	12	7	4	6	7	6	8	6	7	8	6	9	5	9	6	5	9	5	6
BA20191112gabors0001_V4_44_Stim1_Stim2	mixture	13	7	13	10	12	6	5	7	7	11	11	12	6	14	10	12	8	7	8	9	12	8	9	4	6	6	7	7	10	7	8	5	8	10	8	7	8	9	12	8	9	8	14	5	8	10	6	5
BA20191112gabors0001_V4_44_Stim1_Stim3	mixture	6	10	6	7	7	9	5	11	11	2	3	10	8	9	6	4	8	6	10	4	4	3	8	4	5	4	7	3	6	7	4	4	5	3	7	5	4	2	7	4	7	7	10	10	6	5	2	7
BA20191112gabors0001_V4_44_Stim2_Stim3	mixture	6	10	6	7	7	9	5	11	11	2	3	10	8	9	6	4	8	6	10	4	4	3	8	4	5	4	7	3	6	7	4	4	5	3	7	5	4	2	7	4	7	7	10	10	6	5	2	7
BA20191112gabors0001_V4_45_Stim1_Stim2	intermediate	0	0	0	0	0	0	0	0	0	0	0	0	0	0	0	0	0	0	NaN	0	0	0	0	0	0	0	0	0	0	0	0	0	0	0	0	0	0	0	0	0	0	0	0	0	NaN	0	0	0
BA20191112gabors0001_V4_45_Stim1_Stim3	intermediate	0	0	0	0	0	1	0	0	0	0	0	0	1	0	0	0	1	0	0	0	0	0	0	0	0	0	0	0	0	0	0	0	0	0	0	0	0	0	0	0	0	0	0	0	0	0	0	0
BA20191112gabors0001_V4_46_Stim1_Stim2	intermediate	59	44	42	36	28	32	21	36	25	26	26	40	43	36	34	37	40	29	31	31	28	43	25	31	39	35	25	33	38	37	32	42	34	34	34	35	40	29	45	31	34	47	37	36	36	30	31	28
BA20191112gabors0001_V4_46_Stim1_Stim3	intermediate	32	20	15	17	24	24	16	22	15	20	20	13	22	11	16	21	12	26	17	20	29	24	17	11	23	17	15	17	15	24	21	21	19	36	21	23	20	18	16	28	13	26	14	35	15	22	29	16
BA20191112gabors0001_V4_46_Stim2_Stim3	intermediate	32	20	15	17	24	24	16	22	15	20	20	13	22	11	16	21	12	26	17	20	29	24	17	11	23	17	15	17	15	24	21	21	19	36	21	23	20	18	16	28	13	26	14	35	15	22	29	16
BA20191112gabors0001_V4_47_Stim1_Stim2	single	NaN	0	0	0	1	0	1	0	0	0	0	0	0	0	1	0	1	0	0	0	0	0	0	0	0	0	0	1	0	0	1	0	0	0	0	0	0	0	0	0	0	0	0	0	1	0	1	0
BA20191112gabors0001_V4_47_Stim1_Stim3	single	0	0	0	0	0	NaN	0	0	0	0	0	0	0	0	0	0	0	0	0	0	0	0	0	0	0	0	0	0	0	0	0	NaN	0	0	0	0	0	0	0	0	0	0	0	0	0	0	0	0
BA20191112gabors0001_V4_47_Stim2_Stim3	single	0	0	0	0	0	NaN	0	0	0	0	0	0	0	0	0	0	0	0	0	0	0	0	0	0	0	0	0	0	0	0	0	NaN	0	0	0	0	0	0	0	0	0	0	0	0	0	0	0	0
BA20191112gabors0001_V4_48_Stim1_Stim3	intermediate	32	13	24	17	16	17	23	22	17	14	23	19	11	20	18	17	28	10	16	14	13	17	19	17	14	17	18	22	14	12	18	15	12	16	19	12	16	10	22	26	12	8	25	20	13	14	14	9
BA20191112gabors0001_V4_48_Stim2_Stim3	intermediate	32	13	24	17	16	17	23	22	17	14	23	19	11	20	18	17	28	10	16	14	13	17	19	17	14	17	18	22	14	12	18	15	12	16	19	12	16	10	22	26	12	8	25	20	13	14	14	9
BA20191112gabors0001_V4_5_Stim1_Stim3	intermediate	55	44	43	45	38	45	36	42	42	44	35	42	43	39	41	43	38	42	43	40	43	48	47	31	46	28	42	30	42	32	38	42	42	34	47	40	36	40	52	45	40	37	46	37	41	50	39	39
BA20191112gabors0001_V4_5_Stim2_Stim3	intermediate	55	44	43	45	38	45	36	42	42	44	35	42	43	39	41	43	38	42	43	40	43	48	47	31	46	28	42	30	42	32	38	42	42	34	47	40	36	40	52	45	40	37	46	37	41	50	39	39
BA20191112gabors0001_V4_50_Stim1_Stim2	intermediate	NaN	18	19	18	13	13	20	21	21	13	17	19	23	17	18	16	14	15	19	18	19	20	20	18	19	22	16	22	21	19	17	20	17	14	17	16	17	20	17	17	23	15	19	21	26	17	22	18
BA20191112gabors0001_V4_50_Stim1_Stim3	intermediate	13	8	8	9	9	7	10	11	5	10	8	10	5	7	9	8	7	8	8	9	6	8	7	7	10	8	10	5	6	9	6	12	8	9	10	8	4	11	7	8	7	9	8	7	11	10	7	7
BA20191112gabors0001_V4_50_Stim2_Stim3	intermediate	13	8	8	9	9	7	10	11	5	10	8	10	5	7	9	8	7	8	8	9	6	8	7	7	10	8	10	5	6	9	6	12	8	9	10	8	4	11	7	8	7	9	8	7	11	10	7	7
BA20191112gabors0001_V4_51_Stim1_Stim3	single	12	5	6	10	8	12	5	12	7	5	10	9	7	8	6	11	10	11	9	6	10	6	8	3	8	5	7	4	6	11	5	9	3	7	5	5	3	9	9	2	3	11	9	5	13	11	7	13
BA20191112gabors0001_V4_51_Stim2_Stim3	single	12	5	6	10	8	12	5	12	7	5	10	9	7	8	6	11	10	11	9	6	10	6	8	3	8	5	7	4	6	11	5	9	3	7	5	5	3	9	9	2	3	11	9	5	13	11	7	13
BA20191112gabors0001_V4_52_Stim1_Stim3	single	7	3	11	3	3	4	2	6	5	6	4	3	10	8	7	8	3	4	3	5	4	2	3	5	9	6	4	2	4	6	3	6	3	9	NaN	6	4	4	7	3	4	8	8	7	6	5	4	5
BA20191112gabors0001_V4_52_Stim2_Stim3	single	7	3	11	3	3	4	2	6	5	6	4	3	10	8	7	8	3	4	3	5	4	2	3	5	9	6	4	2	4	6	3	6	3	9	NaN	6	4	4	7	3	4	8	8	7	6	5	4	5
BA20191112gabors0001_V4_53_Stim1_Stim3	single	7	9	3	4	6	4	4	5	5	2	5	5	4	3	2	5	4	3	5	6	2	4	5	4	8	5	6	3	5	1	4	10	6	7	8	5	4	4	3	1	5	6	5	6	7	6	7	4
BA20191112gabors0001_V4_53_Stim2_Stim3	single	7	9	3	4	6	4	4	5	5	2	5	5	4	3	2	5	4	3	5	6	2	4	5	4	8	5	6	3	5	1	4	10	6	7	8	5	4	4	3	1	5	6	5	6	7	6	7	4
BA20191112gabors0001_V4_54_Stim1_Stim2	intermediate	5	4	3	2	4	8	4	4	1	5	1	2	4	1	3	5	4	5	4	2	3	6	2	6	4	2	5	4	2	4	0	5	8	7	3	3	8	3	6	4	4	5	3	3	6	5	3	3
BA20191112gabors0001_V4_54_Stim1_Stim3	intermediate	2	1	2	0	0	1	0	1	4	0	2	0	2	1	0	0	1	0	0	2	1	3	0	0	2	0	0	1	0	1	1	1	0	1	3	1	2	1	0	1	0	1	3	0	2	0	1	0
BA20191112gabors0001_V4_54_Stim2_Stim3	intermediate	2	1	2	0	0	1	0	1	4	0	2	0	2	1	0	0	1	0	0	2	1	3	0	0	2	0	0	1	0	1	1	1	0	1	3	1	2	1	0	1	0	1	3	0	2	0	1	0
BA20191112gabors0001_V4_55_Stim1_Stim2	mixture	32	32	20	23	22	11	35	22	30	28	20	22	29	16	22	19	26	21	25	23	34	18	21	31	27	24	18	28	26	17	34	15	17	16	19	32	22	20	21	19	20	18	23	33	31	18	23	24
BA20191112gabors0001_V4_55_Stim1_Stim3	mixture	29	22	14	22	19	22	26	30	11	27	25	29	26	9	17	21	32	10	20	17	18	17	17	14	13	4	6	14	20	26	15	23	31	34	24	23	13	23	4	14	13	13	18	31	22	19	43	30
BA20191112gabors0001_V4_55_Stim2_Stim3	mixture	29	22	14	22	19	22	26	30	11	27	25	29	26	9	17	21	32	10	20	17	18	17	17	14	13	4	6	14	20	26	15	23	31	34	24	23	13	23	4	14	13	13	18	31	22	19	43	30
BA20191112gabors0001_V4_56_Stim1_Stim2	single	1	0	0	1	2	2	1	0	0	0	0	0	0	1	0	0	0	0	0	0	0	2	0	0	2	0	0	0	0	0	0	0	1	0	0	1	0	1	0	1	0	1	0	0	1	0	0	2
BA20191112gabors0001_V4_56_Stim1_Stim3	single	0	0	1	2	1	0	1	0	0	0	0	0	0	0	1	0	0	0	0	0	1	0	0	0	0	0	0	0	0	0	0	0	0	2	1	0	0	0	0	0	0	0	0	0	0	0	1	0
BA20191112gabors0001_V4_57_Stim1_Stim2	mixture	9	14	11	14	18	13	10	13	8	14	9	4	15	7	10	6	11	12	11	7	13	8	9	7	11	9	10	12	11	6	12	11	9	10	11	10	6	13	8	6	9	10	8	7	14	8	6	12
BA20191112gabors0001_V4_57_Stim1_Stim3	mixture	18	12	20	13	14	11	13	15	6	6	4	16	10	11	10	10	9	10	9	13	12	10	9	7	16	7	15	12	12	6	9	9	11	6	15	9	6	4	17	14	6	13	13	22	10	8	13	9
BA20191112gabors0001_V4_57_Stim2_Stim3	mixture	18	12	20	13	14	11	13	15	6	6	4	16	10	11	10	10	9	10	9	13	12	10	9	7	16	7	15	12	12	6	9	9	11	6	15	9	6	4	17	14	6	13	13	22	10	8	13	9
BA20191112gabors0001_V4_58_Stim1_Stim2	mixture	0	0	0	0	0	0	0	0	0	0	0	0	0	0	0	0	0	0	0	0	0	0	0	0	0	0	0	0	0	0	0	0	0	0	0	0	0	0	0	0	0	0	0	0	0	0	0	0
BA20191112gabors0001_V4_6_Stim1_Stim3	intermediate	1	0	0	0	0	0	0	0	0	0	0	1	0	0	0	0	1	0	0	0	0	0	0	0	0	0	0	0	0	0	0	1	0	0	0	0	0	0	0	NaN	0	0	0	0	0	0	0	0
BA20191112gabors0001_V4_6_Stim2_Stim3	intermediate	1	0	0	0	0	0	0	0	0	0	0	1	0	0	0	0	1	0	0	0	0	0	0	0	0	0	0	0	0	0	0	1	0	0	0	0	0	0	0	NaN	0	0	0	0	0	0	0	0
BA20191112gabors0001_V4_62_Stim1_Stim2	single	37	25	38	33	22	25	36	35	26	30	24	26	29	29	28	29	25	21	31	28	28	25	32	30	27	23	31	30	27	23	23	21	26	28	21	22	27	24	26	26	20	26	22	25	32	16	30	26
BA20191112gabors0001_V4_62_Stim1_Stim3	single	26	24	22	14	14	24	18	26	18	16	15	17	18	14	15	21	19	12	21	13	17	19	15	19	25	13	21	17	17	25	15	20	14	15	19	20	15	11	19	18	19	17	21	25	14	25	17	9
BA20191112gabors0001_V4_62_Stim2_Stim3	single	26	24	22	14	14	24	18	26	18	16	15	17	18	14	15	21	19	12	21	13	17	19	15	19	25	13	21	17	17	25	15	20	14	15	19	20	15	11	19	18	19	17	21	25	14	25	17	9
BA20191112gabors0001_V4_64_Stim1_Stim2	single	65	61	51	49	39	40	42	45	41	45	43	38	46	45	55	50	44	49	50	41	47	50	47	48	59	37	39	54	53	50	48	49	42	41	44	40	47	43	55	38	36	37	45	48	50	31	36	41
BA20191112gabors0001_V4_64_Stim2_Stim3	single	38	38	28	35	44	36	30	29	27	27	39	38	20	20	22	28	24	25	26	25	29	39	28	24	34	24	31	27	39	39	24	37	28	34	56	32	31	24	36	33	29	22	30	45	40	33	22	36
BA20191112gabors0001_V4_66_Stim1_Stim3	single	24	31	27	26	22	20	18	29	24	28	20	17	31	22	18	28	21	20	21	23	24	25	17	16	26	21	31	16	23	28	22	21	23	26	27	26	22	26	32	28	16	23	27	24	26	27	17	21
BA20191112gabors0001_V4_66_Stim2_Stim3	single	24	31	27	26	22	20	18	29	24	28	20	17	31	22	18	28	21	20	21	23	24	25	17	16	26	21	31	16	23	28	22	21	23	26	27	26	22	26	32	28	16	23	27	24	26	27	17	21
BA20191112gabors0001_V4_7_Stim1_Stim3	single	18	11	10	22	16	15	15	10	16	18	10	17	10	11	13	14	22	20	17	16	12	18	16	18	11	10	16	11	12	19	14	10	17	14	19	14	22	21	25	9	12	19	12	18	16	16	15	16
BA20191112gabors0002_V4_1_Stim1_Stim3	single	42	40	26	32	26	24	23	20	22	21	15	27	28	33	22	39	26	28	15	15	26	35	25	20	14	26	25	30	38	19	18	36	NaN	21	25	22	21	19	21	17	30	20	25	34	29	28	26	34
BA20191112gabors0002_V4_1_Stim2_Stim3	single	42	40	26	32	26	24	23	20	22	21	15	27	28	33	22	39	26	28	15	15	26	35	25	20	14	26	25	30	38	19	18	36	NaN	21	25	22	21	19	21	17	30	20	25	34	29	28	26	34
BA20191112gabors0002_V4_10_Stim1_Stim2	single	18	16	10	12	9	10	12	14	17	10	10	9	12	13	5	8	13	7	9	2	11	16	9	12	16	11	8	11	9	8	12	8	13	12	8	16	6	12	5	8	10	9	9	16	10	9	9	8
BA20191112gabors0002_V4_10_Stim2_Stim3	single	2	4	6	3	2	1	2	1	4	2	2	3	7	4	2	7	3	3	5	3	4	2	2	5	5	1	4	5	3	1	7	8	NaN	3	5	2	0	2	4	5	3	1	3	4	2	2	3	4
BA20191112gabors0002_V4_13_Stim1_Stim2	single	20	24	19	19	10	23	14	21	15	13	15	9	21	21	17	17	16	15	13	11	17	14	12	13	NaN	19	11	13	11	14	8	11	16	20	13	10	18	19	10	11	19	13	16	14	10	18	13	7
BA20191112gabors0002_V4_13_Stim1_Stim3	single	14	15	8	13	12	7	14	11	9	12	10	13	9	15	9	NaN	8	11	12	16	13	18	10	9	7	8	13	13	14	13	15	23	23	10	9	19	9	10	15	13	9	11	11	6	8	7	15	9
BA20191112gabors0002_V4_13_Stim2_Stim3	single	14	15	8	13	12	7	14	11	9	12	10	13	9	15	9	NaN	8	11	12	16	13	18	10	9	7	8	13	13	14	13	15	23	23	10	9	19	9	10	15	13	9	11	11	6	8	7	15	9
BA20191112gabors0002_V4_16_Stim1_Stim2	outside	NaN	26	20	25	17	18	29	21	25	17	22	15	33	23	26	21	18	19	18	22	22	27	20	20	23	16	16	20	23	29	14	16	26	16	23	24	14	22	21	17	18	20	23	16	13	24	21	20
BA20191112gabors0002_V4_16_Stim2_Stim3	outside	14	19	10	12	14	11	17	20	7	13	12	11	13	16	9	24	14	13	17	14	16	18	10	14	6	6	15	10	10	10	16	17	22	14	10	13	15	18	13	10	10	19	14	15	19	7	15	12
BA20191112gabors0002_V4_18_Stim1_Stim2	mixture	59	57	42	40	42	43	38	44	31	40	35	40	47	38	39	41	40	35	33	40	50	40	32	39	51	35	35	37	49	44	42	39	51	44	44	55	36	38	36	34	36	32	49	40	41	30	33	39
BA20191112gabors0002_V4_18_Stim1_Stim3	mixture	13	8	8	13	7	12	9	9	8	9	11	12	10	8	10	NaN	10	12	7	8	13	9	8	9	5	7	11	9	8	9	10	NaN	NaN	9	12	11	13	11	11	13	7	9	8	7	12	11	9	9
BA20191112gabors0002_V4_18_Stim2_Stim3	mixture	13	8	8	13	7	12	9	9	8	9	11	12	10	8	10	NaN	10	12	7	8	13	9	8	9	5	7	11	9	8	9	10	NaN	NaN	9	12	11	13	11	11	13	7	9	8	7	12	11	9	9
BA20191112gabors0002_V4_19_Stim1_Stim2	single	0	1	0	0	0	0	0	0	0	0	0	0	NaN	0	0	0	0	0	1	0	1	NaN	1	0	0	0	0	0	1	0	0	0	0	0	0	1	0	0	0	0	0	0	0	0	0	NaN	0	0
BA20191112gabors0002_V4_19_Stim2_Stim3	single	0	0	0	0	0	0	0	0	0	0	0	0	0	0	0	0	0	0	0	0	0	0	0	0	0	0	0	0	0	0	0	0	0	0	0	0	0	0	0	0	0	0	0	0	0	0	0	0
BA20191112gabors0002_V4_20_Stim1_Stim3	single	3	2	5	0	1	1	1	0	1	1	1	1	2	0	1	1	3	0	0	0	4	1	0	2	2	3	2	1	4	0	2	1	0	0	2	3	5	2	2	2	1	2	NaN	2	0	3	3	1
BA20191112gabors0002_V4_20_Stim2_Stim3	single	3	2	5	0	1	1	1	0	1	1	1	1	2	0	1	1	3	0	0	0	4	1	0	2	2	3	2	1	4	0	2	1	0	0	2	3	5	2	2	2	1	2	NaN	2	0	3	3	1
BA20191112gabors0002_V4_21_Stim1_Stim2	mixture	64	66	63	66	65	59	56	75	59	64	60	52	61	67	55	67	52	60	59	53	52	53	63	44	66	55	53	63	50	52	48	53	62	58	60	52	59	62	62	46	63	56	70	65	52	59	58	60
BA20191112gabors0002_V4_21_Stim1_Stim3	mixture	33	40	32	38	27	39	32	30	27	27	27	35	27	32	28	34	29	33	27	20	34	26	27	34	29	25	30	32	35	37	35	36	40	35	29	26	35	25	25	26	44	25	30	38	33	26	32	39
BA20191112gabors0002_V4_21_Stim2_Stim3	mixture	33	40	32	38	27	39	32	30	27	27	27	35	27	32	28	34	29	33	27	20	34	26	27	34	29	25	30	32	35	37	35	36	40	35	29	26	35	25	25	26	44	25	30	38	33	26	32	39
BA20191112gabors0002_V4_22_Stim1_Stim2	intermediate	0	0	0	0	0	0	0	0	0	0	0	0	0	0	NaN	0	0	0	0	1	0	0	0	NaN	0	0	0	0	0	0	0	1	0	0	0	0	0	0	0	0	0	0	0	0	0	0	0	0
BA20191112gabors0002_V4_23_Stim1_Stim2	single	21	17	11	12	12	12	11	17	13	15	13	11	14	23	21	9	9	13	9	12	15	17	11	13	19	18	13	11	7	20	14	12	12	13	12	17	12	18	9	8	13	9	15	7	10	12	12	8
BA20191112gabors0002_V4_23_Stim2_Stim3	single	3	5	1	8	7	3	4	4	8	3	6	3	2	4	4	11	2	5	6	2	4	5	3	2	6	5	2	10	3	4	6	5	NaN	2	3	6	4	5	6	1	3	6	3	3	6	5	3	4
BA20191112gabors0002_V4_25_Stim1_Stim2	mixture	21	24	24	23	21	25	25	19	19	11	15	11	16	20	21	18	25	16	11	16	26	23	24	17	23	25	15	25	18	21	14	21	25	18	19	20	24	26	15	23	18	19	17	19	8	20	16	20
BA20191112gabors0002_V4_25_Stim2_Stim3	mixture	9	5	9	7	8	10	5	3	3	12	3	5	6	5	6	7	4	7	8	8	5	6	7	7	5	8	3	3	6	7	5	11	11	6	1	5	5	5	4	4	6	10	3	3	6	4	3	6
BA20191112gabors0002_V4_27_Stim1_Stim2	intermediate	6	NaN	6	4	5	4	4	4	4	2	4	0	8	4	4	2	3	3	4	3	5	2	3	3	5	1	4	3	2	5	3	6	4	6	7	5	4	2	3	3	7	9	6	5	2	3	4	7
BA20191112gabors0002_V4_27_Stim2_Stim3	intermediate	2	2	1	0	1	0	0	0	1	1	0	2	1	1	1	3	0	0	0	3	0	1	0	1	1	1	2	2	2	1	1	2	3	0	3	4	1	1	1	NaN	4	3	1	2	2	2	1	2
BA20191112gabors0002_V4_28_Stim1_Stim2	mixture	29	24	23	25	26	30	22	24	20	21	28	12	28	30	19	25	23	24	24	18	26	22	22	14	27	23	22	28	26	23	23	14	27	25	23	23	24	22	21	19	26	25	25	19	19	20	18	16
BA20191112gabors0002_V4_28_Stim2_Stim3	mixture	3	10	3	10	5	8	9	11	9	9	7	11	5	8	10	15	10	8	7	12	9	7	4	9	6	10	6	7	9	11	5	11	NaN	14	9	7	8	9	3	6	6	10	9	3	5	12	9	12
BA20191112gabors0002_V4_30_Stim1_Stim2	single	18	21	18	23	14	17	20	20	17	12	12	6	18	15	16	17	19	19	18	12	15	24	17	11	25	16	16	11	9	11	10	15	20	16	13	17	13	14	7	15	18	13	17	18	14	9	10	9
BA20191112gabors0002_V4_30_Stim2_Stim3	single	7	5	4	4	7	10	5	6	6	5	6	13	7	3	12	15	8	7	8	7	14	9	5	5	3	5	6	7	5	6	10	10	16	9	8	5	2	9	7	6	10	6	8	5	8	6	12	11
BA20191112gabors0002_V4_32_Stim1_Stim2	mixture	35	35	21	35	28	22	26	29	31	23	17	20	38	29	27	32	22	32	21	18	25	25	32	23	42	13	27	26	15	23	24	19	28	34	27	26	16	22	19	30	27	28	31	19	21	18	16	24
BA20191112gabors0002_V4_32_Stim2_Stim3	mixture	10	9	8	7	3	6	12	10	4	10	6	11	10	8	10	NaN	8	7	6	7	3	8	8	14	5	7	9	5	8	10	5	21	NaN	7	4	4	2	8	3	9	10	10	10	3	4	9	9	8
BA20191112gabors0002_V4_34_Stim1_Stim2	outside	22	24	11	15	18	19	21	18	17	18	13	12	13	15	22	14	15	20	16	12	13	25	11	21	18	13	8	6	13	23	12	17	22	14	14	21	12	19	12	17	19	16	18	12	15	11	13	13
BA20191112gabors0002_V4_34_Stim2_Stim3	outside	20	15	15	8	13	14	15	16	13	16	9	17	12	8	15	15	10	10	9	12	14	16	14	15	8	13	12	14	9	14	12	NaN	21	16	14	10	10	7	15	8	17	11	10	11	12	10	12	17
BA20191112gabors0002_V4_35_Stim1_Stim2	single	31	22	30	28	14	14	22	28	26	15	22	16	30	36	23	23	15	22	19	15	14	20	24	21	39	16	20	18	20	24	21	23	29	26	26	24	18	19	14	19	21	19	21	22	21	14	20	10
BA20191112gabors0002_V4_35_Stim2_Stim3	single	10	20	13	11	13	12	14	8	10	14	8	12	13	11	15	NaN	9	11	10	16	16	10	14	10	10	9	13	15	18	7	15	27	NaN	11	14	13	11	9	11	13	14	10	13	12	7	9	18	13
BA20191112gabors0002_V4_40_Stim1_Stim2	single	12	10	13	13	11	8	8	12	9	11	11	9	10	10	13	14	11	7	9	8	10	8	8	11	6	8	9	9	8	8	10	9	11	13	10	10	10	8	10	11	14	10	14	9	8	7	8	10
BA20191112gabors0002_V4_40_Stim1_Stim3	single	12	11	12	10	8	10	11	10	12	9	10	13	13	12	8	7	10	12	8	9	9	10	10	11	11	12	6	9	14	7	8	8	11	10	14	7	8	8	8	10	10	8	12	10	8	11	9	9
BA20191112gabors0002_V4_41_Stim1_Stim2	single	NaN	28	14	27	22	26	15	21	25	23	24	13	23	38	25	27	25	24	18	14	24	29	22	22	NaN	18	24	27	19	28	32	24	28	14	19	16	20	23	18	19	20	16	30	18	17	13	13	10
BA20191112gabors0002_V4_41_Stim1_Stim3	single	33	18	18	26	17	21	30	22	22	12	21	32	23	21	27	NaN	29	22	33	20	24	22	13	20	17	21	23	28	19	15	31	41	NaN	27	17	26	18	25	21	16	25	19	26	32	21	18	26	26
BA20191112gabors0002_V4_42_Stim1_Stim3	mixture	2	2	0	1	1	1	2	0	0	2	0	2	0	1	0	4	1	0	4	0	1	0	1	0	0	1	1	1	0	1	1	4	4	1	0	1	1	2	2	1	4	1	0	0	1	0	1	1
BA20191112gabors0002_V4_43_Stim1_Stim3	single	10	13	11	12	9	9	10	7	9	6	11	7	3	9	7	5	9	8	8	7	12	7	9	6	6	6	5	9	6	10	8	10	6	6	13	12	8	6	10	12	12	10	8	9	9	6	7	10
BA20191112gabors0002_V4_43_Stim2_Stim3	single	10	13	11	12	9	9	10	7	9	6	11	7	3	9	7	5	9	8	8	7	12	7	9	6	6	6	5	9	6	10	8	10	6	6	13	12	8	6	10	12	12	10	8	9	9	6	7	10
BA20191112gabors0002_V4_44_Stim2_Stim3	mixture	5	6	8	14	6	7	9	3	8	5	2	6	10	5	9	NaN	6	7	7	4	6	8	7	8	7	4	9	9	6	10	8	27	NaN	8	4	3	6	10	4	5	13	8	6	9	5	10	10	10
BA20191112gabors0002_V4_5_Stim1_Stim2	mixture	18	10	13	19	8	13	9	7	17	11	12	10	14	15	16	11	15	8	12	9	7	10	9	8	NaN	22	15	14	10	16	9	12	19	9	13	17	7	13	17	9	17	14	19	10	7	16	13	10
BA20191112gabors0002_V4_50_Stim1_Stim3	single	14	12	8	11	7	10	8	6	5	7	10	7	9	8	5	10	9	7	8	8	7	10	7	7	10	8	12	9	8	4	9	8	13	10	9	10	12	5	11	11	12	8	12	8	9	8	8	12
BA20191112gabors0002_V4_50_Stim2_Stim3	single	14	12	8	11	7	10	8	6	5	7	10	7	9	8	5	10	9	7	8	8	7	10	7	7	10	8	12	9	8	4	9	8	13	10	9	10	12	5	11	11	12	8	12	8	9	8	8	12
BA20191112gabors0002_V4_53_Stim1_Stim3	single	10	7	7	2	1	4	4	3	4	5	5	6	10	4	0	NaN	7	5	4	3	5	7	4	4	1	6	6	9	6	7	8	21	NaN	5	9	4	4	2	9	6	5	5	8	5	3	7	4	5
BA20191112gabors0002_V4_53_Stim2_Stim3	single	10	7	7	2	1	4	4	3	4	5	5	6	10	4	0	NaN	7	5	4	3	5	7	4	4	1	6	6	9	6	7	8	21	NaN	5	9	4	4	2	9	6	5	5	8	5	3	7	4	5
BA20191112gabors0002_V4_54_Stim1_Stim3	single	2	0	1	0	0	0	1	1	0	0	1	2	2	0	0	2	NaN	1	0	0	1	1	2	1	0	1	2	0	1	1	0	NaN	1	2	1	0	1	0	1	0	0	1	0	1	1	0	2	0
BA20191112gabors0002_V4_54_Stim2_Stim3	single	2	0	1	0	0	0	1	1	0	0	1	2	2	0	0	2	NaN	1	0	0	1	1	2	1	0	1	2	0	1	1	0	NaN	1	2	1	0	1	0	1	0	0	1	0	1	1	0	2	0
BA20191112gabors0002_V4_59_Stim1_Stim2	mixture	39	44	50	44	36	33	26	27	41	58	31	31	36	48	38	45	32	37	34	24	29	41	21	24	40	28	30	36	25	49	33	26	36	37	23	36	28	32	34	28	43	28	27	39	30	34	23	28
BA20191112gabors0002_V4_59_Stim1_Stim3	mixture	32	44	26	46	31	23	41	25	16	37	36	26	21	36	32	59	31	26	29	41	37	33	29	50	26	30	16	27	22	37	41	39	53	32	38	39	39	21	30	20	27	35	13	22	20	34	25	39
BA20191112gabors0002_V4_68_Stim1_Stim2	mixture	87	93	75	85	79	76	85	72	84	91	82	72	87	82	85	91	87	70	83	70	67	88	74	75	86	76	72	80	94	75	70	79	84	71	81	87	87	81	86	89	86	83	80	73	74	82	78	104
BA20191112gabors0002_V4_68_Stim1_Stim3	mixture	33	30	30	25	16	21	32	30	30	27	38	25	29	23	26	NaN	40	23	28	28	37	34	25	45	18	35	32	23	19	26	40	28	37	35	20	13	7	25	30	19	31	24	29	31	42	29	22	26
BA20191112gabors0002_V4_68_Stim2_Stim3	mixture	33	30	30	25	16	21	32	30	30	27	38	25	29	23	26	NaN	40	23	28	28	37	34	25	45	18	35	32	23	19	26	40	28	37	35	20	13	7	25	30	19	31	24	29	31	42	29	22	26
BA20191112gabors0002_V4_69_Stim1_Stim2	mixture	10	7	8	6	10	4	5	6	6	10	9	7	4	5	5	5	3	5	2	6	10	4	8	9	2	7	7	5	4	12	4	5	2	2	6	9	3	10	2	3	7	6	7	5	5	6	5	6
BA20191112gabors0002_V4_69_Stim1_Stim3	mixture	0	0	NaN	0	0	0	0	0	0	0	0	NaN	0	0	0	0	0	0	0	0	0	0	0	0	0	0	0	NaN	0	0	0	0	0	0	0	0	0	0	0	0	0	0	0	0	0	0	0	0
BA20191112gabors0002_V4_69_Stim2_Stim3	mixture	0	0	NaN	0	0	0	0	0	0	0	0	NaN	0	0	0	0	0	0	0	0	0	0	0	0	0	0	0	NaN	0	0	0	0	0	0	0	0	0	0	0	0	0	0	0	0	0	0	0	0
BA20191112gabors0002_V4_8_Stim1_Stim2	intermediate	32	31	30	24	30	22	23	27	21	19	23	20	16	22	27	26	24	23	20	18	33	23	22	28	25	19	18	25	20	24	26	27	30	12	28	18	21	21	24	26	26	23	20	28	16	27	14	20
BA20191112gabors0002_V4_8_Stim2_Stim3	intermediate	10	5	11	8	8	11	5	6	14	17	15	14	4	6	13	13	10	8	6	12	16	13	11	13	13	14	5	5	5	13	10	15	17	10	4	5	8	2	12	7	10	15	5	6	7	9	14	10
BA20191118image0001_V4_1_Stim1_Stim2	single	36	26	37	33	34	26	37	25	26	38	42	34	32	46	40	33	33	47	27	50	32	25	37	36	29	47	39	36	39	40	43	43	50	42	43	44	35	33	42	45	36	31	41	44	32	35	32	40
BA20191118image0001_V4_1_Stim1_Stim3	single	55	39	36	38	42	42	46	40	42	31	29	38	33	52	35	43	37	52	36	42	56	43	42	36	43	42	45	45	47	51	47	46	44	52	46	47	42	41	47	55	55	54	36	27	45	50	53	56
BA20191118image0001_V4_1_Stim2_Stim3	single	55	39	36	38	42	42	46	40	42	31	29	38	33	52	35	43	37	52	36	42	56	43	42	36	43	42	45	45	47	51	47	46	44	52	46	47	42	41	47	55	55	54	36	27	45	50	53	56
BA20191118image0001_V4_2_Stim1_Stim2	single	0	0	0	0	0	0	0	0	0	0	0	0	0	0	0	0	0	0	0	0	0	0	0	0	0	0	0	0	0	0	0	0	0	0	0	0	0	0	0	0	0	0	0	0	0	0	0	0
BA20191118image0001_V4_2_Stim1_Stim3	single	0	NaN	0	0	0	0	0	0	0	0	0	0	0	0	0	0	0	0	0	0	0	0	0	0	NaN	0	0	0	0	0	0	0	0	0	0	0	0	0	0	0	0	0	0	0	0	0	0	0
BA20191118image0001_V4_3_Stim1_Stim2	intermediate	39	26	36	30	40	32	36	33	34	30	35	35	27	31	30	36	30	29	25	44	38	38	31	39	34	35	27	30	37	43	34	28	31	33	43	31	36	48	26	27	30	34	34	37	34	37	29	39
BA20191118image0001_V4_3_Stim2_Stim3	intermediate	31	17	21	26	21	17	26	15	24	19	17	12	16	20	25	19	25	27	17	16	17	14	26	23	18	27	20	22	14	22	13	23	18	16	17	24	19	19	17	29	26	20	20	21	21	18	19	18
BA20191118image0001_V4_34_Stim1_Stim2	intermediate	0	0	1	0	0	1	0	0	0	0	0	0	NaN	1	1	0	0	0	0	0	0	0	1	0	0	1	0	0	1	2	0	0	0	0	0	1	1	0	2	1	1	1	0	0	0	0	1	0
BA20191118image0001_V4_34_Stim2_Stim3	intermediate	0	0	0	0	0	0	0	0	0	0	NaN	0	0	0	0	0	0	0	0	0	0	NaN	0	0	0	0	0	0	0	0	0	NaN	0	0	0	0	0	0	0	NaN	0	0	NaN	0	NaN	0	0	0
BA20191118image0001_V4_35_Stim1_Stim2	single	3	0	0	2	2	0	1	1	2	1	1	2	2	1	0	2	3	2	0	1	3	0	0	1	2	1	0	0	0	1	1	1	1	0	2	0	2	0	3	1	2	1	1	1	2	2	0	0
BA20191118image0001_V4_36_Stim1_Stim2	intermediate	10	13	9	10	11	9	9	9	13	11	9	10	11	14	8	10	10	9	13	11	16	9	9	8	11	14	13	10	12	10	15	12	12	9	10	10	10	12	11	12	9	9	11	8	11	9	10	7
BA20191118image0001_V4_36_Stim1_Stim3	intermediate	10	12	14	11	12	10	11	10	13	10	9	9	10	NaN	13	11	9	10	11	12	12	17	9	12	13	11	9	12	8	8	11	9	11	12	9	13	9	8	11	11	8	7	8	10	9	12	13	11
BA20191118image0001_V4_37_Stim1_Stim2	intermediate	21	21	17	20	23	11	15	13	15	13	11	17	21	17	11	14	16	11	14	13	14	12	16	11	12	15	15	19	14	13	17	20	19	14	11	10	13	27	12	16	18	17	15	17	18	17	13	14
BA20191118image0001_V4_37_Stim1_Stim3	intermediate	18	20	17	14	19	13	14	15	26	17	13	18	12	12	18	20	12	16	12	25	18	19	19	15	29	17	14	29	18	22	13	18	13	19	15	12	15	8	17	15	15	17	18	16	16	16	14	19
BA20191118image0001_V4_38_Stim1_Stim2	single	0	0	0	0	0	0	1	0	0	0	0	0	0	0	0	0	1	0	0	1	1	1	0	0	0	0	1	0	0	0	0	0	1	0	0	0	0	1	0	0	0	0	0	0	0	0	0	0
BA20191118image0001_V4_38_Stim1_Stim3	single	0	0	0	0	1	0	0	0	1	0	0	0	0	0	0	1	0	0	0	0	0	1	0	0	0	NaN	0	0	0	0	0	0	0	0	0	0	0	0	1	0	0	1	0	1	0	0	1	0
BA20191118image0001_V4_45_Stim1_Stim2	single	21	29	25	17	25	19	26	23	16	20	25	23	25	26	16	27	18	23	17	26	34	25	32	23	23	30	23	20	29	25	27	21	28	21	27	30	25	27	19	22	19	24	20	26	19	21	25	14
BA20191118image0001_V4_45_Stim2_Stim3	single	32	18	19	20	26	29	23	21	30	16	12	21	18	27	23	15	23	26	22	19	16	23	26	17	19	20	12	21	33	27	17	21	19	23	16	18	24	15	24	18	18	22	20	18	24	30	21	15
BA20191118image0001_V4_46_Stim1_Stim2	outside	7	10	8	10	17	9	7	11	12	8	11	16	17	11	11	15	12	18	17	15	11	7	12	13	15	12	17	14	7	11	16	12	11	18	15	12	13	16	13	15	13	9	16	16	12	14	7	10
BA20191118image0001_V4_46_Stim1_Stim3	outside	14	16	11	8	11	12	8	6	12	6	11	10	10	11	6	13	16	16	9	12	19	12	8	14	10	11	15	8	15	17	14	18	9	11	13	16	14	10	15	14	16	10	12	15	7	10	17	19
BA20191118image0001_V4_46_Stim2_Stim3	outside	14	16	11	8	11	12	8	6	12	6	11	10	10	11	6	13	16	16	9	12	19	12	8	14	10	11	15	8	15	17	14	18	9	11	13	16	14	10	15	14	16	10	12	15	7	10	17	19
BA20191118image0001_V4_48_Stim1_Stim2	intermediate	39	39	56	41	46	20	47	31	33	34	44	31	45	36	44	21	41	58	53	39	46	48	35	43	53	50	43	46	35	51	39	27	53	48	40	34	34	44	39	37	48	39	47	34	44	43	44	46
BA20191118image0001_V4_48_Stim2_Stim3	intermediate	87	62	53	61	55	54	63	65	79	48	61	57	49	71	73	72	76	67	49	62	78	68	67	66	64	63	62	69	69	46	68	67	39	69	62	78	72	54	71	78	77	89	49	71	64	71	69	63
BA20191118image0001_V4_49_Stim1_Stim2	single	0	0	0	0	0	0	0	0	0	0	0	0	0	0	0	0	0	0	0	0	NaN	0	0	0	0	0	0	0	0	0	NaN	0	0	0	0	0	0	0	0	0	0	0	0	0	NaN	0	0	0
BA20191118image0001_V4_49_Stim2_Stim3	single	NaN	0	0	0	0	0	1	0	0	0	0	0	0	0	0	0	0	0	0	0	0	0	1	0	0	0	0	0	1	0	0	0	1	0	0	1	0	0	0	0	0	0	0	NaN	0	0	1	0
BA20191118image0001_V4_5_Stim1_Stim3	intermediate	58	44	38	53	47	41	41	36	55	33	40	37	42	36	42	40	41	35	27	33	47	48	47	46	38	32	40	42	40	46	37	37	34	45	40	37	42	36	41	36	48	36	42	41	44	41	39	31
BA20191118image0001_V4_5_Stim2_Stim3	intermediate	58	44	38	53	47	41	41	36	55	33	40	37	42	36	42	40	41	35	27	33	47	48	47	46	38	32	40	42	40	46	37	37	34	45	40	37	42	36	41	36	48	36	42	41	44	41	39	31
BA20191118image0001_V4_50_Stim1_Stim2	single	17	19	14	15	14	10	14	12	9	21	18	16	18	16	10	13	14	15	21	13	13	9	9	8	17	19	15	7	19	8	11	15	15	12	17	18	7	21	12	8	14	7	13	19	9	12	17	11
BA20191118image0001_V4_50_Stim1_Stim3	single	15	23	20	19	14	15	23	14	18	9	18	20	11	13	15	16	15	7	10	17	12	22	25	13	32	16	10	NaN	11	12	23	17	13	8	10	7	13	8	11	13	19	13	8	7	11	22	17	13
BA20191118image0001_V4_54_Stim1_Stim2	intermediate	45	31	40	39	44	35	39	38	30	37	30	37	31	42	35	35	30	32	35	34	26	29	35	37	42	34	34	30	46	32	28	33	39	40	41	29	33	45	32	28	27	45	31	34	30	34	37	27
BA20191118image0001_V4_54_Stim1_Stim3	intermediate	61	41	35	52	52	48	51	41	44	38	42	43	40	49	39	39	40	38	36	35	48	43	51	46	55	33	36	NaN	45	34	40	40	38	NaN	45	50	40	32	42	42	40	46	35	37	44	44	48	34
BA20191118image0001_V4_54_Stim2_Stim3	intermediate	61	41	35	52	52	48	51	41	44	38	42	43	40	49	39	39	40	38	36	35	48	43	51	46	55	33	36	NaN	45	34	40	40	38	NaN	45	50	40	32	42	42	40	46	35	37	44	44	48	34
BA20191118image0001_V4_56_Stim1_Stim2	outside	9	10	12	12	6	6	6	9	14	6	11	6	10	7	15	13	14	9	NaN	15	7	9	12	11	8	4	10	9	11	14	7	11	12	13	11	16	17	8	11	16	10	13	6	12	8	8	11	7
BA20191118image0001_V4_56_Stim1_Stim3	outside	17	9	13	9	12	11	10	9	19	3	14	13	13	19	14	6	12	16	9	11	12	14	16	10	11	11	13	13	15	18	15	12	7	20	10	9	9	11	11	13	6	15	11	10	17	7	10	15
BA20191118image0001_V4_57_Stim1_Stim2	intermediate	58	38	40	39	46	45	43	43	29	47	45	43	52	57	42	35	31	52	48	46	39	34	39	46	37	49	44	30	45	49	41	53	49	37	46	51	36	51	40	46	42	42	38	40	39	38	50	36
BA20191118image0001_V4_57_Stim1_Stim3	intermediate	62	64	53	46	48	48	49	50	49	42	43	46	49	53	41	47	52	52	37	44	42	53	54	44	49	41	49	69	54	54	42	45	54	61	57	53	51	49	45	59	55	61	39	48	53	49	55	50
BA20191118image0001_V4_57_Stim2_Stim3	intermediate	62	64	53	46	48	48	49	50	49	42	43	46	49	53	41	47	52	52	37	44	42	53	54	44	49	41	49	69	54	54	42	45	54	61	57	53	51	49	45	59	55	61	39	48	53	49	55	50
BA20191118image0001_V4_58_Stim1_Stim2	single	1	0	2	0	3	1	1	2	0	1	0	NaN	2	0	0	1	0	0	2	1	2	1	1	0	0	1	0	2	1	2	1	0	0	1	1	2	0	1	0	2	0	1	2	0	1	2	0	1
BA20191118image0001_V4_58_Stim1_Stim3	single	1	0	1	1	2	1	0	1	2	2	2	1	1	1	0	3	1	0	1	1	2	1	0	1	2	0	1	1	0	0	1	1	2	NaN	1	0	1	1	0	2	3	0	0	2	0	1	1	1
BA20191118image0001_V4_63_Stim1_Stim2	intermediate	29	35	19	23	36	12	22	33	21	25	26	29	19	18	23	39	17	25	28	27	27	31	40	29	33	37	25	33	32	22	24	22	38	33	27	22	27	27	27	37	19	35	26	20	26	27	36	37
BA20191118image0001_V4_63_Stim1_Stim3	intermediate	54	45	39	47	38	29	38	37	39	33	44	37	43	47	31	55	41	34	34	34	57	54	47	60	49	51	46	58	37	57	65	52	43	57	49	37	51	38	42	58	56	47	53	41	59	54	39	43
BA20191118image0001_V4_63_Stim2_Stim3	intermediate	54	45	39	47	38	29	38	37	39	33	44	37	43	47	31	55	41	34	34	34	57	54	47	60	49	51	46	58	37	57	65	52	43	57	49	37	51	38	42	58	56	47	53	41	59	54	39	43
BA20191118image0001_V4_64_Stim1_Stim3	intermediate	0	0	0	0	0	0	0	0	0	0	0	0	0	0	0	1	0	0	0	1	0	0	0	0	0	0	0	0	0	0	0	0	0	0	NaN	0	0	0	1	0	0	0	0	0	0	0	0	0
BA20191118image0001_V4_64_Stim2_Stim3	intermediate	0	0	0	0	0	0	0	0	0	0	0	0	0	0	0	1	0	0	0	1	0	0	0	0	0	0	0	0	0	0	0	0	0	0	NaN	0	0	0	1	0	0	0	0	0	0	0	0	0
BA20191118image0001_V4_65_Stim1_Stim2	mixture	3	0	1	0	2	0	0	3	0	0	0	0	0	1	1	1	0	0	0	0	0	0	1	0	1	0	0	0	3	1	0	0	2	1	1	1	2	NaN	1	0	0	0	0	2	1	0	0	0
BA20191118image0001_V4_65_Stim2_Stim3	mixture	0	0	0	0	0	0	1	NaN	0	0	0	0	0	0	0	0	0	0	0	0	0	0	0	1	0	1	0	1	0	0	0	1	0	0	0	0	0	0	3	1	1	0	0	NaN	0	0	0	0
BA20191118image0001_V4_68_Stim1_Stim2	mixture	55	38	34	42	41	38	53	49	41	20	35	46	31	33	23	36	41	44	41	43	35	21	33	20	29	27	31	21	40	41	39	44	41	53	29	38	32	35	32	43	42	57	31	41	32	41	40	30
BA20191118image0001_V4_68_Stim1_Stim3	mixture	59	34	34	54	48	33	38	50	52	32	46	36	55	62	42	37	62	40	42	37	56	54	45	65	54	38	40	53	48	52	42	41	54	57	55	31	44	46	41	36	44	62	39	32	43	38	59	33
BA20191118image0001_V4_68_Stim2_Stim3	mixture	59	34	34	54	48	33	38	50	52	32	46	36	55	62	42	37	62	40	42	37	56	54	45	65	54	38	40	53	48	52	42	41	54	57	55	31	44	46	41	36	44	62	39	32	43	38	59	33
BA20191118image0001_V4_71_Stim1_Stim2	intermediate	8	8	12	8	9	5	9	5	5	5	7	6	6	10	12	7	7	4	9	8	7	3	3	3	9	7	1	6	9	5	1	7	6	10	9	5	2	15	2	4	4	5	7	6	5	6	7	5
BA20191118image0001_V4_71_Stim2_Stim3	intermediate	6	9	2	5	4	6	5	3	5	8	3	3	6	4	5	7	1	3	6	4	7	3	2	8	3	5	4	3	8	3	2	5	5	8	2	7	3	2	5	5	3	1	2	8	9	1	4	4
BA20191118image0002_V4_1_Stim1_Stim2	single	52	41	45	35	34	34	48	43	38	40	32	66	46	60	53	44	41	33	27	24	39	44	42	55	43	40	45	43	32	56	48	52	34	47	36	38	49	40	52	46	48	30	37	54	29	35	37	44
BA20191118image0002_V4_1_Stim1_Stim3	single	30	29	32	24	18	19	40	27	22	40	31	24	24	23	41	31	29	33	29	23	24	22	17	31	31	31	25	29	25	22	23	26	34	36	26	26	19	16	26	26	26	37	24	30	33	38	29	38
BA20191118image0002_V4_1_Stim2_Stim3	single	30	29	32	24	18	19	40	27	22	40	31	24	24	23	41	31	29	33	29	23	24	22	17	31	31	31	25	29	25	22	23	26	34	36	26	26	19	16	26	26	26	37	24	30	33	38	29	38
BA20191118image0002_V4_11_Stim1_Stim3	single	17	19	13	19	12	20	21	18	12	16	19	12	16	22	19	19	17	16	18	20	22	16	22	19	23	22	21	20	15	10	20	11	20	18	18	20	19	14	14	21	15	16	7	10	12	13	17	19
BA20191118image0002_V4_11_Stim2_Stim3	single	17	19	13	19	12	20	21	18	12	16	19	12	16	22	19	19	17	16	18	20	22	16	22	19	23	22	21	20	15	10	20	11	20	18	18	20	19	14	14	21	15	16	7	10	12	13	17	19
BA20191118image0002_V4_12_Stim1_Stim3	single	15	16	19	16	14	15	20	18	19	15	19	14	20	18	18	15	18	16	18	21	13	21	11	12	16	14	9	8	19	10	18	20	16	8	17	10	13	11	9	13	19	18	15	5	21	19	10	17
BA20191118image0002_V4_12_Stim2_Stim3	single	15	16	19	16	14	15	20	18	19	15	19	14	20	18	18	15	18	16	18	21	13	21	11	12	16	14	9	8	19	10	18	20	16	8	17	10	13	11	9	13	19	18	15	5	21	19	10	17
BA20191118image0002_V4_14_Stim1_Stim3	single	10	11	10	11	10	11	14	14	10	13	7	9	8	8	9	10	7	9	12	6	13	11	10	9	16	12	8	11	8	7	14	9	14	10	5	18	8	8	13	10	7	11	12	6	14	7	7	8
BA20191118image0002_V4_14_Stim2_Stim3	single	10	11	10	11	10	11	14	14	10	13	7	9	8	8	9	10	7	9	12	6	13	11	10	9	16	12	8	11	8	7	14	9	14	10	5	18	8	8	13	10	7	11	12	6	14	7	7	8
BA20191118image0002_V4_16_Stim1_Stim2	single	22	15	9	21	9	11	11	10	14	15	13	16	20	10	9	15	10	12	9	4	14	14	7	12	9	7	15	12	12	19	7	14	7	18	15	14	9	9	11	10	11	13	4	12	10	12	13	14
BA20191118image0002_V4_16_Stim1_Stim3	single	16	17	16	13	9	11	10	11	7	12	7	7	9	10	15	10	9	11	8	12	10	9	13	14	8	14	17	9	14	13	16	7	11	15	12	6	6	14	13	20	20	11	5	4	15	12	17	16
BA20191118image0002_V4_19_Stim1_Stim2	outside	20	17	18	24	16	18	20	25	22	13	20	24	14	19	13	25	18	20	17	12	13	21	16	17	14	20	20	18	12	19	23	14	11	9	20	16	20	19	13	17	16	18	13	16	21	24	19	15
BA20191118image0002_V4_19_Stim1_Stim3	outside	33	28	25	25	15	21	21	21	16	22	22	24	29	23	20	28	27	19	20	18	15	21	24	17	23	20	22	14	23	23	21	14	15	20	23	23	15	22	13	23	22	24	18	9	17	19	20	17
BA20191118image0002_V4_19_Stim2_Stim3	outside	33	28	25	25	15	21	21	21	16	22	22	24	29	23	20	28	27	19	20	18	15	21	24	17	23	20	22	14	23	23	21	14	15	20	23	23	15	22	13	23	22	24	18	9	17	19	20	17
BA20191118image0002_V4_21_Stim1_Stim2	intermediate	22	18	12	15	10	15	21	16	16	11	21	15	11	11	13	20	10	19	14	12	13	16	9	19	7	13	15	11	7	15	8	13	8	10	14	16	11	18	14	11	12	12	8	15	15	13	12	15
BA20191118image0002_V4_21_Stim1_Stim3	intermediate	43	46	38	29	34	28	37	26	28	29	26	24	38	32	35	32	33	35	28	32	27	30	33	29	26	36	30	39	32	26	28	29	38	37	32	32	37	32	34	33	29	38	29	17	37	23	36	28
BA20191118image0002_V4_21_Stim2_Stim3	intermediate	43	46	38	29	34	28	37	26	28	29	26	24	38	32	35	32	33	35	28	32	27	30	33	29	26	36	30	39	32	26	28	29	38	37	32	32	37	32	34	33	29	38	29	17	37	23	36	28
BA20191118image0002_V4_22_Stim1_Stim3	intermediate	2	0	0	2	1	NaN	0	1	0	0	2	1	1	1	0	1	1	0	0	0	1	0	0	1	1	0	1	0	0	1	0	1	0	1	1	0	0	0	0	1	1	1	0	0	1	0	0	1
BA20191118image0002_V4_22_Stim2_Stim3	intermediate	2	0	0	2	1	NaN	0	1	0	0	2	1	1	1	0	1	1	0	0	0	1	0	0	1	1	0	1	0	0	1	0	1	0	1	1	0	0	0	0	1	1	1	0	0	1	0	0	1
BA20191118image0002_V4_23_Stim1_Stim2	intermediate	60	58	48	61	45	55	52	46	48	40	44	62	42	49	62	46	59	52	50	46	45	53	47	55	54	56	55	54	49	40	58	49	50	55	43	39	47	43	57	35	55	46	51	41	53	43	56	54
BA20191118image0002_V4_23_Stim1_Stim3	intermediate	60	54	48	37	45	41	42	41	36	47	45	51	40	47	64	46	56	59	46	50	43	54	55	43	52	48	53	38	47	47	46	35	42	51	43	52	46	49	44	55	45	47	47	NaN	39	50	46	61
BA20191118image0002_V4_24_Stim1_Stim2	intermediate	0	0	1	1	1	0	1	1	1	0	2	1	1	1	1	2	0	1	0	0	0	1	0	1	0	0	0	1	0	2	2	1	1	0	2	0	1	1	1	1	1	0	0	1	0	1	0	2
BA20191118image0002_V4_24_Stim1_Stim3	intermediate	0	1	0	0	0	1	0	1	NaN	1	0	0	0	0	0	0	0	1	0	0	0	0	0	0	0	0	0	0	0	0	0	0	0	1	0	0	1	1	1	0	0	0	1	0	1	0	0	0
BA20191118image0002_V4_24_Stim2_Stim3	intermediate	0	1	0	0	0	1	0	1	NaN	1	0	0	0	0	0	0	0	1	0	0	0	0	0	0	0	0	0	0	0	0	0	0	0	1	0	0	1	1	1	0	0	0	1	0	1	0	0	0
BA20191118image0002_V4_25_Stim1_Stim3	single	14	14	12	11	10	14	10	12	5	9	15	11	10	8	14	12	8	11	6	7	13	8	9	6	15	14	11	12	10	12	8	12	7	10	11	8	7	11	11	7	7	8	13	5	11	11	6	11
BA20191118image0002_V4_25_Stim2_Stim3	single	14	14	12	11	10	14	10	12	5	9	15	11	10	8	14	12	8	11	6	7	13	8	9	6	15	14	11	12	10	12	8	12	7	10	11	8	7	11	11	7	7	8	13	5	11	11	6	11
BA20191118image0002_V4_27_Stim1_Stim2	single	9	7	11	10	10	13	8	8	11	6	8	17	7	12	8	16	8	9	7	9	14	14	15	8	6	11	9	10	10	15	8	4	9	8	11	8	6	4	18	6	9	12	9	8	10	10	12	13
BA20191118image0002_V4_27_Stim1_Stim3	single	24	35	25	29	25	33	29	22	26	25	33	20	20	36	28	29	30	29	25	23	29	36	23	34	26	28	30	30	24	26	26	25	22	26	34	27	28	26	31	27	31	30	22	NaN	23	25	24	33
BA20191118image0002_V4_27_Stim2_Stim3	single	24	35	25	29	25	33	29	22	26	25	33	20	20	36	28	29	30	29	25	23	29	36	23	34	26	28	30	30	24	26	26	25	22	26	34	27	28	26	31	27	31	30	22	NaN	23	25	24	33
BA20191118image0002_V4_29_Stim1_Stim2	intermediate	7	6	6	11	6	4	7	10	8	6	14	9	5	7	8	4	2	4	10	5	7	5	8	8	7	6	12	6	4	12	6	11	11	5	6	10	6	6	4	7	4	8	5	5	9	13	10	12
BA20191118image0002_V4_29_Stim1_Stim3	intermediate	29	22	18	19	14	16	18	12	15	14	15	20	24	11	18	19	16	23	16	19	16	21	23	11	22	19	30	17	26	19	23	14	17	19	17	17	9	15	10	26	18	13	12	8	19	19	17	16
BA20191118image0002_V4_29_Stim2_Stim3	intermediate	29	22	18	19	14	16	18	12	15	14	15	20	24	11	18	19	16	23	16	19	16	21	23	11	22	19	30	17	26	19	23	14	17	19	17	17	9	15	10	26	18	13	12	8	19	19	17	16
BA20191118image0002_V4_3_Stim1_Stim2	mixture	27	18	28	27	19	33	15	21	25	12	22	18	28	10	14	17	26	12	21	21	20	15	20	17	16	23	25	16	14	28	17	15	17	15	13	22	14	20	17	17	30	25	18	15	25	25	18	17
BA20191118image0002_V4_3_Stim1_Stim3	mixture	25	23	17	20	15	13	14	16	13	27	13	15	15	18	27	14	12	13	14	11	20	14	17	14	21	20	24	22	15	15	15	28	27	13	20	8	26	10	19	23	19	17	22	12	10	20	15	26
BA20191118image0002_V4_3_Stim2_Stim3	mixture	25	23	17	20	15	13	14	16	13	27	13	15	15	18	27	14	12	13	14	11	20	14	17	14	21	20	24	22	15	15	15	28	27	13	20	8	26	10	19	23	19	17	22	12	10	20	15	26
BA20191118image0002_V4_31_Stim1_Stim2	single	13	12	9	15	5	10	10	12	14	10	6	16	12	12	8	13	8	9	6	10	11	12	10	15	8	11	10	10	8	17	10	10	7	7	12	5	10	8	8	12	10	14	6	16	11	10	9	12
BA20191118image0002_V4_31_Stim1_Stim3	single	17	13	15	NaN	12	18	14	13	14	15	16	13	11	14	11	13	10	7	9	19	15	13	12	13	19	15	15	9	20	17	11	12	18	17	15	11	12	18	13	18	15	26	11	7	24	7	11	18
BA20191118image0002_V4_31_Stim2_Stim3	single	17	13	15	NaN	12	18	14	13	14	15	16	13	11	14	11	13	10	7	9	19	15	13	12	13	19	15	15	9	20	17	11	12	18	17	15	11	12	18	13	18	15	26	11	7	24	7	11	18
BA20191118image0002_V4_33_Stim1_Stim3	single	1	0	0	0	0	1	1	0	0	0	0	0	0	0	0	0	0	0	0	1	1	0	0	0	0	1	0	0	0	0	0	1	0	1	0	0	0	0	0	0	0	0	0	0	1	0	0	1
BA20191118image0002_V4_33_Stim2_Stim3	single	1	0	0	0	0	1	1	0	0	0	0	0	0	0	0	0	0	0	0	1	1	0	0	0	0	1	0	0	0	0	0	1	0	1	0	0	0	0	0	0	0	0	0	0	1	0	0	1
BA20191118image0002_V4_34_Stim1_Stim2	single	6	8	4	9	10	10	4	8	6	7	9	8	5	4	8	6	6	9	2	4	8	9	7	7	6	5	5	8	5	10	1	9	15	5	11	8	7	8	5	6	3	8	4	6	16	7	10	12
BA20191118image0002_V4_34_Stim1_Stim3	single	12	13	13	13	14	9	NaN	14	11	11	9	14	11	9	13	12	12	11	14	15	8	9	15	12	17	NaN	10	10	15	15	11	7	12	10	15	11	10	12	10	9	9	12	11	3	14	12	11	16
BA20191118image0002_V4_34_Stim2_Stim3	single	12	13	13	13	14	9	NaN	14	11	11	9	14	11	9	13	12	12	11	14	15	8	9	15	12	17	NaN	10	10	15	15	11	7	12	10	15	11	10	12	10	9	9	12	11	3	14	12	11	16
BA20191118image0002_V4_36_Stim1_Stim2	mixture	38	25	33	30	19	21	24	16	18	28	23	35	28	24	27	30	23	21	17	18	30	24	25	32	25	32	23	22	23	26	25	30	18	25	28	26	27	19	29	28	26	25	21	24	36	30	31	29
BA20191118image0002_V4_36_Stim1_Stim3	mixture	34	32	41	37	26	20	27	29	28	25	28	35	26	25	38	22	26	26	35	30	28	25	25	31	24	35	24	24	44	27	32	36	41	35	38	31	29	36	23	35	27	34	21	31	40	29	25	26
BA20191118image0002_V4_36_Stim2_Stim3	mixture	34	32	41	37	26	20	27	29	28	25	28	35	26	25	38	22	26	26	35	30	28	25	25	31	24	35	24	24	44	27	32	36	41	35	38	31	29	36	23	35	27	34	21	31	40	29	25	26
BA20191118image0002_V4_37_Stim1_Stim2	single	2	0	0	1	0	2	0	0	0	1	1	1	0	2	1	1	0	1	0	1	2	0	1	0	1	1	0	0	0	2	0	0	0	1	1	0	1	1	0	0	3	1	2	0	1	2	2	1
BA20191118image0002_V4_37_Stim1_Stim3	single	2	1	2	0	1	0	0	0	1	0	3	0	0	2	0	1	0	0	1	0	0	0	1	0	0	1	0	1	1	1	1	1	0	0	0	0	2	1	1	1	0	2	1	0	0	0	0	0
BA20191118image0002_V4_39_Stim1_Stim2	mixture	19	6	16	13	15	11	9	13	4	8	7	13	8	10	11	12	10	7	9	8	14	13	14	16	7	15	8	14	13	15	15	13	14	10	15	8	10	7	9	11	15	14	20	9	NaN	11	14	12
BA20191118image0002_V4_39_Stim1_Stim3	mixture	11	15	15	13	12	14	18	14	10	5	16	10	7	16	13	6	15	11	7	9	15	16	14	13	7	16	9	7	18	18	15	14	18	13	12	20	15	8	20	12	11	11	8	13	14	11	14	10
BA20191118image0002_V4_41_Stim1_Stim2	mixture	46	27	35	20	27	43	24	18	19	42	22	36	26	26	25	34	20	16	27	9	33	25	25	33	24	23	34	23	36	37	15	47	26	19	34	22	31	26	30	25	29	27	25	51	49	45	32	31
BA20191118image0002_V4_42_Stim1_Stim2	mixture	0	0	0	0	0	0	0	0	0	0	0	0	0	0	0	0	0	0	0	0	0	0	0	0	0	0	0	0	0	0	0	0	0	0	0	0	0	0	0	0	0	0	0	0	0	0	0	0
BA20191118image0002_V4_42_Stim1_Stim3	mixture	0	0	0	0	0	0	0	0	0	0	0	0	0	0	0	0	0	0	0	0	0	0	0	0	0	0	0	0	0	0	0	0	0	0	0	0	0	0	0	0	0	0	0	0	0	0	0	0
BA20191118image0002_V4_45_Stim1_Stim2	single	10	NaN	10	12	6	6	8	8	9	7	7	10	8	10	9	8	9	8	6	9	6	9	9	8	7	8	7	9	6	10	10	9	5	11	9	8	11	10	7	8	10	8	8	9	9	7	8	8
BA20191118image0002_V4_45_Stim1_Stim3	single	NaN	13	11	10	6	8	8	8	6	9	7	9	7	9	11	9	12	9	12	10	7	6	8	8	9	9	11	6	13	9	10	6	8	6	8	10	8	4	5	9	9	9	5	7	8	7	8	9
BA20191118image0002_V4_46_Stim1_Stim3	single	10	8	8	5	3	7	7	10	7	5	5	10	5	8	9	7	8	5	6	7	9	5	9	6	6	7	9	5	12	7	9	6	9	7	8	6	7	6	6	5	7	6	5	7	3	7	5	7
BA20191118image0002_V4_47_Stim1_Stim3	single	16	15	15	11	15	18	12	14	15	16	10	9	9	11	16	14	10	13	16	15	18	14	13	23	13	14	5	10	18	13	22	10	16	15	13	14	8	16	8	18	12	19	14	14	17	15	6	12
BA20191118image0002_V4_47_Stim2_Stim3	single	16	15	15	11	15	18	12	14	15	16	10	9	9	11	16	14	10	13	16	15	18	14	13	23	13	14	5	10	18	13	22	10	16	15	13	14	8	16	8	18	12	19	14	14	17	15	6	12
BA20191118image0002_V4_48_Stim1_Stim2	single	3	6	4	7	5	3	9	5	5	2	4	8	7	8	7	7	6	4	2	2	7	9	10	4	6	7	6	6	4	6	7	8	2	8	4	2	10	4	8	5	5	2	9	9	6	3	3	5
BA20191118image0002_V4_48_Stim1_Stim3	single	7	10	11	9	8	9	5	4	6	7	9	7	2	7	6	6	9	8	14	8	8	7	6	8	4	8	6	NaN	9	8	11	11	7	7	5	10	9	3	5	7	7	8	6	5	6	12	7	11
BA20191118image0002_V4_48_Stim2_Stim3	single	7	10	11	9	8	9	5	4	6	7	9	7	2	7	6	6	9	8	14	8	8	7	6	8	4	8	6	NaN	9	8	11	11	7	7	5	10	9	3	5	7	7	8	6	5	6	12	7	11
BA20191118image0002_V4_49_Stim1_Stim3	single	0	1	2	2	2	1	2	1	0	4	2	0	2	3	0	2	1	0	2	2	3	3	0	NaN	0	3	0	2	2	2	0	0	0	0	3	1	2	3	3	1	1	0	1	1	0	1	1	1
BA20191118image0002_V4_49_Stim2_Stim3	single	0	1	2	2	2	1	2	1	0	4	2	0	2	3	0	2	1	0	2	2	3	3	0	NaN	0	3	0	2	2	2	0	0	0	0	3	1	2	3	3	1	1	0	1	1	0	1	1	1
BA20191118image0002_V4_5_Stim1_Stim2	single	12	21	11	9	4	10	12	8	15	15	9	17	10	7	NaN	20	10	15	12	11	7	17	16	13	9	15	7	8	9	9	13	18	17	8	5	11	16	13	15	11	11	17	10	12	14	17	9	7
BA20191118image0002_V4_5_Stim1_Stim3	single	17	12	23	10	15	15	14	14	13	8	12	7	13	20	12	10	14	9	10	10	13	9	12	10	13	11	9	13	21	14	10	9	12	6	21	12	8	13	4	16	9	15	8	6	10	13	10	13
BA20191118image0002_V4_50_Stim1_Stim2	mixture	19	36	32	24	41	32	12	30	25	39	31	43	43	26	43	45	32	27	39	33	41	31	37	23	31	26	24	44	43	33	34	34	32	23	25	28	28	37	32	30	26	48	47	37	36	52	35	23
BA20191118image0002_V4_50_Stim2_Stim3	mixture	43	30	21	29	45	43	59	28	36	21	28	42	22	29	50	31	13	36	28	47	14	25	22	46	58	32	36	56	42	38	30	48	36	38	29	37	34	64	53	21	51	43	65	56	62	70	42	29
BA20191118image0002_V4_52_Stim2_Stim3	mixture	21	8	7	10	11	10	4	6	14	13	14	11	8	16	15	10	7	7	10	9	7	13	16	15	5	22	5	9	23	13	12	12	25	15	10	12	13	8	20	6	12	22	8	12	23	15	7	12
BA20191118image0002_V4_53_Stim1_Stim2	mixture	0	0	0	0	0	0	0	0	0	0	0	0	0	0	0	0	0	0	0	0	0	0	0	0	0	0	0	0	0	0	0	0	0	0	0	0	0	0	0	0	0	0	0	0	0	0	0	0
BA20191118image0002_V4_53_Stim1_Stim3	mixture	0	0	0	0	0	0	0	0	0	0	0	0	0	0	0	0	0	0	0	0	0	0	0	0	0	0	0	0	0	0	0	0	0	0	0	0	0	0	0	0	0	0	0	0	0	0	0	0
BA20191118image0002_V4_54_Stim1_Stim2	mixture	41	56	45	48	34	40	50	35	63	37	32	42	32	47	33	39	36	37	56	25	33	25	30	48	34	27	29	52	34	37	45	51	44	51	33	43	48	48	20	30	34	54	44	39	56	67	26	46
BA20191118image0002_V4_54_Stim1_Stim3	mixture	30	30	35	25	27	15	18	12	13	20	21	18	25	23	30	33	34	21	21	22	15	26	37	20	25	24	19	12	28	22	22	16	25	24	11	19	28	26	14	22	21	26	24	23	24	29	16	13
BA20191118image0002_V4_54_Stim2_Stim3	mixture	30	30	35	25	27	15	18	12	13	20	21	18	25	23	30	33	34	21	21	22	15	26	37	20	25	24	19	12	28	22	22	16	25	24	11	19	28	26	14	22	21	26	24	23	24	29	16	13
BA20191118image0002_V4_55_Stim1_Stim2	intermediate	0	0	1	1	1	0	1	1	0	0	0	0	1	1	0	NaN	0	0	0	0	0	0	0	0	0	0	0	0	0	2	0	0	2	1	NaN	0	0	0	0	0	0	0	0	1	0	0	0	0
BA20191118image0002_V4_55_Stim2_Stim3	intermediate	0	0	0	0	0	0	0	0	0	0	0	0	0	0	0	0	0	0	0	0	0	0	0	0	0	0	0	0	0	0	0	0	0	NaN	0	0	0	0	0	0	0	0	0	0	0	0	0	0
BA20191118image0002_V4_56_Stim1_Stim2	mixture	21	15	9	14	19	15	13	19	11	9	13	12	12	20	16	8	16	14	11	10	16	13	19	23	13	10	18	18	17	27	15	20	15	9	12	15	20	14	16	7	16	7	11	18	NaN	20	16	13
BA20191118image0002_V4_56_Stim1_Stim3	mixture	26	12	19	13	16	8	14	12	10	24	7	17	10	13	12	13	11	5	19	13	12	9	15	13	11	26	11	15	22	13	13	15	18	9	12	18	12	20	15	21	18	26	13	12	20	7	18	14
BA20191118image0002_V4_58_Stim1_Stim3	mixture	1	2	0	3	1	4	1	7	0	0	1	3	1	0	2	1	0	0	5	3	2	3	2	2	2	1	3	1	3	0	2	2	4	3	1	3	6	6	1	2	3	2	1	2	4	1	3	2
BA20191118image0002_V4_58_Stim2_Stim3	mixture	1	2	0	3	1	4	1	7	0	0	1	3	1	0	2	1	0	0	5	3	2	3	2	2	2	1	3	1	3	0	2	2	4	3	1	3	6	6	1	2	3	2	1	2	4	1	3	2
BA20191118image0002_V4_59_Stim1_Stim2	mixture	22	11	14	12	5	24	9	8	11	16	6	9	7	13	23	9	11	18	3	12	22	9	16	17	8	10	15	23	19	10	15	12	10	14	5	7	24	1	13	4	9	12	9	14	31	16	12	7
BA20191118image0002_V4_59_Stim1_Stim3	mixture	15	12	17	8	12	21	6	28	18	11	10	12	7	7	12	19	14	6	17	14	9	10	14	6	16	15	18	14	19	11	17	11	25	13	7	9	15	15	14	17	7	14	20	9	18	24	9	12
BA20191118image0002_V4_61_Stim1_Stim2	mixture	10	8	13	6	9	8	7	8	8	9	10	6	6	12	11	9	13	10	5	14	15	6	7	18	3	3	7	12	10	10	11	13	13	10	10	6	11	3	4	4	9	8	8	7	NaN	18	12	9
BA20191118image0002_V4_61_Stim2_Stim3	mixture	11	8	12	12	8	16	7	12	10	18	6	10	5	12	10	7	13	15	3	7	10	7	10	5	10	17	7	8	17	7	10	7	20	10	4	14	7	9	11	6	12	15	11	13	16	12	13	14
BA20191118image0002_V4_63_Stim1_Stim2	single	105	84	86	90	73	95	101	90	92	95	79	85	91	89	102	88	98	88	95	83	78	93	86	87	95	79	95	88	80	81	89	77	91	87	92	83	90	84	97	94	99	105	96	95	110	96	96	104
BA20191118image0002_V4_63_Stim1_Stim3	single	72	75	66	64	53	58	73	66	61	62	59	73	84	50	70	68	61	59	73	53	47	70	50	57	69	60	67	62	71	55	57	44	71	73	68	77	51	59	49	65	45	75	69	46	74	69	80	63
BA20191118image0002_V4_63_Stim2_Stim3	single	72	75	66	64	53	58	73	66	61	62	59	73	84	50	70	68	61	59	73	53	47	70	50	57	69	60	67	62	71	55	57	44	71	73	68	77	51	59	49	65	45	75	69	46	74	69	80	63
BA20191118image0002_V4_64_Stim1_Stim2	intermediate	0	0	0	0	0	0	0	1	2	0	1	0	0	NaN	0	1	0	0	0	0	0	0	0	1	1	0	0	0	0	0	0	0	0	0	1	0	1	0	0	1	0	0	0	0	0	1	0	0
BA20191118image0002_V4_64_Stim2_Stim3	intermediate	0	0	0	0	0	0	0	0	0	0	0	0	0	0	0	0	NaN	0	0	0	0	0	0	0	0	0	0	0	0	0	0	0	0	0	0	0	0	0	0	0	0	0	0	0	0	0	0	0
BA20191118image0002_V4_65_Stim2_Stim3	mixture	24	29	25	35	40	19	8	25	23	25	21	31	20	16	22	14	17	17	28	17	18	29	18	21	19	31	20	25	29	18	24	20	17	22	25	17	24	18	28	17	21	22	15	30	23	35	16	14
BA20191118image0002_V4_66_Stim1_Stim2	single	0	0	0	0	0	0	0	0	0	0	0	0	0	0	0	0	0	0	0	0	0	0	0	0	0	0	0	0	NaN	0	0	0	0	0	0	0	0	0	0	0	0	0	0	0	0	NaN	0	0
BA20191118image0002_V4_67_Stim1_Stim2	intermediate	2	0	1	2	4	1	0	5	0	2	1	1	1	1	4	3	1	4	1	0	0	1	1	1	2	4	1	2	2	4	1	2	0	1	1	4	3	0	1	4	0	0	1	0	1	2	3	3
BA20191118image0002_V4_67_Stim1_Stim3	intermediate	14	8	9	10	5	11	8	8	6	8	7	13	9	7	6	7	7	7	8	5	9	11	8	8	2	8	11	6	5	5	9	7	4	10	8	8	5	5	7	7	7	5	6	0	10	8	8	9
BA20191118image0002_V4_67_Stim2_Stim3	intermediate	14	8	9	10	5	11	8	8	6	8	7	13	9	7	6	7	7	7	8	5	9	11	8	8	2	8	11	6	5	5	9	7	4	10	8	8	5	5	7	7	7	5	6	0	10	8	8	9
BA20191118image0002_V4_68_Stim1_Stim2	single	24	22	24	27	17	18	19	26	17	23	18	22	14	22	18	20	17	23	18	6	13	13	21	21	19	25	25	17	17	26	13	18	15	13	15	17	15	21	26	19	13	12	11	18	30	16	23	23
BA20191118image0002_V4_68_Stim1_Stim3	single	30	34	28	25	27	24	28	16	25	38	32	23	19	27	30	32	35	20	22	25	26	35	22	19	20	31	20	22	36	28	33	20	24	29	35	21	30	24	22	25	19	35	32	9	28	31	19	37
BA20191118image0002_V4_68_Stim2_Stim3	single	30	34	28	25	27	24	28	16	25	38	32	23	19	27	30	32	35	20	22	25	26	35	22	19	20	31	20	22	36	28	33	20	24	29	35	21	30	24	22	25	19	35	32	9	28	31	19	37
BA20191118image0002_V4_69_Stim1_Stim3	single	0	0	0	0	0	0	0	1	0	0	1	1	0	0	0	0	1	0	0	0	0	0	0	0	0	0	1	0	0	0	0	0	1	0	0	0	0	0	1	0	0	0	0	0	0	0	0	0
BA20191118image0002_V4_70_Stim1_Stim3	mixture	27	17	16	13	29	27	5	15	15	34	23	19	40	9	23	30	15	13	23	14	7	27	10	17	21	9	13	35	22	22	21	13	3	9	8	38	29	16	29	22	14	15	27	39	28	26	10	17
BA20191118image0002_V4_70_Stim2_Stim3	mixture	27	17	16	13	29	27	5	15	15	34	23	19	40	9	23	30	15	13	23	14	7	27	10	17	21	9	13	35	22	22	21	13	3	9	8	38	29	16	29	22	14	15	27	39	28	26	10	17
BA20191118image0002_V4_72_Stim1_Stim2	single	3	5	3	4	6	4	4	6	5	2	4	4	4	5	5	4	5	4	1	8	8	4	1	3	4	3	6	6	5	3	4	3	6	5	2	5	4	2	5	4	1	5	4	6	3	3	5	2
BA20191118image0002_V4_72_Stim1_Stim3	single	4	4	5	4	3	4	2	3	5	3	5	4	4	4	1	2	4	3	2	2	2	NaN	3	2	2	4	2	2	4	4	2	0	1	3	4	2	2	3	3	3	3	5	1	1	5	3	4	0
BA20191118image0002_V4_9_Stim1_Stim2	single	11	7	4	9	3	6	10	10	4	11	9	7	8	9	7	12	7	10	10	7	4	12	6	6	6	10	11	9	6	11	8	9	9	16	8	11	6	7	12	4	7	10	7	7	9	9	5	11
BA20191118image0002_V4_9_Stim1_Stim3	single	NaN	13	18	11	14	13	18	13	17	10	15	15	13	17	18	16	14	9	24	9	16	16	17	13	7	19	13	8	14	17	10	15	15	16	15	16	8	16	5	14	13	13	14	7	16	13	12	19
BA20191118image0002_V4_9_Stim2_Stim3	single	NaN	13	18	11	14	13	18	13	17	10	15	15	13	17	18	16	14	9	24	9	16	16	17	13	7	19	13	8	14	17	10	15	15	16	15	16	8	16	5	14	13	13	14	7	16	13	12	19
BA20191121image0004_V4_1_Stim1_Stim2	single	29	12	28	22	37	19	27	30	18	21	27	21	25	29	27	21	33	38	29	29	24	19	36	30	29	19	19	16	26	27	27	35	20	40	31	17
BA20191121image0004_V4_1_Stim1_Stim3	single	20	34	22	14	15	15	21	18	12	14	12	30	14	18	26	22	15	16	17	12	15	20	14	20	21	17	22	14	14	24	17	17	29	28	21	27
BA20191121image0004_V4_1_Stim2_Stim3	single	20	34	22	14	15	15	21	18	12	14	12	30	14	18	26	22	15	16	17	12	15	20	14	20	21	17	22	14	14	24	17	17	29	28	21	27
BA20191121image0004_V4_11_Stim1_Stim2	intermediate	2	0	1	0	0	0	0	0	1	0	0	0	0	0	1	0	0	0	0	0	0	0	0	0	0	NaN	0	0	0	0	0	0	0	1	0	0
BA20191121image0004_V4_11_Stim1_Stim3	intermediate	3	3	5	1	1	2	3	1	1	2	3	1	1	NaN	4	0	1	3	1	3	0	3	1	5	0	3	2	3	1	2	2	2	0	4	3	2
BA20191121image0004_V4_11_Stim2_Stim3	intermediate	3	3	5	1	1	2	3	1	1	2	3	1	1	NaN	4	0	1	3	1	3	0	3	1	5	0	3	2	3	1	2	2	2	0	4	3	2
BA20191121image0004_V4_12_Stim1_Stim2	single	8	5	1	2	3	3	0	2	4	1	1	3	2	0	2	1	4	1	4	5	1	1	3	8	4	2	1	5	4	4	2	6	4	4	3	0
BA20191121image0004_V4_12_Stim1_Stim3	single	8	3	4	6	5	6	2	6	6	5	6	5	10	7	3	3	8	3	4	9	5	2	5	7	5	8	5	4	9	11	7	3	2	8	10	4
BA20191121image0004_V4_12_Stim2_Stim3	single	8	3	4	6	5	6	2	6	6	5	6	5	10	7	3	3	8	3	4	9	5	2	5	7	5	8	5	4	9	11	7	3	2	8	10	4
BA20191121image0004_V4_13_Stim1_Stim2	single	16	14	8	9	6	11	7	9	7	8	10	9	10	12	11	4	7	11	12	14	9	10	10	16	7	10	1	14	11	12	8	11	7	10	9	7
BA20191121image0004_V4_13_Stim1_Stim3	single	22	24	20	22	14	20	14	17	16	19	17	15	17	20	21	22	20	22	17	16	16	16	18	12	21	19	23	13	10	21	22	16	19	22	21	13
BA20191121image0004_V4_13_Stim2_Stim3	single	22	24	20	22	14	20	14	17	16	19	17	15	17	20	21	22	20	22	17	16	16	16	18	12	21	19	23	13	10	21	22	16	19	22	21	13
BA20191121image0004_V4_14_Stim1_Stim3	single	0	2	0	NaN	2	0	1	1	1	0	2	0	2	1	0	1	0	1	1	0	0	0	2	0	0	0	1	2	0	0	0	0	1	2	2	0
BA20191121image0004_V4_14_Stim2_Stim3	single	0	2	0	NaN	2	0	1	1	1	0	2	0	2	1	0	1	0	1	1	0	0	0	2	0	0	0	1	2	0	0	0	0	1	2	2	0
BA20191121image0004_V4_15_Stim1_Stim3	single	4	1	0	1	2	3	1	1	0	0	2	0	4	1	3	3	0	2	2	4	1	1	3	1	2	1	1	2	1	1	3	0	0	0	0	0
BA20191121image0004_V4_15_Stim2_Stim3	single	4	1	0	1	2	3	1	1	0	0	2	0	4	1	3	3	0	2	2	4	1	1	3	1	2	1	1	2	1	1	3	0	0	0	0	0
BA20191121image0004_V4_16_Stim1_Stim3	single	17	15	21	15	12	12	20	14	13	13	19	17	13	21	11	16	22	16	NaN	11	13	20	15	16	20	12	15	14	17	16	8	18	19	15	15	14
BA20191121image0004_V4_16_Stim2_Stim3	single	17	15	21	15	12	12	20	14	13	13	19	17	13	21	11	16	22	16	NaN	11	13	20	15	16	20	12	15	14	17	16	8	18	19	15	15	14
BA20191121image0004_V4_17_Stim1_Stim3	single	10	20	13	12	15	8	8	12	13	11	10	14	11	9	12	10	16	15	10	15	7	11	9	12	13	11	12	19	11	13	17	6	13	15	13	3
BA20191121image0004_V4_17_Stim2_Stim3	single	10	20	13	12	15	8	8	12	13	11	10	14	11	9	12	10	16	15	10	15	7	11	9	12	13	11	12	19	11	13	17	6	13	15	13	3
BA20191121image0004_V4_18_Stim1_Stim3	single	0	0	0	1	1	0	2	1	0	1	3	0	0	0	0	0	1	3	1	0	0	1	1	1	0	0	0	1	0	0	0	0	0	0	2	1
BA20191121image0004_V4_18_Stim2_Stim3	single	0	0	0	1	1	0	2	1	0	1	3	0	0	0	0	0	1	3	1	0	0	1	1	1	0	0	0	1	0	0	0	0	0	0	2	1
BA20191121image0004_V4_19_Stim1_Stim3	single	6	13	18	12	11	9	10	11	15	9	12	13	11	14	11	10	5	14	8	10	12	5	10	13	7	8	7	10	6	14	13	10	15	11	12	3
BA20191121image0004_V4_19_Stim2_Stim3	single	6	13	18	12	11	9	10	11	15	9	12	13	11	14	11	10	5	14	8	10	12	5	10	13	7	8	7	10	6	14	13	10	15	11	12	3
BA20191121image0004_V4_20_Stim1_Stim3	intermediate	2	1	0	0	1	0	1	0	0	0	0	1	2	0	1	1	0	0	0	2	0	0	0	0	NaN	2	1	0	0	0	0	0	0	1	0	0
BA20191121image0004_V4_20_Stim2_Stim3	intermediate	2	1	0	0	1	0	1	0	0	0	0	1	2	0	1	1	0	0	0	2	0	0	0	0	NaN	2	1	0	0	0	0	0	0	1	0	0
BA20191121image0004_V4_21_Stim1_Stim2	single	11	7	6	10	4	6	9	8	3	7	5	7	5	10	6	7	5	5	2	3	7	6	2	6	10	7	6	10	5	10	10	10	4	4	6	5
BA20191121image0004_V4_21_Stim1_Stim3	single	9	10	6	4	5	3	2	9	7	1	5	6	4	6	5	9	4	3	6	5	5	5	7	9	3	7	4	6	4	3	9	2	8	7	2	1
BA20191121image0004_V4_25_Stim1_Stim2	single	19	21	11	19	11	15	15	13	9	10	16	12	15	21	19	13	13	9	13	15	17	20	9	17	14	17	14	23	9	18	11	16	14	11	23	6
BA20191121image0004_V4_25_Stim1_Stim3	single	44	51	38	39	38	35	29	37	41	45	37	33	33	46	25	40	44	35	41	39	31	38	37	44	39	37	35	41	32	25	46	40	35	44	34	29
BA20191121image0004_V4_25_Stim2_Stim3	single	44	51	38	39	38	35	29	37	41	45	37	33	33	46	25	40	44	35	41	39	31	38	37	44	39	37	35	41	32	25	46	40	35	44	34	29
BA20191121image0004_V4_26_Stim1_Stim3	single	2	1	0	1	0	1	2	0	0	0	1	2	2	1	3	1	3	2	0	2	0	1	1	0	0	2	1	0	1	1	0	0	1	0	1	0
BA20191121image0004_V4_26_Stim2_Stim3	single	2	1	0	1	0	1	2	0	0	0	1	2	2	1	3	1	3	2	0	2	0	1	1	0	0	2	1	0	1	1	0	0	1	0	1	0
BA20191121image0004_V4_27_Stim1_Stim2	intermediate	55	48	41	49	42	44	45	40	41	41	42	37	48	36	39	39	51	36	38	43	53	47	32	46	42	37	34	46	42	42	46	41	29	43	53	33
BA20191121image0004_V4_27_Stim1_Stim3	intermediate	61	63	46	48	40	39	42	46	40	44	41	49	37	55	43	49	44	39	52	45	48	43	35	48	37	41	36	36	44	40	51	35	52	54	25	33
BA20191121image0004_V4_28_Stim1_Stim2	intermediate	1	0	0	1	1	3	0	2	0	2	0	0	1	0	0	1	1	1	2	1	1	4	0	2	0	2	0	0	0	1	2	2	3	0	0	0
BA20191121image0004_V4_28_Stim1_Stim3	intermediate	1	NaN	1	1	1	0	0	0	0	0	0	1	0	0	0	0	0	0	0	1	0	0	1	0	0	0	0	0	0	0	0	0	0	0	0	0
BA20191121image0004_V4_28_Stim2_Stim3	intermediate	1	NaN	1	1	1	0	0	0	0	0	0	1	0	0	0	0	0	0	0	1	0	0	1	0	0	0	0	0	0	0	0	0	0	0	0	0
BA20191121image0004_V4_29_Stim1_Stim2	single	12	12	2	13	7	11	11	4	9	11	6	7	11	13	7	9	6	7	8	9	13	8	4	5	4	10	9	12	4	6	4	4	9	9	6	7
BA20191121image0004_V4_29_Stim1_Stim3	single	24	25	17	18	24	15	14	11	21	16	17	16	12	23	19	17	15	15	24	22	22	19	18	9	12	18	25	13	16	14	14	11	19	23	17	12
BA20191121image0004_V4_29_Stim2_Stim3	single	24	25	17	18	24	15	14	11	21	16	17	16	12	23	19	17	15	15	24	22	22	19	18	9	12	18	25	13	16	14	14	11	19	23	17	12
BA20191121image0004_V4_3_Stim1_Stim2	single	4	0	2	2	3	8	2	3	3	2	6	3	2	4	4	1	2	1	3	1	6	4	5	4	8	1	3	4	0	0	1	4	1	5	2	2
BA20191121image0004_V4_30_Stim1_Stim2	single	10	NaN	6	15	6	7	6	7	7	7	9	4	14	8	11	5	13	9	10	10	7	4	7	12	9	5	5	12	5	9	10	11	9	12	7	5
BA20191121image0004_V4_30_Stim1_Stim3	single	32	35	23	21	24	22	16	24	28	31	17	15	29	30	26	29	28	21	27	28	12	21	25	16	18	28	33	21	13	33	25	34	25	25	28	6
BA20191121image0004_V4_30_Stim2_Stim3	single	32	35	23	21	24	22	16	24	28	31	17	15	29	30	26	29	28	21	27	28	12	21	25	16	18	28	33	21	13	33	25	34	25	25	28	6
BA20191121image0004_V4_32_Stim1_Stim2	single	11	10	5	3	3	4	8	11	4	7	9	8	9	10	11	8	10	7	5	6	9	12	3	10	10	4	5	6	4	6	4	7	9	7	5	3
BA20191121image0004_V4_32_Stim1_Stim3	single	21	23	23	12	14	21	15	15	17	15	14	22	14	10	26	15	23	20	20	21	19	19	15	23	14	9	11	7	15	14	20	17	15	15	22	11
BA20191121image0004_V4_32_Stim2_Stim3	single	21	23	23	12	14	21	15	15	17	15	14	22	14	10	26	15	23	20	20	21	19	19	15	23	14	9	11	7	15	14	20	17	15	15	22	11
BA20191121image0004_V4_35_Stim1_Stim3	mixture	0	NaN	0	0	0	0	0	0	2	0	0	0	1	0	1	2	0	0	0	0	0	0	0	0	0	0	0	0	0	0	0	0	0	1	0	0
BA20191121image0004_V4_35_Stim2_Stim3	mixture	0	NaN	0	0	0	0	0	0	2	0	0	0	1	0	1	2	0	0	0	0	0	0	0	0	0	0	0	0	0	0	0	0	0	1	0	0
BA20191121image0004_V4_4_Stim1_Stim2	intermediate	28	18	9	19	11	13	12	10	8	20	17	25	20	15	18	11	14	15	11	11	17	14	20	15	13	18	24	15	6	15	21	19	19	14	17	22
BA20191121image0004_V4_4_Stim1_Stim3	intermediate	12	16	13	12	13	10	12	22	10	12	20	11	13	18	19	9	16	15	13	16	15	15	12	8	16	6	17	8	14	18	15	8	16	16	15	24
BA20191121image0004_V4_41_Stim1_Stim2	single	8	7	0	4	2	2	7	1	5	2	7	0	4	3	3	3	4	5	7	4	5	0	2	7	6	5	1	6	3	2	3	4	4	5	5	7
BA20191121image0004_V4_41_Stim1_Stim3	single	5	7	1	7	4	2	3	3	9	3	5	8	5	5	6	6	4	7	8	7	2	1	2	5	1	7	4	5	2	2	5	4	4	4	3	6
BA20191121image0004_V4_42_Stim1_Stim2	single	16	7	10	15	21	11	15	12	14	13	13	10	14	16	14	13	16	15	16	13	13	11	15	9	14	9	23	18	18	21	9	19	12	18	17	19
BA20191121image0004_V4_42_Stim1_Stim3	single	16	18	17	15	19	17	19	14	12	13	17	26	17	23	14	17	25	20	15	7	17	19	17	15	15	15	18	14	22	16	14	19	18	16	19	22
BA20191121image0004_V4_47_Stim1_Stim2	intermediate	31	12	10	15	16	12	26	17	20	13	17	11	14	11	18	22	24	19	22	20	22	18	18	19	14	26	14	24	10	25	12	19	NaN	14	17	29
BA20191121image0004_V4_47_Stim1_Stim3	intermediate	29	32	14	13	15	15	20	17	15	20	16	11	29	14	18	17	17	6	20	12	16	17	7	14	20	15	22	18	13	10	14	16	14	16	16	25
BA20191121image0004_V4_47_Stim2_Stim3	intermediate	29	32	14	13	15	15	20	17	15	20	16	11	29	14	18	17	17	6	20	12	16	17	7	14	20	15	22	18	13	10	14	16	14	16	16	25
BA20191121image0004_V4_51_Stim1_Stim3	single	12	14	5	12	8	13	6	11	6	10	8	10	9	14	14	11	10	9	7	10	6	11	7	11	10	11	11	10	12	9	11	7	10	10	13	6
BA20191121image0004_V4_56_Stim1_Stim2	single	10	11	4	11	2	5	15	9	6	13	7	7	13	9	9	11	13	6	10	8	12	3	7	7	5	16	4	15	6	2	8	8	6	11	5	10
BA20191121image0004_V4_58_Stim1_Stim2	mixture	42	42	31	44	42	52	46	52	44	36	50	57	44	44	31	33	23	46	61	51	53	48	39	44	42	34	37	41	35	38	45	30	28	33	49	27
BA20191121image0004_V4_58_Stim1_Stim3	mixture	36	37	22	25	15	17	10	14	19	27	19	27	9	35	29	23	13	27	36	27	24	30	13	11	17	19	17	15	12	20	39	25	33	25	23	30
BA20191121image0004_V4_58_Stim2_Stim3	mixture	36	37	22	25	15	17	10	14	19	27	19	27	9	35	29	23	13	27	36	27	24	30	13	11	17	19	17	15	12	20	39	25	33	25	23	30
BA20191121image0004_V4_59_Stim1_Stim2	mixture	0	0	0	1	0	2	1	0	1	0	2	0	2	0	0	0	0	1	0	0	0	0	0	0	1	1	0	0	1	0	0	0	NaN	1	1	0
BA20191121image0004_V4_59_Stim2_Stim3	mixture	0	0	0	0	0	0	0	0	0	NaN	0	0	0	0	0	0	0	0	0	0	0	0	0	0	0	0	0	0	0	0	0	0	0	0	0	0
BA20191121image0004_V4_60_Stim1_Stim2	single	19	14	13	12	14	17	19	10	11	8	15	16	9	14	18	8	21	18	10	11	18	11	15	16	15	16	12	10	9	12	17	9	12	14	13	12
BA20191121image0004_V4_60_Stim1_Stim3	single	16	20	13	9	9	21	13	10	18	13	12	14	15	11	13	10	16	15	10	9	11	7	17	19	11	9	12	11	12	12	15	11	15	19	15	14
BA20191121image0004_V4_67_Stim1_Stim2	intermediate	72	87	82	80	95	65	72	74	78	66	87	106	81	82	76	81	66	61	82	89	73	77	63	73	65	77	77	78	79	84	71	91	60	75	78	NaN
BA20191121image0004_V4_67_Stim1_Stim3	intermediate	58	65	46	50	55	57	21	39	52	45	54	53	43	42	45	42	56	34	34	54	57	38	43	41	41	42	59	47	50	47	51	43	46	44	52	67
BA20191121image0004_V4_67_Stim2_Stim3	intermediate	58	65	46	50	55	57	21	39	52	45	54	53	43	42	45	42	56	34	34	54	57	38	43	41	41	42	59	47	50	47	51	43	46	44	52	67
BA20191121image0004_V4_68_Stim1_Stim2	intermediate	NaN	1	1	2	0	3	1	2	0	0	0	0	1	1	0	0	1	0	1	0	2	1	1	1	0	1	0	1	1	1	0	0	1	0	1	0
BA20191121image0004_V4_68_Stim2_Stim3	intermediate	0	0	0	1	0	0	0	0	0	0	0	NaN	0	0	0	0	0	0	0	0	0	0	0	0	0	0	0	0	0	0	0	0	0	0	0	1
BA20191121image0004_V4_7_Stim1_Stim2	single	10	5	3	8	9	5	8	4	4	4	10	3	9	5	8	5	5	10	4	10	7	5	8	4	7	4	7	6	4	7	6	7	3	11	2	4
BA20191121image0004_V4_7_Stim1_Stim3	single	4	10	8	4	4	10	6	6	4	4	6	6	4	5	9	7	4	6	4	7	8	8	5	7	7	5	3	4	6	8	7	7	6	6	8	8
HO20191111task0001_V4_11_Stim2_Stim3	single	16	18	19	23	16
HO20191111task0001_V4_15_Stim2_Stim3	single	17	17	14	11	13
HO20191111task0001_V4_24_Stim2_Stim3	single	25	17	22	19	21
HO20191111task0001_V4_29_Stim2_Stim3	intermediate	39	37	27	29	34
HO20191111task0001_V4_42_Stim2_Stim3	single	30	20	19	15	29
HO20191111task0001_V4_43_Stim2_Stim3	single	0	0	0	0	0
HO20191111task0002_V4_10_Stim1_Stim3	mixture	0	0	2	0	0	0	0	0	8	0	8	0	0	0	0	1	7	2	1	0	1	0	0	0	0	3
HO20191111task0002_V4_11_Stim1_Stim2	single	32	34	41	31	38	29	36	33	32	32	44	43	42	34	30	42	34	36	33	31	36	30	34	38	38	38	32	33
HO20191111task0002_V4_11_Stim2_Stim3	single	22	19	38	20	18	22	12	19	14	28	20	35	24	15	16	20	14	13	15	27	14	10	15	29	22	15
HO20191111task0002_V4_14_Stim1_Stim3	mixture	0	0	1	1	0	0	0	0	6	0	6	0	0	0	0	0	NaN	1	1	0	2	0	0	0	0	3
HO20191111task0002_V4_15_Stim1_Stim2	single	25	28	26	28	21	25	21	19	23	21	23	17	24	21	30	26	25	25	28	26	23	30	25	20	28	18	24	32
HO20191111task0002_V4_15_Stim2_Stim3	single	14	23	11	13	19	18	15	13	12	11	20	22	11	12	17	10	17	12	11	19	17	9	13	20	16	13
HO20191111task0002_V4_16_Stim1_Stim2	single	0	0	0	0	1	1	1	1	0	0	1	1	0	0	1	0	0	1	0	0	1	0	0	0	NaN	0	0	1
HO20191111task0002_V4_19_Stim2_Stim3	single	2	7	2	4	4	8	4	6	5	10	7	4	10	5	3	2	10	5	5	7	12	5	11	1	4	11
HO20191111task0002_V4_2_Stim1_Stim3	mixture	0	2	2	0	0	0	0	0	3	0	3	0	0	0	0	1	2	0	0	0	1	0	0	0	0	2
HO20191111task0002_V4_20_Stim2_Stim3	single	48	45	31	38	49	38	43	45	41	48	48	53	37	34	44	39	42	41	34	48	27	25	36	33	49	42
HO20191111task0002_V4_23_Stim1_Stim3	mixture	0	2	2	1	0	0	0	0	5	0	6	0	0	0	0	1	NaN	1	0	0	4	0	0	0	0	2
HO20191111task0002_V4_23_Stim2_Stim3	mixture	0	2	2	1	0	0	0	0	5	0	6	0	0	0	0	1	NaN	1	0	0	4	0	0	0	0	2
HO20191111task0002_V4_24_Stim1_Stim2	single	52	48	48	38	38	38	52	44	47	39	55	49	48	48	46	53	55	42	45	43	36	40	47	32	55	38	49	65
HO20191111task0002_V4_24_Stim1_Stim3	single	31	22	21	17	24	29	15	22	21	28	29	27	6	18	25	14	26	28	22	28	20	19	11	25	20	19
HO20191111task0002_V4_24_Stim2_Stim3	single	31	22	21	17	24	29	15	22	21	28	29	27	6	18	25	14	26	28	22	28	20	19	11	25	20	19
HO20191111task0002_V4_25_Stim1_Stim2	intermediate	2	1	0	0	0	0	0	0	1	NaN	1	0	0	0	1	0	0	1	0	0	1	0	1	1	1	0	1	2
HO20191111task0002_V4_25_Stim2_Stim3	intermediate	0	0	0	0	0	0	0	0	0	0	0	0	0	0	0	0	NaN	0	0	0	0	0	0	0	0	0
HO20191111task0002_V4_27_Stim1_Stim3	mixture	0	3	2	0	0	0	0	0	3	0	NaN	0	0	0	0	1	4	1	0	0	0	0	0	0	0	1
HO20191111task0002_V4_27_Stim2_Stim3	mixture	0	3	2	0	0	0	0	0	3	0	NaN	0	0	0	0	1	4	1	0	0	0	0	0	0	0	1
HO20191111task0002_V4_29_Stim1_Stim2	intermediate	58	41	51	44	34	39	41	35	52	48	44	49	31	37	39	36	51	43	44	30	43	30	29	28	35	44	27	43
HO20191111task0002_V4_29_Stim1_Stim3	intermediate	47	36	42	42	33	33	22	29	37	43	27	33	38	33	41	38	37	43	38	38	34	22	40	25	42	29
HO20191111task0002_V4_30_Stim1_Stim2	intermediate	29	20	19	26	27	24	25	20	20	15	26	22	17	25	12	25	20	28	23	21	23	27	25	19	34	30	24	27
HO20191111task0002_V4_30_Stim1_Stim3	intermediate	22	21	18	22	22	14	10	25	29	26	18	27	25	17	24	16	19	16	25	27	18	13	19	16	25	26
HO20191111task0002_V4_33_Stim1_Stim2	intermediate	27	23	33	25	25	13	22	14	15	23	29	22	19	31	21	12	19	26	27	22	28	17	28	25	29	11	24	29
HO20191111task0002_V4_33_Stim1_Stim3	intermediate	27	17	20	21	29	26	22	21	32	17	17	28	22	16	21	23	18	35	28	27	21	19	18	29	NaN	17
HO20191111task0002_V4_36_Stim1_Stim2	single	28	14	17	18	18	13	17	15	14	13	21	19	25	13	15	25	17	9	15	10	22	14	18	11	27	21	23	21
HO20191111task0002_V4_38_Stim1_Stim2	intermediate	37	33	37	41	28	35	28	26	31	37	38	20	31	24	30	32	30	38	29	29	22	25	34	27	27	25	26	29
HO20191111task0002_V4_38_Stim1_Stim3	intermediate	46	33	30	17	28	31	39	25	31	22	31	35	26	23	26	17	20	28	27	28	15	17	28	29	37	28
HO20191111task0002_V4_42_Stim1_Stim2	single	58	47	56	36	48	50	46	50	35	53	44	41	38	52	49	43	49	39	58	52	45	43	43	40	46	58	45	53
HO20191111task0002_V4_42_Stim2_Stim3	single	20	17	28	22	23	14	10	26	29	29	20	22	21	17	16	16	18	33	29	29	30	11	18	35	23	29
HO20191111task0002_V4_43_Stim1_Stim2	single	0	2	0	3	0	1	0	0	0	2	3	4	2	0	0	1	0	1	2	1	3	0	3	0	0	1	0	2
HO20191111task0002_V4_43_Stim2_Stim3	single	0	0	0	0	0	0	0	0	NaN	0	0	0	NaN	0	0	0	0	0	0	0	0	0	0	0	0	0
HO20191111task0002_V4_6_Stim1_Stim3	mixture	0	1	3	0	0	0	0	0	6	0	7	0	0	0	0	1	5	2	0	0	2	0	0	0	0	3
HO20191112task0001_V4_10_Stim1_Stim2	mixture	5	0	5	0	4	NaN	0	0	0	8	1	0	0	2	0	0	0	1	0	1	0	6	0	0	0	0	0	1	0	0	0	4	0	0	0	2	0	NaN	0	0	0	0	0	0	3	0	1	0
HO20191112task0001_V4_10_Stim1_Stim3	mixture	0	3	0	3	8	0	4	1	0	2	4	6	7	0	5	0	7	3	0	0	7	4	0	0	0	0	0	6	0	0	1	0	0	0	0	2	0	0	0	0	0	0	0	7	0	1	0	0
HO20191112task0001_V4_11_Stim1_Stim2	single	49	40	31	38	28	27	35	34	35	37	42	30	43	42	32	41	29	41	30	36	32	48	38	40	37	37	37	46	39	44	37	32	27	34	28	27	35	32	38	31	32	34	37	28	37	26	27	38
HO20191112task0001_V4_11_Stim1_Stim3	single	32	26	24	22	26	21	13	NaN	28	24	16	26	18	21	22	28	20	12	14	24	27	14	22	16	15	19	17	16	18	13	19	20	20	13	20	21	20	18	15	14	23	17	17	25	14	23	23	26
HO20191112task0001_V4_11_Stim2_Stim3	single	32	26	24	22	26	21	13	NaN	28	24	16	26	18	21	22	28	20	12	14	24	27	14	22	16	15	19	17	16	18	13	19	20	20	13	20	21	20	18	15	14	23	17	17	25	14	23	23	26
HO20191112task0001_V4_12_Stim1_Stim2	single	0	1	1	0	0	0	1	0	1	0	NaN	NaN	0	0	1	0	0	0	0	1	0	1	0	0	0	0	0	0	0	0	1	0	0	1	0	0	0	0	0	0	1	0	0	0	0	0	0	0
HO20191112task0001_V4_12_Stim2_Stim3	single	0	0	0	0	0	0	0	0	0	0	0	0	0	0	0	0	0	0	0	0	0	0	0	0	0	0	0	0	0	0	0	0	0	0	0	0	0	0	0	0	0	0	0	0	0	0	0	0
HO20191112task0001_V4_13_Stim1_Stim3	mixture	16	56	30	48	57	9	63	40	38	40	36	68	44	42	59	19	41	28	11	12	61	37	14	10	24	45	25	33	30	12	22	12	14	42	7	30	10	27	30	11	10	13	23	42	9	55	31	24
HO20191112task0001_V4_14_Stim1_Stim2	intermediate	2	0	1	0	1	NaN	0	0	0	2	1	0	0	0	0	0	0	1	0	0	0	4	0	0	0	0	0	1	0	0	0	2	0	0	0	1	0	NaN	0	0	0	0	0	0	1	0	1	0
HO20191112task0001_V4_15_Stim1_Stim2	single	20	30	33	24	18	20	28	22	23	29	32	29	26	21	24	32	31	23	19	24	22	24	25	24	26	29	28	28	22	24	24	32	20	24	16	17	25	27	21	11	26	19	25	19	22	34	30	17
HO20191112task0001_V4_15_Stim2_Stim3	single	21	15	19	16	22	14	11	16	22	12	13	23	21	16	22	19	8	13	12	19	15	13	14	16	17	12	23	19	12	17	15	18	16	15	15	17	8	12	18	17	14	11	14	16	15	21	15	7
HO20191112task0001_V4_16_Stim2_Stim3	single	0	0	NaN	0	0	0	0	0	0	0	0	0	0	0	0	0	0	0	0	0	0	0	0	0	0	0	0	0	0	0	0	0	0	0	0	0	0	0	0	0	0	0	0	0	0	0	0	0
HO20191112task0001_V4_17_Stim1_Stim3	mixture	23	40	20	33	47	13	43	35	38	30	27	52	30	34	52	24	34	24	10	10	35	35	18	15	19	34	25	27	28	14	24	14	12	38	11	18	10	15	18	15	7	11	13	33	12	43	30	25
HO20191112task0001_V4_18_Stim1_Stim2	mixture	2	0	4	0	2	NaN	2	0	2	6	3	0	0	0	0	0	0	4	0	3	0	4	2	0	0	0	0	2	0	0	0	5	0	0	0	4	0	9	0	0	0	0	0	0	4	0	3	0
HO20191112task0001_V4_18_Stim1_Stim3	mixture	0	2	0	3	9	0	8	4	0	3	3	8	6	0	2	0	6	4	0	0	10	0	0	0	0	0	0	4	0	0	4	0	0	0	0	2	0	0	3	0	0	0	0	6	0	2	0	0
HO20191112task0001_V4_2_Stim1_Stim2	intermediate	0	0	0	0	0	NaN	0	0	0	0	0	0	0	0	0	0	0	0	0	0	0	1	0	0	0	0	0	0	0	0	0	0	0	0	0	0	0	NaN	0	0	0	0	0	0	0	0	0	0
HO20191112task0001_V4_2_Stim2_Stim3	intermediate	0	NaN	0	0	1	0	1	0	0	0	0	0	0	0	0	0	0	0	0	0	1	0	0	0	0	0	0	0	0	0	0	0	0	0	0	0	0	0	0	0	0	0	0	NaN	0	1	0	0
HO20191112task0001_V4_20_Stim1_Stim3	single	47	38	44	31	22	39	35	21	39	24	31	35	32	37	28	25	36	30	29	31	36	26	31	30	29	28	49	33	33	28	18	23	43	25	29	36	29	32	28	21	32	24	27	21	35	26	34	27
HO20191112task0001_V4_20_Stim2_Stim3	single	47	38	44	31	22	39	35	21	39	24	31	35	32	37	28	25	36	30	29	31	36	26	31	30	29	28	49	33	33	28	18	23	43	25	29	36	29	32	28	21	32	24	27	21	35	26	34	27
HO20191112task0001_V4_22_Stim1_Stim3	mixture	14	46	24	39	48	19	53	40	41	29	27	49	36	40	59	26	34	27	11	14	51	31	15	7	19	39	22	25	37	12	25	15	13	39	7	24	12	17	24	8	10	8	10	30	15	50	36	20
HO20191112task0001_V4_23_Stim1_Stim2	mixture	2	0	3	0	0	7	2	0	1	4	1	0	0	1	0	0	0	6	0	1	0	3	1	0	0	0	0	1	0	0	0	3	0	0	0	2	0	7	0	0	0	0	0	0	2	0	1	0
HO20191112task0001_V4_23_Stim1_Stim3	mixture	0	4	0	1	NaN	0	7	1	0	1	4	7	3	0	2	0	3	3	0	0	7	0	0	0	0	0	0	4	0	0	2	0	0	0	0	1	0	0	2	0	0	0	0	4	0	2	0	0
HO20191112task0001_V4_24_Stim1_Stim2	single	61	63	54	57	48	47	55	58	43	57	54	59	52	59	50	58	49	55	51	56	43	51	54	48	58	58	52	56	41	56	33	54	42	45	46	44	56	40	38	40	60	42	43	45	44	46	47	49
HO20191112task0001_V4_24_Stim2_Stim3	single	NaN	25	34	27	19	12	26	30	30	25	20	26	28	26	25	16	20	21	19	37	25	21	16	31	27	19	30	22	25	26	23	24	31	19	18	23	23	17	12	21	18	17	36	12	19	20	25	37
HO20191112task0001_V4_25_Stim1_Stim2	single	3	3	1	1	1	0	1	1	1	0	0	0	0	3	1	3	1	1	0	2	0	4	0	1	1	0	3	3	0	4	0	0	0	1	2	1	3	1	2	1	2	0	0	0	0	1	1	0
HO20191112task0001_V4_25_Stim2_Stim3	single	0	0	0	0	0	0	0	0	0	0	0	0	0	0	0	0	0	0	0	0	0	0	0	0	0	0	0	0	0	0	0	0	0	0	0	0	0	0	0	0	0	0	0	0	0	0	0	0
HO20191112task0001_V4_26_Stim1_Stim2	mixture	30	11	45	12	39	57	41	9	51	58	62	23	10	54	13	29	20	66	14	30	12	60	38	7	9	9	11	49	29	15	11	34	14	36	9	33	11	26	8	9	6	26	21	20	43	14	35	25
HO20191112task0001_V4_26_Stim1_Stim3	mixture	13	47	22	41	58	8	55	32	32	33	29	58	30	43	60	20	36	27	7	12	50	28	7	6	20	41	22	27	36	8	33	11	7	44	6	27	9	15	25	8	9	5	7	40	10	52	34	18
HO20191112task0001_V4_27_Stim1_Stim2	mixture	0	0	1	0	0	4	1	0	0	0	0	0	0	0	0	0	0	1	0	0	0	2	1	0	0	0	0	1	0	0	0	0	0	0	0	1	0	NaN	0	0	0	0	0	0	0	0	0	0
HO20191112task0001_V4_27_Stim1_Stim3	mixture	0	0	0	1	1	0	NaN	1	0	0	2	3	2	0	0	0	2	2	0	0	NaN	0	0	0	0	0	0	2	0	0	1	0	0	0	0	0	0	0	1	0	0	0	0	2	0	0	0	0
HO20191112task0001_V4_28_Stim1_Stim2	single	32	22	26	25	20	23	22	32	24	38	20	32	19	31	24	26	18	32	25	32	24	22	26	29	25	30	18	31	21	30	32	34	20	22	26	27	37	14	25	13	18	24	24	31	24	29	33	28
HO20191112task0001_V4_28_Stim2_Stim3	single	NaN	15	15	17	7	17	16	28	13	9	22	18	16	14	18	12	14	15	9	21	15	22	13	19	13	13	22	17	22	15	8	26	11	25	26	18	12	9	13	18	11	11	9	14	10	17	7	18
HO20191112task0001_V4_29_Stim1_Stim2	single	39	33	39	19	19	24	19	23	25	22	24	20	19	22	22	25	20	18	19	32	29	12	13	25	21	28	29	11	20	26	18	28	20	14	9	21	20	16	23	17	24	14	15	13	20	13	16	14
HO20191112task0001_V4_29_Stim1_Stim3	single	34	32	37	32	33	24	28	18	31	23	25	27	27	28	19	19	13	20	22	22	17	19	33	NaN	12	30	19	20	21	20	16	24	18	22	24	18	24	13	26	19	27	29	23	27	18	21	30	17
HO20191112task0001_V4_30_Stim1_Stim2	intermediate	23	18	13	23	21	21	22	21	21	27	18	17	29	27	21	24	26	28	21	16	19	18	21	27	20	15	19	23	26	21	22	25	15	27	18	23	19	19	17	15	15	23	20	19	22	23	15	24
HO20191112task0001_V4_30_Stim1_Stim3	intermediate	24	27	24	20	16	20	29	23	15	20	22	27	21	25	25	23	16	21	18	20	22	21	18	21	22	17	19	22	17	18	14	12	10	21	10	19	20	13	13	19	15	14	15	13	14	16	10	16
HO20191112task0001_V4_33_Stim1_Stim2	mixture	28	26	28	24	27	29	28	30	22	32	29	20	17	24	22	23	23	21	16	22	25	15	31	25	28	26	19	16	23	25	11	27	17	16	14	24	37	22	21	19	28	17	18	22	21	23	28	13
HO20191112task0001_V4_33_Stim1_Stim3	mixture	34	24	14	14	22	20	28	16	21	19	17	26	12	26	19	18	15	23	17	22	15	15	18	28	21	16	22	21	20	18	14	21	30	19	15	14	16	22	22	17	23	25	17	24	13	13	16	19
HO20191112task0001_V4_35_Stim1_Stim2	single	15	25	20	10	16	24	15	11	10	19	25	19	12	15	15	10	20	16	14	21	18	23	15	10	16	12	21	20	20	23	12	22	16	11	14	10	19	16	19	10	14	22	10	12	14	10	8	20
HO20191112task0001_V4_35_Stim2_Stim3	single	7	15	16	12	17	12	17	16	13	12	11	7	12	19	14	13	11	13	14	14	14	18	6	10	10	7	12	11	14	9	7	13	17	9	10	9	15	14	13	6	13	13	10	12	13	8	7	9
HO20191112task0001_V4_37_Stim1_Stim2	mixture	39	50	49	46	50	43	41	37	40	50	46	36	34	36	44	44	39	36	39	58	36	33	41	37	42	41	32	35	47	46	22	35	33	29	38	35	33	33	43	34	47	32	33	46	34	44	37	38
HO20191112task0001_V4_37_Stim1_Stim3	mixture	40	37	32	20	34	31	33	24	41	24	38	46	34	36	38	30	22	36	21	35	42	31	29	45	33	30	38	36	35	27	24	33	26	25	33	27	31	23	32	25	34	37	28	33	15	28	24	27
HO20191112task0001_V4_37_Stim2_Stim3	mixture	40	37	32	20	34	31	33	24	41	24	38	46	34	36	38	30	22	36	21	35	42	31	29	45	33	30	38	36	35	27	24	33	26	25	33	27	31	23	32	25	34	37	28	33	15	28	24	27
HO20191112task0001_V4_38_Stim1_Stim2	intermediate	2	0	0	0	1	0	0	1	0	0	0	0	0	0	2	NaN	1	0	1	0	1	1	0	0	1	1	0	2	2	0	0	0	1	0	0	0	0	0	1	0	0	1	1	1	0	0	0	0
HO20191112task0001_V4_39_Stim1_Stim3	intermediate	36	35	30	36	30	27	24	32	37	25	24	36	31	38	32	31	37	21	17	36	26	42	30	29	28	34	31	18	33	18	23	23	30	34	34	26	26	26	35	29	24	26	23	36	22	33	33	30
HO20191112task0001_V4_39_Stim2_Stim3	intermediate	36	35	30	36	30	27	24	32	37	25	24	36	31	38	32	31	37	21	17	36	26	42	30	29	28	34	31	18	33	18	23	23	30	34	34	26	26	26	35	29	24	26	23	36	22	33	33	30
HO20191112task0001_V4_42_Stim1_Stim2	single	66	60	56	52	48	36	54	47	65	57	55	54	48	54	51	58	46	43	49	54	51	46	58	43	48	61	55	52	38	NaN	37	46	50	48	46	39	52	41	42	31	55	54	47	47	57	43	57	40
HO20191112task0001_V4_42_Stim1_Stim3	single	NaN	25	26	26	26	14	25	19	37	24	9	31	22	22	35	16	26	18	10	26	20	16	14	22	23	26	20	23	23	14	16	13	18	13	17	25	21	14	12	16	13	13	15	25	15	22	20	17
HO20191112task0001_V4_42_Stim2_Stim3	single	NaN	25	26	26	26	14	25	19	37	24	9	31	22	22	35	16	26	18	10	26	20	16	14	22	23	26	20	23	23	14	16	13	18	13	17	25	21	14	12	16	13	13	15	25	15	22	20	17
HO20191112task0001_V4_5_Stim1_Stim3	mixture	29	59	32	49	58	15	64	42	46	37	49	73	43	47	67	25	47	34	13	11	65	44	16	17	18	45	36	38	35	6	26	13	7	40	13	32	11	24	30	12	15	11	8	41	16	61	42	21
HO20191112task0001_V4_9_Stim1_Stim3	mixture	29	64	32	50	60	9	64	39	46	39	38	68	35	50	63	14	45	30	13	16	60	29	15	10	24	48	23	36	30	8	32	13	9	41	14	33	16	25	29	8	10	11	14	46	4	65	40	29
HO20191112task0001_V4_9_Stim2_Stim3	mixture	29	64	32	50	60	9	64	39	46	39	38	68	35	50	63	14	45	30	13	16	60	29	15	10	24	48	23	36	30	8	32	13	9	41	14	33	16	25	29	8	10	11	14	46	4	65	40	29
HO20191112task0002_V4_10_Stim2_Stim3	mixture	3	9	3	0	4	6	7	0	0	0	0	0	0	0	NaN	0	0	3	0	0	0	8	2	0	0	2	10	NaN	0	2	0	3	14
HO20191112task0002_V4_11_Stim1_Stim2	single	44	44	41	34	35	40	40	45	37	36	33	41	38	39	43	37	43	48	28	40	39	35	39	32	36	39	38	30	34	37	31	33
HO20191112task0002_V4_11_Stim2_Stim3	single	33	21	18	14	26	25	25	18	25	28	18	22	14	16	33	24	17	25	16	20	23	16	25	15	25	21	29	35	21	37	29	25	17
HO20191112task0002_V4_12_Stim1_Stim2	single	0	1	1	0	0	1	1	0	1	0	1	2	0	0	0	0	0	0	1	2	0	0	0	1	0	1	1	0	1	1	1	1
HO20191112task0002_V4_12_Stim2_Stim3	single	0	0	0	0	0	0	0	0	0	0	NaN	0	0	0	0	0	0	0	0	0	0	0	0	0	0	0	0	0	0	0	0	0	NaN
HO20191112task0002_V4_14_Stim2_Stim3	mixture	3	4	4	0	3	3	4	0	0	0	0	0	0	0	NaN	0	0	1	0	0	0	5	2	0	0	0	2	NaN	0	2	0	0	5
HO20191112task0002_V4_15_Stim1_Stim2	intermediate	33	34	30	20	28	26	22	32	34	26	24	19	26	24	22	25	26	32	15	34	23	27	22	28	22	36	28	20	38	26	20	31
HO20191112task0002_V4_15_Stim1_Stim3	intermediate	26	26	22	12	18	22	18	16	21	15	16	28	11	18	11	20	18	24	13	15	20	23	17	16	12	15	18	18	15	22	22	20	9
HO20191112task0002_V4_15_Stim2_Stim3	intermediate	26	26	22	12	18	22	18	16	21	15	16	28	11	18	11	20	18	24	13	15	20	23	17	16	12	15	18	18	15	22	22	20	9
HO20191112task0002_V4_2_Stim2_Stim3	mixture	0	2	1	0	0	2	3	1	0	0	0	0	0	0	NaN	0	0	0	0	0	0	2	0	0	0	0	0	6	0	1	0	0	2
HO20191112task0002_V4_20_Stim1_Stim2	single	62	43	35	40	40	42	35	26	44	36	47	39	40	35	43	46	42	45	37	44	29	40	34	37	29	50	41	39	48	56	44	38
HO20191112task0002_V4_20_Stim1_Stim3	single	52	40	41	32	45	48	29	39	41	28	31	34	31	32	27	42	32	42	30	44	42	34	39	22	35	43	27	46	36	50	33	35	33
HO20191112task0002_V4_24_Stim1_Stim2	single	NaN	54	57	47	35	39	34	45	39	33	41	37	41	42	39	37	32	29	33	34	34	45	46	28	32	47	52	39	49	45	42	35
HO20191112task0002_V4_24_Stim2_Stim3	single	33	38	37	24	29	29	28	32	20	27	25	32	21	22	29	28	32	37	16	24	25	19	20	23	23	28	46	29	30	33	35	22	21
HO20191112task0002_V4_25_Stim1_Stim2	intermediate	0	3	2	0	1	1	0	0	0	0	0	2	0	0	0	0	1	0	2	0	0	0	0	3	0	2	1	0	1	2	0	0
HO20191112task0002_V4_25_Stim2_Stim3	intermediate	0	0	0	0	0	0	0	0	0	0	0	0	0	0	NaN	0	0	0	0	0	0	0	0	0	0	0	0	NaN	0	NaN	0	0	0
HO20191112task0002_V4_27_Stim2_Stim3	mixture	1	0	3	0	0	1	5	0	0	0	0	0	0	0	NaN	0	0	2	0	0	0	5	0	0	0	0	4	6	0	1	0	0	1
HO20191112task0002_V4_28_Stim1_Stim2	single	21	24	24	15	23	20	11	21	20	20	22	14	18	21	18	19	13	20	17	22	17	17	25	25	17	21	20	23	26	18	17	20
HO20191112task0002_V4_28_Stim2_Stim3	single	13	10	21	15	13	15	16	25	13	18	15	17	13	14	20	15	5	8	20	7	12	12	6	11	11	16	10	20	19	22	24	21	12
HO20191112task0002_V4_29_Stim1_Stim2	intermediate	35	28	28	23	26	34	22	17	22	25	24	36	28	21	23	21	24	24	31	28	22	29	25	19	18	NaN	28	34	33	27	25	23
HO20191112task0002_V4_29_Stim1_Stim3	intermediate	31	24	24	25	20	9	15	19	22	21	30	24	23	24	26	34	19	33	15	24	18	18	15	28	21	37	18	20	17	29	33	19	17
HO20191112task0002_V4_29_Stim2_Stim3	intermediate	31	24	24	25	20	9	15	19	22	21	30	24	23	24	26	34	19	33	15	24	18	18	15	28	21	37	18	20	17	29	33	19	17
HO20191112task0002_V4_30_Stim1_Stim2	mixture	24	20	27	13	16	23	22	16	26	18	19	21	21	19	16	18	19	22	17	22	21	24	18	14	21	17	25	15	16	17	23	17
HO20191112task0002_V4_30_Stim1_Stim3	mixture	21	24	19	19	23	20	15	28	20	24	13	19	14	18	17	21	18	16	32	14	18	14	19	17	13	28	23	20	23	21	22	25	28
HO20191112task0002_V4_33_Stim1_Stim2	intermediate	32	35	20	18	19	29	36	31	21	29	30	29	24	21	27	22	30	26	14	26	33	23	32	28	20	22	40	22	23	27	18	27
HO20191112task0002_V4_33_Stim1_Stim3	intermediate	35	28	25	14	16	20	16	17	31	20	24	25	27	31	26	20	19	31	24	27	31	23	22	29	17	25	18	28	19	35	34	24	16
HO20191112task0002_V4_37_Stim1_Stim2	mixture	45	46	36	33	33	43	50	38	43	57	47	41	35	42	45	42	35	37	38	47	41	28	49	37	30	44	60	38	38	42	36	41
HO20191112task0002_V4_37_Stim1_Stim3	mixture	47	48	33	28	38	40	32	42	53	26	42	35	38	33	43	30	31	39	41	36	43	46	20	25	30	37	41	39	34	50	44	43	27
HO20191112task0002_V4_38_Stim1_Stim2	single	3	2	0	0	1	2	2	0	0	1	0	1	0	1	0	1	0	1	1	0	1	0	0	0	2	0	1	0	0	0	0	0
HO20191112task0002_V4_42_Stim1_Stim2	single	65	57	71	56	63	55	56	49	51	57	52	57	52	57	64	57	43	52	45	77	60	54	55	52	51	63	54	44	66	74	51	51
HO20191112task0002_V4_42_Stim2_Stim3	single	34	28	35	14	25	23	31	28	28	23	25	24	19	23	28	16	25	37	18	29	29	46	22	25	22	50	25	28	17	39	38	19	26
HO20191112task0002_V4_46_Stim2_Stim3	intermediate	24	10	26	14	15	21	18	9	19	22	12	26	18	17	29	20	14	18	18	14	21	21	17	18	10	32	15	23	19	18	14	12	20
HO20191113task0001_V4_10_Stim1_Stim3	single	0	0	0	5	NaN	0	0	0	0	0	2	0	0	0	2	0	0	0	1	NaN	0	0	0	0	0	0	2	0	0	NaN	0	0	1	0	0	0	0	3	1	0	1	3	0	0	0	0	0	1
HO20191113task0001_V4_11_Stim1_Stim3	single	20	22	25	23	27	17	NaN	17	17	15	19	22	18	25	16	15	23	20	21	20	22	15	21	12	18	19	23	19	11	22	19	21	16	19	19	16	22	20	25	21	15	24	24	15	24	14	24	23
HO20191113task0001_V4_11_Stim2_Stim3	single	20	22	25	23	27	17	NaN	17	17	15	19	22	18	25	16	15	23	20	21	20	22	15	21	12	18	19	23	19	11	22	19	21	16	19	19	16	22	20	25	21	15	24	24	15	24	14	24	23
HO20191113task0001_V4_13_Stim2_Stim3	mixture	26	39	17	51	50	16	37	31	42	37	34	22	29	23	44	24	25	32	46	57	16	11	36	24	16	19	45	13	15	52	14	19	33	25	15	12	36	56	29	23	25	60	16	22	31	24	18	28
HO20191113task0001_V4_15_Stim1_Stim2	single	11	9	9	14	10	6	8	10	11	11	10	12	14	8	14	9	15	6	8	12	19	9	9	9	9	15	6	9	12	18	8	8	5	13	16	8	7	13	6	10	11	6	11	14	14	11	15	12
HO20191113task0001_V4_15_Stim1_Stim3	single	14	6	16	13	12	13	18	19	13	13	18	10	16	12	11	15	9	11	19	10	12	12	11	15	16	9	15	14	11	18	9	14	15	16	15	8	14	7	18	15	16	20	14	17	13	16	14	15
HO20191113task0001_V4_15_Stim2_Stim3	single	14	6	16	13	12	13	18	19	13	13	18	10	16	12	11	15	9	11	19	10	12	12	11	15	16	9	15	14	11	18	9	14	15	16	15	8	14	7	18	15	16	20	14	17	13	16	14	15
HO20191113task0001_V4_16_Stim1_Stim2	single	0	0	0	0	0	0	0	0	0	0	0	0	0	0	0	0	0	0	0	0	0	0	0	0	0	0	0	0	0	0	0	0	0	0	0	0	0	0	0	0	0	0	0	0	0	0	0	0
HO20191113task0001_V4_16_Stim1_Stim3	single	0	0	0	0	0	0	0	0	0	0	0	1	1	0	1	0	0	0	0	0	0	0	0	0	0	1	1	1	0	0	0	0	0	0	0	0	0	0	0	1	0	0	0	0	0	0	0	0
HO20191113task0001_V4_16_Stim2_Stim3	single	0	0	0	0	0	0	0	0	0	0	0	1	1	0	1	0	0	0	0	0	0	0	0	0	0	1	1	1	0	0	0	0	0	0	0	0	0	0	0	1	0	0	0	0	0	0	0	0
HO20191113task0001_V4_19_Stim1_Stim2	single	6	2	3	2	2	3	2	6	8	4	2	4	3	7	4	3	3	2	2	4	4	1	4	2	4	0	3	7	0	3	3	0	1	4	7	5	2	4	6	6	7	5	4	7	8	3	1	5
HO20191113task0001_V4_19_Stim2_Stim3	single	4	5	5	3	8	5	5	8	4	6	7	2	3	7	2	3	4	3	1	1	1	3	3	5	4	2	3	4	2	5	5	1	5	1	5	1	3	6	4	1	2	4	7	4	10	4	9	NaN
HO20191113task0001_V4_20_Stim1_Stim2	single	61	48	51	47	46	34	41	39	49	53	43	39	60	50	51	38	55	28	35	49	42	43	51	46	44	47	49	41	50	50	40	53	37	57	42	47	46	44	43	48	56	51	40	61	43	45	42	47
HO20191113task0001_V4_20_Stim1_Stim3	single	39	41	45	39	52	44	46	34	40	39	41	43	38	45	35	32	39	41	37	39	60	37	39	34	48	43	54	48	35	53	43	40	43	35	48	51	38	52	46	48	44	40	48	46	58	48	41	61
HO20191113task0001_V4_21_Stim1_Stim2	intermediate	0	0	1	0	1	0	0	0	1	0	0	0	0	0	1	1	0	2	1	1	0	0	0	1	2	1	0	0	0	1	0	1	1	0	0	1	2	0	1	0	2	0	1	1	1	1	0	0
HO20191113task0001_V4_24_Stim1_Stim2	intermediate	31	28	30	21	29	17	23	23	17	21	24	21	26	24	26	19	15	21	15	28	33	22	23	20	22	21	27	16	13	25	18	21	15	20	21	34	20	18	19	26	19	21	24	23	29	24	20	27
HO20191113task0001_V4_24_Stim1_Stim3	intermediate	31	35	26	20	23	14	25	25	17	29	19	23	23	24	18	14	21	13	13	19	25	20	21	14	18	11	23	16	18	25	14	18	15	21	14	23	20	20	22	16	27	25	25	18	23	27	23	20
HO20191113task0001_V4_25_Stim1_Stim2	intermediate	0	0	0	0	0	0	0	0	0	0	0	0	0	0	0	0	0	0	0	0	0	0	0	0	0	0	0	0	0	0	0	0	0	0	0	0	0	0	0	NaN	0	0	0	0	0	0	0	0
HO20191113task0001_V4_25_Stim1_Stim3	intermediate	NaN	0	0	0	0	0	0	0	0	0	0	0	0	0	0	0	0	0	0	0	0	0	0	0	0	0	0	0	0	0	0	0	0	0	0	0	0	0	0	0	0	0	0	0	0	0	0	0
HO20191113task0001_V4_29_Stim1_Stim2	mixture	34	25	31	17	31	28	16	28	13	21	35	18	25	35	30	23	27	29	24	20	29	24	20	39	16	20	19	32	22	34	28	19	19	21	18	18	27	18	22	14	24	17	21	19	25	18	30	34
HO20191113task0001_V4_29_Stim1_Stim3	mixture	34	24	36	26	14	29	27	28	27	24	44	33	34	27	30	28	34	33	27	43	23	29	21	19	21	20	26	25	17	25	20	18	33	34	24	19	21	33	25	32	24	29	23	25	22	39	21	43
HO20191113task0001_V4_29_Stim2_Stim3	mixture	34	24	36	26	14	29	27	28	27	24	44	33	34	27	30	28	34	33	27	43	23	29	21	19	21	20	26	25	17	25	20	18	33	34	24	19	21	33	25	32	24	29	23	25	22	39	21	43
HO20191113task0001_V4_30_Stim1_Stim2	intermediate	17	NaN	17	16	20	21	9	16	10	16	22	13	16	22	19	21	21	16	12	18	12	19	10	16	15	14	21	17	13	9	22	17	12	15	15	15	15	11	11	15	13	14	14	12	16	14	9	10
HO20191113task0001_V4_30_Stim2_Stim3	intermediate	22	27	20	21	29	26	21	28	17	22	26	24	23	22	17	26	27	26	26	22	23	23	22	22	17	29	24	28	29	22	32	21	23	25	15	14	13	25	23	23	23	18	28	20	20	25	28	15
HO20191113task0001_V4_31_Stim1_Stim2	intermediate	7	12	16	10	15	14	9	17	16	12	20	7	7	19	12	26	15	19	16	14	13	16	10	29	17	9	19	15	10	7	7	11	9	8	7	15	25	18	14	11	16	13	12	13	20	21	25	27
HO20191113task0001_V4_31_Stim2_Stim3	intermediate	19	15	13	12	12	14	16	18	17	15	17	14	14	27	17	16	NaN	20	17	14	14	16	10	9	14	9	17	21	12	15	14	9	14	20	20	18	15	21	14	16	11	14	23	16	20	8	20	21
HO20191113task0001_V4_33_Stim1_Stim2	mixture	25	25	14	6	22	12	9	10	17	12	24	11	21	23	13	17	15	29	15	16	18	6	13	21	5	6	13	13	6	9	9	8	7	13	7	9	31	14	12	6	14	8	11	10	16	35	16	NaN
HO20191113task0001_V4_33_Stim1_Stim3	mixture	36	17	15	17	13	11	8	14	15	21	15	15	23	20	20	16	26	19	14	16	18	16	16	11	10	14	17	15	15	18	14	12	14	13	19	12	25	23	17	13	18	20	NaN	11	17	18	16	15
HO20191113task0001_V4_33_Stim2_Stim3	mixture	36	17	15	17	13	11	8	14	15	21	15	15	23	20	20	16	26	19	14	16	18	16	16	11	10	14	17	15	15	18	14	12	14	13	19	12	25	23	17	13	18	20	NaN	11	17	18	16	15
HO20191113task0001_V4_37_Stim1_Stim2	intermediate	17	18	9	14	17	6	11	8	14	15	19	21	10	11	11	8	11	19	21	14	13	14	12	23	13	13	10	8	17	10	12	8	10	17	13	13	29	19	10	11	16	20	12	18	13	30	10	NaN
HO20191113task0001_V4_37_Stim2_Stim3	intermediate	34	32	28	32	29	21	44	22	34	26	29	18	32	31	31	28	39	26	22	15	24	32	27	25	25	31	31	28	26	28	25	21	25	25	38	18	16	46	22	29	16	32	39	28	30	23	27	31
HO20191113task0001_V4_42_Stim1_Stim3	mixture	0	0	0	0	0	0	0	0	0	0	0	0	0	0	0	0	0	0	0	0	0	0	0	0	0	0	0	0	0	0	0	0	0	0	0	0	0	0	0	0	0	0	0	0	0	0	0	0
HO20191113task0001_V4_42_Stim2_Stim3	mixture	0	0	0	0	0	0	0	0	0	0	0	0	0	0	0	0	0	0	0	0	0	0	0	0	0	0	0	0	0	0	0	0	0	0	0	0	0	0	0	0	0	0	0	0	0	0	0	0
HO20191113task0002_V4_10_Stim1_Stim2	mixture	0	0	0	0	0	0	0	0	0	0	2	0	0	3	0	0	0	0	0	NaN	0	0	0	0	0	1	0	0	0	0	0	0	1	0	0	0	0	0	0	0	0	0	0	0	0	0	0	0
HO20191113task0002_V4_11_Stim1_Stim2	mixture	33	27	31	30	28	23	15	19	14	20	30	33	28	31	23	17	26	25	27	27	23	27	34	28	21	37	23	27	33	22	29	20	28	16	23	20	36	31	22	20	39	17	15	28	14	38	19	21
HO20191113task0002_V4_11_Stim1_Stim3	mixture	29	23	28	28	27	18	24	15	25	28	24	18	21	31	16	26	20	19	26	28	30	28	16	20	26	17	14	18	20	18	22	26	27	17	16	23	16	26	26	25	21	22	18	20	28	26	8	24
HO20191113task0002_V4_14_Stim1_Stim2	mixture	0	0	0	0	0	0	0	0	0	0	0	0	0	1	0	0	0	0	0	NaN	0	0	0	0	0	0	1	0	0	0	0	0	1	0	0	0	0	0	0	0	0	0	0	0	0	0	0	0
HO20191113task0002_V4_15_Stim1_Stim2	single	16	6	4	10	7	NaN	10	9	10	9	7	7	13	7	4	12	6	4	9	9	8	9	11	3	11	11	7	10	6	12	13	11	8	4	10	6	5	10	7	13	10	6	5	9	6	8	9	3
HO20191113task0002_V4_15_Stim1_Stim3	single	NaN	4	8	8	15	12	12	9	11	21	12	13	12	12	11	10	10	9	12	9	11	7	17	15	9	10	8	12	11	10	12	13	12	12	10	6	9	11	10	8	4	11	10	12	12	11	7	6
HO20191113task0002_V4_15_Stim2_Stim3	single	NaN	4	8	8	15	12	12	9	11	21	12	13	12	12	11	10	10	9	12	9	11	7	17	15	9	10	8	12	11	10	12	13	12	12	10	6	9	11	10	8	4	11	10	12	12	11	7	6
HO20191113task0002_V4_20_Stim1_Stim2	single	59	66	47	47	49	47	46	50	43	50	73	62	49	46	51	54	54	59	62	47	56	42	54	58	43	74	50	47	66	42	46	49	49	36	46	53	62	56	48	51	62	53	63	53	43	47	50	48
HO20191113task0002_V4_20_Stim1_Stim3	single	43	50	42	47	41	58	53	51	41	48	44	35	50	50	50	49	37	40	54	50	54	55	55	57	52	56	42	47	44	45	39	63	45	40	53	48	45	40	47	48	43	41	41	52	43	42	53	51
HO20191113task0002_V4_21_Stim1_Stim2	single	1	1	1	2	0	0	1	0	1	0	0	1	0	1	1	1	0	0	1	1	0	1	0	0	0	1	0	1	NaN	0	0	1	1	1	2	1	2	NaN	1	2	0	0	1	0	0	0	0	0
HO20191113task0002_V4_24_Stim1_Stim2	intermediate	28	22	18	24	21	20	24	20	21	21	32	26	34	32	19	24	NaN	14	25	24	23	19	25	35	27	22	21	26	29	24	25	17	21	24	20	17	27	25	19	15	26	18	31	16	16	19	28	22
HO20191113task0002_V4_24_Stim1_Stim3	intermediate	30	16	23	27	16	13	23	25	23	26	17	21	25	23	12	18	23	21	22	20	22	20	26	21	22	24	19	21	10	19	24	25	16	14	26	23	23	14	14	16	17	18	15	18	27	21	10	19
HO20191113task0002_V4_29_Stim1_Stim2	single	33	19	38	19	19	13	6	23	21	14	17	42	11	15	22	17	17	30	19	27	37	33	13	8	14	20	12	24	37	19	23	26	32	16	14	17	14	23	22	30	12	18	23	14	21	23	16	10
HO20191113task0002_V4_29_Stim1_Stim3	single	21	22	25	22	23	30	19	28	30	21	26	30	16	27	32	22	26	21	32	29	23	21	20	28	24	26	25	35	31	21	32	21	29	16	34	16	23	15	23	28	22	30	19	27	28	11	14	29
HO20191113task0002_V4_29_Stim2_Stim3	single	21	22	25	22	23	30	19	28	30	21	26	30	16	27	32	22	26	21	32	29	23	21	20	28	24	26	25	35	31	21	32	21	29	16	34	16	23	15	23	28	22	30	19	27	28	11	14	29
HO20191113task0002_V4_30_Stim1_Stim2	intermediate	11	14	14	7	10	11	7	4	15	18	13	16	13	15	19	16	12	15	11	8	12	9	20	10	10	22	13	6	12	13	14	8	9	11	11	11	15	14	12	10	10	6	9	9	16	14	9	7
HO20191113task0002_V4_30_Stim2_Stim3	intermediate	23	18	18	22	18	12	19	18	21	21	17	13	21	23	21	18	18	12	14	15	25	12	22	21	14	16	21	18	25	21	25	19	13	18	20	16	17	24	21	16	19	21	10	16	17	23	11	17
HO20191113task0002_V4_31_Stim1_Stim2	intermediate	14	11	16	8	17	13	14	11	12	8	5	15	6	7	20	14	27	7	13	14	13	15	20	11	13	17	20	9	17	12	28	13	7	15	7	9	12	16	18	20	8	19	13	18	10	16	18	6
HO20191113task0002_V4_33_Stim1_Stim2	mixture	17	19	24	7	16	6	7	9	20	23	8	10	20	5	16	16	8	11	17	12	17	19	4	17	14	14	11	8	7	24	NaN	15	14	9	10	8	6	13	13	15	7	9	13	11	13	7	10	12
HO20191113task0002_V4_33_Stim1_Stim3	mixture	29	21	22	16	16	23	11	19	14	10	14	7	23	19	20	14	16	10	23	22	20	21	18	12	11	13	11	16	25	13	12	16	12	9	15	20	14	14	12	10	15	22	9	15	14	12	11	11
HO20191113task0002_V4_33_Stim2_Stim3	mixture	29	21	22	16	16	23	11	19	14	10	14	7	23	19	20	14	16	10	23	22	20	21	18	12	11	13	11	16	25	13	12	16	12	9	15	20	14	14	12	10	15	22	9	15	14	12	11	11
HO20191113task0002_V4_35_Stim1_Stim2	single	15	15	18	5	9	8	7	18	4	9	10	15	13	9	7	10	27	16	19	17	9	10	13	13	6	12	11	6	20	14	10	9	15	6	5	1	8	4	9	12	11	14	13	18	14	9	11	2
HO20191113task0002_V4_37_Stim1_Stim2	intermediate	14	14	29	13	18	10	14	9	27	33	15	21	13	16	28	17	15	18	19	14	20	13	10	12	14	18	17	13	6	17	27	19	12	14	13	4	16	8	11	18	11	9	19	13	15	6	7	10
HO20191113task0002_V4_37_Stim2_Stim3	intermediate	37	33	30	26	26	31	25	19	9	31	17	22	23	32	27	24	28	27	29	25	31	22	27	25	17	20	23	31	33	27	15	17	20	26	26	23	25	26	27	31	18	32	12	24	22	24	24	26
HO20191113task0002_V4_42_Stim1_Stim3	single	0	0	0	0	0	0	0	0	0	0	0	0	0	0	0	0	0	0	0	0	0	0	0	0	0	0	0	0	0	0	0	0	0	0	0	0	0	0	0	0	0	0	0	0	0	0	0	0
HO20191113task0002_V4_6_Stim1_Stim2	mixture	0	0	0	0	0	0	0	0	0	0	4	0	0	4	0	0	0	0	0	NaN	0	0	0	0	0	1	0	0	0	0	0	0	0	0	0	0	0	0	0	0	0	0	0	0	0	0	0	1
HO20191118task0001_V4_10_Stim1_Stim2	mixture	0	0	0	0	0	1	0	0	3	0	0	1	0	0	0	1	0	1	0	0	2	2	0	0	0	0	2	0	0	0	3	0	1	0	0	0	1	3	NaN	0	0	0	0	0	0	0	1	0
HO20191118task0001_V4_11_Stim1_Stim2	intermediate	NaN	49	43	34	43	37	31	40	30	37	31	33	34	33	29	37	26	28	29	34	27	38	26	35	26	30	25	23	36	31	27	28	42	28	34	44	38	37	33	33	34	26	31	38	35	29	37	37
HO20191118task0001_V4_11_Stim1_Stim3	intermediate	29	36	34	33	43	28	29	35	44	29	29	30	31	35	26	37	23	26	40	26	28	30	29	32	27	27	27	31	30	25	26	34	28	29	34	32	37	40	31	24	35	27	31	32	28	26	27	36
HO20191118task0001_V4_11_Stim2_Stim3	intermediate	29	36	34	33	43	28	29	35	44	29	29	30	31	35	26	37	23	26	40	26	28	30	29	32	27	27	27	31	30	25	26	34	28	29	34	32	37	40	31	24	35	27	31	32	28	26	27	36
HO20191118task0001_V4_12_Stim1_Stim2	mixture	0	0	0	0	0	0	0	NaN	0	0	0	0	0	0	0	0	0	0	NaN	0	0	0	0	0	0	0	0	0	0	0	0	0	0	0	0	0	0	0	0	0	NaN	0	0	0	0	0	0	0
HO20191118task0001_V4_12_Stim1_Stim3	mixture	0	0	0	0	0	0	0	0	0	0	0	0	0	0	0	0	0	0	0	0	0	0	0	0	0	0	0	0	0	0	0	0	0	0	0	0	0	0	0	0	0	0	0	0	0	0	0	0
HO20191118task0001_V4_14_Stim1_Stim2	single	0	1	0	0	0	3	0	0	1	0	1	1	0	0	0	1	0	0	0	0	1	2	0	0	1	0	3	0	0	0	3	0	2	0	0	0	1	3	1	0	0	1	0	0	0	0	1	0
HO20191118task0001_V4_15_Stim1_Stim2	single	16	12	21	10	14	15	14	11	16	12	11	NaN	12	14	14	12	7	16	4	7	9	11	17	9	5	12	14	10	13	10	13	11	16	9	10	12	15	14	13	8	10	6	12	8	13	13	17	11
HO20191118task0001_V4_15_Stim1_Stim3	single	24	23	19	18	18	20	22	16	23	19	19	23	22	24	15	13	14	NaN	14	13	18	13	18	23	15	13	13	18	17	17	12	22	19	20	12	9	16	16	17	16	16	18	16	12	12	19	17	16
HO20191118task0001_V4_15_Stim2_Stim3	single	24	23	19	18	18	20	22	16	23	19	19	23	22	24	15	13	14	NaN	14	13	18	13	18	23	15	13	13	18	17	17	12	22	19	20	12	9	16	16	17	16	16	18	16	12	12	19	17	16
HO20191118task0001_V4_16_Stim1_Stim2	intermediate	0	0	0	0	0	0	0	0	0	0	0	0	0	0	0	0	0	0	0	0	0	0	0	0	0	0	0	0	0	0	0	0	0	0	0	0	0	0	0	0	0	0	0	0	0	0	0	0
HO20191118task0001_V4_16_Stim1_Stim3	intermediate	0	0	1	0	0	0	0	0	0	1	0	1	0	0	NaN	0	1	0	0	0	0	0	0	0	0	0	0	0	0	0	0	0	NaN	0	0	0	0	0	0	0	0	0	0	1	0	0	0	0
HO20191118task0001_V4_16_Stim2_Stim3	intermediate	0	0	1	0	0	0	0	0	0	1	0	1	0	0	NaN	0	1	0	0	0	0	0	0	0	0	0	0	0	0	0	0	0	NaN	0	0	0	0	0	0	0	0	0	0	1	0	0	0	0
HO20191118task0001_V4_18_Stim1_Stim2	mixture	0	0	0	0	0	1	0	2	4	0	0	3	2	0	0	2	0	3	0	0	3	3	0	0	0	0	3	0	0	0	3	0	4	1	0	0	2	4	NaN	1	0	0	0	0	0	0	3	0
HO20191118task0001_V4_19_Stim1_Stim3	single	39	41	50	43	46	36	38	36	40	49	37	37	36	41	41	40	39	46	45	42	48	35	47	50	37	38	45	38	42	41	51	39	48	55	41	52	43	50	51	48	53	43	50	52	38	45	50	52
HO20191118task0001_V4_19_Stim2_Stim3	single	39	41	50	43	46	36	38	36	40	49	37	37	36	41	41	40	39	46	45	42	48	35	47	50	37	38	45	38	42	41	51	39	48	55	41	52	43	50	51	48	53	43	50	52	38	45	50	52
HO20191118task0001_V4_2_Stim1_Stim2	single	0	1	0	0	0	1	0	0	2	0	0	0	0	0	0	0	0	0	0	0	0	NaN	0	0	0	0	NaN	0	0	0	1	0	2	0	0	0	0	2	1	1	0	0	0	0	0	0	0	0
HO20191118task0001_V4_20_Stim1_Stim2	mixture	1	0	0	0	1	0	0	0	0	1	0	0	1	0	0	0	0	0	0	0	0	1	0	0	0	2	0	2	1	0	0	2	0	1	0	0	0	0	0	0	1	0	1	0	0	0	0	1
HO20191118task0001_V4_20_Stim1_Stim3	mixture	0	0	0	0	0	0	0	0	1	0	1	0	1	2	1	1	0	0	0	2	1	1	1	0	0	2	0	0	1	0	0	NaN	1	0	0	0	0	1	2	0	0	1	0	0	0	0	0	0
HO20191118task0001_V4_21_Stim1_Stim2	mixture	22	39	29	43	23	50	38	29	30	11	34	56	42	20	21	49	11	38	19	30	43	49	19	28	40	38	37	26	12	22	62	15	51	48	24	38	50	51	52	60	60	19	29	22	18	40	37	29
HO20191118task0001_V4_23_Stim1_Stim2	mixture	NaN	31	31	22	22	23	24	28	23	24	30	24	25	19	16	21	24	25	24	14	15	29	20	22	16	17	21	22	NaN	25	22	23	20	23	23	12	25	25	20	23	23	10	18	26	23	17	18	16
HO20191118task0001_V4_23_Stim1_Stim3	mixture	22	19	17	19	17	17	17	14	20	17	19	24	12	22	10	22	24	22	18	25	16	19	13	17	6	12	16	18	19	17	14	17	12	17	18	15	21	20	10	13	14	19	17	19	13	11	12	17
HO20191118task0001_V4_23_Stim2_Stim3	mixture	22	19	17	19	17	17	17	14	20	17	19	24	12	22	10	22	24	22	18	25	16	19	13	17	6	12	16	18	19	17	14	17	12	17	18	15	21	20	10	13	14	19	17	19	13	11	12	17
HO20191118task0001_V4_24_Stim1_Stim3	single	0	0	0	0	0	0	0	0	0	0	0	0	0	0	0	0	0	0	0	0	0	0	0	NaN	0	0	0	0	0	0	0	0	0	0	0	0	0	0	0	0	0	0	0	0	0	0	0	0
HO20191118task0001_V4_26_Stim1_Stim2	mixture	0	0	0	0	0	0	0	1	3	0	0	3	2	0	0	3	0	2	0	0	2	2	0	0	0	0	4	0	0	0	2	0	3	0	0	0	1	3	NaN	1	0	0	0	0	0	0	2	0
HO20191118task0001_V4_28_Stim1_Stim2	intermediate	15	18	12	10	19	19	21	20	18	19	19	14	14	21	11	15	13	18	17	19	13	25	25	9	22	14	13	17	13	11	10	12	21	18	10	12	16	16	27	22	15	18	17	20	18	24	23	12
HO20191118task0001_V4_28_Stim2_Stim3	intermediate	26	27	23	24	22	14	17	22	22	23	17	22	15	20	21	14	14	19	27	24	19	12	22	16	21	15	23	19	22	19	23	24	22	27	20	19	17	16	18	24	19	23	14	13	24	20	23	24
HO20191118task0001_V4_29_Stim1_Stim2	intermediate	22	15	12	12	6	9	15	20	13	15	15	15	10	17	15	10	13	18	9	12	17	14	13	18	18	6	11	9	10	18	15	13	18	13	11	14	16	16	12	14	15	13	13	13	13	12	12	10
HO20191118task0001_V4_29_Stim2_Stim3	intermediate	23	31	19	18	24	24	19	15	17	21	23	22	19	32	22	15	16	23	27	23	21	14	18	20	18	22	16	24	11	10	25	19	19	16	20	22	25	17	22	19	13	25	24	19	23	9	11	18
HO20191118task0001_V4_30_Stim1_Stim2	mixture	21	18	8	14	20	12	18	10	9	7	17	13	8	9	15	20	15	20	22	24	13	20	15	21	8	24	13	22	19	23	17	29	23	13	18	20	20	23	24	23	18	9	13	17	6	21	NaN	8
HO20191118task0001_V4_30_Stim1_Stim3	mixture	24	29	18	20	11	21	26	22	15	17	18	19	17	30	18	15	24	9	30	24	16	9	7	10	12	24	21	12	28	15	15	25	17	14	7	13	34	20	21	17	23	11	22	21	17	23	23	14
HO20191118task0001_V4_31_Stim1_Stim2	intermediate	NaN	21	11	14	16	21	11	12	16	4	18	9	15	8	11	5	8	16	12	14	10	12	10	17	16	12	14	16	14	18	18	13	12	11	16	14	11	9	22	21	16	14	14	13	14	26	21	11
HO20191118task0001_V4_31_Stim2_Stim3	intermediate	25	NaN	33	25	28	25	25	32	32	24	20	26	30	28	30	22	20	31	26	18	24	22	34	31	31	29	25	21	27	23	26	25	24	24	18	17	26	30	25	28	31	23	23	27	28	20	20	29
HO20191118task0001_V4_33_Stim1_Stim2	mixture	20	14	14	20	16	21	13	13	12	4	11	12	10	16	10	6	15	12	7	12	5	7	11	11	3	10	13	15	14	8	9	9	10	13	14	12	12	14	8	9	11	10	10	16	11	7	14	14
HO20191118task0001_V4_33_Stim2_Stim3	mixture	19	21	24	15	24	16	21	16	22	19	16	20	11	18	19	11	12	13	18	17	12	12	18	11	14	10	20	15	21	14	9	15	8	13	7	12	8	7	14	15	14	18	18	11	8	19	17	16
HO20191118task0001_V4_35_Stim1_Stim2	intermediate	NaN	17	14	11	16	14	8	16	17	10	17	16	16	21	14	11	17	16	19	17	11	8	16	9	15	14	9	13	17	14	17	20	12	14	8	22	13	16	14	17	18	16	18	10	19	19	15	17
HO20191118task0001_V4_35_Stim1_Stim3	intermediate	38	38	30	41	37	28	24	35	35	30	23	40	40	29	22	30	33	37	42	39	24	28	30	36	45	35	28	25	26	32	26	28	30	37	22	21	29	28	32	27	28	36	27	19	33	30	24	28
HO20191118task0001_V4_35_Stim2_Stim3	intermediate	38	38	30	41	37	28	24	35	35	30	23	40	40	29	22	30	33	37	42	39	24	28	30	36	45	35	28	25	26	32	26	28	30	37	22	21	29	28	32	27	28	36	27	19	33	30	24	28
HO20191118task0001_V4_37_Stim1_Stim2	intermediate	18	22	24	20	24	22	19	28	22	25	22	21	18	24	25	26	24	19	19	23	16	29	17	15	32	25	18	19	20	16	22	21	20	15	29	20	22	24	22	NaN	14	30	28	21	18	28	23	22
HO20191118task0001_V4_50_Stim1_Stim2	single	52	52	51	30	42	35	41	50	41	37	41	51	28	28	33	41	26	34	30	36	44	25	34	38	37	41	38	22	38	31	30	31	32	28	28	23	38	32	35	32	35	24	34	33	33	38	35	51
HO20191118task0001_V4_50_Stim1_Stim3	single	55	52	43	47	59	43	49	54	58	39	46	55	55	46	44	45	46	53	45	46	44	40	37	45	47	40	41	56	44	54	40	46	49	45	29	44	46	50	52	55	53	53	45	40	41	45	45	41
HO20191118task0001_V4_50_Stim2_Stim3	single	55	52	43	47	59	43	49	54	58	39	46	55	55	46	44	45	46	53	45	46	44	40	37	45	47	40	41	56	44	54	40	46	49	45	29	44	46	50	52	55	53	53	45	40	41	45	45	41
HO20191118task0001_V4_51_Stim1_Stim2	single	0	0	0	0	NaN	0	0	NaN	0	NaN	NaN	0	0	0	0	0	0	0	NaN	0	0	0	0	0	0	0	0	0	0	0	0	0	0	0	0	0	0	0	NaN	0	0	0	0	0	0	0	0	0
HO20191118task0001_V4_51_Stim2_Stim3	single	1	1	0	0	0	1	NaN	0	0	2	0	0	1	0	0	0	0	0	0	0	0	0	0	0	0	0	1	0	1	0	0	1	0	2	1	0	0	2	0	0	0	0	1	0	0	0	0	0
HO20191118task0002_V4_11_Stim1_Stim2	single	36	33	49	33	34	37	37	42	34	33	35	37	54	36	34	34	41	39	30	33	42	34	31	21	39	39	32	28	46	36	39	39	40	41	32	43	34	44	35	35	40	47	40	41	54	47	32	38
HO20191118task0002_V4_11_Stim2_Stim3	single	59	NaN	53	54	39	45	47	57	53	49	45	40	52	40	44	51	62	39	41	49	47	41	34	50	47	47	38	40	47	45	45	39	49	43	46	50	30	41	48	41	45	38	43	54	47	49	33	39
HO20191118task0002_V4_13_Stim1_Stim2	mixture	19	22	21	42	31	26	19	25	21	31	37	NaN	48	48	20	24	17	20	18	30	24	17	11	25	24	36	8	28	12	8	26	20	24	18	24	3	21	10	42	21	10	28	7	20	18	8	27	11
HO20191118task0002_V4_13_Stim2_Stim3	mixture	31	47	58	28	54	45	49	51	37	29	54	56	19	37	42	33	12	21	51	20	34	40	24	16	17	41	18	20	32	20	16	25	14	13	42	17	45	13	40	5	21	24	14	20	15	10	14	11
HO20191118task0002_V4_15_Stim1_Stim2	intermediate	8	4	6	13	16	11	13	17	11	18	13	12	12	8	13	14	9	15	18	6	11	9	17	6	16	10	15	13	12	10	10	12	14	14	6	17	10	15	13	9	7	8	13	17	7	15	11	6
HO20191118task0002_V4_15_Stim1_Stim3	intermediate	33	32	27	21	23	24	18	25	21	NaN	23	26	21	26	26	20	25	18	25	25	26	21	18	19	15	14	17	19	23	22	28	19	24	22	17	20	17	16	26	23	32	18	18	19	24	24	19	20
HO20191118task0002_V4_15_Stim2_Stim3	intermediate	33	32	27	21	23	24	18	25	21	NaN	23	26	21	26	26	20	25	18	25	25	26	21	18	19	15	14	17	19	23	22	28	19	24	22	17	20	17	16	26	23	32	18	18	19	24	24	19	20
HO20191118task0002_V4_16_Stim1_Stim2	single	0	0	0	0	0	0	0	0	0	0	0	0	0	0	0	0	0	0	0	0	0	0	0	0	0	0	0	0	0	0	0	0	0	0	0	0	0	0	0	0	0	0	0	0	0	0	0	0
HO20191118task0002_V4_16_Stim1_Stim3	single	1	1	0	0	1	0	0	1	0	0	0	1	0	1	0	0	0	1	0	0	0	0	1	0	0	0	0	0	0	0	0	0	0	0	0	0	0	0	0	0	0	0	0	0	0	0	0	0
HO20191118task0002_V4_16_Stim2_Stim3	single	1	1	0	0	1	0	0	1	0	0	0	1	0	1	0	0	0	1	0	0	0	0	1	0	0	0	0	0	0	0	0	0	0	0	0	0	0	0	0	0	0	0	0	0	0	0	0	0
HO20191118task0002_V4_17_Stim2_Stim3	mixture	35	40	51	28	40	36	42	47	31	33	51	41	16	31	37	40	17	11	33	15	33	36	33	18	16	37	20	15	20	16	21	19	10	9	32	11	33	14	27	14	9	17	9	20	14	13	12	12
HO20191118task0002_V4_19_Stim1_Stim2	single	62	56	51	55	52	66	49	48	50	35	45	49	52	39	39	45	57	67	43	43	50	32	44	57	48	52	45	48	45	59	36	33	47	41	45	42	48	44	34	53	43	42	42	39	52	36	37	39
HO20191118task0002_V4_19_Stim1_Stim3	single	63	55	37	60	50	52	58	46	52	53	48	48	58	46	51	60	57	48	47	66	40	60	52	48	49	38	56	44	43	31	40	49	55	43	42	42	36	38	48	40	40	42	39	41	50	34	49	43
HO20191118task0002_V4_19_Stim2_Stim3	single	63	55	37	60	50	52	58	46	52	53	48	48	58	46	51	60	57	48	47	66	40	60	52	48	49	38	56	44	43	31	40	49	55	43	42	42	36	38	48	40	40	42	39	41	50	34	49	43
HO20191118task0002_V4_20_Stim1_Stim2	single	0	0	2	1	0	1	1	0	1	0	1	1	0	2	0	1	1	2	0	0	0	1	2	0	0	1	0	0	1	0	0	0	1	0	0	NaN	0	0	0	0	0	1	0	0	0	0	0	0
HO20191118task0002_V4_20_Stim1_Stim3	single	0	0	1	0	2	0	1	1	0	0	1	0	0	NaN	0	0	1	0	0	0	1	1	0	0	NaN	0	1	0	0	0	0	1	0	0	1	1	0	0	0	1	0	0	0	0	1	2	0	1
HO20191118task0002_V4_21_Stim2_Stim3	mixture	35	46	58	24	52	42	47	52	43	37	59	45	14	31	45	35	15	25	54	17	40	42	36	27	13	34	27	12	25	19	21	22	14	18	40	11	48	20	27	11	18	18	13	20	12	12	9	10
HO20191118task0002_V4_23_Stim1_Stim2	mixture	36	26	25	18	31	24	28	21	31	29	32	29	15	22	16	23	29	27	15	11	22	17	26	23	23	22	18	15	15	13	15	21	25	22	12	27	20	21	20	13	32	24	16	19	16	22	14	27
HO20191118task0002_V4_23_Stim1_Stim3	mixture	42	NaN	29	21	38	25	17	15	23	35	23	19	23	22	23	31	21	12	21	23	12	23	19	15	23	14	18	12	16	15	17	14	25	31	17	15	28	28	26	28	24	19	20	22	22	23	24	22
HO20191118task0002_V4_25_Stim2_Stim3	mixture	33	47	51	16	47	36	45	42	35	33	52	48	16	34	34	29	15	17	42	14	31	34	34	14	13	33	22	11	21	14	15	19	19	15	31	7	40	7	27	5	15	16	14	23	13	16	7	6
HO20191118task0002_V4_26_Stim2_Stim3	mixture	0	4	3	0	3	3	1	0	0	0	2	8	0	0	1	0	0	0	3	0	3	2	2	0	0	0	0	0	0	0	0	1	0	0	0	0	1	0	1	0	0	0	0	0	0	0	0	0
HO20191118task0002_V4_28_Stim1_Stim2	single	20	18	19	21	24	19	26	25	16	21	19	14	28	23	21	19	20	14	17	20	19	17	16	14	16	17	12	20	12	19	20	24	26	24	20	14	26	17	20	19	17	15	16	28	14	21	19	17
HO20191118task0002_V4_28_Stim2_Stim3	single	22	16	23	19	34	27	25	20	23	27	14	31	20	22	27	16	14	28	25	15	24	NaN	24	25	25	20	25	20	24	15	18	22	12	24	14	21	23	25	23	16	23	25	20	19	28	10	16	23
HO20191118task0002_V4_29_Stim1_Stim2	single	13	15	15	15	16	15	13	13	16	15	16	10	15	12	13	15	9	12	10	9	16	14	12	13	17	17	14	11	12	12	9	16	11	9	12	10	11	8	21	11	18	9	6	15	13	11	10	15
HO20191118task0002_V4_29_Stim2_Stim3	single	27	27	22	25	28	17	25	27	22	29	18	22	16	21	24	20	18	17	18	18	16	23	16	14	26	20	25	15	16	16	21	27	25	14	18	15	23	13	27	20	20	17	19	28	21	30	12	22
HO20191118task0002_V4_30_Stim1_Stim2	mixture	22	13	10	24	20	17	14	6	21	27	15	22	17	21	19	19	13	12	20	18	16	13	18	NaN	10	17	16	11	13	8	24	18	10	14	11	10	10	17	15	15	22	13	22	10	18	16	3	12
HO20191118task0002_V4_30_Stim1_Stim3	mixture	26	21	25	17	29	15	22	15	26	34	14	18	21	27	5	19	27	13	32	21	19	20	21	25	12	27	26	21	33	17	17	6	19	15	8	23	15	16	11	24	24	14	16	22	16	21	15	20
HO20191118task0002_V4_31_Stim1_Stim2	intermediate	NaN	19	16	18	16	15	9	10	11	19	11	18	16	13	17	11	19	20	12	12	8	13	14	16	15	15	13	7	14	13	13	12	11	18	11	15	15	18	9	10	11	10	19	7	27	17	6	7
HO20191118task0002_V4_31_Stim1_Stim3	intermediate	35	36	36	34	37	29	32	34	31	38	20	26	34	42	40	31	26	24	18	23	21	30	27	27	24	22	29	24	25	24	33	25	29	21	20	22	27	24	26	23	28	27	25	20	20	32	22	26
HO20191118task0002_V4_31_Stim2_Stim3	intermediate	35	36	36	34	37	29	32	34	31	38	20	26	34	42	40	31	26	24	18	23	21	30	27	27	24	22	29	24	25	24	33	25	29	21	20	22	27	24	26	23	28	27	25	20	20	32	22	26
HO20191118task0002_V4_33_Stim1_Stim2	intermediate	12	17	9	12	5	11	13	13	6	17	14	13	18	15	4	7	8	8	6	6	8	12	10	11	5	9	12	6	17	5	11	11	6	9	7	10	6	11	11	13	7	7	13	6	10	9	4	9
HO20191118task0002_V4_33_Stim2_Stim3	intermediate	18	13	11	14	20	16	18	13	13	21	9	9	14	8	9	17	23	12	10	14	11	7	18	13	13	9	11	13	11	10	16	17	15	12	10	17	10	13	13	13	15	9	15	13	6	11	9	18
HO20191118task0002_V4_35_Stim1_Stim2	single	23	26	20	13	18	22	18	11	11	15	16	21	10	20	15	21	18	14	20	14	29	13	16	13	11	13	24	11	16	11	18	23	15	15	12	18	7	14	13	14	16	9	14	13	28	14	11	15
HO20191118task0002_V4_35_Stim2_Stim3	single	49	46	43	33	43	49	38	36	57	38	37	38	33	49	47	39	47	31	40	42	37	43	49	31	34	28	38	32	34	36	36	36	36	33	29	20	23	24	34	37	33	35	30	28	38	39	28	35
HO20191118task0002_V4_36_Stim1_Stim2	single	0	0	0	0	0	0	0	0	0	0	0	0	0	0	0	0	0	0	0	0	0	0	0	0	0	0	0	0	0	0	0	0	0	0	0	0	0	0	0	0	0	0	0	0	0	0	0	0
HO20191118task0002_V4_5_Stim1_Stim2	mixture	21	21	23	51	29	28	23	20	19	35	35	52	44	40	15	15	14	19	24	32	19	8	11	30	28	31	8	12	13	9	28	36	20	16	29	6	21	9	51	17	13	26	9	20	11	6	25	10
HO20191118task0002_V4_5_Stim2_Stim3	mixture	30	36	61	34	48	42	44	49	27	47	48	56	19	38	40	36	15	17	42	15	37	54	23	15	18	45	24	19	28	23	14	28	18	17	41	6	53	8	31	9	17	26	10	22	7	15	6	12
HO20191118task0002_V4_50_Stim1_Stim2	intermediate	39	28	30	37	41	37	23	40	28	17	40	38	42	39	29	30	30	28	31	32	20	26	23	32	32	38	19	23	27	21	27	28	29	29	32	30	27	31	22	22	31	23	40	42	26	25	23	13
HO20191118task0002_V4_50_Stim1_Stim3	intermediate	63	54	45	50	51	38	43	58	47	44	52	56	57	44	39	44	46	43	53	29	48	54	42	38	42	37	42	34	44	50	38	41	40	52	46	47	36	31	50	40	49	40	41	48	42	53	24	39
HO20191118task0002_V4_50_Stim2_Stim3	intermediate	63	54	45	50	51	38	43	58	47	44	52	56	57	44	39	44	46	43	53	29	48	54	42	38	42	37	42	34	44	50	38	41	40	52	46	47	36	31	50	40	49	40	41	48	42	53	24	39
HO20191118task0002_V4_51_Stim1_Stim2	intermediate	0	0	0	0	0	0	0	0	0	0	0	0	0	0	0	0	0	0	0	0	0	0	0	0	0	0	0	0	0	0	0	0	0	0	0	0	0	0	0	0	0	0	0	0	0	0	0	0
HO20191118task0002_V4_9_Stim1_Stim2	mixture	26	22	23	53	34	33	18	23	21	44	48	NaN	58	57	25	22	32	21	33	43	20	16	16	27	29	40	9	19	17	19	26	35	27	18	30	19	20	16	56	16	16	26	11	24	14	20	32	12
HO20191118task0002_V4_9_Stim2_Stim3	mixture	36	47	66	39	69	46	54	54	39	48	52	66	20	31	51	33	20	19	56	18	47	57	30	22	26	48	27	22	28	22	20	26	22	22	44	19	49	12	39	12	16	28	14	26	7	15	11	14
HO20191118task0003_V4_11_Stim1_Stim2	intermediate	65	62	56	54	39	59	69	56	47	48	44	51	50	56	44	46	54	53	47	50	45	59	55	59	55	53	63	65	49	57	56	44	53	53	47	59	56	62	55	60	47	69	57	53	63	60	50	73
HO20191118task0003_V4_11_Stim2_Stim3	intermediate	56	55	45	57	45	45	37	52	45	42	49	36	33	34	36	44	51	42	35	50	43	50	41	45	36	35	49	30	37	40	49	40	42	33	49	35	34	43	36	50	48	43	39	48	40	36	63	46
HO20191118task0003_V4_15_Stim1_Stim2	single	11	10	15	10	12	11	18	14	17	23	14	21	7	7	8	13	17	11	11	10	19	15	16	9	12	15	12	10	17	6	13	9	7	10	12	11	15	15	9	16	8	3	12	9	12	9	11	10
HO20191118task0003_V4_15_Stim1_Stim3	single	32	30	21	25	33	34	17	30	29	20	21	16	19	15	12	22	21	25	22	23	22	27	15	25	28	19	23	27	15	8	18	19	28	15	20	19	19	19	16	21	22	15	25	12	24	17	30	20
HO20191118task0003_V4_15_Stim2_Stim3	single	32	30	21	25	33	34	17	30	29	20	21	16	19	15	12	22	21	25	22	23	22	27	15	25	28	19	23	27	15	8	18	19	28	15	20	19	19	19	16	21	22	15	25	12	24	17	30	20
HO20191118task0003_V4_16_Stim1_Stim2	single	0	0	0	0	0	0	0	0	0	0	0	0	0	0	0	0	0	0	0	0	0	0	0	0	0	0	0	0	NaN	0	0	0	0	0	0	0	0	0	0	0	0	0	0	0	0	0	0	0
HO20191118task0003_V4_16_Stim1_Stim3	single	0	0	0	0	1	0	0	0	0	0	0	0	0	0	1	0	0	0	0	0	1	0	0	0	0	0	1	0	0	0	0	0	0	0	0	0	0	0	0	0	0	1	0	0	0	0	1	1
HO20191118task0003_V4_16_Stim2_Stim3	single	0	0	0	0	1	0	0	0	0	0	0	0	0	0	1	0	0	0	0	0	1	0	0	0	0	0	1	0	0	0	0	0	0	0	0	0	0	0	0	0	0	1	0	0	0	0	1	1
HO20191118task0003_V4_19_Stim1_Stim2	single	31	39	41	37	48	51	51	41	43	43	34	40	46	47	63	47	52	38	48	47	52	50	52	45	42	37	55	52	47	41	50	49	36	49	41	38	39	48	50	52	25	60	47	48	42	35	40	38
HO20191118task0003_V4_19_Stim1_Stim3	single	59	46	46	37	43	49	48	54	56	52	45	39	43	42	52	46	39	43	45	60	39	51	47	57	39	35	59	42	45	39	43	48	50	38	38	43	45	32	43	38	60	47	60	52	33	52	56	44
HO20191118task0003_V4_20_Stim1_Stim3	intermediate	0	0	0	2	0	1	0	0	0	0	1	0	3	0	0	0	0	2	0	0	0	0	0	0	2	0	0	1	0	1	0	1	0	0	0	0	0	1	0	0	0	1	0	0	2	0	3	1
HO20191118task0003_V4_23_Stim1_Stim2	mixture	30	34	36	27	30	25	22	20	18	25	18	26	29	17	27	22	26	21	27	27	26	31	28	14	31	29	21	34	24	31	13	32	28	42	16	24	25	29	23	16	25	22	24	24	26	36	22	25
HO20191118task0003_V4_23_Stim1_Stim3	mixture	35	30	37	18	30	28	25	28	30	30	24	22	29	23	25	26	27	22	40	22	24	16	32	18	27	26	18	28	19	27	26	24	21	23	16	25	28	34	18	29	24	22	19	15	12	24	19	16
HO20191118task0003_V4_24_Stim1_Stim2	outside	0	0	NaN	0	0	0	0	0	0	0	0	0	0	0	0	0	0	0	0	0	0	0	0	0	0	0	0	0	0	0	0	0	NaN	0	0	0	0	0	0	0	0	0	0	0	0	0	0	0
HO20191118task0003_V4_24_Stim1_Stim3	outside	NaN	0	0	0	0	0	0	NaN	NaN	0	0	0	0	0	0	0	0	0	0	0	0	0	0	0	0	0	0	0	0	0	0	0	0	0	0	0	0	0	0	0	0	0	0	0	0	0	0	0
HO20191118task0003_V4_29_Stim1_Stim2	single	17	16	18	18	16	18	19	10	9	8	17	8	19	19	13	9	11	13	12	7	13	8	12	11	6	7	13	12	7	11	13	15	9	12	7	13	13	13	13	14	8	14	11	12	13	13	9	15
HO20191118task0003_V4_29_Stim1_Stim3	single	28	26	22	26	18	25	21	21	21	25	27	18	25	12	22	15	22	20	17	17	20	17	23	22	21	20	22	28	17	16	22	21	21	19	NaN	23	22	19	14	19	27	23	20	23	17	22	19	20
HO20191118task0003_V4_29_Stim2_Stim3	single	28	26	22	26	18	25	21	21	21	25	27	18	25	12	22	15	22	20	17	17	20	17	23	22	21	20	22	28	17	16	22	21	21	19	NaN	23	22	19	14	19	27	23	20	23	17	22	19	20
HO20191118task0003_V4_3_Stim2_Stim3	single	18	13	18	17	16	18	13	9	16	17	15	13	9	14	17	16	18	22	11	16	14	9	9	7	15	16	10	10	13	15	11	14	12	11	10	14	16	13	18	15	NaN	12	14	11	13	15	15	17
HO20191118task0003_V4_30_Stim1_Stim2	intermediate	11	11	12	8	15	25	21	19	16	12	14	13	15	23	12	21	21	16	16	13	13	12	21	20	20	13	12	13	20	7	15	15	14	18	19	12	12	7	5	9	20	6	17	17	13	8	10	16
HO20191118task0003_V4_30_Stim1_Stim3	intermediate	20	19	20	15	22	35	15	28	29	12	30	27	18	29	18	23	14	16	28	28	14	12	15	10	16	19	12	26	14	22	12	8	21	19	15	19	16	12	11	21	19	11	16	31	12	8	13	26
HO20191118task0003_V4_31_Stim1_Stim2	single	19	27	27	24	10	22	13	13	12	22	12	15	11	20	7	18	17	20	14	16	9	13	12	13	15	17	17	10	16	22	15	17	8	28	16	20	14	17	14	15	14	9	13	7	9	12	16	17
HO20191118task0003_V4_31_Stim1_Stim3	single	29	34	26	36	36	35	25	34	35	25	37	31	27	28	29	33	27	29	26	43	21	31	34	28	26	31	36	31	23	19	27	24	24	34	31	22	26	34	15	20	28	24	21	26	34	23	27	25
HO20191118task0003_V4_31_Stim2_Stim3	single	29	34	26	36	36	35	25	34	35	25	37	31	27	28	29	33	27	29	26	43	21	31	34	28	26	31	36	31	23	19	27	24	24	34	31	22	26	34	15	20	28	24	21	26	34	23	27	25
HO20191118task0003_V4_33_Stim1_Stim2	single	14	11	21	9	9	16	16	8	6	13	10	7	8	16	13	11	11	12	14	7	7	16	10	16	15	12	11	8	8	14	19	12	14	18	7	19	9	7	6	5	12	16	10	12	14	17	13	18
HO20191118task0003_V4_33_Stim2_Stim3	single	12	16	12	17	20	12	11	20	18	12	16	19	11	15	19	18	11	17	15	15	9	10	12	9	9	14	16	16	14	8	11	17	9	12	8	9	15	7	14	18	5	9	11	20	11	8	12	10
HO20191118task0003_V4_35_Stim1_Stim2	intermediate	20	25	18	18	16	28	16	19	15	10	17	12	15	30	16	14	17	20	17	17	15	18	7	13	16	16	12	12	14	18	20	15	12	23	8	21	8	16	5	9	10	9	15	14	20	11	16	14
HO20191118task0003_V4_35_Stim1_Stim3	intermediate	37	35	50	41	44	49	40	60	48	51	53	54	49	45	45	41	49	47	58	40	46	48	39	47	36	58	42	42	33	37	40	32	40	56	35	44	38	41	39	45	43	28	35	40	35	35	48	43
HO20191118task0003_V4_35_Stim2_Stim3	intermediate	37	35	50	41	44	49	40	60	48	51	53	54	49	45	45	41	49	47	58	40	46	48	39	47	36	58	42	42	33	37	40	32	40	56	35	44	38	41	39	45	43	28	35	40	35	35	48	43
HO20191118task0003_V4_36_Stim1_Stim2	single	0	0	0	0	0	0	0	0	0	0	0	0	0	0	0	0	0	0	0	0	0	0	0	0	0	0	0	0	0	0	0	0	0	0	0	0	0	0	0	0	0	0	0	0	0	0	0	0
HO20191118task0003_V4_36_Stim1_Stim3	single	0	0	0	0	0	0	1	1	0	0	0	1	0	0	0	1	0	0	1	0	1	0	0	0	1	0	0	NaN	0	0	0	0	1	0	0	0	1	1	0	0	0	0	0	0	1	0	2	0
HO20191118task0003_V4_36_Stim2_Stim3	single	0	0	0	0	0	0	1	1	0	0	0	1	0	0	0	1	0	0	1	0	1	0	0	0	1	0	0	NaN	0	0	0	0	1	0	0	0	1	1	0	0	0	0	0	0	1	0	2	0
HO20191118task0003_V4_5_Stim1_Stim2	mixture	21	16	20	27	32	18	48	36	NaN	21	26	18	18	24	29	15	38	37	30	31	30	15	18	15	11	21	11	16	14	15	37	26	8	12	14	15	27	20	49	28	11	12	9	18	13	24	19	9
HO20191118task0003_V4_50_Stim1_Stim2	intermediate	30	27	34	33	34	26	44	36	37	45	30	38	32	30	33	35	44	28	36	39	42	35	33	47	41	43	42	32	38	31	38	43	36	30	41	21	34	38	44	29	29	22	44	34	38	37	34	38
HO20191118task0003_V4_50_Stim1_Stim3	intermediate	58	41	50	38	48	52	45	38	38	48	44	38	48	43	42	46	50	38	42	48	41	35	56	45	43	47	39	40	33	45	53	40	41	47	47	46	54	37	38	41	44	33	29	35	26	43	56	43
HO20191118task0003_V4_50_Stim2_Stim3	intermediate	58	41	50	38	48	52	45	38	38	48	44	38	48	43	42	46	50	38	42	48	41	35	56	45	43	47	39	40	33	45	53	40	41	47	47	46	54	37	38	41	44	33	29	35	26	43	56	43
HO20191118task0003_V4_51_Stim1_Stim2	mixture	0	0	0	0	0	0	0	0	0	0	0	0	0	0	0	0	0	0	0	0	0	0	0	0	0	0	0	0	0	0	0	0	0	0	0	0	0	0	0	0	0	0	0	0	0	0	0	0
HO20191118task0003_V4_51_Stim1_Stim3	mixture	0	0	0	0	0	0	0	0	0	0	0	0	0	0	0	NaN	0	0	0	0	0	0	0	0	0	0	0	0	0	0	0	0	0	0	0	0	0	0	0	0	0	0	0	0	0	0	0	0
HO20191118task0004_V4_11_Stim1_Stim3	intermediate	38	51	37	42	44	49	44	31	35	42	51	27	35	44	30	34	31	35	26	41	30	40	36	36	37	44	40	43	26	39	32	35	37	29	33	45	23	32	42	28	29	30	37	31	31	41	36	20
HO20191118task0004_V4_11_Stim2_Stim3	intermediate	38	51	37	42	44	49	44	31	35	42	51	27	35	44	30	34	31	35	26	41	30	40	36	36	37	44	40	43	26	39	32	35	37	29	33	45	23	32	42	28	29	30	37	31	31	41	36	20
HO20191118task0004_V4_14_Stim1_Stim2	single	0	0	0	1	0	0	0	0	3	0	0	2	0	0	3	0	0	0	0	0	0	0	0	0	0	1	0	0	0	0	0	1	0	0	0	3	0	4	2	0	0	0	0	NaN	NaN	6	0	0
HO20191118task0004_V4_14_Stim1_Stim3	single	0	1	0	0	0	0	1	0	2	1	0	0	0	0	0	1	0	0	0	0	1	0	0	0	0	1	0	1	0	0	0	0	0	1	0	0	0	2	0	0	0	0	1	0	2	NaN	1	0
HO20191118task0004_V4_15_Stim1_Stim2	intermediate	11	8	11	9	12	13	5	10	16	8	15	8	15	8	12	11	10	15	11	11	8	10	8	14	13	14	18	7	17	20	17	17	13	12	8	7	13	14	11	14	9	10	18	15	12	13	7	21
HO20191118task0004_V4_15_Stim1_Stim3	intermediate	11	15	9	14	21	13	14	16	17	12	19	8	17	13	10	9	10	13	9	15	8	14	11	10	10	10	14	15	16	14	13	16	13	15	17	12	15	17	21	15	11	13	17	17	13	14	23	8
HO20191118task0004_V4_16_Stim1_Stim2	intermediate	0	0	0	0	0	0	0	0	0	0	0	0	0	0	0	0	NaN	0	0	0	0	0	0	0	0	0	0	0	0	0	0	0	0	0	0	0	0	0	NaN	0	0	0	0	0	0	0	0	0
HO20191118task0004_V4_16_Stim1_Stim3	intermediate	0	0	0	0	0	0	0	0	0	0	0	0	0	0	0	0	0	0	0	0	0	0	0	0	0	0	0	0	0	0	0	0	0	0	0	0	0	0	0	0	0	0	0	0	0	0	0	0
HO20191118task0004_V4_18_Stim1_Stim2	mixture	0	0	0	1	0	0	0	0	3	0	0	2	0	1	5	0	0	0	1	0	0	0	0	0	0	4	1	0	0	0	2	4	0	0	0	5	3	5	2	1	0	0	1	5	NaN	3	0	0
HO20191118task0004_V4_19_Stim1_Stim2	single	43	48	32	43	43	48	53	46	39	40	35	32	39	45	42	41	31	35	39	44	37	40	57	29	41	22	33	42	36	48	37	30	30	50	25	31	31	37	43	33	40	29	51	36	28	43	26	47
HO20191118task0004_V4_19_Stim1_Stim3	single	63	49	51	44	56	45	57	45	47	36	57	48	55	57	27	46	33	59	45	38	33	46	43	33	53	40	51	45	36	38	46	43	58	44	42	38	47	44	45	50	49	57	43	35	49	35	43	27
HO20191118task0004_V4_19_Stim2_Stim3	single	63	49	51	44	56	45	57	45	47	36	57	48	55	57	27	46	33	59	45	38	33	46	43	33	53	40	51	45	36	38	46	43	58	44	42	38	47	44	45	50	49	57	43	35	49	35	43	27
HO20191118task0004_V4_2_Stim1_Stim2	mixture	0	0	0	1	0	0	0	0	3	0	0	2	0	0	3	0	0	0	0	0	0	0	0	0	0	2	0	0	0	0	0	1	0	0	0	2	2	3	1	0	0	0	0	5	NaN	5	0	0
HO20191118task0004_V4_23_Stim1_Stim2	mixture	NaN	33	20	16	17	33	33	18	32	24	21	13	37	26	14	23	25	19	26	21	21	23	32	29	35	12	21	25	19	23	13	16	31	25	10	15	18	24	27	30	10	20	25	18	23	19	16	20
HO20191118task0004_V4_23_Stim1_Stim3	mixture	40	35	27	10	23	26	27	23	24	24	34	13	23	18	13	16	25	16	23	26	17	21	12	18	24	37	19	19	24	20	21	36	29	23	18	17	27	25	14	26	16	26	24	17	11	25	26	7
HO20191118task0004_V4_26_Stim1_Stim2	mixture	0	0	0	0	0	0	0	0	4	0	0	1	0	0	4	0	0	0	1	0	0	0	0	0	0	4	0	0	0	0	0	3	0	0	0	4	3	4	2	0	0	0	2	0	1	1	0	0
HO20191118task0004_V4_27_Stim1_Stim2	single	0	0	0	0	0	0	0	0	0	0	0	1	0	0	0	0	0	0	0	1	0	0	0	0	0	0	0	0	0	0	0	0	0	0	0	0	1	0	0	1	0	0	0	0	0	0	0	0
HO20191118task0004_V4_27_Stim1_Stim3	single	0	0	0	0	0	0	0	0	0	0	0	0	0	0	0	0	0	0	0	0	0	0	0	0	0	0	0	0	0	0	0	0	0	0	0	0	0	0	0	0	0	0	0	0	0	0	0	0
HO20191118task0004_V4_28_Stim1_Stim2	single	13	21	26	22	23	16	17	18	21	10	18	23	25	18	18	19	26	13	16	18	25	22	17	19	18	15	20	18	16	23	25	15	24	19	18	17	22	25	20	21	26	16	20	15	15	24	17	20
HO20191118task0004_V4_29_Stim1_Stim2	intermediate	15	12	11	19	7	16	8	15	10	10	15	11	11	12	11	12	9	16	7	7	9	11	13	13	15	18	10	9	13	11	7	11	11	15	16	16	14	9	10	10	13	12	12	10	13	11	10	NaN
HO20191118task0004_V4_29_Stim2_Stim3	intermediate	21	19	25	12	18	19	21	11	28	15	10	19	12	19	16	23	13	19	21	15	21	18	21	9	12	18	24	19	13	21	21	13	14	20	19	15	20	NaN	19	16	14	22	20	22	18	17	24	21
HO20191118task0004_V4_30_Stim1_Stim2	single	11	7	11	21	19	26	16	10	16	15	11	11	17	12	30	12	14	14	17	13	11	19	22	18	28	16	17	24	12	27	20	15	19	33	12	23	24	24	21	19	24	14	22	10	12	13	15	28
HO20191118task0004_V4_30_Stim1_Stim3	single	16	23	10	20	17	23	35	18	37	23	22	12	26	19	17	18	32	17	24	17	14	28	5	23	13	25	20	19	25	19	23	24	18	15	24	17	9	21	12	19	14	14	29	20	13	16	20	12
HO20191118task0004_V4_31_Stim1_Stim2	mixture	25	14	13	19	7	23	10	17	18	22	13	12	10	10	25	20	19	18	12	13	10	19	20	11	19	17	19	11	16	14	7	20	15	25	19	11	14	12	18	14	9	14	20	16	23	10	13	26
HO20191118task0004_V4_31_Stim2_Stim3	mixture	48	30	41	30	18	23	46	21	42	28	28	25	32	19	21	22	29	22	24	23	20	45	41	28	15	16	40	25	17	26	20	30	21	25	33	21	23	23	15	26	24	23	30	27	14	21	22	26
HO20191118task0004_V4_33_Stim1_Stim2	mixture	11	15	11	13	5	15	8	11	19	12	10	13	6	13	19	20	14	11	9	8	4	6	13	21	21	10	11	5	10	12	2	15	13	17	6	18	8	17	10	7	11	10	14	10	8	7	13	12
HO20191118task0004_V4_33_Stim1_Stim3	mixture	12	14	15	12	14	11	19	18	20	13	12	11	19	14	17	15	23	12	11	6	17	18	9	12	9	14	21	17	11	9	5	18	9	7	11	12	10	10	16	17	12	4	13	14	7	17	12	10
HO20191118task0004_V4_33_Stim2_Stim3	mixture	12	14	15	12	14	11	19	18	20	13	12	11	19	14	17	15	23	12	11	6	17	18	9	12	9	14	21	17	11	9	5	18	9	7	11	12	10	10	16	17	12	4	13	14	7	17	12	10
HO20191118task0004_V4_35_Stim1_Stim2	intermediate	19	19	20	27	10	29	16	12	20	15	16	8	11	16	27	25	21	17	24	11	12	12	22	18	18	17	18	9	21	17	15	30	17	34	13	17	25	17	19	18	17	18	18	18	28	12	14	25
HO20191118task0004_V4_35_Stim1_Stim3	intermediate	36	40	32	35	37	41	48	44	48	38	40	34	37	31	30	33	49	31	29	34	27	NaN	24	45	30	40	32	27	32	34	44	39	37	19	28	32	21	23	29	29	30	48	38	29	27	26	27	35
HO20191118task0004_V4_35_Stim2_Stim3	intermediate	36	40	32	35	37	41	48	44	48	38	40	34	37	31	30	33	49	31	29	34	27	NaN	24	45	30	40	32	27	32	34	44	39	37	19	28	32	21	23	29	29	30	48	38	29	27	26	27	35
HO20191118task0004_V4_50_Stim1_Stim2	single	50	49	42	41	33	33	39	47	38	30	50	23	42	43	36	37	39	35	49	38	32	37	38	36	30	41	44	33	45	33	42	28	35	38	34	39	25	42	41	40	39	31	35	41	47	40	35	31
HO20191118task0004_V4_50_Stim1_Stim3	single	39	35	23	27	40	46	25	37	42	25	23	25	39	25	26	27	30	27	30	27	22	36	31	32	29	24	41	35	26	29	33	35	30	35	32	25	32	34	38	25	34	46	39	37	38	29	38	32
HO20191118task0004_V4_50_Stim2_Stim3	single	39	35	23	27	40	46	25	37	42	25	23	25	39	25	26	27	30	27	30	27	22	36	31	32	29	24	41	35	26	29	33	35	30	35	32	25	32	34	38	25	34	46	39	37	38	29	38	32
HO20191118task0004_V4_8_Stim2_Stim3	outside	0	NaN	NaN	0	1	0	NaN	0	0	0	1	0	0	0	0	0	0	0	0	0	0	0	0	0	0	0	0	0	0	0	0	0	0	0	0	0	0	0	0	0	0	1	0	0	0	0	0	0
[truncated: 88 more columns]
