# Supplementary material for: Coordinated multiplexing of information about separate objects in visual cortex
Source: eLife. 2022 Nov 29;11:e76452. doi: 10.7554/eLife.76452 (PMC9708082; doi:10.7554/eLife.76452)
Supplement: Source data 1. — The file and folder names are informative regarding which analyses they relate to. Some analyses are based on multiple runs of the modeling code, with slight variations due to the probabilistic nature of the analysis. [file elife-76452-data1.zip › SourceData2022/correlations_considering_latency/Cohen3_adjacent_V4_50_250_bw20_alpha_selected_origpoi-ABspikes-correlations-sameordiff.csv]

exp_title	cell1	cell1_type	cell2	cell2_type	correlation	pvalue	comparison	first_pref	second_pref
BA20191111gabors0002_V4_Stim1_Stim2	39	single	43	outside	0.080821	0.3842905	1	2	2
BA20191111gabors0002_V4_Stim1_Stim2	39	single	44	single	-0.025537	0.7846182	1	2	2
BA20191111gabors0002_V4_Stim1_Stim2	39	single	45	single	0.076477	0.4104447	2	2	1
BA20191111gabors0002_V4_Stim1_Stim2	39	single	49	single	0.077	0.4092784	1	2	2
BA20191111gabors0002_V4_Stim1_Stim2	39	single	5	single	-0.034748	0.7087367	2	2	1
BA20191111gabors0002_V4_Stim1_Stim2	39	single	50	single	0.057115	0.5407621	1	2	2
BA20191111gabors0002_V4_Stim1_Stim2	39	single	51	intermediate	0.287124	0.001619217	1	2	2
BA20191111gabors0002_V4_Stim1_Stim2	39	single	53	intermediate	0.022151	0.8118096	1	2	2
BA20191111gabors0002_V4_Stim1_Stim2	39	single	54	single	0.189112	0.04027068	2	2	1
BA20191111gabors0002_V4_Stim1_Stim2	39	single	62	intermediate	0.008308	0.9291627	1	2	2
BA20191111gabors0002_V4_Stim1_Stim2	39	single	63	intermediate	-0.025605	0.7840574	1	2	2
BA20191111gabors0002_V4_Stim1_Stim2	39	single	64	single	0.046204	0.6193127	1	2	2
BA20191111gabors0002_V4_Stim1_Stim2	43	outside	44	single	-0.257722	0.004839331	1	2	2
BA20191111gabors0002_V4_Stim1_Stim2	43	outside	45	single	0.001499	0.9870869	2	2	1
BA20191111gabors0002_V4_Stim1_Stim2	43	outside	49	single	0.117487	0.2051405	1	2	2
BA20191111gabors0002_V4_Stim1_Stim2	43	outside	5	single	0.224915	0.0139236	2	2	1
BA20191111gabors0002_V4_Stim1_Stim2	43	outside	50	single	0.164581	0.0749219	1	2	2
BA20191111gabors0002_V4_Stim1_Stim2	43	outside	51	intermediate	-0.189078	0.04030757	1	2	2
BA20191111gabors0002_V4_Stim1_Stim2	43	outside	53	intermediate	0.214073	0.01939879	1	2	2
BA20191111gabors0002_V4_Stim1_Stim2	43	outside	54	single	0.080265	0.3855338	2	2	1
BA20191111gabors0002_V4_Stim1_Stim2	43	outside	62	intermediate	0.320992	0.0003940935	1	2	2
BA20191111gabors0002_V4_Stim1_Stim2	43	outside	63	intermediate	-0.065819	0.4788635	1	2	2
BA20191111gabors0002_V4_Stim1_Stim2	43	outside	64	single	-0.005139	0.9557633	1	2	2
BA20191111gabors0002_V4_Stim1_Stim2	44	single	45	single	-0.065478	0.4811497	2	2	1
BA20191111gabors0002_V4_Stim1_Stim2	44	single	49	single	-0.104605	0.2616882	1	2	2
BA20191111gabors0002_V4_Stim1_Stim2	44	single	5	single	-0.099222	0.2850709	2	2	1
BA20191111gabors0002_V4_Stim1_Stim2	44	single	50	single	0.012016	0.8976865	1	2	2
BA20191111gabors0002_V4_Stim1_Stim2	44	single	51	intermediate	0.124916	0.1796175	1	2	2
BA20191111gabors0002_V4_Stim1_Stim2	44	single	53	intermediate	-0.157994	0.08749954	1	2	2
BA20191111gabors0002_V4_Stim1_Stim2	44	single	54	single	0.119914	0.1958698	2	2	1
BA20191111gabors0002_V4_Stim1_Stim2	44	single	62	intermediate	-0.167332	0.07134527	1	2	2
BA20191111gabors0002_V4_Stim1_Stim2	44	single	63	intermediate	0.086834	0.3518902	1	2	2
BA20191111gabors0002_V4_Stim1_Stim2	44	single	64	single	-0.096621	0.2979531	1	2	2
BA20191111gabors0002_V4_Stim1_Stim2	45	single	49	single	0.041353	0.6565996	2	1	2
BA20191111gabors0002_V4_Stim1_Stim2	45	single	5	single	0.019047	0.8370971	1	1	1
BA20191111gabors0002_V4_Stim1_Stim2	45	single	50	single	0.035399	0.7035344	2	1	2
BA20191111gabors0002_V4_Stim1_Stim2	45	single	51	intermediate	0.189847	0.03948658	2	1	2
BA20191111gabors0002_V4_Stim1_Stim2	45	single	53	intermediate	0.024248	0.7935063	2	1	2
BA20191111gabors0002_V4_Stim1_Stim2	45	single	54	single	0.172194	0.06112332	1	1	1
BA20191111gabors0002_V4_Stim1_Stim2	45	single	62	intermediate	-0.006435	0.9448663	2	1	2
BA20191111gabors0002_V4_Stim1_Stim2	45	single	63	intermediate	0.040659	0.6620005	2	1	2
BA20191111gabors0002_V4_Stim1_Stim2	45	single	64	single	-0.057017	0.5379519	2	1	2
BA20191111gabors0002_V4_Stim1_Stim2	49	single	5	single	0.15003	0.1048911	2	2	1
BA20191111gabors0002_V4_Stim1_Stim2	49	single	50	single	0.079247	0.395704	1	2	2
BA20191111gabors0002_V4_Stim1_Stim2	49	single	51	intermediate	-0.039524	0.6722307	1	2	2
BA20191111gabors0002_V4_Stim1_Stim2	49	single	53	intermediate	0.116555	0.2087837	1	2	2
BA20191111gabors0002_V4_Stim1_Stim2	49	single	54	single	0.084065	0.3654299	2	2	1
BA20191111gabors0002_V4_Stim1_Stim2	49	single	62	intermediate	0.247548	0.007125821	1	2	2
BA20191111gabors0002_V4_Stim1_Stim2	49	single	63	intermediate	0.084145	0.3670589	1	2	2
BA20191111gabors0002_V4_Stim1_Stim2	49	single	64	single	0.269511	0.003164533	1	2	2
BA20191111gabors0002_V4_Stim1_Stim2	5	single	50	single	0.227374	0.01328098	2	1	2
BA20191111gabors0002_V4_Stim1_Stim2	5	single	51	intermediate	0.062275	0.5029057	2	1	2
BA20191111gabors0002_V4_Stim1_Stim2	5	single	53	intermediate	0.075574	0.4139937	2	1	2
BA20191111gabors0002_V4_Stim1_Stim2	5	single	54	single	0.130062	0.1585886	1	1	1
BA20191111gabors0002_V4_Stim1_Stim2	5	single	62	intermediate	0.239374	0.009036885	2	1	2
BA20191111gabors0002_V4_Stim1_Stim2	5	single	63	intermediate	-0.119375	0.1979031	2	1	2
BA20191111gabors0002_V4_Stim1_Stim2	5	single	64	single	0.30422	0.0007690229	2	1	2
BA20191111gabors0002_V4_Stim1_Stim2	50	single	51	intermediate	0.092699	0.3201875	1	2	2
BA20191111gabors0002_V4_Stim1_Stim2	50	single	53	intermediate	0.066323	0.4754928	1	2	2
BA20191111gabors0002_V4_Stim1_Stim2	50	single	54	single	0.070716	0.4466906	2	2	1
BA20191111gabors0002_V4_Stim1_Stim2	50	single	62	intermediate	0.049798	0.5938997	1	2	2
BA20191111gabors0002_V4_Stim1_Stim2	50	single	63	intermediate	-0.132297	0.1550533	1	2	2
BA20191111gabors0002_V4_Stim1_Stim2	50	single	64	single	0.043932	0.6366649	1	2	2
BA20191111gabors0002_V4_Stim1_Stim2	51	intermediate	53	intermediate	0.035833	0.7000731	1	2	2
BA20191111gabors0002_V4_Stim1_Stim2	51	intermediate	54	single	0.014875	0.8729795	2	2	1
BA20191111gabors0002_V4_Stim1_Stim2	51	intermediate	62	intermediate	0.09889	0.2887933	1	2	2
BA20191111gabors0002_V4_Stim1_Stim2	51	intermediate	63	intermediate	-0.030426	0.7446903	1	2	2
BA20191111gabors0002_V4_Stim1_Stim2	51	intermediate	64	single	0.014265	0.878153	1	2	2
BA20191111gabors0002_V4_Stim1_Stim2	53	intermediate	54	single	-0.150024	0.103413	2	2	1
BA20191111gabors0002_V4_Stim1_Stim2	53	intermediate	62	intermediate	0.239833	0.008901393	1	2	2
BA20191111gabors0002_V4_Stim1_Stim2	53	intermediate	63	intermediate	0.009672	0.9172065	1	2	2
BA20191111gabors0002_V4_Stim1_Stim2	53	intermediate	64	single	0.000287	0.9975312	1	2	2
BA20191111gabors0002_V4_Stim1_Stim2	54	single	62	intermediate	0.123247	0.1836423	2	1	2
BA20191111gabors0002_V4_Stim1_Stim2	54	single	63	intermediate	-0.050775	0.5850369	2	1	2
BA20191111gabors0002_V4_Stim1_Stim2	54	single	64	single	0.119677	0.1948349	2	1	2
BA20191111gabors0002_V4_Stim1_Stim2	62	intermediate	63	intermediate	-0.06307	0.4993248	1	2	2
BA20191111gabors0002_V4_Stim1_Stim2	62	intermediate	64	single	0.133662	0.1490294	1	2	2
BA20191111gabors0002_V4_Stim1_Stim2	63	intermediate	64	single	-0.061525	0.5080705	1	2	2
BA20191111gabors0002_V4_Stim1_Stim3	2	intermediate	3	single	-0.07682	0.4186709	1	1	1
BA20191111gabors0002_V4_Stim1_Stim3	2	intermediate	41	outside	0.05624	0.5522892	2	1	2
BA20191111gabors0002_V4_Stim1_Stim3	2	intermediate	42	single	-0.206624	0.02956928	2	1	2
BA20191111gabors0002_V4_Stim1_Stim3	2	intermediate	45	single	0.132487	0.1581041	1	1	1
BA20191111gabors0002_V4_Stim1_Stim3	2	intermediate	49	single	0.026894	0.7773627	2	1	2
BA20191111gabors0002_V4_Stim1_Stim3	2	intermediate	51	intermediate	0.038623	0.6832841	2	1	2
BA20191111gabors0002_V4_Stim1_Stim3	2	intermediate	59	single	0.114942	0.2212503	2	1	2
BA20191111gabors0002_V4_Stim1_Stim3	2	intermediate	61	intermediate	-0.169283	0.07570644	1	1	1
BA20191111gabors0002_V4_Stim1_Stim3	3	single	41	outside	0.106268	0.2626053	2	1	2
BA20191111gabors0002_V4_Stim1_Stim3	3	single	42	single	-0.006018	0.9502486	2	1	2
BA20191111gabors0002_V4_Stim1_Stim3	3	single	45	single	0.17129	0.06842312	1	1	1
BA20191111gabors0002_V4_Stim1_Stim3	3	single	49	single	0.23016	0.0146332	2	1	2
BA20191111gabors0002_V4_Stim1_Stim3	3	single	51	intermediate	0.17374	0.06571411	2	1	2
BA20191111gabors0002_V4_Stim1_Stim3	3	single	59	single	0.324604	0.0004258289	2	1	2
BA20191111gabors0002_V4_Stim1_Stim3	3	single	61	intermediate	-0.111094	0.2479132	1	1	1
BA20191111gabors0002_V4_Stim1_Stim3	41	outside	42	single	0.10656	0.2656471	1	2	2
BA20191111gabors0002_V4_Stim1_Stim3	41	outside	45	single	0.148222	0.113904	2	2	1
BA20191111gabors0002_V4_Stim1_Stim3	41	outside	49	single	0.211154	0.02476718	1	2	2
BA20191111gabors0002_V4_Stim1_Stim3	41	outside	51	intermediate	0.128623	0.1726122	1	2	2
BA20191111gabors0002_V4_Stim1_Stim3	41	outside	59	single	0.055041	0.5590562	1	2	2
BA20191111gabors0002_V4_Stim1_Stim3	41	outside	61	intermediate	-0.176354	0.06409527	2	2	1
BA20191111gabors0002_V4_Stim1_Stim3	42	single	45	single	-0.028233	0.7676139	2	2	1
BA20191111gabors0002_V4_Stim1_Stim3	42	single	49	single	-0.08107	0.3998217	1	2	2
BA20191111gabors0002_V4_Stim1_Stim3	42	single	51	intermediate	0.127646	0.1798508	1	2	2
BA20191111gabors0002_V4_Stim1_Stim3	42	single	59	single	0.0433	0.6503202	1	2	2
BA20191111gabors0002_V4_Stim1_Stim3	42	single	61	intermediate	0.014218	0.8838848	2	2	1
BA20191111gabors0002_V4_Stim1_Stim3	45	single	49	single	0.162158	0.08475919	2	1	2
BA20191111gabors0002_V4_Stim1_Stim3	45	single	51	intermediate	-0.003797	0.9678735	2	1	2
BA20191111gabors0002_V4_Stim1_Stim3	45	single	59	single	0.201257	0.03028499	2	1	2
BA20191111gabors0002_V4_Stim1_Stim3	45	single	61	intermediate	-0.055413	0.5617074	1	1	1
BA20191111gabors0002_V4_Stim1_Stim3	49	single	51	intermediate	0.092225	0.3312812	1	2	2
BA20191111gabors0002_V4_Stim1_Stim3	49	single	59	single	0.037114	0.6950285	1	2	2
BA20191111gabors0002_V4_Stim1_Stim3	49	single	61	intermediate	-0.014404	0.8812718	2	2	1
BA20191111gabors0002_V4_Stim1_Stim3	51	intermediate	59	single	-0.014109	0.8810331	1	2	2
BA20191111gabors0002_V4_Stim1_Stim3	51	intermediate	61	intermediate	-0.048231	0.6151883	2	2	1
BA20191111gabors0002_V4_Stim1_Stim3	59	single	61	intermediate	-0.214375	0.02322351	2	2	1
BA20191111gabors0002_V4_Stim2_Stim3	3	single	39	single	0.243673	0.008392186	1	1	1
BA20191111gabors0002_V4_Stim2_Stim3	3	single	41	outside	0.173915	0.06188936	2	1	2
BA20191111gabors0002_V4_Stim2_Stim3	3	single	42	single	0.114996	0.2230977	2	1	2
BA20191111gabors0002_V4_Stim2_Stim3	3	single	43	outside	0.364747	6.1308e-05	1	1	1
BA20191111gabors0002_V4_Stim2_Stim3	3	single	44	single	-0.061607	0.5112014	1	1	1
BA20191111gabors0002_V4_Stim2_Stim3	3	single	45	single	0.205995	0.02719813	2	1	2
BA20191111gabors0002_V4_Stim2_Stim3	3	single	49	single	0.353265	0.0001003425	1	1	1
BA20191111gabors0002_V4_Stim2_Stim3	3	single	50	single	0.120948	0.19591	1	1	1
BA20191111gabors0002_V4_Stim2_Stim3	3	single	53	intermediate	-0.000869	0.9926162	1	1	1
BA20191111gabors0002_V4_Stim2_Stim3	3	single	54	single	-0.050155	0.5961496	2	1	2
BA20191111gabors0002_V4_Stim2_Stim3	3	single	58	intermediate	0.03223	0.7323937	2	1	2
BA20191111gabors0002_V4_Stim2_Stim3	39	single	41	outside	-0.055245	0.5558526	2	1	2
BA20191111gabors0002_V4_Stim2_Stim3	39	single	42	single	-0.111016	0.2396337	2	1	2
BA20191111gabors0002_V4_Stim2_Stim3	39	single	43	outside	0.033244	0.7243064	1	1	1
BA20191111gabors0002_V4_Stim2_Stim3	39	single	44	single	-0.079864	0.3940974	1	1	1
BA20191111gabors0002_V4_Stim2_Stim3	39	single	45	single	0.146315	0.1186834	2	1	2
BA20191111gabors0002_V4_Stim2_Stim3	39	single	49	single	0.174445	0.06108612	1	1	1
BA20191111gabors0002_V4_Stim2_Stim3	39	single	50	single	0.131822	0.1583776	1	1	1
BA20191111gabors0002_V4_Stim2_Stim3	39	single	53	intermediate	0.126671	0.1754259	1	1	1
BA20191111gabors0002_V4_Stim2_Stim3	39	single	54	single	0.005088	0.9571544	2	1	2
BA20191111gabors0002_V4_Stim2_Stim3	39	single	58	intermediate	0.046386	0.6225294	2	1	2
BA20191111gabors0002_V4_Stim2_Stim3	41	outside	42	single	0.326024	0.0004003595	1	2	2
BA20191111gabors0002_V4_Stim2_Stim3	41	outside	43	outside	0.164622	0.0787291	2	2	1
BA20191111gabors0002_V4_Stim2_Stim3	41	outside	44	single	-0.062179	0.507281	2	2	1
BA20191111gabors0002_V4_Stim2_Stim3	41	outside	45	single	0.302448	0.001018902	1	2	2
BA20191111gabors0002_V4_Stim2_Stim3	41	outside	49	single	0.138707	0.1375617	2	2	1
BA20191111gabors0002_V4_Stim2_Stim3	41	outside	50	single	0.009863	0.9163134	2	2	1
BA20191111gabors0002_V4_Stim2_Stim3	41	outside	53	intermediate	0.009044	0.9232429	2	2	1
BA20191111gabors0002_V4_Stim2_Stim3	41	outside	54	single	0.168923	0.07238851	1	2	2
BA20191111gabors0002_V4_Stim2_Stim3	41	outside	58	intermediate	0.057725	0.5400204	1	2	2
BA20191111gabors0002_V4_Stim2_Stim3	42	single	43	outside	0.100143	0.2912656	2	2	1
BA20191111gabors0002_V4_Stim2_Stim3	42	single	44	single	0.121119	0.1992545	2	2	1
BA20191111gabors0002_V4_Stim2_Stim3	42	single	45	single	0.027755	0.7704313	1	2	2
BA20191111gabors0002_V4_Stim2_Stim3	42	single	49	single	0.11995	0.2036584	2	2	1
BA20191111gabors0002_V4_Stim2_Stim3	42	single	50	single	-0.130365	0.1668227	2	2	1
BA20191111gabors0002_V4_Stim2_Stim3	42	single	53	intermediate	-0.093057	0.3247405	2	2	1
BA20191111gabors0002_V4_Stim2_Stim3	42	single	54	single	-0.007098	0.9407878	1	2	2
BA20191111gabors0002_V4_Stim2_Stim3	42	single	58	intermediate	0.191808	0.04182937	1	2	2
BA20191111gabors0002_V4_Stim2_Stim3	43	outside	44	single	-0.204924	0.02802574	1	1	1
BA20191111gabors0002_V4_Stim2_Stim3	43	outside	45	single	0.159327	0.09041163	2	1	2
BA20191111gabors0002_V4_Stim2_Stim3	43	outside	49	single	0.20555	0.02753949	1	1	1
BA20191111gabors0002_V4_Stim2_Stim3	43	outside	50	single	0.198644	0.03331995	1	1	1
BA20191111gabors0002_V4_Stim2_Stim3	43	outside	53	intermediate	0.026864	0.775651	1	1	1
BA20191111gabors0002_V4_Stim2_Stim3	43	outside	54	single	0.282275	0.002343955	2	1	2
BA20191111gabors0002_V4_Stim2_Stim3	43	outside	58	intermediate	0.209059	0.0255973	2	1	2
BA20191111gabors0002_V4_Stim2_Stim3	44	single	45	single	0.100412	0.2856391	2	1	2
BA20191111gabors0002_V4_Stim2_Stim3	44	single	49	single	0.042544	0.6502213	1	1	1
BA20191111gabors0002_V4_Stim2_Stim3	44	single	50	single	-0.073037	0.4358867	1	1	1
BA20191111gabors0002_V4_Stim2_Stim3	44	single	53	intermediate	0.004548	0.9613515	1	1	1
BA20191111gabors0002_V4_Stim2_Stim3	44	single	54	single	0.062876	0.5063102	2	1	2
BA20191111gabors0002_V4_Stim2_Stim3	44	single	58	intermediate	-0.089594	0.3409902	2	1	2
BA20191111gabors0002_V4_Stim2_Stim3	45	single	49	single	0.029702	0.752681	2	2	1
BA20191111gabors0002_V4_Stim2_Stim3	45	single	50	single	-0.101757	0.2792024	2	2	1
BA20191111gabors0002_V4_Stim2_Stim3	45	single	53	intermediate	0.214141	0.02155899	2	2	1
BA20191111gabors0002_V4_Stim2_Stim3	45	single	54	single	0.14129	0.1355085	1	2	2
BA20191111gabors0002_V4_Stim2_Stim3	45	single	58	intermediate	0.175977	0.06108743	1	2	2
BA20191111gabors0002_V4_Stim2_Stim3	49	single	50	single	0.066911	0.4754439	1	1	1
BA20191111gabors0002_V4_Stim2_Stim3	49	single	53	intermediate	0.106829	0.2537078	1	1	1
BA20191111gabors0002_V4_Stim2_Stim3	49	single	54	single	0.129722	0.168944	2	1	2
BA20191111gabors0002_V4_Stim2_Stim3	49	single	58	intermediate	0.027916	0.7671165	2	1	2
BA20191111gabors0002_V4_Stim2_Stim3	50	single	53	intermediate	-0.092683	0.3223975	1	1	1
BA20191111gabors0002_V4_Stim2_Stim3	50	single	54	single	0.010856	0.9087319	2	1	2
BA20191111gabors0002_V4_Stim2_Stim3	50	single	58	intermediate	0.027394	0.7713486	2	1	2
BA20191111gabors0002_V4_Stim2_Stim3	53	intermediate	54	single	0.045124	0.6335599	2	1	2
BA20191111gabors0002_V4_Stim2_Stim3	53	intermediate	58	intermediate	-0.00567	0.9520424	2	1	2
BA20191111gabors0002_V4_Stim2_Stim3	54	single	58	intermediate	-0.024941	0.7931559	1	2	2
BA20191111gabors0003_V4_Stim1_Stim2	2	intermediate	52	single	-0.037104	0.76563	2	1	2
BA20191111gabors0003_V4_Stim1_Stim2	2	intermediate	53	single	0.069281	0.5745304	2	1	2
BA20191111gabors0003_V4_Stim1_Stim2	2	intermediate	55	mixture	-0.077806	0.5378572	2	1	2
BA20191111gabors0003_V4_Stim1_Stim2	2	intermediate	56	single	0.098446	0.4316245	1	1	1
BA20191111gabors0003_V4_Stim1_Stim2	2	intermediate	6	intermediate	-0.257906	0.0380616	1	1	1
BA20191111gabors0003_V4_Stim1_Stim2	2	intermediate	63	mixture	0.019615	0.8748122	1	1	1
BA20191111gabors0003_V4_Stim1_Stim2	2	intermediate	64	intermediate	0.206611	0.09093973	2	1	2
BA20191111gabors0003_V4_Stim1_Stim2	2	intermediate	68	mixture	0.063766	0.6082011	2	1	2
BA20191111gabors0003_V4_Stim1_Stim2	2	intermediate	7	outside	0.102294	0.4100971	1	1	1
BA20191111gabors0003_V4_Stim1_Stim2	2	intermediate	70	outside	0.188774	0.1231445	1	1	1
BA20191111gabors0003_V4_Stim1_Stim2	2	intermediate	71	single	0.031236	0.8003731	1	1	1
BA20191111gabors0003_V4_Stim1_Stim2	52	single	53	single	0.113408	0.3608389	1	2	2
BA20191111gabors0003_V4_Stim1_Stim2	52	single	55	mixture	-0.034445	0.7853173	1	2	2
BA20191111gabors0003_V4_Stim1_Stim2	52	single	56	single	0.390589	0.0010839	2	2	1
BA20191111gabors0003_V4_Stim1_Stim2	52	single	6	intermediate	0.129072	0.3054984	2	2	1
BA20191111gabors0003_V4_Stim1_Stim2	52	single	63	mixture	0.228095	0.06338903	2	2	1
BA20191111gabors0003_V4_Stim1_Stim2	52	single	64	intermediate	0.366152	0.002134977	1	2	2
BA20191111gabors0003_V4_Stim1_Stim2	52	single	68	mixture	0.162518	0.188849	1	2	2
BA20191111gabors0003_V4_Stim1_Stim2	52	single	7	outside	0.221975	0.07102026	2	2	1
BA20191111gabors0003_V4_Stim1_Stim2	52	single	70	outside	0.161858	0.1872761	2	2	1
BA20191111gabors0003_V4_Stim1_Stim2	52	single	71	single	0.065169	0.5975026	2	2	1
BA20191111gabors0003_V4_Stim1_Stim2	53	single	55	mixture	-0.245455	0.04874812	1	2	2
BA20191111gabors0003_V4_Stim1_Stim2	53	single	56	single	0.187857	0.1309212	2	2	1
BA20191111gabors0003_V4_Stim1_Stim2	53	single	6	intermediate	-0.067206	0.5947792	2	2	1
BA20191111gabors0003_V4_Stim1_Stim2	53	single	63	mixture	0.100329	0.4191965	2	2	1
BA20191111gabors0003_V4_Stim1_Stim2	53	single	64	intermediate	0.196167	0.1088767	1	2	2
BA20191111gabors0003_V4_Stim1_Stim2	53	single	68	mixture	-0.119738	0.3344804	1	2	2
BA20191111gabors0003_V4_Stim1_Stim2	53	single	7	outside	0.170353	0.1681245	2	2	1
BA20191111gabors0003_V4_Stim1_Stim2	53	single	70	outside	0.136003	0.2687834	2	2	1
BA20191111gabors0003_V4_Stim1_Stim2	53	single	71	single	0.088576	0.4725808	2	2	1
BA20191111gabors0003_V4_Stim1_Stim2	55	mixture	56	single	0.178887	0.1572669	2	2	1
BA20191111gabors0003_V4_Stim1_Stim2	55	mixture	6	intermediate	-0	1	2	2	1
BA20191111gabors0003_V4_Stim1_Stim2	55	mixture	63	mixture	-0.060134	0.6314909	2	2	1
BA20191111gabors0003_V4_Stim1_Stim2	55	mixture	64	intermediate	0.011892	0.924498	1	2	2
BA20191111gabors0003_V4_Stim1_Stim2	55	mixture	68	mixture	0.013354	0.9159194	1	2	2
BA20191111gabors0003_V4_Stim1_Stim2	55	mixture	7	outside	0.355958	0.003613076	2	2	1
BA20191111gabors0003_V4_Stim1_Stim2	55	mixture	70	outside	0.150189	0.2287183	2	2	1
BA20191111gabors0003_V4_Stim1_Stim2	55	mixture	71	single	-0.020009	0.873301	2	2	1
BA20191111gabors0003_V4_Stim1_Stim2	56	single	6	intermediate	0.050955	0.6892579	1	1	1
BA20191111gabors0003_V4_Stim1_Stim2	56	single	63	mixture	0.155058	0.2138083	1	1	1
BA20191111gabors0003_V4_Stim1_Stim2	56	single	64	intermediate	0.239753	0.0506857	2	1	2
BA20191111gabors0003_V4_Stim1_Stim2	56	single	68	mixture	0.131938	0.2909602	2	1	2
BA20191111gabors0003_V4_Stim1_Stim2	56	single	7	outside	0.212347	0.08694541	1	1	1
BA20191111gabors0003_V4_Stim1_Stim2	56	single	70	outside	0.361548	0.002646214	1	1	1
BA20191111gabors0003_V4_Stim1_Stim2	56	single	71	single	-0.109427	0.3780502	1	1	1
BA20191111gabors0003_V4_Stim1_Stim2	6	intermediate	63	mixture	0.055454	0.6608444	1	1	1
BA20191111gabors0003_V4_Stim1_Stim2	6	intermediate	64	intermediate	-0.075237	0.5482373	2	1	2
BA20191111gabors0003_V4_Stim1_Stim2	6	intermediate	68	mixture	-0.029912	0.813017	2	1	2
BA20191111gabors0003_V4_Stim1_Stim2	6	intermediate	7	outside	0.03848	0.760878	1	1	1
BA20191111gabors0003_V4_Stim1_Stim2	6	intermediate	70	outside	-0.073629	0.556844	1	1	1
BA20191111gabors0003_V4_Stim1_Stim2	6	intermediate	71	single	-0.12109	0.3327884	1	1	1
BA20191111gabors0003_V4_Stim1_Stim2	63	mixture	64	intermediate	0.132332	0.2820409	2	1	2
BA20191111gabors0003_V4_Stim1_Stim2	63	mixture	68	mixture	0.190779	0.1219961	2	1	2
BA20191111gabors0003_V4_Stim1_Stim2	63	mixture	7	outside	-0.086311	0.487376	1	1	1
BA20191111gabors0003_V4_Stim1_Stim2	63	mixture	70	outside	-0.010878	0.9298464	1	1	1
BA20191111gabors0003_V4_Stim1_Stim2	63	mixture	71	single	-0.012797	0.9175101	1	1	1
BA20191111gabors0003_V4_Stim1_Stim2	64	intermediate	68	mixture	0.091352	0.4587586	1	2	2
BA20191111gabors0003_V4_Stim1_Stim2	64	intermediate	7	outside	0.362087	0.002411997	2	2	1
BA20191111gabors0003_V4_Stim1_Stim2	64	intermediate	70	outside	0.444437	0.0001304003	2	2	1
BA20191111gabors0003_V4_Stim1_Stim2	64	intermediate	71	single	-0.011043	0.9282411	2	2	1
BA20191111gabors0003_V4_Stim1_Stim2	68	mixture	7	outside	-0.02407	0.8466892	2	2	1
BA20191111gabors0003_V4_Stim1_Stim2	68	mixture	70	outside	0.046241	0.7080726	2	2	1
BA20191111gabors0003_V4_Stim1_Stim2	68	mixture	71	single	0.05228	0.6719987	2	2	1
BA20191111gabors0003_V4_Stim1_Stim2	7	outside	70	outside	0.395647	0.0008393321	1	1	1
BA20191111gabors0003_V4_Stim1_Stim2	7	outside	71	single	-0.097585	0.4285488	1	1	1
BA20191111gabors0003_V4_Stim1_Stim2	70	outside	71	single	-0.203071	0.09422809	1	1	1
BA20191111gabors0003_V4_Stim1_Stim3	2	intermediate	3	single	0.00062	0.9960243	1	1	1
BA20191111gabors0003_V4_Stim1_Stim3	2	intermediate	51	outside	0.09923	0.4207694	1	1	1
BA20191111gabors0003_V4_Stim1_Stim3	2	intermediate	54	single	0.050661	0.683907	1	1	1
BA20191111gabors0003_V4_Stim1_Stim3	2	intermediate	56	single	-0.135584	0.2739639	1	1	1
BA20191111gabors0003_V4_Stim1_Stim3	2	intermediate	62	single	-0.11674	0.3468077	1	1	1
BA20191111gabors0003_V4_Stim1_Stim3	2	intermediate	64	intermediate	0.035247	0.7753753	2	1	2
BA20191111gabors0003_V4_Stim1_Stim3	2	intermediate	7	outside	0.045984	0.7096256	1	1	1
BA20191111gabors0003_V4_Stim1_Stim3	2	intermediate	70	outside	0.077438	0.5302179	1	1	1
BA20191111gabors0003_V4_Stim1_Stim3	2	intermediate	71	single	-0.104517	0.3999439	1	1	1
BA20191111gabors0003_V4_Stim1_Stim3	3	single	51	outside	0.266006	0.0283403	1	1	1
BA20191111gabors0003_V4_Stim1_Stim3	3	single	54	single	0.021611	0.8621886	1	1	1
BA20191111gabors0003_V4_Stim1_Stim3	3	single	56	single	0.124491	0.3155056	1	1	1
BA20191111gabors0003_V4_Stim1_Stim3	3	single	62	single	0.349843	0.003707857	1	1	1
BA20191111gabors0003_V4_Stim1_Stim3	3	single	64	intermediate	0.384015	0.001225515	2	1	2
BA20191111gabors0003_V4_Stim1_Stim3	3	single	7	outside	0.414418	0.0004423837	1	1	1
BA20191111gabors0003_V4_Stim1_Stim3	3	single	70	outside	0.27821	0.02160724	1	1	1
BA20191111gabors0003_V4_Stim1_Stim3	3	single	71	single	-0.051406	0.6795101	1	1	1
BA20191111gabors0003_V4_Stim1_Stim3	51	outside	54	single	0.132608	0.2810311	1	1	1
BA20191111gabors0003_V4_Stim1_Stim3	51	outside	56	single	0.16606	0.1759296	1	1	1
BA20191111gabors0003_V4_Stim1_Stim3	51	outside	62	single	0.183912	0.1332776	1	1	1
BA20191111gabors0003_V4_Stim1_Stim3	51	outside	64	intermediate	0.337272	0.004597628	2	1	2
BA20191111gabors0003_V4_Stim1_Stim3	51	outside	7	outside	0.565871	4.04233e-07	1	1	1
BA20191111gabors0003_V4_Stim1_Stim3	51	outside	70	outside	0.372421	0.001625803	1	1	1
BA20191111gabors0003_V4_Stim1_Stim3	51	outside	71	single	0.082141	0.5054612	1	1	1
BA20191111gabors0003_V4_Stim1_Stim3	54	single	56	single	0.21033	0.08756326	1	1	1
BA20191111gabors0003_V4_Stim1_Stim3	54	single	62	single	0.101633	0.4131457	1	1	1
BA20191111gabors0003_V4_Stim1_Stim3	54	single	64	intermediate	0.265318	0.02876725	2	1	2
BA20191111gabors0003_V4_Stim1_Stim3	54	single	7	outside	0.344186	0.004053346	1	1	1
BA20191111gabors0003_V4_Stim1_Stim3	54	single	70	outside	0.275687	0.02287471	1	1	1
BA20191111gabors0003_V4_Stim1_Stim3	54	single	71	single	0.000375	0.9975949	1	1	1
BA20191111gabors0003_V4_Stim1_Stim3	56	single	62	single	0.179594	0.1458818	1	1	1
BA20191111gabors0003_V4_Stim1_Stim3	56	single	64	intermediate	0.169861	0.1661062	2	1	2
BA20191111gabors0003_V4_Stim1_Stim3	56	single	7	outside	0.290372	0.01630206	1	1	1
BA20191111gabors0003_V4_Stim1_Stim3	56	single	70	outside	0.273326	0.02411793	1	1	1
BA20191111gabors0003_V4_Stim1_Stim3	56	single	71	single	0.015304	0.9021723	1	1	1
BA20191111gabors0003_V4_Stim1_Stim3	62	single	64	intermediate	0.464566	6.582487e-05	2	1	2
BA20191111gabors0003_V4_Stim1_Stim3	62	single	7	outside	0.279951	0.02076775	1	1	1
BA20191111gabors0003_V4_Stim1_Stim3	62	single	70	outside	0.20212	0.09834458	1	1	1
BA20191111gabors0003_V4_Stim1_Stim3	62	single	71	single	0.103736	0.4034955	1	1	1
BA20191111gabors0003_V4_Stim1_Stim3	64	intermediate	7	outside	0.44981	0.000105507	2	2	1
BA20191111gabors0003_V4_Stim1_Stim3	64	intermediate	70	outside	0.273283	0.02308519	2	2	1
BA20191111gabors0003_V4_Stim1_Stim3	64	intermediate	71	single	0.076053	0.5376221	2	2	1
BA20191111gabors0003_V4_Stim1_Stim3	7	outside	70	outside	0.559173	5.912636e-07	1	1	1
BA20191111gabors0003_V4_Stim1_Stim3	7	outside	71	single	0.03507	0.7764724	1	1	1
BA20191111gabors0003_V4_Stim1_Stim3	70	outside	71	single	-0.211164	0.08388637	1	1	1
BA20191111gabors0003_V4_Stim2_Stim3	1	single	3	single	0.001181	0.9924889	2	2	1
BA20191111gabors0003_V4_Stim2_Stim3	1	single	41	mixture	-0.052498	0.6754825	2	2	1
BA20191111gabors0003_V4_Stim2_Stim3	1	single	46	mixture	0.142154	0.2548715	2	2	1
BA20191111gabors0003_V4_Stim2_Stim3	1	single	52	single	0.002935	0.9814849	2	2	1
BA20191111gabors0003_V4_Stim2_Stim3	1	single	53	single	0.089218	0.4762279	2	2	1
BA20191111gabors0003_V4_Stim2_Stim3	1	single	54	single	-0.028387	0.8210036	2	2	1
BA20191111gabors0003_V4_Stim2_Stim3	1	single	55	mixture	0.060473	0.6295636	2	2	1
BA20191111gabors0003_V4_Stim2_Stim3	1	single	58	mixture	-0.005027	0.9680483	1	2	2
BA20191111gabors0003_V4_Stim2_Stim3	1	single	64	intermediate	-0.139856	0.2627134	2	2	1
BA20191111gabors0003_V4_Stim2_Stim3	1	single	66	single	0.119526	0.339115	2	2	1
BA20191111gabors0003_V4_Stim2_Stim3	1	single	7	outside	0.019258	0.8780203	1	2	2
BA20191111gabors0003_V4_Stim2_Stim3	3	single	41	mixture	0.16784	0.1779609	1	1	1
BA20191111gabors0003_V4_Stim2_Stim3	3	single	46	mixture	0.296571	0.01560651	1	1	1
BA20191111gabors0003_V4_Stim2_Stim3	3	single	52	single	0.052955	0.6752532	1	1	1
BA20191111gabors0003_V4_Stim2_Stim3	3	single	53	single	0.202852	0.1023594	1	1	1
BA20191111gabors0003_V4_Stim2_Stim3	3	single	54	single	0.038771	0.7572626	1	1	1
BA20191111gabors0003_V4_Stim2_Stim3	3	single	55	mixture	0.080499	0.5205336	1	1	1
BA20191111gabors0003_V4_Stim2_Stim3	3	single	58	mixture	0.137919	0.2694471	2	1	2
BA20191111gabors0003_V4_Stim2_Stim3	3	single	64	intermediate	0.320878	0.008617187	1	1	1
BA20191111gabors0003_V4_Stim2_Stim3	3	single	66	single	0.334741	0.006010142	1	1	1
BA20191111gabors0003_V4_Stim2_Stim3	3	single	7	outside	0.084379	0.5005619	2	1	2
BA20191111gabors0003_V4_Stim2_Stim3	41	mixture	46	mixture	0.178133	0.1524358	1	1	1
BA20191111gabors0003_V4_Stim2_Stim3	41	mixture	52	single	-0.043429	0.7312191	1	1	1
BA20191111gabors0003_V4_Stim2_Stim3	41	mixture	53	single	-0.040418	0.7472921	1	1	1
BA20191111gabors0003_V4_Stim2_Stim3	41	mixture	54	single	0.11518	0.3570918	1	1	1
BA20191111gabors0003_V4_Stim2_Stim3	41	mixture	55	mixture	0.306644	0.01227151	1	1	1
BA20191111gabors0003_V4_Stim2_Stim3	41	mixture	58	mixture	-0.125575	0.3150581	2	1	2
BA20191111gabors0003_V4_Stim2_Stim3	41	mixture	64	intermediate	0.072169	0.5647139	1	1	1
BA20191111gabors0003_V4_Stim2_Stim3	41	mixture	66	single	0.01667	0.8943147	1	1	1
BA20191111gabors0003_V4_Stim2_Stim3	41	mixture	7	outside	9.1e-05	0.9994209	2	1	2
BA20191111gabors0003_V4_Stim2_Stim3	46	mixture	52	single	-0.026887	0.8316395	1	1	1
BA20191111gabors0003_V4_Stim2_Stim3	46	mixture	53	single	0.160929	0.1967585	1	1	1
BA20191111gabors0003_V4_Stim2_Stim3	46	mixture	54	single	0.032771	0.7939227	1	1	1
BA20191111gabors0003_V4_Stim2_Stim3	46	mixture	55	mixture	-0.042797	0.7329535	1	1	1
BA20191111gabors0003_V4_Stim2_Stim3	46	mixture	58	mixture	0.052679	0.6744264	2	1	2
BA20191111gabors0003_V4_Stim2_Stim3	46	mixture	64	intermediate	0.093605	0.4547211	1	1	1
BA20191111gabors0003_V4_Stim2_Stim3	46	mixture	66	single	0.17103	0.1697382	1	1	1
BA20191111gabors0003_V4_Stim2_Stim3	46	mixture	7	outside	0.021862	0.8616837	2	1	2
BA20191111gabors0003_V4_Stim2_Stim3	52	single	53	single	0.309905	0.01199679	1	1	1
BA20191111gabors0003_V4_Stim2_Stim3	52	single	54	single	-0.145179	0.2485481	1	1	1
BA20191111gabors0003_V4_Stim2_Stim3	52	single	55	mixture	-0.108849	0.3880784	1	1	1
BA20191111gabors0003_V4_Stim2_Stim3	52	single	58	mixture	-0.044347	0.7257601	2	1	2
BA20191111gabors0003_V4_Stim2_Stim3	52	single	64	intermediate	0.222281	0.0751332	1	1	1
BA20191111gabors0003_V4_Stim2_Stim3	52	single	66	single	0.396741	0.001068015	1	1	1
BA20191111gabors0003_V4_Stim2_Stim3	52	single	7	outside	0.128217	0.3087383	2	1	2
BA20191111gabors0003_V4_Stim2_Stim3	53	single	54	single	-0.103203	0.4095938	1	1	1
BA20191111gabors0003_V4_Stim2_Stim3	53	single	55	mixture	-0.112714	0.3675513	1	1	1
BA20191111gabors0003_V4_Stim2_Stim3	53	single	58	mixture	-0.018364	0.8836414	2	1	2
BA20191111gabors0003_V4_Stim2_Stim3	53	single	64	intermediate	0.199009	0.1091703	1	1	1
BA20191111gabors0003_V4_Stim2_Stim3	53	single	66	single	0.302447	0.01357758	1	1	1
BA20191111gabors0003_V4_Stim2_Stim3	53	single	7	outside	0.039005	0.7558451	2	1	2
BA20191111gabors0003_V4_Stim2_Stim3	54	single	55	mixture	0.311942	0.01077926	1	1	1
BA20191111gabors0003_V4_Stim2_Stim3	54	single	58	mixture	0.076384	0.5421398	2	1	2
BA20191111gabors0003_V4_Stim2_Stim3	54	single	64	intermediate	0.100894	0.4202068	1	1	1
BA20191111gabors0003_V4_Stim2_Stim3	54	single	66	single	-0.047435	0.7052693	1	1	1
BA20191111gabors0003_V4_Stim2_Stim3	54	single	7	outside	0.213035	0.08590352	2	1	2
BA20191111gabors0003_V4_Stim2_Stim3	55	mixture	58	mixture	-0.04517	0.7187448	2	1	2
BA20191111gabors0003_V4_Stim2_Stim3	55	mixture	64	intermediate	-0.242836	0.04945657	1	1	1
BA20191111gabors0003_V4_Stim2_Stim3	55	mixture	66	single	-0.082168	0.5118919	1	1	1
BA20191111gabors0003_V4_Stim2_Stim3	55	mixture	7	outside	0.189913	0.1266816	2	1	2
BA20191111gabors0003_V4_Stim2_Stim3	58	mixture	64	intermediate	0.054511	0.6637733	2	2	1
BA20191111gabors0003_V4_Stim2_Stim3	58	mixture	66	single	0.139633	0.2634812	2	2	1
BA20191111gabors0003_V4_Stim2_Stim3	58	mixture	7	outside	0.075069	0.5491323	1	2	2
BA20191111gabors0003_V4_Stim2_Stim3	64	intermediate	66	single	0.458998	0.0001060542	1	1	1
BA20191111gabors0003_V4_Stim2_Stim3	64	intermediate	7	outside	0.21863	0.07779489	2	1	2
BA20191111gabors0003_V4_Stim2_Stim3	66	single	7	outside	0.098144	0.4330471	2	1	2
BA20191112gabors0001_V4_Stim1_Stim2	38	single	44	mixture	0.585689	7.658723e-12	1	1	1
BA20191112gabors0001_V4_Stim1_Stim2	38	single	45	intermediate	-0.074342	0.4297518	1	1	1
BA20191112gabors0001_V4_Stim1_Stim2	38	single	47	single	0.186599	0.04585044	1	1	1
BA20191112gabors0001_V4_Stim1_Stim2	38	single	54	intermediate	0.263879	0.00437792	2	1	2
BA20191112gabors0001_V4_Stim1_Stim2	38	single	55	single	0.359744	7.856766e-05	1	1	1
BA20191112gabors0001_V4_Stim1_Stim2	38	single	56	single	0.102671	0.2748842	1	1	1
BA20191112gabors0001_V4_Stim1_Stim2	38	single	62	single	0.33835	0.0002314231	2	1	2
BA20191112gabors0001_V4_Stim1_Stim2	38	single	64	single	0.354799	0.0001073915	2	1	2
BA20191112gabors0001_V4_Stim1_Stim2	44	mixture	45	intermediate	-0.0444	0.6390215	1	1	1
BA20191112gabors0001_V4_Stim1_Stim2	44	mixture	47	single	0.06239	0.5096125	1	1	1
BA20191112gabors0001_V4_Stim1_Stim2	44	mixture	54	intermediate	0.085528	0.3655788	2	1	2
BA20191112gabors0001_V4_Stim1_Stim2	44	mixture	55	single	0.290949	0.001686714	1	1	1
BA20191112gabors0001_V4_Stim1_Stim2	44	mixture	56	single	-0.069308	0.4637229	1	1	1
BA20191112gabors0001_V4_Stim1_Stim2	44	mixture	62	single	0.217891	0.01986668	2	1	2
BA20191112gabors0001_V4_Stim1_Stim2	44	mixture	64	single	0.169549	0.07132264	2	1	2
BA20191112gabors0001_V4_Stim1_Stim2	45	intermediate	47	single	-0.052232	0.5793158	1	1	1
BA20191112gabors0001_V4_Stim1_Stim2	45	intermediate	54	intermediate	-0.042873	0.6491474	2	1	2
BA20191112gabors0001_V4_Stim1_Stim2	45	intermediate	55	single	-0.066079	0.4828999	1	1	1
BA20191112gabors0001_V4_Stim1_Stim2	45	intermediate	56	single	-0.087838	0.3505766	1	1	1
BA20191112gabors0001_V4_Stim1_Stim2	45	intermediate	62	single	0.17825	0.05776933	2	1	2
BA20191112gabors0001_V4_Stim1_Stim2	45	intermediate	64	single	-0.058836	0.5340685	2	1	2
BA20191112gabors0001_V4_Stim1_Stim2	47	single	54	intermediate	-0.10078	0.2838685	2	1	2
BA20191112gabors0001_V4_Stim1_Stim2	47	single	55	single	0.032986	0.7263619	1	1	1
BA20191112gabors0001_V4_Stim1_Stim2	47	single	56	single	0.018435	0.8449639	1	1	1
BA20191112gabors0001_V4_Stim1_Stim2	47	single	62	single	0.062695	0.5075394	2	1	2
BA20191112gabors0001_V4_Stim1_Stim2	47	single	64	single	0.068346	0.4699664	2	1	2
BA20191112gabors0001_V4_Stim1_Stim2	54	intermediate	55	single	0.140872	0.1331792	2	2	1
BA20191112gabors0001_V4_Stim1_Stim2	54	intermediate	56	single	0.025923	0.7833132	2	2	1
BA20191112gabors0001_V4_Stim1_Stim2	54	intermediate	62	single	0.037261	0.6938867	1	2	2
BA20191112gabors0001_V4_Stim1_Stim2	54	intermediate	64	single	0.143388	0.1280156	1	2	2
BA20191112gabors0001_V4_Stim1_Stim2	55	single	56	single	-0.016537	0.8607528	1	1	1
BA20191112gabors0001_V4_Stim1_Stim2	55	single	62	single	0.009449	0.9205177	2	1	2
BA20191112gabors0001_V4_Stim1_Stim2	55	single	64	single	0.064978	0.4921769	2	1	2
BA20191112gabors0001_V4_Stim1_Stim2	56	single	62	single	-0.100098	0.2893105	2	1	2
BA20191112gabors0001_V4_Stim1_Stim2	56	single	64	single	0.176046	0.06098571	2	1	2
BA20191112gabors0001_V4_Stim1_Stim2	62	single	64	single	0.46823	1.49368e-07	1	2	2
BA20191112gabors0001_V4_Stim1_Stim3	2	intermediate	20	mixture	-0.030367	0.7528206	1	1	1
BA20191112gabors0001_V4_Stim1_Stim3	2	intermediate	3	intermediate	0.138063	0.150327	1	1	1
BA20191112gabors0001_V4_Stim1_Stim3	2	intermediate	38	single	0.024753	0.7974251	1	1	1
BA20191112gabors0001_V4_Stim1_Stim3	2	intermediate	41	single	-0.020404	0.8324355	1	1	1
BA20191112gabors0001_V4_Stim1_Stim3	2	intermediate	42	intermediate	0.119749	0.2127363	1	1	1
BA20191112gabors0001_V4_Stim1_Stim3	2	intermediate	44	mixture	0.021147	0.8264296	1	1	1
BA20191112gabors0001_V4_Stim1_Stim3	2	intermediate	45	intermediate	0.001934	0.9839984	1	1	1
BA20191112gabors0001_V4_Stim1_Stim3	2	intermediate	47	single	-0.055421	0.5670653	1	1	1
BA20191112gabors0001_V4_Stim1_Stim3	2	intermediate	48	intermediate	-0.098673	0.3050929	2	1	2
BA20191112gabors0001_V4_Stim1_Stim3	2	intermediate	5	intermediate	-0.032649	0.7360989	2	1	2
BA20191112gabors0001_V4_Stim1_Stim3	2	intermediate	52	single	0.003974	0.9672899	1	1	1
BA20191112gabors0001_V4_Stim1_Stim3	2	intermediate	54	intermediate	-0.039589	0.6827477	1	1	1
BA20191112gabors0001_V4_Stim1_Stim3	2	intermediate	56	single	-0.148848	0.1241825	1	1	1
BA20191112gabors0001_V4_Stim1_Stim3	2	intermediate	62	single	-0.149935	0.1179537	1	1	1
BA20191112gabors0001_V4_Stim1_Stim3	2	intermediate	66	single	-0.173735	0.06949868	1	1	1
BA20191112gabors0001_V4_Stim1_Stim3	20	mixture	3	intermediate	-0.139883	0.1468559	1	1	1
BA20191112gabors0001_V4_Stim1_Stim3	20	mixture	38	single	0.249473	0.00889531	1	1	1
BA20191112gabors0001_V4_Stim1_Stim3	20	mixture	41	single	-0.065816	0.4965302	1	1	1
BA20191112gabors0001_V4_Stim1_Stim3	20	mixture	42	intermediate	0.019726	0.8386753	1	1	1
BA20191112gabors0001_V4_Stim1_Stim3	20	mixture	44	mixture	-0.038758	0.6890604	1	1	1
BA20191112gabors0001_V4_Stim1_Stim3	20	mixture	45	intermediate	-0.110835	0.2512378	1	1	1
BA20191112gabors0001_V4_Stim1_Stim3	20	mixture	47	single	-0.149154	0.1234021	1	1	1
BA20191112gabors0001_V4_Stim1_Stim3	20	mixture	48	intermediate	0.077802	0.4213207	2	1	2
BA20191112gabors0001_V4_Stim1_Stim3	20	mixture	5	intermediate	0.027263	0.7794118	2	1	2
BA20191112gabors0001_V4_Stim1_Stim3	20	mixture	52	single	-0.108932	0.2617656	1	1	1
BA20191112gabors0001_V4_Stim1_Stim3	20	mixture	54	intermediate	0.042767	0.6603159	1	1	1
BA20191112gabors0001_V4_Stim1_Stim3	20	mixture	56	single	0.138369	0.155219	1	1	1
BA20191112gabors0001_V4_Stim1_Stim3	20	mixture	62	single	0.042471	0.66103	1	1	1
BA20191112gabors0001_V4_Stim1_Stim3	20	mixture	66	single	0.112156	0.2455987	1	1	1
BA20191112gabors0001_V4_Stim1_Stim3	3	intermediate	38	single	0.001982	0.983608	1	1	1
BA20191112gabors0001_V4_Stim1_Stim3	3	intermediate	41	single	0.183621	0.05483328	1	1	1
BA20191112gabors0001_V4_Stim1_Stim3	3	intermediate	42	intermediate	0.13576	0.157317	1	1	1
BA20191112gabors0001_V4_Stim1_Stim3	3	intermediate	44	mixture	0.201265	0.03499648	1	1	1
BA20191112gabors0001_V4_Stim1_Stim3	3	intermediate	45	intermediate	-0.001779	0.9852877	1	1	1
BA20191112gabors0001_V4_Stim1_Stim3	3	intermediate	47	single	-0.115429	0.232003	1	1	1
BA20191112gabors0001_V4_Stim1_Stim3	3	intermediate	48	intermediate	0.047014	0.6257463	2	1	2
BA20191112gabors0001_V4_Stim1_Stim3	3	intermediate	5	intermediate	0.053552	0.5802265	2	1	2
BA20191112gabors0001_V4_Stim1_Stim3	3	intermediate	52	single	-0.027986	0.7726768	1	1	1
BA20191112gabors0001_V4_Stim1_Stim3	3	intermediate	54	intermediate	0.020762	0.8303253	1	1	1
BA20191112gabors0001_V4_Stim1_Stim3	3	intermediate	56	single	0.022774	0.8150245	1	1	1
BA20191112gabors0001_V4_Stim1_Stim3	3	intermediate	62	single	0.007757	0.9358964	1	1	1
BA20191112gabors0001_V4_Stim1_Stim3	3	intermediate	66	single	-0.001315	0.9891243	1	1	1
BA20191112gabors0001_V4_Stim1_Stim3	38	single	41	single	0.272767	0.003939034	1	1	1
BA20191112gabors0001_V4_Stim1_Stim3	38	single	42	intermediate	-0.103373	0.2825159	1	1	1
BA20191112gabors0001_V4_Stim1_Stim3	38	single	44	mixture	0.174722	0.06790482	1	1	1
BA20191112gabors0001_V4_Stim1_Stim3	38	single	45	intermediate	-0.131499	0.1708838	1	1	1
BA20191112gabors0001_V4_Stim1_Stim3	38	single	47	single	-0.039907	0.6803408	1	1	1
BA20191112gabors0001_V4_Stim1_Stim3	38	single	48	intermediate	0.291253	0.002021801	2	1	2
BA20191112gabors0001_V4_Stim1_Stim3	38	single	5	intermediate	0.199519	0.03752684	2	1	2
BA20191112gabors0001_V4_Stim1_Stim3	38	single	52	single	-0.001674	0.9862175	1	1	1
BA20191112gabors0001_V4_Stim1_Stim3	38	single	54	intermediate	0.093321	0.3344558	1	1	1
BA20191112gabors0001_V4_Stim1_Stim3	38	single	56	single	0.026863	0.7825675	1	1	1
BA20191112gabors0001_V4_Stim1_Stim3	38	single	62	single	0.237917	0.01232009	1	1	1
BA20191112gabors0001_V4_Stim1_Stim3	38	single	66	single	0.339656	0.0002832162	1	1	1
BA20191112gabors0001_V4_Stim1_Stim3	41	single	42	intermediate	0.114489	0.2336654	1	1	1
BA20191112gabors0001_V4_Stim1_Stim3	41	single	44	mixture	0.275665	0.003558358	1	1	1
BA20191112gabors0001_V4_Stim1_Stim3	41	single	45	intermediate	0.032703	0.7344894	1	1	1
BA20191112gabors0001_V4_Stim1_Stim3	41	single	47	single	-0.132704	0.1689495	1	1	1
BA20191112gabors0001_V4_Stim1_Stim3	41	single	48	intermediate	0.342205	0.0002530074	2	1	2
BA20191112gabors0001_V4_Stim1_Stim3	41	single	5	intermediate	0.197555	0.03948526	2	1	2
BA20191112gabors0001_V4_Stim1_Stim3	41	single	52	single	0.068234	0.4808163	1	1	1
BA20191112gabors0001_V4_Stim1_Stim3	41	single	54	intermediate	-0.037327	0.699981	1	1	1
BA20191112gabors0001_V4_Stim1_Stim3	41	single	56	single	-0.181037	0.06078933	1	1	1
BA20191112gabors0001_V4_Stim1_Stim3	41	single	62	single	0.139827	0.1451339	1	1	1
BA20191112gabors0001_V4_Stim1_Stim3	41	single	66	single	0.251961	0.007921714	1	1	1
BA20191112gabors0001_V4_Stim1_Stim3	42	intermediate	44	mixture	0.1703	0.0752838	1	1	1
BA20191112gabors0001_V4_Stim1_Stim3	42	intermediate	45	intermediate	0.157006	0.1014098	1	1	1
BA20191112gabors0001_V4_Stim1_Stim3	42	intermediate	47	single	-0.110231	0.2538461	1	1	1
BA20191112gabors0001_V4_Stim1_Stim3	42	intermediate	48	intermediate	-0.043906	0.6487885	2	1	2
BA20191112gabors0001_V4_Stim1_Stim3	42	intermediate	5	intermediate	0.131508	0.1728564	2	1	2
BA20191112gabors0001_V4_Stim1_Stim3	42	intermediate	52	single	-0.04923	0.6112032	1	1	1
BA20191112gabors0001_V4_Stim1_Stim3	42	intermediate	54	intermediate	-0.103545	0.2839617	1	1	1
BA20191112gabors0001_V4_Stim1_Stim3	42	intermediate	56	single	-0.047969	0.6220219	1	1	1
BA20191112gabors0001_V4_Stim1_Stim3	42	intermediate	62	single	0.090101	0.3492237	1	1	1
BA20191112gabors0001_V4_Stim1_Stim3	42	intermediate	66	single	0.086858	0.3669089	1	1	1
BA20191112gabors0001_V4_Stim1_Stim3	44	mixture	45	intermediate	-0.093982	0.3287709	1	1	1
BA20191112gabors0001_V4_Stim1_Stim3	44	mixture	47	single	0.07135	0.4609571	1	1	1
BA20191112gabors0001_V4_Stim1_Stim3	44	mixture	48	intermediate	0.300357	0.001431919	2	1	2
BA20191112gabors0001_V4_Stim1_Stim3	44	mixture	5	intermediate	0.111918	0.2466049	2	1	2
BA20191112gabors0001_V4_Stim1_Stim3	44	mixture	52	single	0.116974	0.2257688	1	1	1
BA20191112gabors0001_V4_Stim1_Stim3	44	mixture	54	intermediate	0.052655	0.5865947	1	1	1
BA20191112gabors0001_V4_Stim1_Stim3	44	mixture	56	single	0.072836	0.4537851	1	1	1
BA20191112gabors0001_V4_Stim1_Stim3	44	mixture	62	single	0.075	0.4361486	1	1	1
BA20191112gabors0001_V4_Stim1_Stim3	44	mixture	66	single	0.180025	0.05984165	1	1	1
BA20191112gabors0001_V4_Stim1_Stim3	45	intermediate	47	single	0.17044	0.07640859	1	1	1
BA20191112gabors0001_V4_Stim1_Stim3	45	intermediate	48	intermediate	-0.16036	0.09422761	2	1	2
BA20191112gabors0001_V4_Stim1_Stim3	45	intermediate	5	intermediate	0.036668	0.7050313	2	1	2
BA20191112gabors0001_V4_Stim1_Stim3	45	intermediate	52	single	-0.091115	0.3460575	1	1	1
BA20191112gabors0001_V4_Stim1_Stim3	45	intermediate	54	intermediate	-0.082841	0.391781	1	1	1
BA20191112gabors0001_V4_Stim1_Stim3	45	intermediate	56	single	-0.10873	0.2626568	1	1	1
BA20191112gabors0001_V4_Stim1_Stim3	45	intermediate	62	single	0.019429	0.8403326	1	1	1
BA20191112gabors0001_V4_Stim1_Stim3	45	intermediate	66	single	0.043913	0.6487309	1	1	1
BA20191112gabors0001_V4_Stim1_Stim3	47	single	48	intermediate	-0.127207	0.1874608	2	1	2
BA20191112gabors0001_V4_Stim1_Stim3	47	single	5	intermediate	0.069584	0.4742415	2	1	2
BA20191112gabors0001_V4_Stim1_Stim3	47	single	52	single	0.062336	0.5215845	1	1	1
BA20191112gabors0001_V4_Stim1_Stim3	47	single	54	intermediate	-0.004362	0.9642596	1	1	1
BA20191112gabors0001_V4_Stim1_Stim3	47	single	56	single	-0.107087	0.2722624	1	1	1
BA20191112gabors0001_V4_Stim1_Stim3	47	single	62	single	0.045982	0.6349437	1	1	1
BA20191112gabors0001_V4_Stim1_Stim3	47	single	66	single	0.011527	0.9053055	1	1	1
BA20191112gabors0001_V4_Stim1_Stim3	48	intermediate	5	intermediate	0.190685	0.04701937	1	2	2
BA20191112gabors0001_V4_Stim1_Stim3	48	intermediate	52	single	0.209582	0.02872638	2	2	1
BA20191112gabors0001_V4_Stim1_Stim3	48	intermediate	54	intermediate	0.149866	0.1198481	2	2	1
BA20191112gabors0001_V4_Stim1_Stim3	48	intermediate	56	single	0.139249	0.1506338	2	2	1
BA20191112gabors0001_V4_Stim1_Stim3	48	intermediate	62	single	0.278038	0.003271581	2	2	1
BA20191112gabors0001_V4_Stim1_Stim3	48	intermediate	66	single	0.284122	0.002628808	2	2	1
BA20191112gabors0001_V4_Stim1_Stim3	5	intermediate	52	single	0.101871	0.2941393	2	2	1
BA20191112gabors0001_V4_Stim1_Stim3	5	intermediate	54	intermediate	0.061822	0.5250339	2	2	1
BA20191112gabors0001_V4_Stim1_Stim3	5	intermediate	56	single	-0.086827	0.3738535	2	2	1
BA20191112gabors0001_V4_Stim1_Stim3	5	intermediate	62	single	0.302255	0.001401616	2	2	1
BA20191112gabors0001_V4_Stim1_Stim3	5	intermediate	66	single	0.344166	0.0002479445	2	2	1
BA20191112gabors0001_V4_Stim1_Stim3	52	single	54	intermediate	-0.046907	0.6297603	1	1	1
BA20191112gabors0001_V4_Stim1_Stim3	52	single	56	single	-0.046883	0.6315637	1	1	1
BA20191112gabors0001_V4_Stim1_Stim3	52	single	62	single	0.172074	0.07358841	1	1	1
BA20191112gabors0001_V4_Stim1_Stim3	52	single	66	single	0.196012	0.04108278	1	1	1
BA20191112gabors0001_V4_Stim1_Stim3	54	intermediate	56	single	0.000771	0.9937135	1	1	1
BA20191112gabors0001_V4_Stim1_Stim3	54	intermediate	62	single	0.024791	0.7980415	1	1	1
BA20191112gabors0001_V4_Stim1_Stim3	54	intermediate	66	single	0.092703	0.3376799	1	1	1
BA20191112gabors0001_V4_Stim1_Stim3	56	single	62	single	-0.022678	0.8157857	1	1	1
BA20191112gabors0001_V4_Stim1_Stim3	56	single	66	single	-0.014095	0.884882	1	1	1
BA20191112gabors0001_V4_Stim1_Stim3	62	single	66	single	0.401194	1.401599e-05	1	1	1
BA20191112gabors0001_V4_Stim2_Stim3	1	intermediate	3	intermediate	0.074095	0.4438466	2	2	1
BA20191112gabors0001_V4_Stim2_Stim3	1	intermediate	41	single	0.101598	0.2931638	2	2	1
BA20191112gabors0001_V4_Stim2_Stim3	1	intermediate	42	intermediate	0.088357	0.3586666	2	2	1
BA20191112gabors0001_V4_Stim2_Stim3	1	intermediate	44	mixture	0.136276	0.1557287	2	2	1
BA20191112gabors0001_V4_Stim2_Stim3	1	intermediate	46	intermediate	0.111153	0.2498723	2	2	1
BA20191112gabors0001_V4_Stim2_Stim3	1	intermediate	47	single	0.002316	0.9809308	2	2	1
BA20191112gabors0001_V4_Stim2_Stim3	1	intermediate	48	intermediate	0.043555	0.6529267	1	2	2
BA20191112gabors0001_V4_Stim2_Stim3	1	intermediate	5	intermediate	0.23574	0.01359807	1	2	2
BA20191112gabors0001_V4_Stim2_Stim3	1	intermediate	52	single	0.070347	0.4631518	2	2	1
BA20191112gabors0001_V4_Stim2_Stim3	1	intermediate	54	intermediate	-0.076066	0.4296353	2	2	1
BA20191112gabors0001_V4_Stim2_Stim3	1	intermediate	57	mixture	0.109414	0.2596495	1	2	2
BA20191112gabors0001_V4_Stim2_Stim3	1	intermediate	62	single	0.027882	0.7745379	2	2	1
BA20191112gabors0001_V4_Stim2_Stim3	1	intermediate	64	single	0.223842	0.01819275	2	2	1
BA20191112gabors0001_V4_Stim2_Stim3	1	intermediate	66	single	0.092249	0.3400653	2	2	1
BA20191112gabors0001_V4_Stim2_Stim3	3	intermediate	41	single	0.335893	0.0003795347	1	1	1
BA20191112gabors0001_V4_Stim2_Stim3	3	intermediate	42	intermediate	0.1958	0.04130622	1	1	1
BA20191112gabors0001_V4_Stim2_Stim3	3	intermediate	44	mixture	0.210068	0.0283493	1	1	1
BA20191112gabors0001_V4_Stim2_Stim3	3	intermediate	46	intermediate	0.179166	0.0635493	1	1	1
BA20191112gabors0001_V4_Stim2_Stim3	3	intermediate	47	single	-0.134725	0.1644806	1	1	1
BA20191112gabors0001_V4_Stim2_Stim3	3	intermediate	48	intermediate	0.156264	0.1063137	2	1	2
BA20191112gabors0001_V4_Stim2_Stim3	3	intermediate	5	intermediate	0.203778	0.03440146	2	1	2
BA20191112gabors0001_V4_Stim2_Stim3	3	intermediate	52	single	0.122999	0.202596	1	1	1
BA20191112gabors0001_V4_Stim2_Stim3	3	intermediate	54	intermediate	0.094856	0.326531	1	1	1
BA20191112gabors0001_V4_Stim2_Stim3	3	intermediate	57	mixture	0.093103	0.3401718	2	1	2
BA20191112gabors0001_V4_Stim2_Stim3	3	intermediate	62	single	0.133612	0.1700585	1	1	1
BA20191112gabors0001_V4_Stim2_Stim3	3	intermediate	64	single	0.169205	0.07859573	1	1	1
BA20191112gabors0001_V4_Stim2_Stim3	3	intermediate	66	single	0.172624	0.07401384	1	1	1
BA20191112gabors0001_V4_Stim2_Stim3	41	single	42	intermediate	0.167027	0.0825776	1	1	1
BA20191112gabors0001_V4_Stim2_Stim3	41	single	44	mixture	0.274689	0.003845129	1	1	1
BA20191112gabors0001_V4_Stim2_Stim3	41	single	46	intermediate	0.454652	6.824261e-07	1	1	1
BA20191112gabors0001_V4_Stim2_Stim3	41	single	47	single	0.025829	0.7907455	1	1	1
BA20191112gabors0001_V4_Stim2_Stim3	41	single	48	intermediate	0.312374	0.0009435639	2	1	2
BA20191112gabors0001_V4_Stim2_Stim3	41	single	5	intermediate	0.261341	0.006295353	2	1	2
BA20191112gabors0001_V4_Stim2_Stim3	41	single	52	single	0.112631	0.2435901	1	1	1
BA20191112gabors0001_V4_Stim2_Stim3	41	single	54	intermediate	0.18455	0.05472211	1	1	1
BA20191112gabors0001_V4_Stim2_Stim3	41	single	57	mixture	0.175986	0.06847521	2	1	2
BA20191112gabors0001_V4_Stim2_Stim3	41	single	62	single	0.129129	0.1828888	1	1	1
BA20191112gabors0001_V4_Stim2_Stim3	41	single	64	single	0.147501	0.1258717	1	1	1
BA20191112gabors0001_V4_Stim2_Stim3	41	single	66	single	0.283183	0.002847241	1	1	1
BA20191112gabors0001_V4_Stim2_Stim3	42	intermediate	44	mixture	0.158883	0.09733865	1	1	1
BA20191112gabors0001_V4_Stim2_Stim3	42	intermediate	46	intermediate	0.087793	0.3639991	1	1	1
BA20191112gabors0001_V4_Stim2_Stim3	42	intermediate	47	single	-0.034534	0.7214674	1	1	1
BA20191112gabors0001_V4_Stim2_Stim3	42	intermediate	48	intermediate	0.16611	0.08430123	2	1	2
BA20191112gabors0001_V4_Stim2_Stim3	42	intermediate	5	intermediate	0.098478	0.3083127	2	1	2
BA20191112gabors0001_V4_Stim2_Stim3	42	intermediate	52	single	0.129689	0.176901	1	1	1
BA20191112gabors0001_V4_Stim2_Stim3	42	intermediate	54	intermediate	0.139134	0.147159	1	1	1
BA20191112gabors0001_V4_Stim2_Stim3	42	intermediate	57	mixture	-1.5e-05	0.9998799	2	1	2
BA20191112gabors0001_V4_Stim2_Stim3	42	intermediate	62	single	0.148506	0.1250598	1	1	1
BA20191112gabors0001_V4_Stim2_Stim3	42	intermediate	64	single	-0.022037	0.8192487	1	1	1
BA20191112gabors0001_V4_Stim2_Stim3	42	intermediate	66	single	0.011538	0.9052169	1	1	1
BA20191112gabors0001_V4_Stim2_Stim3	44	mixture	46	intermediate	0.278567	0.003356085	1	1	1
BA20191112gabors0001_V4_Stim2_Stim3	44	mixture	47	single	-0.034905	0.7186004	1	1	1
BA20191112gabors0001_V4_Stim2_Stim3	44	mixture	48	intermediate	0.318277	0.0007442107	2	1	2
BA20191112gabors0001_V4_Stim2_Stim3	44	mixture	5	intermediate	0.128423	0.1832434	2	1	2
BA20191112gabors0001_V4_Stim2_Stim3	44	mixture	52	single	0.225895	0.01764916	1	1	1
BA20191112gabors0001_V4_Stim2_Stim3	44	mixture	54	intermediate	0.076266	0.4284179	1	1	1
BA20191112gabors0001_V4_Stim2_Stim3	44	mixture	57	mixture	0.281088	0.003210655	2	1	2
BA20191112gabors0001_V4_Stim2_Stim3	44	mixture	62	single	0.272036	0.004398125	1	1	1
BA20191112gabors0001_V4_Stim2_Stim3	44	mixture	64	single	0.30378	0.001254114	1	1	1
BA20191112gabors0001_V4_Stim2_Stim3	44	mixture	66	single	0.335496	0.0003621448	1	1	1
BA20191112gabors0001_V4_Stim2_Stim3	46	intermediate	47	single	0.081074	0.404217	1	1	1
BA20191112gabors0001_V4_Stim2_Stim3	46	intermediate	48	intermediate	0.308074	0.001118232	2	1	2
BA20191112gabors0001_V4_Stim2_Stim3	46	intermediate	5	intermediate	-0.012764	0.8956887	2	1	2
BA20191112gabors0001_V4_Stim2_Stim3	46	intermediate	52	single	0.132775	0.1687191	1	1	1
BA20191112gabors0001_V4_Stim2_Stim3	46	intermediate	54	intermediate	0.354875	0.0001529104	1	1	1
BA20191112gabors0001_V4_Stim2_Stim3	46	intermediate	57	mixture	0.295551	0.001900256	2	1	2
BA20191112gabors0001_V4_Stim2_Stim3	46	intermediate	62	single	0.12873	0.184256	1	1	1
BA20191112gabors0001_V4_Stim2_Stim3	46	intermediate	64	single	0.247886	0.009353308	1	1	1
BA20191112gabors0001_V4_Stim2_Stim3	46	intermediate	66	single	0.341155	0.0002831589	1	1	1
BA20191112gabors0001_V4_Stim2_Stim3	47	single	48	intermediate	-0.024147	0.8040899	2	1	2
BA20191112gabors0001_V4_Stim2_Stim3	47	single	5	intermediate	-0.107576	0.2677859	2	1	2
BA20191112gabors0001_V4_Stim2_Stim3	47	single	52	single	-0.147846	0.1249799	1	1	1
BA20191112gabors0001_V4_Stim2_Stim3	47	single	54	intermediate	-0.034858	0.7189657	1	1	1
BA20191112gabors0001_V4_Stim2_Stim3	47	single	57	mixture	-0.024151	0.8049726	2	1	2
BA20191112gabors0001_V4_Stim2_Stim3	47	single	62	single	0.021815	0.8235068	1	1	1
BA20191112gabors0001_V4_Stim2_Stim3	47	single	64	single	-0.1578	0.1012616	1	1	1
BA20191112gabors0001_V4_Stim2_Stim3	47	single	66	single	0.004134	0.9661312	1	1	1
BA20191112gabors0001_V4_Stim2_Stim3	48	intermediate	5	intermediate	0.237557	0.01330173	1	2	2
BA20191112gabors0001_V4_Stim2_Stim3	48	intermediate	52	single	0.13538	0.1604436	2	2	1
BA20191112gabors0001_V4_Stim2_Stim3	48	intermediate	54	intermediate	0.160292	0.09591601	2	2	1
BA20191112gabors0001_V4_Stim2_Stim3	48	intermediate	57	mixture	0.351806	0.0001887438	1	2	2
BA20191112gabors0001_V4_Stim2_Stim3	48	intermediate	62	single	0.353107	0.0001779692	2	2	1
BA20191112gabors0001_V4_Stim2_Stim3	48	intermediate	64	single	0.20155	0.03558773	2	2	1
BA20191112gabors0001_V4_Stim2_Stim3	48	intermediate	66	single	0.30337	0.001342723	2	2	1
BA20191112gabors0001_V4_Stim2_Stim3	5	intermediate	52	single	0.18528	0.05375406	2	2	1
BA20191112gabors0001_V4_Stim2_Stim3	5	intermediate	54	intermediate	-0.090562	0.3490053	2	2	1
BA20191112gabors0001_V4_Stim2_Stim3	5	intermediate	57	mixture	0.135023	0.1655508	1	2	2
BA20191112gabors0001_V4_Stim2_Stim3	5	intermediate	62	single	0.218778	0.02357577	2	2	1
BA20191112gabors0001_V4_Stim2_Stim3	5	intermediate	64	single	0.14965	0.1203888	2	2	1
BA20191112gabors0001_V4_Stim2_Stim3	5	intermediate	66	single	0.14667	0.1298478	2	2	1
BA20191112gabors0001_V4_Stim2_Stim3	52	single	54	intermediate	0.047329	0.6234302	1	1	1
BA20191112gabors0001_V4_Stim2_Stim3	52	single	57	mixture	0.024703	0.7996683	2	1	2
BA20191112gabors0001_V4_Stim2_Stim3	52	single	62	single	0.161302	0.09536912	1	1	1
BA20191112gabors0001_V4_Stim2_Stim3	52	single	64	single	0.334879	0.0003274798	1	1	1
BA20191112gabors0001_V4_Stim2_Stim3	52	single	66	single	0.231644	0.01536712	1	1	1
BA20191112gabors0001_V4_Stim2_Stim3	54	intermediate	57	mixture	0.012005	0.9018576	2	1	2
BA20191112gabors0001_V4_Stim2_Stim3	54	intermediate	62	single	0.122864	0.2052295	1	1	1
BA20191112gabors0001_V4_Stim2_Stim3	54	intermediate	64	single	0.137545	0.1518798	1	1	1
BA20191112gabors0001_V4_Stim2_Stim3	54	intermediate	66	single	0.073087	0.4500886	1	1	1
BA20191112gabors0001_V4_Stim2_Stim3	57	mixture	62	single	0.233892	0.01532037	2	2	1
BA20191112gabors0001_V4_Stim2_Stim3	57	mixture	64	single	0.307852	0.001190475	2	2	1
BA20191112gabors0001_V4_Stim2_Stim3	57	mixture	66	single	0.367343	9.200576e-05	2	2	1
BA20191112gabors0001_V4_Stim2_Stim3	62	single	64	single	0.253906	0.008011809	1	1	1
BA20191112gabors0001_V4_Stim2_Stim3	62	single	66	single	0.378919	5.257149e-05	1	1	1
BA20191112gabors0001_V4_Stim2_Stim3	64	single	66	single	0.460338	4.744369e-07	1	1	1
BA20191112gabors0002_V4_Stim1_Stim2	10	single	13	single	0.282744	0.01857312	1	2	2
BA20191112gabors0002_V4_Stim1_Stim2	10	single	16	outside	0.258746	0.03181369	1	2	2
BA20191112gabors0002_V4_Stim1_Stim2	10	single	23	single	0.254646	0.03472486	1	2	2
BA20191112gabors0002_V4_Stim1_Stim2	10	single	25	mixture	0.410443	0.0004603769	1	2	2
BA20191112gabors0002_V4_Stim1_Stim2	10	single	28	mixture	0.251044	0.03746316	1	2	2
BA20191112gabors0002_V4_Stim1_Stim2	10	single	30	single	0.462386	6.337309e-05	1	2	2
BA20191112gabors0002_V4_Stim1_Stim2	10	single	32	mixture	0.349769	0.003219346	1	2	2
BA20191112gabors0002_V4_Stim1_Stim2	10	single	34	outside	0.381861	0.001205122	1	2	2
BA20191112gabors0002_V4_Stim1_Stim2	10	single	5	mixture	0.138438	0.2566186	2	2	1
BA20191112gabors0002_V4_Stim1_Stim2	10	single	69	single	-0.228161	0.05935167	1	2	2
BA20191112gabors0002_V4_Stim1_Stim2	13	single	16	outside	0.110459	0.3662344	1	2	2
BA20191112gabors0002_V4_Stim1_Stim2	13	single	23	single	0.330937	0.00547826	1	2	2
BA20191112gabors0002_V4_Stim1_Stim2	13	single	25	mixture	0.1646	0.1765242	1	2	2
BA20191112gabors0002_V4_Stim1_Stim2	13	single	28	mixture	0.388027	0.0009862948	1	2	2
BA20191112gabors0002_V4_Stim1_Stim2	13	single	30	single	0.362707	0.00219234	1	2	2
BA20191112gabors0002_V4_Stim1_Stim2	13	single	32	mixture	0.401774	0.0006220475	1	2	2
BA20191112gabors0002_V4_Stim1_Stim2	13	single	34	outside	0.280906	0.01938522	1	2	2
BA20191112gabors0002_V4_Stim1_Stim2	13	single	5	mixture	0.324341	0.006550335	2	2	1
BA20191112gabors0002_V4_Stim1_Stim2	13	single	69	single	0.035977	0.7691513	1	2	2
BA20191112gabors0002_V4_Stim1_Stim2	16	outside	23	single	0.270478	0.02458955	1	2	2
BA20191112gabors0002_V4_Stim1_Stim2	16	outside	25	mixture	0.422438	0.000299473	1	2	2
BA20191112gabors0002_V4_Stim1_Stim2	16	outside	28	mixture	0.226958	0.06074191	1	2	2
BA20191112gabors0002_V4_Stim1_Stim2	16	outside	30	single	0.485329	2.37166e-05	1	2	2
BA20191112gabors0002_V4_Stim1_Stim2	16	outside	32	mixture	0.286846	0.01686485	1	2	2
BA20191112gabors0002_V4_Stim1_Stim2	16	outside	34	outside	0.26854	0.02567676	1	2	2
BA20191112gabors0002_V4_Stim1_Stim2	16	outside	5	mixture	0.265618	0.02739289	2	2	1
BA20191112gabors0002_V4_Stim1_Stim2	16	outside	69	single	0.049452	0.6865637	1	2	2
BA20191112gabors0002_V4_Stim1_Stim2	23	single	25	mixture	0.319079	0.007533548	1	2	2
BA20191112gabors0002_V4_Stim1_Stim2	23	single	28	mixture	0.325669	0.006320821	1	2	2
BA20191112gabors0002_V4_Stim1_Stim2	23	single	30	single	0.1867	0.1245244	1	2	2
BA20191112gabors0002_V4_Stim1_Stim2	23	single	32	mixture	0.308961	0.009792553	1	2	2
BA20191112gabors0002_V4_Stim1_Stim2	23	single	34	outside	0.18056	0.1376296	1	2	2
BA20191112gabors0002_V4_Stim1_Stim2	23	single	5	mixture	0.279358	0.02009234	2	2	1
BA20191112gabors0002_V4_Stim1_Stim2	23	single	69	single	0.044514	0.716468	1	2	2
BA20191112gabors0002_V4_Stim1_Stim2	25	mixture	28	mixture	0.170899	0.1603153	1	2	2
BA20191112gabors0002_V4_Stim1_Stim2	25	mixture	30	single	0.471878	4.255842e-05	1	2	2
BA20191112gabors0002_V4_Stim1_Stim2	25	mixture	32	mixture	0.231471	0.05565961	1	2	2
BA20191112gabors0002_V4_Stim1_Stim2	25	mixture	34	outside	0.215205	0.07575886	1	2	2
BA20191112gabors0002_V4_Stim1_Stim2	25	mixture	5	mixture	0.388587	0.000968302	2	2	1
BA20191112gabors0002_V4_Stim1_Stim2	25	mixture	69	single	0.026164	0.8310162	1	2	2
BA20191112gabors0002_V4_Stim1_Stim2	28	mixture	30	single	0.321261	0.007111051	1	2	2
BA20191112gabors0002_V4_Stim1_Stim2	28	mixture	32	mixture	0.399485	0.0006726012	1	2	2
BA20191112gabors0002_V4_Stim1_Stim2	28	mixture	34	outside	0.323	0.006789529	1	2	2
BA20191112gabors0002_V4_Stim1_Stim2	28	mixture	5	mixture	0.068032	0.5785978	2	2	1
BA20191112gabors0002_V4_Stim1_Stim2	28	mixture	69	single	0.025091	0.8378479	1	2	2
BA20191112gabors0002_V4_Stim1_Stim2	30	single	32	mixture	0.441688	0.0001451294	1	2	2
BA20191112gabors0002_V4_Stim1_Stim2	30	single	34	outside	0.306772	0.01035239	1	2	2
BA20191112gabors0002_V4_Stim1_Stim2	30	single	5	mixture	0.223116	0.0653606	2	2	1
BA20191112gabors0002_V4_Stim1_Stim2	30	single	69	single	-0.168415	0.1665703	1	2	2
BA20191112gabors0002_V4_Stim1_Stim2	32	mixture	34	outside	0.370718	0.001714456	1	2	2
BA20191112gabors0002_V4_Stim1_Stim2	32	mixture	5	mixture	0.262675	0.02921826	2	2	1
BA20191112gabors0002_V4_Stim1_Stim2	32	mixture	69	single	-0.032739	0.7894258	1	2	2
BA20191112gabors0002_V4_Stim1_Stim2	34	outside	5	mixture	-0.063287	0.6054267	2	2	1
BA20191112gabors0002_V4_Stim1_Stim2	34	outside	69	single	-0.158018	0.1947075	1	2	2
BA20191112gabors0002_V4_Stim1_Stim2	5	mixture	69	single	0.059066	0.6297375	2	1	2
BA20191112gabors0002_V4_Stim1_Stim3	20	single	42	mixture	-0.066574	0.575745	1	2	2
BA20191112gabors0002_V4_Stim1_Stim3	20	single	54	single	0.04774	0.686275	1	2	2
BA20191112gabors0002_V4_Stim1_Stim3	20	single	68	mixture	-0.08612	0.4656467	2	2	1
BA20191112gabors0002_V4_Stim1_Stim3	42	mixture	54	single	-0.104232	0.3768144	1	2	2
BA20191112gabors0002_V4_Stim1_Stim3	42	mixture	68	mixture	0.24127	0.03975208	2	2	1
BA20191112gabors0002_V4_Stim1_Stim3	54	single	68	mixture	-0.054433	0.6450709	2	2	1
BA20191112gabors0002_V4_Stim2_Stim3	1	single	10	single	0.136912	0.2514564	2	2	1
BA20191112gabors0002_V4_Stim2_Stim3	1	single	16	outside	0.357078	0.002076456	2	2	1
BA20191112gabors0002_V4_Stim2_Stim3	1	single	20	single	0.291998	0.01347926	1	2	2
BA20191112gabors0002_V4_Stim2_Stim3	1	single	23	single	0.362735	0.001739536	2	2	1
BA20191112gabors0002_V4_Stim2_Stim3	1	single	25	mixture	0.147933	0.2149309	2	2	1
BA20191112gabors0002_V4_Stim2_Stim3	1	single	28	mixture	0.252817	0.03472332	2	2	1
BA20191112gabors0002_V4_Stim2_Stim3	1	single	30	single	0.135358	0.2569302	2	2	1
BA20191112gabors0002_V4_Stim2_Stim3	1	single	32	mixture	0.379931	0.0009956088	2	2	1
BA20191112gabors0002_V4_Stim2_Stim3	1	single	34	outside	0.064015	0.5931831	2	2	1
BA20191112gabors0002_V4_Stim2_Stim3	1	single	54	single	0.159772	0.1800454	1	2	2
BA20191112gabors0002_V4_Stim2_Stim3	1	single	8	intermediate	-0.062039	0.6020798	2	2	1
BA20191112gabors0002_V4_Stim2_Stim3	10	single	16	outside	0.251337	0.03320036	1	1	1
BA20191112gabors0002_V4_Stim2_Stim3	10	single	20	single	0.011508	0.9241136	2	1	2
BA20191112gabors0002_V4_Stim2_Stim3	10	single	23	single	0.299922	0.009938913	1	1	1
BA20191112gabors0002_V4_Stim2_Stim3	10	single	25	mixture	0.364814	0.001628678	1	1	1
BA20191112gabors0002_V4_Stim2_Stim3	10	single	28	mixture	0.197235	0.0992149	1	1	1
BA20191112gabors0002_V4_Stim2_Stim3	10	single	30	single	0.356544	0.002111095	1	1	1
BA20191112gabors0002_V4_Stim2_Stim3	10	single	32	mixture	0.373268	0.001240402	1	1	1
BA20191112gabors0002_V4_Stim2_Stim3	10	single	34	outside	0.238785	0.04338107	1	1	1
BA20191112gabors0002_V4_Stim2_Stim3	10	single	54	single	0.048406	0.6863704	2	1	2
BA20191112gabors0002_V4_Stim2_Stim3	10	single	8	intermediate	0.393032	0.0005824848	1	1	1
BA20191112gabors0002_V4_Stim2_Stim3	16	outside	20	single	0.188645	0.1125172	2	1	2
BA20191112gabors0002_V4_Stim2_Stim3	16	outside	23	single	0.265557	0.02416237	1	1	1
BA20191112gabors0002_V4_Stim2_Stim3	16	outside	25	mixture	0.33983	0.003494303	1	1	1
BA20191112gabors0002_V4_Stim2_Stim3	16	outside	28	mixture	0.361734	0.00193774	1	1	1
BA20191112gabors0002_V4_Stim2_Stim3	16	outside	30	single	0.344676	0.00302763	1	1	1
BA20191112gabors0002_V4_Stim2_Stim3	16	outside	32	mixture	0.422987	0.0001928225	1	1	1
BA20191112gabors0002_V4_Stim2_Stim3	16	outside	34	outside	0.207228	0.08070236	1	1	1
BA20191112gabors0002_V4_Stim2_Stim3	16	outside	54	single	0.073783	0.5379236	2	1	2
BA20191112gabors0002_V4_Stim2_Stim3	16	outside	8	intermediate	0.081046	0.4954765	1	1	1
BA20191112gabors0002_V4_Stim2_Stim3	20	single	23	single	0.079016	0.5124629	2	2	1
BA20191112gabors0002_V4_Stim2_Stim3	20	single	25	mixture	0.153317	0.2017772	2	2	1
BA20191112gabors0002_V4_Stim2_Stim3	20	single	28	mixture	0.319579	0.007001691	2	2	1
BA20191112gabors0002_V4_Stim2_Stim3	20	single	30	single	0.152543	0.2040901	2	2	1
BA20191112gabors0002_V4_Stim2_Stim3	20	single	32	mixture	0.212352	0.07332263	2	2	1
BA20191112gabors0002_V4_Stim2_Stim3	20	single	34	outside	0.134705	0.2627076	2	2	1
BA20191112gabors0002_V4_Stim2_Stim3	20	single	54	single	-0.00801	0.9471389	1	2	2
BA20191112gabors0002_V4_Stim2_Stim3	20	single	8	intermediate	-0.170325	0.1525921	2	2	1
BA20191112gabors0002_V4_Stim2_Stim3	23	single	25	mixture	0.237563	0.04449761	1	1	1
BA20191112gabors0002_V4_Stim2_Stim3	23	single	28	mixture	0.142848	0.2346775	1	1	1
BA20191112gabors0002_V4_Stim2_Stim3	23	single	30	single	0.287564	0.01431222	1	1	1
BA20191112gabors0002_V4_Stim2_Stim3	23	single	32	mixture	0.200025	0.09205876	1	1	1
BA20191112gabors0002_V4_Stim2_Stim3	23	single	34	outside	0.174097	0.1435757	1	1	1
BA20191112gabors0002_V4_Stim2_Stim3	23	single	54	single	0.013819	0.9082799	2	1	2
BA20191112gabors0002_V4_Stim2_Stim3	23	single	8	intermediate	0.154868	0.1907827	1	1	1
BA20191112gabors0002_V4_Stim2_Stim3	25	mixture	28	mixture	0.345988	0.003348278	1	1	1
BA20191112gabors0002_V4_Stim2_Stim3	25	mixture	30	single	0.374968	0.001173256	1	1	1
BA20191112gabors0002_V4_Stim2_Stim3	25	mixture	32	mixture	0.33258	0.004312068	1	1	1
BA20191112gabors0002_V4_Stim2_Stim3	25	mixture	34	outside	0.275083	0.01935504	1	1	1
BA20191112gabors0002_V4_Stim2_Stim3	25	mixture	54	single	0.173921	0.1439874	2	1	2
BA20191112gabors0002_V4_Stim2_Stim3	25	mixture	8	intermediate	0.334983	0.003768703	1	1	1
BA20191112gabors0002_V4_Stim2_Stim3	28	mixture	30	single	0.218371	0.06935253	1	1	1
BA20191112gabors0002_V4_Stim2_Stim3	28	mixture	32	mixture	0.347868	0.002952906	1	1	1
BA20191112gabors0002_V4_Stim2_Stim3	28	mixture	34	outside	0.271943	0.02276365	1	1	1
BA20191112gabors0002_V4_Stim2_Stim3	28	mixture	54	single	0.051393	0.6703687	2	1	2
BA20191112gabors0002_V4_Stim2_Stim3	28	mixture	8	intermediate	0.243044	0.04112135	1	1	1
BA20191112gabors0002_V4_Stim2_Stim3	30	single	32	mixture	0.350796	0.002518244	1	1	1
BA20191112gabors0002_V4_Stim2_Stim3	30	single	34	outside	0.277044	0.01765086	1	1	1
BA20191112gabors0002_V4_Stim2_Stim3	30	single	54	single	-0.02216	0.8534132	2	1	2
BA20191112gabors0002_V4_Stim2_Stim3	30	single	8	intermediate	0.246952	0.03517998	1	1	1
BA20191112gabors0002_V4_Stim2_Stim3	32	mixture	34	outside	0.238241	0.04387508	1	1	1
BA20191112gabors0002_V4_Stim2_Stim3	32	mixture	54	single	-0.009386	0.9376315	2	1	2
BA20191112gabors0002_V4_Stim2_Stim3	32	mixture	8	intermediate	0.085892	0.4699652	1	1	1
BA20191112gabors0002_V4_Stim2_Stim3	34	outside	54	single	-0.048973	0.6828928	2	1	2
BA20191112gabors0002_V4_Stim2_Stim3	34	outside	8	intermediate	0.063857	0.5914589	1	1	1
BA20191112gabors0002_V4_Stim2_Stim3	54	single	8	intermediate	-0.017012	0.8864095	2	2	1
BA20191118image0001_V4_Stim1_Stim2	3	intermediate	34	intermediate	0.032797	0.7165368	1	2	2
BA20191118image0001_V4_Stim1_Stim2	3	intermediate	35	single	-0.031191	0.7277519	1	2	2
BA20191118image0001_V4_Stim1_Stim2	3	intermediate	37	intermediate	0.173841	0.05062693	2	2	1
BA20191118image0001_V4_Stim1_Stim2	3	intermediate	38	single	-0.046159	0.6063301	2	2	1
BA20191118image0001_V4_Stim1_Stim2	3	intermediate	48	intermediate	0.064754	0.4677282	2	2	1
BA20191118image0001_V4_Stim1_Stim2	3	intermediate	49	single	0.079994	0.3713181	2	2	1
BA20191118image0001_V4_Stim1_Stim2	3	intermediate	50	single	0.190537	0.03189622	2	2	1
BA20191118image0001_V4_Stim1_Stim2	3	intermediate	56	outside	0.236788	0.007122621	1	2	2
BA20191118image0001_V4_Stim1_Stim2	3	intermediate	58	single	0.063042	0.4848961	1	2	2
BA20191118image0001_V4_Stim1_Stim2	3	intermediate	63	intermediate	0.21263	0.01639353	2	2	1
BA20191118image0001_V4_Stim1_Stim2	3	intermediate	65	mixture	0.017584	0.8450538	1	2	2
BA20191118image0001_V4_Stim1_Stim2	3	intermediate	68	mixture	0.211596	0.01784397	1	2	2
BA20191118image0001_V4_Stim1_Stim2	3	intermediate	71	intermediate	0.108234	0.2239499	1	2	2
BA20191118image0001_V4_Stim1_Stim2	34	intermediate	35	single	0.00795	0.9295942	1	2	2
BA20191118image0001_V4_Stim1_Stim2	34	intermediate	37	intermediate	-0.152578	0.08807908	2	2	1
BA20191118image0001_V4_Stim1_Stim2	34	intermediate	38	single	0.016792	0.8519556	2	2	1
BA20191118image0001_V4_Stim1_Stim2	34	intermediate	48	intermediate	-0.127266	0.1539134	2	2	1
BA20191118image0001_V4_Stim1_Stim2	34	intermediate	49	single	-0.113	0.2077347	2	2	1
BA20191118image0001_V4_Stim1_Stim2	34	intermediate	50	single	0.013615	0.8797331	2	2	1
BA20191118image0001_V4_Stim1_Stim2	34	intermediate	56	outside	0.094787	0.2891326	1	2	2
BA20191118image0001_V4_Stim1_Stim2	34	intermediate	58	single	0.064337	0.4777646	1	2	2
BA20191118image0001_V4_Stim1_Stim2	34	intermediate	63	intermediate	-0.052854	0.5566807	2	2	1
BA20191118image0001_V4_Stim1_Stim2	34	intermediate	65	mixture	-0.037567	0.6774536	1	2	2
BA20191118image0001_V4_Stim1_Stim2	34	intermediate	68	mixture	0.154364	0.08693424	1	2	2
BA20191118image0001_V4_Stim1_Stim2	34	intermediate	71	intermediate	-0.029241	0.7441692	1	2	2
BA20191118image0001_V4_Stim1_Stim2	35	single	37	intermediate	0.131631	0.1385872	2	2	1
BA20191118image0001_V4_Stim1_Stim2	35	single	38	single	-0.033166	0.7101555	2	2	1
BA20191118image0001_V4_Stim1_Stim2	35	single	48	intermediate	0.157417	0.07480905	2	2	1
BA20191118image0001_V4_Stim1_Stim2	35	single	49	single	-0.003531	0.9684423	2	2	1
BA20191118image0001_V4_Stim1_Stim2	35	single	50	single	0.112904	0.2044796	2	2	1
BA20191118image0001_V4_Stim1_Stim2	35	single	56	outside	0.024703	0.7811025	1	2	2
BA20191118image0001_V4_Stim1_Stim2	35	single	58	single	0.015015	0.867473	1	2	2
BA20191118image0001_V4_Stim1_Stim2	35	single	63	intermediate	-0.043446	0.6262977	2	2	1
BA20191118image0001_V4_Stim1_Stim2	35	single	65	mixture	-0.110883	0.2145815	1	2	2
BA20191118image0001_V4_Stim1_Stim2	35	single	68	mixture	0.060675	0.4997356	1	2	2
BA20191118image0001_V4_Stim1_Stim2	35	single	71	intermediate	-0.027625	0.7559793	1	2	2
BA20191118image0001_V4_Stim1_Stim2	37	intermediate	38	single	0.124024	0.1630766	1	1	1
BA20191118image0001_V4_Stim1_Stim2	37	intermediate	48	intermediate	0.154607	0.08021542	1	1	1
BA20191118image0001_V4_Stim1_Stim2	37	intermediate	49	single	-0.127212	0.1524472	1	1	1
BA20191118image0001_V4_Stim1_Stim2	37	intermediate	50	single	0.28973	0.0009091898	1	1	1
BA20191118image0001_V4_Stim1_Stim2	37	intermediate	56	outside	-0.221365	0.01169846	2	1	2
BA20191118image0001_V4_Stim1_Stim2	37	intermediate	58	single	-0.020816	0.8170401	2	1	2
BA20191118image0001_V4_Stim1_Stim2	37	intermediate	63	intermediate	0.094234	0.2900391	1	1	1
BA20191118image0001_V4_Stim1_Stim2	37	intermediate	65	mixture	0.047698	0.5943655	2	1	2
BA20191118image0001_V4_Stim1_Stim2	37	intermediate	68	mixture	0.101096	0.2600069	2	1	2
BA20191118image0001_V4_Stim1_Stim2	37	intermediate	71	intermediate	0.07115	0.4229797	2	1	2
BA20191118image0001_V4_Stim1_Stim2	38	single	48	intermediate	0.084036	0.343713	1	1	1
BA20191118image0001_V4_Stim1_Stim2	38	single	49	single	-0.031944	0.7203813	1	1	1
BA20191118image0001_V4_Stim1_Stim2	38	single	50	single	0.140718	0.1131208	1	1	1
BA20191118image0001_V4_Stim1_Stim2	38	single	56	outside	-0.023878	0.788237	2	1	2
BA20191118image0001_V4_Stim1_Stim2	38	single	58	single	-0.03049	0.7346762	2	1	2
BA20191118image0001_V4_Stim1_Stim2	38	single	63	intermediate	-0.027168	0.7608105	1	1	1
BA20191118image0001_V4_Stim1_Stim2	38	single	65	mixture	-0.087598	0.3274281	2	1	2
BA20191118image0001_V4_Stim1_Stim2	38	single	68	mixture	0.127282	0.1555247	2	1	2
BA20191118image0001_V4_Stim1_Stim2	38	single	71	intermediate	0.154768	0.07989767	2	1	2
BA20191118image0001_V4_Stim1_Stim2	48	intermediate	49	single	-0.117535	0.1846575	1	1	1
BA20191118image0001_V4_Stim1_Stim2	48	intermediate	50	single	0.109675	0.2159829	1	1	1
BA20191118image0001_V4_Stim1_Stim2	48	intermediate	56	outside	-0.036241	0.682278	2	1	2
BA20191118image0001_V4_Stim1_Stim2	48	intermediate	58	single	-0.019279	0.829661	2	1	2
BA20191118image0001_V4_Stim1_Stim2	48	intermediate	63	intermediate	0.028414	0.7492403	1	1	1
BA20191118image0001_V4_Stim1_Stim2	48	intermediate	65	mixture	-0.125994	0.1564463	2	1	2
BA20191118image0001_V4_Stim1_Stim2	48	intermediate	68	mixture	0.061248	0.4939425	2	1	2
BA20191118image0001_V4_Stim1_Stim2	48	intermediate	71	intermediate	0.010354	0.9069268	2	1	2
BA20191118image0001_V4_Stim1_Stim2	49	single	50	single	0.085032	0.3399239	1	1	1
BA20191118image0001_V4_Stim1_Stim2	49	single	56	outside	0.040372	0.6496444	2	1	2
BA20191118image0001_V4_Stim1_Stim2	49	single	58	single	0.125824	0.1603536	2	1	2
BA20191118image0001_V4_Stim1_Stim2	49	single	63	intermediate	0.035022	0.6947193	1	1	1
BA20191118image0001_V4_Stim1_Stim2	49	single	65	mixture	-0.037912	0.6721675	2	1	2
BA20191118image0001_V4_Stim1_Stim2	49	single	68	mixture	0.055672	0.5358044	2	1	2
BA20191118image0001_V4_Stim1_Stim2	49	single	71	intermediate	-0.044548	0.6161662	2	1	2
BA20191118image0001_V4_Stim1_Stim2	50	single	56	outside	-0.089977	0.3105595	2	1	2
BA20191118image0001_V4_Stim1_Stim2	50	single	58	single	-0.043104	0.6317655	2	1	2
BA20191118image0001_V4_Stim1_Stim2	50	single	63	intermediate	0.187591	0.03397331	1	1	1
BA20191118image0001_V4_Stim1_Stim2	50	single	65	mixture	-0.023844	0.7901705	2	1	2
BA20191118image0001_V4_Stim1_Stim2	50	single	68	mixture	-0.038368	0.6697132	2	1	2
BA20191118image0001_V4_Stim1_Stim2	50	single	71	intermediate	0.172657	0.05038935	2	1	2
BA20191118image0001_V4_Stim1_Stim2	56	outside	58	single	-0.071116	0.4268942	1	2	2
BA20191118image0001_V4_Stim1_Stim2	56	outside	63	intermediate	-0.051868	0.55938	2	2	1
BA20191118image0001_V4_Stim1_Stim2	56	outside	65	mixture	0.005787	0.9483102	1	2	2
BA20191118image0001_V4_Stim1_Stim2	56	outside	68	mixture	0.059356	0.5074061	1	2	2
BA20191118image0001_V4_Stim1_Stim2	56	outside	71	intermediate	0.123485	0.1616015	1	2	2
BA20191118image0001_V4_Stim1_Stim2	58	single	63	intermediate	0.011088	0.9019254	2	2	1
BA20191118image0001_V4_Stim1_Stim2	58	single	65	mixture	-0.004978	0.9560639	1	2	2
BA20191118image0001_V4_Stim1_Stim2	58	single	68	mixture	-0.077685	0.391116	1	2	2
BA20191118image0001_V4_Stim1_Stim2	58	single	71	intermediate	-0.007322	0.9348819	1	2	2
BA20191118image0001_V4_Stim1_Stim2	63	intermediate	65	mixture	-0.010626	0.9056146	2	1	2
BA20191118image0001_V4_Stim1_Stim2	63	intermediate	68	mixture	0.24596	0.005500474	2	1	2
BA20191118image0001_V4_Stim1_Stim2	63	intermediate	71	intermediate	0.102522	0.2476235	2	1	2
BA20191118image0001_V4_Stim1_Stim2	65	mixture	68	mixture	-0.063699	0.4803473	1	2	2
BA20191118image0001_V4_Stim1_Stim2	65	mixture	71	intermediate	0.153695	0.08325482	1	2	2
BA20191118image0001_V4_Stim1_Stim2	68	mixture	71	intermediate	0.130548	0.1434873	1	2	2
BA20191118image0001_V4_Stim1_Stim3	2	single	37	intermediate	0.149694	0.09170044	1	1	1
BA20191118image0001_V4_Stim1_Stim3	2	single	38	single	0.199838	0.02372285	1	1	1
BA20191118image0001_V4_Stim1_Stim3	2	single	5	intermediate	0.040638	0.6487865	2	1	2
BA20191118image0001_V4_Stim1_Stim3	2	single	50	single	0.008072	0.9279477	1	1	1
BA20191118image0001_V4_Stim1_Stim3	2	single	54	intermediate	0.085057	0.3436593	2	1	2
BA20191118image0001_V4_Stim1_Stim3	2	single	56	outside	-0.14663	0.09861705	2	1	2
BA20191118image0001_V4_Stim1_Stim3	2	single	63	intermediate	0.064453	0.4715778	2	1	2
BA20191118image0001_V4_Stim1_Stim3	2	single	64	intermediate	0.090904	0.3133501	2	1	2
BA20191118image0001_V4_Stim1_Stim3	2	single	68	mixture	-0.123339	0.1688417	2	1	2
BA20191118image0001_V4_Stim1_Stim3	37	intermediate	38	single	0.166981	0.05857378	1	1	1
BA20191118image0001_V4_Stim1_Stim3	37	intermediate	5	intermediate	-0.058476	0.5103697	2	1	2
BA20191118image0001_V4_Stim1_Stim3	37	intermediate	50	single	0.345868	5.952182e-05	1	1	1
BA20191118image0001_V4_Stim1_Stim3	37	intermediate	54	intermediate	-0.068645	0.4431749	2	1	2
BA20191118image0001_V4_Stim1_Stim3	37	intermediate	56	outside	-0.114769	0.1952765	2	1	2
BA20191118image0001_V4_Stim1_Stim3	37	intermediate	63	intermediate	-0.163821	0.06463992	2	1	2
BA20191118image0001_V4_Stim1_Stim3	37	intermediate	64	intermediate	-0.024913	0.7818534	2	1	2
BA20191118image0001_V4_Stim1_Stim3	37	intermediate	68	mixture	0.010784	0.9042238	2	1	2
BA20191118image0001_V4_Stim1_Stim3	38	single	5	intermediate	-0.065916	0.4579796	2	1	2
BA20191118image0001_V4_Stim1_Stim3	38	single	50	single	0.113609	0.1998616	1	1	1
BA20191118image0001_V4_Stim1_Stim3	38	single	54	intermediate	-0.126946	0.1549618	2	1	2
BA20191118image0001_V4_Stim1_Stim3	38	single	56	outside	-0.159549	0.07090673	2	1	2
BA20191118image0001_V4_Stim1_Stim3	38	single	63	intermediate	-0.191955	0.02995767	2	1	2
BA20191118image0001_V4_Stim1_Stim3	38	single	64	intermediate	-0.099206	0.269064	2	1	2
BA20191118image0001_V4_Stim1_Stim3	38	single	68	mixture	-0.019786	0.8252552	2	1	2
BA20191118image0001_V4_Stim1_Stim3	5	intermediate	50	single	0.235006	0.007343958	2	2	1
BA20191118image0001_V4_Stim1_Stim3	5	intermediate	54	intermediate	0.357526	3.683039e-05	1	2	2
BA20191118image0001_V4_Stim1_Stim3	5	intermediate	56	outside	0.168392	0.05644357	1	2	2
BA20191118image0001_V4_Stim1_Stim3	5	intermediate	63	intermediate	0.189119	0.0325181	1	2	2
BA20191118image0001_V4_Stim1_Stim3	5	intermediate	64	intermediate	-0.054015	0.5480345	1	2	2
BA20191118image0001_V4_Stim1_Stim3	5	intermediate	68	mixture	0.214578	0.01541188	1	2	2
BA20191118image0001_V4_Stim1_Stim3	50	single	54	intermediate	0.20128	0.02325901	2	1	2
BA20191118image0001_V4_Stim1_Stim3	50	single	56	outside	0.003285	0.9705228	2	1	2
BA20191118image0001_V4_Stim1_Stim3	50	single	63	intermediate	-0.153647	0.08335066	2	1	2
BA20191118image0001_V4_Stim1_Stim3	50	single	64	intermediate	-0.12173	0.1745112	2	1	2
BA20191118image0001_V4_Stim1_Stim3	50	single	68	mixture	0.094613	0.2900259	2	1	2
BA20191118image0001_V4_Stim1_Stim3	54	intermediate	56	outside	0.148733	0.09514451	1	2	2
BA20191118image0001_V4_Stim1_Stim3	54	intermediate	63	intermediate	0.318863	0.0002736794	1	2	2
BA20191118image0001_V4_Stim1_Stim3	54	intermediate	64	intermediate	-0.178313	0.04754504	1	2	2
BA20191118image0001_V4_Stim1_Stim3	54	intermediate	68	mixture	0.164161	0.06734363	1	2	2
BA20191118image0001_V4_Stim1_Stim3	56	outside	63	intermediate	0.163417	0.06531102	1	2	2
BA20191118image0001_V4_Stim1_Stim3	56	outside	64	intermediate	-0.036669	0.6835387	1	2	2
BA20191118image0001_V4_Stim1_Stim3	56	outside	68	mixture	0.018327	0.8379573	1	2	2
BA20191118image0001_V4_Stim1_Stim3	63	intermediate	64	intermediate	-0.049479	0.5837142	1	2	2
BA20191118image0001_V4_Stim1_Stim3	63	intermediate	68	mixture	0.087694	0.3288517	1	2	2
BA20191118image0001_V4_Stim1_Stim3	64	intermediate	68	mixture	-0.101352	0.2626859	1	2	2
BA20191118image0001_V4_Stim2_Stim3	1	single	3	intermediate	0.251105	0.004099696	2	2	1
BA20191118image0001_V4_Stim2_Stim3	1	single	34	intermediate	-0.04209	0.6344498	2	2	1
BA20191118image0001_V4_Stim2_Stim3	1	single	45	single	0.197069	0.02518904	2	2	1
BA20191118image0001_V4_Stim2_Stim3	1	single	48	intermediate	0.159635	0.0685631	1	2	2
BA20191118image0001_V4_Stim2_Stim3	1	single	49	single	0.233044	0.008114107	1	2	2
BA20191118image0001_V4_Stim2_Stim3	1	single	5	intermediate	0.247528	0.0046816	1	2	2
BA20191118image0001_V4_Stim2_Stim3	1	single	63	intermediate	0.239212	0.006125221	1	2	2
BA20191118image0001_V4_Stim2_Stim3	1	single	64	intermediate	0.022157	0.8024194	1	2	2
BA20191118image0001_V4_Stim2_Stim3	1	single	65	mixture	0.017624	0.8428625	2	2	1
BA20191118image0001_V4_Stim2_Stim3	1	single	68	mixture	0.107433	0.2219441	1	2	2
BA20191118image0001_V4_Stim2_Stim3	1	single	71	intermediate	0.057644	0.5147632	2	2	1
BA20191118image0001_V4_Stim2_Stim3	3	intermediate	34	intermediate	0.073666	0.406726	1	1	1
BA20191118image0001_V4_Stim2_Stim3	3	intermediate	45	single	0.1474	0.09552184	1	1	1
BA20191118image0001_V4_Stim2_Stim3	3	intermediate	48	intermediate	0.294319	0.0006764439	2	1	2
BA20191118image0001_V4_Stim2_Stim3	3	intermediate	49	single	0.09169	0.3052489	2	1	2
BA20191118image0001_V4_Stim2_Stim3	3	intermediate	5	intermediate	0.180224	0.04178058	2	1	2
BA20191118image0001_V4_Stim2_Stim3	3	intermediate	63	intermediate	0.327581	0.0001509479	2	1	2
BA20191118image0001_V4_Stim2_Stim3	3	intermediate	64	intermediate	0.030134	0.7346079	2	1	2
BA20191118image0001_V4_Stim2_Stim3	3	intermediate	65	mixture	0.182927	0.03875709	1	1	1
BA20191118image0001_V4_Stim2_Stim3	3	intermediate	68	mixture	0.057371	0.5167606	2	1	2
BA20191118image0001_V4_Stim2_Stim3	3	intermediate	71	intermediate	0.132115	0.134037	1	1	1
BA20191118image0001_V4_Stim2_Stim3	34	intermediate	45	single	0.005292	0.9525336	1	1	1
BA20191118image0001_V4_Stim2_Stim3	34	intermediate	48	intermediate	-0.049329	0.5758028	2	1	2
BA20191118image0001_V4_Stim2_Stim3	34	intermediate	49	single	-0.062998	0.4799078	2	1	2
BA20191118image0001_V4_Stim2_Stim3	34	intermediate	5	intermediate	-0.075744	0.3935834	2	1	2
BA20191118image0001_V4_Stim2_Stim3	34	intermediate	63	intermediate	-0.065064	0.4620594	2	1	2
BA20191118image0001_V4_Stim2_Stim3	34	intermediate	64	intermediate	0.01319	0.8815968	2	1	2
BA20191118image0001_V4_Stim2_Stim3	34	intermediate	65	mixture	-0.154802	0.07982884	1	1	1
BA20191118image0001_V4_Stim2_Stim3	34	intermediate	68	mixture	0.096199	0.2743817	2	1	2
BA20191118image0001_V4_Stim2_Stim3	34	intermediate	71	intermediate	-0.033097	0.708538	1	1	1
BA20191118image0001_V4_Stim2_Stim3	45	single	48	intermediate	0.074431	0.4000014	2	1	2
BA20191118image0001_V4_Stim2_Stim3	45	single	49	single	-0.038198	0.6698397	2	1	2
BA20191118image0001_V4_Stim2_Stim3	45	single	5	intermediate	0.221675	0.01191239	2	1	2
BA20191118image0001_V4_Stim2_Stim3	45	single	63	intermediate	0.308932	0.0003677725	2	1	2
BA20191118image0001_V4_Stim2_Stim3	45	single	64	intermediate	-0.095844	0.2799333	2	1	2
BA20191118image0001_V4_Stim2_Stim3	45	single	65	mixture	0.224134	0.01097942	1	1	1
BA20191118image0001_V4_Stim2_Stim3	45	single	68	mixture	0.255523	0.003344725	2	1	2
BA20191118image0001_V4_Stim2_Stim3	45	single	71	intermediate	0.166682	0.05804075	1	1	1
BA20191118image0001_V4_Stim2_Stim3	48	intermediate	49	single	0.100545	0.2569067	1	2	2
BA20191118image0001_V4_Stim2_Stim3	48	intermediate	5	intermediate	0.258665	0.002963597	1	2	2
BA20191118image0001_V4_Stim2_Stim3	48	intermediate	63	intermediate	0.317837	0.0002161563	1	2	2
BA20191118image0001_V4_Stim2_Stim3	48	intermediate	64	intermediate	-0.026983	0.7596614	1	2	2
BA20191118image0001_V4_Stim2_Stim3	48	intermediate	65	mixture	0.148923	0.09083067	2	2	1
BA20191118image0001_V4_Stim2_Stim3	48	intermediate	68	mixture	0.182993	0.03571165	1	2	2
BA20191118image0001_V4_Stim2_Stim3	48	intermediate	71	intermediate	0.157964	0.07154746	2	2	1
BA20191118image0001_V4_Stim2_Stim3	49	single	5	intermediate	0.13132	0.1411143	1	2	2
BA20191118image0001_V4_Stim2_Stim3	49	single	63	intermediate	0.022047	0.8048953	1	2	2
BA20191118image0001_V4_Stim2_Stim3	49	single	64	intermediate	-0.027393	0.7588962	1	2	2
BA20191118image0001_V4_Stim2_Stim3	49	single	65	mixture	0.061757	0.4903575	2	2	1
BA20191118image0001_V4_Stim2_Stim3	49	single	68	mixture	0.064647	0.4666967	1	2	2
BA20191118image0001_V4_Stim2_Stim3	49	single	71	intermediate	0.010183	0.9091783	2	2	1
BA20191118image0001_V4_Stim2_Stim3	5	intermediate	63	intermediate	0.173424	0.04936067	1	2	2
BA20191118image0001_V4_Stim2_Stim3	5	intermediate	64	intermediate	-0.050012	0.5735347	1	2	2
BA20191118image0001_V4_Stim2_Stim3	5	intermediate	65	mixture	0.077912	0.3820347	2	2	1
BA20191118image0001_V4_Stim2_Stim3	5	intermediate	68	mixture	0.267494	0.00209297	1	2	2
BA20191118image0001_V4_Stim2_Stim3	5	intermediate	71	intermediate	0.189156	0.03180081	2	2	1
BA20191118image0001_V4_Stim2_Stim3	63	intermediate	64	intermediate	-0.048591	0.5830114	1	2	2
BA20191118image0001_V4_Stim2_Stim3	63	intermediate	65	mixture	0.025087	0.7777898	2	2	1
BA20191118image0001_V4_Stim2_Stim3	63	intermediate	68	mixture	0.292629	0.0006944822	1	2	2
BA20191118image0001_V4_Stim2_Stim3	63	intermediate	71	intermediate	0.224382	0.01027465	2	2	1
BA20191118image0001_V4_Stim2_Stim3	64	intermediate	65	mixture	0.014042	0.8745056	2	2	1
BA20191118image0001_V4_Stim2_Stim3	64	intermediate	68	mixture	-0.010332	0.9067588	1	2	2
BA20191118image0001_V4_Stim2_Stim3	64	intermediate	71	intermediate	0.074052	0.4024122	2	2	1
BA20191118image0001_V4_Stim2_Stim3	65	mixture	68	mixture	-0.073922	0.4032392	2	1	2
BA20191118image0001_V4_Stim2_Stim3	65	mixture	71	intermediate	0.181869	0.03913479	1	1	1
BA20191118image0001_V4_Stim2_Stim3	68	mixture	71	intermediate	0.034033	0.6995717	2	2	1
BA20191118image0002_V4_Stim1_Stim2	16	single	21	intermediate	0.047043	0.712031	1	2	2
BA20191118image0002_V4_Stim1_Stim2	16	single	23	intermediate	0.098196	0.4364466	1	2	2
BA20191118image0002_V4_Stim1_Stim2	16	single	27	single	0.319386	0.009505479	1	2	2
BA20191118image0002_V4_Stim1_Stim2	16	single	3	mixture	0.090454	0.4771903	1	2	2
BA20191118image0002_V4_Stim1_Stim2	16	single	34	single	0.19051	0.1284856	1	2	2
BA20191118image0002_V4_Stim1_Stim2	16	single	37	single	0.133074	0.294508	1	2	2
BA20191118image0002_V4_Stim1_Stim2	16	single	39	mixture	0.004323	0.9727361	2	2	1
BA20191118image0002_V4_Stim1_Stim2	16	single	48	single	0.124736	0.3221653	1	2	2
BA20191118image0002_V4_Stim1_Stim2	16	single	66	single	NaN	NaN	2	2	1
BA20191118image0002_V4_Stim1_Stim2	16	single	67	intermediate	0.255867	0.04128104	1	2	2
BA20191118image0002_V4_Stim1_Stim2	16	single	72	intermediate	-0.043512	0.7307278	1	2	2
BA20191118image0002_V4_Stim1_Stim2	21	intermediate	23	intermediate	0.17303	0.1715318	1	2	2
BA20191118image0002_V4_Stim1_Stim2	21	intermediate	27	single	0.352059	0.004332031	1	2	2
BA20191118image0002_V4_Stim1_Stim2	21	intermediate	3	mixture	0.243048	0.05493499	1	2	2
BA20191118image0002_V4_Stim1_Stim2	21	intermediate	34	single	0.286575	0.02168772	1	2	2
BA20191118image0002_V4_Stim1_Stim2	21	intermediate	37	single	0.207371	0.1029366	1	2	2
BA20191118image0002_V4_Stim1_Stim2	21	intermediate	39	mixture	0.13614	0.2834229	2	2	1
BA20191118image0002_V4_Stim1_Stim2	21	intermediate	48	single	0.020517	0.8721593	1	2	2
BA20191118image0002_V4_Stim1_Stim2	21	intermediate	66	single	NaN	NaN	2	2	1
BA20191118image0002_V4_Stim1_Stim2	21	intermediate	67	intermediate	0.236106	0.06247093	1	2	2
BA20191118image0002_V4_Stim1_Stim2	21	intermediate	72	intermediate	-0.058466	0.6463047	1	2	2
BA20191118image0002_V4_Stim1_Stim2	23	intermediate	27	single	0.102746	0.415387	1	2	2
BA20191118image0002_V4_Stim1_Stim2	23	intermediate	3	mixture	0.314369	0.0114103	1	2	2
BA20191118image0002_V4_Stim1_Stim2	23	intermediate	34	single	0.165128	0.1886725	1	2	2
BA20191118image0002_V4_Stim1_Stim2	23	intermediate	37	single	0.336428	0.006141984	1	2	2
BA20191118image0002_V4_Stim1_Stim2	23	intermediate	39	mixture	0.044317	0.7259381	2	2	1
BA20191118image0002_V4_Stim1_Stim2	23	intermediate	48	single	0.205207	0.09835214	1	2	2
BA20191118image0002_V4_Stim1_Stim2	23	intermediate	66	single	NaN	NaN	2	2	1
BA20191118image0002_V4_Stim1_Stim2	23	intermediate	67	intermediate	0.087056	0.4939616	1	2	2
BA20191118image0002_V4_Stim1_Stim2	23	intermediate	72	intermediate	0.13685	0.2732129	1	2	2
BA20191118image0002_V4_Stim1_Stim2	27	single	3	mixture	0.206968	0.1008116	1	2	2
BA20191118image0002_V4_Stim1_Stim2	27	single	34	single	0.423846	0.0004343728	1	2	2
BA20191118image0002_V4_Stim1_Stim2	27	single	37	single	0.216642	0.08553019	1	2	2
BA20191118image0002_V4_Stim1_Stim2	27	single	39	mixture	0.148948	0.2363429	2	2	1
BA20191118image0002_V4_Stim1_Stim2	27	single	48	single	0.056505	0.6548208	1	2	2
BA20191118image0002_V4_Stim1_Stim2	27	single	66	single	NaN	NaN	2	2	1
BA20191118image0002_V4_Stim1_Stim2	27	single	67	intermediate	0.125007	0.3250113	1	2	2
BA20191118image0002_V4_Stim1_Stim2	27	single	72	intermediate	-0.164198	0.1912093	1	2	2
BA20191118image0002_V4_Stim1_Stim2	3	mixture	34	single	0.022601	0.8593011	1	2	2
BA20191118image0002_V4_Stim1_Stim2	3	mixture	37	single	0.02939	0.8191388	1	2	2
BA20191118image0002_V4_Stim1_Stim2	3	mixture	39	mixture	0.162198	0.2003655	2	2	1
BA20191118image0002_V4_Stim1_Stim2	3	mixture	48	single	-0.072614	0.5685333	1	2	2
BA20191118image0002_V4_Stim1_Stim2	3	mixture	66	single	NaN	NaN	2	2	1
BA20191118image0002_V4_Stim1_Stim2	3	mixture	67	intermediate	0.013745	0.9148516	1	2	2
BA20191118image0002_V4_Stim1_Stim2	3	mixture	72	intermediate	-0.052966	0.6776528	1	2	2
BA20191118image0002_V4_Stim1_Stim2	34	single	37	single	0.23788	0.05838383	1	2	2
BA20191118image0002_V4_Stim1_Stim2	34	single	39	mixture	0.096964	0.4422537	2	2	1
BA20191118image0002_V4_Stim1_Stim2	34	single	48	single	0.121002	0.3369762	1	2	2
BA20191118image0002_V4_Stim1_Stim2	34	single	66	single	NaN	NaN	2	2	1
BA20191118image0002_V4_Stim1_Stim2	34	single	67	intermediate	0.394311	0.001264058	1	2	2
BA20191118image0002_V4_Stim1_Stim2	34	single	72	intermediate	-0.144494	0.2508101	1	2	2
BA20191118image0002_V4_Stim1_Stim2	37	single	39	mixture	0.113422	0.3721923	2	2	1
BA20191118image0002_V4_Stim1_Stim2	37	single	48	single	0.02299	0.8557538	1	2	2
BA20191118image0002_V4_Stim1_Stim2	37	single	66	single	NaN	NaN	2	2	1
BA20191118image0002_V4_Stim1_Stim2	37	single	67	intermediate	0.043271	0.7363182	1	2	2
BA20191118image0002_V4_Stim1_Stim2	37	single	72	intermediate	0.022806	0.8568986	1	2	2
BA20191118image0002_V4_Stim1_Stim2	39	mixture	48	single	-0.195045	0.1194738	2	1	2
BA20191118image0002_V4_Stim1_Stim2	39	mixture	66	single	NaN	NaN	1	1	1
BA20191118image0002_V4_Stim1_Stim2	39	mixture	67	intermediate	-0.09849	0.4387695	2	1	2
BA20191118image0002_V4_Stim1_Stim2	39	mixture	72	intermediate	-0.080133	0.5257287	2	1	2
BA20191118image0002_V4_Stim1_Stim2	48	single	66	single	NaN	NaN	2	2	1
BA20191118image0002_V4_Stim1_Stim2	48	single	67	intermediate	0.161321	0.2028427	1	2	2
BA20191118image0002_V4_Stim1_Stim2	48	single	72	intermediate	0.031551	0.8014396	1	2	2
BA20191118image0002_V4_Stim1_Stim2	66	single	67	intermediate	NaN	NaN	2	1	2
BA20191118image0002_V4_Stim1_Stim2	66	single	72	intermediate	NaN	NaN	2	1	2
BA20191118image0002_V4_Stim1_Stim2	67	intermediate	72	intermediate	-0.109214	0.3903056	1	2	2
BA20191118image0002_V4_Stim1_Stim3	11	single	12	single	0.011609	0.9245744	1	2	2
BA20191118image0002_V4_Stim1_Stim3	11	single	14	single	-0.103396	0.3978579	1	2	2
BA20191118image0002_V4_Stim1_Stim3	11	single	16	single	0.173535	0.1538677	1	2	2
BA20191118image0002_V4_Stim1_Stim3	11	single	19	intermediate	-0.290396	0.01549688	1	2	2
BA20191118image0002_V4_Stim1_Stim3	11	single	21	intermediate	-0.097221	0.4267824	1	2	2
BA20191118image0002_V4_Stim1_Stim3	11	single	23	intermediate	-0.035465	0.7723491	1	2	2
BA20191118image0002_V4_Stim1_Stim3	11	single	27	single	0.04582	0.7085152	1	2	2
BA20191118image0002_V4_Stim1_Stim3	11	single	29	intermediate	-0.044343	0.7175111	1	2	2
BA20191118image0002_V4_Stim1_Stim3	11	single	31	single	-0.012623	0.91801	1	2	2
BA20191118image0002_V4_Stim1_Stim3	11	single	34	single	-0.000368	0.9976069	1	2	2
BA20191118image0002_V4_Stim1_Stim3	11	single	37	single	-0.026781	0.8283733	1	2	2
BA20191118image0002_V4_Stim1_Stim3	11	single	39	mixture	-0.056571	0.6442956	2	2	1
BA20191118image0002_V4_Stim1_Stim3	11	single	47	single	0.004051	0.9734502	1	2	2
BA20191118image0002_V4_Stim1_Stim3	11	single	49	single	-0.044035	0.7214193	1	2	2
BA20191118image0002_V4_Stim1_Stim3	11	single	58	mixture	-0.106939	0.3818	2	2	1
BA20191118image0002_V4_Stim1_Stim3	11	single	68	single	0.023597	0.8473845	1	2	2
BA20191118image0002_V4_Stim1_Stim3	11	single	9	single	-0.102522	0.4018824	1	2	2
BA20191118image0002_V4_Stim1_Stim3	12	single	14	single	0.034787	0.776586	1	2	2
BA20191118image0002_V4_Stim1_Stim3	12	single	16	single	0.374529	0.001521852	1	2	2
BA20191118image0002_V4_Stim1_Stim3	12	single	19	intermediate	0.165237	0.174834	1	2	2
BA20191118image0002_V4_Stim1_Stim3	12	single	21	intermediate	0.405919	0.0005392207	1	2	2
BA20191118image0002_V4_Stim1_Stim3	12	single	23	intermediate	0.067076	0.5839549	1	2	2
BA20191118image0002_V4_Stim1_Stim3	12	single	27	single	0.311975	0.009064932	1	2	2
BA20191118image0002_V4_Stim1_Stim3	12	single	29	intermediate	0.23892	0.04803077	1	2	2
BA20191118image0002_V4_Stim1_Stim3	12	single	31	single	0.22261	0.06598907	1	2	2
BA20191118image0002_V4_Stim1_Stim3	12	single	34	single	0.250032	0.03826435	1	2	2
BA20191118image0002_V4_Stim1_Stim3	12	single	37	single	0.055634	0.6522665	1	2	2
BA20191118image0002_V4_Stim1_Stim3	12	single	39	mixture	0.269118	0.02534837	2	2	1
BA20191118image0002_V4_Stim1_Stim3	12	single	47	single	-0.001328	0.9913625	1	2	2
BA20191118image0002_V4_Stim1_Stim3	12	single	49	single	-0.023366	0.8499898	1	2	2
BA20191118image0002_V4_Stim1_Stim3	12	single	58	mixture	0.178973	0.1442057	2	2	1
BA20191118image0002_V4_Stim1_Stim3	12	single	68	single	0.048517	0.6921908	1	2	2
BA20191118image0002_V4_Stim1_Stim3	12	single	9	single	-0.048487	0.6923744	1	2	2
BA20191118image0002_V4_Stim1_Stim3	14	single	16	single	0.157228	0.1969753	1	2	2
BA20191118image0002_V4_Stim1_Stim3	14	single	19	intermediate	0.024797	0.8397206	1	2	2
BA20191118image0002_V4_Stim1_Stim3	14	single	21	intermediate	0.27069	0.02447283	1	2	2
BA20191118image0002_V4_Stim1_Stim3	14	single	23	intermediate	0.124415	0.3084162	1	2	2
BA20191118image0002_V4_Stim1_Stim3	14	single	27	single	0.206879	0.08808718	1	2	2
BA20191118image0002_V4_Stim1_Stim3	14	single	29	intermediate	0.055764	0.649033	1	2	2
BA20191118image0002_V4_Stim1_Stim3	14	single	31	single	0.07662	0.5314804	1	2	2
BA20191118image0002_V4_Stim1_Stim3	14	single	34	single	0.10108	0.4085711	1	2	2
BA20191118image0002_V4_Stim1_Stim3	14	single	37	single	-0.131789	0.2840388	1	2	2
BA20191118image0002_V4_Stim1_Stim3	14	single	39	mixture	0.219566	0.06987496	2	2	1
BA20191118image0002_V4_Stim1_Stim3	14	single	47	single	0.191268	0.115409	1	2	2
BA20191118image0002_V4_Stim1_Stim3	14	single	49	single	0.011437	0.926248	1	2	2
BA20191118image0002_V4_Stim1_Stim3	14	single	58	mixture	-0.031008	0.8017991	2	2	1
BA20191118image0002_V4_Stim1_Stim3	14	single	68	single	0.151018	0.2154756	1	2	2
BA20191118image0002_V4_Stim1_Stim3	14	single	9	single	0.052619	0.6676349	1	2	2
BA20191118image0002_V4_Stim1_Stim3	16	single	19	intermediate	0.213749	0.07781025	1	2	2
BA20191118image0002_V4_Stim1_Stim3	16	single	21	intermediate	0.487308	2.171648e-05	1	2	2
BA20191118image0002_V4_Stim1_Stim3	16	single	23	intermediate	0.20413	0.09248709	1	2	2
BA20191118image0002_V4_Stim1_Stim3	16	single	27	single	0.271478	0.02404374	1	2	2
BA20191118image0002_V4_Stim1_Stim3	16	single	29	intermediate	0.434575	0.0001906304	1	2	2
BA20191118image0002_V4_Stim1_Stim3	16	single	31	single	0.279207	0.02016276	1	2	2
BA20191118image0002_V4_Stim1_Stim3	16	single	34	single	0.238651	0.04829006	1	2	2
BA20191118image0002_V4_Stim1_Stim3	16	single	37	single	-0.069377	0.5739998	1	2	2
BA20191118image0002_V4_Stim1_Stim3	16	single	39	mixture	0.326237	0.00622467	2	2	1
BA20191118image0002_V4_Stim1_Stim3	16	single	47	single	0.234049	0.05291482	1	2	2
BA20191118image0002_V4_Stim1_Stim3	16	single	49	single	0.17572	0.1517599	1	2	2
BA20191118image0002_V4_Stim1_Stim3	16	single	58	mixture	-0.064908	0.5989748	2	2	1
BA20191118image0002_V4_Stim1_Stim3	16	single	68	single	0.345927	0.00359749	1	2	2
BA20191118image0002_V4_Stim1_Stim3	16	single	9	single	-0.00069	0.9955099	1	2	2
BA20191118image0002_V4_Stim1_Stim3	19	intermediate	21	intermediate	0.30236	0.01156626	1	2	2
BA20191118image0002_V4_Stim1_Stim3	19	intermediate	23	intermediate	0.36505	0.002041553	1	2	2
BA20191118image0002_V4_Stim1_Stim3	19	intermediate	27	single	0.127473	0.2965809	1	2	2
BA20191118image0002_V4_Stim1_Stim3	19	intermediate	29	intermediate	0.333855	0.00505571	1	2	2
BA20191118image0002_V4_Stim1_Stim3	19	intermediate	31	single	0.18814	0.1215929	1	2	2
BA20191118image0002_V4_Stim1_Stim3	19	intermediate	34	single	0.277602	0.0209216	1	2	2
BA20191118image0002_V4_Stim1_Stim3	19	intermediate	37	single	0.019591	0.8740079	1	2	2
BA20191118image0002_V4_Stim1_Stim3	19	intermediate	39	mixture	0.160101	0.1888132	2	2	1
BA20191118image0002_V4_Stim1_Stim3	19	intermediate	47	single	0.136586	0.2631003	1	2	2
BA20191118image0002_V4_Stim1_Stim3	19	intermediate	49	single	0.173226	0.1577507	1	2	2
BA20191118image0002_V4_Stim1_Stim3	19	intermediate	58	mixture	-0.054502	0.6589038	2	2	1
BA20191118image0002_V4_Stim1_Stim3	19	intermediate	68	single	0.322644	0.006854345	1	2	2
BA20191118image0002_V4_Stim1_Stim3	19	intermediate	9	single	0.31762	0.007828073	1	2	2
BA20191118image0002_V4_Stim1_Stim3	21	intermediate	23	intermediate	0.289811	0.01571553	1	2	2
BA20191118image0002_V4_Stim1_Stim3	21	intermediate	27	single	0.448651	0.0001104762	1	2	2
BA20191118image0002_V4_Stim1_Stim3	21	intermediate	29	intermediate	0.357259	0.002582256	1	2	2
BA20191118image0002_V4_Stim1_Stim3	21	intermediate	31	single	0.224601	0.06354234	1	2	2
BA20191118image0002_V4_Stim1_Stim3	21	intermediate	34	single	0.171394	0.15909	1	2	2
BA20191118image0002_V4_Stim1_Stim3	21	intermediate	37	single	-0.084561	0.4929615	1	2	2
BA20191118image0002_V4_Stim1_Stim3	21	intermediate	39	mixture	0.115284	0.3455384	2	2	1
BA20191118image0002_V4_Stim1_Stim3	21	intermediate	47	single	0.198913	0.1013119	1	2	2
BA20191118image0002_V4_Stim1_Stim3	21	intermediate	49	single	0.02211	0.8579635	1	2	2
BA20191118image0002_V4_Stim1_Stim3	21	intermediate	58	mixture	0.064428	0.6016831	2	2	1
BA20191118image0002_V4_Stim1_Stim3	21	intermediate	68	single	0.252218	0.03655139	1	2	2
BA20191118image0002_V4_Stim1_Stim3	21	intermediate	9	single	0.19574	0.1069899	1	2	2
BA20191118image0002_V4_Stim1_Stim3	23	intermediate	27	single	0.136389	0.2637941	1	2	2
BA20191118image0002_V4_Stim1_Stim3	23	intermediate	29	intermediate	0.247417	0.04039949	1	2	2
BA20191118image0002_V4_Stim1_Stim3	23	intermediate	31	single	0.150829	0.2160554	1	2	2
BA20191118image0002_V4_Stim1_Stim3	23	intermediate	34	single	0.280288	0.01966486	1	2	2
BA20191118image0002_V4_Stim1_Stim3	23	intermediate	37	single	0.034548	0.7797151	1	2	2
BA20191118image0002_V4_Stim1_Stim3	23	intermediate	39	mixture	0.047709	0.6970667	2	2	1
BA20191118image0002_V4_Stim1_Stim3	23	intermediate	47	single	0.092116	0.4515701	1	2	2
BA20191118image0002_V4_Stim1_Stim3	23	intermediate	49	single	0.064767	0.5997713	1	2	2
BA20191118image0002_V4_Stim1_Stim3	23	intermediate	58	mixture	-0.097729	0.4278609	2	2	1
BA20191118image0002_V4_Stim1_Stim3	23	intermediate	68	single	0.324734	0.006481697	1	2	2
BA20191118image0002_V4_Stim1_Stim3	23	intermediate	9	single	0.203729	0.09314399	1	2	2
BA20191118image0002_V4_Stim1_Stim3	27	single	29	intermediate	0.264184	0.02826985	1	2	2
BA20191118image0002_V4_Stim1_Stim3	27	single	31	single	0.23964	0.04734171	1	2	2
BA20191118image0002_V4_Stim1_Stim3	27	single	34	single	0.107242	0.3804462	1	2	2
BA20191118image0002_V4_Stim1_Stim3	27	single	37	single	-0.051495	0.6766478	1	2	2
BA20191118image0002_V4_Stim1_Stim3	27	single	39	mixture	0.200443	0.09865814	2	2	1
BA20191118image0002_V4_Stim1_Stim3	27	single	47	single	0.293837	0.01426329	1	2	2
BA20191118image0002_V4_Stim1_Stim3	27	single	49	single	0.176949	0.148872	1	2	2
BA20191118image0002_V4_Stim1_Stim3	27	single	58	mixture	-0.082796	0.5020619	2	2	1
BA20191118image0002_V4_Stim1_Stim3	27	single	68	single	0.173736	0.1533835	1	2	2
BA20191118image0002_V4_Stim1_Stim3	27	single	9	single	0.159492	0.1905222	1	2	2
BA20191118image0002_V4_Stim1_Stim3	29	intermediate	31	single	0.209757	0.08365771	1	2	2
BA20191118image0002_V4_Stim1_Stim3	29	intermediate	34	single	0.411313	0.0004464816	1	2	2
BA20191118image0002_V4_Stim1_Stim3	29	intermediate	37	single	-0.279828	0.02082647	1	2	2
BA20191118image0002_V4_Stim1_Stim3	29	intermediate	39	mixture	0.36428	0.002090045	2	2	1
BA20191118image0002_V4_Stim1_Stim3	29	intermediate	47	single	0.224524	0.0636357	1	2	2
BA20191118image0002_V4_Stim1_Stim3	29	intermediate	49	single	0.074211	0.5475466	1	2	2
BA20191118image0002_V4_Stim1_Stim3	29	intermediate	58	mixture	-0.004084	0.9736329	2	2	1
BA20191118image0002_V4_Stim1_Stim3	29	intermediate	68	single	0.443689	0.0001342666	1	2	2
BA20191118image0002_V4_Stim1_Stim3	29	intermediate	9	single	0.083391	0.4957267	1	2	2
BA20191118image0002_V4_Stim1_Stim3	31	single	34	single	0.03002	0.8065628	1	2	2
BA20191118image0002_V4_Stim1_Stim3	31	single	37	single	-0.126753	0.3030045	1	2	2
BA20191118image0002_V4_Stim1_Stim3	31	single	39	mixture	0.238191	0.04873681	2	2	1
BA20191118image0002_V4_Stim1_Stim3	31	single	47	single	0.0736	0.547833	1	2	2
BA20191118image0002_V4_Stim1_Stim3	31	single	49	single	-0.193757	0.1133793	1	2	2
BA20191118image0002_V4_Stim1_Stim3	31	single	58	mixture	0.066623	0.5893351	2	2	1
BA20191118image0002_V4_Stim1_Stim3	31	single	68	single	0.213967	0.07749957	1	2	2
BA20191118image0002_V4_Stim1_Stim3	31	single	9	single	0.202	0.09601458	1	2	2
BA20191118image0002_V4_Stim1_Stim3	34	single	37	single	-0.005141	0.9668081	1	2	2
BA20191118image0002_V4_Stim1_Stim3	34	single	39	mixture	0.305247	0.01075884	2	2	1
BA20191118image0002_V4_Stim1_Stim3	34	single	47	single	0.117557	0.336046	1	2	2
BA20191118image0002_V4_Stim1_Stim3	34	single	49	single	0.123893	0.314133	1	2	2
BA20191118image0002_V4_Stim1_Stim3	34	single	58	mixture	0.038402	0.7558645	2	2	1
BA20191118image0002_V4_Stim1_Stim3	34	single	68	single	0.188046	0.1217832	1	2	2
BA20191118image0002_V4_Stim1_Stim3	34	single	9	single	0.081942	0.5032695	1	2	2
BA20191118image0002_V4_Stim1_Stim3	37	single	39	mixture	-0.122036	0.3214941	2	2	1
BA20191118image0002_V4_Stim1_Stim3	37	single	47	single	0.084167	0.4949834	1	2	2
BA20191118image0002_V4_Stim1_Stim3	37	single	49	single	0.148865	0.2256742	1	2	2
BA20191118image0002_V4_Stim1_Stim3	37	single	58	mixture	-0.204641	0.09667946	2	2	1
BA20191118image0002_V4_Stim1_Stim3	37	single	68	single	-0.006717	0.9566485	1	2	2
BA20191118image0002_V4_Stim1_Stim3	37	single	9	single	-0.0625	0.6126288	1	2	2
BA20191118image0002_V4_Stim1_Stim3	39	mixture	47	single	0.310904	0.009317821	2	1	2
BA20191118image0002_V4_Stim1_Stim3	39	mixture	49	single	0.11926	0.3327078	2	1	2
BA20191118image0002_V4_Stim1_Stim3	39	mixture	58	mixture	0.018544	0.8806906	1	1	1
BA20191118image0002_V4_Stim1_Stim3	39	mixture	68	single	0.489474	1.970706e-05	2	1	2
BA20191118image0002_V4_Stim1_Stim3	39	mixture	9	single	0.176902	0.1459171	2	1	2
BA20191118image0002_V4_Stim1_Stim3	47	single	49	single	0.220779	0.07041478	1	2	2
BA20191118image0002_V4_Stim1_Stim3	47	single	58	mixture	-0.132741	0.2769	2	2	1
BA20191118image0002_V4_Stim1_Stim3	47	single	68	single	0.257331	0.03279457	1	2	2
BA20191118image0002_V4_Stim1_Stim3	47	single	9	single	0.09105	0.4568453	1	2	2
BA20191118image0002_V4_Stim1_Stim3	49	single	58	mixture	-0.073399	0.5550002	2	2	1
BA20191118image0002_V4_Stim1_Stim3	49	single	68	single	0.104724	0.3953756	1	2	2
BA20191118image0002_V4_Stim1_Stim3	49	single	9	single	0.075934	0.5382564	1	2	2
BA20191118image0002_V4_Stim1_Stim3	58	mixture	68	single	-0.056247	0.6486898	2	1	2
BA20191118image0002_V4_Stim1_Stim3	58	mixture	9	single	0.217729	0.07448525	2	1	2
BA20191118image0002_V4_Stim1_Stim3	68	single	9	single	0.272283	0.02361208	1	2	2
BA20191118image0002_V4_Stim2_Stim3	1	single	11	single	0.121161	0.3213367	2	1	2
BA20191118image0002_V4_Stim2_Stim3	1	single	12	single	-0.127681	0.2957886	2	1	2
BA20191118image0002_V4_Stim2_Stim3	1	single	14	single	0.199568	0.1001686	2	1	2
BA20191118image0002_V4_Stim2_Stim3	1	single	21	intermediate	0.063462	0.6071544	2	1	2
BA20191118image0002_V4_Stim2_Stim3	1	single	22	intermediate	0.000893	0.994324	2	1	2
BA20191118image0002_V4_Stim2_Stim3	1	single	27	single	0.176169	0.1476196	2	1	2
BA20191118image0002_V4_Stim2_Stim3	1	single	34	single	0.031072	0.7999189	2	1	2
BA20191118image0002_V4_Stim2_Stim3	1	single	36	mixture	0.145255	0.2337061	2	1	2
BA20191118image0002_V4_Stim2_Stim3	1	single	49	single	0.043491	0.7247223	2	1	2
BA20191118image0002_V4_Stim2_Stim3	1	single	52	mixture	0.222069	0.06666652	1	1	1
BA20191118image0002_V4_Stim2_Stim3	1	single	55	intermediate	-0.08084	0.5122494	1	1	1
BA20191118image0002_V4_Stim2_Stim3	1	single	58	mixture	-0.205648	0.09003684	1	1	1
BA20191118image0002_V4_Stim2_Stim3	1	single	61	mixture	0.283235	0.01836104	2	1	2
BA20191118image0002_V4_Stim2_Stim3	1	single	64	intermediate	0.055756	0.6515551	1	1	1
BA20191118image0002_V4_Stim2_Stim3	11	single	12	single	-0.020209	0.8681167	1	2	2
BA20191118image0002_V4_Stim2_Stim3	11	single	14	single	0.173729	0.1534025	1	2	2
BA20191118image0002_V4_Stim2_Stim3	11	single	21	intermediate	0.143837	0.2419137	1	2	2
BA20191118image0002_V4_Stim2_Stim3	11	single	22	intermediate	0.147178	0.2346292	1	2	2
BA20191118image0002_V4_Stim2_Stim3	11	single	27	single	0.14638	0.2265948	1	2	2
BA20191118image0002_V4_Stim2_Stim3	11	single	34	single	0.084471	0.4901392	1	2	2
BA20191118image0002_V4_Stim2_Stim3	11	single	36	mixture	0.401329	0.0006315964	1	2	2
BA20191118image0002_V4_Stim2_Stim3	11	single	49	single	-0.03028	0.8049197	1	2	2
BA20191118image0002_V4_Stim2_Stim3	11	single	52	mixture	0.055047	0.6532572	2	2	1
BA20191118image0002_V4_Stim2_Stim3	11	single	55	intermediate	0.190016	0.1178551	2	2	1
BA20191118image0002_V4_Stim2_Stim3	11	single	58	mixture	-0.149436	0.2169412	2	2	1
BA20191118image0002_V4_Stim2_Stim3	11	single	61	mixture	-0.106353	0.3844272	1	2	2
BA20191118image0002_V4_Stim2_Stim3	11	single	64	intermediate	-0.055072	0.6531119	2	2	1
BA20191118image0002_V4_Stim2_Stim3	12	single	14	single	0.160068	0.1889053	1	2	2
BA20191118image0002_V4_Stim2_Stim3	12	single	21	intermediate	0.126329	0.304636	1	2	2
BA20191118image0002_V4_Stim2_Stim3	12	single	22	intermediate	0.322569	0.00776258	1	2	2
BA20191118image0002_V4_Stim2_Stim3	12	single	27	single	0.321187	0.006706146	1	2	2
BA20191118image0002_V4_Stim2_Stim3	12	single	34	single	-0.091928	0.4525006	1	2	2
BA20191118image0002_V4_Stim2_Stim3	12	single	36	mixture	-0.125233	0.3052192	1	2	2
BA20191118image0002_V4_Stim2_Stim3	12	single	49	single	0.226074	0.0617804	1	2	2
BA20191118image0002_V4_Stim2_Stim3	12	single	52	mixture	-0.025585	0.8347003	2	2	1
BA20191118image0002_V4_Stim2_Stim3	12	single	55	intermediate	-0.217755	0.07227217	2	2	1
BA20191118image0002_V4_Stim2_Stim3	12	single	58	mixture	-0.039582	0.7449313	2	2	1
BA20191118image0002_V4_Stim2_Stim3	12	single	61	mixture	-0.112973	0.3553582	1	2	2
BA20191118image0002_V4_Stim2_Stim3	12	single	64	intermediate	0.065044	0.595428	2	2	1
BA20191118image0002_V4_Stim2_Stim3	14	single	21	intermediate	0.030357	0.8058808	1	2	2
BA20191118image0002_V4_Stim2_Stim3	14	single	22	intermediate	-0.032514	0.7955066	1	2	2
BA20191118image0002_V4_Stim2_Stim3	14	single	27	single	0.087391	0.4752089	1	2	2
BA20191118image0002_V4_Stim2_Stim3	14	single	34	single	0.288725	0.01612831	1	2	2
BA20191118image0002_V4_Stim2_Stim3	14	single	36	mixture	0.071016	0.5620092	1	2	2
BA20191118image0002_V4_Stim2_Stim3	14	single	49	single	0.087854	0.4762124	1	2	2
BA20191118image0002_V4_Stim2_Stim3	14	single	52	mixture	0.039779	0.7455439	2	2	1
BA20191118image0002_V4_Stim2_Stim3	14	single	55	intermediate	-0.087399	0.4785047	2	2	1
BA20191118image0002_V4_Stim2_Stim3	14	single	58	mixture	-0.11331	0.3539187	2	2	1
BA20191118image0002_V4_Stim2_Stim3	14	single	61	mixture	0.144318	0.2367683	1	2	2
BA20191118image0002_V4_Stim2_Stim3	14	single	64	intermediate	0.104805	0.3950082	2	2	1
BA20191118image0002_V4_Stim2_Stim3	21	intermediate	22	intermediate	0.030954	0.8066324	1	2	2
BA20191118image0002_V4_Stim2_Stim3	21	intermediate	27	single	-0.017404	0.8879755	1	2	2
BA20191118image0002_V4_Stim2_Stim3	21	intermediate	34	single	0.139435	0.2567752	1	2	2
BA20191118image0002_V4_Stim2_Stim3	21	intermediate	36	mixture	0.11984	0.3303435	1	2	2
BA20191118image0002_V4_Stim2_Stim3	21	intermediate	49	single	-0.122193	0.3245905	1	2	2
BA20191118image0002_V4_Stim2_Stim3	21	intermediate	52	mixture	0.033626	0.7854533	2	2	1
BA20191118image0002_V4_Stim2_Stim3	21	intermediate	55	intermediate	0.036286	0.7706509	2	2	1
BA20191118image0002_V4_Stim2_Stim3	21	intermediate	58	mixture	0.037389	0.7621148	2	2	1
BA20191118image0002_V4_Stim2_Stim3	21	intermediate	61	mixture	0.106242	0.3885262	1	2	2
BA20191118image0002_V4_Stim2_Stim3	21	intermediate	64	intermediate	0.041266	0.7402227	2	2	1
BA20191118image0002_V4_Stim2_Stim3	22	intermediate	27	single	0.103382	0.4051103	1	2	2
BA20191118image0002_V4_Stim2_Stim3	22	intermediate	34	single	-0.041748	0.7392657	1	2	2
BA20191118image0002_V4_Stim2_Stim3	22	intermediate	36	mixture	0.176826	0.1555176	1	2	2
BA20191118image0002_V4_Stim2_Stim3	22	intermediate	49	single	0.290941	0.01778961	1	2	2
BA20191118image0002_V4_Stim2_Stim3	22	intermediate	52	mixture	-0.046067	0.7133972	2	2	1
BA20191118image0002_V4_Stim2_Stim3	22	intermediate	55	intermediate	-0.178725	0.1510547	2	2	1
BA20191118image0002_V4_Stim2_Stim3	22	intermediate	58	mixture	0.071634	0.5645777	2	2	1
BA20191118image0002_V4_Stim2_Stim3	22	intermediate	61	mixture	-0.032628	0.7948065	1	2	2
BA20191118image0002_V4_Stim2_Stim3	22	intermediate	64	intermediate	0.194206	0.1181687	2	2	1
BA20191118image0002_V4_Stim2_Stim3	27	single	34	single	0.033894	0.7821765	1	2	2
BA20191118image0002_V4_Stim2_Stim3	27	single	36	mixture	0.082573	0.4999754	1	2	2
BA20191118image0002_V4_Stim2_Stim3	27	single	49	single	0.19364	0.1108817	1	2	2
BA20191118image0002_V4_Stim2_Stim3	27	single	52	mixture	0.201917	0.09615336	2	2	1
BA20191118image0002_V4_Stim2_Stim3	27	single	55	intermediate	0.01464	0.9049646	2	2	1
BA20191118image0002_V4_Stim2_Stim3	27	single	58	mixture	0.098171	0.4187884	2	2	1
BA20191118image0002_V4_Stim2_Stim3	27	single	61	mixture	0.05166	0.6733465	1	2	2
BA20191118image0002_V4_Stim2_Stim3	27	single	64	intermediate	-0.013197	0.9142952	2	2	1
BA20191118image0002_V4_Stim2_Stim3	34	single	36	mixture	0.144036	0.2376958	1	2	2
BA20191118image0002_V4_Stim2_Stim3	34	single	49	single	-0.162508	0.1854859	1	2	2
BA20191118image0002_V4_Stim2_Stim3	34	single	52	mixture	0.1677	0.1684046	2	2	1
BA20191118image0002_V4_Stim2_Stim3	34	single	55	intermediate	-0.116663	0.3434196	2	2	1
BA20191118image0002_V4_Stim2_Stim3	34	single	58	mixture	-0.002619	0.9829576	2	2	1
BA20191118image0002_V4_Stim2_Stim3	34	single	61	mixture	0.078722	0.5202477	1	2	2
BA20191118image0002_V4_Stim2_Stim3	34	single	64	intermediate	0.069036	0.5758868	2	2	1
BA20191118image0002_V4_Stim2_Stim3	36	mixture	49	single	-0.131073	0.2866837	1	2	2
BA20191118image0002_V4_Stim2_Stim3	36	mixture	52	mixture	0.059027	0.6299649	2	2	1
BA20191118image0002_V4_Stim2_Stim3	36	mixture	55	intermediate	-0.087892	0.4760172	2	2	1
BA20191118image0002_V4_Stim2_Stim3	36	mixture	58	mixture	-0.173681	0.1535167	2	2	1
BA20191118image0002_V4_Stim2_Stim3	36	mixture	61	mixture	-0.109034	0.3724867	1	2	2
BA20191118image0002_V4_Stim2_Stim3	36	mixture	64	intermediate	0.008477	0.9453034	2	2	1
BA20191118image0002_V4_Stim2_Stim3	49	single	52	mixture	0.0609	0.6217729	2	2	1
BA20191118image0002_V4_Stim2_Stim3	49	single	55	intermediate	-0.111119	0.3669922	2	2	1
BA20191118image0002_V4_Stim2_Stim3	49	single	58	mixture	-0.093583	0.4443697	2	2	1
BA20191118image0002_V4_Stim2_Stim3	49	single	61	mixture	0.103664	0.4002026	1	2	2
BA20191118image0002_V4_Stim2_Stim3	49	single	64	intermediate	0.085149	0.4899458	2	2	1
BA20191118image0002_V4_Stim2_Stim3	52	mixture	55	intermediate	0.141724	0.2489716	1	1	1
BA20191118image0002_V4_Stim2_Stim3	52	mixture	58	mixture	0.087511	0.4746027	1	1	1
BA20191118image0002_V4_Stim2_Stim3	52	mixture	61	mixture	0.279503	0.02002539	2	1	2
BA20191118image0002_V4_Stim2_Stim3	52	mixture	64	intermediate	0.096905	0.4317878	1	1	1
BA20191118image0002_V4_Stim2_Stim3	55	intermediate	58	mixture	-0.114558	0.348605	1	1	1
BA20191118image0002_V4_Stim2_Stim3	55	intermediate	61	mixture	0.024433	0.8432233	2	1	2
BA20191118image0002_V4_Stim2_Stim3	55	intermediate	64	intermediate	0.017223	0.8891338	1	1	1
BA20191118image0002_V4_Stim2_Stim3	58	mixture	61	mixture	0.117288	0.3371628	2	1	2
BA20191118image0002_V4_Stim2_Stim3	58	mixture	64	intermediate	-0.047202	0.7001308	1	1	1
BA20191118image0002_V4_Stim2_Stim3	61	mixture	64	intermediate	-0.045164	0.7145793	2	2	1
BA20191121image0004_V4_Stim1_Stim2	12	single	13	single	0.252168	0.1502208	1	2	2
BA20191121image0004_V4_Stim1_Stim2	12	single	21	single	-0.012483	0.94414	1	2	2
BA20191121image0004_V4_Stim1_Stim2	12	single	25	single	0.416311	0.01432449	1	2	2
BA20191121image0004_V4_Stim1_Stim2	12	single	27	intermediate	0.224363	0.2020785	1	2	2
BA20191121image0004_V4_Stim1_Stim2	12	single	29	single	0.07798	0.6611252	1	2	2
BA20191121image0004_V4_Stim1_Stim2	12	single	3	single	-0.087757	0.6272318	1	2	2
BA20191121image0004_V4_Stim1_Stim2	12	single	30	single	-0.014714	0.9341748	1	2	2
BA20191121image0004_V4_Stim1_Stim2	12	single	32	single	-0.017101	0.9235247	1	2	2
BA20191121image0004_V4_Stim1_Stim2	12	single	41	single	-0.021758	0.9027873	1	2	2
BA20191121image0004_V4_Stim1_Stim2	12	single	42	single	0.132445	0.4552506	1	2	2
BA20191121image0004_V4_Stim1_Stim2	12	single	60	single	0.200029	0.2566923	1	2	2
BA20191121image0004_V4_Stim1_Stim2	12	single	7	single	-0.03474	0.8453541	1	2	2
BA20191121image0004_V4_Stim1_Stim2	13	single	21	single	0.157076	0.3749889	1	2	2
BA20191121image0004_V4_Stim1_Stim2	13	single	25	single	0.33628	0.0518299	1	2	2
BA20191121image0004_V4_Stim1_Stim2	13	single	27	intermediate	0.356325	0.03859869	1	2	2
BA20191121image0004_V4_Stim1_Stim2	13	single	29	single	0.112384	0.5268626	1	2	2
BA20191121image0004_V4_Stim1_Stim2	13	single	3	single	0.057596	0.7502051	1	2	2
BA20191121image0004_V4_Stim1_Stim2	13	single	30	single	-0.226149	0.1984167	1	2	2
BA20191121image0004_V4_Stim1_Stim2	13	single	32	single	-0.048511	0.7852808	1	2	2
BA20191121image0004_V4_Stim1_Stim2	13	single	41	single	0.15552	0.3797965	1	2	2
BA20191121image0004_V4_Stim1_Stim2	13	single	42	single	-0.020569	0.9080787	1	2	2
BA20191121image0004_V4_Stim1_Stim2	13	single	60	single	-0.068967	0.6983399	1	2	2
BA20191121image0004_V4_Stim1_Stim2	13	single	7	single	-0.04507	0.8001917	1	2	2
BA20191121image0004_V4_Stim1_Stim2	21	single	25	single	0.366947	0.03278428	1	2	2
BA20191121image0004_V4_Stim1_Stim2	21	single	27	intermediate	0.501565	0.002511041	1	2	2
BA20191121image0004_V4_Stim1_Stim2	21	single	29	single	0.501624	0.00250762	1	2	2
BA20191121image0004_V4_Stim1_Stim2	21	single	3	single	0.068267	0.7058147	1	2	2
BA20191121image0004_V4_Stim1_Stim2	21	single	30	single	-0.037209	0.8345123	1	2	2
BA20191121image0004_V4_Stim1_Stim2	21	single	32	single	0.168403	0.3410748	1	2	2
BA20191121image0004_V4_Stim1_Stim2	21	single	41	single	0.176844	0.317062	1	2	2
BA20191121image0004_V4_Stim1_Stim2	21	single	42	single	-0.096764	0.5861636	1	2	2
BA20191121image0004_V4_Stim1_Stim2	21	single	60	single	-0.002106	0.990569	1	2	2
BA20191121image0004_V4_Stim1_Stim2	21	single	7	single	0.063875	0.7196772	1	2	2
BA20191121image0004_V4_Stim1_Stim2	25	single	27	intermediate	0.672548	1.319219e-05	1	2	2
BA20191121image0004_V4_Stim1_Stim2	25	single	29	single	0.566371	0.0004799211	1	2	2
BA20191121image0004_V4_Stim1_Stim2	25	single	3	single	0.128576	0.475784	1	2	2
BA20191121image0004_V4_Stim1_Stim2	25	single	30	single	0.005664	0.9746381	1	2	2
BA20191121image0004_V4_Stim1_Stim2	25	single	32	single	-0.132254	0.4559063	1	2	2
BA20191121image0004_V4_Stim1_Stim2	25	single	41	single	0.376359	0.02824816	1	2	2
BA20191121image0004_V4_Stim1_Stim2	25	single	42	single	0.154589	0.3826901	1	2	2
BA20191121image0004_V4_Stim1_Stim2	25	single	60	single	0.17233	0.3297677	1	2	2
BA20191121image0004_V4_Stim1_Stim2	25	single	7	single	0.033477	0.8509112	1	2	2
BA20191121image0004_V4_Stim1_Stim2	27	intermediate	29	single	0.397756	0.01982788	1	2	2
BA20191121image0004_V4_Stim1_Stim2	27	intermediate	3	single	-0.182066	0.3105486	1	2	2
BA20191121image0004_V4_Stim1_Stim2	27	intermediate	30	single	0.02532	0.886968	1	2	2
BA20191121image0004_V4_Stim1_Stim2	27	intermediate	32	single	0.116563	0.5115066	1	2	2
BA20191121image0004_V4_Stim1_Stim2	27	intermediate	41	single	0.114396	0.5194413	1	2	2
BA20191121image0004_V4_Stim1_Stim2	27	intermediate	42	single	-0.079421	0.6552466	1	2	2
BA20191121image0004_V4_Stim1_Stim2	27	intermediate	60	single	0.154193	0.3839251	1	2	2
BA20191121image0004_V4_Stim1_Stim2	27	intermediate	7	single	0.0379	0.8314801	1	2	2
BA20191121image0004_V4_Stim1_Stim2	29	single	3	single	0.030531	0.8660615	1	2	2
BA20191121image0004_V4_Stim1_Stim2	29	single	30	single	-0.021584	0.9035644	1	2	2
BA20191121image0004_V4_Stim1_Stim2	29	single	32	single	0.166558	0.3464666	1	2	2
BA20191121image0004_V4_Stim1_Stim2	29	single	41	single	0.373226	0.02969736	1	2	2
BA20191121image0004_V4_Stim1_Stim2	29	single	42	single	-0.140122	0.4292981	1	2	2
BA20191121image0004_V4_Stim1_Stim2	29	single	60	single	0.177696	0.3146991	1	2	2
BA20191121image0004_V4_Stim1_Stim2	29	single	7	single	0.245563	0.1615578	1	2	2
BA20191121image0004_V4_Stim1_Stim2	3	single	30	single	-0.30376	0.08569453	1	2	2
BA20191121image0004_V4_Stim1_Stim2	3	single	32	single	-0.214547	0.2305355	1	2	2
BA20191121image0004_V4_Stim1_Stim2	3	single	41	single	0.319755	0.0696805	1	2	2
BA20191121image0004_V4_Stim1_Stim2	3	single	42	single	0.443079	0.009811798	1	2	2
BA20191121image0004_V4_Stim1_Stim2	3	single	60	single	-0.213628	0.2325875	1	2	2
BA20191121image0004_V4_Stim1_Stim2	3	single	7	single	0.210207	0.2403298	1	2	2
BA20191121image0004_V4_Stim1_Stim2	30	single	32	single	0.040244	0.8212229	1	2	2
BA20191121image0004_V4_Stim1_Stim2	30	single	41	single	0.256723	0.1427459	1	2	2
BA20191121image0004_V4_Stim1_Stim2	30	single	42	single	-0.255818	0.1442101	1	2	2
BA20191121image0004_V4_Stim1_Stim2	30	single	60	single	0.109547	0.5374127	1	2	2
BA20191121image0004_V4_Stim1_Stim2	30	single	7	single	0.064103	0.7187177	1	2	2
BA20191121image0004_V4_Stim1_Stim2	32	single	41	single	0.039072	0.8263485	1	2	2
BA20191121image0004_V4_Stim1_Stim2	32	single	42	single	-0.15754	0.3735624	1	2	2
BA20191121image0004_V4_Stim1_Stim2	32	single	60	single	0.424783	0.01227605	1	2	2
BA20191121image0004_V4_Stim1_Stim2	32	single	7	single	0.003447	0.9845629	1	2	2
BA20191121image0004_V4_Stim1_Stim2	41	single	42	single	0.013494	0.939622	1	2	2
BA20191121image0004_V4_Stim1_Stim2	41	single	60	single	0.249044	0.1555097	1	2	2
BA20191121image0004_V4_Stim1_Stim2	41	single	7	single	-0.044192	0.8040085	1	2	2
BA20191121image0004_V4_Stim1_Stim2	42	single	60	single	-0.081532	0.6466724	1	2	2
BA20191121image0004_V4_Stim1_Stim2	42	single	7	single	-0.191958	0.2767794	1	2	2
BA20191121image0004_V4_Stim1_Stim2	60	single	7	single	-0.003192	0.9857054	1	2	2
BA20191121image0004_V4_Stim1_Stim3	12	single	13	single	-0.089591	0.603327	1	2	2
BA20191121image0004_V4_Stim1_Stim3	12	single	15	single	-0.066499	0.699985	1	2	2
BA20191121image0004_V4_Stim1_Stim3	12	single	16	single	-0.205381	0.2294968	1	2	2
BA20191121image0004_V4_Stim1_Stim3	12	single	17	single	0.24041	0.1578427	1	2	2
BA20191121image0004_V4_Stim1_Stim3	12	single	19	single	0.198158	0.2466524	1	2	2
BA20191121image0004_V4_Stim1_Stim3	12	single	21	single	0.016463	0.9252177	1	2	2
BA20191121image0004_V4_Stim1_Stim3	12	single	25	single	0.467091	0.004078431	1	2	2
BA20191121image0004_V4_Stim1_Stim3	12	single	27	intermediate	0.470457	0.003785056	1	2	2
BA20191121image0004_V4_Stim1_Stim3	12	single	29	single	0.107383	0.5392179	1	2	2
BA20191121image0004_V4_Stim1_Stim3	12	single	30	single	0.167618	0.3284948	1	2	2
BA20191121image0004_V4_Stim1_Stim3	12	single	32	single	0.080629	0.6452051	1	2	2
BA20191121image0004_V4_Stim1_Stim3	12	single	41	single	0.11626	0.4995257	1	2	2
BA20191121image0004_V4_Stim1_Stim3	12	single	42	single	0.441325	0.007051934	1	2	2
BA20191121image0004_V4_Stim1_Stim3	12	single	60	single	-0.03897	0.821469	1	2	2
BA20191121image0004_V4_Stim1_Stim3	12	single	7	single	-0.325684	0.05257945	1	2	2
BA20191121image0004_V4_Stim1_Stim3	13	single	15	single	-0.1762	0.3039693	1	2	2
BA20191121image0004_V4_Stim1_Stim3	13	single	16	single	-0.125735	0.4649662	1	2	2
BA20191121image0004_V4_Stim1_Stim3	13	single	17	single	0.008439	0.9610423	1	2	2
BA20191121image0004_V4_Stim1_Stim3	13	single	19	single	-0.065993	0.7021649	1	2	2
BA20191121image0004_V4_Stim1_Stim3	13	single	21	single	0.219921	0.2042877	1	2	2
BA20191121image0004_V4_Stim1_Stim3	13	single	25	single	-0.045475	0.7922754	1	2	2
BA20191121image0004_V4_Stim1_Stim3	13	single	27	intermediate	0.070165	0.6842771	1	2	2
BA20191121image0004_V4_Stim1_Stim3	13	single	29	single	0.184604	0.2884044	1	2	2
BA20191121image0004_V4_Stim1_Stim3	13	single	30	single	-0.196819	0.2499231	1	2	2
BA20191121image0004_V4_Stim1_Stim3	13	single	32	single	0.033471	0.8486219	1	2	2
BA20191121image0004_V4_Stim1_Stim3	13	single	41	single	-0.428351	0.009150368	1	2	2
BA20191121image0004_V4_Stim1_Stim3	13	single	42	single	0.213063	0.2121594	1	2	2
BA20191121image0004_V4_Stim1_Stim3	13	single	60	single	-0.285067	0.0919482	1	2	2
BA20191121image0004_V4_Stim1_Stim3	13	single	7	single	-0.074501	0.6658658	1	2	2
BA20191121image0004_V4_Stim1_Stim3	15	single	16	single	0.252515	0.1373276	1	2	2
BA20191121image0004_V4_Stim1_Stim3	15	single	17	single	-0.287707	0.08884737	1	2	2
BA20191121image0004_V4_Stim1_Stim3	15	single	19	single	-0.003308	0.9847236	1	2	2
BA20191121image0004_V4_Stim1_Stim3	15	single	21	single	0.054643	0.7552182	1	2	2
BA20191121image0004_V4_Stim1_Stim3	15	single	25	single	-0.065877	0.7026625	1	2	2
BA20191121image0004_V4_Stim1_Stim3	15	single	27	intermediate	-0.065181	0.7056642	1	2	2
BA20191121image0004_V4_Stim1_Stim3	15	single	29	single	0.166758	0.3383405	1	2	2
BA20191121image0004_V4_Stim1_Stim3	15	single	30	single	-0.248186	0.1444244	1	2	2
BA20191121image0004_V4_Stim1_Stim3	15	single	32	single	-0.382339	0.02340888	1	2	2
BA20191121image0004_V4_Stim1_Stim3	15	single	41	single	0.177483	0.3004039	1	2	2
BA20191121image0004_V4_Stim1_Stim3	15	single	42	single	-0.170172	0.3210701	1	2	2
BA20191121image0004_V4_Stim1_Stim3	15	single	60	single	0.007001	0.967675	1	2	2
BA20191121image0004_V4_Stim1_Stim3	15	single	7	single	0.182546	0.2866002	1	2	2
BA20191121image0004_V4_Stim1_Stim3	16	single	17	single	-0.352343	0.03506846	1	2	2
BA20191121image0004_V4_Stim1_Stim3	16	single	19	single	-0.154059	0.3696634	1	2	2
BA20191121image0004_V4_Stim1_Stim3	16	single	21	single	0.062608	0.7208724	1	2	2
BA20191121image0004_V4_Stim1_Stim3	16	single	25	single	0.009163	0.9576994	1	2	2
BA20191121image0004_V4_Stim1_Stim3	16	single	27	intermediate	0.161212	0.347576	1	2	2
BA20191121image0004_V4_Stim1_Stim3	16	single	29	single	0.047242	0.7875554	1	2	2
BA20191121image0004_V4_Stim1_Stim3	16	single	30	single	-0.002116	0.9902279	1	2	2
BA20191121image0004_V4_Stim1_Stim3	16	single	32	single	-0.265116	0.1237619	1	2	2
BA20191121image0004_V4_Stim1_Stim3	16	single	41	single	-0.023516	0.8917156	1	2	2
BA20191121image0004_V4_Stim1_Stim3	16	single	42	single	-0.091806	0.5943621	1	2	2
BA20191121image0004_V4_Stim1_Stim3	16	single	60	single	0.097907	0.5699814	1	2	2
BA20191121image0004_V4_Stim1_Stim3	16	single	7	single	0.09345	0.587749	1	2	2
BA20191121image0004_V4_Stim1_Stim3	17	single	19	single	0.067827	0.6942786	1	2	2
BA20191121image0004_V4_Stim1_Stim3	17	single	21	single	0.110706	0.5266621	1	2	2
BA20191121image0004_V4_Stim1_Stim3	17	single	25	single	0.19323	0.2588361	1	2	2
BA20191121image0004_V4_Stim1_Stim3	17	single	27	intermediate	0.17245	0.3145379	1	2	2
BA20191121image0004_V4_Stim1_Stim3	17	single	29	single	0.171295	0.3251714	1	2	2
BA20191121image0004_V4_Stim1_Stim3	17	single	30	single	0.279481	0.09878173	1	2	2
BA20191121image0004_V4_Stim1_Stim3	17	single	32	single	0.16218	0.3519536	1	2	2
BA20191121image0004_V4_Stim1_Stim3	17	single	41	single	0.113023	0.5116222	1	2	2
BA20191121image0004_V4_Stim1_Stim3	17	single	42	single	0.104124	0.5456149	1	2	2
BA20191121image0004_V4_Stim1_Stim3	17	single	60	single	-0.165622	0.3343685	1	2	2
BA20191121image0004_V4_Stim1_Stim3	17	single	7	single	-0.241455	0.1559891	1	2	2
BA20191121image0004_V4_Stim1_Stim3	19	single	21	single	0.144745	0.4067617	1	2	2
BA20191121image0004_V4_Stim1_Stim3	19	single	25	single	0.055839	0.7463434	1	2	2
BA20191121image0004_V4_Stim1_Stim3	19	single	27	intermediate	0.160915	0.3484793	1	2	2
BA20191121image0004_V4_Stim1_Stim3	19	single	29	single	0.061289	0.7265245	1	2	2
BA20191121image0004_V4_Stim1_Stim3	19	single	30	single	-0.120636	0.4834058	1	2	2
BA20191121image0004_V4_Stim1_Stim3	19	single	32	single	0.143897	0.4095455	1	2	2
BA20191121image0004_V4_Stim1_Stim3	19	single	41	single	0.122237	0.4775733	1	2	2
BA20191121image0004_V4_Stim1_Stim3	19	single	42	single	0.105751	0.5393204	1	2	2
BA20191121image0004_V4_Stim1_Stim3	19	single	60	single	-0.027564	0.8732144	1	2	2
BA20191121image0004_V4_Stim1_Stim3	19	single	7	single	-0.034527	0.8415522	1	2	2
BA20191121image0004_V4_Stim1_Stim3	21	single	25	single	0.219475	0.20523	1	2	2
BA20191121image0004_V4_Stim1_Stim3	21	single	27	intermediate	0.529326	0.001076857	1	2	2
BA20191121image0004_V4_Stim1_Stim3	21	single	29	single	0.10651	0.5488173	1	2	2
BA20191121image0004_V4_Stim1_Stim3	21	single	30	single	0.241033	0.1630618	1	2	2
BA20191121image0004_V4_Stim1_Stim3	21	single	32	single	0.124672	0.4823582	1	2	2
BA20191121image0004_V4_Stim1_Stim3	21	single	41	single	-0.050065	0.7751753	1	2	2
BA20191121image0004_V4_Stim1_Stim3	21	single	42	single	-0.030442	0.8621836	1	2	2
BA20191121image0004_V4_Stim1_Stim3	21	single	60	single	0.017166	0.9220323	1	2	2
BA20191121image0004_V4_Stim1_Stim3	21	single	7	single	-0.079731	0.6489019	1	2	2
BA20191121image0004_V4_Stim1_Stim3	25	single	27	intermediate	0.474697	0.003441724	1	2	2
BA20191121image0004_V4_Stim1_Stim3	25	single	29	single	0.12605	0.4705876	1	2	2
BA20191121image0004_V4_Stim1_Stim3	25	single	30	single	0.264546	0.1189533	1	2	2
BA20191121image0004_V4_Stim1_Stim3	25	single	32	single	0.338578	0.04664554	1	2	2
BA20191121image0004_V4_Stim1_Stim3	25	single	41	single	0.333127	0.04710693	1	2	2
BA20191121image0004_V4_Stim1_Stim3	25	single	42	single	0.155061	0.3665189	1	2	2
BA20191121image0004_V4_Stim1_Stim3	25	single	60	single	-0.19257	0.2604972	1	2	2
BA20191121image0004_V4_Stim1_Stim3	25	single	7	single	-0.355966	0.03310851	1	2	2
BA20191121image0004_V4_Stim1_Stim3	27	intermediate	29	single	0.175924	0.3120662	1	2	2
BA20191121image0004_V4_Stim1_Stim3	27	intermediate	30	single	0.131707	0.4438571	1	2	2
BA20191121image0004_V4_Stim1_Stim3	27	intermediate	32	single	0.124598	0.4757542	1	2	2
BA20191121image0004_V4_Stim1_Stim3	27	intermediate	41	single	0.076193	0.6587305	1	2	2
BA20191121image0004_V4_Stim1_Stim3	27	intermediate	42	single	0.264787	0.1186042	1	2	2
BA20191121image0004_V4_Stim1_Stim3	27	intermediate	60	single	0.061609	0.7211289	1	2	2
BA20191121image0004_V4_Stim1_Stim3	27	intermediate	7	single	-0.116144	0.4999545	1	2	2
BA20191121image0004_V4_Stim1_Stim3	29	single	30	single	-0.014982	0.931927	1	2	2
BA20191121image0004_V4_Stim1_Stim3	29	single	32	single	-0.190045	0.2816835	1	2	2
BA20191121image0004_V4_Stim1_Stim3	29	single	41	single	-0.170673	0.3269582	1	2	2
BA20191121image0004_V4_Stim1_Stim3	29	single	42	single	0.186781	0.2826559	1	2	2
BA20191121image0004_V4_Stim1_Stim3	29	single	60	single	-0.234862	0.1744357	1	2	2
BA20191121image0004_V4_Stim1_Stim3	29	single	7	single	-0.021385	0.9029511	1	2	2
BA20191121image0004_V4_Stim1_Stim3	30	single	32	single	0.156029	0.3707561	1	2	2
BA20191121image0004_V4_Stim1_Stim3	30	single	41	single	0.233244	0.1709865	1	2	2
BA20191121image0004_V4_Stim1_Stim3	30	single	42	single	-0.106546	0.536258	1	2	2
BA20191121image0004_V4_Stim1_Stim3	30	single	60	single	-0.10276	0.5509214	1	2	2
BA20191121image0004_V4_Stim1_Stim3	30	single	7	single	-0.346546	0.03840124	1	2	2
BA20191121image0004_V4_Stim1_Stim3	32	single	41	single	0.201792	0.2450466	1	2	2
BA20191121image0004_V4_Stim1_Stim3	32	single	42	single	0.006674	0.9696492	1	2	2
BA20191121image0004_V4_Stim1_Stim3	32	single	60	single	-0.240606	0.1638313	1	2	2
BA20191121image0004_V4_Stim1_Stim3	32	single	7	single	-0.122271	0.4840969	1	2	2
BA20191121image0004_V4_Stim1_Stim3	41	single	42	single	0.052411	0.7614527	1	2	2
BA20191121image0004_V4_Stim1_Stim3	41	single	60	single	0.032503	0.8507307	1	2	2
BA20191121image0004_V4_Stim1_Stim3	41	single	7	single	-0.13993	0.4156633	1	2	2
BA20191121image0004_V4_Stim1_Stim3	42	single	60	single	-0.120929	0.4823333	1	2	2
BA20191121image0004_V4_Stim1_Stim3	42	single	7	single	0.165392	0.335051	1	2	2
BA20191121image0004_V4_Stim1_Stim3	60	single	7	single	0.215079	0.207765	1	2	2
BA20191121image0004_V4_Stim2_Stim3	1	single	11	intermediate	-0.186539	0.2760092	2	1	2
BA20191121image0004_V4_Stim2_Stim3	1	single	12	single	-0.074771	0.6600661	2	1	2
BA20191121image0004_V4_Stim2_Stim3	1	single	13	single	0.032666	0.8477948	2	1	2
BA20191121image0004_V4_Stim2_Stim3	1	single	15	single	-0.150631	0.3735227	2	1	2
BA20191121image0004_V4_Stim2_Stim3	1	single	17	single	-0.160458	0.3427746	2	1	2
BA20191121image0004_V4_Stim2_Stim3	1	single	18	single	0.073938	0.6636292	2	1	2
BA20191121image0004_V4_Stim2_Stim3	1	single	19	single	-0.032804	0.8471588	2	1	2
BA20191121image0004_V4_Stim2_Stim3	1	single	25	single	-0.106066	0.5321044	2	1	2
BA20191121image0004_V4_Stim2_Stim3	1	single	26	single	-0.008075	0.9621673	2	1	2
BA20191121image0004_V4_Stim2_Stim3	1	single	28	intermediate	0.17568	0.3054196	1	1	1
BA20191121image0004_V4_Stim2_Stim3	1	single	29	single	-0.178633	0.290134	2	1	2
BA20191121image0004_V4_Stim2_Stim3	1	single	30	single	-0.098976	0.5600165	2	1	2
BA20191121image0004_V4_Stim2_Stim3	1	single	32	single	0.392526	0.01626007	2	1	2
BA20191121image0004_V4_Stim2_Stim3	1	single	59	mixture	0.087399	0.617613	1	1	1
BA20191121image0004_V4_Stim2_Stim3	1	single	67	intermediate	0.02428	0.8882187	1	1	1
BA20191121image0004_V4_Stim2_Stim3	1	single	68	intermediate	-0.061486	0.7216643	1	1	1
BA20191121image0004_V4_Stim2_Stim3	11	intermediate	12	single	0.098001	0.5696118	1	2	2
BA20191121image0004_V4_Stim2_Stim3	11	intermediate	13	single	0.10812	0.5302199	1	2	2
BA20191121image0004_V4_Stim2_Stim3	11	intermediate	15	single	0.016666	0.9231436	1	2	2
BA20191121image0004_V4_Stim2_Stim3	11	intermediate	17	single	0.065575	0.7039661	1	2	2
BA20191121image0004_V4_Stim2_Stim3	11	intermediate	18	single	0.058346	0.7353562	1	2	2
BA20191121image0004_V4_Stim2_Stim3	11	intermediate	19	single	0.038723	0.8225846	1	2	2
BA20191121image0004_V4_Stim2_Stim3	11	intermediate	25	single	0.107476	0.5326871	1	2	2
BA20191121image0004_V4_Stim2_Stim3	11	intermediate	26	single	-0.135819	0.4296306	1	2	2
BA20191121image0004_V4_Stim2_Stim3	11	intermediate	28	intermediate	-0.247935	0.1509828	2	2	1
BA20191121image0004_V4_Stim2_Stim3	11	intermediate	29	single	0.061432	0.7218983	1	2	2
BA20191121image0004_V4_Stim2_Stim3	11	intermediate	30	single	0.093987	0.5855941	1	2	2
BA20191121image0004_V4_Stim2_Stim3	11	intermediate	32	single	-0.227843	0.1813956	1	2	2
BA20191121image0004_V4_Stim2_Stim3	11	intermediate	59	mixture	0.220036	0.2111445	2	2	1
BA20191121image0004_V4_Stim2_Stim3	11	intermediate	67	intermediate	-0.263457	0.1262181	2	2	1
BA20191121image0004_V4_Stim2_Stim3	11	intermediate	68	intermediate	0.19071	0.2724717	2	2	1
BA20191121image0004_V4_Stim2_Stim3	12	single	13	single	0.115684	0.4953538	1	2	2
BA20191121image0004_V4_Stim2_Stim3	12	single	15	single	-0.224635	0.1813337	1	2	2
BA20191121image0004_V4_Stim2_Stim3	12	single	17	single	-0.173688	0.3039105	1	2	2
BA20191121image0004_V4_Stim2_Stim3	12	single	18	single	0.021415	0.899888	1	2	2
BA20191121image0004_V4_Stim2_Stim3	12	single	19	single	0.083911	0.6214726	1	2	2
BA20191121image0004_V4_Stim2_Stim3	12	single	25	single	0.101122	0.5514956	1	2	2
BA20191121image0004_V4_Stim2_Stim3	12	single	26	single	-0.148241	0.3812383	1	2	2
BA20191121image0004_V4_Stim2_Stim3	12	single	28	intermediate	0.083883	0.6266887	2	2	1
BA20191121image0004_V4_Stim2_Stim3	12	single	29	single	0.0947	0.577169	1	2	2
BA20191121image0004_V4_Stim2_Stim3	12	single	30	single	0.00397	0.981394	1	2	2
BA20191121image0004_V4_Stim2_Stim3	12	single	32	single	-0.056995	0.7375809	1	2	2
BA20191121image0004_V4_Stim2_Stim3	12	single	59	mixture	-0.132676	0.4473854	2	2	1
BA20191121image0004_V4_Stim2_Stim3	12	single	67	intermediate	-0.261984	0.1227029	2	2	1
BA20191121image0004_V4_Stim2_Stim3	12	single	68	intermediate	0.188116	0.2718969	2	2	1
BA20191121image0004_V4_Stim2_Stim3	13	single	15	single	0.081141	0.6330723	1	2	2
BA20191121image0004_V4_Stim2_Stim3	13	single	17	single	0.072217	0.6710146	1	2	2
BA20191121image0004_V4_Stim2_Stim3	13	single	18	single	-0.087882	0.6050008	1	2	2
BA20191121image0004_V4_Stim2_Stim3	13	single	19	single	0.32274	0.05138346	1	2	2
BA20191121image0004_V4_Stim2_Stim3	13	single	25	single	0.502158	0.001540778	1	2	2
BA20191121image0004_V4_Stim2_Stim3	13	single	26	single	0.081469	0.6316912	1	2	2
BA20191121image0004_V4_Stim2_Stim3	13	single	28	intermediate	-0.010511	0.9514868	2	2	1
BA20191121image0004_V4_Stim2_Stim3	13	single	29	single	0.267187	0.1098939	1	2	2
BA20191121image0004_V4_Stim2_Stim3	13	single	30	single	0.50218	0.001539908	1	2	2
BA20191121image0004_V4_Stim2_Stim3	13	single	32	single	0.175793	0.2979964	1	2	2
BA20191121image0004_V4_Stim2_Stim3	13	single	59	mixture	0.054639	0.7552379	2	2	1
BA20191121image0004_V4_Stim2_Stim3	13	single	67	intermediate	0.298055	0.07746442	2	2	1
BA20191121image0004_V4_Stim2_Stim3	13	single	68	intermediate	0.050901	0.7681338	2	2	1
BA20191121image0004_V4_Stim2_Stim3	15	single	17	single	-0.0619	0.715895	1	2	2
BA20191121image0004_V4_Stim2_Stim3	15	single	18	single	-0.053431	0.7534628	1	2	2
BA20191121image0004_V4_Stim2_Stim3	15	single	19	single	0.024186	0.8870085	1	2	2
BA20191121image0004_V4_Stim2_Stim3	15	single	25	single	-0.030473	0.8579082	1	2	2
BA20191121image0004_V4_Stim2_Stim3	15	single	26	single	0.136732	0.4196886	1	2	2
BA20191121image0004_V4_Stim2_Stim3	15	single	28	intermediate	-0.171437	0.3174327	2	2	1
BA20191121image0004_V4_Stim2_Stim3	15	single	29	single	0.111438	0.5114168	1	2	2
BA20191121image0004_V4_Stim2_Stim3	15	single	30	single	0.241629	0.1496485	1	2	2
BA20191121image0004_V4_Stim2_Stim3	15	single	32	single	0.101719	0.5491366	1	2	2
BA20191121image0004_V4_Stim2_Stim3	15	single	59	mixture	-0.284743	0.09733662	2	2	1
BA20191121image0004_V4_Stim2_Stim3	15	single	67	intermediate	0.125307	0.4665007	2	2	1
BA20191121image0004_V4_Stim2_Stim3	15	single	68	intermediate	0.087577	0.6115269	2	2	1
BA20191121image0004_V4_Stim2_Stim3	17	single	18	single	-0.014409	0.932544	1	2	2
BA20191121image0004_V4_Stim2_Stim3	17	single	19	single	0.042276	0.8037938	1	2	2
BA20191121image0004_V4_Stim2_Stim3	17	single	25	single	0.340317	0.03930412	1	2	2
BA20191121image0004_V4_Stim2_Stim3	17	single	26	single	0.200691	0.2336462	1	2	2
BA20191121image0004_V4_Stim2_Stim3	17	single	28	intermediate	0.192444	0.2608158	2	2	1
BA20191121image0004_V4_Stim2_Stim3	17	single	29	single	0.187772	0.2657491	1	2	2
BA20191121image0004_V4_Stim2_Stim3	17	single	30	single	0.203919	0.2260526	1	2	2
BA20191121image0004_V4_Stim2_Stim3	17	single	32	single	-0.045206	0.7904907	1	2	2
BA20191121image0004_V4_Stim2_Stim3	17	single	59	mixture	0.144108	0.4088503	2	2	1
BA20191121image0004_V4_Stim2_Stim3	17	single	67	intermediate	-0.015066	0.9305056	2	2	1
BA20191121image0004_V4_Stim2_Stim3	17	single	68	intermediate	0.19416	0.2565059	2	2	1
BA20191121image0004_V4_Stim2_Stim3	18	single	19	single	0.167654	0.3212763	1	2	2
BA20191121image0004_V4_Stim2_Stim3	18	single	25	single	-0.081636	0.6309919	1	2	2
BA20191121image0004_V4_Stim2_Stim3	18	single	26	single	0.386884	0.01800594	1	2	2
BA20191121image0004_V4_Stim2_Stim3	18	single	28	intermediate	0.125209	0.4668529	2	2	1
BA20191121image0004_V4_Stim2_Stim3	18	single	29	single	0.094987	0.5760136	1	2	2
BA20191121image0004_V4_Stim2_Stim3	18	single	30	single	0.042775	0.8015236	1	2	2
BA20191121image0004_V4_Stim2_Stim3	18	single	32	single	0.01479	0.9307655	1	2	2
BA20191121image0004_V4_Stim2_Stim3	18	single	59	mixture	0.123899	0.4782541	2	2	1
BA20191121image0004_V4_Stim2_Stim3	18	single	67	intermediate	-0.051523	0.7653762	2	2	1
BA20191121image0004_V4_Stim2_Stim3	18	single	68	intermediate	-0.022006	0.8986308	2	2	1
BA20191121image0004_V4_Stim2_Stim3	19	single	25	single	0.07155	0.6738859	1	2	2
BA20191121image0004_V4_Stim2_Stim3	19	single	26	single	0.238769	0.1546758	1	2	2
BA20191121image0004_V4_Stim2_Stim3	19	single	28	intermediate	-0.121936	0.4786673	2	2	1
BA20191121image0004_V4_Stim2_Stim3	19	single	29	single	-0.000518	0.99757	1	2	2
BA20191121image0004_V4_Stim2_Stim3	19	single	30	single	0.185448	0.2718175	1	2	2
BA20191121image0004_V4_Stim2_Stim3	19	single	32	single	0.1374	0.4173978	1	2	2
BA20191121image0004_V4_Stim2_Stim3	19	single	59	mixture	0.094933	0.5874999	2	2	1
BA20191121image0004_V4_Stim2_Stim3	19	single	67	intermediate	-0.057626	0.7385083	2	2	1
BA20191121image0004_V4_Stim2_Stim3	19	single	68	intermediate	0.08599	0.6180216	2	2	1
BA20191121image0004_V4_Stim2_Stim3	25	single	26	single	-0.012859	0.9397885	1	2	2
BA20191121image0004_V4_Stim2_Stim3	25	single	28	intermediate	0.060612	0.7254661	2	2	1
BA20191121image0004_V4_Stim2_Stim3	25	single	29	single	0.331635	0.04494483	1	2	2
BA20191121image0004_V4_Stim2_Stim3	25	single	30	single	0.344302	0.03691479	1	2	2
BA20191121image0004_V4_Stim2_Stim3	25	single	32	single	0.060015	0.7242063	1	2	2
BA20191121image0004_V4_Stim2_Stim3	25	single	59	mixture	0.18989	0.274577	2	2	1
BA20191121image0004_V4_Stim2_Stim3	25	single	67	intermediate	0.113886	0.5083833	2	2	1
BA20191121image0004_V4_Stim2_Stim3	25	single	68	intermediate	0.123092	0.4744751	2	2	1
BA20191121image0004_V4_Stim2_Stim3	26	single	28	intermediate	0.098795	0.5664722	2	2	1
BA20191121image0004_V4_Stim2_Stim3	26	single	29	single	-0.185332	0.2721237	1	2	2
BA20191121image0004_V4_Stim2_Stim3	26	single	30	single	0.238402	0.1553304	1	2	2
BA20191121image0004_V4_Stim2_Stim3	26	single	32	single	0.317431	0.05556545	1	2	2
BA20191121image0004_V4_Stim2_Stim3	26	single	59	mixture	-0.211913	0.2216697	2	2	1
BA20191121image0004_V4_Stim2_Stim3	26	single	67	intermediate	0.208835	0.2215852	2	2	1
BA20191121image0004_V4_Stim2_Stim3	26	single	68	intermediate	-0.004665	0.9784602	2	2	1
BA20191121image0004_V4_Stim2_Stim3	28	intermediate	29	single	-0.117264	0.4958019	2	1	2
BA20191121image0004_V4_Stim2_Stim3	28	intermediate	30	single	0.05564	0.7472209	2	1	2
BA20191121image0004_V4_Stim2_Stim3	28	intermediate	32	single	0.151142	0.3789025	2	1	2
BA20191121image0004_V4_Stim2_Stim3	28	intermediate	59	mixture	-0.09175	0.6058041	1	1	1
BA20191121image0004_V4_Stim2_Stim3	28	intermediate	67	intermediate	0.331726	0.05156232	1	1	1
BA20191121image0004_V4_Stim2_Stim3	28	intermediate	68	intermediate	0.351565	0.03836035	1	1	1
BA20191121image0004_V4_Stim2_Stim3	29	single	30	single	0.357172	0.02999364	1	2	2
BA20191121image0004_V4_Stim2_Stim3	29	single	32	single	-0.076003	0.6548094	1	2	2
BA20191121image0004_V4_Stim2_Stim3	29	single	59	mixture	0.064102	0.7144877	2	2	1
BA20191121image0004_V4_Stim2_Stim3	29	single	67	intermediate	0.037466	0.828257	2	2	1
BA20191121image0004_V4_Stim2_Stim3	29	single	68	intermediate	-0.02032	0.9063626	2	2	1
BA20191121image0004_V4_Stim2_Stim3	30	single	32	single	0.246762	0.1409254	1	2	2
BA20191121image0004_V4_Stim2_Stim3	30	single	59	mixture	0.094605	0.5887985	2	2	1
BA20191121image0004_V4_Stim2_Stim3	30	single	67	intermediate	0.418526	0.01107424	2	2	1
BA20191121image0004_V4_Stim2_Stim3	30	single	68	intermediate	0.137928	0.4224348	2	2	1
BA20191121image0004_V4_Stim2_Stim3	32	single	59	mixture	0.209687	0.2266755	2	2	1
BA20191121image0004_V4_Stim2_Stim3	32	single	67	intermediate	0.354435	0.03392567	2	2	1
BA20191121image0004_V4_Stim2_Stim3	32	single	68	intermediate	0.061222	0.7228126	2	2	1
BA20191121image0004_V4_Stim2_Stim3	59	mixture	67	intermediate	0.167829	0.3427465	1	1	1
BA20191121image0004_V4_Stim2_Stim3	59	mixture	68	intermediate	0.243668	0.1649216	1	1	1
BA20191121image0004_V4_Stim2_Stim3	67	intermediate	68	intermediate	0.357157	0.03518167	1	1	1
HO20191111task0001_V4_Stim2_Stim3	11	single	15	single	-0.616953	0.1919865	1	1	1
HO20191111task0001_V4_Stim2_Stim3	11	single	29	intermediate	0.134298	0.7997634	1	1	1
HO20191111task0001_V4_Stim2_Stim3	15	single	29	intermediate	0.106225	0.8412613	1	1	1
HO20191111task0002_V4_Stim1_Stim2	15	single	25	intermediate	0.057508	0.7848175	1	2	2
HO20191111task0002_V4_Stim1_Stim2	15	single	29	intermediate	0.259144	0.221408	1	2	2
HO20191111task0002_V4_Stim1_Stim2	15	single	30	intermediate	-0.322148	0.1163043	1	2	2
HO20191111task0002_V4_Stim1_Stim2	15	single	33	intermediate	-0.028343	0.8954066	1	2	2
HO20191111task0002_V4_Stim1_Stim2	15	single	38	intermediate	0.126468	0.5469137	1	2	2
HO20191111task0002_V4_Stim1_Stim2	15	single	42	single	0.279044	0.1767581	1	2	2
HO20191111task0002_V4_Stim1_Stim2	15	single	43	single	0.361256	0.07601709	1	2	2
HO20191111task0002_V4_Stim1_Stim2	25	intermediate	29	intermediate	-0.107929	0.6156786	1	2	2
HO20191111task0002_V4_Stim1_Stim2	25	intermediate	30	intermediate	-0.121398	0.563223	1	2	2
HO20191111task0002_V4_Stim1_Stim2	25	intermediate	33	intermediate	0.550978	0.005264735	1	2	2
HO20191111task0002_V4_Stim1_Stim2	25	intermediate	38	intermediate	0.184643	0.3769206	1	2	2
HO20191111task0002_V4_Stim1_Stim2	25	intermediate	42	single	0.001968	0.9925527	1	2	2
HO20191111task0002_V4_Stim1_Stim2	25	intermediate	43	single	-0.202022	0.3328292	1	2	2
HO20191111task0002_V4_Stim1_Stim2	29	intermediate	30	intermediate	0.235188	0.2686056	1	2	2
HO20191111task0002_V4_Stim1_Stim2	29	intermediate	33	intermediate	0.283618	0.1792591	1	2	2
HO20191111task0002_V4_Stim1_Stim2	29	intermediate	38	intermediate	0.287407	0.1732695	1	2	2
HO20191111task0002_V4_Stim1_Stim2	29	intermediate	42	single	0.066988	0.7557998	1	2	2
HO20191111task0002_V4_Stim1_Stim2	29	intermediate	43	single	0.212667	0.3184215	1	2	2
HO20191111task0002_V4_Stim1_Stim2	30	intermediate	33	intermediate	0.1358	0.5269229	1	2	2
HO20191111task0002_V4_Stim1_Stim2	30	intermediate	38	intermediate	0.102772	0.6249463	1	2	2
HO20191111task0002_V4_Stim1_Stim2	30	intermediate	42	single	-0.425353	0.03402765	1	2	2
HO20191111task0002_V4_Stim1_Stim2	30	intermediate	43	single	-0.07759	0.7123911	1	2	2
HO20191111task0002_V4_Stim1_Stim2	33	intermediate	38	intermediate	0.577746	0.003110546	1	2	2
HO20191111task0002_V4_Stim1_Stim2	33	intermediate	42	single	0.131847	0.5391336	1	2	2
HO20191111task0002_V4_Stim1_Stim2	33	intermediate	43	single	-0.341318	0.1026177	1	2	2
HO20191111task0002_V4_Stim1_Stim2	38	intermediate	42	single	0.102266	0.6266603	1	2	2
HO20191111task0002_V4_Stim1_Stim2	38	intermediate	43	single	-0.193878	0.3530901	1	2	2
HO20191111task0002_V4_Stim1_Stim2	42	single	43	single	0.141852	0.4987992	1	2	2
HO20191111task0002_V4_Stim1_Stim3	10	mixture	14	mixture	0.699867	9.853727e-05	1	1	1
HO20191111task0002_V4_Stim1_Stim3	10	mixture	2	mixture	0.707669	7.59917e-05	1	1	1
HO20191111task0002_V4_Stim1_Stim3	10	mixture	23	mixture	0.687293	0.0002069439	1	1	1
HO20191111task0002_V4_Stim1_Stim3	10	mixture	24	single	0.233056	0.2622248	1	1	1
HO20191111task0002_V4_Stim1_Stim3	10	mixture	27	mixture	0.72707	3.837481e-05	1	1	1
HO20191111task0002_V4_Stim1_Stim3	10	mixture	30	intermediate	-0.026414	0.9002612	2	1	2
HO20191111task0002_V4_Stim1_Stim3	10	mixture	38	intermediate	0.257112	0.2147039	2	1	2
HO20191111task0002_V4_Stim1_Stim3	10	mixture	6	mixture	0.714649	5.980856e-05	1	1	1
HO20191111task0002_V4_Stim1_Stim3	14	mixture	2	mixture	0.839481	8.302207e-08	1	1	1
HO20191111task0002_V4_Stim1_Stim3	14	mixture	23	mixture	0.79104	2.510297e-06	1	1	1
HO20191111task0002_V4_Stim1_Stim3	14	mixture	24	single	0.338609	0.09063444	1	1	1
HO20191111task0002_V4_Stim1_Stim3	14	mixture	27	mixture	0.651623	0.0003107749	1	1	1
HO20191111task0002_V4_Stim1_Stim3	14	mixture	30	intermediate	-0.023017	0.9111366	2	1	2
HO20191111task0002_V4_Stim1_Stim3	14	mixture	38	intermediate	-0.061965	0.763637	2	1	2
HO20191111task0002_V4_Stim1_Stim3	14	mixture	6	mixture	0.795183	2.03813e-06	1	1	1
HO20191111task0002_V4_Stim1_Stim3	2	mixture	23	mixture	0.763095	9.158425e-06	1	1	1
HO20191111task0002_V4_Stim1_Stim3	2	mixture	24	single	0.309646	0.1237172	1	1	1
HO20191111task0002_V4_Stim1_Stim3	2	mixture	27	mixture	0.525488	0.005836204	1	1	1
HO20191111task0002_V4_Stim1_Stim3	2	mixture	30	intermediate	-0.038952	0.8501547	2	1	2
HO20191111task0002_V4_Stim1_Stim3	2	mixture	38	intermediate	-0.01573	0.9392071	2	1	2
HO20191111task0002_V4_Stim1_Stim3	2	mixture	6	mixture	0.852199	6.444133e-08	1	1	1
HO20191111task0002_V4_Stim1_Stim3	23	mixture	24	single	0.561434	0.003498266	1	1	1
HO20191111task0002_V4_Stim1_Stim3	23	mixture	27	mixture	0.919146	8.792873e-11	1	1	1
HO20191111task0002_V4_Stim1_Stim3	23	mixture	30	intermediate	0.221181	0.2880004	2	1	2
HO20191111task0002_V4_Stim1_Stim3	23	mixture	38	intermediate	0.039805	0.8501648	2	1	2
HO20191111task0002_V4_Stim1_Stim3	23	mixture	6	mixture	0.873072	2.609145e-08	1	1	1
HO20191111task0002_V4_Stim1_Stim3	24	single	27	mixture	0.494421	0.01024325	1	1	1
HO20191111task0002_V4_Stim1_Stim3	24	single	30	intermediate	0.01852	0.9284483	2	1	2
HO20191111task0002_V4_Stim1_Stim3	24	single	38	intermediate	-0.065873	0.7491847	2	1	2
HO20191111task0002_V4_Stim1_Stim3	24	single	6	mixture	0.364656	0.07309633	1	1	1
HO20191111task0002_V4_Stim1_Stim3	27	mixture	30	intermediate	0.132284	0.5194557	2	1	2
HO20191111task0002_V4_Stim1_Stim3	27	mixture	38	intermediate	0.125844	0.5401649	2	1	2
HO20191111task0002_V4_Stim1_Stim3	27	mixture	6	mixture	0.692943	0.0001232657	1	1	1
HO20191111task0002_V4_Stim1_Stim3	30	intermediate	38	intermediate	0.11666	0.5703469	1	2	2
HO20191111task0002_V4_Stim1_Stim3	30	intermediate	6	mixture	0.116944	0.5777314	2	2	1
HO20191111task0002_V4_Stim1_Stim3	38	intermediate	6	mixture	0.130668	0.5335671	2	2	1
HO20191111task0002_V4_Stim2_Stim3	11	single	15	single	-0.205742	0.3348007	1	1	1
HO20191111task0002_V4_Stim2_Stim3	11	single	19	single	-0.384832	0.06979647	2	1	2
HO20191111task0002_V4_Stim2_Stim3	11	single	20	single	0.217815	0.306567	1	1	1
HO20191111task0002_V4_Stim2_Stim3	11	single	23	mixture	-0.049236	0.8234603	1	1	1
HO20191111task0002_V4_Stim2_Stim3	11	single	25	intermediate	0.069487	0.746974	1	1	1
HO20191111task0002_V4_Stim2_Stim3	11	single	27	mixture	-0.02118	0.9235816	1	1	1
HO20191111task0002_V4_Stim2_Stim3	11	single	43	single	-0.342638	0.1012094	1	1	1
HO20191111task0002_V4_Stim2_Stim3	15	single	19	single	0.435167	0.03795658	2	1	2
HO20191111task0002_V4_Stim2_Stim3	15	single	20	single	0.398231	0.05393431	1	1	1
HO20191111task0002_V4_Stim2_Stim3	15	single	23	mixture	0.161598	0.4613412	1	1	1
HO20191111task0002_V4_Stim2_Stim3	15	single	25	intermediate	-0.189358	0.3755115	1	1	1
HO20191111task0002_V4_Stim2_Stim3	15	single	27	mixture	-0.093929	0.669897	1	1	1
HO20191111task0002_V4_Stim2_Stim3	15	single	43	single	0.215395	0.3121055	1	1	1
HO20191111task0002_V4_Stim2_Stim3	19	single	20	single	0.298568	0.1664082	2	2	1
HO20191111task0002_V4_Stim2_Stim3	19	single	23	mixture	0.07848	0.7284778	2	2	1
HO20191111task0002_V4_Stim2_Stim3	19	single	25	intermediate	-0.190133	0.3848673	2	2	1
HO20191111task0002_V4_Stim2_Stim3	19	single	27	mixture	-0.047012	0.8354239	2	2	1
HO20191111task0002_V4_Stim2_Stim3	19	single	43	single	0.5391	0.007943297	2	2	1
HO20191111task0002_V4_Stim2_Stim3	20	single	23	mixture	-0.191076	0.3824721	1	1	1
HO20191111task0002_V4_Stim2_Stim3	20	single	25	intermediate	-0.21154	0.3210541	1	1	1
HO20191111task0002_V4_Stim2_Stim3	20	single	27	mixture	-0.331487	0.1223065	1	1	1
HO20191111task0002_V4_Stim2_Stim3	20	single	43	single	-0.204216	0.3384764	1	1	1
HO20191111task0002_V4_Stim2_Stim3	23	mixture	25	intermediate	-0.011523	0.9583834	1	1	1
HO20191111task0002_V4_Stim2_Stim3	23	mixture	27	mixture	0.8677	8.248673e-08	1	1	1
HO20191111task0002_V4_Stim2_Stim3	23	mixture	43	single	0.166904	0.4465576	1	1	1
HO20191111task0002_V4_Stim2_Stim3	25	intermediate	27	mixture	0.145933	0.5064281	1	1	1
HO20191111task0002_V4_Stim2_Stim3	25	intermediate	43	single	0.251447	0.2359238	1	1	1
HO20191111task0002_V4_Stim2_Stim3	27	mixture	43	single	0.33027	0.1237672	1	1	1
HO20191112task0001_V4_Stim1_Stim2	10	mixture	12	intermediate	0.243938	0.0603437	1	2	2
HO20191112task0001_V4_Stim1_Stim2	10	mixture	14	intermediate	0.639645	4.934984e-08	1	2	2
HO20191112task0001_V4_Stim1_Stim2	10	mixture	15	single	0.171668	0.1896816	1	2	2
HO20191112task0001_V4_Stim1_Stim2	10	mixture	18	mixture	0.820381	1.854604e-15	1	2	2
HO20191112task0001_V4_Stim1_Stim2	10	mixture	2	intermediate	0.399097	0.001741235	1	2	2
HO20191112task0001_V4_Stim1_Stim2	10	mixture	23	mixture	0.693886	1.10678e-09	1	2	2
HO20191112task0001_V4_Stim1_Stim2	10	mixture	25	single	0.056092	0.6757928	1	2	2
HO20191112task0001_V4_Stim1_Stim2	10	mixture	27	mixture	0.619792	1.28857e-07	1	2	2
HO20191112task0001_V4_Stim1_Stim2	10	mixture	28	single	0.27738	0.03189871	1	2	2
HO20191112task0001_V4_Stim1_Stim2	10	mixture	29	single	0.096254	0.4644137	1	2	2
HO20191112task0001_V4_Stim1_Stim2	10	mixture	30	intermediate	0.064203	0.6260052	1	2	2
HO20191112task0001_V4_Stim1_Stim2	10	mixture	33	mixture	-0.062924	0.6329156	1	2	2
HO20191112task0001_V4_Stim1_Stim2	10	mixture	35	single	0.320136	0.01264519	1	2	2
HO20191112task0001_V4_Stim1_Stim2	10	mixture	37	mixture	0.258419	0.04619603	1	2	2
HO20191112task0001_V4_Stim1_Stim2	10	mixture	38	intermediate	0.386295	0.002299295	1	2	2
HO20191112task0001_V4_Stim1_Stim2	12	intermediate	14	intermediate	0.287411	0.02597025	1	2	2
HO20191112task0001_V4_Stim1_Stim2	12	intermediate	15	single	-0.01377	0.9154044	1	2	2
HO20191112task0001_V4_Stim1_Stim2	12	intermediate	18	mixture	0.203808	0.115154	1	2	2
HO20191112task0001_V4_Stim1_Stim2	12	intermediate	2	intermediate	-0.095377	0.4646701	1	2	2
HO20191112task0001_V4_Stim1_Stim2	12	intermediate	23	mixture	0.239287	0.06326679	1	2	2
HO20191112task0001_V4_Stim1_Stim2	12	intermediate	25	single	0.055707	0.6724723	1	2	2
HO20191112task0001_V4_Stim1_Stim2	12	intermediate	27	mixture	0.246748	0.05523116	1	2	2
HO20191112task0001_V4_Stim1_Stim2	12	intermediate	28	single	0.027665	0.8309823	1	2	2
HO20191112task0001_V4_Stim1_Stim2	12	intermediate	29	single	-0.205547	0.1089994	1	2	2
HO20191112task0001_V4_Stim1_Stim2	12	intermediate	30	intermediate	-0.162609	0.2066794	1	2	2
HO20191112task0001_V4_Stim1_Stim2	12	intermediate	33	mixture	-0.175417	0.172653	1	2	2
HO20191112task0001_V4_Stim1_Stim2	12	intermediate	35	single	0.049364	0.7031931	1	2	2
HO20191112task0001_V4_Stim1_Stim2	12	intermediate	37	mixture	0.057911	0.6548114	1	2	2
HO20191112task0001_V4_Stim1_Stim2	12	intermediate	38	intermediate	0.090319	0.4887862	1	2	2
HO20191112task0001_V4_Stim1_Stim2	14	intermediate	15	single	0.055017	0.6763043	1	2	2
HO20191112task0001_V4_Stim1_Stim2	14	intermediate	18	mixture	0.778536	2.443976e-13	1	2	2
HO20191112task0001_V4_Stim1_Stim2	14	intermediate	2	intermediate	0.436749	0.0005434435	1	2	2
HO20191112task0001_V4_Stim1_Stim2	14	intermediate	23	mixture	0.800622	1.617612e-14	1	2	2
HO20191112task0001_V4_Stim1_Stim2	14	intermediate	25	single	-0.05976	0.6558791	1	2	2
HO20191112task0001_V4_Stim1_Stim2	14	intermediate	27	mixture	0.667644	7.664326e-09	1	2	2
HO20191112task0001_V4_Stim1_Stim2	14	intermediate	28	single	0.262579	0.04267653	1	2	2
HO20191112task0001_V4_Stim1_Stim2	14	intermediate	29	single	0.154579	0.2382872	1	2	2
HO20191112task0001_V4_Stim1_Stim2	14	intermediate	30	intermediate	0.010739	0.9350957	1	2	2
HO20191112task0001_V4_Stim1_Stim2	14	intermediate	33	mixture	0.078629	0.5503945	1	2	2
HO20191112task0001_V4_Stim1_Stim2	14	intermediate	35	single	0.155074	0.2367675	1	2	2
HO20191112task0001_V4_Stim1_Stim2	14	intermediate	37	mixture	0.275856	0.0328915	1	2	2
HO20191112task0001_V4_Stim1_Stim2	14	intermediate	38	intermediate	0.090767	0.4903722	1	2	2
HO20191112task0001_V4_Stim1_Stim2	15	single	18	mixture	0.067792	0.6036795	1	2	2
HO20191112task0001_V4_Stim1_Stim2	15	single	2	intermediate	0.328094	0.009840832	1	2	2
HO20191112task0001_V4_Stim1_Stim2	15	single	23	mixture	0.051338	0.6943753	1	2	2
HO20191112task0001_V4_Stim1_Stim2	15	single	25	single	0.07395	0.5744325	1	2	2
HO20191112task0001_V4_Stim1_Stim2	15	single	27	mixture	0.113295	0.3846494	1	2	2
HO20191112task0001_V4_Stim1_Stim2	15	single	28	single	0.344291	0.00614214	1	2	2
HO20191112task0001_V4_Stim1_Stim2	15	single	29	single	0.231726	0.06995072	1	2	2
HO20191112task0001_V4_Stim1_Stim2	15	single	30	intermediate	0.139566	0.2793046	1	2	2
HO20191112task0001_V4_Stim1_Stim2	15	single	33	mixture	0.228805	0.07365391	1	2	2
HO20191112task0001_V4_Stim1_Stim2	15	single	35	single	0.1341	0.2987482	1	2	2
HO20191112task0001_V4_Stim1_Stim2	15	single	37	mixture	0.315948	0.01236383	1	2	2
HO20191112task0001_V4_Stim1_Stim2	15	single	38	intermediate	0.139105	0.2849885	1	2	2
HO20191112task0001_V4_Stim1_Stim2	18	mixture	2	intermediate	0.266679	0.03942779	1	2	2
HO20191112task0001_V4_Stim1_Stim2	18	mixture	23	mixture	0.952509	3.695799e-32	1	2	2
HO20191112task0001_V4_Stim1_Stim2	18	mixture	25	single	-0.06669	0.6157716	1	2	2
HO20191112task0001_V4_Stim1_Stim2	18	mixture	27	mixture	0.827602	3.558679e-16	1	2	2
HO20191112task0001_V4_Stim1_Stim2	18	mixture	28	single	0.336765	0.007958929	1	2	2
HO20191112task0001_V4_Stim1_Stim2	18	mixture	29	single	0.230059	0.07448026	1	2	2
HO20191112task0001_V4_Stim1_Stim2	18	mixture	30	intermediate	0.102935	0.4298693	1	2	2
HO20191112task0001_V4_Stim1_Stim2	18	mixture	33	mixture	0.22277	0.08440947	1	2	2
HO20191112task0001_V4_Stim1_Stim2	18	mixture	35	single	0.286919	0.02496692	1	2	2
HO20191112task0001_V4_Stim1_Stim2	18	mixture	37	mixture	0.335141	0.00828542	1	2	2
HO20191112task0001_V4_Stim1_Stim2	18	mixture	38	intermediate	0.018661	0.8874593	1	2	2
HO20191112task0001_V4_Stim1_Stim2	2	intermediate	23	mixture	0.272246	0.03534558	1	2	2
HO20191112task0001_V4_Stim1_Stim2	2	intermediate	25	single	0.138316	0.2961489	1	2	2
HO20191112task0001_V4_Stim1_Stim2	2	intermediate	27	mixture	0.133126	0.3105733	1	2	2
HO20191112task0001_V4_Stim1_Stim2	2	intermediate	28	single	0.169577	0.1913731	1	2	2
HO20191112task0001_V4_Stim1_Stim2	2	intermediate	29	single	0.139241	0.2845147	1	2	2
HO20191112task0001_V4_Stim1_Stim2	2	intermediate	30	intermediate	0.309349	0.01526885	1	2	2
HO20191112task0001_V4_Stim1_Stim2	2	intermediate	33	mixture	0.195123	0.1318222	1	2	2
HO20191112task0001_V4_Stim1_Stim2	2	intermediate	35	single	0.240793	0.06157294	1	2	2
HO20191112task0001_V4_Stim1_Stim2	2	intermediate	37	mixture	0.396718	0.001548988	1	2	2
HO20191112task0001_V4_Stim1_Stim2	2	intermediate	38	intermediate	0.239046	0.06584804	1	2	2
HO20191112task0001_V4_Stim1_Stim2	23	mixture	25	single	-0.003331	0.9800234	1	2	2
HO20191112task0001_V4_Stim1_Stim2	23	mixture	27	mixture	0.911585	4.642805e-24	1	2	2
HO20191112task0001_V4_Stim1_Stim2	23	mixture	28	single	0.319408	0.01210212	1	2	2
HO20191112task0001_V4_Stim1_Stim2	23	mixture	29	single	0.198712	0.1247255	1	2	2
HO20191112task0001_V4_Stim1_Stim2	23	mixture	30	intermediate	0.074157	0.5700429	1	2	2
HO20191112task0001_V4_Stim1_Stim2	23	mixture	33	mixture	0.21894	0.09003045	1	2	2
HO20191112task0001_V4_Stim1_Stim2	23	mixture	35	single	0.240667	0.06171384	1	2	2
HO20191112task0001_V4_Stim1_Stim2	23	mixture	37	mixture	0.312464	0.01421972	1	2	2
HO20191112task0001_V4_Stim1_Stim2	23	mixture	38	intermediate	-0.024082	0.8550798	1	2	2
HO20191112task0001_V4_Stim1_Stim2	25	single	27	mixture	0.21518	0.1016931	1	2	2
HO20191112task0001_V4_Stim1_Stim2	25	single	28	single	0.108937	0.4073625	1	2	2
HO20191112task0001_V4_Stim1_Stim2	25	single	29	single	0.117983	0.369287	1	2	2
HO20191112task0001_V4_Stim1_Stim2	25	single	30	intermediate	0.134775	0.3045631	1	2	2
HO20191112task0001_V4_Stim1_Stim2	25	single	33	mixture	-0.052343	0.6912244	1	2	2
HO20191112task0001_V4_Stim1_Stim2	25	single	35	single	0.140012	0.2859818	1	2	2
HO20191112task0001_V4_Stim1_Stim2	25	single	37	mixture	0.08613	0.512892	1	2	2
HO20191112task0001_V4_Stim1_Stim2	25	single	38	intermediate	0.043375	0.7442779	1	2	2
HO20191112task0001_V4_Stim1_Stim2	27	mixture	28	single	0.283823	0.02664564	1	2	2
HO20191112task0001_V4_Stim1_Stim2	27	mixture	29	single	0.098098	0.4519676	1	2	2
HO20191112task0001_V4_Stim1_Stim2	27	mixture	30	intermediate	0.057476	0.6599547	1	2	2
HO20191112task0001_V4_Stim1_Stim2	27	mixture	33	mixture	0.083415	0.5227391	1	2	2
HO20191112task0001_V4_Stim1_Stim2	27	mixture	35	single	0.271537	0.03427301	1	2	2
HO20191112task0001_V4_Stim1_Stim2	27	mixture	37	mixture	0.254047	0.04819214	1	2	2
HO20191112task0001_V4_Stim1_Stim2	27	mixture	38	intermediate	0.078981	0.5486021	1	2	2
HO20191112task0001_V4_Stim1_Stim2	28	single	29	single	0.154749	0.2297701	1	2	2
HO20191112task0001_V4_Stim1_Stim2	28	single	30	intermediate	0.416753	0.0007532104	1	2	2
HO20191112task0001_V4_Stim1_Stim2	28	single	33	mixture	0.237912	0.06259889	1	2	2
HO20191112task0001_V4_Stim1_Stim2	28	single	35	single	0.228107	0.07456134	1	2	2
HO20191112task0001_V4_Stim1_Stim2	28	single	37	mixture	0.309017	0.01453276	1	2	2
HO20191112task0001_V4_Stim1_Stim2	28	single	38	intermediate	0.21833	0.0909522	1	2	2
HO20191112task0001_V4_Stim1_Stim2	29	single	30	intermediate	0.174018	0.1761574	1	2	2
HO20191112task0001_V4_Stim1_Stim2	29	single	33	mixture	0.386838	0.001897286	1	2	2
HO20191112task0001_V4_Stim1_Stim2	29	single	35	single	0.061317	0.6359085	1	2	2
HO20191112task0001_V4_Stim1_Stim2	29	single	37	mixture	0.253723	0.04660731	1	2	2
HO20191112task0001_V4_Stim1_Stim2	29	single	38	intermediate	-0.074211	0.5697624	1	2	2
HO20191112task0001_V4_Stim1_Stim2	30	intermediate	33	mixture	0.314607	0.01276008	1	2	2
HO20191112task0001_V4_Stim1_Stim2	30	intermediate	35	single	0.349689	0.005336966	1	2	2
HO20191112task0001_V4_Stim1_Stim2	30	intermediate	37	mixture	0.450073	0.0002423067	1	2	2
HO20191112task0001_V4_Stim1_Stim2	30	intermediate	38	intermediate	-0.132612	0.3082902	1	2	2
HO20191112task0001_V4_Stim1_Stim2	33	mixture	35	single	0.284751	0.02488634	1	2	2
HO20191112task0001_V4_Stim1_Stim2	33	mixture	37	mixture	0.512624	2.04762e-05	1	2	2
HO20191112task0001_V4_Stim1_Stim2	33	mixture	38	intermediate	-0.102524	0.4317211	1	2	2
HO20191112task0001_V4_Stim1_Stim2	35	single	37	mixture	0.505351	2.799015e-05	1	2	2
HO20191112task0001_V4_Stim1_Stim2	35	single	38	intermediate	0.047748	0.7148015	1	2	2
HO20191112task0001_V4_Stim1_Stim2	37	mixture	38	intermediate	0.09602	0.4616534	1	2	2
HO20191112task0001_V4_Stim1_Stim3	10	mixture	18	mixture	0.850292	4.322403e-18	1	2	2
HO20191112task0001_V4_Stim1_Stim3	10	mixture	20	single	0.029871	0.8177265	2	2	1
HO20191112task0001_V4_Stim1_Stim3	10	mixture	23	mixture	0.800842	5.54456e-15	1	2	2
HO20191112task0001_V4_Stim1_Stim3	10	mixture	27	mixture	0.626252	6.739501e-08	1	2	2
HO20191112task0001_V4_Stim1_Stim3	10	mixture	29	single	0.124881	0.333495	1	2	2
HO20191112task0001_V4_Stim1_Stim3	10	mixture	33	mixture	0.226293	0.07948792	1	2	2
HO20191112task0001_V4_Stim1_Stim3	10	mixture	37	mixture	0.084825	0.515709	1	2	2
HO20191112task0001_V4_Stim1_Stim3	10	mixture	39	intermediate	0.131149	0.3096065	1	2	2
HO20191112task0001_V4_Stim1_Stim3	18	mixture	20	single	-0.040636	0.7558439	2	2	1
HO20191112task0001_V4_Stim1_Stim3	18	mixture	23	mixture	0.929793	2.728306e-27	1	2	2
HO20191112task0001_V4_Stim1_Stim3	18	mixture	27	mixture	0.756398	1.795651e-12	1	2	2
HO20191112task0001_V4_Stim1_Stim3	18	mixture	29	single	0.244299	0.05777265	1	2	2
HO20191112task0001_V4_Stim1_Stim3	18	mixture	33	mixture	0.205439	0.1153267	1	2	2
HO20191112task0001_V4_Stim1_Stim3	18	mixture	37	mixture	0.070775	0.5910153	1	2	2
HO20191112task0001_V4_Stim1_Stim3	18	mixture	39	intermediate	0.038131	0.7704691	1	2	2
HO20191112task0001_V4_Stim1_Stim3	20	single	23	mixture	0.034536	0.7881511	2	1	2
HO20191112task0001_V4_Stim1_Stim3	20	single	27	mixture	-0.066066	0.612946	2	1	2
HO20191112task0001_V4_Stim1_Stim3	20	single	29	single	0.143985	0.2602327	2	1	2
HO20191112task0001_V4_Stim1_Stim3	20	single	33	mixture	0.034479	0.7902086	2	1	2
HO20191112task0001_V4_Stim1_Stim3	20	single	37	mixture	0.175368	0.1727746	2	1	2
HO20191112task0001_V4_Stim1_Stim3	20	single	39	intermediate	0.097497	0.4471473	2	1	2
HO20191112task0001_V4_Stim1_Stim3	23	mixture	27	mixture	0.830925	1.172439e-16	1	2	2
HO20191112task0001_V4_Stim1_Stim3	23	mixture	29	single	0.146085	0.2532713	1	2	2
HO20191112task0001_V4_Stim1_Stim3	23	mixture	33	mixture	0.085868	0.5069486	1	2	2
HO20191112task0001_V4_Stim1_Stim3	23	mixture	37	mixture	0.043396	0.7376954	1	2	2
HO20191112task0001_V4_Stim1_Stim3	23	mixture	39	intermediate	0.099348	0.4385287	1	2	2
HO20191112task0001_V4_Stim1_Stim3	27	mixture	29	single	0.169889	0.1905465	1	2	2
HO20191112task0001_V4_Stim1_Stim3	27	mixture	33	mixture	0.187598	0.15119	1	2	2
HO20191112task0001_V4_Stim1_Stim3	27	mixture	37	mixture	0.004891	0.9704141	1	2	2
HO20191112task0001_V4_Stim1_Stim3	27	mixture	39	intermediate	-0.036867	0.7778812	1	2	2
HO20191112task0001_V4_Stim1_Stim3	29	single	33	mixture	0.393947	0.001535016	1	2	2
HO20191112task0001_V4_Stim1_Stim3	29	single	37	mixture	0.38853	0.00180473	1	2	2
HO20191112task0001_V4_Stim1_Stim3	29	single	39	intermediate	-0.095677	0.4557175	1	2	2
HO20191112task0001_V4_Stim1_Stim3	33	mixture	37	mixture	0.655314	1.000453e-08	1	2	2
HO20191112task0001_V4_Stim1_Stim3	33	mixture	39	intermediate	-0.030894	0.8115984	1	2	2
HO20191112task0001_V4_Stim1_Stim3	37	mixture	39	intermediate	0.046914	0.7172915	1	2	2
HO20191112task0001_V4_Stim2_Stim3	15	single	16	single	0.078751	0.5200929	1	1	1
HO20191112task0001_V4_Stim2_Stim3	15	single	2	intermediate	0.121468	0.3237694	1	1	1
HO20191112task0001_V4_Stim2_Stim3	15	single	20	single	0.401701	0.0005673588	1	1	1
HO20191112task0001_V4_Stim2_Stim3	15	single	28	single	0.232416	0.05464031	1	1	1
HO20191112task0001_V4_Stim2_Stim3	15	single	35	single	0.070236	0.5634187	1	1	1
HO20191112task0001_V4_Stim2_Stim3	15	single	37	mixture	0.031563	0.7953408	1	1	1
HO20191112task0001_V4_Stim2_Stim3	15	single	39	intermediate	0.250264	0.03665975	2	1	2
HO20191112task0001_V4_Stim2_Stim3	16	single	2	intermediate	0.397133	0.0008763727	1	1	1
HO20191112task0001_V4_Stim2_Stim3	16	single	20	single	0.381921	0.001202818	1	1	1
HO20191112task0001_V4_Stim2_Stim3	16	single	28	single	0.107008	0.3850956	1	1	1
HO20191112task0001_V4_Stim2_Stim3	16	single	35	single	-0.022845	0.8521945	1	1	1
HO20191112task0001_V4_Stim2_Stim3	16	single	37	mixture	0.300865	0.01200462	1	1	1
HO20191112task0001_V4_Stim2_Stim3	16	single	39	intermediate	-0.031612	0.7965149	2	1	2
HO20191112task0001_V4_Stim2_Stim3	2	intermediate	20	single	0.076271	0.5364509	1	1	1
HO20191112task0001_V4_Stim2_Stim3	2	intermediate	28	single	0.220296	0.07323831	1	1	1
HO20191112task0001_V4_Stim2_Stim3	2	intermediate	35	single	-0.039881	0.7467713	1	1	1
HO20191112task0001_V4_Stim2_Stim3	2	intermediate	37	mixture	0.232055	0.05688667	1	1	1
HO20191112task0001_V4_Stim2_Stim3	2	intermediate	39	intermediate	0.076686	0.5342305	2	1	2
HO20191112task0001_V4_Stim2_Stim3	20	single	28	single	0.220023	0.0692795	1	1	1
HO20191112task0001_V4_Stim2_Stim3	20	single	35	single	0.265619	0.02625645	1	1	1
HO20191112task0001_V4_Stim2_Stim3	20	single	37	mixture	0.397434	0.0006573249	1	1	1
HO20191112task0001_V4_Stim2_Stim3	20	single	39	intermediate	0.088326	0.4671624	2	1	2
HO20191112task0001_V4_Stim2_Stim3	28	single	35	single	0.222354	0.06630867	1	1	1
HO20191112task0001_V4_Stim2_Stim3	28	single	37	mixture	0.401877	0.0006198494	1	1	1
HO20191112task0001_V4_Stim2_Stim3	28	single	39	intermediate	0.016512	0.8928804	2	1	2
HO20191112task0001_V4_Stim2_Stim3	35	single	37	mixture	0.259511	0.03004855	1	1	1
HO20191112task0001_V4_Stim2_Stim3	35	single	39	intermediate	0.072778	0.5493517	2	1	2
HO20191112task0001_V4_Stim2_Stim3	37	mixture	39	intermediate	0.072015	0.5535566	2	1	2
HO20191112task0002_V4_Stim1_Stim2	15	single	25	single	-0.114768	0.5180758	1	2	2
HO20191112task0002_V4_Stim1_Stim2	15	single	28	single	0.145864	0.4031049	1	2	2
HO20191112task0002_V4_Stim1_Stim2	15	single	29	intermediate	-0.111266	0.5310063	1	2	2
HO20191112task0002_V4_Stim1_Stim2	15	single	33	intermediate	0.267016	0.1209918	1	2	2
HO20191112task0002_V4_Stim1_Stim2	15	single	37	mixture	0.121238	0.4945966	1	2	2
HO20191112task0002_V4_Stim1_Stim2	15	single	38	single	0.083716	0.6325622	1	2	2
HO20191112task0002_V4_Stim1_Stim2	15	single	42	single	0.09027	0.6060592	1	2	2
HO20191112task0002_V4_Stim1_Stim2	25	single	28	single	-0.016302	0.92709	1	2	2
HO20191112task0002_V4_Stim1_Stim2	25	single	29	intermediate	0.092329	0.6093273	1	2	2
HO20191112task0002_V4_Stim1_Stim2	25	single	33	intermediate	-0.070946	0.6901053	1	2	2
HO20191112task0002_V4_Stim1_Stim2	25	single	37	mixture	0.098869	0.5780052	1	2	2
HO20191112task0002_V4_Stim1_Stim2	25	single	38	single	0.172386	0.3296091	1	2	2
HO20191112task0002_V4_Stim1_Stim2	25	single	42	single	-0.090772	0.6096683	1	2	2
HO20191112task0002_V4_Stim1_Stim2	28	single	29	intermediate	0.09385	0.5975474	1	2	2
HO20191112task0002_V4_Stim1_Stim2	28	single	33	intermediate	0.258236	0.134186	1	2	2
HO20191112task0002_V4_Stim1_Stim2	28	single	37	mixture	0.270587	0.1216706	1	2	2
HO20191112task0002_V4_Stim1_Stim2	28	single	38	single	0.278956	0.1046348	1	2	2
HO20191112task0002_V4_Stim1_Stim2	28	single	42	single	-0.139067	0.4256039	1	2	2
HO20191112task0002_V4_Stim1_Stim2	29	intermediate	33	intermediate	0.189019	0.2843392	1	2	2
HO20191112task0002_V4_Stim1_Stim2	29	intermediate	37	mixture	0.216342	0.226564	1	2	2
HO20191112task0002_V4_Stim1_Stim2	29	intermediate	38	single	0.128212	0.4699107	1	2	2
HO20191112task0002_V4_Stim1_Stim2	29	intermediate	42	single	0.203589	0.2481471	1	2	2
HO20191112task0002_V4_Stim1_Stim2	33	intermediate	37	mixture	0.732964	8.245791e-07	1	2	2
HO20191112task0002_V4_Stim1_Stim2	33	intermediate	38	single	0.087805	0.6159727	1	2	2
HO20191112task0002_V4_Stim1_Stim2	33	intermediate	42	single	0.271695	0.1143692	1	2	2
HO20191112task0002_V4_Stim1_Stim2	37	mixture	38	single	0.141823	0.4236616	1	2	2
HO20191112task0002_V4_Stim1_Stim2	37	mixture	42	single	0.265924	0.1284826	1	2	2
HO20191112task0002_V4_Stim1_Stim2	38	single	42	single	0.263674	0.1258943	1	2	2
HO20191112task0002_V4_Stim1_Stim3	29	intermediate	33	intermediate	-0.132874	0.4761066	1	2	2
HO20191112task0002_V4_Stim1_Stim3	29	intermediate	37	mixture	0.040077	0.830504	1	2	2
HO20191112task0002_V4_Stim1_Stim3	33	intermediate	37	mixture	0.189128	0.3082131	1	2	2
HO20191112task0002_V4_Stim2_Stim3	14	mixture	2	mixture	0.522595	0.003049766	1	2	2
HO20191112task0002_V4_Stim2_Stim3	14	mixture	27	mixture	0.493608	0.005571638	1	2	2
HO20191112task0002_V4_Stim2_Stim3	14	mixture	28	single	-0.042358	0.8241207	2	2	1
HO20191112task0002_V4_Stim2_Stim3	14	mixture	29	intermediate	-0.014603	0.9389495	2	2	1
HO20191112task0002_V4_Stim2_Stim3	14	mixture	42	single	0.081484	0.6686105	2	2	1
HO20191112task0002_V4_Stim2_Stim3	14	mixture	46	intermediate	0.195993	0.2992741	1	2	2
HO20191112task0002_V4_Stim2_Stim3	2	mixture	27	mixture	0.450701	0.01243704	1	2	2
HO20191112task0002_V4_Stim2_Stim3	2	mixture	28	single	0.348779	0.05889583	2	2	1
HO20191112task0002_V4_Stim2_Stim3	2	mixture	29	intermediate	0.407179	0.02553454	2	2	1
HO20191112task0002_V4_Stim2_Stim3	2	mixture	42	single	0.338723	0.06710326	2	2	1
HO20191112task0002_V4_Stim2_Stim3	2	mixture	46	intermediate	0.156358	0.4093084	1	2	2
HO20191112task0002_V4_Stim2_Stim3	27	mixture	28	single	0.285161	0.1266515	2	2	1
HO20191112task0002_V4_Stim2_Stim3	27	mixture	29	intermediate	-0.102942	0.5882859	2	2	1
HO20191112task0002_V4_Stim2_Stim3	27	mixture	42	single	0.382353	0.03704906	2	2	1
HO20191112task0002_V4_Stim2_Stim3	27	mixture	46	intermediate	0.311388	0.09393273	1	2	2
HO20191112task0002_V4_Stim2_Stim3	28	single	29	intermediate	0.409544	0.02461084	1	1	1
HO20191112task0002_V4_Stim2_Stim3	28	single	42	single	0.527171	0.002759525	1	1	1
HO20191112task0002_V4_Stim2_Stim3	28	single	46	intermediate	-0.039987	0.8338276	2	1	2
HO20191112task0002_V4_Stim2_Stim3	29	intermediate	42	single	0.264425	0.1579339	1	1	1
HO20191112task0002_V4_Stim2_Stim3	29	intermediate	46	intermediate	-0.204352	0.2787177	2	1	2
HO20191112task0002_V4_Stim2_Stim3	42	single	46	intermediate	0.237091	0.2071278	2	1	2
HO20191113task0001_V4_Stim1_Stim2	15	single	19	single	0.024138	0.8154206	1	1	1
HO20191113task0001_V4_Stim1_Stim2	15	single	21	intermediate	-0.084555	0.4177828	2	1	2
HO20191113task0001_V4_Stim1_Stim2	15	single	25	intermediate	NaN	NaN	1	1	1
HO20191113task0001_V4_Stim1_Stim2	15	single	29	mixture	0.209008	0.04098718	1	1	1
HO20191113task0001_V4_Stim1_Stim2	15	single	30	intermediate	0.278131	0.006073613	1	1	1
HO20191113task0001_V4_Stim1_Stim2	15	single	31	intermediate	0.148325	0.1536593	1	1	1
HO20191113task0001_V4_Stim1_Stim2	15	single	33	mixture	0.110458	0.2865957	1	1	1
HO20191113task0001_V4_Stim1_Stim2	15	single	37	intermediate	0.102681	0.3220856	1	1	1
HO20191113task0001_V4_Stim1_Stim2	19	single	21	intermediate	-0.023192	0.824408	2	1	2
HO20191113task0001_V4_Stim1_Stim2	19	single	25	intermediate	NaN	NaN	1	1	1
HO20191113task0001_V4_Stim1_Stim2	19	single	29	mixture	0.239286	0.01887352	1	1	1
HO20191113task0001_V4_Stim1_Stim2	19	single	30	intermediate	-0.059448	0.5650545	1	1	1
HO20191113task0001_V4_Stim1_Stim2	19	single	31	intermediate	0.03206	0.7590333	1	1	1
HO20191113task0001_V4_Stim1_Stim2	19	single	33	mixture	0.213171	0.03806696	1	1	1
HO20191113task0001_V4_Stim1_Stim2	19	single	37	intermediate	0.235095	0.02182868	1	1	1
HO20191113task0001_V4_Stim1_Stim2	21	intermediate	25	intermediate	NaN	NaN	2	2	1
HO20191113task0001_V4_Stim1_Stim2	21	intermediate	29	mixture	-0.204069	0.0485109	2	2	1
HO20191113task0001_V4_Stim1_Stim2	21	intermediate	30	intermediate	-0.060656	0.561408	2	2	1
HO20191113task0001_V4_Stim1_Stim2	21	intermediate	31	intermediate	-0.138047	0.1894227	2	2	1
HO20191113task0001_V4_Stim1_Stim2	21	intermediate	33	mixture	0.002072	0.9842706	2	2	1
HO20191113task0001_V4_Stim1_Stim2	21	intermediate	37	intermediate	-0.133401	0.2023874	2	2	1
HO20191113task0001_V4_Stim1_Stim2	25	intermediate	29	mixture	NaN	NaN	1	1	1
HO20191113task0001_V4_Stim1_Stim2	25	intermediate	30	intermediate	NaN	NaN	1	1	1
HO20191113task0001_V4_Stim1_Stim2	25	intermediate	31	intermediate	NaN	NaN	1	1	1
HO20191113task0001_V4_Stim1_Stim2	25	intermediate	33	mixture	NaN	NaN	1	1	1
HO20191113task0001_V4_Stim1_Stim2	25	intermediate	37	intermediate	NaN	NaN	1	1	1
HO20191113task0001_V4_Stim1_Stim2	29	mixture	30	intermediate	0.122218	0.2355235	1	1	1
HO20191113task0001_V4_Stim1_Stim2	29	mixture	31	intermediate	0.155571	0.1343234	1	1	1
HO20191113task0001_V4_Stim1_Stim2	29	mixture	33	mixture	0.199833	0.05218773	1	1	1
HO20191113task0001_V4_Stim1_Stim2	29	mixture	37	intermediate	0.314187	0.001930643	1	1	1
HO20191113task0001_V4_Stim1_Stim2	30	intermediate	31	intermediate	0.140071	0.178136	1	1	1
HO20191113task0001_V4_Stim1_Stim2	30	intermediate	33	mixture	0.309903	0.002241727	1	1	1
HO20191113task0001_V4_Stim1_Stim2	30	intermediate	37	intermediate	0.109362	0.2914296	1	1	1
HO20191113task0001_V4_Stim1_Stim2	31	intermediate	33	mixture	0.045359	0.6659333	1	1	1
HO20191113task0001_V4_Stim1_Stim2	31	intermediate	37	intermediate	0.118703	0.2571041	1	1	1
HO20191113task0001_V4_Stim1_Stim2	33	mixture	37	intermediate	0.510748	1.235667e-07	1	1	1
HO20191113task0001_V4_Stim1_Stim3	10	single	11	single	0.100496	0.3601229	2	2	1
HO20191113task0001_V4_Stim1_Stim3	10	single	15	single	0.09836	0.3675919	2	2	1
HO20191113task0001_V4_Stim1_Stim3	10	single	16	intermediate	-0.127419	0.2480791	2	2	1
HO20191113task0001_V4_Stim1_Stim3	10	single	20	single	-0.081035	0.4582598	1	2	2
HO20191113task0001_V4_Stim1_Stim3	10	single	25	intermediate	NaN	NaN	2	2	1
HO20191113task0001_V4_Stim1_Stim3	10	single	29	mixture	0.124408	0.2509341	2	2	1
HO20191113task0001_V4_Stim1_Stim3	10	single	33	mixture	-0.071244	0.5144992	2	2	1
HO20191113task0001_V4_Stim1_Stim3	10	single	42	mixture	-0.039511	0.7228581	2	2	1
HO20191113task0001_V4_Stim1_Stim3	11	single	15	single	0.086269	0.4269012	1	1	1
HO20191113task0001_V4_Stim1_Stim3	11	single	16	intermediate	-0.175915	0.1073039	1	1	1
HO20191113task0001_V4_Stim1_Stim3	11	single	20	single	0.096009	0.3763706	2	1	2
HO20191113task0001_V4_Stim1_Stim3	11	single	25	intermediate	NaN	NaN	1	1	1
HO20191113task0001_V4_Stim1_Stim3	11	single	29	mixture	0.063059	0.5594438	1	1	1
HO20191113task0001_V4_Stim1_Stim3	11	single	33	mixture	-0.051349	0.6366903	1	1	1
HO20191113task0001_V4_Stim1_Stim3	11	single	42	mixture	0.115189	0.2938251	1	1	1
HO20191113task0001_V4_Stim1_Stim3	15	single	16	intermediate	0.09184	0.4003463	1	1	1
HO20191113task0001_V4_Stim1_Stim3	15	single	20	single	0.04798	0.6571074	2	1	2
HO20191113task0001_V4_Stim1_Stim3	15	single	25	intermediate	NaN	NaN	1	1	1
HO20191113task0001_V4_Stim1_Stim3	15	single	29	mixture	0.094382	0.3789817	1	1	1
HO20191113task0001_V4_Stim1_Stim3	15	single	33	mixture	-0.038131	0.7243014	1	1	1
HO20191113task0001_V4_Stim1_Stim3	15	single	42	mixture	0.131819	0.2291402	1	1	1
HO20191113task0001_V4_Stim1_Stim3	16	intermediate	20	single	0.030331	0.781606	2	1	2
HO20191113task0001_V4_Stim1_Stim3	16	intermediate	25	intermediate	NaN	NaN	1	1	1
HO20191113task0001_V4_Stim1_Stim3	16	intermediate	29	mixture	0.070771	0.5148011	1	1	1
HO20191113task0001_V4_Stim1_Stim3	16	intermediate	33	mixture	-0.076662	0.4829497	1	1	1
HO20191113task0001_V4_Stim1_Stim3	16	intermediate	42	mixture	0.163453	0.1398103	1	1	1
HO20191113task0001_V4_Stim1_Stim3	20	single	25	intermediate	NaN	NaN	2	2	1
[truncated: 618 more rows]
