# Supplementary material for: Coordinated multiplexing of information about separate objects in visual cortex
Source: eLife. 2022 Nov 29;11:e76452. doi: 10.7554/eLife.76452 (PMC9708082; doi:10.7554/eLife.76452)
Supplement: Source data 1. — The file and folder names are informative regarding which analyses they relate to. Some analyses are based on multiple runs of the modeling code, with slight variations due to the probabilistic nature of the analysis. [file elife-76452-data1.zip › SourceData2022/correlations_considering_latency/Cohen3_adjacent_V4_50_250_bw20_alpha_selected_origpoi-ABspikes.csv]

BA20191111gabors0002_V4_2_Stim1_Stim3	intermediate	3	5	2	2	4	5	4	4	1	3	2	7	0	2	4	5	8	2	5	1	3	6	3	3	5	2	3	5	4	5	1	4	2	4	2	3	2	4	1	7	1	0	0	5	5	2	5	1
BA20191111gabors0002_V4_3_Stim1_Stim3	single	13	15	13	17	11	17	17	14	11	15	19	15	17	22	18	17	21	18	17	11	16	17	25	14	11	17	11	14	17	19	14	18	14	NaN	14	16	23	9	12	16	12	26	12	11	19	14	13	23
BA20191111gabors0002_V4_3_Stim2_Stim3	single	19	14	18	17	15	14	20	17	18	23	24	15	19	20	18	15	24	20	11	23	21	13	20	23	24	16	20	16	31	24	29	35	20	22	26	30	17	23	25	16	19	18	16	18	19	20	19	16
BA20191111gabors0002_V4_39_Stim1_Stim2	single	4	1	4	3	3	2	3	4	1	1	2	0	2	1	0	2	3	1	3	1	0	1	0	3	0	0	1	4	2	2	2	3	0	1	4	1	2	1	2	3	2	1	2	2	2	0	2	2
BA20191111gabors0002_V4_39_Stim2_Stim3	single	4	2	1	4	0	2	4	3	2	3	1	0	1	1	2	2	1	0	4	4	0	5	1	3	1	2	0	3	1	3	1	6	2	2	2	4	0	5	0	1	2	3	2	5	1	3	1	1
BA20191111gabors0002_V4_41_Stim1_Stim3	outside	14	12	21	12	14	18	19	15	18	17	14	20	14	19	12	10	19	15	14	15	15	14	13	13	11	11	16	15	15	16	17	24	13	12	17	22	24	21	16	21	16	13	11	16	14	10	21	10
BA20191111gabors0002_V4_41_Stim2_Stim3	outside	17	22	17	19	13	25	19	19	15	15	16	21	24	19	17	22	21	20	11	22	18	22	26	30	23	24	26	22	35	31	21	17	27	22	27	20	32	25	19	21	34	22	28	19	23	26	27	20
BA20191111gabors0002_V4_42_Stim1_Stim3	single	NaN	0	1	0	0	0	0	0	1	1	1	0	0	1	1	0	0	0	0	0	0	0	0	0	0	0	0	0	0	0	0	0	0	0	1	0	NaN	0	NaN	0	0	NaN	1	0	0	0	0	1
BA20191111gabors0002_V4_42_Stim2_Stim3	single	0	0	0	0	0	0	0	0	1	0	1	1	0	1	0	0	1	1	1	0	0	1	1	1	1	0	1	0	1	0	2	0	1	0	1	0	1	0	1	1	1	2	1	0	0	1	2	0
BA20191111gabors0002_V4_43_Stim1_Stim2	outside	58	49	47	57	53	47	50	60	49	52	58	45	52	51	47	42	47	46	60	53	53	40	59	50	50	43	38	53	51	49	44	57	59	57	60	53	54	53	54	62	48	54	51	63	57	46	48	51
BA20191111gabors0002_V4_43_Stim2_Stim3	outside	44	54	58	52	53	45	44	48	54	53	66	53	59	50	53	71	65	52	51	60	47	75	59	59	68	53	60	54	75	66	74	61	55	60	69	66	56	53	46	67	57	60	45	53	52	60	49	59
BA20191111gabors0002_V4_44_Stim1_Stim2	single	2	0	0	0	0	2	1	1	0	1	0	2	0	1	0	3	1	1	0	0	0	2	0	1	3	2	1	3	2	0	1	1	0	0	1	1	0	0	2	1	1	2	0	2	3	0	1	1
BA20191111gabors0002_V4_44_Stim2_Stim3	single	3	2	2	0	2	0	3	0	2	4	2	1	2	2	1	1	3	5	2	0	3	2	1	1	2	0	1	2	0	1	3	2	3	2	1	0	1	3	1	0	2	2	3	1	3	2	3	2
BA20191111gabors0002_V4_45_Stim1_Stim2	single	15	23	24	25	21	29	25	29	19	22	20	36	26	24	20	19	12	27	26	13	17	11	16	15	30	21	26	20	23	25	25	21	18	17	26	21	32	24	21	17	38	16	35	23	19	25	14	29
BA20191111gabors0002_V4_45_Stim1_Stim3	single	29	21	23	25	28	28	17	15	25	18	18	20	17	22	19	30	25	37	28	22	25	32	23	19	14	15	10	19	25	16	25	27	24	28	19	31	33	22	15	39	19	27	21	32	35	29	22	21
BA20191111gabors0002_V4_45_Stim2_Stim3	single	20	22	25	15	17	19	17	17	18	17	25	17	26	19	20	26	18	21	10	20	11	28	20	20	21	24	25	20	NaN	21	32	36	25	27	19	17	30	25	22	18	28	28	28	29	22	17	25	22
BA20191111gabors0002_V4_49_Stim1_Stim2	single	14	14	9	11	18	17	12	8	11	12	13	13	10	18	8	9	16	12	14	13	7	9	8	16	10	11	11	5	15	10	15	15	12	14	11	11	6	11	14	12	11	9	7	15	9	7	9	10
BA20191111gabors0002_V4_49_Stim1_Stim3	single	14	8	10	11	12	16	10	8	9	7	11	9	10	14	8	12	6	11	8	4	20	NaN	16	8	7	9	11	12	10	16	6	15	7	11	8	10	12	13	5	6	9	8	9	11	8	9	10	9
BA20191111gabors0002_V4_49_Stim2_Stim3	single	16	12	9	15	15	9	16	7	10	15	10	7	9	12	11	15	12	10	7	12	16	12	14	14	13	10	12	10	19	8	22	13	12	13	19	17	12	18	10	15	8	12	18	10	9	8	14	11
BA20191111gabors0002_V4_5_Stim1_Stim2	single	56	51	59	52	52	51	40	54	61	60	47	47	60	59	52	44	55	49	52	53	58	54	63	59	48	52	48	42	57	52	52	69	46	59	64	53	47	56	49	57	50	61	57	63	62	50	49	66
BA20191111gabors0002_V4_50_Stim1_Stim2	single	9	12	10	13	8	16	13	14	10	11	10	9	9	10	6	11	14	12	2	13	10	10	15	11	8	9	10	5	18	8	6	9	7	12	17	4	14	13	17	12	14	10	6	14	16	6	8	8
BA20191111gabors0002_V4_50_Stim2_Stim3	single	8	10	4	10	11	10	16	10	7	12	6	4	8	6	13	8	10	9	5	11	10	16	12	15	11	13	7	11	16	12	17	10	8	16	13	12	7	7	10	10	7	13	6	11	10	9	7	7
BA20191111gabors0002_V4_51_Stim1_Stim2	intermediate	4	3	3	2	2	4	6	5	3	4	5	2	4	3	3	2	3	3	1	2	0	2	2	4	3	3	1	6	2	1	1	2	2	2	5	3	3	0	6	2	0	1	2	3	1	3	3	3
BA20191111gabors0002_V4_51_Stim1_Stim3	intermediate	3	0	2	3	1	1	4	0	2	3	3	2	0	3	3	3	2	1	2	1	1	3	4	4	2	3	2	0	1	6	2	3	3	5	2	2	NaN	4	4	4	2	3	4	0	5	2	0	3
BA20191111gabors0002_V4_53_Stim1_Stim2	intermediate	1	5	3	1	1	0	1	2	4	3	3	0	1	2	3	2	3	0	1	2	1	0	0	1	1	0	2	1	0	0	1	2	3	0	2	2	1	2	2	2	3	3	1	5	0	1	0	1
BA20191111gabors0002_V4_53_Stim2_Stim3	intermediate	3	5	4	2	0	1	1	5	3	2	2	4	0	3	2	4	2	0	4	3	3	1	1	4	1	0	1	3	3	2	4	3	2	1	3	2	2	3	3	4	1	1	0	2	3	1	1	5
BA20191111gabors0002_V4_54_Stim1_Stim2	single	18	10	18	17	15	17	16	14	13	17	14	17	11	10	6	8	11	17	19	10	13	17	18	14	13	14	20	17	20	14	8	9	9	12	22	10	12	11	8	14	9	9	14	12	19	10	14	16
BA20191111gabors0002_V4_54_Stim2_Stim3	single	11	13	17	12	16	19	11	11	10	17	11	12	13	15	12	20	13	11	12	13	16	18	9	16	17	9	21	12	12	17	20	10	18	16	10	15	11	18	5	17	13	18	11	10	14	12	18	14
BA20191111gabors0002_V4_58_Stim2_Stim3	intermediate	1	1	2	1	1	2	1	2	1	2	2	0	1	0	1	3	2	2	3	3	0	2	2	3	2	4	1	1	4	1	2	1	1	2	1	0	2	2	1	1	2	1	4	0	0	2	2	1
BA20191111gabors0002_V4_59_Stim1_Stim3	single	21	34	29	26	23	27	26	19	23	25	29	22	29	24	20	27	36	21	26	25	28	29	25	25	27	23	25	20	29	32	22	36	32	33	26	29	27	20	28	27	23	27	18	35	31	20	22	29
BA20191111gabors0002_V4_61_Stim1_Stim3	intermediate	1	0	0	0	0	0	0	0	1	1	0	0	1	0	0	0	0	1	0	0	0	0	0	1	0	0	0	0	0	0	0	0	0	1	1	0	0	0	0	0	1	0	1	NaN	0	1	0	0
BA20191111gabors0002_V4_62_Stim1_Stim2	intermediate	47	45	39	41	48	31	38	51	42	44	40	39	55	45	32	36	51	42	41	32	42	45	48	51	46	38	37	35	41	34	40	38	52	36	53	35	43	36	42	49	44	44	40	51	45	45	41	45
BA20191111gabors0002_V4_63_Stim1_Stim2	intermediate	1	1	0	0	1	0	2	0	0	0	0	1	0	NaN	0	2	1	1	1	0	0	0	0	0	1	0	1	0	0	0	0	2	2	0	0	2	0	0	1	2	0	1	0	0	0	0	0	0
BA20191111gabors0002_V4_64_Stim1_Stim2	single	40	40	45	25	31	36	30	29	34	40	33	26	34	38	29	30	32	39	28	33	39	35	36	49	29	31	30	37	34	43	42	34	41	33	30	30	32	38	38	39	30	38	35	33	36	37	28	39
BA20191111gabors0003_V4_1_Stim2_Stim3	single	45	37	41	44	31	36	46	51	49	43	45	62	49	32	38	61	36	45	52	63	63	43	39	37	43	39	45	55	49	63	48	42	42	37	47	37	40	50	49	39	42	32	43	48	42	42	NaN	62
BA20191111gabors0003_V4_2_Stim1_Stim2	intermediate	0	0	0	1	0	0	0	0	0	0	0	0	0	1	0	1	0	0	0	1	0	0	1	0	0	1	1	1	0	0	1	0	0	1	0	0	0	1	0	1	0	0	0	0	1	0	0	1
BA20191111gabors0003_V4_2_Stim1_Stim3	intermediate	0	0	0	0	1	0	0	0	0	0	0	NaN	0	0	0	0	0	0	0	1	0	0	0	0	0	0	0	0	1	0	0	0	0	0	0	0	0	0	0	0	0	0	0	1	0	0	0	1
BA20191111gabors0003_V4_3_Stim1_Stim3	single	34	24	19	14	17	18	25	25	20	27	18	23	22	16	13	14	28	18	27	21	16	NaN	26	23	15	25	28	30	24	22	24	20	21	18	21	19	21	31	15	24	24	27	17	25	25	17	25	19
BA20191111gabors0003_V4_3_Stim2_Stim3	single	17	24	19	16	20	18	22	18	13	13	21	22	22	19	11	29	28	19	14	34	13	15	22	22	21	25	17	17	30	17	23	20	26	13	23	23	13	18	15	22	17	18	21	20	24	14	NaN	12
BA20191111gabors0003_V4_41_Stim2_Stim3	mixture	1	2	3	2	4	4	2	1	3	0	2	4	3	1	3	2	6	2	2	3	1	1	1	4	4	1	4	1	2	1	4	1	1	3	2	0	4	0	2	3	2	2	1	2	7	0	NaN	2
BA20191111gabors0003_V4_46_Stim2_Stim3	mixture	1	0	0	0	0	1	1	1	1	0	0	0	1	0	1	0	0	0	0	2	2	1	0	1	0	1	0	0	1	0	1	0	1	0	1	1	0	0	0	0	0	1	1	0	1	0	NaN	0
BA20191111gabors0003_V4_51_Stim1_Stim3	outside	13	14	9	12	10	12	12	12	14	9	15	10	15	14	11	9	12	12	14	17	15	17	23	10	12	11	15	18	15	8	24	15	11	16	14	14	22	17	12	15	14	16	11	20	16	6	10	14
BA20191111gabors0003_V4_52_Stim1_Stim2	single	14	15	17	9	5	5	12	13	12	7	6	15	19	13	15	6	7	14	12	14	8	13	12	13	10	5	4	16	8	6	8	10	8	10	8	13	15	11	12	12	5	11	16	8	21	19	14	15
BA20191111gabors0003_V4_52_Stim2_Stim3	single	21	12	9	9	8	10	7	6	8	8	13	9	8	11	12	16	9	10	11	10	6	17	11	6	10	13	12	21	9	6	13	10	9	15	5	11	11	4	15	10	6	11	NaN	21	12	7	15	3
BA20191111gabors0003_V4_53_Stim1_Stim2	single	5	2	2	1	3	1	1	2	2	1	2	0	1	2	2	3	1	0	0	0	0	1	2	3	2	2	2	3	4	1	0	0	1	1	1	0	5	3	0	1	4	2	2	1	2	3	1	2
BA20191111gabors0003_V4_53_Stim2_Stim3	single	2	1	2	1	1	0	0	0	0	2	0	1	2	1	1	3	0	2	2	3	3	2	1	3	3	3	1	5	1	0	3	1	2	3	1	2	0	1	1	2	2	3	3	1	4	3	NaN	1
BA20191111gabors0003_V4_54_Stim1_Stim3	single	39	32	26	38	23	18	28	39	22	24	41	24	32	29	27	25	30	29	27	28	20	36	22	28	26	35	NaN	21	34	37	24	39	21	35	30	27	40	32	39	21	35	31	38	29	20	21	29	23
BA20191111gabors0003_V4_54_Stim2_Stim3	single	22	30	30	21	37	32	37	25	40	36	26	43	25	19	27	19	33	44	30	35	20	23	32	26	15	38	36	25	34	26	25	36	37	28	46	27	31	25	29	23	36	26	47	27	37	29	NaN	30
BA20191111gabors0003_V4_55_Stim1_Stim2	mixture	0	1	0	0	0	0	0	0	0	1	0	1	NaN	0	1	0	NaN	1	0	0	1	0	0	0	0	0	1	0	0	0	0	1	0	1	0	1	0	0	0	0	0	0	0	0	0	0	0	0
BA20191111gabors0003_V4_55_Stim2_Stim3	mixture	0	1	0	0	1	0	0	0	1	0	0	1	0	0	0	0	0	2	0	0	0	0	1	0	0	0	1	0	0	1	0	0	0	0	1	0	0	0	0	0	0	0	0	0	1	0	NaN	0
BA20191111gabors0003_V4_56_Stim1_Stim2	single	12	14	17	12	11	10	19	15	13	15	13	15	25	13	18	12	8	14	11	6	12	14	16	9	16	6	13	15	18	17	13	11	11	19	14	17	21	17	11	16	20	8	15	12	NaN	16	13	27
BA20191111gabors0003_V4_56_Stim1_Stim3	single	18	14	16	17	14	12	16	15	13	17	14	13	19	15	13	12	14	12	8	10	12	22	14	23	19	15	16	14	15	17	19	14	15	9	17	20	19	10	16	20	11	16	15	12	27	14	15	15
BA20191111gabors0003_V4_58_Stim2_Stim3	mixture	4	2	3	12	1	4	4	10	8	7	1	11	8	7	4	2	9	3	8	11	2	1	5	6	0	10	4	3	1	12	8	23	7	10	2	5	3	2	2	1	11	7	18	11	1	7	NaN	1
BA20191111gabors0003_V4_6_Stim1_Stim2	intermediate	0	0	0	0	0	0	0	1	1	0	0	0	1	0	NaN	0	1	NaN	0	0	0	0	0	0	0	0	0	0	1	0	0	0	0	0	0	0	0	0	0	0	0	0	0	0	0	0	1	0
BA20191111gabors0003_V4_62_Stim1_Stim3	single	36	32	24	23	28	18	25	25	18	26	31	25	33	NaN	23	22	25	30	29	20	28	27	27	34	31	28	30	25	30	24	29	28	26	35	26	28	27	31	21	37	29	33	23	32	25	20	26	20
BA20191111gabors0003_V4_63_Stim1_Stim2	mixture	0	0	0	1	0	0	0	1	0	1	1	1	NaN	1	1	0	0	1	0	0	0	0	0	1	0	0	0	0	1	1	0	0	0	0	0	0	1	0	0	1	0	0	1	0	1	1	1	1
BA20191111gabors0003_V4_64_Stim1_Stim2	intermediate	47	33	44	33	32	31	42	40	27	41	30	41	42	53	37	37	43	39	37	43	28	43	29	44	44	25	41	40	31	33	45	28	37	36	33	29	42	33	49	39	39	36	33	27	48	48	36	48
BA20191111gabors0003_V4_64_Stim1_Stim3	intermediate	42	38	45	34	26	25	35	40	35	35	34	30	41	40	24	30	25	26	32	36	30	38	38	40	32	30	43	38	42	34	41	45	28	40	35	26	48	41	21	39	32	34	36	36	20	20	37	37
BA20191111gabors0003_V4_64_Stim2_Stim3	intermediate	42	45	46	38	44	34	52	37	32	38	47	36	44	34	45	42	43	31	40	48	36	37	58	51	45	43	29	40	45	32	55	39	32	38	28	47	52	41	43	43	43	34	66	43	45	46	NaN	38
BA20191111gabors0003_V4_66_Stim2_Stim3	single	43	40	32	41	37	26	37	39	28	34	47	32	36	35	37	44	42	35	39	36	37	48	32	50	45	41	35	45	40	37	45	37	44	41	43	40	43	35	33	33	36	27	60	45	44	40	NaN	40
BA20191111gabors0003_V4_68_Stim1_Stim2	mixture	3	10	17	28	21	5	9	11	18	29	31	11	22	10	15	19	16	24	32	24	18	14	17	23	19	6	4	NaN	13	12	13	10	13	11	22	33	17	24	19	28	8	19	18	4	16	20	23	16
BA20191111gabors0003_V4_7_Stim1_Stim2	outside	12	17	16	12	10	11	11	13	10	10	5	13	13	10	17	17	12	20	10	15	10	15	12	12	16	13	14	17	18	12	12	10	18	16	12	14	18	13	11	13	10	11	8	13	12	20	10	11
BA20191111gabors0003_V4_7_Stim1_Stim3	outside	28	16	11	16	12	14	19	19	19	15	18	9	23	18	10	21	21	16	10	20	12	17	19	22	13	21	22	26	21	18	26	22	17	22	22	23	25	19	15	20	18	18	25	25	23	10	19	19
BA20191111gabors0003_V4_7_Stim2_Stim3	outside	21	16	11	12	14	9	10	7	21	10	15	15	10	8	19	5	12	8	14	15	9	10	28	11	12	18	21	11	10	15	13	18	12	11	18	12	12	11	20	26	13	10	21	11	12	14	NaN	13
BA20191111gabors0003_V4_70_Stim1_Stim2	outside	32	25	31	31	23	23	30	19	36	26	21	20	30	25	28	34	22	34	36	26	32	22	24	25	29	32	45	26	28	27	38	27	38	21	33	20	42	20	36	34	44	25	28	23	47	42	34	41
BA20191111gabors0003_V4_70_Stim1_Stim3	outside	33	39	30	36	21	24	33	35	39	26	33	29	44	38	33	42	38	33	34	34	26	31	38	40	28	40	41	40	32	38	43	44	32	35	26	41	35	34	33	41	34	32	29	46	47	26	46	36
BA20191111gabors0003_V4_71_Stim1_Stim2	single	0	1	1	1	3	0	0	0	0	1	0	1	0	2	0	0	0	0	0	3	0	0	0	1	0	0	1	0	1	0	0	0	1	0	0	3	0	0	0	0	2	1	0	1	1	0	0	0
BA20191111gabors0003_V4_71_Stim1_Stim3	single	NaN	0	1	0	2	1	1	1	0	1	1	1	0	2	2	0	0	1	2	0	3	0	0	1	0	0	0	2	1	1	1	0	0	1	0	1	3	1	2	1	2	0	2	0	1	0	0	0
BA20191112gabors0001_V4_1_Stim2_Stim3	intermediate	36	39	49	35	31	33	45	31	46	40	44	34	31	32	39	29	33	29	40	28	29	33	30	28	21	31	31	37	33	31	23	41	37	36	39	39	40	32	33	22	31	39	35	27	36	28	28	41
BA20191112gabors0001_V4_2_Stim1_Stim3	intermediate	0	0	0	0	0	0	0	0	0	0	0	0	0	0	0	0	0	0	0	1	0	1	0	0	0	0	0	0	0	0	0	0	0	0	0	0	0	0	0	0	0	0	0	0	0	0	0	1
BA20191112gabors0001_V4_20_Stim1_Stim3	mixture	0	0	1	2	0	0	0	0	2	0	0	0	2	2	0	NaN	2	0	0	0	0	0	0	2	0	0	0	0	0	0	0	0	0	0	0	0	0	0	0	0	0	0	0	0	0	0	0	0
BA20191112gabors0001_V4_3_Stim1_Stim3	intermediate	22	27	26	21	23	23	20	20	15	24	19	18	23	21	21	27	21	23	26	27	23	36	16	21	18	20	19	22	16	26	16	30	16	28	24	21	26	19	29	19	20	17	22	9	21	13	19	19
BA20191112gabors0001_V4_3_Stim2_Stim3	intermediate	29	20	18	22	22	21	23	19	21	27	22	23	23	26	25	15	20	23	22	23	14	22	19	22	31	20	NaN	19	24	25	24	23	25	26	20	23	20	15	19	25	25	25	23	22	29	29	9	15
BA20191112gabors0001_V4_38_Stim1_Stim2	single	17	13	17	16	16	18	19	26	10	18	12	17	13	16	11	14	7	12	9	15	14	13	10	8	11	14	13	13	16	18	13	18	15	9	14	7	15	15	11	17	14	13	8	15	11	14	10	13
BA20191112gabors0001_V4_38_Stim1_Stim3	single	17	17	20	12	19	10	24	11	24	19	12	19	23	25	14	19	11	18	16	19	17	17	20	21	10	22	11	10	11	11	14	17	11	13	22	10	20	15	12	14	8	17	13	24	14	13	22	17
BA20191112gabors0001_V4_41_Stim1_Stim3	single	34	33	37	34	32	25	40	27	28	30	31	28	49	23	37	37	22	35	30	41	31	38	28	24	35	38	28	38	29	31	23	35	28	33	38	31	28	24	49	34	35	47	40	34	32	28	42	35
BA20191112gabors0001_V4_41_Stim2_Stim3	single	43	30	36	23	21	26	40	31	34	38	28	32	40	30	28	29	26	32	36	35	29	28	32	33	32	30	29	27	34	39	37	26	37	25	35	39	30	28	35	34	38	29	31	24	30	38	27	31
BA20191112gabors0001_V4_42_Stim1_Stim3	intermediate	2	1	2	2	1	1	1	2	0	1	1	2	3	0	0	0	2	1	1	2	0	2	0	1	4	2	0	1	1	2	1	1	2	1	3	1	1	3	2	2	3	2	3	0	2	2	1	2
BA20191112gabors0001_V4_42_Stim2_Stim3	intermediate	3	2	4	1	0	4	2	0	1	3	3	1	2	3	1	0	2	3	3	3	0	0	4	2	2	3	1	3	3	0	3	1	1	2	2	0	2	1	4	1	1	4	4	2	1	1	1	4
BA20191112gabors0001_V4_44_Stim1_Stim2	mixture	15	10	7	12	9	14	16	10	11	16	8	11	14	10	9	6	6	5	8	10	7	8	9	16	10	7	10	5	7	12	7	9	13	11	11	5	12	9	9	10	12	10	7	14	9	9	10	16
BA20191112gabors0001_V4_44_Stim1_Stim3	mixture	9	12	13	4	10	9	9	8	6	8	9	5	12	10	10	8	13	17	10	11	8	7	7	7	8	14	8	12	3	7	5	11	9	7	7	12	10	7	11	7	12	11	7	5	14	10	9	10
BA20191112gabors0001_V4_44_Stim2_Stim3	mixture	8	8	12	9	5	6	14	8	10	10	9	8	14	9	12	4	6	3	5	6	3	7	9	12	9	6	6	10	11	5	10	10	5	2	8	7	5	10	12	6	9	12	9	11	15	7	10	7
BA20191112gabors0001_V4_45_Stim1_Stim2	intermediate	0	0	0	0	0	1	0	0	0	0	0	0	0	0	1	1	0	0	0	0	0	0	0	0	2	0	0	0	0	0	0	0	0	0	0	0	0	0	0	0	0	0	0	0	0	0	0	0
BA20191112gabors0001_V4_45_Stim1_Stim3	intermediate	0	0	0	0	0	0	0	0	0	0	0	1	0	0	0	0	0	0	0	1	0	0	0	0	1	0	0	0	0	0	0	0	0	0	0	0	0	0	0	0	0	0	1	0	0	0	0	0
BA20191112gabors0001_V4_46_Stim2_Stim3	intermediate	36	44	42	26	24	23	30	26	30	29	31	36	45	22	33	33	26	36	45	40	34	29	23	29	22	27	25	30	37	29	36	33	33	42	30	34	28	34	21	33	36	28	41	31	38	40	31	33
BA20191112gabors0001_V4_47_Stim1_Stim2	single	2	0	1	0	0	0	0	0	0	0	0	0	0	0	0	1	0	0	0	0	1	0	0	0	0	0	1	0	0	1	0	0	0	0	0	0	0	4	0	0	0	0	1	0	1	0	0	0
BA20191112gabors0001_V4_47_Stim1_Stim3	single	0	0	0	0	1	1	0	1	0	0	0	1	0	0	0	0	0	0	NaN	0	1	0	0	0	0	0	0	0	0	0	0	0	1	0	0	0	0	0	0	1	1	0	0	0	0	0	1	0
BA20191112gabors0001_V4_47_Stim2_Stim3	single	0	0	0	NaN	0	0	0	0	0	0	0	0	0	0	0	0	0	0	0	1	0	0	0	0	0	1	0	0	0	0	0	0	1	0	0	0	0	1	0	0	0	0	0	0	1	0	0	0
BA20191112gabors0001_V4_48_Stim1_Stim3	intermediate	21	20	17	21	16	10	16	21	16	16	12	15	23	18	16	15	12	24	15	17	19	14	14	14	16	22	14	20	13	18	12	18	13	23	23	19	25	15	16	18	18	22	20	21	18	16	15	12
BA20191112gabors0001_V4_48_Stim2_Stim3	intermediate	18	10	23	19	11	16	21	18	14	15	14	11	13	11	9	10	10	13	16	17	15	9	15	14	10	14	12	10	8	21	15	14	17	13	10	13	19	12	23	18	11	14	11	17	19	13	7	13
BA20191112gabors0001_V4_5_Stim1_Stim3	intermediate	48	47	41	40	36	33	40	37	38	33	39	37	42	33	37	41	29	38	39	35	40	35	35	39	35	38	34	33	36	44	38	37	34	35	34	36	38	37	44	35	42	34	39	44	41	31	43	40
BA20191112gabors0001_V4_5_Stim2_Stim3	intermediate	NaN	38	48	34	32	37	34	46	38	37	37	36	43	43	37	26	33	37	43	30	33	30	27	36	36	31	29	31	27	37	32	24	39	30	33	31	36	25	34	33	35	32	31	37	34	32	25	32
BA20191112gabors0001_V4_52_Stim1_Stim3	single	10	9	11	7	10	11	10	13	7	2	6	8	8	9	10	12	5	14	9	11	12	6	9	7	5	10	10	13	4	7	9	14	10	11	4	6	10	11	4	7	11	12	8	7	12	11	9	5
BA20191112gabors0001_V4_52_Stim2_Stim3	single	16	9	11	9	4	12	10	13	8	8	9	7	14	9	9	12	11	7	12	12	9	12	9	10	12	4	5	13	11	4	4	13	8	11	14	10	9	8	15	13	7	10	9	11	10	10	6	8
BA20191112gabors0001_V4_54_Stim1_Stim2	intermediate	4	3	2	1	5	1	4	1	5	2	3	2	1	3	2	3	3	1	3	4	2	0	1	0	1	6	4	4	3	1	5	4	2	1	1	2	2	0	2	3	1	1	2	1	0	1	4	2
BA20191112gabors0001_V4_54_Stim1_Stim3	intermediate	4	7	1	2	2	1	0	1	1	3	2	1	3	2	0	4	3	2	3	2	4	1	1	7	3	NaN	7	6	3	1	1	1	2	3	5	2	3	4	3	3	4	1	3	3	0	4	1	1
BA20191112gabors0001_V4_54_Stim2_Stim3	intermediate	3	6	4	3	1	3	4	2	1	4	1	3	5	2	1	0	2	5	4	4	3	3	3	3	4	2	1	1	3	6	3	3	1	5	4	6	0	3	2	2	0	6	6	6	7	8	5	4
BA20191112gabors0001_V4_55_Stim1_Stim2	single	44	37	40	30	42	26	31	32	25	20	24	28	33	28	37	31	34	40	38	27	21	22	36	34	29	20	37	32	21	33	19	31	29	30	27	34	35	30	20	30	44	29	31	38	35	37	38	34
BA20191112gabors0001_V4_56_Stim1_Stim2	single	0	1	1	0	2	1	2	1	2	0	0	1	0	1	1	0	2	1	0	0	1	1	0	1	0	1	0	2	2	1	0	1	2	2	1	0	1	2	1	1	0	1	1	0	0	0	1	3
BA20191112gabors0001_V4_56_Stim1_Stim3	single	1	1	0	0	0	0	0	0	2	0	0	0	0	0	1	1	2	2	1	0	0	0	0	1	1	2	0	0	0	0	1	1	0	1	0	1	2	0	0	1	0	0	0	1	0	0	0	0
BA20191112gabors0001_V4_57_Stim2_Stim3	mixture	10	15	11	13	11	4	13	9	10	10	7	18	6	13	11	18	11	7	15	9	16	4	12	14	8	10	9	11	7	13	5	6	14	8	9	4	9	8	15	7	5	12	10	11	13	6	8	13
BA20191112gabors0001_V4_62_Stim1_Stim2	single	29	27	26	34	26	24	39	41	17	32	18	22	28	32	26	30	22	27	20	27	19	24	24	32	32	25	30	31	22	23	28	16	26	17	23	20	18	24	23	23	39	32	23	25	23	25	18	23
BA20191112gabors0001_V4_62_Stim1_Stim3	single	33	20	25	25	27	21	25	27	33	21	26	21	17	20	21	16	19	26	20	20	22	20	16	27	22	20	16	19	15	21	17	18	20	20	24	23	19	18	19	30	19	26	22	30	28	17	18	17
BA20191112gabors0001_V4_62_Stim2_Stim3	single	33	29	29	17	20	25	36	29	29	21	30	29	30	30	22	34	20	20	23	29	25	20	28	28	33	29	23	21	11	25	25	23	17	21	20	22	21	22	22	19	21	28	27	29	30	16	21	25
BA20191112gabors0001_V4_64_Stim1_Stim2	single	53	50	38	52	45	35	66	43	48	49	34	41	43	39	43	48	35	35	41	46	37	40	41	34	37	39	48	46	37	44	35	48	41	40	39	44	43	36	41	49	52	45	39	45	35	33	37	46
BA20191112gabors0001_V4_64_Stim2_Stim3	single	48	62	50	44	37	47	49	60	47	58	53	50	54	41	42	49	47	38	65	40	43	46	44	60	48	53	39	53	48	45	42	53	38	48	60	59	40	46	44	44	40	49	36	47	44	42	43	36
BA20191112gabors0001_V4_66_Stim1_Stim3	single	58	59	47	54	50	40	52	42	41	38	47	53	55	49	51	51	45	48	43	48	43	37	40	38	43	38	42	39	34	48	36	38	45	44	40	44	52	37	39	43	40	58	49	53	42	34	45	37
BA20191112gabors0001_V4_66_Stim2_Stim3	single	54	48	48	44	33	27	54	45	39	43	45	49	51	45	45	47	39	34	54	47	42	43	42	45	47	41	39	37	44	40	39	42	36	42	37	49	42	40	50	39	35	33	38	50	46	36	45	38
BA20191112gabors0002_V4_1_Stim2_Stim3	single	43	34	16	27	34	37	19	29	19	37	16	22	16	35	22	31	22	NaN	19	30	34	25	25	28	31	22	21	24	37	22	27	28	27	23	27	28	31	24	29	25	27	30	23	16	19	23	18	21
BA20191112gabors0002_V4_10_Stim1_Stim2	single	12	13	7	12	1	6	12	7	9	11	8	4	4	11	9	10	10	9	8	11	9	10	14	10	7	24	15	12	12	9	12	9	12	6	7	7	9	6	5	8	8	6	5	5	9	10	NaN	12
BA20191112gabors0002_V4_10_Stim2_Stim3	single	18	16	15	15	17	11	12	13	10	11	10	13	9	8	8	9	12	10	13	11	8	14	6	9	12	5	7	11	NaN	9	10	7	10	8	6	10	11	6	6	13	4	16	7	8	8	7	10	11
BA20191112gabors0002_V4_13_Stim1_Stim2	single	18	20	16	11	10	16	12	23	16	16	9	7	15	24	13	14	15	30	14	11	8	18	12	17	16	26	9	11	14	13	19	24	13	10	19	10	15	20	13	14	11	11	13	11	15	17	NaN	13
BA20191112gabors0002_V4_16_Stim1_Stim2	outside	34	26	28	32	32	23	29	17	20	22	25	17	22	28	23	26	24	20	25	30	27	23	26	20	23	41	16	23	22	22	22	18	18	22	22	18	18	18	17	21	28	20	23	24	17	24	NaN	24
BA20191112gabors0002_V4_16_Stim2_Stim3	outside	34	34	33	30	25	25	24	31	26	25	28	24	24	25	25	22	18	37	26	30	22	29	23	22	27	29	29	27	39	22	27	23	27	28	21	19	23	20	28	23	22	30	18	31	22	22	22	29
BA20191112gabors0002_V4_20_Stim1_Stim3	single	1	0	2	2	1	0	1	0	1	2	0	4	0	0	3	2	1	2	0	0	1	3	1	2	2	2	0	2	2	0	2	0	1	3	0	1	1	2	2	0	0	1	0	0	1	1	2	0
BA20191112gabors0002_V4_20_Stim2_Stim3	single	1	5	3	2	1	0	0	1	3	2	2	1	3	1	1	4	2	1	0	2	4	0	2	4	3	1	0	0	0	1	4	NaN	2	3	1	3	1	2	2	1	1	4	2	2	0	1	0	1
BA20191112gabors0002_V4_23_Stim1_Stim2	single	18	20	12	6	12	14	15	12	7	10	5	12	11	13	13	15	13	12	15	13	5	10	19	7	9	20	9	13	12	3	12	10	11	8	15	13	12	11	12	18	13	8	10	12	17	8	NaN	8
BA20191112gabors0002_V4_23_Stim2_Stim3	single	20	11	13	12	15	10	16	12	11	14	9	15	7	11	14	14	13	16	8	13	16	12	11	8	12	15	13	8	NaN	11	9	16	13	10	7	8	15	7	12	11	9	14	12	11	12	11	8	5
BA20191112gabors0002_V4_25_Stim1_Stim2	mixture	25	27	15	29	15	28	22	15	26	17	16	18	16	22	25	29	19	16	31	25	18	16	22	15	18	36	23	14	20	18	12	20	18	14	22	15	14	18	18	23	15	12	14	18	17	13	NaN	20
BA20191112gabors0002_V4_25_Stim2_Stim3	mixture	25	26	23	21	24	25	15	17	21	28	18	16	16	14	17	20	NaN	20	17	23	17	31	22	20	19	15	19	19	24	17	20	14	13	21	15	16	23	21	13	9	15	19	17	19	25	22	22	14
BA20191112gabors0002_V4_28_Stim1_Stim2	mixture	29	23	22	23	17	25	16	20	26	23	16	26	22	20	21	26	27	33	18	17	18	16	29	18	20	31	20	20	19	25	26	18	17	16	26	21	24	19	18	18	19	18	21	15	20	22	NaN	18
BA20191112gabors0002_V4_28_Stim2_Stim3	mixture	NaN	32	24	25	18	27	23	19	22	24	18	24	25	21	20	22	25	24	20	21	28	29	25	22	23	20	25	20	NaN	25	24	20	25	29	21	21	18	19	21	17	21	30	20	21	23	12	18	21
BA20191112gabors0002_V4_30_Stim1_Stim2	single	25	17	14	23	14	14	15	15	18	17	17	13	16	17	13	17	13	19	18	17	14	17	13	17	8	32	16	15	15	18	15	21	19	13	7	13	15	17	13	21	17	14	11	11	12	11	NaN	18
BA20191112gabors0002_V4_30_Stim2_Stim3	single	27	19	9	19	16	17	16	14	22	16	16	22	13	15	27	22	21	21	14	23	15	18	20	11	21	16	17	20	27	12	18	13	17	14	14	20	13	22	12	18	14	25	19	17	13	15	17	17
BA20191112gabors0002_V4_32_Stim1_Stim2	mixture	29	33	21	25	22	23	27	26	32	20	19	19	26	25	25	21	20	26	25	26	27	18	31	24	18	33	17	24	23	29	28	25	31	21	19	21	22	23	17	25	18	24	15	16	24	24	NaN	25
BA20191112gabors0002_V4_32_Stim2_Stim3	mixture	37	25	28	28	29	21	24	17	22	19	25	30	27	23	26	30	22	27	23	23	28	33	27	23	30	14	27	29	38	28	22	23	23	33	28	28	24	22	25	19	17	26	19	26	18	20	26	22
BA20191112gabors0002_V4_34_Stim1_Stim2	outside	18	19	19	20	12	18	21	26	14	14	18	13	9	12	10	21	13	18	18	17	19	18	18	13	19	23	11	17	21	18	21	19	14	13	13	16	10	14	13	15	13	19	10	10	18	11	NaN	15
BA20191112gabors0002_V4_34_Stim2_Stim3	outside	25	23	21	15	24	22	16	17	17	20	12	19	16	16	15	16	22	18	15	13	16	17	22	15	15	19	21	18	22	20	15	23	15	24	25	15	18	25	14	18	15	28	19	22	15	11	19	16
BA20191112gabors0002_V4_42_Stim1_Stim3	mixture	0	0	NaN	1	2	1	0	0	0	2	1	0	1	0	0	3	1	0	2	2	2	0	0	0	2	0	2	0	0	1	1	1	3	2	1	0	0	0	0	2	1	0	0	0	0	0	2	1
BA20191112gabors0002_V4_5_Stim1_Stim2	mixture	16	15	14	12	13	15	11	12	24	6	9	12	17	20	16	16	14	13	12	11	19	6	8	11	9	30	11	10	10	10	21	21	11	5	17	12	12	8	14	16	9	8	11	20	15	11	NaN	10
BA20191112gabors0002_V4_54_Stim1_Stim3	single	3	2	1	4	2	2	2	2	1	2	0	1	0	3	2	0	1	1	1	3	3	0	0	2	2	0	1	3	2	1	1	0	0	1	0	0	0	3	3	1	1	1	3	0	3	1	0	2
BA20191112gabors0002_V4_54_Stim2_Stim3	single	NaN	2	2	0	3	0	3	2	1	4	1	1	0	3	2	0	1	1	2	1	2	2	1	3	1	0	0	2	3	2	4	1	1	1	2	2	1	2	1	2	1	1	1	2	3	0	1	4
BA20191112gabors0002_V4_68_Stim1_Stim3	mixture	72	59	60	65	42	61	50	61	68	54	61	67	66	43	53	63	62	59	70	66	63	62	68	63	63	57	73	62	52	66	75	54	57	55	73	61	55	70	71	60	75	56	65	61	57	48	61	65
BA20191112gabors0002_V4_69_Stim1_Stim2	single	10	2	9	5	6	6	5	6	6	7	6	10	10	7	7	3	9	8	5	8	5	5	7	8	5	3	6	6	8	4	6	4	5	6	10	3	4	5	9	4	4	7	5	5	4	5	6	5
BA20191112gabors0002_V4_8_Stim2_Stim3	intermediate	22	18	21	23	28	26	22	20	19	27	23	25	31	19	20	27	29	27	22	24	20	34	22	20	24	18	23	23	22	18	22	23	19	22	16	19	26	18	20	20	20	26	13	15	23	22	17	23
BA20191118image0001_V4_1_Stim2_Stim3	single	53	36	42	46	29	39	43	44	40	28	45	46	33	37	35	38	47	47	32	41	34	42	35	32	36	46	37	44	48	40	39	50	32	47	40	35	33	30	30	32	38	41	34	35	45	39	48	47
BA20191118image0001_V4_2_Stim1_Stim3	single	2	2	0	1	0	1	1	0	2	2	1	0	1	0	2	0	2	1	0	0	2	1	0	0	1	0	0	0	0	0	0	0	2	2	0	1	2	1	0	1	1	1	1	1	0	0	0	0
BA20191118image0001_V4_3_Stim1_Stim2	intermediate	NaN	25	26	25	23	34	32	37	34	28	30	26	33	36	27	13	25	33	30	31	32	31	21	31	22	28	37	24	40	28	33	32	43	27	32	24	38	27	28	28	42	32	24	24	28	29	33	32
BA20191118image0001_V4_3_Stim2_Stim3	intermediate	NaN	29	35	31	30	35	21	24	34	31	27	27	23	34	19	24	29	42	32	28	30	30	29	21	30	31	31	47	32	37	33	30	22	29	27	32	27	31	28	27	33	31	23	34	24	36	41	32
BA20191118image0001_V4_34_Stim1_Stim2	intermediate	1	0	0	1	0	0	0	0	0	1	1	0	0	0	0	0	0	0	0	0	0	0	0	1	0	0	0	0	NaN	0	0	0	0	0	1	0	1	0	0	0	0	0	0	0	0	NaN	1	0
BA20191118image0001_V4_34_Stim2_Stim3	intermediate	0	0	1	1	1	0	0	1	0	1	1	0	0	0	0	1	0	0	0	0	1	0	1	0	0	0	0	0	NaN	1	0	1	0	0	0	0	1	1	0	0	0	0	0	1	1	1	0	0
BA20191118image0001_V4_35_Stim1_Stim2	single	3	2	2	1	1	0	1	0	2	0	0	1	2	0	1	1	1	2	2	0	1	1	1	1	0	0	1	1	1	0	3	2	0	1	2	0	2	0	1	1	1	0	1	1	0	0	0	2
BA20191118image0001_V4_37_Stim1_Stim2	intermediate	37	25	31	18	36	30	25	29	32	14	18	24	26	27	20	20	29	26	25	24	30	22	18	25	27	21	22	20	27	22	25	24	28	15	28	19	22	27	17	17	24	23	30	20	28	24	18	21
BA20191118image0001_V4_37_Stim1_Stim3	intermediate	34	27	23	30	26	18	30	27	19	24	28	23	26	11	19	20	28	18	40	18	25	14	19	19	29	28	22	27	14	24	24	17	24	15	17	26	26	25	14	23	27	20	12	31	21	19	20	16
BA20191118image0001_V4_38_Stim1_Stim2	single	1	2	0	0	1	0	0	1	0	0	0	0	1	1	0	0	1	1	1	0	0	0	1	1	2	0	0	0	0	0	0	0	0	0	0	1	0	0	0	2	1	0	0	0	0	0	1	0
BA20191118image0001_V4_38_Stim1_Stim3	single	2	2	0	0	1	0	2	0	0	1	1	0	1	1	1	0	1	0	2	2	2	1	2	0	3	2	0	0	0	0	0	1	1	0	0	1	1	0	1	1	1	1	0	2	0	0	1	1
BA20191118image0001_V4_45_Stim2_Stim3	single	NaN	27	30	32	20	27	24	14	21	19	26	20	18	23	15	21	25	31	29	26	15	21	24	28	16	27	22	31	22	30	23	26	24	24	21	21	21	18	20	26	29	27	24	21	25	24	21	25
BA20191118image0001_V4_48_Stim1_Stim2	intermediate	75	56	62	57	63	58	72	63	54	47	43	68	69	49	59	84	67	58	62	35	88	60	69	70	86	73	65	56	56	66	86	77	75	66	52	62	58	61	75	66	64	66	70	58	85	51	77	65
BA20191118image0001_V4_48_Stim2_Stim3	intermediate	75	49	73	49	59	76	66	76	59	64	73	48	58	60	49	62	59	61	66	69	49	64	54	55	73	74	91	78	92	74	75	69	52	59	79	61	43	75	52	79	59	53	61	64	59	56	63	64
BA20191118image0001_V4_49_Stim1_Stim2	single	0	0	0	1	0	0	0	1	0	0	0	0	0	0	1	0	0	0	0	0	0	0	0	0	0	0	1	0	0	0	0	0	0	0	0	1	0	0	0	0	0	0	0	1	0	0	0	0
BA20191118image0001_V4_49_Stim2_Stim3	single	0	0	0	0	0	0	0	0	0	0	0	0	0	0	0	0	1	0	0	0	0	0	0	0	0	0	1	1	0	0	1	1	0	0	1	1	1	0	0	0	0	0	1	0	1	0	1	1
BA20191118image0001_V4_5_Stim1_Stim3	intermediate	45	46	42	39	34	35	38	21	42	28	37	38	37	29	29	37	32	40	33	26	40	27	41	41	35	27	42	42	36	37	33	29	38	42	32	28	27	32	34	39	24	33	36	44	43	35	24	30
BA20191118image0001_V4_5_Stim2_Stim3	intermediate	50	38	38	45	35	38	33	NaN	34	31	35	33	26	31	32	36	44	37	36	45	34	37	29	45	35	45	40	47	42	36	47	38	42	28	37	35	32	34	27	33	29	43	31	43	38	27	33	48
BA20191118image0001_V4_50_Stim1_Stim2	single	27	26	31	20	30	20	21	17	16	21	10	22	20	20	18	15	19	15	23	20	21	26	11	30	25	15	26	16	30	12	21	17	NaN	11	14	13	19	24	22	19	17	11	10	18	13	25	25	18
BA20191118image0001_V4_50_Stim1_Stim3	single	21	32	27	33	23	20	22	21	16	24	16	21	25	25	26	23	18	19	19	24	27	18	25	22	15	20	17	22	22	19	21	15	18	19	24	23	23	24	19	18	18	26	12	28	22	18	14	15
BA20191118image0001_V4_54_Stim1_Stim3	intermediate	46	NaN	43	43	43	34	30	34	40	36	31	29	41	44	37	34	32	39	30	36	32	23	32	36	31	33	34	39	42	41	35	42	36	37	32	36	36	35	31	36	28	32	35	33	37	34	27	28
BA20191118image0001_V4_56_Stim1_Stim2	outside	9	10	3	6	1	4	17	4	4	10	14	12	12	7	8	15	7	7	10	11	9	8	12	10	6	5	14	7	6	10	14	12	8	11	11	7	7	9	10	11	12	6	5	8	10	8	9	8
BA20191118image0001_V4_56_Stim1_Stim3	outside	5	13	7	3	7	7	10	9	12	4	8	4	5	10	5	9	8	8	8	8	7	10	10	9	5	7	5	16	11	8	8	4	6	8	6	6	4	13	8	9	6	8	5	4	10	9	2	8
BA20191118image0001_V4_58_Stim1_Stim2	single	2	1	0	0	1	0	0	2	0	0	2	1	0	1	2	0	1	2	0	0	0	1	0	0	0	2	0	0	1	1	0	0	0	0	1	1	0	1	0	0	1	1	0	1	0	0	0	0
BA20191118image0001_V4_63_Stim1_Stim2	intermediate	24	21	27	21	28	33	22	29	23	22	23	20	30	23	17	21	26	25	43	23	21	32	28	33	35	35	28	17	22	23	32	29	41	25	28	30	31	27	22	19	32	33	30	25	29	33	26	31
BA20191118image0001_V4_63_Stim1_Stim3	intermediate	35	38	30	37	44	35	26	33	34	30	39	22	48	35	34	36	28	32	25	36	37	30	31	32	29	38	55	44	40	26	32	36	44	34	28	29	30	38	45	51	39	31	44	33	NaN	29	34	36
BA20191118image0001_V4_63_Stim2_Stim3	intermediate	47	33	45	47	27	42	41	29	31	32	29	34	33	38	24	47	32	37	40	43	42	33	41	54	48	46	47	55	42	40	31	40	29	45	39	36	32	38	27	57	42	50	37	NaN	43	37	29	56
BA20191118image0001_V4_64_Stim1_Stim3	intermediate	0	0	0	0	0	0	0	0	0	0	0	0	0	0	0	0	0	0	0	0	0	1	0	0	0	0	0	0	0	0	0	0	0	0	0	0	0	0	0	0	0	0	1	0	0	0	1	0
BA20191118image0001_V4_64_Stim2_Stim3	intermediate	0	0	0	0	0	0	0	0	0	0	0	0	1	0	0	0	0	0	0	0	0	1	0	0	0	0	0	0	0	0	0	0	0	0	0	0	0	0	0	0	0	0	1	1	0	1	0	0
BA20191118image0001_V4_65_Stim1_Stim2	mixture	2	0	1	0	0	0	0	0	0	0	0	0	0	0	0	1	0	0	0	4	0	0	0	0	1	0	1	5	1	0	1	1	1	3	0	0	1	0	0	0	0	1	1	1	2	0	1	0
BA20191118image0001_V4_65_Stim2_Stim3	mixture	0	1	0	0	0	0	0	0	2	0	0	0	0	0	0	0	1	0	4	0	0	0	0	0	1	0	1	3	4	0	0	2	1	NaN	2	1	0	0	0	0	3	0	0	2	0	1	2	0
BA20191118image0001_V4_68_Stim1_Stim2	mixture	21	22	20	36	20	24	22	31	33	23	19	15	26	25	11	22	22	24	33	21	21	20	25	NaN	24	26	27	23	25	12	23	36	36	20	26	19	27	19	24	21	20	16	24	20	NaN	18	24	34
BA20191118image0001_V4_68_Stim1_Stim3	mixture	40	44	52	41	36	41	43	47	28	30	39	19	31	25	35	41	33	NaN	46	33	26	27	29	32	32	24	43	39	35	35	33	33	40	37	30	33	25	22	26	27	49	32	31	17	32	36	30	38
BA20191118image0001_V4_68_Stim2_Stim3	mixture	57	43	39	51	34	38	38	30	24	35	26	40	33	24	25	35	45	31	39	48	52	31	33	50	42	45	41	39	53	49	35	30	27	47	34	41	40	31	31	56	37	45	50	36	33	33	30	44
BA20191118image0001_V4_71_Stim1_Stim2	intermediate	7	9	4	7	5	4	6	4	1	6	8	3	7	11	8	5	14	6	9	3	9	5	9	10	8	3	10	6	5	9	7	5	6	5	2	1	4	10	7	5	3	1	12	3	6	4	10	6
BA20191118image0001_V4_71_Stim2_Stim3	intermediate	NaN	6	6	6	8	6	4	8	5	6	2	9	11	6	5	11	4	10	8	5	4	7	5	7	4	4	7	13	9	4	6	7	6	9	8	7	4	6	5	6	2	8	6	9	3	10	4	2
BA20191118image0002_V4_1_Stim2_Stim3	single	48	46	33	37	47	36	47	46	32	63	50	46	43	35	47	33	45	44	45	52	45	39	51	40	53	53	26	57	44	41	41	48	42	44	44	39	40	51	49	49	53	33	48	52	55	36	38	34
BA20191118image0002_V4_11_Stim1_Stim3	single	15	13	13	13	16	19	12	9	15	26	16	14	11	21	20	12	19	10	22	17	14	13	14	16	21	18	19	19	17	7	18	19	18	21	14	18	16	16	13	14	18	22	15	11	20	20	20	13
BA20191118image0002_V4_11_Stim2_Stim3	single	15	23	17	21	15	11	19	22	11	19	14	10	16	17	19	13	12	14	14	13	18	20	16	9	18	15	11	19	18	16	12	14	23	20	16	15	15	20	20	18	17	16	7	10	18	16	16	21
BA20191118image0002_V4_12_Stim1_Stim3	single	20	19	11	17	18	18	24	15	13	16	11	17	14	13	15	12	18	15	18	12	13	21	13	22	14	18	11	14	7	9	22	14	14	19	17	10	19	16	14	12	18	6	9	16	15	23	7	15
BA20191118image0002_V4_12_Stim2_Stim3	single	16	16	22	20	18	12	12	18	10	8	12	17	6	15	13	8	6	20	10	14	21	12	13	21	15	12	14	18	16	14	13	14	9	19	11	17	18	10	12	15	10	15	17	19	16	12	21	20
BA20191118image0002_V4_14_Stim1_Stim3	single	4	8	8	10	8	6	7	7	10	13	3	9	9	7	7	9	12	11	7	13	7	7	9	5	4	9	8	11	9	9	7	14	9	10	2	7	5	13	8	4	14	7	11	18	8	9	13	12
BA20191118image0002_V4_14_Stim2_Stim3	single	8	16	7	14	9	8	13	9	8	13	9	17	7	6	3	8	6	7	10	7	8	8	10	9	10	9	6	14	15	6	5	13	10	8	9	9	8	14	8	8	3	7	9	14	14	5	14	9
BA20191118image0002_V4_16_Stim1_Stim2	single	9	12	12	16	9	8	6	8	5	6	11	9	6	12	7	11	15	8	11	15	12	7	4	12	10	12	10	13	NaN	12	11	15	17	9	9	10	8	9	6	7	11	15	13	8	7	19	12	13
BA20191118image0002_V4_16_Stim1_Stim3	single	11	13	11	3	11	14	8	7	14	14	14	13	6	6	19	8	17	7	10	8	7	13	17	8	5	10	9	8	9	10	15	10	15	9	14	13	12	9	10	5	13	13	5	14	8	20	9	10
BA20191118image0002_V4_19_Stim1_Stim3	intermediate	28	21	21	25	12	21	16	21	26	17	16	28	16	15	8	14	23	21	17	21	18	16	26	14	19	13	14	9	21	23	19	16	17	13	22	16	24	14	14	18	15	18	20	18	20	17	13	24
BA20191118image0002_V4_21_Stim1_Stim2	intermediate	8	14	5	14	13	13	16	12	8	11	5	12	5	11	11	4	10	14	11	8	13	11	14	10	8	14	8	15	NaN	8	17	10	10	10	11	7	7	2	13	14	10	15	17	10	11	7	16	12
BA20191118image0002_V4_21_Stim1_Stim3	intermediate	37	33	33	25	29	26	29	23	31	28	28	30	28	23	29	21	32	22	23	22	29	38	29	25	23	27	25	25	24	26	30	30	29	28	25	37	30	39	33	22	21	26	23	40	24	32	27	29
BA20191118image0002_V4_21_Stim2_Stim3	intermediate	32	27	28	30	31	29	30	31	21	35	28	22	28	38	32	26	27	27	35	32	28	37	28	37	26	24	26	32	34	28	22	22	28	24	32	36	28	29	27	24	28	22	26	34	26	27	27	32
BA20191118image0002_V4_22_Stim2_Stim3	intermediate	1	NaN	1	1	0	0	0	NaN	1	0	0	0	0	0	0	0	0	1	0	0	1	0	0	0	0	0	0	1	0	0	0	0	0	0	0	0	1	0	0	0	0	0	0	0	0	0	0	1
BA20191118image0002_V4_23_Stim1_Stim2	intermediate	42	47	40	47	57	52	37	37	42	48	36	49	40	43	54	38	41	41	33	29	46	44	38	48	43	43	42	43	42	41	46	40	59	44	38	38	46	50	47	42	42	42	51	50	39	46	38	45
BA20191118image0002_V4_23_Stim1_Stim3	intermediate	51	45	48	42	38	38	43	29	48	46	49	52	31	45	31	49	52	45	40	28	44	40	39	30	30	39	46	34	35	49	57	42	42	47	38	53	44	38	45	54	49	47	42	44	61	38	47	49
BA20191118image0002_V4_27_Stim1_Stim2	single	13	14	10	7	8	7	9	13	5	5	6	9	3	5	6	11	9	6	2	8	9	9	5	6	9	12	10	19	NaN	5	11	11	8	11	11	11	6	8	10	10	6	10	11	4	5	6	16	8
BA20191118image0002_V4_27_Stim1_Stim3	single	23	26	33	31	25	26	28	20	26	22	27	29	27	28	26	21	31	22	20	25	28	38	26	26	20	25	26	33	20	12	28	32	25	18	26	29	29	23	25	22	32	23	30	34	26	25	22	20
BA20191118image0002_V4_27_Stim2_Stim3	single	25	29	23	26	22	23	24	18	20	24	28	17	23	20	28	20	26	27	28	24	22	27	18	21	33	28	28	30	32	33	24	21	19	38	29	28	40	23	30	34	27	25	26	30	27	17	31	20
BA20191118image0002_V4_29_Stim1_Stim3	intermediate	29	14	13	12	11	19	14	12	16	22	21	12	10	12	18	15	19	13	8	21	13	24	18	10	17	12	10	20	17	16	14	10	15	12	20	26	25	12	12	15	15	10	15	17	19	17	16	14
BA20191118image0002_V4_3_Stim1_Stim2	mixture	24	23	12	21	24	18	26	15	22	14	11	18	18	21	15	13	20	22	15	11	23	19	18	22	24	17	19	20	NaN	29	25	26	25	17	16	20	19	18	28	19	15	29	20	18	10	18	NaN	13
BA20191118image0002_V4_31_Stim1_Stim3	single	14	17	12	16	9	15	11	13	10	14	13	14	16	15	16	13	19	17	8	15	15	14	8	12	12	14	13	13	18	9	16	18	18	13	23	17	8	11	17	13	14	10	11	13	11	19	7	15
BA20191118image0002_V4_34_Stim1_Stim2	single	6	12	2	5	7	7	9	5	6	3	8	7	1	5	4	8	8	9	6	4	4	7	7	5	5	10	4	8	NaN	3	7	5	7	6	6	4	7	8	3	2	9	4	8	3	1	3	13	5
BA20191118image0002_V4_34_Stim1_Stim3	single	18	15	10	10	12	12	14	13	15	15	9	15	15	12	10	11	14	9	14	12	7	17	12	11	13	14	9	10	14	7	17	11	14	7	11	15	16	9	8	15	12	11	15	11	19	15	19	16
BA20191118image0002_V4_34_Stim2_Stim3	single	16	9	15	10	15	16	18	11	10	20	8	13	16	9	9	12	13	11	13	13	10	14	15	12	9	12	15	12	12	18	10	11	11	17	13	11	10	18	12	14	3	6	9	13	15	8	14	10
BA20191118image0002_V4_36_Stim2_Stim3	mixture	37	26	26	38	38	33	31	36	22	33	24	16	29	24	42	30	27	25	36	23	35	30	30	19	28	38	23	37	29	26	23	24	24	21	26	27	30	31	31	38	23	22	23	20	26	40	24	26
BA20191118image0002_V4_37_Stim1_Stim2	single	NaN	1	0	0	1	0	0	1	0	1	0	1	1	0	0	0	0	0	0	0	0	0	0	0	0	0	1	0	0	0	1	0	1	0	1	0	0	0	0	1	0	1	2	0	0	1	1	0
BA20191118image0002_V4_37_Stim1_Stim3	single	1	1	1	1	2	1	0	1	0	0	0	2	1	2	0	0	3	1	2	0	1	1	0	4	0	0	3	0	0	1	1	1	0	0	0	1	1	0	0	0	1	2	0	1	0	0	0	0
BA20191118image0002_V4_39_Stim1_Stim2	mixture	12	18	16	14	22	6	9	10	13	6	11	15	5	10	13	6	10	10	18	11	17	6	14	11	12	5	14	11	NaN	13	23	14	9	9	11	8	15	18	12	21	10	9	10	15	12	9	27	17
BA20191118image0002_V4_39_Stim1_Stim3	mixture	10	23	10	11	7	8	19	14	11	22	7	11	12	11	12	12	13	10	10	13	16	11	10	16	9	19	10	22	19	13	17	7	16	14	21	13	24	7	15	10	15	11	18	14	16	15	7	14
BA20191118image0002_V4_47_Stim1_Stim3	single	18	10	15	19	16	16	9	11	11	12	14	18	19	13	19	14	18	15	9	13	14	13	18	17	11	16	23	19	15	21	16	19	16	10	12	13	24	15	19	6	13	12	18	17	24	18	22	17
BA20191118image0002_V4_48_Stim1_Stim2	single	6	9	6	7	4	5	3	4	6	8	8	6	7	4	5	4	12	6	6	4	10	9	2	7	6	8	7	7	4	0	4	3	7	7	5	8	8	1	9	5	7	5	6	5	3	5	4	9
BA20191118image0002_V4_49_Stim1_Stim3	single	1	2	0	0	1	1	1	3	2	2	1	1	2	4	1	1	2	2	1	1	4	2	6	2	0	1	2	0	1	2	1	3	3	0	0	0	3	0	1	2	0	2	2	4	2	2	2	0
BA20191118image0002_V4_49_Stim2_Stim3	single	2	3	1	1	0	0	0	1	1	1	0	3	1	1	0	0	1	1	0	2	4	1	0	0	1	1	1	0	0	2	1	NaN	0	1	1	0	4	0	2	1	2	1	2	2	2	0	2	1
BA20191118image0002_V4_52_Stim2_Stim3	mixture	22	15	12	8	9	11	12	10	10	18	15	16	27	9	12	9	6	15	21	6	11	14	15	14	18	15	9	5	18	22	12	22	15	18	8	21	21	17	12	22	15	10	15	14	19	16	10	13
BA20191118image0002_V4_55_Stim2_Stim3	intermediate	0	0	0	0	0	0	0	0	0	0	0	0	NaN	1	0	0	0	0	1	0	0	0	0	0	0	0	0	0	1	0	0	0	1	1	0	0	0	0	0	0	1	0	0	0	0	0	0	0
BA20191118image0002_V4_58_Stim1_Stim3	mixture	5	1	1	2	1	1	3	3	1	0	2	0	6	0	2	3	0	1	0	1	3	3	2	5	3	2	0	2	1	1	0	1	5	4	2	1	3	4	1	2	4	1	1	3	6	4	0	1
BA20191118image0002_V4_58_Stim2_Stim3	mixture	1	3	5	3	0	3	2	4	9	2	4	0	9	1	3	3	5	6	5	2	1	3	3	5	1	1	3	1	5	7	1	1	2	0	5	2	3	5	0	4	1	8	4	3	2	1	1	1
BA20191118image0002_V4_61_Stim2_Stim3	mixture	13	20	10	7	9	9	8	12	7	12	14	8	12	13	4	8	7	7	22	3	13	12	9	9	10	15	14	11	7	15	12	15	6	8	16	12	16	25	8	7	13	11	20	19	20	5	3	5
BA20191118image0002_V4_64_Stim2_Stim3	intermediate	1	0	0	0	1	0	0	0	1	1	0	1	0	0	0	0	0	0	0	0	0	0	0	0	0	0	0	0	0	0	0	0	0	NaN	0	0	0	0	0	0	1	0	0	0	0	0	0	0
BA20191118image0002_V4_66_Stim1_Stim2	single	0	0	0	0	0	0	0	0	0	0	0	0	0	0	0	0	0	0	0	0	0	0	0	0	0	0	0	0	0	0	0	0	0	0	0	0	0	0	0	0	0	0	0	0	0	0	0	0
BA20191118image0002_V4_67_Stim1_Stim2	intermediate	0	2	0	3	0	1	4	1	1	2	2	1	0	2	1	2	2	1	0	1	0	2	0	4	1	3	1	1	NaN	1	2	0	3	1	1	1	2	0	1	1	1	0	2	2	1	2	4	1
BA20191118image0002_V4_68_Stim1_Stim3	single	30	35	25	22	25	30	14	16	31	24	23	25	17	27	25	28	23	28	20	18	29	23	25	26	26	21	32	32	29	28	24	30	33	25	34	33	34	21	16	26	25	33	32	20	29	21	20	28
BA20191118image0002_V4_72_Stim1_Stim2	intermediate	1	2	2	2	3	3	1	5	2	5	4	3	4	2	3	2	3	2	4	5	3	5	7	6	1	2	5	2	3	5	4	2	5	3	3	3	4	3	2	5	7	3	3	6	3	2	1	2
BA20191118image0002_V4_9_Stim1_Stim3	single	15	11	18	15	7	15	10	16	10	9	9	13	19	13	7	15	11	9	12	10	12	12	17	14	16	9	11	9	18	11	15	8	17	16	13	18	8	6	12	10	13	15	17	16	13	11	9	12
BA20191121image0004_V4_1_Stim2_Stim3	single	28	25	21	20	28	27	20	20	28	34	22	31	29	33	28	39	45	28	22	33	19	26	42	27	28	24	38	31	25	19	22	32	32	40	22	22	16
BA20191121image0004_V4_11_Stim2_Stim3	intermediate	2	0	1	2	2	2	1	2	NaN	0	2	1	1	0	2	0	3	0	4	1	0	2	0	0	6	0	1	1	1	3	1	1	1	2	2	1	3
BA20191121image0004_V4_12_Stim1_Stim2	single	2	1	3	3	0	1	5	2	0	3	4	3	1	3	2	3	2	1	2	1	6	1	0	1	1	4	1	4	2	4	5	3	1	4
BA20191121image0004_V4_12_Stim1_Stim3	single	8	3	3	6	5	4	2	11	3	5	5	3	2	2	5	4	7	4	3	3	8	4	0	8	3	6	3	2	7	3	2	3	5	6	2	6
BA20191121image0004_V4_12_Stim2_Stim3	single	5	7	8	8	3	5	7	7	7	5	6	1	9	10	7	5	4	4	6	0	12	0	7	4	12	3	9	3	10	5	4	9	5	6	9	2	3
BA20191121image0004_V4_13_Stim1_Stim2	single	9	7	6	11	9	6	9	11	7	10	5	11	10	10	10	8	6	11	9	13	10	7	5	3	7	6	10	11	6	7	12	14	4	8
BA20191121image0004_V4_13_Stim1_Stim3	single	16	26	21	16	18	13	18	18	12	14	21	9	18	18	13	19	12	19	17	20	15	9	20	15	10	15	17	15	15	13	15	14	21	14	15	18
BA20191121image0004_V4_13_Stim2_Stim3	single	24	18	13	16	21	14	21	12	17	14	20	13	15	26	18	18	23	22	18	15	22	18	14	15	17	20	15	18	16	20	15	19	14	22	19	12	22
BA20191121image0004_V4_15_Stim1_Stim3	single	3	0	2	1	4	4	0	3	2	0	2	4	2	2	3	1	0	1	2	3	1	1	2	1	1	2	3	0	1	3	1	3	0	1	3	0
BA20191121image0004_V4_15_Stim2_Stim3	single	3	2	1	2	3	0	2	1	0	1	1	4	2	0	1	2	3	1	0	0	2	1	1	2	1	1	0	1	2	3	2	3	1	1	1	4	3
BA20191121image0004_V4_16_Stim1_Stim3	single	13	20	15	12	14	23	18	12	18	12	19	24	15	23	17	15	14	16	17	18	16	16	5	17	18	17	19	17	12	13	11	17	14	14	23	18
BA20191121image0004_V4_17_Stim1_Stim3	single	12	12	10	17	8	10	7	10	10	17	12	4	12	5	15	12	13	9	9	15	12	12	8	11	8	5	10	16	12	17	8	10	14	18	9	10
BA20191121image0004_V4_17_Stim2_Stim3	single	14	13	16	13	9	13	9	13	6	14	16	11	7	13	13	11	13	13	17	10	9	11	6	14	9	12	9	10	6	6	9	13	13	10	11	12	14
BA20191121image0004_V4_18_Stim2_Stim3	single	0	0	1	0	0	1	0	1	0	0	0	1	0	1	1	0	1	1	0	1	1	0	0	0	1	0	0	1	1	0	1	0	0	1	0	1	0
BA20191121image0004_V4_19_Stim1_Stim3	single	17	9	11	7	10	10	11	14	12	14	6	10	11	7	9	13	10	11	5	6	12	7	11	8	12	11	8	12	4	8	6	4	9	13	11	5
BA20191121image0004_V4_19_Stim2_Stim3	single	16	11	9	8	11	13	15	6	10	11	14	10	10	16	6	8	8	16	10	10	12	11	12	8	15	4	6	9	10	7	13	10	10	11	7	12	11
BA20191121image0004_V4_21_Stim1_Stim2	single	5	11	5	8	4	11	6	6	8	11	7	3	7	3	7	4	5	8	14	7	5	8	3	3	8	7	6	10	9	7	9	5	2	3
BA20191121image0004_V4_21_Stim1_Stim3	single	5	10	5	3	7	4	2	3	5	8	4	7	2	4	5	7	4	7	2	7	11	4	5	4	2	2	6	4	NaN	4	4	6	5	3	5	2
BA20191121image0004_V4_25_Stim1_Stim2	single	23	12	14	16	13	11	18	13	12	18	18	13	10	14	17	9	10	17	21	11	14	16	10	11	18	17	13	16	12	15	19	18	9	16
BA20191121image0004_V4_25_Stim1_Stim3	single	42	40	35	35	35	32	28	35	31	40	33	45	31	39	44	38	40	38	28	32	30	30	25	38	29	37	27	33	45	34	28	36	38	39	23	36
BA20191121image0004_V4_25_Stim2_Stim3	single	40	39	42	42	46	34	37	30	37	30	38	25	38	40	44	37	44	42	41	33	35	39	24	35	31	36	37	30	39	26	39	39	32	37	34	28	44
BA20191121image0004_V4_26_Stim2_Stim3	single	1	1	2	0	0	0	1	0	0	2	1	1	0	1	1	0	1	1	1	1	1	0	1	0	0	0	0	3	1	0	2	1	0	2	1	2	2
BA20191121image0004_V4_27_Stim1_Stim2	intermediate	40	36	34	43	34	34	42	40	37	49	38	32	31	38	42	31	33	43	47	42	39	38	36	38	42	43	39	43	37	41	40	43	37	34
BA20191121image0004_V4_27_Stim1_Stim3	intermediate	50	53	44	40	33	44	34	39	35	46	39	43	31	41	38	44	45	40	41	42	53	42	29	40	33	43	42	32	47	37	31	34	36	42	35	34
BA20191121image0004_V4_28_Stim2_Stim3	intermediate	1	0	1	1	0	0	NaN	0	0	1	0	1	0	2	2	0	0	0	0	1	0	0	0	0	0	1	1	1	1	0	0	1	2	0	0	0	0
BA20191121image0004_V4_29_Stim1_Stim2	single	12	5	9	9	7	7	7	6	9	12	6	7	8	2	4	1	5	7	11	6	10	13	6	4	13	8	4	8	5	7	11	4	3	4
BA20191121image0004_V4_29_Stim1_Stim3	single	20	NaN	11	13	12	14	10	18	10	14	15	16	16	18	11	15	11	14	13	22	13	11	14	17	13	9	17	20	18	14	14	10	10	15	14	14
BA20191121image0004_V4_29_Stim2_Stim3	single	10	18	16	22	14	16	12	15	11	8	19	19	16	19	17	21	16	21	14	14	18	16	12	16	15	12	13	12	14	18	15	15	13	15	15	9	21
BA20191121image0004_V4_3_Stim1_Stim2	single	4	2	4	1	4	NaN	2	3	3	3	4	2	3	1	3	3	2	1	3	1	1	3	1	0	0	0	3	2	2	3	1	3	2	2
BA20191121image0004_V4_30_Stim1_Stim2	single	8	7	4	11	9	11	8	14	8	4	10	10	8	4	7	7	7	9	11	6	8	2	13	11	16	10	6	9	11	14	9	8	11	13
BA20191121image0004_V4_30_Stim1_Stim3	single	20	24	20	25	19	26	23	21	24	28	19	21	25	23	23	20	26	21	13	22	28	20	19	22	20	20	20	24	30	21	24	31	21	24	23	26
BA20191121image0004_V4_30_Stim2_Stim3	single	28	27	25	26	24	24	23	22	23	20	17	26	14	32	22	21	25	22	20	18	23	28	20	21	19	17	18	23	23	23	19	29	16	27	25	18	35
BA20191121image0004_V4_32_Stim1_Stim2	single	5	7	4	5	7	5	7	6	5	9	1	4	7	9	2	9	5	1	7	8	5	8	8	7	10	7	8	8	8	12	9	3	5	3
BA20191121image0004_V4_32_Stim1_Stim3	single	NaN	20	16	12	15	11	18	15	24	28	13	11	11	18	17	12	14	17	14	14	12	17	17	18	14	15	7	13	18	17	13	13	15	15	8	16
BA20191121image0004_V4_32_Stim2_Stim3	single	19	19	16	15	19	20	19	14	19	22	18	18	12	20	18	18	25	17	14	14	18	14	22	16	12	12	23	24	17	18	21	20	17	14	12	14	20
BA20191121image0004_V4_41_Stim1_Stim2	single	8	5	6	3	5	2	4	4	4	4	6	5	4	0	2	6	2	5	7	3	5	3	5	1	11	0	4	4	5	6	3	8	1	3
BA20191121image0004_V4_41_Stim1_Stim3	single	7	5	5	4	2	2	3	5	10	4	4	7	5	3	11	5	5	2	3	4	5	4	3	2	7	7	2	3	6	7	5	8	0	8	3	5
BA20191121image0004_V4_42_Stim1_Stim2	single	21	17	20	16	20	17	15	15	11	13	21	14	14	16	21	16	22	13	16	12	16	16	12	21	10	13	21	17	10	21	16	19	11	12
BA20191121image0004_V4_42_Stim1_Stim3	single	29	29	18	25	18	12	26	26	19	13	28	22	18	13	18	16	22	17	16	16	22	19	19	25	19	18	21	18	25	23	15	11	19	19	20	23
BA20191121image0004_V4_59_Stim2_Stim3	mixture	NaN	0	0	0	0	2	0	0	1	0	1	0	0	NaN	1	0	1	0	0	0	0	1	0	0	0	0	0	0	0	0	0	0	0	0	0	0	0
BA20191121image0004_V4_60_Stim1_Stim2	single	14	11	11	7	9	12	12	7	7	17	10	12	13	15	10	14	15	10	11	8	15	14	11	11	26	17	14	8	17	21	23	21	20	7
BA20191121image0004_V4_60_Stim1_Stim3	single	15	12	11	13	10	19	11	9	15	12	14	16	7	9	16	13	13	13	13	12	17	18	15	12	13	22	19	15	10	11	22	11	16	13	14	16
BA20191121image0004_V4_67_Stim2_Stim3	intermediate	74	72	63	71	65	70	73	64	71	68	65	66	59	70	79	69	66	NaN	60	74	68	68	68	62	54	69	70	70	67	74	63	72	66	72	62	71	77
BA20191121image0004_V4_68_Stim2_Stim3	intermediate	2	1	NaN	1	0	1	0	0	0	1	1	0	0	0	2	0	0	0	0	1	0	0	0	0	1	0	0	0	1	1	0	2	0	0	0	0	0
BA20191121image0004_V4_7_Stim1_Stim2	single	8	7	6	7	7	4	6	8	13	5	6	5	7	3	4	4	2	6	5	6	7	7	1	4	5	7	7	5	5	9	8	3	12	6
BA20191121image0004_V4_7_Stim1_Stim3	single	8	6	7	7	7	6	11	5	6	1	3	7	2	8	6	3	4	5	7	7	7	9	8	4	6	7	7	9	5	11	7	3	6	2	8	4
HO20191111task0001_V4_11_Stim2_Stim3	single	37	39	41	34	37	40
HO20191111task0001_V4_15_Stim2_Stim3	single	27	27	19	25	27	22
HO20191111task0001_V4_29_Stim2_Stim3	intermediate	55	48	51	41	42	36
HO20191111task0002_V4_10_Stim1_Stim3	mixture	0	0	0	3	0	0	6	0	0	2	1	NaN	0	0	2	0	1	2	3	1	0	2	0	0	0	1
HO20191111task0002_V4_11_Stim2_Stim3	single	34	38	36	25	32	28	29	40	44	39	42	35	33	43	25	30	37	31	34	36	30	46	25	32
HO20191111task0002_V4_14_Stim1_Stim3	mixture	0	0	0	3	0	1	3	0	0	2	4	6	1	0	3	0	1	0	3	1	0	2	0	0	0	3
HO20191111task0002_V4_15_Stim1_Stim2	single	24	27	26	21	27	15	18	25	27	27	24	20	21	23	20	15	17	20	25	22	25	12	26	22	22
HO20191111task0002_V4_15_Stim2_Stim3	single	26	21	18	36	31	20	26	25	25	21	19	19	24	20	25	22	28	19	19	19	19	23	18	26
HO20191111task0002_V4_19_Stim2_Stim3	single	5	1	6	6	6	5	8	4	2	NaN	1	1	4	3	6	3	7	2	7	5	3	3	3	3
HO20191111task0002_V4_2_Stim1_Stim3	mixture	0	0	0	2	0	0	2	0	0	1	2	4	0	0	4	0	1	1	2	0	0	1	0	0	0	0
HO20191111task0002_V4_20_Stim2_Stim3	single	54	45	49	50	60	49	48	64	58	48	45	44	44	48	55	45	59	56	55	42	32	58	50	44
HO20191111task0002_V4_23_Stim1_Stim3	mixture	0	0	0	6	0	0	NaN	0	0	2	3	5	0	0	4	0	3	2	1	0	0	0	0	0	0	4
HO20191111task0002_V4_23_Stim2_Stim3	mixture	0	0	0	6	1	0	0	1	0	5	NaN	8	6	0	1	0	4	0	3	4	1	0	0	0
HO20191111task0002_V4_24_Stim1_Stim3	single	31	31	27	35	33	29	31	23	37	28	27	34	18	26	32	21	37	28	26	23	22	23	27	13	28	39
HO20191111task0002_V4_25_Stim1_Stim2	intermediate	1	0	2	0	0	2	0	0	1	1	0	0	0	0	1	1	0	0	0	0	0	0	2	1	2
HO20191111task0002_V4_25_Stim2_Stim3	intermediate	0	1	0	0	0	0	0	0	0	0	1	0	0	0	1	0	0	0	0	1	0	0	0	0
HO20191111task0002_V4_27_Stim1_Stim3	mixture	0	0	0	6	0	0	6	0	0	1	3	3	0	0	1	0	2	2	0	0	0	0	0	0	0	4
HO20191111task0002_V4_27_Stim2_Stim3	mixture	0	0	0	2	0	0	0	0	0	3	NaN	5	6	0	1	0	0	0	2	4	0	0	0	0
HO20191111task0002_V4_29_Stim1_Stim2	intermediate	32	NaN	36	35	38	24	31	40	33	27	35	30	44	26	35	30	32	24	42	44	28	34	36	30	40
HO20191111task0002_V4_30_Stim1_Stim2	intermediate	25	23	24	24	23	22	21	19	20	13	20	19	25	24	19	21	21	26	20	28	20	30	24	20	22
HO20191111task0002_V4_30_Stim1_Stim3	intermediate	20	15	26	19	22	16	16	19	13	17	20	20	23	16	17	16	26	31	23	17	20	17	20	23	21	27
HO20191111task0002_V4_33_Stim1_Stim2	intermediate	25	NaN	27	12	18	22	12	27	16	14	17	20	18	16	15	21	18	8	16	14	10	24	25	19	26
HO20191111task0002_V4_38_Stim1_Stim2	intermediate	19	41	31	17	26	19	19	23	21	21	13	25	26	29	23	28	15	13	23	18	14	27	20	21	33
HO20191111task0002_V4_38_Stim1_Stim3	intermediate	19	21	29	27	21	10	23	28	23	31	20	17	22	20	19	15	20	30	14	24	13	35	19	22	19	19
HO20191111task0002_V4_42_Stim1_Stim2	single	37	44	48	43	48	36	48	49	63	52	44	66	40	42	39	37	54	33	41	42	45	43	47	45	51
HO20191111task0002_V4_43_Stim1_Stim2	single	0	0	0	2	3	1	0	1	3	1	0	0	1	0	0	0	0	1	2	1	1	0	0	0	0
HO20191111task0002_V4_43_Stim2_Stim3	single	0	0	1	2	1	1	3	1	0	0	0	0	2	0	2	1	0	0	1	4	1	1	0	1
HO20191111task0002_V4_6_Stim1_Stim3	mixture	0	0	0	5	0	0	2	0	0	1	2	NaN	0	0	4	0	1	2	3	1	0	1	0	0	0	2
HO20191112task0001_V4_10_Stim1_Stim2	mixture	3	2	NaN	0	4	4	0	6	0	5	1	0	0	2	0	0	0	0	0	0	0	0	0	2	NaN	3	0	3	0	0	0	0	0	0	0	0	0	0	0	0	0	1	0	0	0	1	0	0
HO20191112task0001_V4_10_Stim1_Stim3	mixture	8	3	5	3	8	0	1	7	3	1	4	2	3	0	0	0	0	1	0	0	0	1	0	3	NaN	1	0	0	0	0	6	0	0	0	0	0	0	0	0	0	0	0	0	0	0	0	6	2
HO20191112task0001_V4_12_Stim1_Stim2	intermediate	0	0	0	0	1	1	1	0	0	0	0	0	0	0	0	0	0	0	0	0	0	0	0	1	0	0	0	0	0	0	0	0	0	1	0	0	0	0	0	0	0	0	0	0	0	1	0	0
HO20191112task0001_V4_14_Stim1_Stim2	intermediate	1	1	NaN	0	2	1	0	NaN	0	0	1	0	0	1	0	0	0	0	0	0	0	0	0	0	2	1	0	0	0	0	0	0	0	0	0	0	0	0	0	0	0	1	0	0	0	0	0	0
HO20191112task0001_V4_15_Stim1_Stim2	single	26	35	23	34	32	25	30	34	30	31	22	29	27	27	28	23	30	31	32	30	20	29	25	28	31	26	31	20	24	29	29	20	14	15	25	21	22	26	16	20	14	16	34	19	19	20	22	17
HO20191112task0001_V4_15_Stim2_Stim3	single	30	34	26	34	31	27	26	23	28	20	30	20	30	28	32	29	27	31	25	31	30	35	26	34	34	25	26	27	20	24	18	18	19	22	27	23	27	27	21	22	18	30	29	30	27	20	19	29
HO20191112task0001_V4_16_Stim2_Stim3	single	1	1	0	2	2	1	1	1	1	0	0	1	0	0	0	0	0	0	0	0	1	0	NaN	0	0	0	0	1	0	0	0	0	0	0	0	0	0	1	0	1	1	0	0	0	0	0	0	0
HO20191112task0001_V4_18_Stim1_Stim2	mixture	4	2	7	0	5	5	0	NaN	0	2	3	0	0	1	0	0	0	0	0	0	0	0	0	2	7	5	0	5	0	0	0	0	0	0	0	0	0	0	0	0	1	1	0	0	0	0	0	0
HO20191112task0001_V4_18_Stim1_Stim3	mixture	5	1	5	4	NaN	0	0	4	2	4	6	1	5	0	0	0	1	0	0	0	1	3	0	5	NaN	1	0	0	0	0	6	0	0	0	0	0	0	0	0	0	0	0	0	0	0	0	7	3
HO20191112task0001_V4_2_Stim1_Stim2	intermediate	0	1	0	0	0	0	0	1	0	0	0	0	0	1	0	0	0	0	0	0	0	0	0	0	1	0	0	0	0	0	0	0	0	0	0	0	0	0	0	0	0	0	0	0	0	0	0	0
HO20191112task0001_V4_2_Stim2_Stim3	intermediate	0	NaN	1	1	1	0	0	0	0	0	0	0	0	0	0	0	0	0	0	0	0	0	0	0	0	0	0	1	0	0	0	0	0	0	0	0	0	0	0	0	0	0	0	0	0	0	0	0
HO20191112task0001_V4_20_Stim1_Stim3	single	53	51	47	36	40	46	38	36	42	42	35	41	41	33	35	47	34	30	30	36	39	49	53	38	44	45	42	35	39	44	24	26	40	47	50	55	39	39	31	30	28	37	37	51	36	47	27	31
HO20191112task0001_V4_20_Stim2_Stim3	single	53	57	39	53	39	38	32	46	47	32	36	40	36	40	52	33	45	36	36	30	41	47	39	35	40	39	47	42	30	37	37	39	32	40	43	30	25	37	28	41	49	48	48	33	31	35	29	36
HO20191112task0001_V4_23_Stim1_Stim2	mixture	3	1	4	0	3	3	0	NaN	0	0	1	0	0	1	0	0	0	0	0	0	0	0	0	1	4	3	0	2	1	0	0	0	0	0	0	0	0	0	0	0	1	1	0	0	0	0	0	0
HO20191112task0001_V4_23_Stim1_Stim3	mixture	5	0	2	4	6	0	0	2	1	3	5	0	5	0	0	0	2	1	0	0	1	2	0	4	6	1	0	0	0	0	3	0	0	0	0	0	0	0	0	0	0	0	0	0	0	0	4	2
HO20191112task0001_V4_25_Stim1_Stim2	single	1	1	0	1	0	1	NaN	4	2	0	0	1	NaN	0	3	0	0	1	1	1	3	0	0	1	1	2	4	1	0	2	0	2	0	2	1	0	1	1	1	0	1	1	1	1	0	2	1	1
HO20191112task0001_V4_27_Stim1_Stim2	mixture	2	0	2	0	2	1	0	2	0	0	0	0	0	0	0	0	0	0	0	0	0	0	0	0	NaN	2	0	1	0	0	0	0	0	0	0	0	0	0	0	0	0	0	0	0	0	0	0	0
HO20191112task0001_V4_27_Stim1_Stim3	mixture	2	0	0	2	NaN	0	0	0	0	1	1	0	3	0	0	0	0	0	0	0	0	0	0	3	NaN	0	0	0	0	0	2	0	0	0	0	0	0	0	0	0	0	0	0	0	0	0	2	0
HO20191112task0001_V4_28_Stim1_Stim2	single	26	25	26	26	26	27	23	25	30	19	22	23	20	21	17	22	17	20	22	26	19	21	25	27	27	13	29	27	20	11	24	14	15	16	21	17	17	25	23	16	11	14	15	19	11	13	23	19
HO20191112task0001_V4_28_Stim2_Stim3	single	NaN	25	29	38	28	26	23	20	24	37	22	21	26	32	20	28	24	26	28	19	26	24	26	28	23	22	25	23	20	25	26	29	24	25	29	20	30	18	19	27	31	27	21	19	24	22	20	29
HO20191112task0001_V4_29_Stim1_Stim2	single	21	27	20	26	19	22	23	20	22	12	15	18	25	16	27	13	17	20	25	24	18	13	20	11	25	22	17	32	15	12	9	15	10	14	14	21	18	20	8	15	24	26	29	14	19	14	20	5
HO20191112task0001_V4_29_Stim1_Stim3	single	19	33	17	20	15	22	20	16	17	19	14	15	29	13	22	15	19	17	28	24	16	26	17	13	22	12	18	9	15	12	32	13	17	13	18	37	25	15	24	23	20	19	9	31	9	40	33	32
HO20191112task0001_V4_30_Stim1_Stim2	intermediate	26	27	23	19	15	16	18	24	20	11	15	16	12	18	20	14	20	21	20	16	21	20	16	19	20	10	20	27	17	12	22	14	19	13	20	17	17	23	13	14	14	17	10	21	20	18	19	17
HO20191112task0001_V4_33_Stim1_Stim2	mixture	19	20	26	17	11	14	16	13	17	11	15	17	16	18	25	15	16	17	24	13	12	11	19	13	27	10	19	23	19	19	22	9	11	13	11	21	20	14	10	7	12	9	14	22	13	12	13	18
HO20191112task0001_V4_33_Stim1_Stim3	mixture	20	24	13	15	16	19	12	20	11	13	19	10	19	7	16	11	10	12	12	12	14	13	15	15	9	10	28	16	14	25	14	12	8	13	20	21	16	12	18	19	14	21	13	19	22	27	32	32
HO20191112task0001_V4_35_Stim1_Stim2	single	20	17	23	23	10	10	20	22	19	16	12	8	18	15	8	20	12	12	15	11	14	13	13	13	19	17	21	22	8	18	11	13	16	10	9	13	17	15	2	7	11	14	4	12	14	20	10	18
HO20191112task0001_V4_35_Stim2_Stim3	single	20	17	14	13	16	10	10	15	10	15	19	19	15	17	14	19	16	11	14	12	21	19	19	14	22	11	22	17	21	12	16	19	19	15	8	18	15	10	8	19	22	21	19	11	12	17	13	22
HO20191112task0001_V4_37_Stim1_Stim2	mixture	42	39	34	45	34	29	36	35	31	30	33	27	27	47	40	31	35	28	29	25	30	31	33	32	42	26	37	44	21	28	36	31	19	21	16	42	25	33	19	20	22	28	14	36	28	30	14	24
HO20191112task0001_V4_37_Stim1_Stim3	mixture	NaN	37	27	16	28	30	28	22	29	15	29	17	23	15	24	18	13	20	23	33	23	30	27	29	29	20	39	30	24	34	26	24	19	24	29	37	34	26	35	17	24	19	13	35	31	35	38	35
HO20191112task0001_V4_37_Stim2_Stim3	mixture	51	48	36	48	33	28	35	39	50	47	36	35	40	25	31	36	27	30	45	27	35	37	34	30	22	27	39	35	42	32	28	42	31	36	28	36	28	20	20	41	40	50	35	25	30	28	28	30
HO20191112task0001_V4_38_Stim1_Stim2	intermediate	0	0	NaN	1	1	0	0	1	1	1	0	1	0	1	0	0	0	0	0	0	0	0	0	0	0	0	0	0	0	0	0	0	0	1	0	0	0	0	1	0	0	0	0	0	0	0	0	0
HO20191112task0001_V4_39_Stim1_Stim3	intermediate	38	31	35	33	30	33	25	28	37	21	27	18	26	23	28	25	27	36	25	20	22	22	34	27	28	31	29	22	32	24	22	26	28	25	22	21	28	28	39	21	23	33	35	27	28	23	24	35
HO20191112task0001_V4_39_Stim2_Stim3	intermediate	29	35	27	31	36	26	21	22	39	22	35	24	28	26	28	22	32	30	36	32	34	29	31	35	33	34	33	35	36	21	27	35	19	26	36	28	34	26	33	23	25	35	31	24	20	32	36	37
HO20191112task0002_V4_14_Stim2_Stim3	mixture	0	0	3	0	2	1	0	0	0	0	4	0	0	0	2	2	0	6	1	4	0	2	0	0	0	4	1	0	0	3
HO20191112task0002_V4_15_Stim1_Stim2	single	31	30	21	27	29	27	34	22	26	25	24	24	17	24	20	20	23	25	33	29	23	28	30	27	24	40	18	21	13	27	18	27	27	25	24
HO20191112task0002_V4_2_Stim2_Stim3	mixture	2	0	1	0	0	0	0	0	0	0	1	0	1	0	0	0	0	2	0	1	0	1	0	0	0	1	2	0	0	0
HO20191112task0002_V4_25_Stim1_Stim2	single	NaN	1	0	0	1	2	0	2	0	2	0	1	0	1	0	0	1	0	0	1	1	0	0	0	0	0	0	1	0	0	2	0	0	0	0
HO20191112task0002_V4_27_Stim2_Stim3	mixture	3	0	0	0	0	0	0	0	0	0	0	0	2	0	2	3	0	4	4	2	0	5	0	0	0	2	0	0	0	2
HO20191112task0002_V4_28_Stim1_Stim2	single	15	19	24	15	18	13	24	17	12	22	29	21	15	23	13	21	14	8	10	18	20	24	16	12	23	30	18	18	18	26	19	15	25	10	17
HO20191112task0002_V4_28_Stim2_Stim3	single	27	26	23	15	15	18	17	23	18	23	12	20	23	16	20	18	22	27	22	17	9	19	22	19	20	16	21	19	15	17
HO20191112task0002_V4_29_Stim1_Stim2	intermediate	36	21	NaN	24	23	19	23	25	26	23	29	33	22	24	21	21	17	26	17	20	23	15	32	26	23	17	20	27	26	27	29	25	27	14	19
HO20191112task0002_V4_29_Stim1_Stim3	intermediate	20	16	16	13	22	19	23	13	11	14	20	13	18	15	18	18	15	12	17	13	14	14	18	14	20	20	12	21	17	16	12
HO20191112task0002_V4_29_Stim2_Stim3	intermediate	30	31	39	26	24	32	26	25	22	37	25	27	34	21	16	26	28	28	30	24	22	18	17	13	26	24	42	24	23	18
HO20191112task0002_V4_33_Stim1_Stim2	intermediate	28	16	20	20	26	24	32	18	31	27	26	24	14	33	25	20	19	24	15	21	13	21	19	21	31	25	22	24	13	23	19	27	26	13	37
HO20191112task0002_V4_33_Stim1_Stim3	intermediate	28	29	19	21	17	16	16	24	22	11	15	12	23	11	14	18	16	21	19	17	18	21	10	16	13	20	16	11	15	15	17
HO20191112task0002_V4_37_Stim1_Stim2	mixture	NaN	23	32	38	46	45	44	36	44	36	48	36	24	41	34	27	37	31	25	33	29	34	30	29	43	35	28	39	37	30	30	42	41	24	43
HO20191112task0002_V4_37_Stim1_Stim3	mixture	34	44	30	20	24	30	33	38	35	23	18	27	13	34	28	25	44	26	39	23	34	21	27	21	27	23	22	33	27	32	17
HO20191112task0002_V4_38_Stim1_Stim2	single	1	0	0	1	0	1	0	0	1	1	1	0	0	2	0	0	0	0	1	0	1	1	0	0	0	1	0	1	1	2	1	0	0	0	0
HO20191112task0002_V4_42_Stim1_Stim2	single	68	51	50	60	57	51	59	49	68	55	54	51	44	49	69	53	53	55	62	54	49	63	53	55	67	52	48	67	59	55	59	54	40	42	50
HO20191112task0002_V4_42_Stim2_Stim3	single	76	72	70	50	61	48	65	53	56	59	47	52	57	41	57	71	49	64	57	44	53	69	58	54	57	55	64	63	42	62
HO20191112task0002_V4_46_Stim2_Stim3	intermediate	20	22	16	17	22	15	18	17	19	12	13	9	16	14	20	14	9	17	16	22	17	21	10	18	9	16	13	16	18	15
HO20191113task0001_V4_10_Stim1_Stim3	single	0	1	0	0	1	0	0	0	0	0	0	2	0	0	0	0	0	0	0	2	0	0	0	0	0	1	0	0	NaN	0	0	2	NaN	0	0	1	0	1	0	0	0	0	0	0	0	0	0	0
HO20191113task0001_V4_11_Stim1_Stim3	single	23	18	17	32	21	23	25	24	17	22	21	23	22	22	17	22	21	17	16	24	20	25	36	17	32	24	19	23	22	14	27	23	19	19	22	26	17	23	16	24	18	12	16	21	14	23	20	36
HO20191113task0001_V4_11_Stim2_Stim3	single	27	33	24	24	23	23	23	23	23	29	27	28	29	19	36	30	18	27	24	26	22	27	24	23	19	25	35	22	28	16	16	22	17	30	22	20	13	26	20	22	16	17	18	15	18	18	36	26
HO20191113task0001_V4_15_Stim1_Stim2	single	21	20	29	27	20	23	20	18	26	18	24	20	21	29	18	25	20	24	24	25	27	24	22	19	20	17	18	23	23	21	22	22	20	22	20	26	18	29	27	20	27	19	18	18	27	15	31	17
HO20191113task0001_V4_15_Stim1_Stim3	single	29	28	23	24	27	24	20	27	27	23	26	22	24	25	22	31	18	18	20	30	31	23	21	21	19	25	NaN	25	20	28	22	16	21	20	31	21	19	23	19	20	23	20	21	27	22	28	27	32
HO20191113task0001_V4_15_Stim2_Stim3	single	13	11	11	8	12	13	18	23	16	13	14	15	19	13	10	13	11	12	13	8	15	13	8	13	15	16	10	14	15	15	11	16	15	11	11	17	14	12	16	12	15	8	13	9	12	19	9	8
HO20191113task0001_V4_16_Stim1_Stim3	intermediate	0	NaN	1	0	0	0	0	0	0	0	1	0	1	0	0	0	1	1	0	0	1	1	0	0	0	1	1	1	0	0	NaN	0	0	1	0	0	0	NaN	1	1	0	1	1	0	0	1	0	0
HO20191113task0001_V4_19_Stim1_Stim2	single	8	2	2	3	3	6	8	10	3	3	8	7	2	2	0	2	3	1	0	6	2	3	6	0	1	2	2	2	1	1	5	1	0	2	4	2	4	1	2	3	3	2	3	4	1	0	7	5
HO20191113task0001_V4_19_Stim2_Stim3	single	4	3	2	2	2	2	3	0	1	3	4	4	1	4	3	3	4	3	6	6	1	5	2	4	1	2	5	2	2	1	1	3	7	3	2	5	3	2	0	8	3	4	5	2	5	2	3	2
HO20191113task0001_V4_20_Stim1_Stim3	single	42	42	56	55	NaN	45	40	49	54	52	52	47	46	42	40	51	32	43	42	47	46	47	56	43	46	39	57	39	39	49	47	45	50	40	37	38	44	43	42	43	45	39	58	43	40	54	42	43
HO20191113task0001_V4_21_Stim1_Stim2	intermediate	0	0	0	0	2	0	0	1	0	0	0	0	0	0	1	0	0	0	1	1	0	0	1	0	1	1	0	2	0	2	0	0	0	0	2	0	0	0	0	2	0	0	NaN	0	2	NaN	1	1
HO20191113task0001_V4_25_Stim1_Stim2	intermediate	0	0	0	0	0	0	0	0	0	0	0	0	0	0	0	0	0	0	0	0	0	0	0	0	0	0	0	0	0	0	0	0	0	0	0	0	0	0	0	0	0	0	0	0	0	0	0	0
HO20191113task0001_V4_25_Stim1_Stim3	intermediate	0	0	0	0	0	0	0	0	0	0	0	0	0	0	0	0	0	0	0	0	0	0	0	0	0	0	0	0	0	0	0	0	0	0	0	0	0	0	0	0	0	NaN	0	0	0	0	0	NaN
HO20191113task0001_V4_29_Stim1_Stim2	mixture	30	35	38	33	16	37	26	34	33	21	32	24	32	29	25	29	27	22	25	30	30	28	25	42	29	20	25	21	12	23	26	27	24	31	20	30	30	21	22	23	32	23	18	22	15	26	42	26
HO20191113task0001_V4_29_Stim1_Stim3	mixture	29	36	34	38	37	34	33	39	32	24	41	30	37	30	31	33	33	30	35	34	20	29	37	31	25	34	27	34	30	27	24	35	38	37	32	37	29	33	33	40	25	34	32	26	33	38	21	25
HO20191113task0001_V4_29_Stim2_Stim3	mixture	22	23	19	26	19	43	18	28	26	9	31	20	20	25	22	20	25	20	20	29	21	31	37	16	13	15	39	27	24	16	23	29	27	19	24	24	29	22	36	15	22	21	11	12	23	32	31	17
HO20191113task0001_V4_30_Stim1_Stim2	intermediate	23	24	29	16	15	16	16	14	22	22	28	23	21	26	21	20	15	33	17	21	12	14	22	22	25	18	20	24	21	16	16	17	23	21	25	18	13	32	18	20	20	25	23	21	16	17	17	20
HO20191113task0001_V4_30_Stim2_Stim3	intermediate	26	22	24	28	24	18	24	19	17	24	26	14	16	25	21	20	14	23	23	31	16	23	24	18	25	12	21	25	32	22	26	24	14	20	26	26	21	14	21	20	18	16	24	19	25	19	20	22
HO20191113task0001_V4_31_Stim1_Stim2	intermediate	19	15	14	15	24	10	12	14	20	11	10	9	19	11	7	18	12	11	12	15	18	10	14	18	13	14	15	17	14	10	11	16	13	14	10	19	16	20	14	13	18	15	12	16	14	10	18	18
HO20191113task0001_V4_31_Stim2_Stim3	intermediate	14	16	14	19	17	21	17	16	12	14	16	9	11	18	15	15	17	22	13	12	15	15	27	11	19	15	28	17	11	10	11	19	17	13	12	15	9	11	18	7	12	13	15	8	8	18	27	12
HO20191113task0001_V4_33_Stim1_Stim2	mixture	13	24	30	27	17	15	23	18	16	14	23	21	15	19	10	13	19	10	14	9	19	17	18	18	15	9	15	16	17	21	10	8	20	9	23	20	9	17	15	10	23	14	17	16	9	9	20	22
HO20191113task0001_V4_33_Stim1_Stim3	mixture	23	17	24	15	10	18	20	17	18	11	23	17	15	12	19	15	10	21	12	15	8	14	11	14	10	19	19	10	15	14	7	15	16	17	13	8	15	9	20	20	14	15	15	16	15	NaN	24	18
HO20191113task0001_V4_33_Stim2_Stim3	mixture	19	18	15	11	21	18	14	12	11	16	13	9	9	11	15	11	15	10	9	16	6	15	9	8	6	12	21	11	8	19	21	6	11	8	19	16	16	6	17	6	8	10	9	11	4	19	25	13
HO20191113task0001_V4_37_Stim1_Stim2	intermediate	23	25	24	31	14	18	22	22	20	29	31	14	16	20	25	17	15	8	19	12	16	19	24	24	24	12	21	16	16	18	12	10	23	15	12	36	15	22	20	12	27	16	25	14	16	23	31	32
HO20191113task0001_V4_37_Stim2_Stim3	intermediate	32	25	20	25	23	25	22	29	20	26	30	15	25	20	28	12	22	21	26	27	15	24	21	20	28	22	38	22	20	16	22	19	27	22	29	26	22	18	25	16	16	26	19	15	21	28	39	20
HO20191113task0001_V4_42_Stim1_Stim3	mixture	1	0	0	2	1	0	0	2	0	0	0	0	1	0	0	0	0	0	1	1	2	1	1	1	0	0	1	1	0	0	0	NaN	0	0	0	0	2	0	0	1	0	1	0	0	0	1	0	0
HO20191113task0001_V4_42_Stim2_Stim3	mixture	0	0	0	0	0	0	0	0	NaN	0	0	0	0	0	0	0	0	0	1	1	0	0	0	0	0	0	0	0	0	0	0	0	0	1	0	0	0	0	0	0	0	0	1	0	0	0	0	NaN
HO20191113task0002_V4_10_Stim1_Stim2	mixture	0	0	0	0	0	0	0	0	0	0	0	0	4	0	0	0	0	0	0	0	0	0	0	0	0	1	0	0	0	0	0	0	0	1	0	0	0	1	0	0	0	0	1	0	0	0	0	0
HO20191113task0002_V4_14_Stim1_Stim2	mixture	0	0	0	0	0	0	0	0	0	0	0	0	2	0	0	0	0	0	0	0	0	0	0	0	0	0	0	0	0	0	0	0	0	1	0	0	0	0	0	0	0	0	0	0	0	0	0	0
HO20191113task0002_V4_15_Stim1_Stim2	single	19	15	25	16	13	13	19	19	19	13	10	17	18	9	10	22	15	6	18	13	22	22	13	23	9	20	18	14	23	18	14	12	16	17	13	23	10	17	14	10	9	8	19	15	19	16	24	13
HO20191113task0002_V4_15_Stim1_Stim3	single	NaN	14	19	23	24	17	28	25	16	21	23	26	12	26	20	15	16	21	19	13	19	19	11	21	22	22	14	17	12	11	17	30	15	15	21	20	17	19	14	13	27	21	18	13	20	17	14	13
HO20191113task0002_V4_15_Stim2_Stim3	single	12	7	11	15	13	9	11	14	11	7	17	7	13	9	14	18	15	8	4	12	11	12	9	5	12	8	11	8	3	9	5	7	13	6	6	8	15	10	12	12	13	7	11	11	8	NaN	12	14
HO20191113task0002_V4_20_Stim1_Stim2	single	46	57	60	63	57	55	63	55	57	47	50	58	43	62	50	61	48	44	65	32	48	47	57	51	50	41	56	46	65	53	48	54	48	48	51	40	50	42	40	44	40	47	45	46	42	45	60	38
HO20191113task0002_V4_20_Stim1_Stim3	single	59	47	35	51	41	41	54	52	59	47	50	46	44	44	53	47	39	55	47	43	45	51	38	56	45	37	59	47	47	59	46	50	67	45	49	56	43	46	48	51	39	50	45	48	50	51	41	39
HO20191113task0002_V4_21_Stim1_Stim2	single	1	0	0	0	1	0	1	0	1	1	0	0	1	0	0	1	0	1	0	1	1	NaN	0	2	1	2	2	1	0	1	1	0	1	0	0	1	2	0	0	0	0	0	1	0	1	0	0	0
HO20191113task0002_V4_24_Stim1_Stim2	intermediate	26	34	27	27	30	34	22	25	35	29	36	22	22	30	25	24	18	21	24	25	33	31	26	24	23	20	26	21	25	24	22	38	33	23	31	33	19	20	21	20	24	22	24	26	33	32	37	27
HO20191113task0002_V4_24_Stim1_Stim3	intermediate	NaN	36	24	40	31	30	27	25	42	29	33	36	28	28	26	34	33	32	33	18	31	41	30	45	37	34	37	50	42	22	30	35	25	33	36	32	25	28	25	35	23	27	28	33	38	33	20	30
HO20191113task0002_V4_29_Stim1_Stim2	mixture	18	25	18	25	20	34	23	17	16	18	20	17	26	22	11	20	34	36	26	26	25	37	29	16	20	17	41	28	24	17	21	32	24	26	11	33	20	28	33	29	19	21	22	19	25	15	20	19
HO20191113task0002_V4_30_Stim1_Stim2	intermediate	16	15	13	20	17	21	14	16	17	21	13	17	11	13	22	13	15	18	19	13	13	15	18	14	8	22	20	13	11	14	13	14	NaN	14	15	19	15	17	19	15	11	20	17	21	23	14	11	22
HO20191113task0002_V4_30_Stim2_Stim3	intermediate	19	13	13	10	23	18	9	14	15	14	14	10	13	18	15	19	13	21	19	22	14	20	19	18	19	14	16	22	17	24	15	19	19	20	18	14	15	15	13	21	16	14	17	18	15	18	19	16
HO20191113task0002_V4_33_Stim1_Stim2	mixture	20	25	15	31	12	7	15	20	15	16	11	14	12	6	20	13	19	24	9	28	11	24	22	8	7	16	20	10	14	6	10	27	NaN	9	6	22	8	20	17	17	11	12	13	20	33	19	15	15
HO20191113task0002_V4_33_Stim1_Stim3	mixture	24	28	17	18	21	20	9	16	18	12	21	23	18	13	14	11	5	13	24	10	17	11	17	30	16	9	14	17	10	15	21	17	18	21	11	12	19	29	13	15	13	13	14	NaN	28	19	12	16
HO20191113task0002_V4_33_Stim2_Stim3	mixture	27	26	13	19	14	17	5	12	15	13	14	13	15	15	10	11	14	18	27	22	13	9	13	NaN	4	12	14	11	7	11	3	17	7	11	9	6	13	6	23	17	14	18	18	16	22	10	21	20
HO20191113task0002_V4_35_Stim1_Stim2	single	15	11	17	12	14	7	4	10	16	12	9	4	10	9	7	13	13	11	14	14	7	13	6	13	10	19	14	11	10	9	6	12	16	5	10	16	12	13	8	12	8	7	14	6	11	9	12	9
HO20191113task0002_V4_37_Stim1_Stim2	intermediate	17	28	26	30	7	9	17	16	11	11	21	12	26	16	23	20	16	20	11	26	13	23	21	5	12	29	10	23	23	13	8	37	43	14	21	15	20	23	20	9	15	16	10	22	43	21	19	11
HO20191113task0002_V4_37_Stim2_Stim3	intermediate	20	26	13	25	23	25	21	18	25	23	21	27	28	26	20	20	16	15	27	24	17	17	23	25	15	16	21	22	15	19	8	34	18	23	23	19	19	23	32	17	21	16	22	25	14	22	27	12
HO20191113task0002_V4_42_Stim1_Stim3	single	0	0	0	0	0	0	0	0	0	0	0	0	1	0	0	0	0	1	0	0	0	NaN	1	0	0	0	0	0	0	0	0	1	0	0	0	0	0	0	0	0	0	0	0	0	0	0	0	0
HO20191113task0002_V4_6_Stim1_Stim2	mixture	0	0	0	0	0	0	0	0	0	0	0	0	3	0	0	0	0	0	0	0	0	0	0	0	0	1	0	0	0	0	0	0	0	1	0	0	0	1	0	0	0	0	0	0	0	0	0	0
HO20191118task0001_V4_10_Stim1_Stim2	mixture	0	1	0	3	0	0	1	0	0	0	0	0	0	0	0	0	0	0	0	0	0	0	0	1	0	0	1	1	0	0	0	0	3	0	0	0	2	3	2	0	0	0	1	0	2	1	0	0
HO20191118task0001_V4_11_Stim1_Stim2	mixture	50	46	51	36	38	48	47	37	39	38	42	35	33	35	35	39	49	30	33	30	29	35	32	36	34	22	42	28	27	40	34	33	32	41	23	39	35	27	28	34	30	31	37	37	39	35	26	25
HO20191118task0001_V4_12_Stim1_Stim2	single	0	0	0	0	0	0	0	NaN	0	0	0	0	0	0	NaN	0	0	0	0	0	0	0	0	0	0	0	0	0	0	0	0	NaN	0	NaN	0	0	0	0	0	0	NaN	0	0	0	0	0	0	0
HO20191118task0001_V4_14_Stim1_Stim2	single	0	NaN	0	2	0	0	1	0	0	0	0	0	0	0	0	0	0	0	0	0	0	0	0	NaN	0	1	1	0	0	0	0	0	NaN	0	0	1	1	1	1	1	0	0	1	0	1	0	0	0
HO20191118task0001_V4_15_Stim1_Stim2	single	34	30	29	24	26	27	22	19	22	25	17	21	17	32	22	20	33	19	23	28	27	20	25	23	29	34	25	24	24	26	25	28	33	29	25	31	25	29	22	16	19	31	24	28	27	22	17	25
HO20191118task0001_V4_15_Stim1_Stim3	single	30	33	35	36	19	32	26	36	28	23	26	27	18	23	14	32	27	30	26	28	19	24	19	29	24	22	38	27	26	25	22	27	23	30	21	33	17	17	26	34	28	23	24	23	26	29	21	25
HO20191118task0001_V4_15_Stim2_Stim3	single	24	28	19	19	15	16	16	19	27	17	13	22	17	21	19	NaN	11	16	19	18	19	19	18	16	10	12	17	13	19	15	16	23	13	20	13	17	19	10	20	15	15	18	18	21	21	11	22	19
HO20191118task0001_V4_16_Stim1_Stim3	intermediate	0	0	0	0	1	0	0	0	0	1	0	1	0	0	NaN	1	0	1	0	0	0	0	0	0	0	1	0	0	0	0	0	0	0	1	0	1	1	1	1	0	0	NaN	0	0	0	0	0	0
HO20191118task0001_V4_18_Stim1_Stim2	mixture	0	2	0	2	0	0	NaN	0	2	0	0	0	0	0	0	0	1	0	0	0	0	0	0	4	0	0	3	5	0	0	0	0	4	0	0	1	2	5	3	1	0	0	0	0	1	2	0	0
HO20191118task0001_V4_19_Stim1_Stim3	single	39	30	46	34	37	36	41	38	37	48	38	40	36	53	41	46	41	53	58	36	37	41	40	41	40	55	43	41	44	34	64	49	40	41	32	40	42	45	44	48	64	45	49	43	36	56	54	36
HO20191118task0001_V4_19_Stim2_Stim3	single	51	58	46	42	44	33	47	30	26	33	32	29	43	25	39	42	41	36	38	32	38	41	40	37	29	33	45	52	41	48	42	26	33	33	31	33	24	47	45	31	45	47	36	41	40	38	36	42
HO20191118task0001_V4_2_Stim1_Stim2	single	0	2	0	2	0	0	2	0	1	0	0	0	0	0	0	0	0	0	0	0	0	0	0	NaN	0	0	1	0	0	0	0	0	NaN	0	0	0	2	1	0	0	0	0	2	0	0	0	0	0
HO20191118task0001_V4_20_Stim1_Stim2	mixture	0	1	0	0	0	0	1	0	0	0	1	0	0	1	0	1	0	0	0	0	0	0	0	1	0	0	0	2	0	NaN	0	0	0	0	1	0	0	0	1	0	0	0	2	1	1	0	0	0
HO20191118task0001_V4_20_Stim1_Stim3	mixture	0	0	0	1	0	0	0	0	0	0	0	NaN	0	0	0	0	0	0	0	0	0	NaN	0	0	0	0	0	0	0	0	0	NaN	0	0	1	0	0	0	0	0	0	1	0	NaN	0	1	0	1
HO20191118task0001_V4_23_Stim1_Stim2	mixture	35	33	NaN	32	27	24	29	19	28	22	28	15	21	21	32	25	28	21	22	20	21	24	25	31	15	24	20	20	22	29	17	30	38	22	22	27	15	30	16	17	21	29	32	35	26	35	20	14
HO20191118task0001_V4_23_Stim1_Stim3	mixture	31	36	36	40	30	38	24	29	32	30	31	38	34	23	33	42	29	42	35	41	28	39	34	26	30	29	17	29	22	23	33	21	36	36	25	39	40	22	25	27	24	30	39	48	19	27	38	24
HO20191118task0001_V4_23_Stim2_Stim3	mixture	NaN	26	19	24	19	20	26	24	21	15	19	19	26	22	27	21	16	24	17	16	18	27	22	19	19	15	14	8	13	24	14	21	22	27	16	21	13	16	21	16	11	14	11	20	17	12	21	13
HO20191118task0001_V4_24_Stim1_Stim3	single	0	0	0	0	0	0	0	0	0	0	0	0	0	0	0	0	0	0	0	0	0	0	0	0	0	0	0	0	0	0	0	0	0	0	0	0	0	0	0	0	0	0	0	0	0	0	0	0
HO20191118task0001_V4_26_Stim1_Stim2	mixture	0	3	0	2	0	0	4	0	1	0	0	0	0	0	0	0	0	0	0	0	0	0	0	5	0	2	1	4	0	0	0	0	4	0	0	0	1	4	3	0	0	0	0	0	2	5	0	0
HO20191118task0001_V4_28_Stim2_Stim3	intermediate	27	27	19	21	20	23	22	22	15	16	26	23	17	14	23	14	9	11	23	11	18	24	21	19	26	16	16	18	20	14	21	15	18	14	20	23	20	22	17	18	17	27	18	16	22	18	12	24
HO20191118task0001_V4_29_Stim1_Stim2	intermediate	22	20	25	16	24	27	18	20	15	15	17	14	14	16	13	20	18	20	19	16	14	13	13	18	15	13	13	12	21	24	18	17	16	15	20	27	17	27	19	8	11	23	17	18	16	14	17	16
HO20191118task0001_V4_29_Stim2_Stim3	intermediate	20	27	22	26	21	18	14	15	20	24	22	19	20	19	16	17	17	9	16	10	12	13	18	12	13	19	14	25	25	11	21	25	15	20	13	17	15	20	21	25	22	15	12	21	20	18	21	20
HO20191118task0001_V4_30_Stim1_Stim2	mixture	34	31	38	29	26	35	31	23	33	25	27	18	30	25	26	20	30	9	25	29	22	18	23	20	26	31	17	21	23	29	24	19	23	19	16	24	18	18	19	20	28	28	25	20	21	9	17	19
HO20191118task0001_V4_30_Stim1_Stim3	mixture	40	36	37	39	24	25	24	16	39	26	27	34	18	25	9	27	23	32	28	30	17	36	35	23	35	35	15	25	17	30	29	24	27	19	22	29	28	23	27	21	22	32	23	22	30	25	27	21
HO20191118task0001_V4_31_Stim1_Stim2	intermediate	22	NaN	23	33	22	27	26	25	21	17	23	16	23	19	19	15	20	18	27	24	20	16	15	16	20	18	16	12	23	23	14	13	16	19	27	24	16	11	13	19	24	28	17	15	15	18	16	21
HO20191118task0001_V4_31_Stim2_Stim3	intermediate	NaN	23	19	20	20	15	24	17	22	20	15	22	26	21	21	23	18	9	12	17	18	23	11	21	18	35	22	24	22	16	12	22	15	17	17	25	14	21	29	22	19	23	23	25	7	15	20	25
HO20191118task0001_V4_33_Stim1_Stim2	mixture	21	NaN	17	17	12	15	10	7	14	6	12	13	10	12	10	7	14	9	16	7	12	7	17	6	15	13	15	10	14	8	15	9	7	14	10	10	11	9	6	11	13	14	8	14	9	5	10	12
HO20191118task0001_V4_33_Stim2_Stim3	mixture	15	18	20	17	16	17	13	11	8	13	10	NaN	13	15	13	11	7	7	6	13	7	17	13	9	9	11	8	12	11	9	13	14	6	8	8	10	13	8	22	12	13	10	17	11	9	10	8	14
HO20191118task0001_V4_35_Stim1_Stim2	intermediate	42	32	18	41	28	26	17	17	20	12	17	25	29	14	23	28	31	20	23	28	29	24	31	22	24	31	27	20	31	24	25	25	28	33	26	31	27	21	12	24	34	33	22	18	16	20	25	24
HO20191118task0001_V4_37_Stim1_Stim2	intermediate	27	21	22	30	30	32	27	22	26	14	21	19	25	23	16	17	25	20	18	29	19	22	24	NaN	30	21	18	20	22	22	17	27	22	23	20	22	15	25	23	28	18	24	25	20	31	20	21	18
HO20191118task0001_V4_50_Stim1_Stim2	single	69	61	44	58	49	57	49	44	51	42	51	38	44	50	43	44	67	47	38	44	48	57	40	51	65	61	58	39	58	51	56	53	41	67	51	58	52	57	47	49	54	49	51	38	59	55	44	45
HO20191118task0001_V4_50_Stim1_Stim3	single	54	53	63	59	52	65	53	57	54	54	67	61	54	51	50	53	55	53	60	49	56	67	50	60	54	52	55	57	52	51	52	55	51	63	46	52	53	54	53	55	53	55	52	57	53	50	57	56
HO20191118task0001_V4_50_Stim2_Stim3	single	NaN	55	48	30	42	37	49	32	28	37	35	32	42	29	32	42	28	36	36	33	34	28	31	27	34	38	35	30	31	30	36	35	33	39	33	40	31	36	48	45	30	35	43	47	33	35	26	41
HO20191118task0001_V4_51_Stim1_Stim2	single	0	0	1	0	0	0	0	0	0	0	NaN	1	0	0	0	0	0	0	1	0	0	0	0	0	0	0	0	0	0	0	0	0	0	0	1	0	0	0	0	0	0	0	0	1	0	0	1	0
HO20191118task0001_V4_51_Stim2_Stim3	single	1	0	0	0	0	0	NaN	1	1	0	0	0	0	1	0	0	0	0	0	0	1	0	0	0	0	0	0	0	0	0	1	0	0	0	0	0	0	0	0	0	0	0	0	0	0	0	0	0
HO20191118task0002_V4_15_Stim1_Stim2	intermediate	33	44	39	31	30	45	39	41	23	32	29	25	26	27	31	39	22	39	36	31	29	34	30	33	24	37	38	38	29	31	22	30	27	27	33	26	29	30	25	26	32	31	35	21	26	39	31	30
HO20191118task0002_V4_16_Stim1_Stim3	intermediate	NaN	0	0	1	0	1	0	NaN	0	1	1	0	1	1	1	1	0	0	0	1	1	1	0	0	2	1	0	1	1	0	0	1	2	0	1	0	0	0	1	1	0	1	0	1	0	0	0	0
HO20191118task0002_V4_19_Stim1_Stim3	single	60	58	56	50	61	38	47	54	51	48	36	48	38	63	38	33	44	58	51	40	50	49	44	44	41	33	42	35	50	40	35	62	45	44	45	47	38	40	49	45	36	40	46	52	47	31	42	51
HO20191118task0002_V4_20_Stim1_Stim2	single	1	0	0	2	1	0	0	0	0	1	0	0	0	0	0	1	0	1	0	1	1	1	0	1	0	1	0	0	0	0	0	2	0	0	0	0	1	1	0	0	0	1	1	2	0	0	1	0
HO20191118task0002_V4_20_Stim1_Stim3	single	0	0	0	0	0	1	0	0	1	0	0	0	0	0	0	0	0	0	0	0	0	1	1	0	0	0	0	0	0	0	0	0	1	0	0	0	1	0	1	0	0	0	0	0	0	0	0	0
HO20191118task0002_V4_23_Stim1_Stim2	intermediate	NaN	27	26	35	28	23	38	33	20	30	33	28	20	21	21	34	23	39	17	33	28	26	26	40	21	23	24	24	32	32	28	27	29	34	28	13	38	24	19	14	26	23	25	29	33	24	24	24
HO20191118task0002_V4_26_Stim2_Stim3	mixture	0	1	1	2	0	0	0	2	0	0	0	NaN	0	0	0	0	NaN	NaN	0	0	NaN	0	2	0	0	0	0	0	0	0	0	0	0	0	0	0	0	0	0	0	0	0	0	0	1	0	0	0
HO20191118task0002_V4_28_Stim1_Stim2	single	27	25	25	18	23	14	17	18	22	19	23	26	18	23	18	31	21	25	16	24	20	19	17	17	22	16	19	20	19	14	25	18	16	25	21	27	20	19	17	13	19	17	23	22	18	17	15	21
HO20191118task0002_V4_28_Stim2_Stim3	single	19	28	17	30	22	24	33	22	12	22	20	27	16	28	20	26	21	28	18	26	28	20	24	25	24	20	25	18	15	23	23	19	26	26	24	20	15	30	19	24	31	17	21	14	26	25	21	25
HO20191118task0002_V4_29_Stim1_Stim2	single	18	19	20	21	21	17	13	21	16	18	15	15	24	21	22	24	14	28	10	20	12	21	13	27	10	26	9	16	16	14	21	18	19	19	15	14	13	13	12	9	18	22	27	18	21	15	14	13
HO20191118task0002_V4_29_Stim2_Stim3	single	24	32	21	26	16	28	21	21	21	28	25	19	15	27	18	20	24	20	20	19	18	15	9	20	19	24	24	17	27	14	21	18	23	19	22	22	18	27	16	16	13	14	25	22	14	21	21	17
HO20191118task0002_V4_30_Stim1_Stim2	mixture	31	30	19	30	32	20	25	30	28	22	32	19	21	16	26	29	24	20	19	20	18	29	24	19	14	30	21	13	30	23	20	18	19	15	20	23	34	16	15	12	23	26	30	17	29	35	17	18
HO20191118task0002_V4_31_Stim1_Stim2	intermediate	37	29	25	19	26	17	20	40	18	34	19	16	25	31	20	31	16	36	30	20	27	30	34	31	18	20	26	23	30	24	23	34	28	25	24	18	28	27	24	19	29	27	35	25	21	37	17	22
HO20191118task0002_V4_31_Stim1_Stim3	intermediate	NaN	28	19	26	24	18	13	24	25	21	20	17	29	31	32	25	28	15	16	17	27	26	22	14	22	13	20	22	25	19	12	30	25	19	24	19	30	17	27	15	31	23	20	25	20	19	20	9
HO20191118task0002_V4_31_Stim2_Stim3	intermediate	NaN	27	28	20	34	25	34	26	16	35	24	36	31	25	29	31	23	22	30	20	20	20	25	28	16	20	15	29	21	29	32	27	22	20	35	25	20	42	29	38	19	18	23	35	15	18	26	25
HO20191118task0002_V4_33_Stim1_Stim2	intermediate	14	15	11	19	9	13	13	5	17	10	18	19	14	14	11	16	10	10	4	10	14	10	17	9	8	17	15	6	9	10	10	6	10	11	13	19	23	12	12	8	15	7	16	10	10	20	8	15
HO20191118task0002_V4_33_Stim2_Stim3	intermediate	13	18	15	11	22	17	9	11	10	13	8	14	14	4	8	20	14	17	11	9	11	9	6	9	4	9	15	9	9	2	9	20	13	11	10	14	15	13	20	20	13	14	13	21	7	18	16	13
HO20191118task0002_V4_35_Stim1_Stim2	intermediate	45	29	47	27	28	26	27	27	25	29	19	28	37	24	21	41	34	37	34	34	20	33	16	26	18	42	25	31	33	30	23	35	36	21	36	33	38	25	15	25	30	39	43	28	19	42	26	23
HO20191118task0002_V4_36_Stim1_Stim2	single	0	0	0	0	0	0	0	0	0	0	0	0	NaN	NaN	0	0	0	0	0	0	0	0	0	0	0	0	0	0	0	0	0	0	0	0	0	0	0	0	0	0	0	0	0	0	0	NaN	0	0
HO20191118task0002_V4_50_Stim2_Stim3	intermediate	38	39	40	45	39	39	54	37	37	43	38	40	42	41	35	45	34	38	44	41	32	35	36	32	35	50	49	27	42	30	37	37	31	37	39	40	28	48	35	45	29	36	42	NaN	28	33	29	47
HO20191118task0003_V4_11_Stim1_Stim2	intermediate	67	58	51	68	62	66	53	49	42	39	49	58	41	45	35	48	42	48	35	50	57	44	51	45	54	41	55	56	50	50	50	50	51	55	39	40	53	58	60	58	48	45	49	48	53	57	53	67
HO20191118task0003_V4_11_Stim2_Stim3	intermediate	65	56	58	52	36	55	47	43	40	42	37	41	44	52	37	60	53	52	44	54	53	42	36	40	43	40	41	36	50	50	48	37	37	46	48	59	55	54	40	46	69	51	49	57	55	51	56
HO20191118task0003_V4_15_Stim1_Stim2	intermediate	26	36	25	18	27	19	30	22	28	25	16	17	19	22	24	22	17	24	33	23	15	22	30	22	12	24	27	16	29	33	26	17	22	33	28	18	34	13	18	33	28	30	25	24	21	27	19	17
HO20191118task0003_V4_16_Stim1_Stim3	single	0	0	NaN	0	0	NaN	0	0	0	1	0	1	0	0	0	1	0	0	0	0	0	0	0	1	0	0	0	0	0	0	0	0	0	0	0	0	0	1	0	0	0	0	0	0	0	0	0	NaN
HO20191118task0003_V4_19_Stim1_Stim2	single	34	36	32	42	44	46	45	45	40	35	43	55	58	36	52	34	39	46	30	40	41	45	37	46	38	48	43	47	45	40	46	33	44	42	42	57	45	48	33	41	28	37	22	39	43	50	38	47
HO20191118task0003_V4_19_Stim1_Stim3	single	57	33	39	45	44	48	48	41	41	34	47	44	48	62	55	46	44	58	53	34	49	46	48	42	30	62	54	49	49	40	43	59	46	48	46	45	NaN	48	53	35	44	51	35	48	51	50	56	38
HO20191118task0003_V4_20_Stim1_Stim3	intermediate	0	0	0	0	0	0	0	NaN	1	0	1	0	0	0	0	0	0	0	0	0	0	0	0	0	NaN	0	0	0	0	0	0	0	1	1	0	1	0	0	0	0	0	0	0	0	0	0	0	1
HO20191118task0003_V4_23_Stim1_Stim2	mixture	42	39	32	39	27	36	23	30	32	20	34	17	28	36	17	18	16	32	31	28	16	18	27	23	27	17	22	26	26	23	27	24	31	15	40	23	34	19	17	38	19	19	29	20	40	22	20	19
HO20191118task0003_V4_23_Stim1_Stim3	mixture	NaN	37	34	19	32	26	27	24	36	24	28	32	23	25	34	29	23	27	28	24	23	21	30	21	20	23	21	36	17	19	32	24	29	14	22	29	29	19	20	26	29	28	22	28	30	22	25	22
HO20191118task0003_V4_24_Stim1_Stim3	outside	0	0	0	1	0	0	0	0	0	0	0	0	0	0	0	0	0	0	0	0	0	NaN	0	0	0	0	0	0	0	0	0	0	NaN	0	0	0	0	0	0	0	0	0	0	0	0	0	0	0
HO20191118task0003_V4_29_Stim1_Stim2	single	23	13	10	15	13	22	20	16	19	9	12	14	15	13	19	27	14	11	22	9	12	14	10	8	11	11	16	16	22	14	17	10	14	6	17	15	13	13	19	11	18	12	10	19	13	15	14	15
HO20191118task0003_V4_29_Stim1_Stim3	single	26	19	20	23	15	34	17	31	20	23	17	17	26	22	15	25	24	17	19	24	23	26	18	20	24	15	12	19	23	20	14	24	25	22	21	16	22	29	20	22	18	21	21	14	32	14	24	18
HO20191118task0003_V4_29_Stim2_Stim3	single	28	26	27	12	21	25	35	20	21	25	23	21	21	17	14	24	24	27	19	24	26	28	20	32	22	14	21	21	23	18	25	27	22	16	20	30	17	21	21	18	30	17	15	29	18	21	24
HO20191118task0003_V4_30_Stim1_Stim2	intermediate	44	42	33	46	30	35	38	30	29	26	34	30	27	33	32	33	34	30	29	33	32	30	37	40	33	23	23	29	37	44	41	28	35	33	NaN	26	37	34	28	22	34	15	21	31	23	23	27	19
HO20191118task0003_V4_30_Stim1_Stim3	intermediate	33	38	27	32	32	21	30	27	31	41	27	22	20	20	30	37	24	19	30	26	26	14	29	20	15	18	27	18	20	21	34	21	23	25	19	22	16	27	13	31	21	33	34	18	25	24	23	14
HO20191118task0003_V4_31_Stim1_Stim2	intermediate	36	29	27	23	28	29	26	31	22	27	21	17	21	30	19	23	17	29	35	15	30	26	26	23	24	20	29	26	26	31	26	15	29	21	40	40	22	28	25	31	30	26	26	24	26	29	20	17
HO20191118task0003_V4_33_Stim2_Stim3	single	17	11	11	17	8	8	18	9	10	15	9	20	9	9	9	16	19	11	9	7	13	8	13	10	7	11	11	11	18	14	7	1	6	10	12	14	11	10	17	11	6	12	11	21	7	10	12
HO20191118task0003_V4_35_Stim1_Stim2	intermediate	50	57	49	51	48	49	62	32	43	43	35	30	33	39	34	38	45	47	57	39	43	51	46	34	28	42	39	24	53	56	36	29	48	35	59	44	36	32	31	47	41	31	28	46	34	25	26	34
HO20191118task0003_V4_35_Stim1_Stim3	intermediate	45	33	43	40	38	39	39	40	42	42	40	40	44	38	47	38	42	35	52	30	45	29	41	36	35	49	39	43	34	26	36	37	45	48	38	34	37	43	38	48	51	33	26	31	47	34	31	33
HO20191118task0003_V4_35_Stim2_Stim3	intermediate	30	51	38	54	52	44	42	44	39	43	35	30	38	35	41	37	35	38	28	44	41	40	34	46	34	40	43	31	32	37	43	33	28	36	35	40	41	27	34	45	38	36	29	44	39	34	55
HO20191118task0003_V4_36_Stim1_Stim3	single	1	1	0	1	1	0	0	0	0	0	0	1	0	0	0	0	0	0	1	0	1	1	0	0	0	1	0	0	1	0	0	0	1	0	0	0	0	0	0	0	0	0	0	0	0	0	0	0
HO20191118task0003_V4_50_Stim1_Stim2	intermediate	52	44	32	44	26	40	51	45	48	34	31	38	37	33	43	35	39	37	58	30	30	27	38	35	48	40	41	34	40	45	32	49	42	37	NaN	36	53	26	27	39	25	21	42	39	39	40	26	31
HO20191118task0003_V4_50_Stim1_Stim3	intermediate	57	NaN	33	39	55	38	35	41	41	48	34	41	36	28	58	46	29	38	38	44	26	42	39	36	28	42	36	36	28	30	41	29	34	29	41	36	26	45	29	39	39	50	39	34	41	27	40	33
HO20191118task0003_V4_50_Stim2_Stim3	intermediate	45	43	43	54	51	37	48	44	32	43	40	38	44	34	40	46	35	55	43	39	36	44	28	40	42	34	43	29	47	46	38	43	34	36	37	51	26	42	39	33	46	46	34	49	36	39	33
HO20191118task0004_V4_11_Stim1_Stim3	intermediate	47	43	46	32	39	32	48	38	36	38	43	37	32	34	34	48	44	38	46	29	43	28	36	28	35	36	33	36	53	37	38	28	37	39	49	32	33	31	38	34	38	36	47	37	32	38	29	28
HO20191118task0004_V4_11_Stim2_Stim3	intermediate	48	51	45	54	44	44	31	50	38	46	33	34	47	46	32	44	37	32	43	37	36	32	40	34	39	60	44	32	46	51	43	41	38	57	45	29	37	46	35	38	38	32	43	34	40	45	38	53
HO20191118task0004_V4_14_Stim1_Stim2	single	0	0	0	0	0	0	0	0	0	0	0	0	0	1	0	0	0	0	0	0	2	0	0	0	0	0	0	0	0	0	0	0	1	0	0	0	0	2	4	0	0	0	0	0	0	0	0	0
HO20191118task0004_V4_14_Stim1_Stim3	single	0	0	0	0	0	0	0	0	0	0	1	0	0	0	0	0	1	0	1	1	0	0	0	0	0	0	0	0	1	NaN	2	0	1	1	0	0	0	0	0	0	NaN	0	0	0	0	0	0	0
HO20191118task0004_V4_15_Stim1_Stim2	intermediate	33	24	29	24	25	28	27	13	26	21	21	22	25	14	30	26	30	27	18	25	21	24	20	22	22	13	23	21	25	17	22	36	28	21	23	23	34	25	22	17	20	31	26	19	21	26	35	19
HO20191118task0004_V4_15_Stim1_Stim3	intermediate	28	39	28	23	25	25	35	29	27	32	19	25	24	17	26	30	29	26	33	29	26	29	30	23	25	28	27	19	40	18	29	17	29	27	17	25	28	33	37	19	34	28	32	17	20	30	18	21
HO20191118task0004_V4_16_Stim1_Stim2	intermediate	0	0	1	0	0	0	0	0	0	0	0	0	0	0	0	0	0	0	0	1	1	0	0	0	NaN	0	0	NaN	1	NaN	1	1	1	0	0	0	0	0	0	0	0	0	0	0	0	0	0	0
HO20191118task0004_V4_16_Stim1_Stim3	intermediate	0	0	0	0	0	1	2	0	1	0	1	0	1	0	0	0	1	1	1	0	0	0	0	0	0	0	0	0	1	0	1	0	1	2	0	0	1	2	1	0	0	0	0	0	0	1	1	0
HO20191118task0004_V4_18_Stim1_Stim2	mixture	0	0	0	0	0	0	0	0	0	0	0	0	0	0	0	0	0	1	0	0	2	0	0	0	0	0	0	0	0	0	0	0	0	0	2	0	0	3	3	0	0	1	0	0	0	0	0	0
HO20191118task0004_V4_19_Stim1_Stim2	single	56	39	35	38	38	34	52	34	44	26	35	57	36	30	40	29	25	44	41	26	28	31	26	43	32	46	38	36	32	41	43	50	34	47	45	36	43	30	38	41	36	35	33	48	39	33	34	35
HO20191118task0004_V4_19_Stim1_Stim3	single	34	58	40	40	50	38	41	46	43	53	44	40	49	54	50	58	39	34	53	40	37	42	40	33	39	41	33	43	45	NaN	50	39	33	44	31	50	43	36	43	29	39	40	38	33	43	30	38	39
HO20191118task0004_V4_19_Stim2_Stim3	single	41	40	32	33	56	51	57	47	38	41	33	35	42	33	38	45	36	37	51	33	42	32	32	39	41	49	41	29	39	37	38	43	38	40	43	32	38	31	34	49	37	27	32	32	37	37	38	31
HO20191118task0004_V4_23_Stim1_Stim2	mixture	29	19	20	21	30	36	37	18	31	25	17	14	24	18	25	14	20	22	24	17	21	22	20	15	20	25	32	10	20	21	19	19	16	20	35	12	25	22	27	23	36	21	22	15	21	15	15	12
HO20191118task0004_V4_23_Stim1_Stim3	mixture	33	NaN	28	29	18	30	28	27	21	38	25	31	18	29	15	34	31	17	27	29	21	23	18	19	15	24	20	29	31	15	20	17	29	21	14	29	22	24	20	28	28	24	31	16	16	22	30	25
HO20191118task0004_V4_26_Stim1_Stim2	mixture	0	0	0	0	0	0	0	0	0	0	0	0	0	0	0	0	0	0	0	0	2	0	0	0	0	0	0	0	0	0	0	0	0	0	2	0	0	4	NaN	0	0	1	0	0	0	0	0	0
HO20191118task0004_V4_27_Stim1_Stim2	mixture	NaN	0	2	0	NaN	0	0	0	1	0	1	0	0	0	0	0	0	1	0	0	0	1	0	0	0	0	0	0	0	0	0	0	0	0	1	0	0	0	0	0	0	0	0	0	0	0	0	0
HO20191118task0004_V4_28_Stim1_Stim2	single	18	21	18	21	12	19	20	19	24	13	21	18	18	15	18	20	21	19	19	20	23	24	24	12	20	19	19	23	20	15	23	25	27	16	19	22	21	26	19	18	14	15	15	16	16	15	19	25
HO20191118task0004_V4_29_Stim1_Stim2	intermediate	9	13	12	22	6	NaN	17	13	10	9	17	11	14	10	12	6	10	9	16	10	16	19	10	15	8	15	7	11	15	22	15	20	16	16	14	15	14	21	10	16	19	12	17	14	20	13	17	11
HO20191118task0004_V4_29_Stim2_Stim3	intermediate	16	14	15	19	15	15	18	15	17	17	20	17	14	16	19	20	23	18	19	19	13	13	18	12	15	17	17	17	13	20	10	14	10	15	23	22	15	23	18	11	11	24	24	21	17	18	23	17
HO20191118task0004_V4_30_Stim1_Stim3	single	27	30	18	28	27	22	32	24	31	19	27	25	15	14	13	27	23	15	27	23	17	20	20	11	22	23	29	29	33	22	26	10	29	22	18	19	30	12	25	17	18	25	34	23	22	15	20	25
HO20191118task0004_V4_33_Stim1_Stim2	mixture	19	17	21	20	15	NaN	14	12	13	10	15	10	14	10	13	12	11	11	11	12	17	25	8	11	14	7	12	8	11	8	9	20	8	25	9	20	15	16	15	14	8	10	9	11	11	10	9	11
HO20191118task0004_V4_33_Stim1_Stim3	mixture	16	19	19	15	7	14	19	14	19	12	17	14	18	6	11	21	22	7	13	15	16	11	20	7	10	11	10	8	21	15	16	5	13	14	11	13	13	14	14	9	15	20	18	5	18	14	7	18
HO20191118task0004_V4_33_Stim2_Stim3	mixture	10	24	17	25	11	14	12	16	16	13	8	9	12	7	17	11	11	14	10	11	6	9	17	12	15	20	6	10	8	17	16	10	7	6	9	6	10	8	9	10	12	24	21	12	13	8	11	9
HO20191118task0004_V4_35_Stim1_Stim2	intermediate	22	21	NaN	37	23	29	22	13	22	16	31	16	15	21	23	15	18	16	22	13	19	26	21	16	15	19	9	18	17	13	14	22	22	12	20	18	16	19	13	16	17	14	12	14	17	16	23	NaN
HO20191118task0004_V4_35_Stim1_Stim3	intermediate	22	39	35	28	29	37	31	31	32	37	36	29	16	21	26	39	31	27	23	25	25	29	23	24	30	19	31	31	NaN	30	39	20	28	35	16	26	28	28	18	24	14	27	20	34	27	27	29	21
HO20191118task0004_V4_35_Stim2_Stim3	intermediate	38	23	30	36	41	35	39	30	39	43	33	31	27	30	37	36	32	23	28	33	27	40	41	34	17	33	23	22	20	21	26	23	26	20	22	19	32	29	32	35	22	43	28	28	23	35	31	20
HO20191118task0004_V4_50_Stim2_Stim3	single	31	38	27	43	28	28	27	33	30	36	36	33	38	36	39	34	41	36	30	27	29	39	20	28	15	40	34	32	20	42	35	35	35	28	34	27	38	42	30	32	30	29	31	26	41	34	37	23
[truncated: 84 more columns]
