# Supplementary material for: Coordinated multiplexing of information about separate objects in visual cortex
Source: eLife. 2022 Nov 29;11:e76452. doi: 10.7554/eLife.76452 (PMC9708082; doi:10.7554/eLife.76452)
Supplement: Source data 1. — The file and folder names are informative regarding which analyses they relate to. Some analyses are based on multiple runs of the modeling code, with slight variations due to the probabilistic nature of the analysis. [file elife-76452-data1.zip › SourceData2022/correlations_considering_latency/Cohen3_adjacent_V4_50_250_bw20_alpha_selected_origpoi-Aspikes.csv]

BA20191111gabors0002_V4_2_Stim1_Stim3	intermediate	4	5	6	1	4	3	3	2	4	4	3	3	7	2	4	4	1	3	7	4	2	2	1	2	1	8	3	6	3	4	3	2	5	4	7	2	1	5	7	2	2	7	2	6	4	3	6	4
BA20191111gabors0002_V4_3_Stim1_Stim3	single	15	14	12	14	12	15	11	17	18	14	15	16	13	24	11	8	10	21	16	10	13	13	14	12	14	17	18	12	13	16	22	18	29	14	26	21	12	13	18	12	12	17	15	15	12	22	18	15
BA20191111gabors0002_V4_3_Stim2_Stim3	single	22	17	24	18	15	20	18	16	19	20	21	15	18	15	11	18	20	31	22	26	23	20	16	16	21	16	20	21	18	15	13	12	17	18	14	23	28	23	14	14	19	16	10	25	20	22	25	19
BA20191111gabors0002_V4_39_Stim1_Stim2	single	1	2	3	0	1	1	2	0	3	0	0	0	1	2	1	1	0	1	3	1	2	1	1	3	0	1	1	2	1	2	1	3	NaN	1	3	3	1	2	0	1	0	1	2	1	NaN	1	0	0
BA20191111gabors0002_V4_39_Stim2_Stim3	single	2	3	0	1	6	1	2	5	2	0	4	0	4	0	0	5	3	3	0	1	2	1	1	2	2	2	3	5	1	3	3	2	3	1	5	0	4	2	3	3	2	2	3	2	1	2	2	2
BA20191111gabors0002_V4_41_Stim1_Stim3	outside	10	13	7	7	13	14	10	12	11	8	8	15	5	9	9	9	12	10	13	13	2	5	10	4	9	9	8	6	13	11	7	6	8	9	14	11	7	10	11	11	5	7	10	7	13	11	14	8
BA20191111gabors0002_V4_41_Stim2_Stim3	outside	11	14	4	10	20	14	9	7	15	10	12	4	12	12	9	6	8	9	9	4	12	8	8	3	12	10	12	2	6	11	7	12	5	9	4	12	13	5	15	14	7	10	7	8	8	10	9	7
BA20191111gabors0002_V4_42_Stim1_Stim3	single	0	0	0	0	0	0	0	0	0	0	0	1	0	0	0	0	0	0	1	NaN	0	0	0	0	0	0	0	0	0	0	0	0	0	0	0	0	0	0	1	0	0	0	0	0	1	1	1	0
BA20191111gabors0002_V4_42_Stim2_Stim3	single	0	0	0	0	0	0	1	0	1	0	0	0	0	0	0	1	0	0	0	0	0	0	0	0	0	0	0	0	0	0	0	0	0	0	0	1	1	0	0	0	0	0	0	0	0	0	0	0
BA20191111gabors0002_V4_43_Stim1_Stim2	outside	39	36	37	36	34	39	26	42	32	37	34	40	30	36	37	28	32	44	44	28	36	42	24	28	27	30	27	30	50	34	43	40	55	34	51	55	27	37	34	37	41	35	48	54	32	38	55	31
BA20191111gabors0002_V4_43_Stim2_Stim3	outside	56	41	64	47	45	45	35	41	43	48	47	51	50	47	48	45	57	69	38	44	50	50	53	56	44	58	56	54	58	54	48	46	41	45	46	54	55	55	43	52	68	61	53	58	52	62	49	56
BA20191111gabors0002_V4_44_Stim1_Stim2	single	0	2	0	0	1	0	0	0	1	0	0	0	0	1	1	0	0	0	0	0	0	1	0	0	1	0	0	2	0	0	0	0	0	0	0	0	0	1	0	0	1	0	0	0	0	1	0	0
BA20191111gabors0002_V4_44_Stim2_Stim3	single	1	2	0	1	1	1	2	1	2	0	0	0	2	0	0	0	2	0	3	1	1	1	1	0	1	1	2	0	2	0	0	0	2	3	1	2	1	1	2	0	0	3	1	0	2	1	2	3
BA20191111gabors0002_V4_45_Stim1_Stim2	single	24	25	11	33	32	27	26	24	21	31	23	24	23	30	11	17	22	19	19	36	24	37	20	18	14	35	27	18	26	27	44	26	23	17	20	28	20	26	16	15	28	23	22	20	32	13	23	17
BA20191111gabors0002_V4_45_Stim1_Stim3	single	24	25	11	33	32	27	26	24	21	31	23	24	23	30	11	17	22	19	19	36	24	37	20	18	14	35	27	18	26	27	44	26	23	17	20	28	20	26	16	15	28	23	22	20	32	13	23	17
BA20191111gabors0002_V4_45_Stim2_Stim3	single	12	23	23	22	34	25	17	20	26	18	17	18	14	15	18	22	24	20	22	14	16	25	10	9	19	15	35	16	30	24	5	28	25	19	17	22	21	16	23	20	21	27	15	21	27	18	28	27
BA20191111gabors0002_V4_49_Stim1_Stim2	single	11	9	4	5	11	8	11	9	5	8	5	11	4	7	6	7	6	5	10	6	5	9	4	5	7	5	9	3	8	5	9	3	9	7	5	7	2	9	10	4	10	4	8	6	1	8	6	3
BA20191111gabors0002_V4_49_Stim1_Stim3	single	11	9	4	5	11	8	11	9	5	8	5	11	4	7	6	7	6	5	10	6	5	9	4	5	7	5	9	3	8	5	9	3	9	7	5	7	2	9	10	4	10	4	8	6	1	8	6	3
BA20191111gabors0002_V4_49_Stim2_Stim3	single	10	15	16	14	16	12	11	11	17	19	14	14	13	11	13	12	13	10	10	11	15	14	9	21	10	16	7	14	15	14	8	11	10	21	12	13	19	8	21	10	13	12	13	12	8	6	9	10
BA20191111gabors0002_V4_5_Stim1_Stim2	single	63	62	70	72	71	60	58	50	57	75	58	56	62	57	57	51	57	67	59	64	68	67	55	59	64	64	54	47	61	52	57	63	85	62	52	70	56	61	65	60	65	54	61	67	66	64	57	69
BA20191111gabors0002_V4_50_Stim1_Stim2	single	4	9	8	10	12	8	7	5	5	9	4	7	7	3	7	9	6	5	6	4	9	7	6	4	6	3	4	4	7	5	4	4	12	8	7	6	6	6	3	10	6	3	9	8	5	9	5	6
BA20191111gabors0002_V4_50_Stim2_Stim3	single	11	6	6	9	4	10	15	10	12	5	10	7	15	8	10	11	8	11	8	8	12	9	11	10	8	16	8	10	14	10	8	14	7	7	13	16	13	17	12	9	8	17	15	15	10	11	7	12
BA20191111gabors0002_V4_51_Stim1_Stim2	intermediate	1	2	0	2	1	1	4	1	3	3	2	0	3	1	3	2	1	3	0	3	2	1	1	2	0	1	2	0	1	2	2	1	3	2	3	1	1	0	0	2	2	1	2	1	1	1	1	2
BA20191111gabors0002_V4_51_Stim1_Stim3	intermediate	1	2	0	2	1	1	4	1	3	3	2	0	3	1	3	2	1	3	0	3	2	1	1	2	0	1	2	0	1	2	2	1	3	2	3	1	1	0	0	2	2	1	2	1	1	1	1	2
BA20191111gabors0002_V4_53_Stim1_Stim2	intermediate	0	0	4	2	0	4	3	2	0	0	2	0	0	1	1	3	0	0	0	0	2	0	1	0	0	0	1	1	NaN	1	1	3	3	0	1	2	1	0	2	0	1	0	2	1	1	1	1	2
BA20191111gabors0002_V4_53_Stim2_Stim3	intermediate	2	4	0	3	3	4	0	5	1	2	2	3	3	2	3	3	0	3	5	2	0	1	1	2	1	2	1	0	2	1	1	4	0	0	3	0	3	2	0	6	4	2	7	2	2	3	3	3
BA20191111gabors0002_V4_54_Stim1_Stim2	single	13	8	11	17	24	18	9	20	13	16	10	23	11	14	8	17	15	10	15	18	14	8	14	13	10	15	18	16	16	12	18	8	25	6	15	14	8	18	11	13	16	14	13	14	16	15	12	13
BA20191111gabors0002_V4_54_Stim2_Stim3	single	14	12	10	16	19	12	15	8	14	10	10	12	11	7	15	12	14	16	14	14	15	12	8	9	6	9	8	10	8	10	11	7	11	15	13	15	9	12	10	19	6	16	13	17	10	13	11	14
BA20191111gabors0002_V4_58_Stim2_Stim3	intermediate	0	1	1	1	2	0	2	1	0	3	2	0	0	2	2	1	1	1	1	0	1	1	1	2	0	2	1	2	1	0	1	2	0	1	3	1	0	2	1	1	1	2	0	1	1	0	0	0
BA20191111gabors0002_V4_59_Stim1_Stim3	single	22	22	16	25	17	16	18	16	21	22	15	24	21	10	21	27	17	17	17	20	21	18	16	20	19	15	10	21	21	20	15	20	28	22	19	30	21	20	25	18	21	21	20	23	25	23	24	28
BA20191111gabors0002_V4_61_Stim1_Stim3	intermediate	1	0	0	1	0	0	0	2	0	0	0	1	0	1	1	1	0	0	0	0	0	1	0	0	1	0	1	0	0	0	0	0	0	0	1	0	0	0	0	0	1	0	1	0	0	0	1	0
BA20191111gabors0002_V4_62_Stim1_Stim2	intermediate	23	23	25	36	22	29	26	29	26	31	28	30	22	28	28	24	26	23	29	30	28	48	16	32	21	31	17	21	41	25	29	31	42	31	31	43	17	30	32	32	32	25	41	39	36	31	32	18
BA20191111gabors0002_V4_63_Stim1_Stim2	intermediate	0	0	0	0	0	0	0	1	1	0	0	0	0	0	0	0	0	1	0	0	0	0	0	0	0	0	0	0	0	1	1	0	0	0	0	0	0	1	0	1	1	1	1	0	0	0	0	0
BA20191111gabors0002_V4_64_Stim1_Stim2	single	21	26	24	35	24	20	28	24	27	21	28	28	27	21	27	29	18	26	15	25	22	32	14	25	22	22	21	18	30	35	29	27	30	26	24	41	22	28	30	34	24	22	31	28	39	26	32	24
BA20191111gabors0003_V4_1_Stim2_Stim3	single	57	37	34	27	36	39	30	37	36	40	41	31	42	51	35	40	37	38	37	39	40	30	34	45	33	44	40	43	53	40	35	48	48	41	46	49	40	36	31	46	31	34	29	29	28	42	31	59
BA20191111gabors0003_V4_2_Stim1_Stim2	intermediate	0	0	0	0	0	0	0	1	2	0	0	1	2	0	0	0	2	0	0	0	0	1	0	0	0	0	1	0	1	1	2	1	0	1	0	0	0	1	1	1	0	1	0	1	2	0	1	0
BA20191111gabors0003_V4_2_Stim1_Stim3	intermediate	0	0	0	0	0	0	0	1	2	0	0	1	2	0	0	0	2	0	0	0	0	1	0	0	0	0	1	0	1	1	2	1	0	1	0	0	0	1	1	1	0	1	0	1	2	0	1	0
BA20191111gabors0003_V4_3_Stim1_Stim3	single	20	24	28	16	19	23	14	22	22	22	19	22	17	21	24	18	22	26	20	22	23	27	20	23	18	17	14	26	12	23	24	20	17	20	24	20	16	27	22	16	18	16	20	23	13	33	12	27
BA20191111gabors0003_V4_3_Stim2_Stim3	single	NaN	19	27	14	19	14	15	13	10	22	16	16	19	22	22	13	16	28	17	15	18	20	12	17	17	17	22	20	25	20	13	18	26	24	16	18	17	20	25	16	18	25	12	21	15	16	15	19
BA20191111gabors0003_V4_41_Stim2_Stim3	mixture	3	2	0	4	2	0	6	2	2	4	4	3	1	1	2	2	2	3	3	2	4	3	2	1	5	3	0	3	2	3	2	2	4	5	1	1	0	6	1	4	1	2	4	2	6	4	5	3
BA20191111gabors0003_V4_46_Stim2_Stim3	mixture	3	0	0	0	0	1	0	0	2	0	1	0	0	0	1	1	1	0	1	1	0	0	0	0	0	1	0	0	0	2	0	0	1	1	0	0	1	1	0	1	0	0	1	1	0	0	0	3
BA20191111gabors0003_V4_51_Stim1_Stim3	outside	12	13	11	10	7	14	6	8	8	11	18	9	12	7	12	10	11	15	8	11	14	14	8	9	14	13	18	17	5	11	10	10	13	13	9	6	7	8	13	6	7	6	12	9	11	12	6	5
BA20191111gabors0003_V4_52_Stim1_Stim2	single	5	5	12	9	6	14	5	7	3	3	7	11	10	10	3	12	7	10	7	11	7	7	9	7	13	8	4	13	9	7	8	7	3	9	13	11	8	4	2	4	7	7	10	8	3	10	5	12
BA20191111gabors0003_V4_52_Stim2_Stim3	single	22	13	15	9	11	4	15	6	9	12	6	11	7	11	9	10	9	5	9	14	8	11	11	12	10	20	8	17	13	11	11	10	12	11	7	15	13	6	6	17	14	10	9	7	15	13	11	15
BA20191111gabors0003_V4_53_Stim1_Stim2	single	0	1	2	1	0	1	1	2	0	0	0	1	1	0	1	0	0	1	1	0	1	2	0	0	0	0	1	0	0	0	1	NaN	0	1	1	2	0	0	1	0	1	2	3	0	1	1	2	1
BA20191111gabors0003_V4_53_Stim2_Stim3	single	NaN	1	2	1	0	2	0	3	3	1	2	2	3	3	1	1	3	0	0	5	1	1	1	3	4	1	1	3	3	0	3	3	1	2	0	3	3	2	0	2	3	2	4	1	0	2	3	0
BA20191111gabors0003_V4_54_Stim1_Stim3	single	34	23	29	26	35	26	29	20	36	25	29	24	35	34	27	19	36	24	25	25	36	33	38	15	36	16	23	45	33	34	21	32	18	19	38	27	36	34	21	29	45	29	35	19	22	23	22	39
BA20191111gabors0003_V4_54_Stim2_Stim3	single	40	41	28	36	32	22	28	42	31	35	29	28	27	28	22	31	35	29	26	14	32	29	36	23	24	23	28	24	36	28	23	36	35	34	33	33	34	37	34	30	29	38	34	37	22	24	25	27
BA20191111gabors0003_V4_55_Stim1_Stim2	mixture	0	0	0	1	0	0	0	0	0	0	0	0	0	0	0	0	0	0	0	0	0	0	0	0	0	0	0	0	0	1	0	0	0	0	0	1	1	0	0	0	NaN	0	0	0	0	0	0	0
BA20191111gabors0003_V4_55_Stim2_Stim3	mixture	2	0	2	0	0	1	1	1	1	1	0	0	0	1	0	1	1	0	1	1	0	1	1	1	0	0	0	0	NaN	2	0	0	0	0	0	0	0	1	0	0	0	1	0	1	2	0	2	0
BA20191111gabors0003_V4_56_Stim1_Stim2	single	10	14	9	9	12	17	9	6	9	7	16	15	26	15	14	18	14	9	13	15	17	9	15	12	19	16	10	21	18	19	5	15	10	10	10	19	10	16	15	15	10	13	12	15	18	21	7	NaN
BA20191111gabors0003_V4_56_Stim1_Stim3	single	10	14	9	9	12	17	9	6	9	7	16	15	26	15	14	18	14	9	13	15	17	9	15	12	19	16	10	21	18	19	5	15	10	10	10	19	10	16	15	15	10	13	12	15	18	21	7	NaN
BA20191111gabors0003_V4_58_Stim2_Stim3	mixture	0	6	6	4	2	7	1	12	12	3	4	5	6	5	4	10	NaN	3	3	5	5	4	2	0	7	4	3	5	6	2	5	6	2	5	8	2	4	12	2	6	2	4	5	0	9	4	6	6
BA20191111gabors0003_V4_6_Stim1_Stim2	intermediate	0	0	1	0	0	0	0	0	0	1	0	0	0	0	0	0	0	2	0	0	0	0	1	2	1	NaN	0	0	0	1	0	0	0	0	0	1	0	0	0	0	0	0	0	0	1	0	0	0
BA20191111gabors0003_V4_62_Stim1_Stim3	single	26	29	28	22	24	29	24	29	25	23	29	26	21	20	28	28	27	26	32	25	21	22	21	25	35	27	26	30	17	25	28	26	22	28	24	23	17	23	18	24	35	30	23	26	24	31	25	31
BA20191111gabors0003_V4_63_Stim1_Stim2	mixture	0	1	0	0	2	0	1	0	1	0	0	NaN	0	1	1	1	0	0	0	1	0	0	0	1	0	0	0	NaN	0	1	1	0	0	1	0	0	2	2	0	1	0	0	0	0	1	0	0	0
BA20191111gabors0003_V4_64_Stim1_Stim2	intermediate	31	35	23	22	25	36	34	26	40	31	36	25	28	26	27	19	29	36	31	38	22	41	31	25	32	28	30	40	22	29	32	29	25	31	33	33	25	43	27	19	28	43	28	26	26	34	21	39
BA20191111gabors0003_V4_64_Stim1_Stim3	intermediate	31	35	23	22	25	36	34	26	40	31	36	25	28	26	27	19	29	36	31	38	22	41	31	25	32	28	30	40	22	29	32	29	25	31	33	33	25	43	27	19	28	43	28	26	26	34	21	39
BA20191111gabors0003_V4_64_Stim2_Stim3	intermediate	59	46	41	43	39	39	43	36	49	44	44	37	44	49	41	34	46	36	44	51	39	44	46	42	36	44	46	52	50	39	47	41	50	46	39	43	40	42	41	44	44	58	31	44	38	45	36	46
BA20191111gabors0003_V4_66_Stim2_Stim3	single	58	40	41	48	38	31	37	28	43	32	42	43	30	45	49	35	37	37	29	37	33	45	50	35	37	36	44	41	40	41	44	42	41	30	35	42	38	34	39	44	37	56	26	40	33	45	36	51
BA20191111gabors0003_V4_68_Stim1_Stim2	mixture	23	3	3	14	26	6	7	16	13	18	7	15	7	6	17	24	18	22	17	6	13	8	8	9	20	28	16	8	26	25	19	21	8	20	11	11	9	19	7	15	13	16	17	4	12	11	9	10
BA20191111gabors0003_V4_7_Stim1_Stim2	outside	12	10	15	16	12	13	8	17	15	16	10	13	10	12	15	10	11	17	15	16	19	14	14	12	13	19	8	21	14	16	19	20	11	13	24	11	10	18	13	12	10	18	13	14	13	16	9	16
BA20191111gabors0003_V4_7_Stim1_Stim3	outside	12	10	15	16	12	13	8	17	15	16	10	13	10	12	15	10	11	17	15	16	19	14	14	12	13	19	8	21	14	16	19	20	11	13	24	11	10	18	13	12	10	18	13	14	13	16	9	16
BA20191111gabors0003_V4_7_Stim2_Stim3	outside	17	8	12	8	10	9	9	10	8	12	6	8	8	11	11	7	5	6	5	10	8	14	5	8	2	17	13	11	10	13	5	6	8	8	9	8	18	9	15	6	11	12	7	15	7	4	8	6
BA20191111gabors0003_V4_70_Stim1_Stim2	outside	30	38	34	19	25	33	27	30	24	30	26	22	27	17	34	35	32	28	31	30	24	29	32	25	38	32	33	50	28	28	35	39	30	38	42	30	39	31	39	24	32	39	20	36	32	43	28	40
BA20191111gabors0003_V4_70_Stim1_Stim3	outside	30	38	34	19	25	33	27	30	24	30	26	22	27	17	34	35	32	28	31	30	24	29	32	25	38	32	33	50	28	28	35	39	30	38	42	30	39	31	39	24	32	39	20	36	32	43	28	40
BA20191111gabors0003_V4_71_Stim1_Stim2	single	1	1	1	0	2	0	0	0	0	2	1	2	2	3	0	0	2	0	0	0	3	0	2	1	0	3	2	2	1	0	1	1	1	0	1	0	1	2	0	2	1	0	1	0	2	1	0	0
BA20191111gabors0003_V4_71_Stim1_Stim3	single	1	1	1	0	2	0	0	0	0	2	1	2	2	3	0	0	2	0	0	0	3	0	2	1	0	3	2	2	1	0	1	1	1	0	1	0	1	2	0	2	1	0	1	0	2	1	0	0
BA20191112gabors0001_V4_1_Stim2_Stim3	intermediate	42	39	34	24	26	25	35	29	31	28	35	36	40	25	28	32	23	30	29	33	34	28	32	29	43	31	34	33	43	40	30	32	33	32	23	22	32	27	29	31	46	40	25	41	33	29	21	20
BA20191112gabors0001_V4_2_Stim1_Stim3	intermediate	0	0	0	0	0	0	1	0	1	0	0	0	0	0	0	0	0	0	0	0	0	0	0	0	0	0	0	0	1	1	0	0	0	0	0	0	0	0	0	0	0	0	1	1	1	0	0	0
BA20191112gabors0001_V4_20_Stim1_Stim3	mixture	0	2	0	2	1	0	0	1	0	0	0	1	0	0	0	1	NaN	0	0	0	0	0	0	2	0	0	0	0	0	0	0	0	1	0	0	0	0	0	0	0	0	0	NaN	1	0	0	0	NaN
BA20191112gabors0001_V4_3_Stim1_Stim3	intermediate	26	27	27	20	26	30	14	20	20	31	17	32	16	23	22	19	26	13	24	27	15	21	24	20	23	28	14	18	29	25	50	19	24	16	21	25	24	20	23	24	22	17	33	19	24	26	25	29
BA20191112gabors0001_V4_3_Stim2_Stim3	intermediate	35	25	26	27	19	16	20	25	24	21	18	22	27	37	21	21	27	17	21	24	27	27	26	19	26	25	20	23	25	28	26	16	27	23	18	18	26	18	25	23	32	21	19	26	20	24	23	20
BA20191112gabors0001_V4_38_Stim1_Stim2	single	21	20	14	11	22	8	9	13	14	17	15	20	15	11	12	16	16	17	19	23	17	12	8	7	14	17	17	12	24	17	13	14	14	5	17	12	13	18	9	16	11	12	18	17	16	15	13	11
BA20191112gabors0001_V4_38_Stim1_Stim3	single	21	20	14	11	22	8	9	13	14	17	15	20	15	11	12	16	16	17	19	23	17	12	8	7	14	17	17	12	24	17	13	14	14	5	17	12	13	18	9	16	11	12	18	17	16	15	13	11
BA20191112gabors0001_V4_41_Stim1_Stim3	single	41	32	31	29	35	28	33	33	27	27	28	38	25	25	31	36	39	37	31	38	35	22	26	41	41	25	33	27	38	33	35	31	26	27	19	29	40	31	34	38	29	26	40	33	39	29	30	32
BA20191112gabors0001_V4_41_Stim2_Stim3	single	43	31	27	33	25	27	27	32	35	30	18	28	36	32	30	39	30	28	27	32	35	37	35	34	34	30	31	30	38	33	26	39	35	36	38	25	28	31	30	30	36	NaN	37	30	32	37	28	33
BA20191112gabors0001_V4_42_Stim1_Stim3	intermediate	4	1	0	2	0	2	0	1	0	2	3	2	0	4	2	1	2	0	5	0	2	3	1	0	3	3	3	1	4	2	1	4	2	1	4	3	4	2	4	2	2	1	4	2	1	1	4	3
BA20191112gabors0001_V4_42_Stim2_Stim3	intermediate	6	5	1	2	6	1	5	3	2	3	1	3	2	7	3	4	2	4	4	2	6	4	2	1	3	3	3	1	0	0	5	0	4	4	0	0	1	3	3	2	4	1	3	3	2	3	2	1
BA20191112gabors0001_V4_44_Stim1_Stim2	mixture	11	6	8	14	6	4	11	10	2	12	22	6	7	9	13	11	7	10	6	10	8	10	11	15	6	9	13	5	14	10	9	14	6	13	4	14	21	11	8	7	9	7	9	8	10	10	7	9
BA20191112gabors0001_V4_44_Stim1_Stim3	mixture	11	6	8	14	6	4	11	10	2	12	22	6	7	9	13	11	7	10	6	10	8	10	11	15	6	9	13	5	14	10	9	14	6	13	4	14	21	11	8	7	9	7	9	8	10	10	7	9
BA20191112gabors0001_V4_44_Stim2_Stim3	mixture	13	7	13	10	12	6	5	7	7	11	11	12	6	14	10	12	8	7	8	9	12	8	9	4	6	6	7	7	10	7	8	5	8	10	8	7	8	9	12	8	9	8	14	5	8	10	6	5
BA20191112gabors0001_V4_45_Stim1_Stim2	intermediate	0	0	0	0	0	0	0	0	0	0	0	0	0	0	0	0	0	0	0	0	0	0	0	1	0	0	0	0	0	0	0	1	0	0	0	0	0	0	0	0	0	0	0	1	0	0	1	0
BA20191112gabors0001_V4_45_Stim1_Stim3	intermediate	0	0	0	0	0	0	0	0	0	0	0	0	0	0	0	0	0	0	0	0	0	0	0	1	0	0	0	0	0	0	0	1	0	0	0	0	0	0	0	0	0	0	0	1	0	0	1	0
BA20191112gabors0001_V4_46_Stim2_Stim3	intermediate	59	44	42	36	28	32	21	36	25	26	26	40	43	36	34	37	40	29	31	31	28	43	25	31	39	35	25	33	38	37	32	42	34	34	34	35	40	29	45	31	34	47	37	36	36	30	31	28
BA20191112gabors0001_V4_47_Stim1_Stim2	single	0	0	0	1	0	0	0	1	0	0	1	0	0	1	0	0	0	0	0	0	0	0	0	0	1	1	0	0	0	1	0	0	0	0	0	0	2	0	0	0	0	1	0	0	0	0	1	0
BA20191112gabors0001_V4_47_Stim1_Stim3	single	0	0	0	1	0	0	0	1	0	0	1	0	0	1	0	0	0	0	0	0	0	0	0	0	1	1	0	0	0	1	0	0	0	0	0	0	2	0	0	0	0	1	0	0	0	0	1	0
BA20191112gabors0001_V4_47_Stim2_Stim3	single	NaN	0	0	0	1	0	1	0	0	0	0	0	0	0	1	0	1	0	0	0	0	0	0	0	0	0	0	1	0	0	1	0	0	0	0	0	0	0	0	0	0	0	0	0	1	0	1	0
BA20191112gabors0001_V4_48_Stim1_Stim3	intermediate	20	20	16	10	12	10	9	10	18	8	7	13	12	11	12	14	11	17	18	10	21	15	14	9	24	18	18	11	24	14	7	12	11	12	14	8	19	12	13	18	17	15	11	15	17	15	14	14
BA20191112gabors0001_V4_48_Stim2_Stim3	intermediate	14	10	13	21	17	15	16	9	26	8	9	15	4	8	6	19	14	21	14	9	20	13	22	17	9	16	9	14	16	5	8	19	13	7	14	17	15	8	19	14	20	10	27	11	9	9	10	15
BA20191112gabors0001_V4_5_Stim1_Stim3	intermediate	31	28	24	18	27	26	23	33	26	26	17	27	27	28	23	27	28	19	18	31	25	28	18	31	26	23	24	23	27	26	22	20	21	19	25	29	29	25	18	29	22	26	30	28	24	21	17	27
BA20191112gabors0001_V4_5_Stim2_Stim3	intermediate	NaN	31	34	28	27	23	28	25	26	22	27	34	33	25	18	34	33	22	24	24	32	20	28	33	32	20	23	23	27	26	17	23	22	28	28	25	24	24	29	23	30	23	25	26	31	25	24	20
BA20191112gabors0001_V4_52_Stim1_Stim3	single	6	7	11	8	5	10	7	5	11	9	8	12	10	6	14	10	8	15	14	13	14	10	6	7	11	9	9	5	10	11	2	11	6	9	8	7	9	8	12	6	9	5	8	11	5	9	13	11
BA20191112gabors0001_V4_52_Stim2_Stim3	single	7	7	8	4	6	9	5	9	13	10	7	16	14	8	11	10	10	12	4	6	12	10	7	5	15	14	8	13	13	8	12	12	13	7	11	4	7	10	13	12	9	12	13	10	5	9	4	5
BA20191112gabors0001_V4_54_Stim1_Stim2	intermediate	1	4	2	2	3	3	2	3	3	0	0	2	3	7	0	0	0	4	3	5	6	3	1	3	2	1	1	4	5	1	2	2	2	4	4	4	2	0	1	3	3	4	1	5	3	3	2	5
BA20191112gabors0001_V4_54_Stim1_Stim3	intermediate	1	4	2	2	3	3	2	3	3	0	0	2	3	7	0	0	0	4	3	5	6	3	1	3	2	1	1	4	5	1	2	2	2	4	4	4	2	0	1	3	3	4	1	5	3	3	2	5
BA20191112gabors0001_V4_54_Stim2_Stim3	intermediate	5	4	3	2	4	8	4	4	1	5	1	2	4	1	3	5	4	5	4	2	3	6	2	6	4	2	5	4	2	4	0	5	8	7	3	3	8	3	6	4	4	5	3	3	6	5	3	3
BA20191112gabors0001_V4_55_Stim1_Stim2	single	56	32	36	23	33	34	21	25	21	42	31	36	31	30	37	43	37	39	31	34	33	28	33	26	35	35	34	47	31	26	29	28	24	23	38	32	30	31	37	34	33	28	34	28	38	29	36	38
BA20191112gabors0001_V4_56_Stim1_Stim2	single	0	0	0	0	0	0	3	0	0	0	2	0	1	0	1	0	1	1	0	0	1	0	1	2	0	1	1	1	0	0	1	0	2	0	1	1	0	0	0	1	0	0	0	0	1	0	1	0
BA20191112gabors0001_V4_56_Stim1_Stim3	single	0	0	0	0	0	0	3	0	0	0	2	0	1	0	1	0	1	1	0	0	1	0	1	2	0	1	1	1	0	0	1	0	2	0	1	1	0	0	0	1	0	0	0	0	1	0	1	0
BA20191112gabors0001_V4_57_Stim2_Stim3	mixture	9	14	11	14	18	13	10	13	8	14	9	4	15	7	10	6	11	12	11	7	13	8	9	7	11	9	10	12	11	6	12	11	9	10	11	10	6	13	8	6	9	10	8	7	14	8	6	12
BA20191112gabors0001_V4_62_Stim1_Stim2	single	30	29	19	18	23	24	24	31	21	20	19	26	18	21	19	24	17	18	16	17	29	18	12	24	23	18	18	17	27	17	13	22	19	12	23	24	28	26	21	22	24	20	27	23	24	11	16	26
BA20191112gabors0001_V4_62_Stim1_Stim3	single	30	29	19	18	23	24	24	31	21	20	19	26	18	21	19	24	17	18	16	17	29	18	12	24	23	18	18	17	27	17	13	22	19	12	23	24	28	26	21	22	24	20	27	23	24	11	16	26
BA20191112gabors0001_V4_62_Stim2_Stim3	single	37	25	38	33	22	25	36	35	26	30	24	26	29	29	28	29	25	21	31	28	28	25	32	30	27	23	31	30	27	23	23	21	26	28	21	22	27	24	26	26	20	26	22	25	32	16	30	26
BA20191112gabors0001_V4_64_Stim1_Stim2	single	31	23	26	25	34	30	35	23	33	26	22	32	23	29	23	25	33	36	32	19	28	22	22	34	22	22	21	22	24	24	29	32	23	17	24	25	30	16	24	32	29	18	33	35	32	25	23	21
BA20191112gabors0001_V4_64_Stim2_Stim3	single	65	61	51	49	39	40	42	45	41	45	43	38	46	45	55	50	44	49	50	41	47	50	47	48	59	37	39	54	53	50	48	49	42	41	44	40	47	43	55	38	36	37	45	48	50	31	36	41
BA20191112gabors0001_V4_66_Stim1_Stim3	single	57	49	42	35	45	38	51	47	46	54	32	51	44	55	38	39	42	52	42	44	47	36	31	51	50	42	45	40	56	48	40	47	46	27	44	56	39	37	41	53	53	43	43	51	36	43	46	45
BA20191112gabors0001_V4_66_Stim2_Stim3	single	56	44	48	50	42	45	46	44	48	43	35	39	45	46	43	39	40	49	46	48	56	59	42	37	43	48	35	28	44	44	42	52	53	36	49	31	41	41	48	45	47	44	47	53	55	38	35	38
BA20191112gabors0002_V4_1_Stim2_Stim3	single	22	17	14	10	21	14	9	4	18	10	12	13	15	32	25	11	21	21	19	27	11	14	26	15	NaN	22	23	22	13	20	13	19	14	10	9	20	9	13	14	9	15	21	14	10	10	10	14	13
BA20191112gabors0002_V4_10_Stim1_Stim2	single	3	3	5	3	NaN	3	2	7	1	6	3	4	1	9	3	7	8	2	7	NaN	7	6	3	10	3	3	7	1	4	3	2	0	1	5	2	4	4	1	2	3	1	5	4	3	2	2	6	5
BA20191112gabors0002_V4_10_Stim2_Stim3	single	18	16	10	12	9	10	12	14	17	10	10	9	12	13	5	8	13	7	9	2	11	16	9	12	16	11	8	11	9	8	12	8	13	12	8	16	6	12	5	8	10	9	9	16	10	9	9	8
BA20191112gabors0002_V4_13_Stim1_Stim2	single	12	9	7	4	NaN	7	8	5	13	8	6	14	15	6	11	10	19	10	10	NaN	9	11	12	12	6	8	5	9	9	11	9	9	7	15	10	6	7	3	7	7	8	9	11	7	7	7	6	4
BA20191112gabors0002_V4_16_Stim1_Stim2	outside	30	17	13	16	30	14	16	12	15	10	17	13	26	22	13	16	15	11	20	30	16	13	11	19	8	10	8	16	12	17	12	11	14	NaN	13	9	14	14	12	21	13	13	8	7	14	12	11	13
BA20191112gabors0002_V4_16_Stim2_Stim3	outside	NaN	26	20	25	17	18	29	21	25	17	22	15	33	23	26	21	18	19	18	22	22	27	20	20	23	16	16	20	23	29	14	16	26	16	23	24	14	22	21	17	18	20	23	16	13	24	21	20
BA20191112gabors0002_V4_20_Stim1_Stim3	single	0	0	3	0	0	2	1	0	1	0	0	1	0	0	1	0	1	0	0	0	0	0	1	1	0	0	3	0	1	2	1	0	0	0	NaN	0	1	0	1	1	0	0	1	1	0	2	2	0
BA20191112gabors0002_V4_20_Stim2_Stim3	single	3	2	0	1	1	3	0	0	0	1	0	1	2	0	2	1	2	0	1	2	1	0	1	0	1	0	0	0	1	2	1	1	1	0	3	2	0	1	1	1	0	1	1	0	2	1	NaN	0
BA20191112gabors0002_V4_23_Stim1_Stim2	single	5	5	8	4	NaN	5	3	7	7	2	5	4	6	6	7	6	7	2	9	NaN	2	3	6	10	6	5	2	7	7	3	4	4	7	10	5	4	6	2	2	5	4	3	3	2	5	2	3	3
BA20191112gabors0002_V4_23_Stim2_Stim3	single	21	17	11	12	12	12	11	17	13	15	13	11	14	23	21	9	9	13	9	12	15	17	11	13	19	18	13	11	7	20	14	12	12	13	12	17	12	18	9	8	13	9	15	7	10	12	12	8
BA20191112gabors0002_V4_25_Stim1_Stim2	mixture	14	8	5	8	NaN	4	2	6	8	4	3	6	12	7	6	6	9	5	8	NaN	7	8	6	12	10	7	1	6	11	5	2	10	6	15	9	4	10	7	9	6	9	7	5	2	9	4	5	11
BA20191112gabors0002_V4_25_Stim2_Stim3	mixture	21	24	24	23	21	25	25	19	19	11	15	11	16	20	21	18	25	16	11	16	26	23	24	17	23	25	15	25	18	21	14	21	25	18	19	20	24	26	15	23	18	19	17	19	8	20	16	20
BA20191112gabors0002_V4_28_Stim1_Stim2	mixture	12	4	10	9	26	10	9	12	7	6	9	7	15	11	3	8	12	8	19	NaN	10	5	7	7	11	5	9	7	10	6	8	8	6	15	6	13	13	4	5	9	9	11	5	5	11	5	8	9
BA20191112gabors0002_V4_28_Stim2_Stim3	mixture	29	24	23	25	26	30	22	24	20	21	28	12	28	30	19	25	23	24	24	18	26	22	22	14	27	23	22	28	26	23	23	14	27	25	23	23	24	22	21	19	26	25	25	19	19	20	18	16
BA20191112gabors0002_V4_30_Stim1_Stim2	single	16	6	7	5	NaN	8	10	8	6	8	3	6	9	9	7	11	19	5	5	NaN	11	12	7	7	10	9	5	7	9	10	8	4	11	16	9	6	12	4	8	8	5	8	10	1	13	6	4	13
BA20191112gabors0002_V4_30_Stim2_Stim3	single	18	21	18	23	14	17	20	20	17	12	12	6	18	15	16	17	19	19	18	12	15	24	17	11	25	16	16	11	9	11	10	15	20	16	13	17	13	14	7	15	18	13	17	18	14	9	10	9
BA20191112gabors0002_V4_32_Stim1_Stim2	mixture	16	10	9	7	NaN	7	13	5	9	8	5	14	14	10	12	4	12	8	14	NaN	8	12	9	13	9	10	8	13	8	15	3	4	5	17	3	7	10	7	7	12	10	8	7	8	12	8	8	11
BA20191112gabors0002_V4_32_Stim2_Stim3	mixture	35	35	21	35	28	22	26	29	31	23	17	20	38	29	27	32	22	32	21	18	25	25	32	23	42	13	27	26	15	23	24	19	28	34	27	26	16	22	19	30	27	28	31	19	21	18	16	24
BA20191112gabors0002_V4_34_Stim1_Stim2	outside	16	19	8	6	NaN	13	6	11	14	8	13	13	12	14	10	11	17	2	9	NaN	14	10	6	9	13	7	11	12	11	9	14	6	18	18	5	10	15	8	7	18	9	12	15	5	15	9	5	10
BA20191112gabors0002_V4_34_Stim2_Stim3	outside	22	24	11	15	18	19	21	18	17	18	13	12	13	15	22	14	15	20	16	12	13	25	11	21	18	13	8	6	13	23	12	17	22	14	14	21	12	19	12	17	19	16	18	12	15	11	13	13
BA20191112gabors0002_V4_42_Stim1_Stim3	mixture	1	0	2	0	NaN	1	0	0	0	0	0	0	1	0	0	1	3	1	0	NaN	2	0	1	0	0	1	1	1	0	2	0	1	0	3	0	2	1	1	1	0	0	0	0	0	2	0	0	0
BA20191112gabors0002_V4_5_Stim1_Stim2	mixture	14	13	17	17	NaN	27	13	14	16	17	21	14	13	13	16	14	26	10	24	NaN	21	16	10	15	17	19	21	9	15	21	21	18	24	21	14	24	14	14	15	13	9	14	15	12	14	14	17	21
BA20191112gabors0002_V4_54_Stim1_Stim3	single	0	1	1	1	1	0	0	0	1	0	1	0	0	2	0	0	0	0	0	NaN	0	0	0	1	0	0	0	0	0	0	0	0	1	1	0	0	0	0	1	1	0	1	2	0	1	1	0	0
BA20191112gabors0002_V4_54_Stim2_Stim3	single	0	1	0	1	1	0	0	1	2	1	1	1	2	1	0	0	0	0	0	0	0	0	NaN	0	2	0	1	0	1	0	0	1	0	1	1	0	2	0	0	1	0	0	1	0	0	2	0	0
BA20191112gabors0002_V4_68_Stim1_Stim3	mixture	67	58	51	63	65	76	58	61	69	59	59	82	53	65	75	61	69	47	70	68	63	63	62	69	63	66	60	66	64	65	72	57	69	76	62	61	77	63	52	71	67	68	65	59	69	70	64	59
BA20191112gabors0002_V4_69_Stim1_Stim2	single	2	1	4	1	NaN	2	3	2	3	2	1	2	1	1	3	2	2	1	4	3	2	3	2	4	2	1	2	1	0	3	3	0	2	2	2	3	1	1	0	1	5	1	1	1	5	3	0	1
BA20191112gabors0002_V4_8_Stim2_Stim3	intermediate	32	31	30	24	30	22	23	27	21	19	23	20	16	22	27	26	24	23	20	18	33	23	22	28	25	19	18	25	20	24	26	27	30	12	28	18	21	21	24	26	26	23	20	28	16	27	14	20
BA20191118image0001_V4_1_Stim2_Stim3	single	36	26	37	33	34	26	37	25	26	38	42	34	32	46	40	33	33	47	27	50	32	25	37	36	29	47	39	36	39	40	43	43	50	42	43	44	35	33	42	45	36	31	41	44	32	35	32	40
BA20191118image0001_V4_2_Stim1_Stim3	single	0	1	2	0	0	0	1	1	0	1	1	1	1	0	0	1	1	2	0	0	1	1	0	3	2	0	2	0	1	1	0	1	1	0	NaN	0	1	1	2	0	0	1	2	2	1	0	0	0
BA20191118image0001_V4_3_Stim1_Stim2	intermediate	25	17	20	30	28	23	NaN	29	16	11	19	26	20	23	25	26	22	14	24	23	32	25	19	24	27	18	21	22	14	12	22	18	22	15	23	16	14	28	15	20	29	15	15	20	37	18	17	16
BA20191118image0001_V4_3_Stim2_Stim3	intermediate	39	26	36	30	40	32	36	33	34	30	35	35	27	31	30	36	30	29	25	44	38	38	31	39	34	35	27	30	37	43	34	28	31	33	43	31	36	48	26	27	30	34	34	37	34	37	29	39
BA20191118image0001_V4_34_Stim1_Stim2	intermediate	0	NaN	0	0	0	0	0	0	0	0	1	0	0	0	0	0	1	0	0	0	0	0	0	0	0	0	0	0	0	0	0	0	0	0	0	0	0	0	0	0	0	0	0	0	0	0	0	0
BA20191118image0001_V4_34_Stim2_Stim3	intermediate	0	0	1	0	0	1	0	0	0	0	0	0	NaN	1	1	0	0	0	0	0	0	0	1	0	0	1	0	0	1	2	0	0	0	0	0	1	1	0	2	1	1	1	0	0	0	0	1	0
BA20191118image0001_V4_35_Stim1_Stim2	single	1	0	1	1	1	2	0	1	1	0	1	0	0	2	0	0	0	0	0	0	1	1	1	1	0	2	0	0	0	0	NaN	0	1	0	0	0	0	0	0	1	0	0	1	1	1	1	1	0
BA20191118image0001_V4_37_Stim1_Stim2	intermediate	26	26	35	26	33	24	33	38	33	32	30	28	26	25	35	14	32	30	34	25	32	31	27	33	31	23	17	16	29	25	28	31	28	29	31	32	16	29	25	24	14	35	34	25	34	23	31	27
BA20191118image0001_V4_37_Stim1_Stim3	intermediate	26	26	35	26	33	24	33	38	33	32	30	28	26	25	35	14	32	30	34	25	32	31	27	33	31	23	17	16	29	25	28	31	28	29	31	32	16	29	25	24	14	35	34	25	34	23	31	27
BA20191118image0001_V4_38_Stim1_Stim2	single	1	0	1	1	0	1	0	0	0	1	1	1	1	3	0	1	1	0	2	0	2	1	0	1	1	0	0	2	2	0	1	1	1	2	2	0	0	0	1	1	0	NaN	1	0	2	0	0	1
BA20191118image0001_V4_38_Stim1_Stim3	single	1	0	1	1	0	1	0	0	0	1	1	1	1	3	0	1	1	0	2	0	2	1	0	1	1	0	0	2	2	0	1	1	1	2	2	0	0	0	1	1	0	NaN	1	0	2	0	0	1
BA20191118image0001_V4_45_Stim2_Stim3	single	21	29	25	17	25	19	26	23	16	20	25	23	25	26	16	27	18	23	17	26	34	25	32	23	23	30	23	20	29	25	27	21	28	21	27	30	25	27	19	22	19	24	20	26	19	21	25	14
BA20191118image0001_V4_48_Stim1_Stim2	intermediate	71	73	70	66	82	53	66	58	59	56	80	67	61	82	71	72	76	68	71	67	NaN	83	61	66	80	67	53	54	55	75	74	75	60	49	79	62	66	90	66	60	86	73	60	65	67	70	82	74
BA20191118image0001_V4_48_Stim2_Stim3	intermediate	39	39	56	41	46	20	47	31	33	34	44	31	45	36	44	21	41	58	53	39	46	48	35	43	53	50	43	46	35	51	39	27	53	48	40	34	34	44	39	37	48	39	47	34	44	43	44	46
BA20191118image0001_V4_49_Stim1_Stim2	single	1	0	0	0	0	0	0	0	0	0	0	0	0	0	0	0	0	1	0	0	1	0	0	0	0	0	0	0	0	0	0	0	0	0	0	0	0	1	1	0	0	0	NaN	0	0	0	0	0
BA20191118image0001_V4_49_Stim2_Stim3	single	0	0	0	0	0	0	0	0	0	0	0	0	0	0	0	0	0	0	0	0	NaN	0	0	0	0	0	0	0	0	0	NaN	0	0	0	0	0	0	0	0	0	0	0	0	0	NaN	0	0	0
BA20191118image0001_V4_5_Stim1_Stim3	intermediate	35	38	30	38	28	22	36	NaN	30	30	24	32	32	30	32	16	25	23	23	32	35	30	26	29	34	32	16	32	26	32	27	29	32	25	30	21	24	25	27	28	25	23	33	24	24	17	22	28
BA20191118image0001_V4_5_Stim2_Stim3	intermediate	31	31	37	28	32	29	24	17	27	24	32	24	23	28	25	34	20	26	36	35	30	32	29	25	32	26	29	26	24	28	23	22	34	26	30	27	25	34	35	25	30	23	33	22	26	33	20	28
BA20191118image0001_V4_50_Stim1_Stim2	single	27	22	35	27	27	24	23	29	25	22	28	20	24	20	21	19	23	15	20	18	NaN	26	22	31	22	24	13	20	20	13	24	25	18	13	28	26	19	26	26	21	16	25	19	13	20	24	24	20
BA20191118image0001_V4_50_Stim1_Stim3	single	27	22	35	27	27	24	23	29	25	22	28	20	24	20	21	19	23	15	20	18	NaN	26	22	31	22	24	13	20	20	13	24	25	18	13	28	26	19	26	26	21	16	25	19	13	20	24	24	20
BA20191118image0001_V4_54_Stim1_Stim3	intermediate	39	41	34	34	32	29	41	35	34	24	35	32	39	23	40	28	34	24	37	31	30	29	43	39	29	42	32	35	35	32	37	36	36	29	38	32	25	25	31	25	30	33	33	31	30	29	31	31
BA20191118image0001_V4_56_Stim1_Stim2	outside	11	8	8	8	4	5	7	12	10	6	7	8	7	11	7	7	4	5	5	11	NaN	3	4	14	9	8	7	12	10	10	11	10	10	5	11	9	7	6	9	7	9	10	7	10	6	5	7	7
BA20191118image0001_V4_56_Stim1_Stim3	outside	11	8	8	8	4	5	7	12	10	6	7	8	7	11	7	7	4	5	5	11	NaN	3	4	14	9	8	7	12	10	10	11	10	10	5	11	9	7	6	9	7	9	10	7	10	6	5	7	7
BA20191118image0001_V4_58_Stim1_Stim2	single	0	0	1	1	0	1	0	0	0	0	0	1	0	2	1	2	1	0	0	1	0	1	1	0	0	0	0	0	0	1	0	0	0	0	NaN	2	0	1	1	0	0	1	0	0	1	0	1	0
BA20191118image0001_V4_63_Stim1_Stim2	intermediate	35	29	28	35	28	29	34	37	24	24	23	34	37	43	29	27	18	18	28	32	43	22	34	35	28	53	31	31	32	32	37	30	41	25	43	34	21	28	33	28	50	44	28	26	35	31	36	28
BA20191118image0001_V4_63_Stim1_Stim3	intermediate	35	29	28	35	28	29	34	37	24	24	23	34	37	43	29	27	18	18	28	32	43	22	34	35	28	53	31	31	32	32	37	30	41	25	43	34	21	28	33	28	50	44	28	26	35	31	36	28
BA20191118image0001_V4_63_Stim2_Stim3	intermediate	29	35	19	23	36	12	22	33	21	25	26	29	19	18	23	39	17	25	28	27	27	31	40	29	33	37	25	33	32	22	24	22	38	33	27	22	27	27	27	37	19	35	26	20	26	27	36	37
BA20191118image0001_V4_64_Stim1_Stim3	intermediate	0	0	0	0	0	0	0	0	0	0	0	0	0	0	0	0	0	0	0	0	0	0	0	0	0	0	0	0	0	0	0	0	0	0	0	0	0	0	0	0	0	0	0	0	0	0	0	0
BA20191118image0001_V4_64_Stim2_Stim3	intermediate	0	0	0	0	0	0	0	0	0	0	0	0	0	0	0	0	0	0	0	0	0	0	0	0	0	0	0	0	0	0	0	0	0	0	0	0	0	0	0	0	0	0	0	0	0	0	0	0
BA20191118image0001_V4_65_Stim1_Stim2	mixture	1	0	0	0	0	0	1	0	0	0	1	0	1	0	0	0	0	0	0	0	0	0	0	0	0	0	NaN	0	1	0	0	0	1	0	0	0	NaN	0	0	0	0	0	1	2	0	0	0	0
BA20191118image0001_V4_65_Stim2_Stim3	mixture	3	0	1	0	2	0	0	3	0	0	0	0	0	1	1	1	0	0	0	0	0	0	1	0	1	0	0	0	3	1	0	0	2	1	1	1	2	NaN	1	0	0	0	0	2	1	0	0	0
BA20191118image0001_V4_68_Stim1_Stim2	mixture	33	29	27	38	24	15	23	23	37	34	29	32	35	25	18	20	28	15	17	29	28	27	38	23	32	45	23	18	13	43	23	19	37	21	36	20	12	13	33	18	47	43	22	14	20	29	22	30
BA20191118image0001_V4_68_Stim1_Stim3	mixture	33	29	27	38	24	15	23	23	37	34	29	32	35	25	18	20	28	15	17	29	28	27	38	23	32	45	23	18	13	43	23	19	37	21	36	20	12	13	33	18	47	43	22	14	20	29	22	30
BA20191118image0001_V4_68_Stim2_Stim3	mixture	55	38	34	42	41	38	53	49	41	20	35	46	31	33	23	36	41	44	41	43	35	21	33	20	29	27	31	21	40	41	39	44	41	53	29	38	32	35	32	43	42	57	31	41	32	41	40	30
BA20191118image0001_V4_71_Stim1_Stim2	intermediate	9	12	5	5	4	2	3	4	7	3	10	4	1	4	8	4	5	5	8	2	6	4	8	8	6	8	11	7	5	6	4	1	10	9	4	6	1	12	3	3	5	9	3	5	4	4	3	2
BA20191118image0001_V4_71_Stim2_Stim3	intermediate	8	8	12	8	9	5	9	5	5	5	7	6	6	10	12	7	7	4	9	8	7	3	3	3	9	7	1	6	9	5	1	7	6	10	9	5	2	15	2	4	4	5	7	6	5	6	7	5
BA20191118image0002_V4_1_Stim2_Stim3	single	52	41	45	35	34	34	48	43	38	40	32	66	46	60	53	44	41	33	27	24	39	44	42	55	43	40	45	43	32	56	48	52	34	47	36	38	49	40	52	46	48	30	37	54	29	35	37	44
BA20191118image0002_V4_11_Stim1_Stim3	single	10	7	10	5	7	7	11	7	9	11	9	4	4	5	8	5	8	7	3	10	10	11	4	10	7	11	10	9	6	3	13	10	8	2	11	4	7	9	11	7	10	7	9	4	9	10	7	7
BA20191118image0002_V4_11_Stim2_Stim3	single	10	8	7	6	5	9	7	6	8	7	5	10	8	10	5	7	3	6	4	5	7	4	8	7	10	5	8	9	4	7	4	5	11	8	8	9	6	8	8	4	3	9	3	3	3	3	10	12
BA20191118image0002_V4_12_Stim1_Stim3	single	2	1	3	4	5	2	5	2	3	2	3	6	4	2	4	2	1	2	2	3	6	2	3	5	2	6	3	5	4	4	2	9	4	4	4	5	5	3	2	3	4	7	3	5	5	4	1	5
BA20191118image0002_V4_12_Stim2_Stim3	single	3	6	5	3	2	5	4	NaN	5	2	4	2	2	5	6	2	6	4	4	5	7	5	6	3	4	7	6	3	3	9	8	5	5	8	6	4	5	2	5	4	3	4	4	6	6	3	7	6
BA20191118image0002_V4_14_Stim1_Stim3	single	3	7	2	5	4	4	5	4	6	5	0	3	3	4	1	2	3	5	4	6	5	3	4	7	3	1	4	4	4	3	4	6	8	4	2	0	4	3	4	1	3	4	4	3	6	4	3	3
BA20191118image0002_V4_14_Stim2_Stim3	single	4	4	5	3	5	5	4	1	6	6	6	5	7	6	2	3	2	4	6	1	2	5	3	4	5	6	3	4	5	7	7	9	2	2	3	6	3	4	6	6	2	3	2	1	7	2	6	5
BA20191118image0002_V4_16_Stim1_Stim2	single	1	4	4	0	1	5	5	2	4	5	5	6	3	6	4	8	3	4	5	3	6	0	4	3	4	5	3	2	5	4	0	5	5	5	3	6	2	3	4	7	2	6	3	3	3	4	3	2
BA20191118image0002_V4_16_Stim1_Stim3	single	1	4	4	0	1	5	5	2	4	5	5	6	3	6	4	8	3	4	5	3	6	0	4	3	4	5	3	2	5	4	0	5	5	5	3	6	2	3	4	7	2	6	3	3	3	4	3	2
BA20191118image0002_V4_19_Stim1_Stim3	intermediate	5	4	5	2	5	1	4	4	6	3	8	4	3	3	4	5	9	2	4	3	6	3	4	1	4	0	5	9	4	2	6	4	4	5	2	2	5	4	3	7	7	9	1	3	2	5	2	2
BA20191118image0002_V4_21_Stim1_Stim2	intermediate	8	6	4	3	5	7	17	8	6	7	10	4	9	8	6	5	2	4	4	10	5	12	5	8	4	12	7	7	5	3	3	12	8	3	7	7	6	8	5	10	4	8	6	9	4	5	7	8
BA20191118image0002_V4_21_Stim1_Stim3	intermediate	8	6	4	3	5	7	17	8	6	7	10	4	9	8	6	5	2	4	4	10	5	12	5	8	4	12	7	7	5	3	3	12	8	3	7	7	6	8	5	10	4	8	6	9	4	5	7	8
BA20191118image0002_V4_21_Stim2_Stim3	intermediate	22	18	12	15	10	15	21	16	16	11	21	15	11	11	13	20	10	19	14	12	13	16	9	19	7	13	15	11	7	15	8	13	8	10	14	16	11	18	14	11	12	12	8	15	15	13	12	15
BA20191118image0002_V4_22_Stim2_Stim3	intermediate	0	0	0	0	1	0	0	0	0	0	0	0	0	0	0	0	0	0	0	0	0	0	0	0	0	0	0	0	0	0	0	0	0	0	1	0	0	0	0	0	0	0	0	0	0	0	0	0
BA20191118image0002_V4_23_Stim1_Stim2	intermediate	8	7	6	5	6	2	13	7	8	4	7	6	8	2	7	13	4	10	7	2	8	12	7	10	5	3	7	10	11	7	8	13	8	6	3	4	10	6	9	4	7	4	8	4	2	9	12	7
BA20191118image0002_V4_23_Stim1_Stim3	intermediate	8	7	6	5	6	2	13	7	8	4	7	6	8	2	7	13	4	10	7	2	8	12	7	10	5	3	7	10	11	7	8	13	8	6	3	4	10	6	9	4	7	4	8	4	2	9	12	7
BA20191118image0002_V4_27_Stim1_Stim2	single	4	9	7	4	6	8	13	8	5	7	8	6	6	3	0	3	4	1	11	8	11	3	3	7	4	4	4	8	4	6	5	3	5	9	6	5	10	5	2	3	4	7	7	5	3	7	6	5
BA20191118image0002_V4_27_Stim1_Stim3	single	4	9	7	4	6	8	13	8	5	7	8	6	6	3	0	3	4	1	11	8	11	3	3	7	4	4	4	8	4	6	5	3	5	9	6	5	10	5	2	3	4	7	7	5	3	7	6	5
BA20191118image0002_V4_27_Stim2_Stim3	single	9	7	11	10	10	13	8	8	11	6	8	17	7	12	8	16	8	9	7	9	14	14	15	8	6	11	9	10	10	15	8	4	9	8	11	8	6	4	18	6	9	12	9	8	10	10	12	13
BA20191118image0002_V4_29_Stim1_Stim3	intermediate	2	3	7	0	4	3	9	1	5	5	5	7	7	1	5	6	2	2	5	2	5	3	2	4	2	4	1	2	3	5	4	1	2	2	8	2	4	3	1	6	0	3	2	6	4	5	5	4
BA20191118image0002_V4_3_Stim1_Stim2	mixture	13	23	11	15	11	11	16	12	4	9	10	19	4	12	20	10	12	11	22	8	22	10	16	15	20	11	13	13	9	15	17	8	15	13	14	10	16	12	16	15	10	20	12	18	11	17	14	10
BA20191118image0002_V4_31_Stim1_Stim3	single	3	4	8	2	3	7	15	2	3	4	3	4	1	4	3	5	6	7	7	8	7	2	2	11	5	7	2	2	9	4	3	3	3	3	8	4	8	4	8	4	7	4	5	10	3	6	6	3
BA20191118image0002_V4_34_Stim1_Stim2	single	2	5	2	4	4	1	6	4	7	4	4	5	3	3	3	6	6	3	3	5	12	2	4	3	3	5	2	3	5	5	3	5	5	7	2	0	6	2	7	3	2	2	5	3	5	3	5	5
BA20191118image0002_V4_34_Stim1_Stim3	single	2	5	2	4	4	1	6	4	7	4	4	5	3	3	3	6	6	3	3	5	12	2	4	3	3	5	2	3	5	5	3	5	5	7	2	0	6	2	7	3	2	2	5	3	5	3	5	5
BA20191118image0002_V4_34_Stim2_Stim3	single	6	8	4	9	10	10	4	8	6	7	9	8	5	4	8	6	6	9	2	4	8	9	7	7	6	5	5	8	5	10	1	9	15	5	11	8	7	8	5	6	3	8	4	6	16	7	10	12
BA20191118image0002_V4_36_Stim2_Stim3	mixture	38	25	33	30	19	21	24	16	18	28	23	35	28	24	27	30	23	21	17	18	30	24	25	32	25	32	23	22	23	26	25	30	18	25	28	26	27	19	29	28	26	25	21	24	36	30	31	29
BA20191118image0002_V4_37_Stim1_Stim2	single	0	0	1	0	0	0	0	0	0	0	0	0	0	0	0	1	1	0	0	0	1	0	0	1	1	1	0	1	1	0	1	0	0	0	1	0	0	0	0	0	0	0	0	0	1	0	0	0
BA20191118image0002_V4_37_Stim1_Stim3	single	0	0	1	0	0	0	0	0	0	0	0	0	0	0	0	1	1	0	0	0	1	0	0	1	1	1	0	1	1	0	1	0	0	0	1	0	0	0	0	0	0	0	0	0	1	0	0	0
BA20191118image0002_V4_39_Stim1_Stim2	mixture	14	9	11	12	15	12	11	17	7	16	13	24	15	12	20	15	9	24	15	17	13	10	17	13	19	13	12	23	16	15	15	13	17	15	16	11	17	14	17	24	21	12	13	16	14	18	19	9
BA20191118image0002_V4_39_Stim1_Stim3	mixture	14	9	11	12	15	12	11	17	7	16	13	24	15	12	20	15	9	24	15	17	13	10	17	13	19	13	12	23	16	15	15	13	17	15	16	11	17	14	17	24	21	12	13	16	14	18	19	9
BA20191118image0002_V4_47_Stim1_Stim3	single	9	3	14	9	11	5	6	8	11	10	8	7	8	8	11	15	14	8	15	9	15	10	6	8	17	13	13	5	13	15	1	11	9	11	6	10	11	10	14	8	12	8	11	13	3	10	15	4
BA20191118image0002_V4_48_Stim1_Stim2	single	6	6	6	6	2	2	5	2	1	3	3	4	3	5	4	5	0	3	2	5	2	6	4	3	5	2	2	5	7	2	4	0	9	6	4	5	4	2	2	3	3	3	1	3	2	2	5	4
BA20191118image0002_V4_49_Stim1_Stim3	single	0	0	0	0	1	1	1	0	2	1	0	0	0	2	2	0	0	1	0	1	2	0	0	0	0	1	0	0	0	1	1	0	1	0	2	0	0	0	0	0	0	0	2	2	0	0	1	0
BA20191118image0002_V4_49_Stim2_Stim3	single	3	1	1	0	0	1	0	0	1	0	3	1	0	1	0	1	1	0	3	0	1	0	1	2	1	1	1	1	0	1	0	0	0	0	1	3	2	0	1	2	0	3	0	0	0	1	0	2
BA20191118image0002_V4_52_Stim2_Stim3	mixture	21	11	13	10	13	9	9	7	11	11	7	11	14	17	17	20	12	7	15	9	13	12	14	26	12	11	8	13	17	16	15	14	11	15	16	12	25	12	18	6	12	21	12	9	29	24	18	10
BA20191118image0002_V4_55_Stim2_Stim3	intermediate	0	0	1	1	1	0	1	1	0	0	0	0	1	1	0	NaN	0	0	0	0	0	0	0	0	0	0	0	0	0	2	0	0	2	1	NaN	0	0	0	0	0	0	0	0	1	0	0	0	0
BA20191118image0002_V4_58_Stim1_Stim3	mixture	7	4	5	2	1	4	7	12	1	8	1	3	0	5	0	2	7	9	4	0	3	0	3	0	3	8	7	1	4	0	3	2	5	7	3	1	1	0	3	1	7	0	1	1	5	2	4	1
BA20191118image0002_V4_58_Stim2_Stim3	mixture	3	2	1	4	2	11	5	2	1	6	0	4	6	3	5	5	2	10	4	2	3	4	7	3	1	2	9	11	4	1	0	2	1	1	0	1	10	1	2	0	4	5	1	5	3	0	4	3
BA20191118image0002_V4_61_Stim2_Stim3	mixture	10	8	13	6	9	8	7	8	8	9	10	6	6	12	11	9	13	10	5	14	15	6	7	18	3	3	7	12	10	10	11	13	13	10	10	6	11	3	4	4	9	8	8	7	NaN	18	12	9
BA20191118image0002_V4_64_Stim2_Stim3	intermediate	0	0	0	0	0	0	0	1	2	0	1	0	0	NaN	0	1	0	0	0	0	0	0	0	1	1	0	0	0	0	0	0	0	0	0	1	0	1	0	0	1	0	0	0	0	0	1	0	0
BA20191118image0002_V4_66_Stim1_Stim2	single	0	1	1	0	0	0	0	0	0	0	0	1	0	0	0	0	0	0	0	0	0	0	0	0	0	0	0	0	0	0	0	0	1	0	0	0	0	0	0	0	0	0	0	0	0	0	0	0
BA20191118image0002_V4_67_Stim1_Stim2	intermediate	1	0	0	0	1	1	0	0	1	1	0	0	0	0	0	0	0	0	1	0	0	0	0	0	1	0	0	0	0	0	0	0	0	0	0	1	1	0	0	1	0	NaN	0	1	0	0	1	1
BA20191118image0002_V4_68_Stim1_Stim3	single	7	3	4	6	4	2	5	5	8	7	9	6	5	2	7	2	9	5	8	7	7	5	11	6	4	5	6	3	8	11	9	7	6	5	5	2	11	3	18	7	5	5	4	4	6	5	8	6
BA20191118image0002_V4_72_Stim1_Stim2	intermediate	2	1	3	1	1	2	5	2	2	3	3	2	2	1	2	3	2	0	5	2	2	4	1	3	2	1	0	0	3	3	0	2	0	3	1	4	2	0	1	1	4	0	1	1	3	2	1	2
BA20191118image0002_V4_9_Stim1_Stim3	single	2	3	4	5	4	7	9	3	8	3	4	2	6	3	2	3	3	0	11	7	3	2	5	4	3	6	6	3	5	6	7	4	6	7	4	3	5	6	5	4	2	4	11	3	3	8	4	5
BA20191121image0004_V4_1_Stim2_Stim3	single	29	12	28	22	37	19	27	30	18	21	27	21	25	29	27	21	33	38	29	29	24	19	36	30	29	19	19	16	26	27	27	35	20	40	31	17
BA20191121image0004_V4_11_Stim2_Stim3	intermediate	2	0	1	0	0	0	0	0	1	0	0	0	0	0	1	0	0	0	0	0	0	0	0	0	0	NaN	0	0	0	0	0	0	0	1	0	0
BA20191121image0004_V4_12_Stim1_Stim2	single	0	1	0	1	1	0	2	0	1	0	1	1	1	1	1	0	1	1	0	0	2	1	1	0	NaN	1	1	1	1	1	1	0	0	0	1	2	1
BA20191121image0004_V4_12_Stim1_Stim3	single	0	1	0	1	1	0	2	0	1	0	1	1	1	1	1	0	1	1	0	0	2	1	1	0	NaN	1	1	1	1	1	1	0	0	0	1	2	1
BA20191121image0004_V4_12_Stim2_Stim3	single	8	5	1	2	3	3	0	2	4	1	1	3	2	0	2	1	4	1	4	5	1	1	3	8	4	2	1	5	4	4	2	6	4	4	3	0
BA20191121image0004_V4_13_Stim1_Stim2	single	1	3	4	2	7	7	1	2	2	7	1	3	3	3	7	0	4	1	5	2	3	4	4	2	6	3	6	1	2	3	1	2	4	1	2	4	4
BA20191121image0004_V4_13_Stim1_Stim3	single	1	3	4	2	7	7	1	2	2	7	1	3	3	3	7	0	4	1	5	2	3	4	4	2	6	3	6	1	2	3	1	2	4	1	2	4	4
BA20191121image0004_V4_13_Stim2_Stim3	single	16	14	8	9	6	11	7	9	7	8	10	9	10	12	11	4	7	11	12	14	9	10	10	16	7	10	1	14	11	12	8	11	7	10	9	7
BA20191121image0004_V4_15_Stim1_Stim3	single	0	0	0	0	0	0	0	0	0	1	0	1	1	1	2	0	1	0	0	0	0	0	0	0	0	1	2	0	0	2	1	1	0	0	0	0	1
BA20191121image0004_V4_15_Stim2_Stim3	single	0	0	0	0	0	1	0	0	0	0	1	0	0	1	0	1	0	0	1	0	0	0	0	0	0	1	1	0	0	1	0	0	1	1	0	0
BA20191121image0004_V4_16_Stim1_Stim3	single	7	2	10	10	12	9	12	6	5	10	11	9	5	8	3	1	9	7	7	3	5	10	10	12	10	9	10	3	10	10	7	10	7	7	9	7	5
BA20191121image0004_V4_17_Stim1_Stim3	single	6	2	3	2	4	2	2	1	4	4	2	4	1	2	7	2	4	2	6	4	3	3	1	7	4	4	5	3	4	2	2	1	5	2	1	3	5
BA20191121image0004_V4_17_Stim2_Stim3	single	2	6	1	4	4	3	3	5	4	3	3	8	4	4	6	4	5	1	4	4	5	7	1	7	3	2	1	7	3	7	6	2	5	2	4	1
BA20191121image0004_V4_18_Stim2_Stim3	single	0	0	0	0	0	0	0	0	0	0	0	0	0	0	0	0	0	0	NaN	0	0	0	0	0	NaN	0	0	0	0	0	0	0	0	0	0	0
BA20191121image0004_V4_19_Stim1_Stim3	single	5	3	6	3	7	6	4	2	1	5	4	4	3	3	3	3	2	2	1	2	4	3	2	3	4	2	1	3	3	1	5	5	5	2	3	4	2
BA20191121image0004_V4_19_Stim2_Stim3	single	5	2	7	2	3	5	8	3	5	5	7	4	3	4	5	5	3	4	1	1	3	2	3	4	0	3	4	2	2	4	4	4	4	4	7	2
BA20191121image0004_V4_21_Stim1_Stim2	single	1	0	0	1	1	1	0	2	0	1	0	2	1	1	1	0	0	1	2	0	0	2	1	1	0	1	3	0	3	0	2	0	0	1	0	1	2
BA20191121image0004_V4_21_Stim1_Stim3	single	1	0	0	1	1	1	0	2	0	1	0	2	1	1	1	0	0	1	2	0	0	2	1	1	0	1	3	0	3	0	2	0	0	1	0	1	2
BA20191121image0004_V4_25_Stim1_Stim2	single	7	5	10	8	10	6	4	6	8	5	4	6	4	5	6	NaN	10	1	8	7	7	7	3	9	4	5	6	6	5	1	5	2	9	5	2	5	6
BA20191121image0004_V4_25_Stim1_Stim3	single	7	5	10	8	10	6	4	6	8	5	4	6	4	5	6	NaN	10	1	8	7	7	7	3	9	4	5	6	6	5	1	5	2	9	5	2	5	6
BA20191121image0004_V4_25_Stim2_Stim3	single	19	21	11	19	11	15	15	13	9	10	16	12	15	21	19	13	13	9	13	15	17	20	9	17	14	17	14	23	9	18	11	16	14	11	23	6
BA20191121image0004_V4_26_Stim2_Stim3	single	0	0	1	0	1	0	0	0	0	0	0	0	0	0	1	0	1	0	0	0	0	0	0	0	0	0	0	0	1	1	0	0	0	1	0	0
BA20191121image0004_V4_27_Stim1_Stim2	intermediate	11	9	6	8	6	3	6	7	4	6	3	8	4	1	9	8	6	5	3	7	11	8	7	8	2	7	12	9	7	4	9	5	2	7	7	6	NaN
BA20191121image0004_V4_27_Stim1_Stim3	intermediate	11	9	6	8	6	3	6	7	4	6	3	8	4	1	9	8	6	5	3	7	11	8	7	8	2	7	12	9	7	4	9	5	2	7	7	6	NaN
BA20191121image0004_V4_28_Stim2_Stim3	intermediate	1	0	0	1	1	3	0	2	0	2	0	0	1	0	0	1	1	1	2	1	1	4	0	2	0	2	0	0	0	1	2	2	3	0	0	0
BA20191121image0004_V4_29_Stim1_Stim2	single	6	3	6	1	3	6	4	1	3	5	0	1	2	3	5	4	7	1	2	5	1	1	5	4	5	4	4	3	1	4	3	2	3	2	2	0	2
BA20191121image0004_V4_29_Stim1_Stim3	single	6	3	6	1	3	6	4	1	3	5	0	1	2	3	5	4	7	1	2	5	1	1	5	4	5	4	4	3	1	4	3	2	3	2	2	0	2
BA20191121image0004_V4_29_Stim2_Stim3	single	12	12	2	13	7	11	11	4	9	11	6	7	11	13	7	9	6	7	8	9	13	8	4	5	4	10	9	12	4	6	4	4	9	9	6	7
BA20191121image0004_V4_3_Stim1_Stim2	single	4	0	3	0	3	1	3	1	4	2	1	1	1	0	4	4	0	3	2	3	0	0	2	2	3	0	1	1	3	3	2	0	1	2	1	0	4
BA20191121image0004_V4_30_Stim1_Stim2	single	7	5	8	5	6	2	4	5	3	5	1	8	3	3	7	4	5	3	8	4	6	7	5	9	9	5	4	9	1	8	6	3	4	5	5	8	6
BA20191121image0004_V4_30_Stim1_Stim3	single	7	5	8	5	6	2	4	5	3	5	1	8	3	3	7	4	5	3	8	4	6	7	5	9	9	5	4	9	1	8	6	3	4	5	5	8	6
BA20191121image0004_V4_30_Stim2_Stim3	single	10	NaN	6	15	6	7	6	7	7	7	9	4	14	8	11	5	13	9	10	10	7	4	7	12	9	5	5	12	5	9	10	11	9	12	7	5
BA20191121image0004_V4_32_Stim1_Stim2	single	8	4	4	6	1	5	3	3	4	1	1	4	4	2	4	1	2	1	2	5	4	5	5	5	1	4	2	8	2	5	6	3	5	6	2	3	6
BA20191121image0004_V4_32_Stim1_Stim3	single	8	4	4	6	1	5	3	3	4	1	1	4	4	2	4	1	2	1	2	5	4	5	5	5	1	4	2	8	2	5	6	3	5	6	2	3	6
BA20191121image0004_V4_32_Stim2_Stim3	single	11	10	5	3	3	4	8	11	4	7	9	8	9	10	11	8	10	7	5	6	9	12	3	10	10	4	5	6	4	6	4	7	9	7	5	3
BA20191121image0004_V4_41_Stim1_Stim2	single	1	3	4	2	2	1	1	1	3	4	0	4	2	3	1	3	3	1	1	2	1	3	0	2	1	4	3	2	3	0	0	1	NaN	2	1	0	2
BA20191121image0004_V4_41_Stim1_Stim3	single	1	3	4	2	2	1	1	1	3	4	0	4	2	3	1	3	3	1	1	2	1	3	0	2	1	4	3	2	3	0	0	1	NaN	2	1	0	2
BA20191121image0004_V4_42_Stim1_Stim2	single	7	17	14	12	13	6	11	14	11	12	7	11	11	8	8	10	11	8	13	7	8	9	8	6	8	10	11	10	10	7	11	13	10	10	9	6	9
BA20191121image0004_V4_42_Stim1_Stim3	single	7	17	14	12	13	6	11	14	11	12	7	11	11	8	8	10	11	8	13	7	8	9	8	6	8	10	11	10	10	7	11	13	10	10	9	6	9
BA20191121image0004_V4_59_Stim2_Stim3	mixture	0	0	0	1	0	2	1	0	1	0	2	0	2	0	0	0	0	1	0	0	0	0	0	0	1	1	0	0	1	0	0	0	NaN	1	1	0
BA20191121image0004_V4_60_Stim1_Stim2	single	6	11	13	9	7	8	12	9	11	16	4	4	10	9	4	3	13	5	8	15	10	6	13	10	8	10	7	13	8	13	11	11	15	4	12	21	8
BA20191121image0004_V4_60_Stim1_Stim3	single	6	11	13	9	7	8	12	9	11	16	4	4	10	9	4	3	13	5	8	15	10	6	13	10	8	10	7	13	8	13	11	11	15	4	12	21	8
BA20191121image0004_V4_67_Stim2_Stim3	intermediate	72	87	82	80	95	65	72	74	78	66	87	106	81	82	76	81	66	61	82	89	73	77	63	73	65	77	77	78	79	84	71	91	60	75	78	NaN
BA20191121image0004_V4_68_Stim2_Stim3	intermediate	NaN	1	1	2	0	3	1	2	0	0	0	0	1	1	0	0	1	0	1	0	2	1	1	1	0	1	0	1	1	1	0	0	1	0	1	0
BA20191121image0004_V4_7_Stim1_Stim2	single	5	6	4	9	5	4	3	5	5	6	2	2	1	4	4	4	7	5	5	3	4	NaN	6	8	2	4	7	2	2	2	6	6	4	3	3	6	1
BA20191121image0004_V4_7_Stim1_Stim3	single	5	6	4	9	5	4	3	5	5	6	2	2	1	4	4	4	7	5	5	3	4	NaN	6	8	2	4	7	2	2	2	6	6	4	3	3	6	1
HO20191111task0001_V4_11_Stim2_Stim3	single	57	44	35	51	33	34	38
HO20191111task0001_V4_15_Stim2_Stim3	single	26	32	32	25	23	21	21
HO20191111task0001_V4_29_Stim2_Stim3	intermediate	48	56	72	57	53	44	52
HO20191111task0002_V4_10_Stim1_Stim3	mixture	0	1	9	4	9	8	0	2	2	0	3	0	7	0	3	0	0	7	0	2	0	0	0	1	0	3	10
HO20191111task0002_V4_11_Stim2_Stim3	single	32	34	41	31	38	29	36	33	32	32	44	43	42	34	30	42	34	36	33	31	36	30	34	38	38	38	32	33
HO20191111task0002_V4_14_Stim1_Stim3	mixture	0	2	10	2	9	8	0	3	3	0	2	0	7	0	5	0	0	6	0	0	0	1	0	1	0	3	5
HO20191111task0002_V4_15_Stim1_Stim2	single	14	16	6	23	18	10	15	9	15	13	18	12	13	19	10	8	15	17	11	16	8	8	13	11	6	13	13
HO20191111task0002_V4_15_Stim2_Stim3	single	25	28	26	28	21	25	21	19	23	21	23	17	24	21	30	26	25	25	28	26	23	30	25	20	28	18	24	32
HO20191111task0002_V4_19_Stim2_Stim3	single	5	1	1	3	7	7	3	4	2	2	5	3	4	1	2	3	5	3	2	3	4	1	4	5	4	5	4	1
HO20191111task0002_V4_2_Stim1_Stim3	mixture	0	0	5	3	4	3	0	2	0	0	2	0	6	0	3	0	0	3	0	0	0	0	0	0	0	1	5
HO20191111task0002_V4_20_Stim2_Stim3	single	56	50	35	45	44	44	53	52	52	44	51	47	40	46	51	54	64	44	47	39	42	46	40	51	63	51	60	47
HO20191111task0002_V4_23_Stim1_Stim3	mixture	0	2	7	7	6	7	0	3	1	0	1	0	7	0	3	0	0	3	1	2	0	0	0	0	0	1	7
HO20191111task0002_V4_23_Stim2_Stim3	mixture	0	1	0	0	NaN	0	2	0	0	4	9	1	0	1	0	0	0	0	2	7	1	0	0	0	0	9	1	1
HO20191111task0002_V4_24_Stim1_Stim3	single	27	32	23	28	25	30	25	40	26	27	25	22	26	30	16	22	37	23	32	25	26	20	26	32	47	38	40
HO20191111task0002_V4_25_Stim1_Stim2	intermediate	0	0	1	0	0	0	0	NaN	0	0	0	0	0	0	0	0	0	1	1	0	0	0	0	0	0	0	0
HO20191111task0002_V4_25_Stim2_Stim3	intermediate	2	1	0	0	0	0	0	0	1	NaN	1	0	0	0	1	0	0	1	0	0	1	0	1	1	1	0	1	2
HO20191111task0002_V4_27_Stim1_Stim3	mixture	0	1	4	3	4	5	0	4	0	0	0	0	5	0	1	0	0	0	0	1	0	0	0	0	0	1	6
HO20191111task0002_V4_27_Stim2_Stim3	mixture	0	0	0	0	NaN	0	2	0	0	2	5	0	0	0	0	0	0	0	0	5	0	0	0	0	0	8	1	1
HO20191111task0002_V4_29_Stim1_Stim2	intermediate	48	30	28	29	32	25	41	29	27	22	34	21	18	34	20	23	33	18	21	21	20	27	23	15	31	31	36
HO20191111task0002_V4_30_Stim1_Stim2	intermediate	10	15	18	8	14	16	18	16	12	20	12	7	15	11	12	15	14	15	10	10	14	12	22	15	15	16	11
HO20191111task0002_V4_30_Stim1_Stim3	intermediate	10	15	18	8	14	16	18	16	12	20	12	7	15	11	12	15	14	15	10	10	14	12	22	15	15	16	11
HO20191111task0002_V4_33_Stim1_Stim2	intermediate	18	14	19	17	16	17	29	17	14	18	15	8	11	11	9	10	12	16	11	19	16	21	10	15	11	12	23
HO20191111task0002_V4_38_Stim1_Stim2	intermediate	22	19	23	17	13	17	29	19	22	28	19	17	11	22	2	10	15	15	14	13	10	8	10	11	17	13	18
HO20191111task0002_V4_38_Stim1_Stim3	intermediate	22	19	23	17	13	17	29	19	22	28	19	17	11	22	2	10	15	15	14	13	10	8	10	11	17	13	18
HO20191111task0002_V4_42_Stim1_Stim2	single	24	31	29	34	36	34	39	30	25	20	31	26	31	21	22	30	33	26	28	27	25	15	31	12	27	29	29
HO20191111task0002_V4_43_Stim1_Stim2	single	0	0	1	1	0	1	0	0	0	0	0	0	0	0	0	0	0	1	0	0	0	0	0	0	1	NaN	1
HO20191111task0002_V4_43_Stim2_Stim3	single	0	2	0	3	0	1	0	0	0	2	3	4	2	0	0	1	0	1	2	1	3	0	3	0	0	1	0	2
HO20191111task0002_V4_6_Stim1_Stim3	mixture	0	2	7	4	5	6	0	1	1	0	2	0	7	0	4	0	0	5	0	1	0	0	0	1	0	1	NaN
HO20191112task0001_V4_10_Stim1_Stim2	mixture	3	6	0	7	5	0	5	0	0	2	NaN	0	NaN	NaN	0	0	0	0	0	0	0	0	0	0	0	0	0	0	0	0	0	0	0	0	0	0	0	0	0	0	0	0	0	0	0	1	3	0
HO20191112task0001_V4_10_Stim1_Stim3	mixture	3	6	0	7	5	0	5	0	0	2	NaN	0	NaN	NaN	0	0	0	0	0	0	0	0	0	0	0	0	0	0	0	0	0	0	0	0	0	0	0	0	0	0	0	0	0	0	0	1	3	0
HO20191112task0001_V4_12_Stim1_Stim2	intermediate	0	0	0	0	0	0	0	0	0	NaN	NaN	0	0	0	0	0	0	0	0	0	0	NaN	0	0	0	0	0	0	0	0	0	0	0	0	0	0	0	0	0	0	0	NaN	0	0	0	0	0	0
HO20191112task0001_V4_14_Stim1_Stim2	intermediate	1	2	0	NaN	1	0	3	0	0	2	3	0	NaN	NaN	0	0	0	0	0	0	0	0	0	0	0	0	0	0	0	0	0	0	0	0	0	0	0	1	0	0	0	0	0	0	0	1	0	0
HO20191112task0001_V4_15_Stim1_Stim2	single	15	7	16	25	9	18	14	12	16	17	18	11	14	15	10	19	11	14	13	13	17	13	18	14	20	10	10	17	19	15	12	11	11	21	14	8	12	16	9	15	10	14	14	7	11	16	10	17
HO20191112task0001_V4_15_Stim2_Stim3	single	20	30	33	24	18	20	28	22	23	29	32	29	26	21	24	32	31	23	19	24	22	24	25	24	26	29	28	28	22	24	24	32	20	24	16	17	25	27	21	11	26	19	25	19	22	34	30	17
HO20191112task0001_V4_16_Stim2_Stim3	single	1	0	0	0	0	0	0	0	1	0	1	0	0	0	0	0	0	1	0	0	0	0	0	1	0	0	0	1	0	0	0	0	0	0	0	0	0	NaN	0	0	0	0	0	0	0	1	0	0
HO20191112task0001_V4_18_Stim1_Stim2	mixture	5	7	0	NaN	4	0	5	0	0	3	5	0	6	NaN	0	0	0	0	0	0	0	0	0	0	0	0	0	2	0	0	0	0	0	0	2	0	0	1	0	0	0	1	0	0	0	4	4	0
HO20191112task0001_V4_18_Stim1_Stim3	mixture	5	7	0	NaN	4	0	5	0	0	3	5	0	6	NaN	0	0	0	0	0	0	0	0	0	0	0	0	0	2	0	0	0	0	0	0	2	0	0	1	0	0	0	1	0	0	0	4	4	0
HO20191112task0001_V4_2_Stim1_Stim2	intermediate	NaN	NaN	0	NaN	0	0	0	0	0	0	0	0	0	0	0	0	0	0	0	0	0	0	0	0	0	0	0	0	0	0	0	0	0	0	0	0	0	0	0	0	0	0	0	0	0	0	0	0
HO20191112task0001_V4_2_Stim2_Stim3	intermediate	0	0	0	0	0	NaN	0	0	0	0	0	0	0	0	0	0	0	0	0	0	0	1	0	0	0	0	0	0	0	0	0	0	0	0	0	0	0	NaN	0	0	0	0	0	0	0	0	0	0
HO20191112task0001_V4_20_Stim1_Stim3	single	46	48	36	42	39	38	41	44	47	39	52	40	43	47	43	42	52	40	48	40	45	26	32	34	42	45	47	41	40	35	39	45	35	48	35	39	39	26	39	27	29	39	36	43	33	34	31	31
HO20191112task0001_V4_20_Stim2_Stim3	single	39	46	41	34	40	32	51	35	40	45	41	39	47	45	34	33	41	41	35	41	40	34	37	37	42	42	43	55	41	53	35	36	33	28	39	31	40	28	32	23	35	41	42	38	29	37	34	41
HO20191112task0001_V4_23_Stim1_Stim2	mixture	3	NaN	0	NaN	2	0	3	0	0	2	5	0	5	NaN	0	0	0	0	0	0	0	0	0	0	0	0	0	1	0	0	0	0	0	0	1	0	0	1	0	0	0	0	0	0	0	3	2	0
HO20191112task0001_V4_23_Stim1_Stim3	mixture	3	NaN	0	NaN	2	0	3	0	0	2	5	0	5	NaN	0	0	0	0	0	0	0	0	0	0	0	0	0	1	0	0	0	0	0	0	1	0	0	1	0	0	0	0	0	0	0	3	2	0
HO20191112task0001_V4_25_Stim1_Stim2	single	0	0	0	NaN	NaN	0	0	0	0	0	NaN	0	0	0	0	0	0	0	0	0	0	0	0	0	0	0	0	0	0	0	0	0	0	0	0	0	0	0	0	0	0	0	0	0	0	0	0	0
HO20191112task0001_V4_27_Stim1_Stim2	mixture	2	2	0	2	1	0	2	0	0	0	2	0	NaN	NaN	0	0	0	0	0	0	0	0	0	0	0	0	0	0	0	0	0	0	0	0	0	0	0	0	0	0	0	0	0	0	0	2	2	0
HO20191112task0001_V4_27_Stim1_Stim3	mixture	2	2	0	2	1	0	2	0	0	0	2	0	NaN	NaN	0	0	0	0	0	0	0	0	0	0	0	0	0	0	0	0	0	0	0	0	0	0	0	0	0	0	0	0	0	0	0	2	2	0
HO20191112task0001_V4_28_Stim1_Stim2	single	12	13	14	21	18	16	17	8	22	17	14	14	13	14	14	22	8	14	NaN	12	31	12	24	17	11	18	13	17	18	12	14	11	18	27	10	8	5	10	19	16	11	21	11	13	16	14	11	25
HO20191112task0001_V4_28_Stim2_Stim3	single	32	22	26	25	20	23	22	32	24	38	20	32	19	31	24	26	18	32	25	32	24	22	26	29	25	30	18	31	21	30	32	34	20	22	26	27	37	14	25	13	18	24	24	31	24	29	33	28
HO20191112task0001_V4_29_Stim1_Stim2	single	33	21	10	24	16	20	12	16	25	20	29	19	13	24	17	23	16	26	34	20	18	29	19	16	21	11	26	21	25	17	18	19	16	28	14	16	9	9	16	8	9	11	14	18	15	24	29	13
HO20191112task0001_V4_29_Stim1_Stim3	single	33	21	10	24	16	20	12	16	25	20	29	19	13	24	17	23	16	26	34	20	18	29	19	16	21	11	26	21	25	17	18	19	16	28	14	16	9	9	16	8	9	11	14	18	15	24	29	13
HO20191112task0001_V4_30_Stim1_Stim2	intermediate	19	20	19	14	17	16	15	23	14	22	23	11	19	13	16	13	9	16	15	14	11	17	14	10	9	10	16	11	16	12	21	18	12	19	10	14	10	17	16	11	13	16	16	9	11	8	16	16
HO20191112task0001_V4_33_Stim1_Stim2	mixture	15	16	15	16	20	12	23	14	11	13	6	12	9	22	15	15	12	7	15	20	10	14	9	6	9	7	23	12	9	11	11	12	15	8	18	13	9	10	11	23	17	14	12	10	17	11	12	7
HO20191112task0001_V4_33_Stim1_Stim3	mixture	15	16	15	16	20	12	23	14	11	13	6	12	9	22	15	15	12	7	15	20	10	14	9	6	9	7	23	12	9	11	11	12	15	8	18	13	9	10	11	23	17	14	12	10	17	11	12	7
HO20191112task0001_V4_35_Stim1_Stim2	single	13	14	14	11	11	15	16	13	15	14	7	13	16	5	12	6	4	11	14	13	14	10	12	16	6	11	12	8	7	13	14	8	22	14	13	13	10	12	26	14	16	16	10	9	13	9	13	19
HO20191112task0001_V4_35_Stim2_Stim3	single	15	25	20	10	16	24	15	11	10	19	25	19	12	15	15	10	20	16	14	21	18	23	15	10	16	12	21	20	20	23	12	22	16	11	14	10	19	16	19	10	14	22	10	12	14	10	8	20
HO20191112task0001_V4_37_Stim1_Stim2	mixture	37	23	32	32	31	35	25	24	17	24	20	14	16	18	16	22	19	21	28	23	24	25	9	18	16	15	16	24	21	19	15	20	18	20	19	20	12	17	15	18	13	14	24	21	20	14	28	23
HO20191112task0001_V4_37_Stim1_Stim3	mixture	37	23	32	32	31	35	25	24	17	24	20	14	16	18	16	22	19	21	28	23	24	25	9	18	16	15	16	24	21	19	15	20	18	20	19	20	12	17	15	18	13	14	24	21	20	14	28	23
HO20191112task0001_V4_37_Stim2_Stim3	mixture	39	50	49	46	50	43	41	37	40	50	46	36	34	36	44	44	39	36	39	58	36	33	41	37	42	41	32	35	47	46	22	35	33	29	38	35	33	33	43	34	47	32	33	46	34	44	37	38
HO20191112task0001_V4_38_Stim1_Stim2	intermediate	0	0	0	0	0	0	0	0	0	NaN	0	0	0	0	0	0	0	0	0	0	0	NaN	0	0	0	0	0	0	0	0	0	0	0	0	0	0	0	0	0	0	0	0	NaN	0	0	0	0	0
HO20191112task0001_V4_39_Stim1_Stim3	intermediate	30	28	24	25	34	24	27	25	28	37	23	28	29	22	25	26	27	22	25	36	32	26	27	19	21	22	27	27	29	27	32	24	29	17	24	24	29	27	24	24	27	25	25	18	22	27	23	23
HO20191112task0001_V4_39_Stim2_Stim3	intermediate	21	30	28	17	27	23	22	21	30	23	33	21	21	22	23	31	22	32	29	32	25	30	28	24	25	31	24	30	27	37	21	29	28	25	27	21	30	28	23	26	28	35	28	21	27	25	35	33
HO20191112task0002_V4_14_Stim2_Stim3	mixture	0	0	0	1	0	0	0	1	0	1	1	0	0	1	4	0	0	0	0	2	0	1	0	1	0	1	0	0	0	4	NaN	0
HO20191112task0002_V4_15_Stim1_Stim2	single	14	11	18	15	9	16	17	12	12	16	14	13	10	18	15	12	11	16	18	12	15	15	13	8	9	12	17	8	15	6	10	21
HO20191112task0002_V4_2_Stim2_Stim3	mixture	0	0	0	0	0	0	0	0	0	0	0	0	0	0	NaN	0	0	0	0	0	0	0	0	0	0	0	0	0	0	1	NaN	0
HO20191112task0002_V4_25_Stim1_Stim2	single	1	1	0	0	0	0	0	0	0	0	0	0	0	0	0	0	0	0	0	0	0	0	0	0	0	0	1	0	0	1	0	0
HO20191112task0002_V4_27_Stim2_Stim3	mixture	0	1	0	2	0	2	0	1	0	2	0	0	0	1	3	0	0	0	0	2	0	0	0	2	0	2	0	0	0	1	0	0
HO20191112task0002_V4_28_Stim1_Stim2	single	NaN	17	13	10	8	7	6	13	7	15	14	12	10	13	17	9	13	12	8	8	16	13	11	8	10	10	16	10	11	17	15	15
HO20191112task0002_V4_28_Stim2_Stim3	single	21	24	24	15	23	20	11	21	20	20	22	14	18	21	18	19	13	20	17	22	17	17	25	25	17	21	20	23	26	18	17	20
HO20191112task0002_V4_29_Stim1_Stim2	intermediate	20	30	16	23	18	26	24	13	15	20	14	23	21	15	15	15	10	17	16	15	23	23	15	17	12	9	25	21	11	19	20	25
HO20191112task0002_V4_29_Stim1_Stim3	intermediate	20	30	16	23	18	26	24	13	15	20	14	23	21	15	15	15	10	17	16	15	23	23	15	17	12	9	25	21	11	19	20	25
HO20191112task0002_V4_29_Stim2_Stim3	intermediate	35	28	28	23	26	34	22	17	22	25	24	36	28	21	23	21	24	24	31	28	22	29	25	19	18	NaN	28	34	33	27	25	23
HO20191112task0002_V4_33_Stim1_Stim2	intermediate	22	13	12	10	21	29	17	15	13	16	14	16	15	16	13	15	8	14	14	17	17	6	10	12	8	12	18	25	6	20	19	25
HO20191112task0002_V4_33_Stim1_Stim3	intermediate	22	13	12	10	21	29	17	15	13	16	14	16	15	16	13	15	8	14	14	17	17	6	10	12	8	12	18	25	6	20	19	25
HO20191112task0002_V4_37_Stim1_Stim2	mixture	NaN	25	21	20	23	19	20	17	10	17	24	31	9	25	15	17	16	27	26	15	21	15	17	24	19	14	28	23	22	26	24	24
HO20191112task0002_V4_37_Stim1_Stim3	mixture	NaN	25	21	20	23	19	20	17	10	17	24	31	9	25	15	17	16	27	26	15	21	15	17	24	19	14	28	23	22	26	24	24
HO20191112task0002_V4_38_Stim1_Stim2	single	0	0	0	NaN	0	0	0	0	0	0	0	0	0	0	0	0	0	0	0	0	0	0	0	0	0	0	0	NaN	0	NaN	0	0
HO20191112task0002_V4_42_Stim1_Stim2	single	38	31	34	31	28	26	30	24	24	36	37	29	36	27	27	21	26	41	39	36	22	30	23	36	24	32	47	31	33	23	33	29
HO20191112task0002_V4_42_Stim2_Stim3	single	65	57	71	56	63	55	56	49	51	57	52	57	52	57	64	57	43	52	45	77	60	54	55	52	51	63	54	44	66	74	51	51
HO20191112task0002_V4_46_Stim2_Stim3	intermediate	11	27	16	22	16	21	14	20	15	15	17	8	10	16	12	9	10	11	12	7	21	16	14	18	13	17	18	14	19	20	11	14
HO20191113task0001_V4_10_Stim1_Stim3	single	0	0	0	0	0	NaN	1	0	0	0	0	3	0	0	0	0	0	2	2	0	1	0	0	0	0	1	0	0	NaN	0	0	0	0	0	0	0	0	0	0	0	0	0	0	0	0	0	0	0
HO20191113task0001_V4_11_Stim1_Stim3	single	22	30	27	26	21	32	19	23	25	30	23	27	37	25	29	19	20	34	21	30	31	21	20	22	21	14	12	22	19	32	23	27	31	34	26	25	22	29	40	26	21	20	25	25	21	41	18	27
HO20191113task0001_V4_11_Stim2_Stim3	single	39	27	24	17	19	36	26	28	23	26	34	27	24	22	17	25	29	16	17	26	24	23	21	27	30	27	20	22	16	20	21	20	27	25	23	28	18	28	16	20	20	22	20	19	35	36	25	28
HO20191113task0001_V4_15_Stim1_Stim2	single	28	19	25	24	23	28	22	33	38	24	34	14	27	25	29	27	21	26	20	25	25	31	30	19	20	25	15	23	24	26	26	30	25	24	28	19	23	24	17	36	13	30	20	26	34	32	29	25
HO20191113task0001_V4_15_Stim1_Stim3	single	28	19	25	24	23	28	22	33	38	24	34	14	27	25	29	27	21	26	20	25	25	31	30	19	20	25	15	23	24	26	26	30	25	24	28	19	23	24	17	36	13	30	20	26	34	32	29	25
HO20191113task0001_V4_15_Stim2_Stim3	single	11	9	9	14	10	6	8	10	11	11	10	12	14	8	14	9	15	6	8	12	19	9	9	9	9	15	6	9	12	18	8	8	5	13	16	8	7	13	6	10	11	6	11	14	14	11	15	12
HO20191113task0001_V4_16_Stim1_Stim3	intermediate	1	0	1	1	1	1	1	1	0	0	2	1	2	0	1	2	0	0	1	0	0	2	NaN	0	1	0	0	2	0	1	0	0	2	1	0	0	0	0	0	1	0	0	2	1	2	0	0	1
HO20191113task0001_V4_19_Stim1_Stim2	single	4	1	2	5	3	10	4	2	4	2	4	10	4	2	4	1	4	4	4	12	4	6	3	3	6	4	2	9	2	5	0	6	5	4	6	6	9	3	2	1	6	7	3	3	6	3	2	9
HO20191113task0001_V4_19_Stim2_Stim3	single	6	2	3	2	2	3	2	6	8	4	2	4	3	7	4	3	3	2	2	4	4	1	4	2	4	0	3	7	0	3	3	0	1	4	7	5	2	4	6	6	7	5	4	7	8	3	1	5
HO20191113task0001_V4_20_Stim1_Stim3	single	36	39	42	41	28	40	46	34	47	39	30	44	46	34	35	31	35	33	26	37	46	38	31	36	41	27	39	41	33	47	34	44	36	35	42	41	33	38	34	41	44	35	37	44	30	56	48	51
HO20191113task0001_V4_21_Stim1_Stim2	intermediate	NaN	0	0	1	1	0	0	0	0	0	0	0	0	0	1	0	1	0	1	0	0	0	0	0	0	0	0	0	0	1	0	0	0	1	1	0	1	0	0	0	0	0	0	0	0	1	1	0
HO20191113task0001_V4_25_Stim1_Stim2	intermediate	0	0	0	NaN	0	1	0	1	0	0	0	1	0	0	0	0	0	0	1	0	NaN	0	0	0	0	0	0	0	0	0	0	1	0	0	1	0	0	0	0	0	0	0	0	0	0	0	0	0
HO20191113task0001_V4_25_Stim1_Stim3	intermediate	0	0	0	NaN	0	1	0	1	0	0	0	1	0	0	0	0	0	0	1	0	NaN	0	0	0	0	0	0	0	0	0	0	1	0	0	1	0	0	0	0	0	0	0	0	0	0	0	0	0
HO20191113task0001_V4_29_Stim1_Stim2	mixture	53	38	29	34	31	40	37	23	31	35	28	31	41	31	33	24	39	33	31	35	26	30	31	30	31	26	33	33	28	35	31	44	36	28	37	22	31	30	14	30	26	37	32	37	20	31	44	43
HO20191113task0001_V4_29_Stim1_Stim3	mixture	53	38	29	34	31	40	37	23	31	35	28	31	41	31	33	24	39	33	31	35	26	30	31	30	31	26	33	33	28	35	31	44	36	28	37	22	31	30	14	30	26	37	32	37	20	31	44	43
HO20191113task0001_V4_29_Stim2_Stim3	mixture	34	25	31	17	31	28	16	28	13	21	35	18	25	35	30	23	27	29	24	20	29	24	20	39	16	20	19	32	22	34	28	19	19	21	18	18	27	18	22	14	24	17	21	19	25	18	30	34
HO20191113task0001_V4_30_Stim1_Stim2	intermediate	24	18	22	29	33	22	26	28	27	26	22	27	28	25	24	18	22	33	21	26	30	23	17	18	18	17	22	15	20	16	23	21	27	34	26	23	24	23	20	21	33	19	19	16	14	31	31	21
HO20191113task0001_V4_30_Stim2_Stim3	intermediate	17	NaN	17	16	20	21	9	16	10	16	22	13	16	22	19	21	21	16	12	18	12	19	10	16	15	14	21	17	13	9	22	17	12	15	15	15	15	11	11	15	13	14	14	12	16	14	9	10
HO20191113task0001_V4_31_Stim1_Stim2	intermediate	18	21	13	9	15	18	20	12	8	18	19	7	11	17	17	11	17	16	15	17	12	15	16	19	16	17	15	20	23	17	19	31	14	20	23	10	7	13	18	27	17	16	19	10	17	16	26	16
HO20191113task0001_V4_31_Stim2_Stim3	intermediate	7	12	16	10	15	14	9	17	16	12	20	7	7	19	12	26	15	19	16	14	13	16	10	29	17	9	19	15	10	7	7	11	9	8	7	15	25	18	14	11	16	13	12	13	20	21	25	27
HO20191113task0001_V4_33_Stim1_Stim2	mixture	33	32	29	30	22	18	22	21	19	19	34	17	21	24	21	18	29	20	26	33	13	20	13	28	13	24	22	18	22	24	16	38	17	30	30	14	18	24	23	16	37	31	13	23	26	31	30	24
HO20191113task0001_V4_33_Stim1_Stim3	mixture	33	32	29	30	22	18	22	21	19	19	34	17	21	24	21	18	29	20	26	33	13	20	13	28	13	24	22	18	22	24	16	38	17	30	30	14	18	24	23	16	37	31	13	23	26	31	30	24
HO20191113task0001_V4_33_Stim2_Stim3	mixture	25	25	14	6	22	12	9	10	17	12	24	11	21	23	13	17	15	29	15	16	18	6	13	21	5	6	13	13	6	9	9	8	7	13	7	9	31	14	12	6	14	8	11	10	16	35	16	NaN
HO20191113task0001_V4_37_Stim1_Stim2	intermediate	29	37	31	30	35	36	23	17	32	30	35	26	30	32	33	39	33	24	24	40	22	25	30	24	16	25	33	20	25	21	26	33	28	29	30	31	26	34	33	18	32	31	20	19	33	37	39	27
HO20191113task0001_V4_37_Stim2_Stim3	intermediate	17	18	9	14	17	6	11	8	14	15	19	21	10	11	11	8	11	19	21	14	13	14	12	23	13	13	10	8	17	10	12	8	10	17	13	13	29	19	10	11	16	20	12	18	13	30	10	NaN
HO20191113task0001_V4_42_Stim1_Stim3	mixture	0	0	0	1	NaN	0	1	1	1	1	1	1	1	0	1	0	1	1	0	1	0	0	0	0	0	0	1	0	NaN	1	0	0	1	2	1	0	1	1	0	1	0	1	1	2	0	0	0	0
HO20191113task0001_V4_42_Stim2_Stim3	mixture	0	1	0	0	0	1	2	0	2	2	0	0	0	1	0	0	1	1	1	1	0	0	1	0	0	0	0	0	0	0	1	1	0	1	1	0	0	0	0	0	0	0	0	0	0	0	2	0
HO20191113task0002_V4_10_Stim1_Stim2	mixture	0	0	0	0	0	0	0	0	0	0	0	NaN	NaN	0	0	0	0	0	0	0	0	0	0	1	0	0	0	0	0	0	0	0	2	0	0	0	0	0	1	0	0	0	0	0	0	0	0	0
HO20191113task0002_V4_14_Stim1_Stim2	mixture	0	0	0	0	0	0	0	0	0	0	0	2	NaN	0	0	0	0	0	0	0	0	0	0	0	0	0	0	1	0	0	0	0	1	0	0	0	0	0	1	0	0	0	0	0	0	0	0	0
HO20191113task0002_V4_15_Stim1_Stim2	single	28	24	17	23	33	23	31	29	21	24	25	13	20	19	16	14	20	15	18	16	19	19	19	26	15	14	22	20	25	15	23	23	16	22	19	25	14	21	15	18	22	15	17	17	19	21	14	26
HO20191113task0002_V4_15_Stim1_Stim3	single	28	24	17	23	33	23	31	29	21	24	25	13	20	19	16	14	20	15	18	16	19	19	19	26	15	14	22	20	25	15	23	23	16	22	19	25	14	21	15	18	22	15	17	17	19	21	14	26
HO20191113task0002_V4_15_Stim2_Stim3	single	16	6	4	10	7	NaN	10	9	10	9	7	7	13	7	4	12	6	4	9	9	8	9	11	3	11	11	7	10	6	12	13	11	8	4	10	6	5	10	7	13	10	6	5	9	6	8	9	3
HO20191113task0002_V4_20_Stim1_Stim2	single	44	46	30	45	39	30	48	40	43	51	35	35	49	44	42	39	55	54	29	38	33	40	40	27	40	42	34	50	43	39	47	49	36	33	39	43	46	50	39	54	34	31	44	37	34	41	40	44
HO20191113task0002_V4_20_Stim1_Stim3	single	44	46	30	45	39	30	48	40	43	51	35	35	49	44	42	39	55	54	29	38	33	40	40	27	40	42	34	50	43	39	47	49	36	33	39	43	46	50	39	54	34	31	44	37	34	41	40	44
HO20191113task0002_V4_21_Stim1_Stim2	single	0	1	0	0	NaN	NaN	0	0	0	0	0	0	0	0	0	0	0	0	0	0	1	0	0	0	1	0	0	0	1	0	0	0	0	0	1	0	0	0	1	1	0	0	1	1	0	0	0	0
HO20191113task0002_V4_24_Stim1_Stim2	intermediate	33	51	31	31	44	46	33	41	43	38	27	39	36	35	40	41	39	35	27	28	31	46	46	22	31	38	38	33	41	32	42	27	34	28	27	23	39	54	35	35	37	19	29	26	25	31	31	30
HO20191113task0002_V4_24_Stim1_Stim3	intermediate	33	51	31	31	44	46	33	41	43	38	27	39	36	35	40	41	39	35	27	28	31	46	46	22	31	38	38	33	41	32	42	27	34	28	27	23	39	54	35	35	37	19	29	26	25	31	31	30
HO20191113task0002_V4_29_Stim1_Stim2	mixture	29	41	33	29	38	22	24	43	27	33	37	23	30	37	19	25	45	38	26	38	21	49	25	28	18	26	43	27	26	40	30	15	24	25	24	22	38	29	26	32	21	20	26	12	26	25	36	25
HO20191113task0002_V4_30_Stim1_Stim2	intermediate	19	20	19	17	13	15	14	24	29	18	26	25	23	25	26	29	21	26	19	22	22	18	24	20	17	11	20	18	16	14	22	29	24	13	18	22	22	24	26	22	26	24	15	19	13	20	19	20
HO20191113task0002_V4_30_Stim2_Stim3	intermediate	11	14	14	7	10	11	7	4	15	18	13	16	13	15	19	16	12	15	11	8	12	9	20	10	10	22	13	6	12	13	14	8	9	11	11	11	15	14	12	10	10	6	9	9	16	14	9	7
HO20191113task0002_V4_33_Stim1_Stim2	mixture	36	30	15	17	26	22	26	18	22	13	23	16	27	23	25	26	36	22	29	21	20	13	19	8	15	19	NaN	17	34	29	25	32	28	16	13	18	19	22	36	18	23	25	23	24	16	24	17	19
HO20191113task0002_V4_33_Stim1_Stim3	mixture	36	30	15	17	26	22	26	18	22	13	23	16	27	23	25	26	36	22	29	21	20	13	19	8	15	19	NaN	17	34	29	25	32	28	16	13	18	19	22	36	18	23	25	23	24	16	24	17	19
HO20191113task0002_V4_33_Stim2_Stim3	mixture	17	19	24	7	16	6	7	9	20	23	8	10	20	5	16	16	8	11	17	12	17	19	4	17	14	14	11	8	7	24	NaN	15	14	9	10	8	6	13	13	15	7	9	13	11	13	7	10	12
HO20191113task0002_V4_35_Stim1_Stim2	single	16	14	9	13	15	8	19	14	11	12	7	10	9	14	12	7	10	20	12	10	14	NaN	16	16	18	6	18	11	13	13	15	14	5	8	7	9	13	12	11	18	17	10	11	9	11	15	17	9
HO20191113task0002_V4_37_Stim1_Stim2	intermediate	31	38	23	25	25	18	30	31	44	31	26	19	21	29	35	24	32	27	35	28	32	32	31	15	21	31	29	17	30	29	16	25	32	18	14	25	22	32	21	22	29	30	20	16	25	25	21	26
HO20191113task0002_V4_37_Stim2_Stim3	intermediate	14	14	29	13	18	10	14	9	27	33	15	21	13	16	28	17	15	18	19	14	20	13	10	12	14	18	17	13	6	17	27	19	12	14	13	4	16	8	11	18	11	9	19	13	15	6	7	10
HO20191113task0002_V4_42_Stim1_Stim3	single	0	0	0	0	2	NaN	0	1	0	0	0	0	0	0	0	2	0	0	0	0	1	0	0	0	0	0	0	0	1	0	1	0	0	1	1	0	0	0	0	NaN	0	0	1	0	1	1	0	1
HO20191113task0002_V4_6_Stim1_Stim2	mixture	0	0	0	0	0	0	0	0	0	0	0	NaN	NaN	0	0	0	0	0	0	0	0	0	0	0	0	0	0	0	0	0	0	0	2	0	0	0	0	0	0	0	0	0	0	0	0	0	0	0
HO20191118task0001_V4_10_Stim1_Stim2	mixture	0	0	0	0	0	2	2	1	2	0	3	0	0	2	0	0	0	0	3	0	0	0	0	0	0	0	0	1	0	1	4	0	0	2	0	0	0	0	1	3	0	0	0	0	5	NaN	0	2
HO20191118task0001_V4_11_Stim1_Stim2	mixture	68	56	61	61	64	48	64	62	62	45	47	52	50	62	44	53	39	44	59	59	46	52	52	56	41	48	47	53	56	52	40	64	47	48	57	51	64	50	41	47	40	54	52	51	53	50	62	52
HO20191118task0001_V4_12_Stim1_Stim2	single	0	2	1	0	0	0	0	0	0	0	0	0	1	0	0	0	0	0	0	0	0	0	0	0	1	0	0	0	0	0	1	2	0	0	0	0	1	1	0	0	0	0	1	1	0	NaN	0	0
HO20191118task0001_V4_14_Stim1_Stim2	single	0	0	0	0	0	1	3	0	1	0	2	0	0	1	0	2	0	0	2	0	0	1	0	1	0	0	0	2	0	1	4	0	0	2	0	0	0	0	3	4	0	0	0	0	5	NaN	0	1
HO20191118task0001_V4_15_Stim1_Stim2	single	38	35	34	31	28	27	28	34	28	31	28	25	25	24	27	31	22	32	30	25	31	32	21	32	28	30	22	31	31	37	22	39	27	31	30	37	30	29	27	27	30	22	30	21	31	23	22	33
HO20191118task0001_V4_15_Stim1_Stim3	single	38	35	34	31	28	27	28	34	28	31	28	25	25	24	27	31	22	32	30	25	31	32	21	32	28	30	22	31	31	37	22	39	27	31	30	37	30	29	27	27	30	22	30	21	31	23	22	33
HO20191118task0001_V4_15_Stim2_Stim3	single	16	12	21	10	14	15	14	11	16	12	11	NaN	12	14	14	12	7	16	4	7	9	11	17	9	5	12	14	10	13	10	13	11	16	9	10	12	15	14	13	8	10	6	12	8	13	13	17	11
HO20191118task0001_V4_16_Stim1_Stim3	intermediate	0	0	1	1	0	2	0	0	1	0	0	1	2	0	NaN	0	0	0	1	1	1	1	0	1	1	0	0	1	0	0	1	1	1	1	0	0	0	1	0	1	1	1	0	0	0	NaN	0	0
HO20191118task0001_V4_18_Stim1_Stim2	mixture	0	0	0	0	0	1	2	3	4	1	5	0	0	4	0	2	0	0	3	0	0	0	1	0	0	0	0	3	0	1	3	0	0	4	0	1	0	0	2	5	0	0	0	0	7	8	1	2
HO20191118task0001_V4_19_Stim1_Stim3	single	26	35	43	38	33	29	50	31	32	32	40	39	34	37	37	38	39	40	32	28	44	45	31	42	33	34	33	46	42	42	42	34	37	44	43	44	32	43	47	36	49	43	42	29	38	43	35	38
HO20191118task0001_V4_19_Stim2_Stim3	single	NaN	35	32	41	40	38	36	39	38	33	38	49	35	33	30	44	36	30	31	39	39	30	45	45	NaN	35	39	33	45	31	38	35	31	34	35	38	26	42	31	37	36	32	41	43	33	44	42	40
HO20191118task0001_V4_2_Stim1_Stim2	single	0	0	0	0	0	1	3	1	2	0	1	0	0	2	0	2	0	0	2	0	0	0	1	0	0	0	0	1	0	1	4	0	0	1	0	0	0	0	1	4	0	0	0	0	2	NaN	0	2
HO20191118task0001_V4_20_Stim1_Stim2	mixture	0	0	0	0	0	0	0	0	0	0	0	0	0	0	0	0	0	0	0	0	0	0	0	0	0	0	0	0	NaN	0	0	0	0	0	0	0	0	0	0	0	0	0	0	0	0	0	NaN	0
HO20191118task0001_V4_20_Stim1_Stim3	mixture	0	0	0	0	0	0	0	0	0	0	0	0	0	0	0	0	0	0	0	0	0	0	0	0	0	0	0	0	NaN	0	0	0	0	0	0	0	0	0	0	0	0	0	0	0	0	0	NaN	0
HO20191118task0001_V4_23_Stim1_Stim2	mixture	50	42	34	37	40	40	39	38	50	35	31	38	36	38	24	27	28	36	38	36	37	39	27	34	30	41	33	29	38	37	40	44	35	39	33	32	35	32	44	38	35	42	37	33	35	34	29	35
HO20191118task0001_V4_23_Stim1_Stim3	mixture	50	42	34	37	40	40	39	38	50	35	31	38	36	38	24	27	28	36	38	36	37	39	27	34	30	41	33	29	38	37	40	44	35	39	33	32	35	32	44	38	35	42	37	33	35	34	29	35
HO20191118task0001_V4_23_Stim2_Stim3	mixture	NaN	31	31	22	22	23	24	28	23	24	30	24	25	19	16	21	24	25	24	14	15	29	20	22	16	17	21	22	NaN	25	22	23	20	23	23	12	25	25	20	23	23	10	18	26	23	17	18	16
HO20191118task0001_V4_24_Stim1_Stim3	single	0	0	0	0	0	0	0	0	1	0	0	0	1	0	0	1	1	0	0	0	0	1	0	0	0	0	0	0	0	1	1	0	0	0	0	0	0	0	0	0	0	1	1	0	0	0	0	0
HO20191118task0001_V4_26_Stim1_Stim2	mixture	0	0	0	0	0	2	2	3	4	1	4	0	0	2	0	3	0	0	3	0	0	0	1	2	0	0	0	3	0	0	3	0	0	3	0	1	0	0	4	5	0	0	0	0	6	7	1	2
HO20191118task0001_V4_28_Stim2_Stim3	intermediate	15	18	12	10	19	19	21	20	18	19	19	14	14	21	11	15	13	18	17	19	13	25	25	9	22	14	13	17	13	11	10	12	21	18	10	12	16	16	27	22	15	18	17	20	18	24	23	12
HO20191118task0001_V4_29_Stim1_Stim2	intermediate	24	25	20	18	21	18	18	17	20	16	25	15	21	24	19	27	27	13	20	17	15	22	16	13	17	20	19	14	21	18	17	19	23	27	19	16	22	29	21	29	14	22	18	15	16	23	21	17
HO20191118task0001_V4_29_Stim2_Stim3	intermediate	22	15	12	12	6	9	15	20	13	15	15	15	10	17	15	10	13	18	9	12	17	14	13	18	18	6	11	9	10	18	15	13	18	13	11	14	16	16	12	14	15	13	13	13	13	12	12	10
HO20191118task0001_V4_30_Stim1_Stim2	mixture	34	38	37	39	30	38	27	29	33	27	28	21	31	28	25	23	18	26	24	31	29	32	30	36	18	39	34	17	18	27	35	24	32	29	33	35	29	27	17	25	29	24	26	30	27	21	31	19
HO20191118task0001_V4_30_Stim1_Stim3	mixture	34	38	37	39	30	38	27	29	33	27	28	21	31	28	25	23	18	26	24	31	29	32	30	36	18	39	34	17	18	27	35	24	32	29	33	35	29	27	17	25	29	24	26	30	27	21	31	19
HO20191118task0001_V4_31_Stim1_Stim2	intermediate	31	27	33	27	28	20	27	21	36	39	17	32	17	23	31	26	15	24	24	26	21	25	19	18	23	29	23	20	21	25	22	31	31	29	18	33	28	32	19	29	18	26	14	23	21	24	29	16
HO20191118task0001_V4_31_Stim2_Stim3	intermediate	NaN	21	11	14	16	21	11	12	16	4	18	9	15	8	11	5	8	16	12	14	10	12	10	17	16	12	14	16	14	18	18	13	12	11	16	14	11	9	22	21	16	14	14	13	14	26	21	11
HO20191118task0001_V4_33_Stim1_Stim2	mixture	16	16	15	12	14	19	8	8	18	15	21	21	18	10	12	15	8	13	15	18	18	12	16	10	6	11	13	6	6	17	13	6	17	13	8	15	18	14	10	15	9	12	15	10	18	16	15	9
HO20191118task0001_V4_33_Stim2_Stim3	mixture	20	14	14	20	16	21	13	13	12	4	11	12	10	16	10	6	15	12	7	12	5	7	11	11	3	10	13	15	14	8	9	9	10	13	14	12	12	14	8	9	11	10	10	16	11	7	14	14
HO20191118task0001_V4_35_Stim1_Stim2	intermediate	41	49	37	43	42	41	32	34	41	29	31	35	28	31	22	36	36	34	38	46	43	47	36	40	38	38	36	29	27	41	34	40	41	26	35	37	41	48	24	35	31	29	39	30	40	29	39	33
HO20191118task0001_V4_37_Stim1_Stim2	intermediate	23	19	27	24	28	27	20	24	35	29	27	27	25	25	28	14	23	19	26	20	20	25	23	23	25	21	23	21	16	27	20	17	15	31	21	27	24	21	25	18	19	25	24	28	18	30	20	22
HO20191118task0001_V4_50_Stim1_Stim2	single	62	55	70	61	59	61	70	60	58	60	57	51	42	69	50	48	46	59	63	47	47	55	61	64	57	55	54	65	57	60	63	63	58	57	63	57	61	57	69	57	51	68	54	55	56	65	53	62
HO20191118task0001_V4_50_Stim1_Stim3	single	62	55	70	61	59	61	70	60	58	60	57	51	42	69	50	48	46	59	63	47	47	55	61	64	57	55	54	65	57	60	63	63	58	57	63	57	61	57	69	57	51	68	54	55	56	65	53	62
HO20191118task0001_V4_50_Stim2_Stim3	single	52	52	51	30	42	35	41	50	41	37	41	51	28	28	33	41	26	34	30	36	44	25	34	38	37	41	38	22	38	31	30	31	32	28	28	23	38	32	35	32	35	24	34	33	33	38	35	51
HO20191118task0001_V4_51_Stim1_Stim2	single	1	0	1	1	0	2	1	0	3	1	1	0	3	0	3	1	2	0	1	2	0	1	0	2	0	1	0	0	0	0	0	0	2	0	1	0	1	1	2	0	2	0	1	1	0	1	0	0
HO20191118task0001_V4_51_Stim2_Stim3	single	0	0	0	0	NaN	0	0	NaN	0	NaN	NaN	0	0	0	0	0	0	0	NaN	0	0	0	0	0	0	0	0	0	0	0	0	0	0	0	0	0	0	0	NaN	0	0	0	0	0	0	0	0	0
HO20191118task0002_V4_15_Stim1_Stim2	intermediate	37	37	40	44	35	29	44	42	32	43	41	48	32	43	36	40	30	32	22	37	35	35	41	32	37	34	32	34	29	31	30	41	24	29	26	33	32	37	30	27	29	24	27	23	26	36	31	28
HO20191118task0002_V4_16_Stim1_Stim3	intermediate	1	3	2	1	0	2	0	0	2	1	2	3	1	3	2	0	0	0	1	4	1	2	2	2	2	1	1	1	2	3	3	2	0	2	1	0	2	0	0	1	2	2	0	3	0	1	0	3
HO20191118task0002_V4_19_Stim1_Stim3	single	50	53	33	36	34	39	52	34	40	36	47	42	45	37	37	37	48	31	36	40	47	34	44	34	36	33	38	40	44	39	42	36	31	37	28	29	44	46	30	29	19	28	28	37	22	19	34	41
HO20191118task0002_V4_20_Stim1_Stim2	single	0	1	0	0	0	0	0	1	0	0	0	0	0	0	1	1	0	0	0	0	0	0	1	0	0	0	0	0	0	0	0	0	0	0	0	0	0	0	1	0	0	0	0	0	0	0	0	0
HO20191118task0002_V4_20_Stim1_Stim3	single	0	1	0	0	0	0	0	1	0	0	0	0	0	0	1	1	0	0	0	0	0	0	1	0	0	0	0	0	0	0	0	0	0	0	0	0	0	0	1	0	0	0	0	0	0	0	0	0
HO20191118task0002_V4_23_Stim1_Stim2	intermediate	36	53	35	42	33	35	45	41	49	32	48	29	32	35	36	41	40	32	36	35	30	24	26	31	37	37	35	25	40	36	38	31	37	40	37	30	25	32	35	25	23	28	37	22	40	35	44	20
HO20191118task0002_V4_26_Stim2_Stim3	mixture	0	0	0	2	0	0	0	0	0	0	NaN	NaN	2	NaN	0	0	0	0	1	0	0	0	0	0	2	0	0	0	0	0	2	0	0	0	0	0	0	0	2	0	0	0	0	0	0	0	0	0
HO20191118task0002_V4_28_Stim1_Stim2	single	30	29	19	24	28	22	15	19	22	21	29	18	16	22	13	23	14	33	35	22	29	16	23	26	18	21	19	21	20	26	25	18	21	18	20	28	15	29	21	23	25	17	25	21	16	24	24	26
HO20191118task0002_V4_28_Stim2_Stim3	single	20	18	19	21	24	19	26	25	16	21	19	14	28	23	21	19	20	14	17	20	19	17	16	14	16	17	12	20	12	19	20	24	26	24	20	14	26	17	20	19	17	15	16	28	14	21	19	17
HO20191118task0002_V4_29_Stim1_Stim2	single	22	28	21	23	20	21	26	25	25	21	26	24	25	23	22	21	16	22	18	14	29	18	23	24	14	22	22	18	24	21	25	24	12	25	13	16	18	16	21	15	15	13	26	30	21	20	32	17
HO20191118task0002_V4_29_Stim2_Stim3	single	13	15	15	15	16	15	13	13	16	15	16	10	15	12	13	15	9	12	10	9	16	14	12	13	17	17	14	11	12	12	9	16	11	9	12	10	11	8	21	11	18	9	6	15	13	11	10	15
HO20191118task0002_V4_30_Stim1_Stim2	mixture	26	21	29	32	20	25	23	28	22	25	26	23	21	17	38	30	26	22	23	25	22	22	21	25	15	33	25	17	27	24	34	25	20	24	23	27	22	19	29	13	28	23	25	21	22	20	29	20
HO20191118task0002_V4_31_Stim1_Stim2	intermediate	38	NaN	36	29	42	45	48	30	32	39	35	27	44	32	32	41	35	36	32	26	31	43	33	27	29	36	29	23	44	37	39	29	29	27	25	23	29	17	23	24	27	22	35	28	27	36	28	25
HO20191118task0002_V4_31_Stim1_Stim3	intermediate	38	NaN	36	29	42	45	48	30	32	39	35	27	44	32	32	41	35	36	32	26	31	43	33	27	29	36	29	23	44	37	39	29	29	27	25	23	29	17	23	24	27	22	35	28	27	36	28	25
HO20191118task0002_V4_31_Stim2_Stim3	intermediate	NaN	19	16	18	16	15	9	10	11	19	11	18	16	13	17	11	19	20	12	12	8	13	14	16	15	15	13	7	14	13	13	12	11	18	11	15	15	18	9	10	11	10	19	7	27	17	6	7
HO20191118task0002_V4_33_Stim1_Stim2	intermediate	17	13	11	9	13	10	22	19	17	15	13	12	9	23	16	18	18	19	14	13	17	14	11	15	8	22	14	7	11	10	22	18	12	10	16	16	15	16	12	12	18	14	14	11	17	8	16	11
HO20191118task0002_V4_33_Stim2_Stim3	intermediate	12	17	9	12	5	11	13	13	6	17	14	13	18	15	4	7	8	8	6	6	8	12	10	11	5	9	12	6	17	5	11	11	6	9	7	10	6	11	11	13	7	7	13	6	10	9	4	9
HO20191118task0002_V4_35_Stim1_Stim2	intermediate	59	48	40	40	44	49	44	32	42	43	50	44	53	44	44	47	39	47	44	44	35	34	35	36	37	46	39	33	37	44	45	37	37	27	31	31	50	32	30	27	33	38	25	41	30	27	30	37
HO20191118task0002_V4_36_Stim1_Stim2	single	0	0	1	0	0	1	0	0	0	0	1	0	NaN	0	1	0	0	0	0	0	1	0	0	1	0	0	0	1	0	0	0	1	0	0	0	0	0	0	0	0	0	0	0	0	0	0	0	0
HO20191118task0002_V4_50_Stim2_Stim3	intermediate	39	28	30	37	41	37	23	40	28	17	40	38	42	39	29	30	30	28	31	32	20	26	23	32	32	38	19	23	27	21	27	28	29	29	32	30	27	31	22	22	31	23	40	42	26	25	23	13
HO20191118task0003_V4_11_Stim1_Stim2	intermediate	NaN	65	47	54	51	44	50	49	53	48	41	38	51	47	48	48	42	49	48	55	54	50	52	48	33	42	46	50	40	58	52	33	42	43	55	46	57	56	42	54	45	48	40	44	51	43	51	49
HO20191118task0003_V4_11_Stim2_Stim3	intermediate	65	62	56	54	39	59	69	56	47	48	44	51	50	56	44	46	54	53	47	50	45	59	55	59	55	53	63	65	49	57	56	44	53	53	47	59	56	62	55	60	47	69	57	53	63	60	50	73
HO20191118task0003_V4_15_Stim1_Stim2	intermediate	39	32	23	34	23	28	28	30	33	24	37	25	31	37	32	22	37	35	37	24	36	33	32	29	17	29	29	32	25	29	38	17	33	34	29	29	24	34	29	33	27	27	24	18	31	32	30	31
HO20191118task0003_V4_16_Stim1_Stim3	single	0	1	1	1	1	0	0	1	2	2	0	1	0	0	1	1	2	1	0	0	0	0	1	0	1	NaN	0	1	0	1	0	1	0	0	1	0	1	1	1	0	0	0	0	1	1	0	0	2
HO20191118task0003_V4_19_Stim1_Stim2	single	36	43	30	35	37	35	24	28	29	34	28	19	28	26	25	34	38	32	15	27	29	29	34	33	26	33	33	18	30	30	32	22	26	34	21	22	NaN	28	39	36	37	24	30	25	22	29	28	29
HO20191118task0003_V4_19_Stim1_Stim3	single	36	43	30	35	37	35	24	28	29	34	28	19	28	26	25	34	38	32	15	27	29	29	34	33	26	33	33	18	30	30	32	22	26	34	21	22	NaN	28	39	36	37	24	30	25	22	29	28	29
HO20191118task0003_V4_20_Stim1_Stim3	intermediate	NaN	0	0	NaN	0	0	0	0	0	0	0	0	NaN	0	0	0	0	0	NaN	0	0	0	0	0	0	0	0	0	NaN	0	0	0	0	0	0	0	0	0	0	0	0	0	0	0	0	0	0	0
HO20191118task0003_V4_23_Stim1_Stim2	mixture	NaN	49	46	34	38	36	31	57	42	40	44	31	25	31	33	35	36	31	34	41	35	41	59	40	30	40	41	43	40	42	40	24	38	38	36	33	45	39	34	40	43	37	33	30	34	47	39	41
HO20191118task0003_V4_23_Stim1_Stim3	mixture	NaN	49	46	34	38	36	31	57	42	40	44	31	25	31	33	35	36	31	34	41	35	41	59	40	30	40	41	43	40	42	40	24	38	38	36	33	45	39	34	40	43	37	33	30	34	47	39	41
HO20191118task0003_V4_24_Stim1_Stim3	outside	0	1	0	0	0	0	2	0	2	0	0	0	0	0	0	0	1	0	0	NaN	0	1	0	0	0	0	0	1	0	0	1	0	1	0	2	0	0	0	0	0	1	0	NaN	0	0	0	1	1
HO20191118task0003_V4_29_Stim1_Stim2	single	20	16	12	23	16	20	13	22	19	17	15	19	16	23	14	21	15	12	21	19	22	19	18	16	15	8	17	17	12	21	17	12	18	20	20	15	24	15	15	21	22	17	15	21	27	17	12	16
HO20191118task0003_V4_29_Stim1_Stim3	single	20	16	12	23	16	20	13	22	19	17	15	19	16	23	14	21	15	12	21	19	22	19	18	16	15	8	17	17	12	21	17	12	18	20	20	15	24	15	15	21	22	17	15	21	27	17	12	16
HO20191118task0003_V4_29_Stim2_Stim3	single	17	16	18	18	16	18	19	10	9	8	17	8	19	19	13	9	11	13	12	7	13	8	12	11	6	7	13	12	7	11	13	15	9	12	7	13	13	13	13	14	8	14	11	12	13	13	9	15
HO20191118task0003_V4_30_Stim1_Stim2	intermediate	NaN	44	39	42	41	40	42	33	33	29	52	34	37	44	31	46	42	25	40	40	48	36	26	33	24	37	30	33	25	28	31	28	37	36	34	29	32	41	44	38	44	32	36	47	37	35	39	36
HO20191118task0003_V4_30_Stim1_Stim3	intermediate	NaN	44	39	42	41	40	42	33	33	29	52	34	37	44	31	46	42	25	40	40	48	36	26	33	24	37	30	33	25	28	31	28	37	36	34	29	32	41	44	38	44	32	36	47	37	35	39	36
HO20191118task0003_V4_31_Stim1_Stim2	intermediate	NaN	47	40	34	35	45	36	45	42	44	26	32	30	35	42	33	31	29	35	33	38	37	43	36	30	39	25	32	35	33	29	27	32	44	35	44	43	34	32	37	32	36	28	34	37	32	37	37
HO20191118task0003_V4_33_Stim2_Stim3	single	14	11	21	9	9	16	16	8	6	13	10	7	8	16	13	11	11	12	14	7	7	16	10	16	15	12	11	8	8	14	19	12	14	18	7	19	9	7	6	5	12	16	10	12	14	17	13	18
HO20191118task0003_V4_35_Stim1_Stim2	intermediate	NaN	63	55	62	57	61	59	49	59	52	52	54	50	50	48	50	41	63	52	61	49	65	49	58	43	57	59	50	50	47	49	51	59	51	58	58	51	44	63	71	56	53	51	58	58	59	57	60
HO20191118task0003_V4_35_Stim1_Stim3	intermediate	NaN	63	55	62	57	61	59	49	59	52	52	54	50	50	48	50	41	63	52	61	49	65	49	58	43	57	59	50	50	47	49	51	59	51	58	58	51	44	63	71	56	53	51	58	58	59	57	60
HO20191118task0003_V4_35_Stim2_Stim3	intermediate	20	25	18	18	16	28	16	19	15	10	17	12	15	30	16	14	17	20	17	17	15	18	7	13	16	16	12	12	14	18	20	15	12	23	8	21	8	16	5	9	10	9	15	14	20	11	16	14
HO20191118task0003_V4_36_Stim1_Stim3	single	NaN	5	0	4	1	4	1	1	3	2	2	3	4	3	1	1	3	2	2	1	1	1	1	0	3	2	0	3	0	1	0	0	2	0	1	2	1	2	0	3	1	4	1	0	1	2	2	2
HO20191118task0003_V4_50_Stim1_Stim2	intermediate	NaN	68	54	52	57	61	61	61	67	67	64	41	50	50	43	60	57	53	55	61	57	60	62	58	54	53	52	46	55	68	57	46	56	62	45	48	59	58	57	53	68	63	55	39	63	50	54	62
HO20191118task0003_V4_50_Stim1_Stim3	intermediate	NaN	68	54	52	57	61	61	61	67	67	64	41	50	50	43	60	57	53	55	61	57	60	62	58	54	53	52	46	55	68	57	46	56	62	45	48	59	58	57	53	68	63	55	39	63	50	54	62
HO20191118task0003_V4_50_Stim2_Stim3	intermediate	30	27	34	33	34	26	44	36	37	45	30	38	32	30	33	35	44	28	36	39	42	35	33	47	41	43	42	32	38	31	38	43	36	30	41	21	34	38	44	29	29	22	44	34	38	37	34	38
HO20191118task0004_V4_11_Stim1_Stim3	intermediate	56	60	50	53	55	47	43	61	50	44	41	48	50	47	41	36	49	42	42	44	38	39	33	72	45	NaN	33	37	43	32	40	53	46	45	33	59	58	47	47	56	45	31	44	36	40	39	47	59
HO20191118task0004_V4_11_Stim2_Stim3	intermediate	NaN	60	46	36	54	51	45	52	34	48	51	45	48	54	43	38	35	53	60	45	50	53	52	53	42	41	42	45	41	47	37	37	50	45	37	46	45	41	52	50	49	39	50	36	38	50	47	59
HO20191118task0004_V4_14_Stim1_Stim2	single	0	0	0	0	0	0	0	0	0	3	0	0	0	0	0	1	0	0	0	0	0	0	0	0	0	0	0	0	0	0	0	0	0	NaN	0	0	0	1	0	0	0	0	0	NaN	0	0	0	0
HO20191118task0004_V4_14_Stim1_Stim3	single	0	0	0	0	0	0	0	0	0	3	0	0	0	0	0	1	0	0	0	0	0	0	0	0	0	0	0	0	0	0	0	0	0	NaN	0	0	0	1	0	0	0	0	0	NaN	0	0	0	0
HO20191118task0004_V4_15_Stim1_Stim2	intermediate	NaN	42	34	26	29	35	32	39	30	25	35	31	28	33	34	36	30	25	27	28	33	21	27	36	33	32	23	29	29	27	37	31	30	30	33	33	30	34	39	23	24	29	35	27	30	27	22	29
HO20191118task0004_V4_15_Stim1_Stim3	intermediate	NaN	42	34	26	29	35	32	39	30	25	35	31	28	33	34	36	30	25	27	28	33	21	27	36	33	32	23	29	29	27	37	31	30	30	33	33	30	34	39	23	24	29	35	27	30	27	22	29
HO20191118task0004_V4_16_Stim1_Stim2	intermediate	1	2	0	1	0	0	0	1	0	2	NaN	0	0	1	1	0	0	1	0	1	1	1	0	NaN	0	0	1	0	0	0	1	2	0	0	0	2	1	0	0	2	0	0	0	1	0	1	0	0
HO20191118task0004_V4_16_Stim1_Stim3	intermediate	1	2	0	1	0	0	0	1	0	2	NaN	0	0	1	1	0	0	1	0	1	1	1	0	NaN	0	0	1	0	0	0	1	2	0	0	0	2	1	0	0	2	0	0	0	1	0	1	0	0
HO20191118task0004_V4_18_Stim1_Stim2	mixture	0	0	0	0	0	0	0	0	0	1	0	0	0	0	0	1	0	2	0	0	0	NaN	0	0	0	0	0	0	0	0	1	1	0	4	0	0	0	0	0	0	0	0	0	NaN	0	0	0	0
HO20191118task0004_V4_19_Stim1_Stim2	single	54	52	36	35	37	37	32	33	40	43	33	33	23	35	37	33	38	23	40	30	32	34	31	51	51	51	32	34	22	35	36	27	35	29	32	40	35	26	24	32	30	29	35	40	20	23	32	34
HO20191118task0004_V4_19_Stim1_Stim3	single	54	52	36	35	37	37	32	33	40	43	33	33	23	35	37	33	38	23	40	30	32	34	31	51	51	51	32	34	22	35	36	27	35	29	32	40	35	26	24	32	30	29	35	40	20	23	32	34
HO20191118task0004_V4_19_Stim2_Stim3	single	43	48	32	43	43	48	53	46	39	40	35	32	39	45	42	41	31	35	39	44	37	40	57	29	41	22	33	42	36	48	37	30	30	50	25	31	31	37	43	33	40	29	51	36	28	43	26	47
HO20191118task0004_V4_23_Stim1_Stim2	mixture	52	38	33	33	35	32	26	46	23	33	36	36	29	47	36	36	35	32	25	38	22	33	29	43	25	54	30	45	37	32	42	33	27	39	20	28	34	30	35	28	24	28	47	31	35	29	27	27
HO20191118task0004_V4_23_Stim1_Stim3	mixture	52	38	33	33	35	32	26	46	23	33	36	36	29	47	36	36	35	32	25	38	22	33	29	43	25	54	30	45	37	32	42	33	27	39	20	28	34	30	35	28	24	28	47	31	35	29	27	27
HO20191118task0004_V4_26_Stim1_Stim2	mixture	0	0	0	0	0	0	0	0	0	1	0	0	0	0	0	1	0	3	0	0	0	NaN	0	0	0	0	0	0	0	0	0	0	0	1	0	0	0	0	0	0	0	0	0	NaN	0	0	0	0
HO20191118task0004_V4_27_Stim1_Stim2	mixture	1	1	1	0	0	0	0	0	2	0	0	0	2	0	0	2	0	0	2	1	0	1	1	NaN	0	2	0	0	0	1	1	0	1	0	0	0	0	0	0	0	0	0	0	0	0	0	0	0
HO20191118task0004_V4_28_Stim1_Stim2	single	23	16	23	22	23	19	25	22	21	31	16	16	13	24	22	24	23	18	18	18	24	20	18	16	23	27	19	20	19	22	23	24	26	18	22	20	15	19	21	14	18	26	16	22	26	NaN	19	18
HO20191118task0004_V4_29_Stim1_Stim2	intermediate	28	15	13	16	16	17	22	19	18	27	18	13	17	11	17	13	18	18	20	18	18	17	21	27	18	24	18	20	20	16	28	19	22	22	11	13	11	15	14	18	19	25	29	18	22	12	15	17
HO20191118task0004_V4_29_Stim2_Stim3	intermediate	15	12	11	19	7	16	8	15	10	10	15	11	11	12	11	12	9	16	7	7	9	11	13	13	15	18	10	9	13	11	7	11	11	15	16	16	14	9	10	10	13	12	12	10	13	11	10	NaN
HO20191118task0004_V4_30_Stim1_Stim3	single	32	23	31	23	30	35	25	25	19	20	21	7	21	16	27	28	22	19	24	23	23	21	18	15	15	28	31	33	17	27	25	31	33	25	20	25	15	28	19	20	20	26	27	21	16	15	13	35
HO20191118task0004_V4_33_Stim1_Stim2	mixture	25	15	16	15	26	18	12	26	12	10	7	22	13	17	18	20	12	17	15	14	13	21	16	14	18	NaN	14	21	19	19	20	21	19	14	18	22	11	12	15	23	12	17	16	10	10	10	19	22
HO20191118task0004_V4_33_Stim1_Stim3	mixture	25	15	16	15	26	18	12	26	12	10	7	22	13	17	18	20	12	17	15	14	13	21	16	14	18	NaN	14	21	19	19	20	21	19	14	18	22	11	12	15	23	12	17	16	10	10	10	19	22
HO20191118task0004_V4_33_Stim2_Stim3	mixture	11	15	11	13	5	15	8	11	19	12	10	13	6	13	19	20	14	11	9	8	4	6	13	21	21	10	11	5	10	12	2	15	13	17	6	18	8	17	10	7	11	10	14	10	8	7	13	12
HO20191118task0004_V4_35_Stim1_Stim2	intermediate	50	36	45	28	30	37	31	28	30	35	19	25	39	25	24	29	31	30	33	25	21	21	27	18	31	NaN	28	31	29	29	36	26	38	26	31	32	25	23	17	27	34	40	34	19	27	28	19	35
HO20191118task0004_V4_35_Stim1_Stim3	intermediate	50	36	45	28	30	37	31	28	30	35	19	25	39	25	24	29	31	30	33	25	21	21	27	18	31	NaN	28	31	29	29	36	26	38	26	31	32	25	23	17	27	34	40	34	19	27	28	19	35
HO20191118task0004_V4_35_Stim2_Stim3	intermediate	19	19	20	27	10	29	16	12	20	15	16	8	11	16	27	25	21	17	24	11	12	12	22	18	18	17	18	9	21	17	15	30	17	34	13	17	25	17	19	18	17	18	18	18	28	12	14	25
HO20191118task0004_V4_50_Stim2_Stim3	single	50	49	42	41	33	33	39	47	38	30	50	23	42	43	36	37	39	35	49	38	32	37	38	36	30	41	44	33	45	33	42	28	35	38	34	39	25	42	41	40	39	31	35	41	47	40	35	31
[truncated: 88 more columns]
