# Supplementary material for: Coordinated multiplexing of information about separate objects in visual cortex
Source: eLife. 2022 Nov 29;11:e76452. doi: 10.7554/eLife.76452 (PMC9708082; doi:10.7554/eLife.76452)
Supplement: Source data 1. — The file and folder names are informative regarding which analyses they relate to. Some analyses are based on multiple runs of the modeling code, with slight variations due to the probabilistic nature of the analysis. [file elife-76452-data1.zip › SourceData2022/model_comparison_considering_latency/attendaway_Cohen2_adjacent_V1_origpoi.csv]

CellId	ACond	BCond	SpikeWindowON	SpikeWindowOFF	SepBF	PoisPvalA	PoisPvalB	minPoisPval	FanoA	FanoB	FanoAB	PrMix	PrInt	PrOut	PrSing	WinModel	WinPr	nA	nB	nAB	meanA	meanB	meanAB	varA	varB	varAB	BaseDuration	meanAbase	meanBbase	meanABbase	meanbase_all	varAbase	varBbase	varABbase	varbase_all	FanoAbase	FanoBbase	FanoABbase	Fanobase_all	PrMix_prml	PrInt_prml	PrOut_prml	PrSing_prml	WinPr_prml	WinModel_prml	PoisPvalA_prml	PoisPvalB_prml	X
BR130827task0002_V1_cell1_spiketimes.csv	Loc1Pref	Loc2Null	0	230	76.9219640430374	0.5591	0.4171	0.4171	1.43667892800841	0.490780445969125	0.936928219563688	0.0228086727061864	0.313250059055433	0.000165908762567019	0.663775359475814	single	0.663775359475814	56	45	59	6.178571	14.13333	13.28814	8.876623	6.936364	12.45003	500	0	0	0	0	0	0	0	0	NA	NA	NA	NA	0.222165	0.04460364	1.9911e-05	0.7332115	0.733211455318081	sing_prml	0.01859397	0.9981957	NA
BR130827task0002_V1_cell10_spiketimes.csv	Loc1Null	Loc2Pref	0	230	21.116389872745	0.5902	0.5999	0.5902	0.673521850899743	0.632312764955252	0.975417439703154	0.0240698487500652	0.338937601906802	1.3748972017375e-05	0.636978800371115	single	0.636978800371115	43	56	45	9.046512	13.78571	13.06667	6.093023	8.716883	12.74545	500	0	0	0	0	0	0	0	0	NA	NA	NA	NA	0.1952135	0.2034605	5.265859e-05	0.6012733	0.601273294973361	sing_prml	0.9478467	0.9849006	NA
BR130827task0002_V1_cell11_spiketimes.csv	Loc1Null	Loc2Pref	0	230	17.6012491682401	0.5043	0.261	0.261	0.813762893881588	0.816001090363909	0.533255347593583	0.0360616848020876	0.157307994296778	5.44209878754043e-05	0.806575899913259	single	0.806575899913259	43	56	45	7.837209	11.91071	12.08889	6.37763	9.719156	6.446465	500	0	0	0	0	0	0	0	0	NA	NA	NA	NA	0.05413165	0.01167049	0.000274909	0.9339229	0.933922947612622	sing_prml	0.7992759	0.8331596	NA
BR130827task0002_V1_cell11_spiketimes.csv	Loc1Pref	Loc2Null	0	230	16.8432502453187	0.7882	0.2178	0.2178	1.08632268632269	0.610011939280232	0.947732437506175	0.0189091922788223	0.181241468934351	3.3785118257706e-05	0.799815553668569	single	0.799815553668569	56	45	59	7.928571	11.84444	11.83051	8.612987	7.225253	11.21216	500	0	0	0	0	0	0	0	0	NA	NA	NA	NA	0.1162186	0.03723547	0.0001329897	0.8464129	0.846412891738634	sing_prml	0.3073245	0.9806963	NA
BR130827task0002_V1_cell12_spiketimes.csv	Loc1Pref	Loc2Null	0	230	3.63995328365213	0.5576	0.3444	0.3444	0.801841196777906	1.17571234735414	0.86264367816092	0.0833574936121188	0.351343096570828	0.000344414812088236	0.564954995004965	single	0.564954995004965	56	45	59	5.642857	7.444444	7.118644	4.524675	8.752525	6.140853	500	0	0	0	0	0	0	0	0	NA	NA	NA	NA	0.2535957	0.3753027	1.287452e-05	0.3710888	0.37530265954007	int_prml	0.8536647	0.197533	NA
BR130827task0002_V1_cell14_spiketimes.csv	Loc1Null	Loc2Pref	0	230	12.0519983738553	0.7978	0.9057	0.7978	1.03607503607504	0.91901147396293	1.15413442940039	0.212059866257804	0.419518647597084	3.04836352748602e-05	0.368391002509837	intermediate	0.419518647597084	43	56	45	6.139535	9.196429	8.355556	6.361019	8.451623	9.643434	500	0	0	0	0	0	0	0	0	NA	NA	NA	NA	0.4439259	0.4269797	7.458492e-06	0.1290869	0.443925911515759	mix_prml	0.406726	0.6453104	NA
BR130827task0002_V1_cell14_spiketimes.csv	Loc1Pref	Loc2Null	0	230	19.8560359443401	0.6209	0.4543	0.4543	0.802479338842975	0.841658341658342	0.884674329501916	0.0258394713392864	0.532429261340191	4.63092937238071e-06	0.44172663639115	intermediate	0.532429261340191	56	45	59	6.285714	10.11111	9.152542	5.044156	8.510101	8.097019	500	0	0	0	0	0	0	0	0	NA	NA	NA	NA	0.18465	0.4400224	4.894272e-06	0.3753227	0.440022388461467	int_prml	0.8527736	0.762336	NA
BR130827task0002_V1_cell15_spiketimes.csv	Loc1Pref	Loc2Null	0	230	15.1926727933449	0.8145	0.7554	0.7554	1.04705265915641	0.636999364272091	0.802460249950926	0.0119429246024027	0.375520995458589	7.60762264674513e-06	0.612528472316362	single	0.612528472316362	56	45	59	6.196429	9.533333	8.932203	6.487987	6.072727	7.167738	500	0	0	0	0	0	0	0	0	NA	NA	NA	NA	0.1178826	0.2171676	1.997012e-05	0.6649299	0.664929855667316	sing_prml	0.3796679	0.9708884	NA
BR130827task0002_V1_cell2_spiketimes.csv	Loc1Pref	Loc2Null	0	230	537.27155278688	0.4546	0.3203	0.3203	1.46446280991736	0.546892474836236	0.673655423883318	0.0949184555618979	0.180038631236411	0.0775454291385131	0.647497484063178	single	0.647497484063178	56	45	59	7.857143	37.93333	37.18644	11.50649	20.74545	25.05085	500	0	0	0	0	0	0	0	0	NA	NA	NA	NA	0.1277485	0.0005747749	3.318559e-05	0.8716435	0.871643526988782	sing_prml	0.01398465	0.9937577	NA
BR130827task0002_V1_cell3_spiketimes.csv	Loc1Null	Loc2Pref	0	230	355.639854855916	0.7224	0.2658	0.2658	0.90709426627794	0.514432928634883	0.899525433783183	0.112276958495608	0.12420681502109	0.0930278932668861	0.670488333216416	single	0.670488333216416	43	56	45	5.697674	27.41071	27.24444	5.168328	14.10097	24.50707	500	0	0	0	0	0	0	0	0	NA	NA	NA	NA	0.1433876	0.0009345746	0.0003560771	0.8553218	0.855321788041105	sing_prml	0.642929	0.9989371	NA
BR130827task0002_V1_cell3_spiketimes.csv	Loc1Pref	Loc2Null	0	230	325.608723922323	0.428	0.2091	0.2091	0.871910112359551	0.540425368550369	0.702563279530448	0.0936200759751548	0.214155604785646	0.0502228421669926	0.642001477072206	single	0.642001477072206	56	45	59	6.357143	26.31111	25.49153	5.542857	14.21919	17.90941	500	0	0	0	0	0	0	0	0	NA	NA	NA	NA	0.1273611	0.001733696	2.732423e-05	0.8708779	0.870877893068779	sing_prml	0.7383999	0.9945221	NA
BR130827task0002_V1_cell33_spiketimes.csv	Loc1Null	Loc2Pref	0	230	397.715219894256	0.6079	0.768	0.6079	0.8623973727422	0.848928723858301	0.687301025822427	0.0808946713050315	0.0424335260223391	0.394446064066177	0.482225738606453	single	0.482225738606453	43	56	45	10.11628	38.03571	39.97778	8.724252	32.28961	27.47677	500	0	0	0	0	0	0	0	0	NA	NA	NA	NA	0.1429285	5.306648e-05	0.004757901	0.8522606	0.852260551388831	sing_prml	0.7218611	0.7798231	NA
BR130827task0002_V1_cell33_spiketimes.csv	Loc1Pref	Loc2Null	0	230	466.535058657451	0.4128	0.1197	0.1197	0.848264462809917	0.650868755817561	1.00338800840487	0.0209185482969488	0.833678072735773	0.00329264643969717	0.142110732527581	intermediate	0.833678072735773	56	45	59	9.821429	39.06667	35.88136	8.331169	25.42727	36.00292	500	0	0	0	0	0	0	0	0	NA	NA	NA	NA	0.06136142	0.48689	4.138869e-06	0.4517445	0.486889972980488	int_prml	0.7809724	0.9645724	NA
BR130827task0002_V1_cell34_spiketimes.csv	Loc1Null	Loc2Pref	0	230	674.898564958343	0.5859	0.2214	0.2214	0.82354363065023	0.546602234974328	0.685528756957328	0.048161697968165	0.0215148387680881	0.643206179913264	0.287117283350483	outside	0.643206179913264	43	56	45	4.581395	37.625	40.28889	3.772979	20.56591	27.61919	500	0	0	0	0	0	0	0	0	NA	NA	NA	NA	0.140479	2.02871e-05	0.02165844	0.8378423	0.837842319530056	sing_prml	0.7846018	0.9975377	NA
BR130827task0002_V1_cell34_spiketimes.csv	Loc1Pref	Loc2Null	0	230	778.503794545178	0.5956	0.4509	0.4509	0.874317317663325	0.691761363636364	0.606478010994503	0.0772599755259354	0.34070002594985	0.0549975233544691	0.527042475169746	single	0.527042475169746	56	45	59	4.696429	39.11111	37.42373	4.106169	27.05556	22.69667	500	0	0	0	0	0	0	0	0	NA	NA	NA	NA	0.1275374	0.002138166	1.065099e-05	0.8703137	0.87031373555662	sing_prml	0.7338859	0.9400716	NA
BR130827task0002_V1_cell35_spiketimes.csv	Loc1Null	Loc2Pref	0	230	569.911672720878	0.1665	0.2874	0.1665	1.01069703243616	1.52963311382879	1.02660817195369	0.106450275649131	0.0699353099806387	0.189010927941083	0.634603486429147	single	0.634603486429147	43	56	45	6.418605	37.96429	38.91111	6.487265	58.07143	39.94646	500	0	0	0	0	0	0	0	0	NA	NA	NA	NA	0.143337	0.0002293455	0.00164899	0.8547847	0.854784660630979	sing_prml	0.4516068	0.006950768	NA
BR130827task0002_V1_cell35_spiketimes.csv	Loc1Pref	Loc2Null	0	230	657.08664019096	0.5539	0.6929	0.5539	1.30428211586902	1.07443646271984	1.45168508951099	0.0819681529566528	0.323578772786772	0.0339615054012277	0.560491568855347	single	0.560491568855347	56	45	59	7.089286	40.77778	38.91525	9.246429	43.81313	56.49269	500	0	0	0	0	0	0	0	0	NA	NA	NA	NA	0.05762197	0.5453887	2.786628e-05	0.3969614	0.545388742540498	int_prml	0.06428665	0.3403358	NA
BR130827task0002_V1_cell36_spiketimes.csv	Loc1Null	Loc2Pref	0	230	619.905407554138	0.6813	0.8117	0.6813	1.56431308155446	1.07304218115522	0.994429590017825	0.0937332396400459	0.0519735025574228	0.295499980206414	0.558793277596117	single	0.558793277596117	43	56	45	6.069767	39.17857	40.8	9.495017	42.04026	40.57273	500	0	0	0	0	0	0	0	0	NA	NA	NA	NA	0.1427039	9.509561e-05	0.00617799	0.851023	0.8510230336331	sing_prml	0.01114522	0.3309358	NA
BR130827task0002_V1_cell36_spiketimes.csv	Loc1Pref	Loc2Null	0	230	746.64651288589	0.5225	0.5182	0.5182	1.6344753169679	0.784791615890812	0.611633731407104	0.0219002741804146	0.819653145156389	0.00905002348770654	0.14939655717549	intermediate	0.819653145156389	56	45	59	6.017857	41.44444	38.27119	9.836039	32.52525	23.40795	500	0	0	0	0	0	0	0	0	NA	NA	NA	NA	0.1247444	0.02405971	2.298598e-06	0.8511936	0.851193636596824	sing_prml	0.002073536	0.8461462	NA
BR130827task0002_V1_cell37_spiketimes.csv	Loc1Null	Loc2Pref	0	230	104.71126865397	0.2633	0.1525	0.1525	1.0377358490566	1.85788830004077	1.10463385130734	0.135984000318644	0.051971077217813	0.0791532752687395	0.732891647194803	single	0.732891647194803	43	56	45	8.627907	19.91071	21.71111	8.953488	36.99188	23.98283	500	0	0	0	0	0	0	0	0	NA	NA	NA	NA	0.127783	0.0001837308	0.07050416	0.8015291	0.80152913874989	sing_prml	0.4038498	0.0001159854	NA
BR130827task0002_V1_cell37_spiketimes.csv	Loc1Pref	Loc2Null	0	230	118.797406260318	0.6599	0.2039	0.2039	1.11588482691686	1.82842256557672	0.997564935064935	0.126456959170781	0.448161086180922	0.000279260028758151	0.425102694619539	intermediate	0.448161086180922	56	45	59	10.03571	22.48889	20.88136	11.1987	41.11919	20.83051	500	0	0	0	0	0	0	0	0	NA	NA	NA	NA	0.127763	0.09540579	8.045292e-06	0.7768232	0.776823205384206	sing_prml	0.258257	0.0006558812	NA
BR130827task0002_V1_cell38_spiketimes.csv	Loc1Pref	Loc2Null	0	230	250.745433358751	0.513	0.2698	0.2698	0.92601640202408	1.47210178406425	1.63084477178886	0.182895786920221	0.529631436181623	0.00126839733822842	0.286204379559928	intermediate	0.529631436181623	56	45	59	9.303571	28.42222	26.18644	8.61526	41.8404	42.70602	500	0	0	0	0	0	0	0	0	NA	NA	NA	NA	0.05275504	0.8654674	5.209764e-06	0.08177233	0.865467425743115	int_prml	0.6307944	0.0223604	NA
BR130827task0002_V1_cell4_spiketimes.csv	Loc1Pref	Loc2Null	0	230	490.497474292053	0.3713	0.1509	0.1509	0.895563636363636	0.403679653679654	0.706164774755479	0.0933495544605216	0.194334901651094	0.0756781460519554	0.636637397836428	single	0.636637397836428	56	45	59	6.696429	33.6	32.74576	5.997078	13.56364	23.1239	500	0	0	0	0	0	0	0	0	NA	NA	NA	NA	0.1276776	0.001073352	3.288529e-05	0.8712162	0.871216196800845	sing_prml	0.6927987	0.9998541	NA
BR130827task0002_V1_cell41_spiketimes.csv	Loc1Pref	Loc2Null	0	230	167.60586315498	0.7774	0.2059	0.2059	1.4197628458498	1.79612081729346	1.08226870171472	0.112929481521252	0.128624674886818	0.00924883629464787	0.749197007297283	single	0.749197007297283	56	45	59	31.21429	13.64444	31.01695	44.31688	24.50707	33.56867	500	0	0	0	0	0	0	0	0	NA	NA	NA	NA	0.1186304	0.001956792	0.0001375172	0.8792753	0.879275310879617	sing_prml	0.02202718	0.000933522	NA
BR130827task0002_V1_cell42_spiketimes.csv	Loc1Null	Loc2Pref	0	230	32.2489074687928	0.2227	0.5264	0.2227	1.74862848365153	1.15608919382504	1.46403501169945	0.0261127611093261	0.0472493745432906	0.0911660719575169	0.835471792389866	single	0.835471792389866	43	56	45	20.18605	13.25	23.31111	35.2979	15.31818	34.12828	500	0	0	0	0	0	0	0	0	NA	NA	NA	NA	0.002940495	9.070444e-06	0.9612571	0.03579332	0.961257112094925	out_prml	0.001911099	0.1998145	NA
BR130827task0002_V1_cell42_spiketimes.csv	Loc1Pref	Loc2Null	0	230	122.648211194472	0.2412	0.8794	0.2412	1.63437861535651	0.888978278358809	1.27449903366901	0.0468668604419676	0.0456757129240745	0.119079663126366	0.788377763507592	single	0.788377763507592	56	45	59	26.66071	12.55556	28.72881	43.5737	11.16162	36.61485	500	0	0	0	0	0	0	0	0	NA	NA	NA	NA	0.1300422	0.0001658153	0.05612326	0.8136687	0.813668672139227	sing_prml	0.002075945	0.6806588	NA
BR130827task0002_V1_cell43_spiketimes.csv	Loc1Null	Loc2Pref	0	230	288.717165170236	0.3651	0.9695	0.3651	0.769574700109051	1.25356454720617	0.683216783216783	0.0882148546112881	0.350331690835198	0.023667683147155	0.537785771406359	single	0.537785771406359	43	56	45	30.46512	9.267857	28.88889	23.44518	11.61786	19.73737	500	0	0	0	0	0	0	0	0	NA	NA	NA	NA	0.1397013	0.01127142	3.738157e-05	0.8489899	0.84898989079788	sing_prml	0.8589805	0.09785803	NA
BR130827task0002_V1_cell43_spiketimes.csv	Loc1Pref	Loc2Null	0	230	362.930257479901	0.8252	0.2741	0.2741	0.775228935386504	1.01642475171887	0.802549417332856	0.038099665283269	0.698862945518096	0.0100561574245932	0.252981231774041	intermediate	0.698862945518096	56	45	59	31.73214	7.933333	29.38983	24.59968	8.063636	23.58679	500	0	0	0	0	0	0	0	0	NA	NA	NA	NA	0.1201832	0.05317269	2.675895e-06	0.8266414	0.826641421000885	sing_prml	0.8879871	0.4413025	NA
BR130827task0002_V1_cell44_spiketimes.csv	Loc1Null	Loc2Pref	0	230	116.973318477462	0.5107	0.9681	0.5107	0.730028756640835	1.00485700591149	0.446177062374245	0.145427201476984	0.20191600110517	0.00270016446851882	0.649956632949327	single	0.649956632949327	43	56	45	22.72093	10.16071	22.08889	16.58693	10.21006	9.855556	500	0	0	0	0	0	0	0	0	NA	NA	NA	NA	0.1178097	0.00321487	4.08556e-05	0.8789346	0.878934598169388	sing_prml	0.9024401	0.464532	NA
BR130827task0002_V1_cell44_spiketimes.csv	Loc1Pref	Loc2Null	0	230	139.14442407086	0.4691	0.2409	0.2409	0.656319290465632	0.777939949958299	0.597746189601124	0.0263215470608019	0.6307779122864	0.000531172122174088	0.342369368530624	intermediate	0.6307779122864	56	45	59	23.42857	9.688889	21.62712	15.37662	7.537374	12.92753	500	0	0	0	0	0	0	0	0	NA	NA	NA	NA	0.1037736	0.02999657	2.493775e-06	0.8662274	0.866227357601923	sing_prml	0.977139	0.8549595	NA
BR130827task0002_V1_cell45_spiketimes.csv	Loc1Null	Loc2Pref	0	230	27.0569197300975	0.2419	0.2064	0.2064	0.703504043126685	0.621617448369041	1.0230631437528	0.0104957895688152	0.17330682275986	6.53316998525456e-05	0.816132055971473	single	0.816132055971473	43	56	45	13.55814	8.410714	13.53333	9.538206	5.228247	13.84545	500	0	0	0	0	0	0	0	0	NA	NA	NA	NA	0.07736948	0.02443099	0.000680253	0.8975193	0.897519276290141	sing_prml	0.9261403	0.9875977	NA
BR130827task0002_V1_cell46_spiketimes.csv	Loc1Null	Loc2Pref	0	230	152.361217567528	0.3146	0.571	0.3146	0.849303135888502	1.12764078027236	0.887451809476433	0.146869070449479	0.0729603183267917	0.0529363563315432	0.727234254892186	single	0.727234254892186	43	56	45	15.25581	4.410714	16.24444	12.95681	4.973701	14.41616	500	0	0	0	0	0	0	0	0	NA	NA	NA	NA	0.1258444	0.0005030602	0.003689548	0.869963	0.869962955337176	sing_prml	0.7437356	0.240158	NA
BR130827task0002_V1_cell46_spiketimes.csv	Loc1Pref	Loc2Null	0	230	206.540897165882	0.4152	0.1575	0.1575	0.954747474747475	1.14805194805195	0.769019117384313	0.100354118929788	0.184846473404137	0.017881229087943	0.696918178578132	single	0.696918178578132	56	45	59	16.875	3.888889	16.35593	16.11136	4.464646	12.57802	500	0	0	0	0	0	0	0	0	NA	NA	NA	NA	0.120572	0.00272835	2.025358e-05	0.8766794	0.876679415744507	sing_prml	0.5702939	0.2317339	NA
BR130827task0002_V1_cell47_spiketimes.csv	Loc1Pref	Loc2Null	0	230	757.395986397826	0.3245	0.8341	0.3245	0.59882244386836	0.895368782161235	0.742982398743702	0.0884017680373965	0.253364514748228	0.05518554996442	0.603048167249955	single	0.603048167249955	56	45	59	36.94643	3.533333	35.72881	22.12435	3.163636	26.54588	500	0	0	0	0	0	0	0	0	NA	NA	NA	NA	0.1276678	0.0009280332	2.007899e-05	0.8713841	0.87138405544412	sing_prml	0.9920582	0.6690267	NA
BR130827task0002_V1_cell48_spiketimes.csv	Loc1Null	Loc2Pref	0	230	426.172402305754	0.4847	0.3734	0.3734	0.494051929243819	1.25648854961832	0.612996158770807	0.106381800245825	0.163764520969783	0.0956653101422257	0.634188368642167	single	0.634188368642167	43	56	45	32.11628	7.017857	31.55556	15.86711	8.817857	19.34343	500	0	0	0	0	0	0	0	0	NA	NA	NA	NA	0.1434285	0.001129684	0.0001806433	0.8552612	0.855261160191233	sing_prml	0.9975667	0.09559996	NA
BR130827task0002_V1_cell48_spiketimes.csv	Loc1Pref	Loc2Null	0	230	438.014045799429	0.11	0.5274	0.11	0.674592074592075	0.817102778527111	0.62875203452061	0.00708666345404659	0.943110462359184	0.0019540826061195	0.0478487915806502	intermediate	0.943110462359184	56	45	59	34.125	7.488889	30.88136	23.02045	6.119192	19.41672	500	0	0	0	0	0	0	0	0	NA	NA	NA	NA	0.1033095	0.1736131	1.259355e-06	0.7230761	0.723076074460573	sing_prml	0.9693806	0.8007442	NA
BR130827task0002_V1_cell49_spiketimes.csv	Loc1Null	Loc2Pref	0	230	903.835740488775	0.8278	0.5716	0.5716	0.626020408163265	1.65185185185185	0.723177723177723	0.102340743683495	0.214521088081034	0.0730310179046871	0.610107150330783	single	0.610107150330783	43	56	45	45.5814	5.303571	44.4	28.53488	8.760714	32.10909	500	0	0	0	0	0	0	0	0	NA	NA	NA	NA	0.1433534	0.00164924	0.0001338272	0.8548635	0.854863541799523	sing_prml	0.9722992	0.001680844	NA
BR130827task0002_V1_cell49_spiketimes.csv	Loc1Pref	Loc2Null	0	230	830.810015426853	0.1456	0.2863	0.1456	0.597149398124215	0.580873671782763	0.568595110632766	0.0625050733420058	0.480836211968274	0.0302693928506705	0.42638932183905	intermediate	0.480836211968274	56	45	59	43.96429	5.133333	41.81356	26.25325	2.981818	23.77499	500	0	0	0	0	0	0	0	0	NA	NA	NA	NA	0.1275155	0.002280526	5.346215e-06	0.8701986	0.870198643778417	sing_prml	0.9923251	0.9881729	NA
BR130827task0002_V1_cell5_spiketimes.csv	Loc1Null	Loc2Pref	0	230	7.02965628385572	0.1085	0.567	0.1085	1.12113312478276	0.953498622589532	0.722159090909091	0.0370666107900542	0.219789569299624	1.93365403608243e-05	0.743124483369961	single	0.743124483369961	43	56	45	6.372093	8.839286	8.888889	7.143965	8.428247	6.419192	500	0	0	0	0	0	0	0	0	NA	NA	NA	NA	0.1335235	0.1005212	0.0001490209	0.7658063	0.765806257601856	sing_prml	0.2721691	0.5729436	NA
BR130827task0002_V1_cell50_spiketimes.csv	Loc1Null	Loc2Pref	0	230	27.1552212266925	0.814	0.2155	0.2155	0.899088541666667	0.816994061215167	0.879980484631647	0.0216117250479573	0.116699303982668	0.000201164890809346	0.861487806078565	single	0.861487806078565	43	56	45	11.90698	7.107143	12.42222	10.70543	5.806494	10.93131	500	0	0	0	0	0	0	0	0	NA	NA	NA	NA	0.123877	0.007732442	0.001178528	0.867212	0.867212020090964	sing_prml	0.6574544	0.8316648	NA
BR130827task0002_V1_cell50_spiketimes.csv	Loc1Pref	Loc2Null	0	230	35.2160251966363	0.172	0.3327	0.172	0.928769173213618	0.756260206859009	0.802420643982644	0.14599216844571	0.159971216147598	5.47994347271672e-05	0.693981815971966	single	0.693981815971966	56	45	59	13.01786	7.422222	12.79661	12.09058	5.613131	10.26826	500	0	0	0	0	0	0	0	0	NA	NA	NA	NA	0.3392004	0.01445067	2.941468e-05	0.6463195	0.646319547389024	sing_prml	0.6250576	0.8808776	NA
BR130827task0002_V1_cell51_spiketimes.csv	Loc1Null	Loc2Pref	0	230	149.734842082419	0.6293	0.6484	0.6293	0.6508466491772	0.752692804825506	0.797613001523616	0.106169519216006	0.772626735143976	0.000128219665121281	0.121075525974897	intermediate	0.772626735143976	43	56	45	13.93023	3.767857	11.93333	9.066445	2.836039	9.518182	500	0	0	0	0	0	0	0	0	NA	NA	NA	NA	0.06515991	0.4580063	4.410169e-06	0.4768294	0.476829433671218	sing_prml	0.9609304	0.9126827	NA
BR130827task0002_V1_cell52_spiketimes.csv	Loc1Null	Loc2Pref	0	230	100.461907124563	0.7219	0.4781	0.4781	0.870451573197938	1.06708670867087	1.0417513796108	0.0365538050954378	0.203715570062202	0.000908220323368235	0.758822404518992	single	0.758822404518992	43	56	45	14.39535	5.410714	13.91111	12.53045	5.773701	14.49192	500	0	0	0	0	0	0	0	0	NA	NA	NA	NA	0.1542724	0.03034025	0.0001133892	0.815274	0.815273995161504	sing_prml	0.7080846	0.3418186	NA
BR130827task0002_V1_cell52_spiketimes.csv	Loc1Pref	Loc2Null	0	230	107.979923835489	0.1206	0.2837	0.1206	0.99672514619883	1.38636363636364	0.930130440397779	0.0257078251382894	0.760776012083498	6.71896603832211e-05	0.21344897311783	intermediate	0.760776012083498	56	45	59	15.26786	5.644444	13.57627	15.21786	7.825253	12.6277	500	0	0	0	0	0	0	0	0	NA	NA	NA	NA	0.1233108	0.3724378	1.653544e-06	0.5042497	0.504249678952214	sing_prml	0.4814782	0.0455561	NA
BR130827task0002_V1_cell53_spiketimes.csv	Loc1Pref	Loc2Null	0	230	50.2638828639702	0.375	0.6032	0.375	0.898438934802571	0.977341389728097	0.657335864718089	0.000315312184198787	0.384674908888122	4.12030168476233e-05	0.614968575910831	single	0.614968575910831	56	45	59	14.14286	7.355556	13.23729	12.70649	7.188889	8.701344	500	0	0	0	0	0	0	0	0	NA	NA	NA	NA	0.05854884	0.02932379	6.606075e-06	0.9121208	0.912120758111459	sing_prml	0.6870829	0.5142848	NA
BR130827task0002_V1_cell54_spiketimes.csv	Loc1Null	Loc2Pref	0	230	410.364416997702	0.1943	0.4076	0.1943	0.65501694803699	1.02616897451335	0.651568389446113	0.0733499813169099	0.453548667032928	0.0361566105177302	0.436944741132432	intermediate	0.453548667032928	43	56	45	33.65116	8.089286	31.62222	22.04208	8.300974	20.60404	500	0	0	0	0	0	0	0	0	NA	NA	NA	NA	0.1418258	0.01214434	2.720433e-05	0.8460027	0.846002660332431	sing_prml	0.9587267	0.4209225	NA
BR130827task0002_V1_cell54_spiketimes.csv	Loc1Pref	Loc2Null	0	230	386.865889069831	0.9053	0.572	0.572	0.9526061867373	1.69909554730983	0.570895660888608	0.0186416861942633	0.850968719273365	0.00671835689820979	0.123671237634162	intermediate	0.850968719273365	56	45	59	34.32143	8.711111	31.49153	32.69481	14.80101	17.97838	500	0	0	0	0	0	0	0	0	NA	NA	NA	NA	0.1165164	0.05318036	1.808212e-06	0.8303015	0.830301477597381	sing_prml	0.5748365	0.002598147	NA
BR130827task0002_V1_cell55_spiketimes.csv	Loc1Null	Loc2Pref	0	230	68.3167329334016	0.226	0.9903	0.226	0.816552451238798	1.10110283159463	0.534430685593476	0.0966976557501105	0.0948274822995145	0.00360130935212214	0.804873552598253	single	0.804873552598253	43	56	45	12.60465	5.446429	13.37778	10.29236	5.997078	7.149495	500	0	0	0	0	0	0	0	0	NA	NA	NA	NA	0.1092374	0.0005176222	0.001434974	0.88881	0.888809973960394	sing_prml	0.7951411	0.2821703	NA
BR130827task0002_V1_cell55_spiketimes.csv	Loc1Pref	Loc2Null	0	230	84.710346447881	0.2279	0.5608	0.2279	1.08766320927395	0.87673343605547	0.839080459770115	0.00683494193393997	0.32095044085685	0.000227873661025459	0.671986743548185	single	0.671986743548185	56	45	59	13.30357	5.244444	12.50847	14.46981	4.59798	10.49562	500	0	0	0	0	0	0	0	0	NA	NA	NA	NA	0.07188172	0.01802996	1.306754e-05	0.9100753	0.910075252126022	sing_prml	0.3049933	0.7026021	NA
BR130827task0002_V1_cell56_spiketimes.csv	Loc1Pref	Loc2Null	0	230	5.18089558717557	0.3803	0.2542	0.2542	1.00805523590334	1.26472107438017	1.04632183908046	0.129103741008576	0.483305170153637	0.00108285118233467	0.386508237655453	intermediate	0.483305170153637	56	45	59	5.642857	3.911111	5.084746	5.688312	4.946465	5.320281	500	0	0	0	0	0	0	0	0	NA	NA	NA	NA	0.3530772	0.498138	2.781516e-06	0.1487821	0.498137975934342	int_prml	0.457908	0.1119719	NA
BR130827task0002_V1_cell6_spiketimes.csv	Loc1Null	Loc2Pref	0	230	167.509606060258	0.6542	0.6174	0.6174	0.748403575989783	0.902515934250252	1.04032688815298	0.114162492143656	0.169579317154528	0.0080718088384539	0.708186381863362	single	0.708186381863362	43	56	45	6.069767	19.35714	18.91111	4.542636	17.47013	19.67374	500	0	0	0	0	0	0	0	0	NA	NA	NA	NA	0.1316666	0.005412294	0.0001923405	0.8627288	0.862728773618997	sing_prml	0.8834579	0.6789221	NA
BR130827task0002_V1_cell6_spiketimes.csv	Loc1Pref	Loc2Null	0	230	168.563322644914	0.4452	0.3747	0.3747	0.966233766233766	0.731130675635572	0.777499005599241	0.0700318552901521	0.400078876333258	0.00259750309617088	0.527291765280419	single	0.527291765280419	56	45	59	7	20.42222	19.10169	6.763636	14.93131	14.85155	500	0	0	0	0	0	0	0	0	NA	NA	NA	NA	0.1135554	0.0154155	1.425477e-05	0.8710149	0.871014882825316	sing_prml	0.5458987	0.9071092	NA
BR130827task0002_V1_cell65_spiketimes.csv	Loc1Pref	Loc2Null	0	230	4.26878709497194	0.4245	0.7062	0.4245	0.736715218483174	0.942734430923407	0.678553047570032	0.0459969522684883	0.440463803833089	0.00094353528192616	0.512595708616497	single	0.512595708616497	56	45	59	6.464286	8.466667	7.949153	4.762338	7.981818	5.393922	500	0	0	0	0	0	0	0	0	NA	NA	NA	NA	0.2037634	0.4552764	5.842695e-06	0.3409543	0.455276418351071	int_prml	0.927799	0.5802052	NA
BR130827task0002_V1_cell66_spiketimes.csv	Loc1Pref	Loc2Null	0	230	189.532727982633	0.1451	0.4428	0.1451	1.11881074899943	0.725439029550744	0.459910631481325	0.0973117285024502	0.239747644609204	0.0135619339602012	0.649378692928144	single	0.649378692928144	56	45	59	11.35714	28.64444	27.72881	12.70649	20.7798	12.75278	500	0	0	0	0	0	0	0	0	NA	NA	NA	NA	0.1193667	0.001273196	1.084614e-05	0.8793493	0.879349290611887	sing_prml	0.2536754	0.9124813	NA
BR130827task0002_V1_cell68_spiketimes.csv	Loc1Null	Loc2Pref	0	230	3.40856114703069	0.4373	0.7995	0.4373	0.946583850931677	0.732884399551066	0.949260042283298	0.126113627978389	0.41435893394896	0.00187818212560495	0.457649255947046	single	0.457649255947046	43	56	45	8.023256	10.125	9.555556	7.594684	7.420455	9.070707	500	0	0	0	0	0	0	0	0	NA	NA	NA	NA	0.3382234	0.4361912	2.194785e-05	0.2255634	0.436191210697579	int_prml	0.569906	0.931136	NA
BR130827task0002_V1_cell7_spiketimes.csv	Loc1Null	Loc2Pref	0	230	28.3867783978878	0.339	0.8864	0.339	0.746031746031746	1.04415584415584	1.21177685950413	0.055637694254262	0.143960792077159	6.19838298967187e-05	0.800339529838683	single	0.800339529838683	43	56	45	4.604651	8.75	8.8	3.435216	9.136364	10.66364	500	0	0	0	0	0	0	0	0	NA	NA	NA	NA	0.3194537	0.03419958	0.0003926582	0.645954	0.645954033866567	sing_prml	0.8860268	0.3852881	NA
BR130827task0002_V1_cell7_spiketimes.csv	Loc1Pref	Loc2Null	0	230	14.9788542874041	0.8616	0.4121	0.4121	1.10254545454545	0.58840372226199	0.775862068965517	0.00812682850118651	0.246458891836637	1.5420795094388e-05	0.745398858867082	single	0.745398858867082	56	45	59	5.357143	8.466667	8.237288	5.906494	4.981818	6.390999	500	0	0	0	0	0	0	0	0	NA	NA	NA	NA	0.05947104	0.06102366	5.210483e-05	0.8794532	0.879453199888438	sing_prml	0.2797809	0.986511	NA
BR130827task0002_V1_cell77_spiketimes.csv	Loc1Pref	Loc2Null	0	230	4.98660548495215	0.8253	0.1952	0.1952	1.01192371783003	1.0564738292011	0.779606802933375	0.0835485552780567	0.640947454951659	0.020671811515997	0.254832178254287	intermediate	0.640947454951659	56	45	59	8.767857	6.6	7.491525	8.872403	6.972727	5.840444	500	0	0	0	0	0	0	0	0	NA	NA	NA	NA	0.2697897	0.6075927	5.906426e-06	0.1226117	0.607592718946385	int_prml	0.4499301	0.3703701	NA
BR130827task0002_V1_cell8_spiketimes.csv	Loc1Null	Loc2Pref	0	230	114.432131659859	0.8516	0.2749	0.2749	0.980978260869565	0.616034359341446	0.572314049586777	0.120329605733646	0.0632152453822731	0.0964119770285622	0.720043171855518	single	0.720043171855518	43	56	45	8.55814	20.41071	22	8.395349	12.5737	12.59091	500	0	0	0	0	0	0	0	0	NA	NA	NA	NA	0.1310112	0.000106755	0.005981871	0.8629001	0.862900144414446	sing_prml	0.5059007	0.9888428	NA
BR130827task0002_V1_cell8_spiketimes.csv	Loc1Pref	Loc2Null	0	230	123.82658875882	0.8466	0.3495	0.3495	0.935750569276581	0.526160889470242	0.775393712311926	0.0676880234242579	0.52377189502453	0.000416355634114191	0.408123725917097	intermediate	0.52377189502453	56	45	59	9.267857	21.62222	19.9661	8.672403	11.37677	15.48159	500	0	0	0	0	0	0	0	0	NA	NA	NA	NA	0.09730347	0.0584831	7.107238e-06	0.8442063	0.844206323656288	sing_prml	0.6104381	0.9959379	NA
BR130827task0002_V1_cell80_spiketimes.csv	Loc1Null	Loc2Pref	0	230	43.2832025155582	0.8565	0.5168	0.5168	0.743846976993044	1.03988269794721	0.782225237449118	0.00827165559340674	0.161095465263448	0.000178788584927179	0.830454090558218	single	0.830454090558218	43	56	45	8.27907	14.94643	14.88889	6.158361	15.54253	11.64646	500	0	0	0	0	0	0	0	0	NA	NA	NA	NA	0.1078639	0.009175956	0.0002474917	0.8827127	0.882712677403266	sing_prml	0.888362	0.3936416	NA
BR130827task0002_V1_cell80_spiketimes.csv	Loc1Pref	Loc2Null	0	230	61.3015559028747	0.7265	0.8891	0.7265	0.832871763997592	0.872612681436211	0.855497139322715	0.00145628287178045	0.285304189217636	0.000110628179933111	0.71312889973065	single	0.71312889973065	56	45	59	8.089286	15.86667	15.11864	6.737338	13.84545	12.93396	500	0	0	0	0	0	0	0	0	NA	NA	NA	NA	0.07371489	0.02609652	4.331397e-05	0.9001453	0.900145269625892	sing_prml	0.8067817	0.7098738	NA
BR130827task0002_V1_cell81_spiketimes.csv	Loc1Null	Loc2Pref	0	230	79.2321206383859	0.5149	0.4961	0.4961	0.861228515074669	0.914600550964187	0.87409369771333	0.0440863204742409	0.421424368325621	0.000106354990429381	0.534382956209709	single	0.534382956209709	43	56	45	15.72093	7.071429	14.48889	13.53931	6.467532	12.66465	500	0	0	0	0	0	0	0	0	NA	NA	NA	NA	0.2270609	0.1402463	2.479145e-05	0.632668	0.632668014025314	sing_prml	0.7238408	0.6543828	NA
BR130827task0002_V1_cell81_spiketimes.csv	Loc1Pref	Loc2Null	0	230	74.5843948545408	0.6965	0.6642	0.6642	0.944270883865334	0.828212290502793	0.84167434999078	0.00511985843461173	0.320437378542461	0.000167533395057755	0.67427522962787	single	0.67427522962787	56	45	59	16.73214	7.955556	15.84746	15.79968	6.588889	13.3384	500	0	0	0	0	0	0	0	0	NA	NA	NA	NA	0.09157394	0.02691547	8.411289e-06	0.8815022	0.881502180608662	sing_prml	0.5924844	0.7837561	NA
BR130827task0002_V1_cell85_spiketimes.csv	Loc1Pref	Loc2Null	0	230	4.71328652007233	0.2277	0.7835	0.2277	0.63239289446186	1.02973661852167	0.810181247137342	0.0590659301993736	0.358500816022884	0.000395374318604989	0.582037879459138	single	0.582037879459138	56	45	59	9.321429	7.133333	8.932203	5.894805	7.345455	7.236704	500	0	0	0	0	0	0	0	0	NA	NA	NA	NA	0.2430613	0.3466395	1.025161e-05	0.4102889	0.410288908840029	sing_prml	0.9848787	0.41719	NA
BR130902task0001_V1_cell1_spiketimes.csv	Loc1Null	Loc2Pref	0	230	17.749863882604	0.871	0.2342	0.2342	0.826747720364742	0.678410041841004	0.992352320675106	0.00669873525239283	0.138796544491416	6.55018078618767e-05	0.854439218448329	single	0.854439218448329	48	51	49	5.833333	9.372549	9.673469	4.822695	6.358431	9.59949	500	0	0	0	0	0	0	0	0	NA	NA	NA	NA	0.09576185	0.01557255	0.0007733357	0.8878923	0.887892265316755	sing_prml	0.7950534	0.9602466	NA
BR130902task0001_V1_cell1_spiketimes.csv	Loc1Pref	Loc2Null	0	230	17.0148147284856	0.1569	0.8032	0.1569	1.05812333797645	0.746435676392573	0.870209339774557	0.0160359468876957	0.129027110180214	0.000113326530752509	0.854823616401338	single	0.854823616401338	54	53	37	5.518519	8.754717	9.324324	5.839273	6.534833	8.114114	500	0	0	0	0	0	0	0	0	NA	NA	NA	NA	0.09396722	0.01399151	0.002896374	0.8891449	0.88914490295178	sing_prml	0.3601329	0.9122888	NA
BR130902task0001_V1_cell10_spiketimes.csv	Loc1Null	Loc2Pref	0	230	21.8267666187209	0.2114	0.5413	0.2114	0.785982478097622	0.918469387755102	0.711029411764706	0.0123336557644384	0.471282083965988	5.31280304774484e-06	0.516378947466525	single	0.516378947466525	48	51	49	4.25	7.686275	6.938776	3.340426	7.059608	4.933673	500	0	0	0	0	0	0	0	0	NA	NA	NA	NA	0.1645636	0.2944976	1.091628e-05	0.5409278	0.540927842158535	sing_prml	0.8536569	0.6376177	NA
BR130902task0001_V1_cell10_spiketimes.csv	Loc1Pref	Loc2Null	0	230	19.6477348642367	0.346	0.8704	0.346	0.991423670668954	1.03400909435392	0.952564102564103	0.154348722840681	0.341360219182026	6.36327158563662e-06	0.504284694705707	single	0.504284694705707	54	53	37	4.481481	7.660377	7.027027	4.443047	7.9209	6.693694	500	0	0	0	0	0	0	0	0	NA	NA	NA	NA	0.3248942	0.3226986	3.716204e-05	0.35237	0.352369958185795	sing_prml	0.4917903	0.4064315	NA
BR130902task0001_V1_cell11_spiketimes.csv	Loc1Pref	Loc2Null	0	230	14.7947713658002	0.8942	0.3292	0.3292	1.2310595065312	1.01058401058401	0.865393061045235	0.130086030449868	0.482826303840163	3.7502243161648e-05	0.387050163466807	intermediate	0.482826303840163	54	53	37	4.814815	7.679245	6.837838	5.927324	7.760522	5.917417	500	0	0	0	0	0	0	0	0	NA	NA	NA	NA	0.2463554	0.5321933	1.106299e-05	0.2214403	0.532193253860853	int_prml	0.1205689	0.452577	NA
BR130902task0001_V1_cell14_spiketimes.csv	Loc1Null	Loc2Pref	0	230	6.84651140537372	0.1871	0.1257	0.1257	1.11253524737247	0.821	0.845870206489675	0.0186452984539113	0.275569731462001	3.55087063532085e-05	0.705749461377734	single	0.705749461377734	48	51	49	6.916667	9.411765	9.22449	7.695035	7.727059	7.802721	500	0	0	0	0	0	0	0	0	NA	NA	NA	NA	0.1571417	0.2024444	8.124932e-05	0.6403327	0.640332673734187	sing_prml	0.2760797	0.8124613	NA
BR130902task0001_V1_cell2_spiketimes.csv	Loc1Pref	Loc2Null	0	230	473.636150119527	0.6846	0.3079	0.3079	1.13173854447439	0.561208791208791	0.631318487097914	0.10963329318193	0.222266527952696	0.0751135302939468	0.592986648571428	single	0.592986648571428	54	53	37	4.148148	26.41509	25.48649	4.694619	14.82438	16.09009	500	0	0	0	0	0	0	0	0	NA	NA	NA	NA	0.1554465	0.003235133	0.0001703305	0.841148	0.841148042744001	sing_prml	0.2374241	0.995591	NA
BR130902task0001_V1_cell3_spiketimes.csv	Loc1Null	Loc2Pref	0	230	193.665115636888	0.4343	0.6397	0.4343	1.08167792679238	0.80901023890785	0.557035519125683	0.114294326433484	0.110244330577055	0.0529607377011055	0.722500605288355	single	0.722500605288355	48	51	49	4.395833	17.23529	17.42857	4.754876	13.94353	9.708333	500	0	0	0	0	0	0	0	0	NA	NA	NA	NA	0.137133	0.0004287398	0.0001391533	0.8622991	0.862299061124415	sing_prml	0.3249034	0.8303923	NA
BR130902task0001_V1_cell3_spiketimes.csv	Loc1Pref	Loc2Null	0	230	210.600393777591	0.4536	0.6489	0.4536	0.775413515086028	0.922127255460589	0.69408945686901	0.130862321046194	0.121728456084985	0.0410279630950435	0.706381259773777	single	0.706381259773777	54	53	37	4.203704	16.81132	16.91892	3.259609	15.50218	11.74324	500	0	0	0	0	0	0	0	0	NA	NA	NA	NA	0.1538042	0.001379447	0.0005565911	0.8442598	0.844259796785133	sing_prml	0.8829863	0.6338293	NA
BR130902task0001_V1_cell33_spiketimes.csv	Loc1Null	Loc2Pref	0	230	483.793817457693	0.5341	0.3672	0.3672	1.86322188449848	0.828377823408624	0.83337852494577	0.105908797942219	0.154592309509158	0.0811759664984755	0.658322926050148	single	0.658322926050148	48	51	49	8.604167	38.19608	37.63265	16.03147	31.64078	31.36224	500	0	0	0	0	0	0	0	0	NA	NA	NA	NA	0.1382765	0.0009934667	0.0001316698	0.8605984	0.860598371501551	sing_prml	0.0003019768	0.8009606	NA
BR130902task0001_V1_cell33_spiketimes.csv	Loc1Pref	Loc2Null	0	230	559.46942676282	0.9346	0.8841	0.8841	1.18621821164889	1.05763409143833	1.08048177394911	0.120668968644799	0.0970414283100062	0.129653414305164	0.652636188740031	single	0.652636188740031	54	53	37	7.666667	37.39623	37.64865	9.09434	39.55152	40.67868	500	0	0	0	0	0	0	0	0	NA	NA	NA	NA	0.1555621	0.001638873	0.001176642	0.8416224	0.841622405969398	sing_prml	0.166346	0.3618424	NA
BR130902task0001_V1_cell34_spiketimes.csv	Loc1Null	Loc2Pref	0	230	332.287166312493	0.2254	0.6095	0.2254	1.21497241922774	0.548812067881835	0.583646224447226	0.0885923698485222	0.0606358655043647	0.299850922430437	0.550920842216676	single	0.550920842216676	48	51	49	8.4375	31.19608	32.61224	10.25133	17.12078	19.03401	500	0	0	0	0	0	0	0	0	NA	NA	NA	NA	0.1381883	5.983967e-05	0.002088419	0.8596635	0.859663475816749	sing_prml	0.1484092	0.9960706	NA
BR130902task0001_V1_cell34_spiketimes.csv	Loc1Pref	Loc2Null	0	230	379.21166310722	0.5297	0.4824	0.4824	0.991140278917145	0.62642219301029	0.746741678387248	0.121126600345114	0.120802468684045	0.102981597001631	0.65508933396921	single	0.65508933396921	54	53	37	8.518519	32.01887	32.02703	8.443047	20.05733	23.91592	500	0	0	0	0	0	0	0	0	NA	NA	NA	NA	0.1555131	0.001020782	0.0008000102	0.8426661	0.842666067909754	sing_prml	0.492375	0.9840211	NA
BR130902task0001_V1_cell35_spiketimes.csv	Loc1Null	Loc2Pref	0	230	874.530267304394	0.2633	0.6049	0.2633	1.56750483558994	1.07176629213483	0.968547641073081	0.106645408823516	0.0844165497642262	0.145663977342252	0.663274064070005	single	0.663274064070005	48	51	49	4.583333	43.62745	44.12245	7.184397	46.75843	42.73469	500	0	0	0	0	0	0	0	0	NA	NA	NA	NA	0.1383102	0.0006049907	0.0005302374	0.8605545	0.860554531403344	sing_prml	0.007733802	0.3383644	NA
BR130902task0001_V1_cell35_spiketimes.csv	Loc1Pref	Loc2Null	0	230	991.802715623757	0.2421	0.8703	0.2421	1.03197255574614	1.11259686259686	1.95629954109303	0.607624886562715	0.207554323320071	0.00881882858279939	0.176001961534415	mixture	0.607624886562715	54	53	37	5.092593	46.07547	43.18919	5.255416	51.26343	84.49099	500	0	0	0	0	0	0	0	0	NA	NA	NA	NA	0.009445113	0.9884124	3.645811e-07	0.002142128	0.988412393636645	int_prml	0.4100149	0.2680441	NA
BR130902task0001_V1_cell36_spiketimes.csv	Loc1Null	Loc2Pref	0	230	268.449889014501	0.7993	0.3545	0.3545	1.03325264364887	0.794615384615385	0.979988170347003	0.112376002290401	0.0907594651811546	0.0766985910056343	0.72016594152281	single	0.72016594152281	48	51	49	6.958333	25.4902	25.87755	7.189716	20.2549	25.35969	500	0	0	0	0	0	0	0	0	NA	NA	NA	NA	0.1315643	0.0009474928	0.0006873748	0.8668008	0.866800794563069	sing_prml	0.4097889	0.8506287	NA
BR130902task0001_V1_cell36_spiketimes.csv	Loc1Pref	Loc2Null	0	230	265.211409846691	0.2853	0.7203	0.2853	1.16700487889124	0.852683491293806	0.780585424133811	0.120385100251999	0.273532058399687	0.0179209277379077	0.588161913610406	single	0.588161913610406	54	53	37	8.092593	26.33962	25.13514	9.444095	22.45936	19.62012	500	0	0	0	0	0	0	0	0	NA	NA	NA	NA	0.1434781	0.01473982	0.0001007632	0.8416813	0.841681308135527	sing_prml	0.1894326	0.7658729	NA
BR130902task0001_V1_cell37_spiketimes.csv	Loc1Null	Loc2Pref	0	230	143.226020502325	0.7911	0.3792	0.3792	1.16999528797709	1.45059829059829	1.22192693059629	0.0811439605684084	0.108493329640019	0.00844072675603542	0.801921983035538	single	0.801921983035538	48	51	49	12.22917	27.52941	27.83673	14.30807	39.93412	34.01446	500	0	0	0	0	0	0	0	0	NA	NA	NA	NA	0.1748593	0.00345653	0.0008987461	0.8207855	0.820785455680261	sing_prml	0.1978183	0.02031774	NA
BR130902task0001_V1_cell37_spiketimes.csv	Loc1Pref	Loc2Null	0	230	195.008653180385	0.4526	0.4402	0.4402	0.803238402097043	1.34736392540217	1.77142559616786	0.805398655609342	0.0719567867415904	0.00028540689903124	0.122359150750036	mixture	0.805398655609342	54	53	37	12.7963	30.58491	28.83784	10.27848	41.209	51.08408	500	0	0	0	0	0	0	0	0	NA	NA	NA	NA	0.5718009	0.381895	1.039462e-05	0.04629371	0.571800888300804	mix_prml	0.8466665	0.04811135	NA
BR130902task0001_V1_cell41_spiketimes.csv	Loc1Null	Loc2Pref	0	230	22.0882008841074	0.4354	0.5256	0.4354	1.99281569494335	1.63720524017467	1.34857635893011	0.00520541426455704	0.00110062111301572	0.972010006197836	0.0216839584245913	outside	0.972010006197836	48	51	49	19.25	13.47059	23.65306	38.3617	22.05412	31.89796	500	0	0	0	0	0	0	0	0	NA	NA	NA	NA	6.041981e-05	3.988561e-08	0.9994792	0.0004603542	0.999479186131216	out_prml	6.157245e-05	0.002988597	NA
BR130902task0001_V1_cell41_spiketimes.csv	Loc1Pref	Loc2Null	0	230	66.1879745650281	0.2437	0.2038	0.2038	2.02642758965388	1.43820097428345	1.51458168382159	0.0385377632706187	0.111650305448702	0.000628664604649009	0.84918326667603	single	0.84918326667603	54	53	37	22.37037	12.81132	22.75676	45.33194	18.42525	34.46697	500	0	0	0	0	0	0	0	0	NA	NA	NA	NA	0.1139041	0.01320835	0.005921701	0.8669659	0.866965892302302	sing_prml	1.45913e-05	0.02089342	NA
BR130902task0001_V1_cell42_spiketimes.csv	Loc1Pref	Loc2Null	0	230	90.4609960337329	0.3938	0.8795	0.3938	1.98603128323396	1.16668126861749	1.28521324354658	0.111163434996634	0.0578261653900397	0.106727241855529	0.724283157757797	single	0.724283157757797	54	53	37	29.24074	16.56604	32.10811	58.07303	19.32729	41.26577	500	0	0	0	0	0	0	0	0	NA	NA	NA	NA	0.122176	0.0004605233	0.1729214	0.7044421	0.704442074855783	sing_prml	2.589261e-05	0.1917736	NA
BR130902task0001_V1_cell43_spiketimes.csv	Loc1Null	Loc2Pref	0	230	264.215868736747	0.5025	0.7232	0.5025	1.33837370087872	1.18258726899384	1.11883034894399	0.112617621138972	0.128378320440897	0.0379131698479257	0.721090888572205	single	0.721090888572205	48	51	49	29.8125	9.54902	29.63265	39.90027	11.29255	33.15391	500	0	0	0	0	0	0	0	0	NA	NA	NA	NA	0.131089	0.003403756	0.0002122855	0.865295	0.865294968622479	sing_prml	0.06032425	0.1765993	NA
BR130902task0001_V1_cell44_spiketimes.csv	Loc1Null	Loc2Pref	0	230	108.122160299139	0.571	0.9633	0.571	1.26126211927846	0.783870967741935	1.13548875432526	0.499203972178471	0.0605490801694758	0.00190204636921901	0.438344901282834	mixture	0.499203972178471	48	51	49	23.27083	10.94118	23.59184	29.35062	8.576471	26.78827	500	0	0	0	0	0	0	0	0	NA	NA	NA	NA	0.5410146	0.002899032	0.0003417081	0.4557446	0.541014646216822	mix_prml	0.1078721	0.864784	NA
BR130902task0001_V1_cell44_spiketimes.csv	Loc1Pref	Loc2Null	0	230	137.352962922726	0.5068	0.7269	0.5068	0.880820690733816	0.800290774517579	0.833765432098766	0.119315408754434	0.153662792300745	0.00416526792595548	0.722856531018866	single	0.722856531018866	54	53	37	24.57407	10.98113	24.32432	21.64535	8.788099	20.28078	500	0	0	0	0	0	0	0	0	NA	NA	NA	NA	0.1371728	0.005148894	0.0004500058	0.8572283	0.857228322888598	sing_prml	0.7171038	0.8481931	NA
BR130902task0001_V1_cell46_spiketimes.csv	Loc1Null	Loc2Pref	0	230	148.600136178447	0.7125	0.7063	0.7063	0.708052787503367	1.02423076923077	0.969177413051973	0.0297730483930502	0.231235836918836	0.00360691673942511	0.735384197948689	single	0.735384197948689	48	51	49	18.10417	6.117647	17.40816	12.81871	6.265882	16.8716	500	0	0	0	0	0	0	0	0	NA	NA	NA	NA	0.133665	0.01914218	7.230149e-05	0.8471205	0.847120480503695	sing_prml	0.9347235	0.4259144	NA
BR130902task0001_V1_cell47_spiketimes.csv	Loc1Null	Loc2Pref	0	230	329.576029826535	0.6874	0.1909	0.1909	0.654729302717506	0.820704225352113	0.814613526570048	0.197346776734664	0.0999786278054095	0.0679880322880548	0.634686563171871	single	0.634686563171871	48	51	49	25.25	5.568627	25.34694	16.53191	4.570196	20.64796	500	0	0	0	0	0	0	0	0	NA	NA	NA	NA	0.2292868	0.001854722	0.0002116305	0.7686468	0.768646828159879	sing_prml	0.9676157	0.812915	NA
BR130902task0001_V1_cell47_spiketimes.csv	Loc1Pref	Loc2Null	0	230	411.556371671613	0.7317	0.5865	0.5865	0.628118886855556	1.02785586506517	0.305820105820106	0.060037278006156	0.586825983789743	0.0285337723885226	0.324602965815579	intermediate	0.586825983789743	54	53	37	27.68519	5.679245	25.54054	17.38959	5.837446	7.810811	500	0	0	0	0	0	0	0	0	NA	NA	NA	NA	0.1536213	0.01513466	2.262272e-05	0.8312214	0.831221372093746	sing_prml	0.9844103	0.4183871	NA
BR130902task0001_V1_cell48_spiketimes.csv	Loc1Null	Loc2Pref	0	230	306.021969821875	0.2868	0.5989	0.2868	0.618044343558674	0.718181818181818	0.99066091954023	0.0162677607134457	0.880841656058756	0.00206315216839398	0.100827431059405	intermediate	0.880841656058756	48	51	49	27.72917	7.333333	24.85714	17.13785	5.266667	24.625	500	0	0	0	0	0	0	0	0	NA	NA	NA	NA	0.08983062	0.3349872	7.140829e-06	0.575175	0.575175017087284	sing_prml	0.9816176	0.9332217	NA
BR130902task0001_V1_cell48_spiketimes.csv	Loc1Pref	Loc2Null	0	230	308.620716722482	0.2473	0.3103	0.2473	0.813084611684216	0.999372909698997	0.528471468210882	0.101910847158531	0.301057764589734	0.0404628715255636	0.556568516726172	single	0.556568516726172	54	53	37	26.14815	6.943396	24.89189	21.26066	6.939042	13.15465	500	0	0	0	0	0	0	0	0	NA	NA	NA	NA	0.1545026	0.007264048	4.009106e-05	0.8381932	0.838193240960091	sing_prml	0.8324285	0.4751872	NA
BR130902task0001_V1_cell49_spiketimes.csv	Loc1Null	Loc2Pref	0	230	820.966029141871	0.4137	0.7254	0.4137	0.55893528655166	1.36774193548387	0.665338334114705	0.0902268569793718	0.291775893286138	0.0568372779752848	0.561159971759205	single	0.561159971759205	48	51	49	45.14583	6.078431	43.53061	25.2336	8.313725	28.96259	500	0	0	0	0	0	0	0	0	NA	NA	NA	NA	0.1382373	0.001721424	3.504622e-05	0.8600062	0.860006209013869	sing_prml	0.9937795	0.043001	NA
BR130902task0001_V1_cell50_spiketimes.csv	Loc1Null	Loc2Pref	0	230	51.6544937274229	0.1511	0.8397	0.1511	0.757930946617404	1.065	0.764057239057239	0.00324871228348531	0.213578668127585	0.000116329221741085	0.783056290367189	single	0.783056290367189	48	51	49	10.4375	4.705882	10.10204	7.910904	5.011765	7.718537	500	0	0	0	0	0	0	0	0	NA	NA	NA	NA	0.07526121	0.01426007	8.550169e-05	0.9103932	0.910393215511269	sing_prml	0.8876202	0.3502702	NA
BR130902task0001_V1_cell50_spiketimes.csv	Loc1Pref	Loc2Null	0	230	45.7724363091058	0.9862	0.4619	0.4619	0.786685889801291	1.14599948546437	0.526416122004357	0.0198319460710676	0.183879050824483	0.000128436317016645	0.796160566787432	single	0.796160566787432	54	53	37	11.14815	5.641509	11.02703	8.770091	6.465167	5.804805	500	0	0	0	0	0	0	0	0	NA	NA	NA	NA	0.0912496	0.01051587	0.0002363096	0.8979982	0.897998217403136	sing_prml	0.8689796	0.2189628	NA
BR130902task0001_V1_cell51_spiketimes.csv	Loc1Null	Loc2Pref	0	230	132.44478264772	0.7574	0.569	0.569	0.822655079412646	1.11142857142857	0.899033816425121	0.10572858071542	0.235522243141486	0.0018521000557983	0.656897076087296	single	0.656897076087296	48	51	49	14.79167	4.666667	14.08163	12.16844	5.186667	12.65986	500	0	0	0	0	0	0	0	0	NA	NA	NA	NA	0.1008877	0.01391365	6.802366e-05	0.8851306	0.885130622054963	sing_prml	0.8014018	0.2729778	NA
BR130902task0001_V1_cell51_spiketimes.csv	Loc1Pref	Loc2Null	0	230	130.734030633962	0.6803	0.5166	0.5166	0.531373409390083	0.912167832167832	1.15050310426033	0.0906690006731489	0.339748170030963	0.000469478117825645	0.569113351178063	single	0.569113351178063	54	53	37	15.12963	5.188679	14.02703	8.039483	4.732946	16.13814	500	0	0	0	0	0	0	0	0	NA	NA	NA	NA	0.1662608	0.1335618	0.0001263483	0.7000511	0.700051053121484	sing_prml	0.9979952	0.6538606	NA
BR130902task0001_V1_cell52_spiketimes.csv	Loc1Null	Loc2Pref	0	230	116.682111896455	0.8289	0.7692	0.7692	1.08936170212766	1.02073394495413	1.00369286510591	0.0323978113296101	0.426926418019394	0.000411214800404593	0.540264555850591	single	0.540264555850591	48	51	49	13.33333	4.27451	12.20408	14.52482	4.363137	12.24915	500	0	0	0	0	0	0	0	0	NA	NA	NA	NA	0.1720963	0.1207292	1.604983e-05	0.7071585	0.707158506171088	sing_prml	0.3123285	0.4326712	NA
BR130902task0001_V1_cell52_spiketimes.csv	Loc1Pref	Loc2Null	0	230	102.802711719146	0.893	0.8882	0.8882	0.823049464558898	1.14628820960699	1.19665683382498	0.144707306013821	0.132660500297633	0.00104126319626986	0.721590930492276	single	0.721590930492276	54	53	37	12.33333	4.320755	12.21622	10.15094	4.95283	14.61862	500	0	0	0	0	0	0	0	0	NA	NA	NA	NA	0.3148967	0.02223534	0.0003635991	0.6625043	0.662504320110402	sing_prml	0.8173083	0.2185663	NA
BR130902task0001_V1_cell53_spiketimes.csv	Loc1Null	Loc2Pref	0	230	18.8846462000212	0.9916	0.6763	0.6763	0.89514476282744	0.75	1.02321724709784	0.0133405863321012	0.135218618267935	8.87500572986591e-05	0.851352045342665	single	0.851352045342665	48	51	49	11.89583	7.764706	12.30612	10.64849	5.823529	12.59184	500	0	0	0	0	0	0	0	0	NA	NA	NA	NA	0.121415	0.01289705	0.000923644	0.8647643	0.864764271165402	sing_prml	0.6764501	0.9039503	NA
BR130902task0001_V1_cell53_spiketimes.csv	Loc1Pref	Loc2Null	0	230	16.0337010488108	0.7572	0.6434	0.6434	0.883112331327764	0.863925729442971	0.976831091180867	0.0508971572030397	0.181418791257483	3.60101752971621e-05	0.76764804136418	single	0.76764804136418	54	53	37	11.96296	8.207547	12.05405	10.56464	7.090711	11.77477	500	0	0	0	0	0	0	0	0	NA	NA	NA	NA	0.2012826	0.06160396	0.0008810683	0.7362323	0.736232349000287	sing_prml	0.712751	0.7459747	NA
BR130902task0001_V1_cell54_spiketimes.csv	Loc1Null	Loc2Pref	0	230	272.950594077212	0.4755	0.3004	0.3004	0.844984802431611	1.34405405405405	0.685157790927022	0.107591756427412	0.0784069894055248	0.1370939485715	0.676907305595564	single	0.676907305595564	48	51	49	23.33333	5.803922	24.14286	19.71631	7.800784	16.54167	500	0	0	0	0	0	0	0	0	NA	NA	NA	NA	0.1375729	0.0002092987	0.0005208393	0.8616969	0.861696940778285	sing_prml	0.7656126	0.05261052	NA
BR130902task0001_V1_cell54_spiketimes.csv	Loc1Pref	Loc2Null	0	230	299.994263319428	0.5179	0.4996	0.4996	0.613243582167001	1.22958579881657	0.748581157775255	0.122355989778068	0.163278964881587	0.0574491190430595	0.656915926297285	single	0.656915926297285	54	53	37	24.24074	6.132075	23.81081	14.86548	7.539913	17.82432	500	0	0	0	0	0	0	0	0	NA	NA	NA	NA	0.1550426	0.002687041	0.0003679464	0.8419025	0.841902450636475	sing_prml	0.9881075	0.1239009	NA
BR130902task0001_V1_cell55_spiketimes.csv	Loc1Null	Loc2Pref	0	230	36.8276970783704	0.8238	0.4432	0.4432	1.14481336965324	1.11214285714286	1.02656071019473	0.0209880559039573	0.180589786405612	7.77324019086809e-05	0.798344425288522	single	0.798344425288522	48	51	49	12.04167	6.588235	11.87755	13.78546	7.327059	12.19303	500	0	0	0	0	0	0	0	0	NA	NA	NA	NA	0.1527821	0.02852138	0.0001659152	0.8185306	0.818530561869655	sing_prml	0.2300251	0.2718735	NA
BR130902task0001_V1_cell55_spiketimes.csv	Loc1Pref	Loc2Null	0	230	48.2890810228714	0.7982	0.7774	0.7774	0.790431266846361	0.784188034188034	1.01140223192625	0.0245503745724958	0.16466657730542	0.00015682536704142	0.810626222755042	single	0.810626222755042	54	53	37	12.44444	6.45283	12.37838	9.836478	5.060232	12.51952	500	0	0	0	0	0	0	0	0	NA	NA	NA	NA	0.1437251	0.02464223	0.0005973344	0.8310353	0.831035341591179	sing_prml	0.8641114	0.8696336	NA
BR130902task0001_V1_cell58_spiketimes.csv	Loc1Null	Loc2Pref	0	230	4.6202912556345	0.4213	0.6663	0.4213	1.17980377025686	0.920260586319218	1.14108187134503	0.112739153303068	0.203672882765996	3.98483049304355e-05	0.683548115626006	single	0.683548115626006	48	51	49	8.041667	6.019608	8.142857	9.487589	5.539608	9.291667	500	0	0	0	0	0	0	0	0	NA	NA	NA	NA	0.2958066	0.1579191	0.0002742436	0.546	0.546000048081914	sing_prml	0.1861632	0.6340633	NA
BR130902task0001_V1_cell58_spiketimes.csv	Loc1Pref	Loc2Null	0	230	6.67406640661756	0.1275	0.4315	0.1275	1.11294609786919	1.32405094905095	1.42462845010616	0.0583092625296228	0.151284633356324	3.89935777960876e-05	0.790367110536257	single	0.790367110536257	54	53	37	8.018519	5.811321	8.486486	8.924179	7.694485	12.09009	500	0	0	0	0	0	0	0	0	NA	NA	NA	NA	0.349747	0.08073118	0.004077151	0.5654446	0.565444637335668	sing_prml	0.2659537	0.05875466	NA
BR130902task0001_V1_cell6_spiketimes.csv	Loc1Null	Loc2Pref	0	230	45.7776668607801	0.7167	0.5172	0.5172	0.80086635240158	0.913905325443787	0.546157684630739	0.040092619679998	0.118924381808585	0.000430124843649629	0.840552873667767	single	0.840552873667767	48	51	49	6.958333	13.2549	13.63265	5.572695	12.11373	7.445578	500	0	0	0	0	0	0	0	0	NA	NA	NA	NA	0.08118518	0.001351255	0.0002954471	0.9171681	0.917168114538833	sing_prml	0.8334853	0.6466413	NA
BR130902task0001_V1_cell6_spiketimes.csv	Loc1Pref	Loc2Null	0	230	55.1720253006168	0.3694	0.1161	0.1161	0.800121077590556	0.857654862522735	0.99083278109123	0.0828338398584445	0.142971952045298	0.000236934606842199	0.773957273489415	single	0.773957273489415	54	53	37	6.925926	13.56604	13.59459	5.541579	11.63498	13.46997	500	0	0	0	0	0	0	0	0	NA	NA	NA	NA	0.1501584	0.01640332	0.0006412635	0.832797	0.832796976691075	sing_prml	0.8510256	0.7571602	NA
BR130902task0001_V1_cell65_spiketimes.csv	Loc1Null	Loc2Pref	0	230	19.6841725817148	0.3755	0.4786	0.3755	0.922893617021277	0.929127516778523	0.969678714859438	0.00902053149133854	0.246603195066926	1.85900373947798e-05	0.74435768340434	single	0.74435768340434	48	51	49	5.208333	8.764706	8.469388	4.806738	8.143529	8.212585	500	0	0	0	0	0	0	0	0	NA	NA	NA	NA	0.1055407	0.08814364	0.0001282006	0.8061875	0.806187500213395	sing_prml	0.6234559	0.6163726	NA
BR130902task0001_V1_cell65_spiketimes.csv	Loc1Pref	Loc2Null	0	230	18.8951038035535	0.24	0.3317	0.24	1.03301886792453	0.97980977807442	0.934789972899729	0.28938372949319	0.120927141351659	3.40454468485683e-05	0.589655083708303	single	0.589655083708303	54	53	37	5.333333	8.698113	8.864865	5.509434	8.522496	8.286787	500	0	0	0	0	0	0	0	0	NA	NA	NA	NA	0.1691446	0.04192977	0.0006849109	0.7882408	0.788240760732732	sing_prml	0.4079685	0.5151999	NA
BR130902task0001_V1_cell66_spiketimes.csv	Loc1Null	Loc2Pref	0	230	125.419135638836	0.8601	0.5079	0.5079	0.854764107308048	0.841007194244604	0.767156862745098	0.114150395714696	0.0859022044193101	0.0176714179899198	0.782275981876074	single	0.782275981876074	48	51	49	5.75	16.35294	17	4.914894	13.75294	13.04167	500	0	0	0	0	0	0	0	0	NA	NA	NA	NA	0.120929	0.000520543	0.0007692889	0.8777811	0.877781127391105	sing_prml	0.7490997	0.780487	NA
BR130902task0001_V1_cell66_spiketimes.csv	Loc1Pref	Loc2Null	0	230	112.223306715158	0.4916	0.277	0.277	1.55973030286553	0.693785260141488	0.554759377211607	0.121585747466589	0.0924582053826525	0.0145809363082086	0.77137511084255	single	0.77137511084255	54	53	37	6.425926	16.20755	16.97297	10.02271	11.24456	9.415916	500	0	0	0	0	0	0	0	0	NA	NA	NA	NA	0.1381116	0.0006846302	0.001895412	0.8593084	0.859308406284381	sing_prml	0.005648758	0.9544763	NA
BR130902task0001_V1_cell7_spiketimes.csv	Loc1Null	Loc2Pref	0	230	48.6970344892336	0.3825	0.6924	0.3825	0.727251315066342	0.935581787521079	1.11810109289617	0.00461269151226166	0.0847938711994592	0.00119997657645801	0.909393460711821	single	0.909393460711821	48	51	49	5.645833	11.62745	12.44898	4.10594	10.87843	13.91922	500	0	0	0	0	0	0	0	0	NA	NA	NA	NA	0.06880282	0.001416958	0.006542794	0.9232374	0.923237429705137	sing_prml	0.9185808	0.603411	NA
BR130902task0001_V1_cell7_spiketimes.csv	Loc1Pref	Loc2Null	0	230	55.5593290696746	0.2282	0.9878	0.2282	0.824863988887603	1.02840508115737	1.04536571747627	0.584198154140571	0.304316743144124	3.35530286429718e-06	0.111481747412441	mixture	0.584198154140571	54	53	37	6.037037	12.33962	10.75676	4.979734	12.69013	11.24474	500	0	0	0	0	0	0	0	0	NA	NA	NA	NA	0.3340693	0.5636282	2.378755e-06	0.1023001	0.563628164911572	int_prml	0.81448	0.4173148	NA
BR130902task0001_V1_cell74_spiketimes.csv	Loc1Null	Loc2Pref	0	230	7.310435770053	0.2891	0.9473	0.2891	0.88031914893617	0.804845360824742	0.787717219589258	0.00236235224054124	0.101560704602949	0.00028596695561358	0.895790976200896	single	0.895790976200896	48	51	49	5.333333	7.607843	8.612245	4.695035	6.123137	6.784014	500	0	0	0	0	0	0	0	0	NA	NA	NA	NA	0.05646162	0.00460217	0.008979696	0.9299565	0.929956517819814	sing_prml	0.7038631	0.8363946	NA
BR130902task0001_V1_cell8_spiketimes.csv	Loc1Null	Loc2Pref	0	230	27.8609376973875	0.4264	0.5723	0.4264	0.866316041118814	0.904766977363515	0.866163173037402	0.569965826349994	0.033166666017648	0.00283402424391793	0.39403348338844	mixture	0.569965826349994	48	51	49	9.270833	14.72549	16.55102	8.031472	13.32314	14.33588	500	0	0	0	0	0	0	0	0	NA	NA	NA	NA	0.1089314	0.000401275	0.03129064	0.8593767	0.859376680711826	sing_prml	0.7290009	0.6645481	NA
BR130902task0001_V1_cell8_spiketimes.csv	Loc1Pref	Loc2Null	0	230	37.7551797826311	0.1693	0.5438	0.1693	0.744132535664979	0.907003444316877	0.56713368359603	0.0185162909998347	0.14216064092342	0.000202292216606665	0.839120775860139	single	0.839120775860139	54	53	37	9.111111	15.16981	15.43243	6.779874	13.75907	8.752252	500	0	0	0	0	0	0	0	0	NA	NA	NA	NA	0.08333484	0.005766483	0.0005400227	0.9103587	0.910358653295242	sing_prml	0.9167703	0.6641414	NA
BR130902task0001_V1_cell81_spiketimes.csv	Loc1Null	Loc2Pref	0	230	56.8570734437185	0.7334	0.1679	0.1679	1.11668533034714	1.02964028776978	0.896010186757216	0.0386915287949141	0.125619186936835	0.000442682414223625	0.835246601854027	single	0.835246601854027	48	51	49	11.875	5.45098	12.02041	13.26064	5.612549	10.77041	500	0	0	0	0	0	0	0	0	NA	NA	NA	NA	0.1465376	0.005365275	0.0002770595	0.84782	0.847820029783591	sing_prml	0.2698636	0.4155351	NA
BR130902task0001_V1_cell81_spiketimes.csv	Loc1Pref	Loc2Null	0	230	65.9579549591627	0.8879	0.5407	0.5407	0.719904331650279	0.893884892086331	1.21998420221169	0.20296171195546	0.171795347675903	0.000123106009091472	0.625119834359546	single	0.625119834359546	54	53	37	11.83333	5.245283	11.40541	8.518868	4.688679	13.91441	500	0	0	0	0	0	0	0	0	NA	NA	NA	NA	0.1977244	0.0665005	0.000312316	0.7354628	0.735462757282122	sing_prml	0.937914	0.6898676	NA
BR130902task0001_V1_cell9_spiketimes.csv	Loc1Null	Loc2Pref	0	230	7.81936619698657	0.729	0.8101	0.729	1.1961094224924	0.792	0.825241046831956	0.0623624650552926	0.240562012132635	1.3637561180382e-05	0.697061885250892	single	0.697061885250892	48	51	49	7.291667	10	9.877551	8.721631	7.92	8.151361	500	0	0	0	0	0	0	0	0	NA	NA	NA	NA	0.161922	0.1469046	0.0001208314	0.6910526	0.691052618485188	sing_prml	0.1678818	0.8541499	NA
BR130902task0001_V1_cell9_spiketimes.csv	Loc1Pref	Loc2Null	0	230	6.2344191281764	0.1449	0.9565	0.1449	0.767842493847416	0.804883318928263	1.09126984126984	0.255354837716546	0.48120157507935	0.00384848072226173	0.259595106481843	intermediate	0.48120157507935	54	53	37	7.666667	10.07547	9.081081	5.886792	8.109579	9.90991	500	0	0	0	0	0	0	0	0	NA	NA	NA	NA	0.4105218	0.4922177	9.569247e-06	0.09725092	0.49221769846706	int_prml	0.8918479	0.8417294	NA
ST140426task0001_V1_cell1_spiketimes.csv	Loc1Null	Loc2Pref	0	230	16.4345777396137	0.2835	0.1004	0.1004	0.895348837209302	1.05	0.942857142857143	0.352118432785664	0.142070130041265	0.000615037655111842	0.50519639951796	single	0.50519639951796	13	19	11	6.615385	2.105263	7	5.923077	2.210526	6.6	500	0	0	0	0	0	0	0	0	NA	NA	NA	NA	0.4341436	0.092797	0.01540585	0.4576536	0.457653590905192	sing_prml	0.5509599	0.3980056	NA
ST140426task0001_V1_cell1_spiketimes.csv	Loc1Pref	Loc2Null	0	230	20.3233206717855	0.477	0.918	0.477	1.91217798594848	0.469444444444444	0.664302600472813	0.0693114162079128	0.840479716790436	0.0132595029483856	0.0769493640532654	intermediate	0.840479716790436	15	17	10	8.133333	2.647059	4.7	15.55238	1.242647	3.122222	500	0	0	0	0	0	0	0	0	NA	NA	NA	NA	0.07653299	0.8888679	0.0002698061	0.0343293	0.888867905462015	int_prml	0.0206193	0.9621077	NA
ST140426task0001_V1_cell102_spiketimes.csv	Loc1Null	Loc2Pref	0	230	43.6567490909448	0.1579	0.1213	0.1213	0.349206349206349	1.38515647430376	1.38888888888889	0.203024994192826	0.10799221272021	0.0877066107865693	0.601276182300395	single	0.601276182300395	13	19	11	21	40.73684	44.18182	7.333333	56.4269	61.36364	500	0	0	0	0	0	0	0	0	NA	NA	NA	NA	0.2080664	0.01031576	0.1521936	0.6294242	0.62942419653036	sing_prml	0.9797487	0.126778	NA
ST140426task0001_V1_cell103_spiketimes.csv	Loc1Null	Loc2Pref	0	230	26.0527333549658	0.4539	0.3885	0.3885	1.26995305164319	1.63444857496902	1.95	0.217364703081313	0.116397088336548	0.0080251839765695	0.658213024605569	single	0.658213024605569	13	19	11	5.461538	14.15789	16	6.935897	23.14035	31.2	500	0	0	0	0	0	0	0	0	NA	NA	NA	NA	0.2174173	0.03029502	0.1525428	0.5997448	0.599744796378827	sing_prml	0.2286028	0.04348075	NA
ST140426task0001_V1_cell104_spiketimes.csv	Loc1Null	Loc2Pref	0	230	72.3861325190761	0.31	0.4271	0.31	0.6875	1.38507625272331	0.851127819548872	0.15888557179995	0.103503105477064	0.264981241254256	0.47263008146873	single	0.47263008146873	13	19	11	0.6153846	10.73684	12.09091	0.4230769	14.87135	10.29091	500	0	0	0	0	0	0	0	0	NA	NA	NA	NA	0.2304867	0.01259241	0.06387981	0.6930411	0.693041110919151	sing_prml	0.7653013	0.1268183	NA
ST140426task0001_V1_cell104_spiketimes.csv	Loc1Pref	Loc2Null	0	230	83.9325317463906	0.644	0.3299	0.3299	1.25974025974026	1.705625	1.14055080721747	0.187079511831927	0.171906309776345	0.110107639490615	0.530906538901114	single	0.530906538901114	15	17	10	0.7333333	11.76471	11.7	0.9238095	20.06618	13.34444	500	0	0	0	0	0	0	0	0	NA	NA	NA	NA	0.2427444	0.05330668	0.009382713	0.6945662	0.694566239295119	sing_prml	0.2238477	0.03837022	NA
ST140426task0001_V1_cell16_spiketimes.csv	Loc1Null	Loc2Pref	0	230	3.19521894404335	0.6423	0.156	0.156	1.57843137254902	5.54237288135593	1.06666666666667	0.407961093902174	0.195020155299026	0.00217021020898202	0.394848540589818	mixture	0.407961093902174	13	19	11	1.307692	3.105263	3	2.064103	17.21053	3.2	500	0	0	0	0	0	0	0	0	NA	NA	NA	NA	0.3074047	0.3237442	0.0009198091	0.3679312	0.367931238125333	sing_prml	0.08995795	2.448115e-13	NA
ST140426task0001_V1_cell19_spiketimes.csv	Loc1Null	Loc2Pref	0	230	13.8077197996183	0.2554	0.7399	0.2554	1.30952380952381	2.07105943152455	1.6	0.320444445735077	0.153132808071499	0.000134932587248747	0.526287813606175	single	0.526287813606175	13	19	11	1.076923	4.526316	4.545455	1.410256	9.374269	7.272727	500	0	0	0	0	0	0	0	0	NA	NA	NA	NA	0.3600639	0.1807944	0.009452047	0.4496897	0.449689656057066	sing_prml	0.2046755	0.004818844	NA
ST140426task0001_V1_cell2_spiketimes.csv	Loc1Null	Loc2Pref	0	230	47.6877145398442	0.767	0.8176	0.767	1.33712121212121	0.633680555555556	1.34716981132075	0.203876888397323	0.155478537871823	0.0294727904345696	0.611171783296285	single	0.611171783296285	13	19	11	13.53846	3.368421	14.45455	18.10256	2.134503	19.47273	500	0	0	0	0	0	0	0	0	NA	NA	NA	NA	0.2278897	0.03336067	0.04520009	0.6935496	0.693549552091129	sing_prml	0.189163	0.8763292	NA
ST140426task0001_V1_cell2_spiketimes.csv	Loc1Pref	Loc2Null	0	230	52.4229339889974	0.5964	0.1814	0.1814	1.39197748064743	0.591346153846154	1.96296296296296	0.103832887047532	0.751460828738962	2.83530142669793e-05	0.144677931199238	intermediate	0.751460828738962	15	17	10	13.53333	3.058824	9.9	18.8381	1.808824	19.43333	500	0	0	0	0	0	0	0	0	NA	NA	NA	NA	0.02996169	0.9488727	6.278193e-05	0.02110282	0.94887270626531	int_prml	0.1471385	0.893197	NA
ST140426task0001_V1_cell21_spiketimes.csv	Loc1Pref	Loc2Null	0	230	58.8787116403645	0.4136	0.5552	0.4136	1.06493506493507	0.861111111111111	0.833333333333333	0.177275921325726	0.301908958963657	0.0174108363762102	0.503404283334407	single	0.503404283334407	15	17	10	0.7333333	9	8	0.7809524	7.75	6.666667	500	0	0	0	0	0	0	0	0	NA	NA	NA	NA	0.2169946	0.1545204	0.007027323	0.6214577	0.621457721427424	sing_prml	0.3843973	0.6152648	NA
ST140426task0001_V1_cell22_spiketimes.csv	Loc1Null	Loc2Pref	0	230	53.566500347412	0.5443	0.56	0.5443	0.868421052631579	1.16073354908306	0.78	0.18268757688825	0.258616771960026	0.0139484870023738	0.544747164149351	single	0.544747164149351	13	19	11	1.461538	10.84211	10	1.269231	12.5848	7.8	500	0	0	0	0	0	0	0	0	NA	NA	NA	NA	0.2139207	0.1205835	0.004136471	0.6613593	0.661359323723519	sing_prml	0.5790735	0.2848353	NA
ST140426task0001_V1_cell23_spiketimes.csv	Loc1Null	Loc2Pref	0	230	32.6361377647796	0.1213	0.2964	0.1213	0.583333333333333	3.94814814814815	1.58666666666667	0.178420024145883	0.453501085124128	8.95746157921057e-05	0.367989316114197	intermediate	0.453501085124128	13	19	11	0.4615385	5.526316	4.090909	0.2692308	21.81871	6.490909	500	0	0	0	0	0	0	0	0	NA	NA	NA	NA	0.1483431	0.7058296	0.0001381989	0.1456892	0.705829556689344	int_prml	0.8576136	2.980049e-08	NA
ST140426task0001_V1_cell24_spiketimes.csv	Loc1Null	Loc2Pref	0	230	22.0357586231678	0.6349	0.1578	0.1578	1.33333333333333	1.64660493827161	2.37441860465116	0.252470559916097	0.142610574318347	0.000401574874406304	0.60451729089115	single	0.60451729089115	13	19	11	2	7.578947	7.818182	2.666667	12.47953	18.56364	500	0	0	0	0	0	0	0	0	NA	NA	NA	NA	0.2556174	0.155309	0.0391565	0.5499171	0.549917069847335	sing_prml	0.1912361	0.04110869	NA
ST140426task0001_V1_cell25_spiketimes.csv	Loc1Null	Loc2Pref	0	230	23.7265690727666	0.4907	0.8196	0.4907	0.625	1.18134171907757	2.88620689655172	0.184203557211175	0.196832328998418	0.000145687353550949	0.618818426436857	single	0.618818426436857	13	19	11	0.9230769	5.578947	5.272727	0.5769231	6.590643	15.21818	500	0	0	0	0	0	0	0	0	NA	NA	NA	NA	0.1637512	0.3169183	0.04239032	0.4769402	0.476940239789056	sing_prml	0.8228828	0.2662964	NA
ST140426task0001_V1_cell25_spiketimes.csv	Loc1Pref	Loc2Null	0	230	35.0415741274291	0.5655	0.4209	0.4209	1.28571428571429	1.8375	1.86449864498645	0.214822639655839	0.11294700586348	0.0633440639969408	0.60888629048374	single	0.60888629048374	15	17	10	0.8	6.470588	8.2	1.028571	11.88971	15.28889	500	0	0	0	0	0	0	0	0	NA	NA	NA	NA	0.1565845	0.01497002	0.3538522	0.4745932	0.474593223959161	sing_prml	0.2067808	0.02137434	NA
ST140426task0001_V1_cell26_spiketimes.csv	Loc1Null	Loc2Pref	0	230	104.231326180538	0.7845	0.3375	0.3375	0.810810810810811	1.99356283235376	1.46407766990291	0.160886199325141	0.328079412424283	0.0314990854749735	0.479535302775602	single	0.479535302775602	13	19	11	2.846154	20.89474	18.72727	2.307692	41.65497	27.41818	500	0	0	0	0	0	0	0	0	NA	NA	NA	NA	0.165292	0.3338147	0.001568701	0.4993246	0.499324566700951	sing_prml	0.6396578	0.007301084	NA
ST140426task0001_V1_cell26_spiketimes.csv	Loc1Pref	Loc2Null	0	230	108.239436664639	0.7307	0.6498	0.6498	1.13953488372093	1.28545845272206	2.73284760170006	0.174956947658216	0.303181887065069	0.0243297514861325	0.497531413790582	single	0.497531413790582	15	17	10	2.866667	20.52941	18.3	3.266667	26.38971	50.01111	500	0	0	0	0	0	0	0	0	NA	NA	NA	NA	0.1281493	0.5005403	0.005983396	0.365327	0.500540267143655	int_prml	0.316223	0.1957473	NA
ST140426task0001_V1_cell27_spiketimes.csv	Loc1Pref	Loc2Null	0	230	107.891318452827	0.5715	0.2764	0.2764	0.963133640552995	1.9765037593985	3.12544802867383	0.208767795665383	0.105560633009864	0.093065490684514	0.592606080640238	single	0.592606080640238	15	17	10	4.133333	23.47059	24.8	3.980952	46.38971	77.51111	500	0	0	0	0	0	0	0	0	NA	NA	NA	NA	0.1962261	0.04807653	0.1962916	0.5594058	0.559405761106691	sing_prml	0.4888263	0.01118794	NA
ST140426task0001_V1_cell28_spiketimes.csv	Loc1Pref	Loc2Null	0	230	95.86945574033	0.257	0.6736	0.257	0.404761904761905	1.49546204620462	2.61342592592593	0.204594266582648	0.10945104523623	0.104610348788097	0.581344339393024	single	0.581344339393024	15	17	10	2.4	17.82353	19.2	0.9714286	26.65441	50.17778	500	0	0	0	0	0	0	0	0	NA	NA	NA	NA	0.2032886	0.03355539	0.1781847	0.5849714	0.584971358146874	sing_prml	0.9742067	0.09110236	NA
ST140426task0001_V1_cell29_spiketimes.csv	Loc1Pref	Loc2Null	0	230	10.8064278621224	0.4161	0.7027	0.4161	0.928571428571429	1.3125	0.716049382716049	0.258048028255644	0.194336542261373	0.000104283537754729	0.547511145945228	single	0.547511145945228	15	17	10	0.1333333	1.764706	1.8	0.1238095	2.316176	1.288889	500	0	0	0	0	0	0	0	0	NA	NA	NA	NA	0.2895164	0.1949803	0.006599594	0.5089037	0.508903678166347	sing_prml	0.5265236	0.1785106	NA
ST140426task0001_V1_cell3_spiketimes.csv	Loc1Null	Loc2Pref	0	230	9.68215499429426	0.3263	0.5861	0.3263	0.785714285714286	0.885521885521885	1.09130434782609	0.260816475042486	0.293322162320184	0.000250888274901509	0.445610474362428	single	0.445610474362428	13	19	11	4.846154	1.736842	4.181818	3.807692	1.538012	4.563636	500	0	0	0	0	0	0	0	0	NA	NA	NA	NA	0.2386648	0.4302027	0.0037724	0.3273601	0.430202704040712	int_prml	0.6659541	0.5967772	NA
ST140426task0001_V1_cell3_spiketimes.csv	Loc1Pref	Loc2Null	0	230	16.2738486365447	0.1171	0.4697	0.1171	1.05639097744361	1.13636363636364	0.337868480725624	0.190097263790744	0.246350939189331	0.00021190205336646	0.563339894966559	single	0.563339894966559	15	17	10	5.066667	1.294118	4.9	5.352381	1.470588	1.655556	500	0	0	0	0	0	0	0	0	NA	NA	NA	NA	0.2053879	0.146357	0.01024424	0.6380109	0.638010933535106	sing_prml	0.3926957	0.3133581	NA
ST140426task0001_V1_cell30_spiketimes.csv	Loc1Pref	Loc2Null	0	230	64.4375400837249	0.5304	0.3216	0.3216	0.612781954887218	1.11105371900826	0.811007268951194	0.0493485328766707	0.800051410006195	0.000452903722349803	0.150147153394784	intermediate	0.800051410006195	15	17	10	2.533333	14.23529	10.7	1.552381	15.81618	8.677778	500	0	0	0	0	0	0	0	0	NA	NA	NA	NA	0.03996136	0.8473349	0.0001905094	0.1125133	0.847334858765545	int_prml	0.8570413	0.3371246	NA
ST140426task0001_V1_cell31_spiketimes.csv	Loc1Null	Loc2Pref	0	230	24.0304496287152	0.7605	0.5696	0.5696	1.30555555555556	1.4	0.35	0.169485123768562	0.101088381075995	0.224839908249436	0.504586586906007	single	0.504586586906007	13	19	11	0.4615385	4.473684	6.181818	0.6025641	6.263158	2.163636	500	0	0	0	0	0	0	0	0	NA	NA	NA	NA	0.2104031	0.009724845	0.1430371	0.6368349	0.636834928010722	sing_prml	0.2069847	0.1195056	NA
ST140426task0001_V1_cell31_spiketimes.csv	Loc1Pref	Loc2Null	0	230	14.8923443099895	0.5609	0.8885	0.5609	1.48979591836735	0.993055555555556	1.30555555555556	0.312777254279115	0.166326147631521	0.000161055101865342	0.520735542987499	single	0.520735542987499	15	17	10	0.4666667	3.176471	3.2	0.6952381	3.154412	4.177778	500	0	0	0	0	0	0	0	0	NA	NA	NA	NA	0.3660608	0.1864904	0.01519867	0.4322501	0.432250120944415	sing_prml	0.1053498	0.4607422	NA
ST140426task0001_V1_cell32_spiketimes.csv	Loc1Null	Loc2Pref	0	230	77.9379037249851	0.6676	0.4167	0.4167	0.944444444444444	2.17529665587918	2.56923076923077	0.197057631032621	0.106171851686057	0.113663255424326	0.583107261856996	single	0.583107261856996	13	19	11	0.4615385	10.84211	11.81818	0.4358974	23.5848	30.36364	500	0	0	0	0	0	0	0	0	NA	NA	NA	NA	0.2039496	0.03921499	0.1403251	0.6165104	0.616510357535717	sing_prml	0.5005885	0.002715882	NA
ST140426task0001_V1_cell32_spiketimes.csv	Loc1Pref	Loc2Null	0	230	81.7582405336425	0.4246	0.8832	0.4246	0.928571428571429	0.985483870967742	2.53333333333333	0.191177267702664	0.116530709585808	0.149776304814271	0.542515717897257	single	0.542515717897257	15	17	10	0.1333333	9.117647	10	0.1238095	8.985294	25.33333	500	0	0	0	0	0	0	0	0	NA	NA	NA	NA	0.1992113	0.03450549	0.1689253	0.5973579	0.597357922909241	sing_prml	0.5265236	0.469285	NA
ST140426task0001_V1_cell33_spiketimes.csv	Loc1Null	Loc2Pref	0	230	177.514103321055	0.2244	0.1213	0.1213	0.85374149659864	2.01795735129068	0.207758620689655	0.163695569306835	0.157089655391215	0.19257043458247	0.486644340719479	single	0.486644340719479	13	19	11	7.538462	41.68421	42.18182	6.435897	84.11696	8.763636	500	0	0	0	0	0	0	0	0	NA	NA	NA	NA	0.2467657	0.008498079	0.01045957	0.7342766	0.734276614230358	sing_prml	0.5944855	0.006412659	NA
ST140426task0001_V1_cell33_spiketimes.csv	Loc1Pref	Loc2Null	0	230	177.457682401344	0.4864	0.7779	0.4864	0.51984126984127	0.689558383233533	0.694374475230898	0.172023598967671	0.160039700157796	0.179779841796343	0.488156859078191	single	0.488156859078191	15	17	10	7.2	39.29412	39.7	3.742857	27.09559	27.56667	500	0	0	0	0	0	0	0	0	NA	NA	NA	NA	0.2509539	0.0137786	0.02251938	0.7127481	0.712748110481173	sing_prml	0.9234724	0.8074479	NA
ST140426task0001_V1_cell34_spiketimes.csv	Loc1Pref	Loc2Null	0	230	29.431892230382	0.78	0.4219	0.4219	0.842105263157895	1.59615384615385	2.46594982078853	0.279162735429752	0.198947419623308	0.000154059889571465	0.521735785057368	single	0.521735785057368	15	17	10	1.266667	6.882353	6.2	1.066667	10.98529	15.28889	500	0	0	0	0	0	0	0	0	NA	NA	NA	NA	0.236337	0.4584377	0.005396568	0.2998287	0.458437745738594	int_prml	0.6232052	0.06087825	NA
ST140426task0001_V1_cell35_spiketimes.csv	Loc1Null	Loc2Pref	0	230	301.025134201055	0.4418	0.805	0.4418	2.69298245614035	2.71233275159977	0.605210420841683	0.0818698851747387	0.0436639514748055	0.631078291189888	0.243387872160568	outside	0.631078291189888	13	19	11	1.461538	40.21053	45.36364	3.935897	109.0643	27.45455	500	0	0	0	0	0	0	0	0	NA	NA	NA	NA	0.1958744	0.00139171	0.2177546	0.5849793	0.584979255280326	sing_prml	0.001236662	0.0001135252	NA
ST140426task0001_V1_cell35_spiketimes.csv	Loc1Pref	Loc2Null	0	230	316.043317069707	0.4597	0.7787	0.4597	1.67857142857143	0.784108231707317	0.0760233918128655	0.165490309136426	0.20480311992004	0.160089437012736	0.469617133930798	single	0.469617133930798	15	17	10	1.333333	38.58824	38	2.238095	30.25735	2.888889	500	0	0	0	0	0	0	0	0	NA	NA	NA	NA	0.2532067	0.01383601	0.01128923	0.721668	0.72166801352944	sing_prml	0.05260482	0.7056366	NA
ST140426task0001_V1_cell36_spiketimes.csv	Loc1Null	Loc2Pref	0	230	24.2597675361487	0.6441	0.6261	0.6261	1.43055555555556	1.72107279693487	0.925773195876289	0.209196260441727	0.134422171949789	0.0127819897602845	0.643599577848199	single	0.643599577848199	13	19	11	1.846154	7.631579	8.818182	2.641026	13.1345	8.163636	500	0	0	0	0	0	0	0	0	NA	NA	NA	NA	0.2287759	0.02770123	0.04071434	0.7028085	0.702808539229559	sing_prml	0.1434347	0.02894618	NA
ST140426task0001_V1_cell36_spiketimes.csv	Loc1Pref	Loc2Null	0	230	48.7678332643308	0.3191	0.8688	0.3191	0.639751552795031	0.86094674556213	0.90722761596548	0.205543017089251	0.16854145834878	0.0367722048952296	0.58914331966674	single	0.58914331966674	15	17	10	1.533333	9.941176	10.3	0.9809524	8.558824	9.344444	500	0	0	0	0	0	0	0	0	NA	NA	NA	NA	0.2361074	0.04689515	0.0281162	0.6888813	0.688881259678601	sing_prml	0.8338257	0.6154605	NA
ST140426task0001_V1_cell37_spiketimes.csv	Loc1Null	Loc2Pref	0	230	264.064535955724	0.5226	0.4342	0.4342	0.844444444444445	1.79074074074074	0.71183879093199	0.162939052146533	0.126938963752141	0.225726664513887	0.48439531958744	single	0.48439531958744	13	19	11	1.153846	34.73684	36.09091	0.974359	62.20468	25.69091	500	0	0	0	0	0	0	0	0	NA	NA	NA	NA	0.2429479	0.006131193	0.02445065	0.7264702	0.726470229658617	sing_prml	0.6042646	0.02062882	NA
ST140426task0001_V1_cell38_spiketimes.csv	Loc1Null	Loc2Pref	0	230	17.5542571363973	0.8034	0.8557	0.8034	0.409774436090226	0.701388888888889	1.24222222222222	0.17930087723987	0.490125684893648	6.43264655763221e-05	0.330509111400906	intermediate	0.490125684893648	13	19	11	10.23077	4.210526	8.181818	4.192308	2.953216	10.16364	500	0	0	0	0	0	0	0	0	NA	NA	NA	NA	0.1859338	0.671695	0.00107298	0.1412982	0.67169503570109	int_prml	0.9606845	0.8133515	NA
ST140426task0001_V1_cell4_spiketimes.csv	Loc1Pref	Loc2Null	0	230	5.62505616979161	0.8166	0.5897	0.5897	1.04255319148936	1.21710526315789	0.555555555555556	0.216336545294259	0.375979350490506	0.00530661405260106	0.402377490162633	single	0.402377490162633	15	17	10	3.133333	1.117647	2.5	3.266667	1.360294	1.388889	500	0	0	0	0	0	0	0	0	NA	NA	NA	NA	0.2451842	0.4841369	0.002123821	0.2685551	0.484136924714689	int_prml	0.4063344	0.244866	NA
ST140426task0001_V1_cell42_spiketimes.csv	Loc1Null	Loc2Pref	0	230	9.69932113832358	0.4963	0.6012	0.4963	1.52222222222222	0.641975308641975	1.445	0.216338029949881	0.193435092292919	8.64920442024158e-05	0.590140385712997	single	0.590140385712997	13	19	11	3.461538	0.9473684	3.636364	5.269231	0.6081871	5.254545	500	0	0	0	0	0	0	0	0	NA	NA	NA	NA	0.2731676	0.1998621	0.01705523	0.5099151	0.509915103552791	sing_prml	0.1078302	0.869314	NA
ST140426task0001_V1_cell42_spiketimes.csv	Loc1Pref	Loc2Null	0	230	5.19071094281442	0.3184	0.6594	0.3184	1.69642857142857	1.25833333333333	1	0.266605484335646	0.377224648697512	0.00866235298537797	0.347507513981464	intermediate	0.377224648697512	15	17	10	2.666667	0.8823529	2	4.52381	1.110294	2	500	0	0	0	0	0	0	0	0	NA	NA	NA	NA	0.2985446	0.5061635	0.001454071	0.1938379	0.506163473798744	int_prml	0.04910875	0.2142753	NA
ST140426task0001_V1_cell47_spiketimes.csv	Loc1Null	Loc2Pref	0	230	18.8227325160229	0.8355	0.6248	0.6248	1.55936073059361	2.12820512820513	2.1728813559322	0.335781577234864	0.164633177637592	0.000119986296183409	0.49946525883136	single	0.49946525883136	13	19	11	5.615385	1.368421	5.363636	8.75641	2.912281	11.65455	500	0	0	0	0	0	0	0	0	NA	NA	NA	NA	0.3800066	0.3008104	0.008794615	0.3103884	0.380006626286489	mix_prml	0.09571134	0.003526	NA
ST140426task0001_V1_cell47_spiketimes.csv	Loc1Pref	Loc2Null	0	230	31.9754556851105	0.6967	0.6456	0.6456	1.74534161490683	1.07211538461538	1.14141414141414	0.117182285128631	0.624051932856622	2.28546932362062e-05	0.258742927321511	intermediate	0.624051932856622	15	17	10	7.666667	1.529412	5.5	13.38095	1.639706	6.277778	500	0	0	0	0	0	0	0	0	NA	NA	NA	NA	0.07779312	0.8060206	0.0001993539	0.1159869	0.806020611172089	int_prml	0.040575	0.37571	NA
ST140426task0001_V1_cell56_spiketimes.csv	Loc1Null	Loc2Pref	0	230	7.66132603436309	0.5233	0.2707	0.2707	0.988888888888889	2.92698412698413	1.67857142857143	0.424845849488844	0.371213660595639	0.00614163930273111	0.197798850612786	mixture	0.424845849488844	13	19	11	1.153846	3.684211	2.545455	1.141026	10.78363	4.272727	500	0	0	0	0	0	0	0	0	NA	NA	NA	NA	0.4273511	0.5143438	0.0002923165	0.05801281	0.514343766277496	int_prml	0.4564464	2.934084e-05	NA
ST140426task0001_V1_cell58_spiketimes.csv	Loc1Pref	Loc2Null	0	230	8.8778591392219	0.5623	0.6975	0.5623	0.619047619047619	1.05384615384615	1.1005291005291	0.239580217637706	0.175236047475208	0.000155263558223169	0.585028471328863	single	0.585028471328863	15	17	10	1.2	3.823529	4.2	0.7428571	4.029412	4.622222	500	0	0	0	0	0	0	0	0	NA	NA	NA	NA	0.2660896	0.1432718	0.02902352	0.561615	0.561614997239462	sing_prml	0.851793	0.3946111	NA
ST140426task0001_V1_cell59_spiketimes.csv	Loc1Pref	Loc2Null	0	230	3.79215143707621	0.2166	0.4139	0.2166	0.642857142857143	1.325	0.272141706924316	0.200576340756035	0.316339451913166	0.00541550129361807	0.47766870603718	single	0.47766870603718	15	17	10	4.4	7.352941	6.9	2.828571	9.742647	1.877778	500	0	0	0	0	0	0	0	0	NA	NA	NA	NA	0.2207857	0.3744201	0.002351242	0.402443	0.402442964699765	sing_prml	0.8310506	0.1709503	NA
ST140426task0001_V1_cell6_spiketimes.csv	Loc1Pref	Loc2Null	0	230	49.7149148292735	0.1285	0.9023	0.1285	1.11672473867596	1	1.75668073136428	0.288874549132783	0.552753670857691	4.11832671839043e-05	0.158330596742342	intermediate	0.552753670857691	15	17	10	10.93333	2	7.9	12.20952	2	13.87778	500	0	0	0	0	0	0	0	0	NA	NA	NA	NA	0.1005961	0.875365	6.302208e-05	0.0239759	0.875364955212403	int_prml	0.3362232	0.4529608	NA
ST140426task0001_V1_cell60_spiketimes.csv	Loc1Null	Loc2Pref	0	230	5.36472629160614	0.8789	0.4392	0.4392	1.02777777777778	1.75040257648953	0.96	0.236696785706317	0.124763623698302	0.00137153810044741	0.637168052494933	single	0.637168052494933	13	19	11	1.384615	3.631579	5	1.423077	6.356725	4.8	500	0	0	0	0	0	0	0	0	NA	NA	NA	NA	0.2360698	0.04422722	0.1093519	0.6103511	0.610351083764311	sing_prml	0.4192941	0.02512928	NA
ST140426task0001_V1_cell60_spiketimes.csv	Loc1Pref	Loc2Null	0	230	6.86513569909501	0.9089	0.3356	0.3356	0.532967032967033	0.91722972972973	2.03030303030303	0.302710908517222	0.122131905224651	0.000375865773235191	0.574781320484892	single	0.574781320484892	15	17	10	1.733333	4.352941	5.5	0.9238095	3.992647	11.16667	500	0	0	0	0	0	0	0	0	NA	NA	NA	NA	0.3049859	0.07807945	0.1705951	0.4463396	0.446339563745902	sing_prml	0.9154541	0.5485083	NA
ST140426task0001_V1_cell63_spiketimes.csv	Loc1Pref	Loc2Null	0	230	9.93718180450441	0.8073	0.1426	0.1426	1.37267080745342	0.89375	0.734567901234568	0.204152675990292	0.209042637248822	0.00015285313702096	0.586651833623866	single	0.586651833623866	15	17	10	3.066667	7.058824	7.2	4.209524	6.308824	5.288889	500	0	0	0	0	0	0	0	0	NA	NA	NA	NA	0.2121626	0.1541672	0.01625877	0.6174114	0.617411437409179	sing_prml	0.1568078	0.5763753	NA
ST140426task0001_V1_cell64_spiketimes.csv	Loc1Null	Loc2Pref	0	230	21.6292550233767	0.4287	0.6063	0.4287	0.916666666666667	1.71584699453552	1.32222222222222	0.382126159285754	0.0731482697022261	0.068838498713441	0.475887072298579	single	0.475887072298579	13	19	11	0.1538462	3.210526	4.909091	0.1410256	5.508772	6.490909	500	0	0	0	0	0	0	0	0	NA	NA	NA	NA	0.2753547	0.0116119	0.4071318	0.3059016	0.407131776987399	out_prml	0.5289187	0.02967913	NA
ST140426task0001_V1_cell64_spiketimes.csv	Loc1Pref	Loc2Null	0	230	32.5422614612766	0.3688	0.6305	0.3688	1.14285714285714	2.3125	0.654320987654321	0.193010984005403	0.239862616445416	0.00348819159013845	0.563638207959042	single	0.563638207959042	15	17	10	0.3333333	4.823529	4.5	0.3809524	11.15441	2.944444	500	0	0	0	0	0	0	0	0	NA	NA	NA	NA	0.2073596	0.1440395	0.003354351	0.6452466	0.645246601777167	sing_prml	0.3133743	0.002097072	NA
ST140426task0001_V1_cell65_spiketimes.csv	Loc1Pref	Loc2Null	0	230	34.4230574838715	0.3303	0.3068	0.3068	2.2034632034632	0.583758503401361	0.663563004345127	0.210360825553884	0.174741504226375	0.011439116042269	0.603458554177472	single	0.603458554177472	15	17	10	6.6	17.29412	17.9	14.54286	10.09559	11.87778	500	0	0	0	0	0	0	0	0	NA	NA	NA	NA	0.2335105	0.03793785	0.04049576	0.6880559	0.688055927602596	sing_prml	0.005820605	0.8987477	NA
ST140426task0001_V1_cell66_spiketimes.csv	Loc1Null	Loc2Pref	0	230	17.7110443551415	0.4314	0.1462	0.1462	1.70945945945946	2.66167800453515	1.12592592592593	0.20866798531574	0.233261790410702	0.000223387075817251	0.557846837197741	single	0.557846837197741	13	19	11	5.692308	12.89474	12.27273	9.730769	34.32164	13.81818	500	0	0	0	0	0	0	0	0	NA	NA	NA	NA	0.2832758	0.2095633	0.001843488	0.5053174	0.505317367890923	sing_prml	0.05797448	0.0001552599	NA
ST140426task0001_V1_cell66_spiketimes.csv	Loc1Pref	Loc2Null	0	230	30.877263868638	0.3332	0.6903	0.3332	1.60403726708075	1.50231481481481	1.98708010335917	0.223522923714812	0.137470978873813	0.00673094226453434	0.632275155146841	single	0.632275155146841	15	17	10	6.133333	15.88235	17.2	9.838095	23.86029	34.17778	500	0	0	0	0	0	0	0	0	NA	NA	NA	NA	0.2149752	0.04203169	0.1116754	0.6313177	0.631317734808265	sing_prml	0.06970801	0.08869868	NA
ST140426task0001_V1_cell67_spiketimes.csv	Loc1Null	Loc2Pref	0	230	242.985387610314	0.6318	0.4322	0.4322	1.56172839506173	1.30170435922648	0.648210023866348	0.149207284152455	0.103200379271425	0.304019668516136	0.443572668059984	single	0.443572668059984	13	19	11	2.076923	35.68421	38.09091	3.24359	46.45029	24.69091	500	0	0	0	0	0	0	0	0	NA	NA	NA	NA	0.2349625	0.004329875	0.05994322	0.7007644	0.700764401278032	sing_prml	0.09498018	0.1745781	NA
ST140426task0001_V1_cell67_spiketimes.csv	Loc1Pref	Loc2Null	0	230	334.830960224173	0.195	0.774	0.195	2.06696428571429	0.621293800539084	0.63855421686747	0.159911252932099	0.270048427486844	0.116255051566681	0.453785268014376	single	0.453785268014376	15	17	10	2.133333	43.64706	41.5	4.409524	27.11765	26.5	500	0	0	0	0	0	0	0	0	NA	NA	NA	NA	0.2483034	0.03388599	0.01127468	0.7065359	0.706535939613902	sing_prml	0.01065568	0.8697067	NA
ST140426task0001_V1_cell68_spiketimes.csv	Loc1Null	Loc2Pref	0	230	12.8866752409107	0.2637	0.5463	0.2637	1.16666666666667	1.21933621933622	1.36326530612245	0.212386744633455	0.162827477124704	0.000268855373939672	0.624516922867902	single	0.624516922867902	13	19	11	0.9230769	4.052632	4.454545	1.076923	4.94152	6.072727	500	0	0	0	0	0	0	0	0	NA	NA	NA	NA	0.2001397	0.09438417	0.03191249	0.6735637	0.673563658947827	sing_prml	0.3007083	0.2342996	NA
ST140426task0001_V1_cell68_spiketimes.csv	Loc1Pref	Loc2Null	0	230	18.9395045923156	0.5655	0.4348	0.4348	0.75	1.34539473684211	2.35185185185185	0.275227141405853	0.143145513197893	0.00031265049067775	0.581314694905576	single	0.581314694905576	15	17	10	0.8	4.470588	4.8	0.6	6.014706	11.28889	500	0	0	0	0	0	0	0	0	NA	NA	NA	NA	0.2983816	0.1562131	0.0462706	0.4991347	0.499134664683634	sing_prml	0.7247908	0.1591551	NA
ST140426task0001_V1_cell69_spiketimes.csv	Loc1Null	Loc2Pref	0	230	115.828207681531	0.3717	0.1899	0.1899	0.833333333333333	2.77035490605428	1.19714285714286	0.179667932212634	0.146196269679562	0.139904233538443	0.534231564569361	single	0.534231564569361	13	19	11	4	25.21053	25.45455	3.333333	69.84211	30.47273	500	0	0	0	0	0	0	0	0	NA	NA	NA	NA	0.2414914	0.02730114	0.0119946	0.7192129	0.719212905128973	sing_prml	0.6159607	7.907475e-05	NA
ST140426task0001_V1_cell69_spiketimes.csv	Loc1Pref	Loc2Null	0	230	140.242251346774	0.7821	0.7966	0.7821	0.714285714285714	0.964285714285714	0.835616438356164	0.169076619582677	0.129613439441457	0.221515814499905	0.479794126475961	single	0.479794126475961	15	17	10	4.333333	28	29.2	3.095238	27	24.4	500	0	0	0	0	0	0	0	0	NA	NA	NA	NA	0.2469121	0.01272691	0.03870857	0.7016524	0.70165243637907	sing_prml	0.7621835	0.4935014	NA
ST140426task0001_V1_cell70_spiketimes.csv	Loc1Null	Loc2Pref	0	230	64.8662007125675	0.7274	0.4097	0.4097	0.988917306052856	1.14553990610329	1.12283950617284	0.190065208061082	0.210794639064363	0.0234021420479372	0.575738010826618	single	0.575738010826618	13	19	11	30.07692	11.21053	29.45455	29.74359	12.84211	33.07273	500	0	0	0	0	0	0	0	0	NA	NA	NA	NA	0.2221134	0.07124976	0.01490939	0.6917275	0.69172746593725	sing_prml	0.4564188	0.2990309	NA
ST140426task0001_V1_cell70_spiketimes.csv	Loc1Pref	Loc2Null	0	230	35.2007486377563	0.5393	0.3149	0.3149	0.821428571428571	0.375	1.08906882591093	0.216317446105012	0.392472758753347	0.000299364208992441	0.390910430932649	intermediate	0.392472758753347	15	17	10	27.73333	13.64706	24.7	22.78095	5.117647	26.9	500	0	0	0	0	0	0	0	0	NA	NA	NA	NA	0.2353123	0.4725991	0.00147478	0.2906138	0.472599098706374	int_prml	0.6463875	0.9880955	NA
ST140426task0001_V1_cell71_spiketimes.csv	Loc1Null	Loc2Pref	0	230	37.5755271426503	0.5781	0.1605	0.1605	1.7704802259887	1.15726495726496	0.775229357798165	0.202679746083825	0.146948844677297	0.0489320038925759	0.601439405346303	single	0.601439405346303	13	19	11	18.15385	6.842105	19.81818	32.14103	7.918129	15.36364	500	0	0	0	0	0	0	0	0	NA	NA	NA	NA	0.2341194	0.01959314	0.03554226	0.7107452	0.710745210348697	sing_prml	0.0468954	0.2880368	NA
ST140426task0001_V1_cell71_spiketimes.csv	Loc1Pref	Loc2Null	0	230	32.0274774070516	0.5831	0.5881	0.5831	1.09071156979902	1.63119834710744	1.10497614178596	0.20754145613376	0.265893787894822	0.000798975446159426	0.525765780525258	single	0.525765780525258	15	17	10	17.53333	7.117647	16.3	19.12381	11.61029	18.01111	500	0	0	0	0	0	0	0	0	NA	NA	NA	NA	0.2389497	0.2405761	0.005533958	0.5149403	0.514940298979601	sing_prml	0.359953	0.05264868	NA
ST140426task0001_V1_cell73_spiketimes.csv	Loc1Null	Loc2Pref	0	230	16.0866454929353	0.8332	0.962	0.8332	1.025	0.638888888888889	1.01428571428571	0.205740985298445	0.19280907987324	0.000420387993494536	0.60102954683482	single	0.60102954683482	13	19	11	6.153846	1.894737	6.363636	6.307692	1.210526	6.454545	500	0	0	0	0	0	0	0	0	NA	NA	NA	NA	0.2011122	0.1147372	0.02495576	0.6591948	0.659194835241192	sing_prml	0.421897	0.8719484	NA
ST140426task0001_V1_cell73_spiketimes.csv	Loc1Pref	Loc2Null	0	230	18.224376072658	0.1596	0.8638	0.1596	1.08866995073892	0.990384615384615	0.760683760683761	0.180694288220995	0.287063993039051	0.000110300558507101	0.532131418181447	single	0.532131418181447	15	17	10	5.8	1.529412	5.2	6.314286	1.514706	3.955556	500	0	0	0	0	0	0	0	0	NA	NA	NA	NA	0.1868536	0.2743551	0.005009796	0.5337815	0.533781510973922	sing_prml	0.3618559	0.4637489	NA
ST140426task0001_V1_cell74_spiketimes.csv	Loc1Pref	Loc2Null	0	230	28.324012414865	0.5646	0.1378	0.1378	0.701298701298701	0.697916666666667	1.52698412698413	0.277344357226842	0.32625475586653	0.000108615679316658	0.396292271227312	single	0.396292271227312	15	17	10	19.8	9.176471	17.5	13.88571	6.404412	26.72222	500	0	0	0	0	0	0	0	0	NA	NA	NA	NA	0.2718209	0.4960994	0.001566954	0.2305127	0.496099447438992	int_prml	0.775352	0.7990828	NA
ST140426task0001_V1_cell75_spiketimes.csv	Loc1Null	Loc2Pref	0	230	6.74006758777926	0.77	0.4004	0.4004	1.04878048780488	3.44444444444444	1	0.242570075195677	0.150786678816361	0.000396543228042872	0.606246702759919	single	0.606246702759919	13	19	11	3.153846	1	4	3.307692	3.444444	4	500	0	0	0	0	0	0	0	0	NA	NA	NA	NA	0.2196585	0.08147158	0.07258451	0.6262854	0.626285445171033	sing_prml	0.3998838	9.682683e-07	NA
ST140426task0001_V1_cell75_spiketimes.csv	Loc1Pref	Loc2Null	0	230	15.1583484424355	0.7997	0.6119	0.6119	0.754098360655738	0.691666666666667	1.0952380952381	0.222206781163238	0.478833039640866	0.000401543321759247	0.298558635874137	intermediate	0.478833039640866	15	17	10	4.066667	0.8823529	2.8	3.066667	0.6102941	3.066667	500	0	0	0	0	0	0	0	0	NA	NA	NA	NA	0.2077241	0.6665672	0.0007489797	0.1249597	0.666567234440838	int_prml	0.7204039	0.8053517	NA
ST140426task0001_V1_cell76_spiketimes.csv	Loc1Null	Loc2Pref	0	230	3.10642104209486	0.4024	0.2821	0.2821	1.65151515151515	1.28888888888889	0.848648648648649	0.178468532225777	0.276099439782923	0.0019755958277774	0.543456432163522	single	0.543456432163522	13	19	11	3.384615	1.578947	3.363636	5.589744	2.035088	2.854545	500	0	0	0	0	0	0	0	0	NA	NA	NA	NA	0.244771	0.3246776	0.004365606	0.4261857	0.426185719196864	sing_prml	0.07060447	0.1830211	NA
ST140426task0001_V1_cell79_spiketimes.csv	Loc1Pref	Loc2Null	0	230	6.88150874441937	0.2332	0.5648	0.2332	0.88861985472155	1.2	0.53968253968254	0.202749896706071	0.497551060318004	0.014462833404495	0.28523620957143	intermediate	0.497551060318004	15	17	10	3.933333	1.470588	2.8	3.495238	1.764706	1.511111	500	0	0	0	0	0	0	0	0	NA	NA	NA	NA	0.2226173	0.6026977	0.001217778	0.1734672	0.60269772812605	int_prml	0.5709581	0.2584284	NA
ST140426task0001_V1_cell8_spiketimes.csv	Loc1Pref	Loc2Null	0	230	26.1743809994994	0.5996	0.1192	0.1192	1.44930875576037	1.14583333333333	1.31715210355987	0.267255063952928	0.384320154786954	4.87097606656448e-05	0.348376071499453	intermediate	0.384320154786954	15	17	10	12.4	4.588235	10.3	17.97143	5.257353	13.56667	500	0	0	0	0	0	0	0	0	NA	NA	NA	NA	0.2453997	0.5704599	0.0008529743	0.1832874	0.570459878921205	int_prml	0.1212507	0.3047422	NA
ST140426task0001_V1_cell95_spiketimes.csv	Loc1Null	Loc2Pref	0	230	3.47697695307892	0.4773	0.3189	0.3189	0.625	0.914893617021276	1.8	0.392570504614087	0.275337883198494	0.00741930140424536	0.324672310783174	mixture	0.392570504614087	13	19	11	0.9230769	2.473684	2	0.5769231	2.263158	3.6	500	0	0	0	0	0	0	0	0	NA	NA	NA	NA	0.4815093	0.3831628	0.001786438	0.1335414	0.481509336709383	mix_prml	0.8228828	0.5599149	NA
ST140426task0001_V1_cell95_spiketimes.csv	Loc1Pref	Loc2Null	0	230	6.53011369713049	0.4867	0.3469	0.3469	2.12087912087912	1.16581632653061	1.60931899641577	0.373603561807572	0.152084984868737	8.57461740269492e-05	0.474225707149664	single	0.474225707149664	15	17	10	0.8666667	2.882353	3.1	1.838095	3.360294	4.988889	500	0	0	0	0	0	0	0	0	NA	NA	NA	NA	0.4650953	0.1951011	0.0091466	0.330657	0.465095276689442	mix_prml	0.008411794	0.287064	NA
ST140426task0001_V1_cell96_spiketimes.csv	Loc1Null	Loc2Pref	0	230	8.50287533362148	0.6	0.2958	0.2958	0.666666666666667	0.407876230661041	0.0978723404255319	0.201678192886443	0.215770673229691	0.000303863336457097	0.582247270547409	single	0.582247270547409	13	19	11	1.384615	4.157895	4.272727	0.9230769	1.695906	0.4181818	500	0	0	0	0	0	0	0	0	NA	NA	NA	NA	0.1893741	0.1247182	0.02566727	0.6602405	0.660240453290652	sing_prml	0.7851304	0.9869137	NA
ST140426task0001_V1_cell96_spiketimes.csv	Loc1Pref	Loc2Null	0	230	9.71462092481671	0.4701	0.5102	0.4701	0.732142857142857	0.194444444444444	0.724137931034483	0.20149454656071	0.385630302984783	0.00112333137074479	0.411751819083762	single	0.411751819083762	15	17	10	1.066667	3.705882	2.9	0.7809524	0.7205882	2.1	500	0	0	0	0	0	0	0	0	NA	NA	NA	NA	0.2171518	0.5114339	0.005126011	0.2662882	0.511433904246298	int_prml	0.7436867	0.9997839	NA
ST140426task0001_V1_cell98_spiketimes.csv	Loc1Null	Loc2Pref	0	230	3.66529418625226	0.393	0.7203	0.393	1.22916666666667	1.05555555555556	1.47222222222222	0.278064655529825	0.110922624758831	0.00127953790757934	0.609733181803765	single	0.609733181803765	13	19	11	0.6153846	2	3.272727	0.7564103	2.111111	4.818182	500	0	0	0	0	0	0	0	0	NA	NA	NA	NA	0.2009692	0.03765058	0.3718358	0.3895444	0.389544401777761	sing_prml	0.2553938	0.3918235	NA
ST140426task0001_V1_cell98_spiketimes.csv	Loc1Pref	Loc2Null	0	230	10.7111506800662	0.6341	0.7684	0.6341	0.877551020408163	1.46111111111111	1.29292929292929	0.217430253751548	0.29033626142854	0.000143763640240799	0.492089721179671	single	0.492089721179671	15	17	10	0.4666667	2.647059	2.2	0.4095238	3.867647	2.844444	500	0	0	0	0	0	0	0	0	NA	NA	NA	NA	0.2193048	0.4406315	0.002831014	0.3372327	0.440631536893261	int_prml	0.5833695	0.1040028	NA
ST140427task0001_V1_cell1_spiketimes.csv	Loc1Pref	Loc2Null	0	230	87.4868016353381	0.1927	0.1919	0.1919	1.36711711711712	0.67635189669088	0.808848797250859	0.174359472603871	0.121964139837853	0.141437732439668	0.562238655118608	single	0.562238655118608	25	22	13	28.12	10.72727	29.84615	38.44333	7.255411	24.14103	500	0	0	0	0	0	0	0	0	NA	NA	NA	NA	0.2252102	0.007699344	0.03960581	0.7274847	0.727484661832459	sing_prml	0.1081287	0.8607053	NA
ST140427task0001_V1_cell11_spiketimes.csv	Loc1Pref	Loc2Null	0	230	25.4152726607762	0.1505	0.2323	0.1505	2.33318915801615	4.47795414462081	0.658280922431866	0.196196255255196	0.142155937722655	0.00299130317827145	0.658656503843878	single	0.658656503843878	25	22	13	23.12	13.5	24.46154	53.94333	60.45238	16.10256	500	0	0	0	0	0	0	0	0	NA	NA	NA	NA	0.2134448	0.02695239	0.009631007	0.7499718	0.749971828816678	sing_prml	0.000229416	3.218197e-11	NA
ST140427task0001_V1_cell16_spiketimes.csv	Loc1Null	Loc2Pref	0	230	7.40615144446919	0.2608	0.372	0.2608	0.670929241261722	1.14322916666667	0.976334951456311	0.234234254519621	0.0866935081109326	0.0125266169870321	0.666545620382414	single	0.666545620382414	16	25	17	24.4375	32	36.35294	16.39583	36.58333	35.49265	500	0	0	0	0	0	0	0	0	NA	NA	NA	NA	0.1059483	0.005453245	0.4077058	0.4808926	0.480892621803656	sing_prml	0.8156988	0.2844768	NA
ST140427task0001_V1_cell17_spiketimes.csv	Loc1Null	Loc2Pref	0	230	8.71553153071842	0.1615	0.3438	0.1615	1.8631884057971	0.851449275362319	1.04623983739837	0.112321663935166	0.216239011605099	0.000104095701857381	0.671335228757877	single	0.671335228757877	16	25	17	14.375	9.2	14.47059	26.78333	7.833333	15.13971	500	0	0	0	0	0	0	0	0	NA	NA	NA	NA	0.2261667	0.1594516	0.004365136	0.6100166	0.610016584194676	sing_prml	0.02189791	0.6718017	NA
ST140427task0001_V1_cell18_spiketimes.csv	Loc1Pref	Loc2Null	0	230	7.27572891910312	0.7455	0.2166	0.2166	1.05120327700973	1.04178948057903	0.784922394678492	0.180777506393719	0.171809221085165	0.000323577452167487	0.647089695068948	single	0.647089695068948	25	22	13	26.04	33.04545	34.69231	27.37333	34.42641	27.23077	500	0	0	0	0	0	0	0	0	NA	NA	NA	NA	0.234305	0.08902522	0.01658134	0.6600884	0.660088418864489	sing_prml	0.3934096	0.4065938	NA
ST140427task0001_V1_cell20_spiketimes.csv	Loc1Pref	Loc2Null	0	230	12.4940273063057	0.9122	0.5983	0.5983	1.02057182705718	1.59445628997868	0.678571428571429	0.197301050011769	0.34233443781965	0.000150372844258772	0.460214139324323	single	0.460214139324323	25	22	13	9.56	15.22727	14	9.756667	24.27922	9.5	500	0	0	0	0	0	0	0	0	NA	NA	NA	NA	0.2149714	0.4031765	0.0008129802	0.3810391	0.403176517720355	int_prml	0.433674	0.04112246	NA
ST140427task0001_V1_cell21_spiketimes.csv	Loc1Null	Loc2Pref	0	230	16.5752748702646	0.6714	0.6294	0.6294	1.3363511659808	1.21724709784411	0.755167958656331	0.219605810671174	0.285751547719777	6.67458474832955e-05	0.494575895761565	single	0.494575895761565	16	25	17	15.1875	24.12	22.76471	20.29583	29.36	17.19118	500	0	0	0	0	0	0	0	0	NA	NA	NA	NA	0.1770981	0.2409309	0.001026716	0.5809443	0.580944291393758	sing_prml	0.170203	0.2121834	NA
ST140427task0001_V1_cell21_spiketimes.csv	Loc1Pref	Loc2Null	0	230	19.068621879399	0.5326	0.5238	0.5238	1.48220064724919	1.98463901689708	0.621165644171779	0.105394546287817	0.23850356201309	0.000250208083862421	0.655851683615231	single	0.655851683615231	25	22	13	16.48	25.36364	25.07692	24.42667	50.33766	15.57692	500	0	0	0	0	0	0	0	0	NA	NA	NA	NA	0.2076259	0.1170074	0.002713472	0.6726533	0.672653288105689	sing_prml	0.06034718	0.004618378	NA
ST140427task0001_V1_cell22_spiketimes.csv	Loc1Null	Loc2Pref	0	230	108.426097531661	0.1489	0.5922	0.1489	0.735015772870662	0.906663907284768	1.1615890083632	0.262953059392071	0.101078619904417	0.0765467844620067	0.559421536241506	single	0.559421536241506	16	25	17	19.8125	48.32	49.23529	14.5625	43.81	57.19118	500	0	0	0	0	0	0	0	0	NA	NA	NA	NA	0.3663023	0.02080456	0.008597604	0.6042955	0.604295544173672	sing_prml	0.7508033	0.5935929	NA
ST140427task0001_V1_cell22_spiketimes.csv	Loc1Pref	Loc2Null	0	230	166.415425593201	0.4701	0.8107	0.4701	1.71412037037037	1.18231292517007	1.02291666666667	0.139997967449717	0.359965539794191	0.0476110163201785	0.452425476435913	single	0.452425476435913	25	22	13	20.16	52.5	49.23077	34.55667	62.07143	50.35897	500	0	0	0	0	0	0	0	0	NA	NA	NA	NA	0.2070453	0.1208459	0.00188833	0.6702205	0.670220512628849	sing_prml	0.01608184	0.2546651	NA
ST140427task0001_V1_cell23_spiketimes.csv	Loc1Pref	Loc2Null	0	230	9.87702603869992	0.4382	0.4076	0.4076	2.75432198811453	3.42890165775048	0.935752078609222	0.130503545870628	0.177794600140665	0.000338009348810562	0.691363844639896	single	0.691363844639896	25	22	13	24.68	32.77273	33.92308	67.97667	112.3745	31.74359	500	0	0	0	0	0	0	0	0	NA	NA	NA	NA	0.189814	0.08822954	0.007428795	0.7145277	0.714527704676027	sing_prml	8.372542e-06	1.669332e-07	NA
ST140427task0001_V1_cell24_spiketimes.csv	Loc1Null	Loc2Pref	0	230	156.702704728614	0.3751	0.7144	0.3751	1.4632603406326	1.21763392857143	1.28019323671498	0.165949718555667	0.118127395483412	0.10548401962156	0.610438866339362	single	0.610438866339362	16	25	17	8.5625	35.84	36.52941	12.52917	43.64	46.76471	500	0	0	0	0	0	0	0	0	NA	NA	NA	NA	0.1982105	0.01933685	0.01226348	0.7701892	0.770189177582491	sing_prml	0.1091507	0.2118432	NA
ST140427task0001_V1_cell24_spiketimes.csv	Loc1Pref	Loc2Null	0	230	191.735592999482	0.8924	0.3404	0.3404	1.18986568986569	1.20136368635214	0.79817158931083	0.132415951004111	0.372458975781612	0.0681441876749509	0.426980885539326	single	0.426980885539326	25	22	13	10.92	39.36364	36.46154	12.99333	47.29004	29.10256	500	0	0	0	0	0	0	0	0	NA	NA	NA	NA	0.2115861	0.1041008	0.00141171	0.6829014	0.682901400302982	sing_prml	0.2372583	0.2373975	NA
ST140427task0001_V1_cell25_spiketimes.csv	Loc1Pref	Loc2Null	0	230	3.44625962301839	0.9842	0.3403	0.3403	1.25	2.39702568724651	1.84961685823755	0.377820849483974	0.289602075076535	0.00697522319502322	0.325601852244468	mixture	0.377820849483974	25	22	13	10.8	14.40909	13.38462	13.5	34.53896	24.75641	500	0	0	0	0	0	0	0	0	NA	NA	NA	NA	0.4822789	0.3774459	0.0004663957	0.1398088	0.482278859114555	mix_prml	0.1847518	0.0003273486	NA
ST140427task0001_V1_cell26_spiketimes.csv	Loc1Pref	Loc2Null	0	230	107.956513586405	0.3472	0.6335	0.3472	1.101966873706	1.43241167434716	1.88714859437751	0.173458984424096	0.25721620525289	0.00699368079591741	0.562331129527097	single	0.562331129527097	25	22	13	12.88	33.81818	31.92308	14.19333	48.44156	60.24359	500	0	0	0	0	0	0	0	0	NA	NA	NA	NA	0.1701443	0.2399624	0.004416567	0.5854767	0.585476742203235	sing_prml	0.3308709	0.0903794	NA
ST140427task0001_V1_cell27_spiketimes.csv	Loc1Null	Loc2Pref	0	230	105.144877815988	0.8271	0.7958	0.7958	1.14450261780105	1.10026485054862	0.658783783783784	0.146081566446767	0.100489927658713	0.216834628203193	0.536593877691328	single	0.536593877691328	16	25	17	11.9375	35.24	37	13.6625	38.77333	24.375	500	0	0	0	0	0	0	0	0	NA	NA	NA	NA	0.2088396	0.00341565	0.01822782	0.7695169	0.769516877922892	sing_prml	0.308948	0.3328737	NA
ST140427task0001_V1_cell27_spiketimes.csv	Loc1Pref	Loc2Null	0	230	115.834950934585	0.8685	0.408	0.408	1.09543010752688	1.54682220947281	2.11190476190476	0.385666396074895	0.166261690094301	0.0071701843984408	0.440901729432363	single	0.440901729432363	25	22	13	12.4	33.95455	32.30769	13.58333	52.52165	68.23077	500	0	0	0	0	0	0	0	0	NA	NA	NA	NA	0.3978272	0.2558035	0.002487808	0.3438815	0.397827165662445	mix_prml	0.3386001	0.05227029	NA
ST140427task0001_V1_cell29_spiketimes.csv	Loc1Null	Loc2Pref	0	230	18.6992045721828	0.736	0.7811	0.736	0.597260273972603	0.879784688995215	0.913366336633663	0.17925116782346	0.131955238654113	0.00122555362929197	0.687568039893135	single	0.687568039893135	16	25	17	9.125	16.72	17.82353	5.45	14.71	16.27941	500	0	0	0	0	0	0	0	0	NA	NA	NA	NA	0.1742123	0.01912225	0.02157647	0.785089	0.785089036013112	sing_prml	0.8796564	0.6319419	NA
ST140427task0001_V1_cell3_spiketimes.csv	Loc1Pref	Loc2Null	0	230	31.3195837805037	0.4015	0.6692	0.4015	0.464260625219529	1.18265813788202	0.628131021194605	0.206928837661784	0.131960016465573	0.00629954556874187	0.654811600303902	single	0.654811600303902	25	22	13	37.96	24.36364	39.92308	17.62333	28.81385	25.07692	500	0	0	0	0	0	0	0	0	NA	NA	NA	NA	0.2073776	0.0165426	0.04758763	0.7284922	0.728492199567254	sing_prml	0.9879607	0.2543448	NA
ST140427task0001_V1_cell30_spiketimes.csv	Loc1Null	Loc2Pref	0	230	283.509140255751	0.6721	0.4447	0.4447	1.76174863387978	0.690565253532835	0.336328480436761	0.146149663331179	0.142354705437944	0.173523098463209	0.537972532767668	single	0.537972532767668	16	25	17	15.25	64.16	64.64706	26.86667	44.30667	21.74265	500	0	0	0	0	0	0	0	0	NA	NA	NA	NA	0.2111628	0.002829162	0.008433927	0.7775741	0.777574109558393	sing_prml	0.03377424	0.8662707	NA
ST140427task0001_V1_cell31_spiketimes.csv	Loc1Pref	Loc2Null	0	230	61.160635789825	0.3845	0.1802	0.1802	1.25	1.76473616473616	1.20606060606061	0.185781666987088	0.168861499632392	0.00560963136597997	0.63974720201454	single	0.63974720201454	25	22	13	5.8	16.81818	16.92308	7.25	29.67965	20.41026	500	0	0	0	0	0	0	0	0	NA	NA	NA	NA	0.2138793	0.05407563	0.008594062	0.723451	0.723451023940392	sing_prml	0.1847518	0.01657143	NA
ST140427task0001_V1_cell32_spiketimes.csv	Loc1Null	Loc2Pref	0	230	194.948016652181	0.3122	0.1155	0.1155	1.66034755134281	0.60757698541329	0.503645200486027	0.145595005209773	0.196449520786037	0.122026586355202	0.535928887648988	single	0.535928887648988	16	25	17	13.1875	49.36	48.41176	21.89583	29.99	24.38235	500	0	0	0	0	0	0	0	0	NA	NA	NA	NA	0.21055	0.01013231	0.00395089	0.7753668	0.77536681145009	sing_prml	0.05123097	0.9323996	NA
ST140427task0001_V1_cell33_spiketimes.csv	Loc1Null	Loc2Pref	0	230	76.1495874389487	0.7737	0.5385	0.5385	1.2108202443281	0.651709401709402	0.697438162544169	0.137889319577311	0.369100347719669	0.00863332932490384	0.484377003378117	single	0.484377003378117	16	25	17	35.8125	15.6	33.29412	43.3625	10.16667	23.22059	500	0	0	0	0	0	0	0	0	NA	NA	NA	NA	0.176091	0.1202617	0.001057042	0.7025903	0.702590316618568	sing_prml	0.254229	0.9005953	NA
ST140427task0001_V1_cell33_spiketimes.csv	Loc1Pref	Loc2Null	0	230	82.1990572600746	0.8878	0.2134	0.2134	0.878116609129267	0.56989247311828	1.3426523297491	0.407856098362671	0.090298688487918	0.0285751880189003	0.47327002513051	single	0.47327002513051	25	22	13	34.76	15.5	35.76923	30.52333	8.833333	48.02564	500	0	0	0	0	0	0	0	0	NA	NA	NA	NA	0.4932857	0.03059049	0.01354202	0.4625818	0.493285667887341	mix_prml	0.6343088	0.9404846	NA
ST140427task0001_V1_cell34_spiketimes.csv	Loc1Null	Loc2Pref	0	230	26.0164685913521	0.6915	0.2564	0.2564	1.26021505376344	0.815972222222222	0.930921052631579	0.150657919711253	0.228293662678559	0.000323606493669069	0.620724811116518	single	0.620724811116518	16	25	17	11.625	4.8	11.17647	14.65	3.916667	10.40441	500	0	0	0	0	0	0	0	0	NA	NA	NA	NA	0.2549638	0.1280098	0.002577671	0.6144487	0.614448737833066	sing_prml	0.2181528	0.7202074	NA
ST140427task0001_V1_cell34_spiketimes.csv	Loc1Pref	Loc2Null	0	230	24.9913905536087	0.3537	0.6188	0.3537	1.13575268817204	0.927083333333333	0.389294403892944	0.129215231532553	0.515937098765778	2.33602983824337e-05	0.354824309403287	intermediate	0.515937098765778	25	22	13	12.4	5.818182	10.53846	14.08333	5.393939	4.102564	500	0	0	0	0	0	0	0	0	NA	NA	NA	NA	0.1119402	0.5225897	0.0003901579	0.36508	0.522589689633289	int_prml	0.2925685	0.5550974	NA
ST140427task0001_V1_cell35_spiketimes.csv	Loc1Null	Loc2Pref	0	230	77.9644074711755	0.7748	0.3991	0.3991	0.487098886705959	0.731308411214953	1.04545454545455	0.112835636075001	0.506853097418318	0.00222586935090569	0.378085397155776	intermediate	0.506853097418318	16	25	17	31.8125	12.84	28.47059	15.49583	9.39	29.76471	500	0	0	0	0	0	0	0	0	NA	NA	NA	NA	0.1539989	0.4481777	0.0008156465	0.3970078	0.448177680520674	int_prml	0.9485803	0.8242123	NA
ST140427task0001_V1_cell35_spiketimes.csv	Loc1Pref	Loc2Null	0	230	68.4101945313401	0.3276	0.3414	0.3276	1.31938728852309	1.0989010989011	0.875199362041467	0.176862393304268	0.0858149324845306	0.165187838785247	0.572134835425953	single	0.572134835425953	25	22	13	29.16	13	32.15385	38.47333	14.28571	28.14103	500	0	0	0	0	0	0	0	0	NA	NA	NA	NA	0.2055476	0.005177795	0.1194135	0.6698611	0.669861088074566	sing_prml	0.1355119	0.3398908	NA
ST140427task0001_V1_cell36_spiketimes.csv	Loc1Null	Loc2Pref	0	230	69.8606168357764	0.3737	0.55	0.3737	1.00389105058366	1.05676328502415	0.768528183716075	0.0635140264598733	0.665549174201746	0.000831608655939146	0.270105190682442	intermediate	0.665549174201746	16	25	17	32.125	13.8	28.17647	32.25	14.58333	21.65441	500	0	0	0	0	0	0	0	0	NA	NA	NA	NA	0.1024576	0.4837584	0.000351313	0.4134326	0.483758423060417	int_prml	0.4472212	0.3862911	NA
ST140427task0001_V1_cell36_spiketimes.csv	Loc1Pref	Loc2Null	0	230	69.0167198200529	0.6152	0.2295	0.2295	1.07387862796834	1.29864396089562	0.646701388888889	0.176024950359989	0.223628384563343	0.010404410526694	0.589942254549973	single	0.589942254549973	25	22	13	30.32	13.72727	29.53846	32.56	17.82684	19.10256	500	0	0	0	0	0	0	0	0	NA	NA	NA	NA	0.2184674	0.04902245	0.004131656	0.7283785	0.728378496047778	sing_prml	0.3647783	0.1620455	NA
ST140427task0001_V1_cell37_spiketimes.csv	Loc1Null	Loc2Pref	0	230	101.627056388435	0.3869	0.1372	0.1372	1.1315649867374	0.988853503184713	1.24929178470255	0.100117798934985	0.494863653136775	0.00585637076282962	0.39916217716541	intermediate	0.494863653136775	16	25	17	23.5625	6.28	20.76471	26.6625	6.21	25.94118	500	0	0	0	0	0	0	0	0	NA	NA	NA	NA	0.1239985	0.3892361	0.0006309401	0.4861344	0.486134409312674	sing_prml	0.3204526	0.476977	NA
ST140427task0001_V1_cell37_spiketimes.csv	Loc1Pref	Loc2Null	0	230	78.7237103501558	0.1869	0.3122	0.1869	1.02906976744186	0.833015873015873	1.26913580246914	0.548587905833331	0.0821387126380147	0.0108025635527994	0.358470817975855	mixture	0.548587905833331	25	22	13	20.64	6.818182	20.76923	21.24	5.679654	26.35897	500	0	0	0	0	0	0	0	0	NA	NA	NA	NA	0.6606541	0.04320341	0.004970745	0.2911717	0.660654145429982	mix_prml	0.4223354	0.6808027	NA
ST140427task0001_V1_cell38_spiketimes.csv	Loc1Null	Loc2Pref	0	230	57.8537869087408	0.3879	0.1662	0.1662	0.620512820512821	1.28117048346056	1.28291062801932	0.171339264239593	0.223475210917998	0.00350923465731145	0.601676290185097	single	0.601676290185097	16	25	17	25.1875	10.48	24.35294	15.62917	13.42667	31.24265	500	0	0	0	0	0	0	0	0	NA	NA	NA	NA	0.1856633	0.06450289	0.006144701	0.7436891	0.743689069220752	sing_prml	0.8608874	0.1611796	NA
ST140427task0001_V1_cell38_spiketimes.csv	Loc1Pref	Loc2Null	0	230	56.7019292127386	0.202	0.344	0.202	0.923344462993879	2.0382178622522	0.627853881278539	0.199750099089322	0.283851161329829	0.00223010022788433	0.514168639352965	single	0.514168639352965	25	22	13	23.96	10.59091	22.46154	22.12333	21.58658	14.10256	500	0	0	0	0	0	0	0	0	NA	NA	NA	NA	0.2592593	0.1437283	0.001953997	0.5950584	0.595058438675842	sing_prml	0.5697015	0.003330873	NA
ST140427task0001_V1_cell39_spiketimes.csv	Loc1Null	Loc2Pref	0	230	56.4021347380546	0.7745	0.2472	0.2472	1.19013980868285	0.931388012618297	1.47294372294372	0.170750094121115	0.229271601861607	0.00262029964100672	0.597358004376271	single	0.597358004376271	16	25	17	28.3125	12.68	27.17647	33.69583	11.81	40.02941	500	0	0	0	0	0	0	0	0	NA	NA	NA	NA	0.1681759	0.1277867	0.004594043	0.6994434	0.699443356493447	sing_prml	0.2705211	0.5581878	NA
ST140427task0001_V1_cell39_spiketimes.csv	Loc1Pref	Loc2Null	0	230	38.690696365195	0.3673	0.1145	0.1145	1.58270864567716	2.1329739442947	1.37341153470186	0.301263356521373	0.167090628406059	0.000630704921930206	0.531015310150637	single	0.531015310150637	25	22	13	26.68	14.45455	26.23077	42.22667	30.83117	36.02564	500	0	0	0	0	0	0	0	0	NA	NA	NA	NA	0.3095137	0.1091859	0.00453295	0.5767674	0.576767410829425	sing_prml	0.03479538	0.0018439	NA
ST140427task0001_V1_cell4_spiketimes.csv	Loc1Pref	Loc2Null	0	230	32.0675528943047	0.1334	0.7792	0.1334	1.62835249042146	1.02228976697062	1.23214285714286	0.124130086231547	0.503048439104738	3.35755627535161e-05	0.372787899100962	intermediate	0.503048439104738	25	22	13	17.4	8.545455	15.07692	28.33333	8.735931	18.57692	500	0	0	0	0	0	0	0	0	NA	NA	NA	NA	0.1598267	0.6338172	0.0003880101	0.2059681	0.633817234346416	int_prml	0.02678291	0.4306956	NA
ST140427task0001_V1_cell40_spiketimes.csv	Loc1Pref	Loc2Null	0	230	12.226470159253	0.6867	0.4175	0.4175	1.1231884057971	2.75958815958816	0.625211505922166	0.164870740497937	0.147888818845138	0.000729549579784605	0.68651089107714	single	0.68651089107714	25	22	13	13.8	8.409091	15.15385	15.5	23.20563	9.474359	500	0	0	0	0	0	0	0	0	NA	NA	NA	NA	0.1893307	0.03897879	0.03527996	0.7364105	0.736410547457798	sing_prml	0.3064839	2.594761e-05	NA
ST140427task0001_V1_cell41_spiketimes.csv	Loc1Null	Loc2Pref	0	230	11.1063923026761	0.2123	0.3001	0.2123	0.580661577608142	1.04411764705882	0.804885786802031	0.0950629786212657	0.353145793373323	5.59702753824418e-05	0.551735257730029	single	0.551735257730029	16	25	17	24.5625	17	23.17647	14.2625	17.75	18.65441	500	0	0	0	0	0	0	0	0	NA	NA	NA	NA	0.2043336	0.3447223	0.001603482	0.4493406	0.449340603644494	sing_prml	0.8921896	0.4025697	NA
ST140427task0001_V1_cell41_spiketimes.csv	Loc1Pref	Loc2Null	0	230	5.61590511367334	0.5185	0.4694	0.4694	1.59352517985612	1.40616246498599	1.14597701149425	0.192676869476939	0.226171808264322	0.000411191860813319	0.580740130397926	single	0.580740130397926	25	22	13	22.24	17	22.30769	35.44	23.90476	25.5641	500	0	0	0	0	0	0	0	0	NA	NA	NA	NA	0.3152092	0.2396613	0.004498067	0.4406314	0.440631375339202	sing_prml	0.03272365	0.1018603	NA
ST140427task0001_V1_cell42_spiketimes.csv	Loc1Null	Loc2Pref	0	230	62.2236325725738	0.3886	0.7081	0.3886	0.731282051282051	1.14912280701754	1.66983695652174	0.559071645986796	0.119853301105748	0.00159249729967165	0.319482555607785	mixture	0.559071645986796	16	25	17	28.4375	12.16	27.05882	20.79583	13.97333	45.18382	500	0	0	0	0	0	0	0	0	NA	NA	NA	NA	0.5467854	0.221632	0.001285035	0.2302976	0.546785373262293	mix_prml	0.7547725	0.2781987	NA
ST140427task0001_V1_cell42_spiketimes.csv	Loc1Pref	Loc2Null	0	230	92.0377041413609	0.9467	0.1234	0.1234	1.58495250431779	1.48800572860723	0.95462256149279	0.181641432650306	0.200502832436144	0.0210046098311949	0.596851125082355	single	0.596851125082355	25	22	13	30.88	12.09091	30.23077	48.94333	17.99134	28.85897	500	0	0	0	0	0	0	0	0	NA	NA	NA	NA	0.2187117	0.05032939	0.00411177	0.7268472	0.726847154459952	sing_prml	0.03435622	0.06962658	NA
ST140427task0001_V1_cell45_spiketimes.csv	Loc1Pref	Loc2Null	0	230	3.81084803774447	0.3649	0.9016	0.3649	1.37451737451737	2.14965986394558	0.526584867075665	0.440395265588381	0.312938238604555	0.015448210248418	0.231218285558646	mixture	0.440395265588381	25	22	13	10.36	14	12.53846	14.24	30.09524	6.602564	500	0	0	0	0	0	0	0	0	NA	NA	NA	NA	0.2680763	0.5040376	0.0003073584	0.2275788	0.504037560501539	int_prml	0.1043181	0.001658741	NA
ST140427task0001_V1_cell47_spiketimes.csv	Loc1Pref	Loc2Null	0	230	4.75271341092711	0.3033	0.4317	0.3033	0.503016591251885	3.04160702357095	0.553231939163498	0.219895307789916	0.502690412700139	0.0303287525807604	0.247085526929184	intermediate	0.502690412700139	25	22	13	17.68	22.68182	20.23077	8.893333	68.98918	11.19231	500	0	0	0	0	0	0	0	0	NA	NA	NA	NA	0.2660241	0.5402345	0.0003338288	0.1934076	0.540234466990426	int_prml	0.9790801	3.254522e-06	NA
ST140427task0001_V1_cell49_spiketimes.csv	Loc1Null	Loc2Pref	0	230	4.91837447757753	0.1038	0.6781	0.1038	0.783565891472868	1.10292022792023	1.22333333333333	0.214349508843937	0.23965729086324	0.000167245643987539	0.545825954648836	single	0.545825954648836	16	25	17	13.4375	9.36	13.23529	10.52917	10.32333	16.19118	500	0	0	0	0	0	0	0	0	NA	NA	NA	NA	0.316846	0.2823018	0.003367865	0.3974843	0.397484292043082	sing_prml	0.6975841	0.329752	NA
ST140427task0001_V1_cell52_spiketimes.csv	Loc1Pref	Loc2Null	0	230	6.22883171634759	0.4884	0.2808	0.2808	0.63189448441247	1.49317738791423	1.18805704099822	0.204130610843925	0.362961221811919	0.0035694175683308	0.429338749775825	single	0.429338749775825	25	22	13	11.12	15.54545	14.38462	7.026667	23.21212	17.08974	500	0	0	0	0	0	0	0	0	NA	NA	NA	NA	0.3378034	0.4426329	0.0007519927	0.2188117	0.442632881704844	int_prml	0.9158235	0.06792262	NA
ST140427task0001_V1_cell53_spiketimes.csv	Loc1Null	Loc2Pref	0	230	11.5926478570855	0.506	0.1836	0.1836	1.9916114790287	0.546700942587832	1.20535714285714	0.335744371280442	0.323787599005411	9.97633184552071e-05	0.340368266395692	single	0.340368266395692	16	25	17	9.4375	15.56	14	18.79583	8.506667	16.875	500	0	0	0	0	0	0	0	0	NA	NA	NA	NA	0.2639702	0.5083661	0.0005642443	0.2270994	0.508366104911996	int_prml	0.01238339	0.9640874	NA
ST140427task0001_V1_cell53_spiketimes.csv	Loc1Pref	Loc2Null	0	230	6.23260803418805	0.1062	0.7345	0.1062	1.42643467643468	2.3094535749403	0.406666666666667	0.150406516665101	0.251764565677165	0.000222018151936353	0.597606899505798	single	0.597606899505798	25	22	13	10.92	15.40909	15.38462	15.57667	35.58658	6.25641	500	0	0	0	0	0	0	0	0	NA	NA	NA	NA	0.1984903	0.2214242	0.001906906	0.5781785	0.578178545850162	sing_prml	0.08058802	0.0005879016	NA
ST140427task0001_V1_cell57_spiketimes.csv	Loc1Null	Loc2Pref	0	230	9.37512763524144	0.3408	0.5477	0.3408	0.808032128514056	1.18117744610282	1.73980686695279	0.714699897746933	0.208216033204631	0.00152384210185086	0.0755602269465846	mixture	0.714699897746933	16	25	17	10.375	16.08	13.70588	8.383333	18.99333	23.84559	500	0	0	0	0	0	0	0	0	NA	NA	NA	NA	0.5749502	0.4036638	2.231809e-05	0.02136364	0.574950245111017	mix_prml	0.6698875	0.2456253	NA
ST140427task0001_V1_cell6_spiketimes.csv	Loc1Null	Loc2Pref	0	230	73.2938301327629	0.1162	0.6459	0.1162	0.657591623036649	1.21379215035931	0.980448717948718	0.136196657850557	0.264354891770056	0.0121695862419429	0.587278864137444	single	0.587278864137444	16	25	17	47.75	24.12	45.88235	31.4	29.27667	44.98529	500	0	0	0	0	0	0	0	0	NA	NA	NA	NA	0.2132515	0.1071899	0.002904572	0.6766541	0.676654061854294	sing_prml	0.8282141	0.2152392	NA
ST140427task0001_V1_cell6_spiketimes.csv	Loc1Pref	Loc2Null	0	230	62.8064751172524	0.2323	0.5292	0.2323	0.75947306098283	0.678095238095238	0.555059523809524	0.169383437122912	0.295377253781696	0.00329842349106168	0.531940885604331	single	0.531940885604331	25	22	13	45.04	25	43.07692	34.20667	16.95238	23.91026	500	0	0	0	0	0	0	0	0	NA	NA	NA	NA	0.2068064	0.08853151	0.002918063	0.701744	0.701743995148798	sing_prml	0.7918422	0.8590711	NA
ST140427task0001_V1_cell60_spiketimes.csv	Loc1Null	Loc2Pref	0	230	24.4779245852907	0.6712	0.1059	0.1059	0.968200836820084	0.997282608695652	1.08780487804878	0.187646354969184	0.306419797913018	0.000109284462784321	0.505824562655014	single	0.505824562655014	16	25	17	14.9375	25.76	24.11765	14.4625	25.69	26.23529	500	0	0	0	0	0	0	0	0	NA	NA	NA	NA	0.300826	0.2665743	0.0007996424	0.4318001	0.431800069506082	sing_prml	0.4862887	0.4653317	NA
ST140427task0001_V1_cell61_spiketimes.csv	Loc1Null	Loc2Pref	0	230	15.8428360815002	0.5144	0.6687	0.5144	0.902676399026764	1.69372294372294	1.26555793991416	0.180541268114702	0.413240132230947	2.65973292667235e-05	0.406192002325084	intermediate	0.413240132230947	16	25	17	8.5625	15.4	13.70588	7.729167	26.08333	17.34559	500	0	0	0	0	0	0	0	0	NA	NA	NA	NA	0.2386925	0.5334127	0.0002553014	0.2276395	0.533412730464665	int_prml	0.5606517	0.01819386	NA
ST140427task0001_V1_cell62_spiketimes.csv	Loc1Null	Loc2Pref	0	230	39.3394592003092	0.2926	0.2336	0.2336	0.565967365967366	0.767293689320388	1.19108133086876	0.186985593554018	0.227013099910704	0.000925449218757138	0.585075857316521	single	0.585075857316521	16	25	17	17.875	32.96	31.82353	10.11667	25.29	37.90441	500	0	0	0	0	0	0	0	0	NA	NA	NA	NA	0.1732252	0.09565671	0.003234332	0.7278837	0.727883718473914	sing_prml	0.9026634	0.782423	NA
ST140427task0001_V1_cell62_spiketimes.csv	Loc1Pref	Loc2Null	0	230	36.7376617607969	0.3258	0.9256	0.3258	0.98991935483871	1.71902812966933	0.949425287356322	0.191485884430463	0.174592687497475	0.00191930866848238	0.632002119403579	single	0.632002119403579	25	22	13	19.84	33.31818	33.46154	19.64	57.27489	31.76923	500	0	0	0	0	0	0	0	0	NA	NA	NA	NA	0.2112402	0.05970686	0.005561302	0.7234916	0.72349159690301	sing_prml	0.4754995	0.02130864	NA
ST140427task0001_V1_cell63_spiketimes.csv	Loc1Null	Loc2Pref	0	230	164.565011071612	0.7579	0.4732	0.4732	0.829378531073446	1.27541715172681	0.543812292358804	0.144140743736397	0.110181440096755	0.215100143572464	0.530577672594384	single	0.530577672594384	16	25	17	7.375	34.36	35.41176	6.116667	43.82333	19.25735	500	0	0	0	0	0	0	0	0	NA	NA	NA	NA	0.211494	0.003123728	0.006282047	0.7791002	0.779100176169049	sing_prml	0.6454133	0.1653484	NA
ST140427task0001_V1_cell64_spiketimes.csv	Loc1Null	Loc2Pref	0	230	18.2697191728438	0.8503	0.8371	0.8371	0.888888888888889	0.861832611832612	1.0975	0.0660041810677718	0.281207840330751	0.000113186372562801	0.652674792228914	single	0.652674792228914	16	25	17	10.5	18.48	17.64706	9.333333	15.92667	19.36765	500	0	0	0	0	0	0	0	0	NA	NA	NA	NA	0.1741596	0.1927843	0.002604844	0.6304512	0.630451242857791	sing_prml	0.5765683	0.6572905	NA
ST140427task0001_V1_cell64_spiketimes.csv	Loc1Pref	Loc2Null	0	230	13.536684788273	0.4393	0.4634	0.4393	1.42363530778165	1.60099357809281	1.24669603524229	0.227583601490167	0.217600861767392	8.018345313525e-05	0.554735353289305	single	0.554735353289305	25	22	13	11.48	17.86364	17.46154	16.34333	28.59957	21.76923	500	0	0	0	0	0	0	0	0	NA	NA	NA	NA	0.3067	0.227876	0.002674028	0.4627499	0.462749944662915	sing_prml	0.08174026	0.0397702	NA
ST140427task0001_V1_cell65_spiketimes.csv	Loc1Null	Loc2Pref	0	230	55.4215242161467	0.5304	0.6552	0.5304	1.66016260162602	1.19407477820025	1.40158839779006	0.177742967886666	0.145973468104416	0.00907447694744307	0.667209087061476	single	0.667209087061476	16	25	17	7.6875	21.04	21.29412	12.7625	25.12333	29.84559	500	0	0	0	0	0	0	0	0	NA	NA	NA	NA	0.1966295	0.02831766	0.008669909	0.7663829	0.766382920210313	sing_prml	0.0512691	0.233276	NA
ST140427task0001_V1_cell65_spiketimes.csv	Loc1Pref	Loc2Null	0	230	59.7128923386273	0.1124	0.863	0.1124	1.45032840722496	0.97836461979001	1.67843137254902	0.381315961234883	0.151803112936757	0.00135399992474634	0.465526925903614	single	0.465526925903614	25	22	13	8.12	20.40909	19.61538	11.77667	19.96753	32.92308	500	0	0	0	0	0	0	0	0	NA	NA	NA	NA	0.4691527	0.180838	0.002752076	0.3472572	0.469152719939251	mix_prml	0.07130081	0.4869729	NA
ST140427task0001_V1_cell67_spiketimes.csv	Loc1Null	Loc2Pref	0	230	109.895800944407	0.3619	0.1257	0.1257	0.685528031290743	0.486441798941799	0.645216049382716	0.155405339205223	0.179977341937625	0.0881553472072196	0.576461971649933	single	0.576461971649933	16	25	17	47.9375	20.16	47.64706	32.8625	9.806667	30.74265	500	0	0	0	0	0	0	0	0	NA	NA	NA	NA	0.2079291	0.01496565	0.006908475	0.7701968	0.770196755242479	sing_prml	0.8015761	0.9833313	NA
ST140427task0001_V1_cell68_spiketimes.csv	Loc1Null	Loc2Pref	0	230	92.4395149411213	0.3698	0.3134	0.3134	0.76402701043585	0.804347826086956	0.817831215970962	0.151543253795471	0.266077872717899	0.0308598688834272	0.551519004603202	single	0.551519004603202	16	25	17	33.9375	12.88	32.41176	25.92917	10.36	26.50735	500	0	0	0	0	0	0	0	0	NA	NA	NA	NA	0.1959701	0.04730127	0.003342783	0.7533858	0.753385823039684	sing_prml	0.7193269	0.7355697	NA
ST140427task0001_V1_cell68_spiketimes.csv	Loc1Pref	Loc2Null	0	230	80.7337156064473	0.7978	0.5139	0.5139	0.729245680573114	0.954298497922659	1.61124401913876	0.288544849442257	0.119292364380532	0.0141382473133091	0.578024538863902	single	0.578024538863902	25	22	13	31.64	13.54545	32.15385	23.07333	12.92641	51.80769	500	0	0	0	0	0	0	0	0	NA	NA	NA	NA	0.3234321	0.05379709	0.0162943	0.6064765	0.606476510924018	sing_prml	0.826482	0.5187119	NA
ST140427task0001_V1_cell70_spiketimes.csv	Loc1Null	Loc2Pref	0	230	124.976906493058	0.3585	0.6799	0.3585	1.16604495456719	0.922069825436409	0.810679611650485	0.15246706000726	0.219548120474511	0.0669617094821927	0.561023110036036	single	0.561023110036036	16	25	17	43.5625	16.04	42.41176	50.79583	14.79	34.38235	500	0	0	0	0	0	0	0	0	NA	NA	NA	NA	0.2064144	0.0278406	0.003416918	0.7623281	0.762328079763086	sing_prml	0.2903874	0.571527	NA
ST140427task0001_V1_cell71_spiketimes.csv	Loc1Null	Loc2Pref	0	230	69.6271543840692	0.2411	0.5018	0.2411	0.494845360824742	0.787228404875464	0.354948253557568	0.12678754374143	0.402375228263847	0.0076194396954784	0.463217788299246	single	0.463217788299246	16	25	17	48.5	25.16	45.47059	24	19.80667	16.13971	500	0	0	0	0	0	0	0	0	NA	NA	NA	NA	0.1914354	0.083253	0.001743913	0.7235677	0.723567666365595	sing_prml	0.9448426	0.7576461	NA
ST140427task0001_V1_cell72_spiketimes.csv	Loc1Null	Loc2Pref	0	230	117.401886274193	0.2611	0.7955	0.2611	0.591869918699187	1.22525473071325	0.981009615384615	0.159765715000497	0.169755779372346	0.0817416038239015	0.588736901803255	single	0.588736901803255	16	25	17	30.75	9.16	30.58824	18.2	11.22333	30.00735	500	0	0	0	0	0	0	0	0	NA	NA	NA	NA	0.2072264	0.01928152	0.007595126	0.7658969	0.765896912731492	sing_prml	0.883807	0.2052205	NA
ST140427task0001_V1_cell73_spiketimes.csv	Loc1Null	Loc2Pref	0	230	47.1562842959263	0.3858	0.341	0.341	0.935880149812734	0.752487562189055	1.1017130620985	0.206819417564098	0.18130157821579	0.003841413492416	0.608037590727695	single	0.608037590727695	16	25	17	27.8125	13.4	27.47059	26.02917	10.08333	30.26471	500	0	0	0	0	0	0	0	0	NA	NA	NA	NA	0.2404531	0.06129354	0.006100486	0.6921528	0.692152822066578	sing_prml	0.5226338	0.8001027	NA
ST140427task0001_V1_cell73_spiketimes.csv	Loc1Pref	Loc2Null	0	230	58.0056139424504	0.893	0.431	0.431	1.06094028520499	1.83154761904762	0.802777777777778	0.180172830638688	0.346506525555645	0.00111884403052106	0.472201799775146	single	0.472201799775146	25	22	13	29.92	14.54545	27.69231	31.74333	26.64069	22.23077	500	0	0	0	0	0	0	0	0	NA	NA	NA	NA	0.2115545	0.2270916	0.001482037	0.5598719	0.559871935599034	sing_prml	0.3809844	0.01137034	NA
ST140427task0001_V1_cell75_spiketimes.csv	Loc1Null	Loc2Pref	0	230	54.0183385123777	0.1179	0.6735	0.1179	1.31165311653117	0.941780821917808	1.44397410358566	0.322610223897067	0.185013225815324	0.00210442216487358	0.490272128122735	single	0.490272128122735	16	25	17	30.75	14.6	29.52941	40.33333	13.75	42.63971	500	0	0	0	0	0	0	0	0	NA	NA	NA	NA	0.3910461	0.1630544	0.002562479	0.443337	0.44333699530414	sing_prml	0.1847659	0.5433386	NA
ST140427task0001_V1_cell75_spiketimes.csv	Loc1Pref	Loc2Null	0	230	46.7757842898769	0.4823	0.8953	0.4823	0.731873822975518	1.37122217307976	1.38830255057168	0.207034479565054	0.14118035193379	0.00492342821675069	0.646861740284405	single	0.646861740284405	25	22	13	28.32	14.68182	29.15385	20.72667	20.13203	40.47436	500	0	0	0	0	0	0	0	0	NA	NA	NA	NA	0.2094882	0.03865591	0.02316694	0.7286889	0.728688934464866	sing_prml	0.8235877	0.1189942	NA
ST140427task0001_V1_cell76_spiketimes.csv	Loc1Null	Loc2Pref	0	230	9.47134529404248	0.6135	0.4169	0.4169	0.722758620689655	0.843401261523532	0.878676470588235	0.079602888962496	0.433969725166335	0.000183925215983921	0.486243460655185	single	0.486243460655185	16	25	17	36.25	27.48	34	26.2	23.17667	29.875	500	0	0	0	0	0	0	0	0	NA	NA	NA	NA	0.1975709	0.4830915	0.0009984712	0.3183391	0.483091499293462	int_prml	0.7637555	0.6829554	NA
ST140427task0001_V1_cell76_spiketimes.csv	Loc1Pref	Loc2Null	0	230	10.0482893730093	0.7977	0.6646	0.6646	0.573918717375093	0.783906962124784	0.569601203912716	0.109975357053896	0.3722104823966	0.000501239030611056	0.517312921518893	single	0.517312921518893	25	22	13	35.76	27.54545	34.07692	20.52333	21.59307	19.41026	500	0	0	0	0	0	0	0	0	NA	NA	NA	NA	0.2075035	0.3930645	0.002406255	0.3970257	0.397025744330696	sing_prml	0.95159	0.7431547	NA
ST140427task0001_V1_cell77_spiketimes.csv	Loc1Null	Loc2Pref	0	230	17.8614128834118	0.1045	0.8283	0.1045	1.57647058823529	0.885416666666667	0.797767857142857	0.158956005351638	0.12581852252271	0.00292268842344717	0.712302783702205	single	0.712302783702205	16	25	17	14.875	8	16.47059	23.45	7.083333	13.13971	500	0	0	0	0	0	0	0	0	NA	NA	NA	NA	0.1829874	0.01720968	0.02830476	0.7714982	0.771498177917952	sing_prml	0.07133458	0.6239367	NA
ST140427task0001_V1_cell78_spiketimes.csv	Loc1Null	Loc2Pref	0	230	6.83861347332053	0.1115	0.2438	0.1115	0.48	1.37312734082397	1.51755617977528	0.347633481803362	0.249071104649091	0.000165061208724235	0.403130352338822	single	0.403130352338822	16	25	17	11.25	7.12	10.47059	5.4	9.776667	15.88971	500	0	0	0	0	0	0	0	0	NA	NA	NA	NA	0.3562051	0.4049936	0.001724691	0.2370766	0.404993636233258	int_prml	0.9518603	0.1050253	NA
ST140427task0001_V1_cell78_spiketimes.csv	Loc1Pref	Loc2Null	0	230	4.19910745495545	0.2306	0.121	0.121	1.83607055961071	0.470588235294118	0.458646616541353	0.283705933845183	0.312078770203892	0.00624661010191342	0.397968685849011	single	0.397968685849011	25	22	13	10.96	7.727273	10.23077	20.12333	3.636364	4.692308	500	0	0	0	0	0	0	0	0	NA	NA	NA	NA	0.2447858	0.4224692	0.0008137485	0.3319312	0.422469218850217	int_prml	0.007496909	0.9803992	NA
ST140427task0001_V1_cell8_spiketimes.csv	Loc1Pref	Loc2Null	0	230	46.6099409495476	0.4731	0.1481	0.1481	0.853414823438106	1.90758963918109	1.30579399141631	0.198809047710987	0.133909612441487	0.0082636867412836	0.659017653106242	single	0.659017653106242	25	22	13	34.36	19.13636	35.84615	29.32333	36.50433	46.80769	500	0	0	0	0	0	0	0	0	NA	NA	NA	NA	0.2057464	0.02181248	0.03822053	0.7342206	0.73422059419335	sing_prml	0.6690646	0.007314089	NA
ST140427task0001_V1_cell9_spiketimes.csv	Loc1Null	Loc2Pref	0	230	13.5749746147448	0.1548	0.3826	0.1548	2.27393939393939	1.34615384615385	1.17490118577075	0.361945295520204	0.105514772469563	0.000596669286382649	0.53194326272385	single	0.53194326272385	16	25	17	13.75	7.8	14.88235	31.26667	10.5	17.48529	500	0	0	0	0	0	0	0	0	NA	NA	NA	NA	0.3725568	0.04620949	0.01010639	0.5711273	0.571127315116564	sing_prml	0.003287267	0.1195442	NA
ST140427task0001_V1_cell9_spiketimes.csv	Loc1Pref	Loc2Null	0	230	24.1967121636405	0.375	0.9628	0.375	1.24465811965812	1.79436020218143	0.724318658280923	0.0694419936687372	0.839780639361182	0.000563828726762312	0.0902135382433187	intermediate	0.839780639361182	25	22	13	15.6	8.136364	12.23077	19.41667	14.59957	8.858974	500	0	0	0	0	0	0	0	0	NA	NA	NA	NA	0.08510593	0.8790426	2.721539e-05	0.03582425	0.879042597076625	int_prml	0.1890374	0.01404091	NA
ST140427task0001_V1_cell92_spiketimes.csv	Loc1Null	Loc2Pref	0	230	3.74092507184662	0.8041	0.629	0.629	1.01984897518878	0.938417618270799	0.320409429280397	0.075598667251434	0.357916627207076	0.00282151939789533	0.563663186143595	single	0.563663186143595	16	25	17	19.3125	24.52	23.70588	19.69583	23.01	7.595588	500	0	0	0	0	0	0	0	0	NA	NA	NA	NA	0.1939261	0.3479023	0.0009735656	0.457198	0.457198023382366	sing_prml	0.4301911	0.5481395	NA
ST140427task0001_V1_cell93_spiketimes.csv	Loc1Null	Loc2Pref	0	230	13.1929247833292	0.4372	0.3796	0.3796	0.469430051813471	1.56046431046431	1.06079931972789	0.216779321665353	0.41865453104758	0.000126052550953768	0.364440094736113	intermediate	0.41865453104758	16	25	17	12.0625	19.24	17.29412	5.6625	30.02333	18.34559	500	0	0	0	0	0	0	0	0	NA	NA	NA	NA	0.2547042	0.5332601	0.0001826878	0.211853	0.533260079248561	int_prml	0.9564893	0.03942738	NA
ST140427task0001_V1_cell93_spiketimes.csv	Loc1Pref	Loc2Null	0	230	4.85793824085265	0.4928	0.9434	0.4928	1.125	0.664320900774103	0.649449035812672	0.282872075131437	0.209189189097559	0.000582486540813679	0.507356249230191	single	0.507356249230191	25	22	13	14	18.45455	18.61538	15.75	12.25974	12.08974	500	0	0	0	0	0	0	0	0	NA	NA	NA	NA	0.2310481	0.2403862	0.009644756	0.518921	0.518920978807891	sing_prml	0.3044532	0.8717059	NA
ST140427task0001_V1_cell94_spiketimes.csv	Loc1Null	Loc2Pref	0	230	11.171786882965	0.2866	0.9523	0.2866	0.849421661409043	1.08297720797721	0.554312227074236	0.187237220631126	0.286384154040312	6.71722853255837e-05	0.526311453043237	single	0.526311453043237	16	25	17	19.8125	28.08	26.94118	16.82917	30.41	14.93382	500	0	0	0	0	0	0	0	0	NA	NA	NA	NA	0.1513313	0.230343	0.001206872	0.6171188	0.617118828150642	sing_prml	0.6222702	0.3535988	NA
ST140427task0001_V1_cell94_spiketimes.csv	Loc1Pref	Loc2Null	0	230	18.6214927881265	0.8427	0.3606	0.3606	0.649926416482708	0.815097945532728	1.12261580381471	0.18209826011761	0.151594750329686	0.000717078437244855	0.665589911115459	single	0.665589911115459	25	22	13	18.12	27.18182	28.23077	11.77667	22.15584	31.69231	500	0	0	0	0	0	0	0	0	NA	NA	NA	NA	0.2342881	0.06440791	0.0224176	0.6788864	0.678886380234522	sing_prml	0.902029	0.7039863	NA
ST140427task0001_V1_cell95_spiketimes.csv	Loc1Null	Loc2Pref	0	230	6.82497235009738	0.2847	0.1069	0.1069	1.27212741751991	1.08131394722671	0.576566125290023	0.198010529631371	0.170899582986476	0.00015768851988441	0.630932198862268	single	0.630932198862268	16	25	17	18.3125	24.76	25.35294	23.29583	26.77333	14.61765	500	0	0	0	0	0	0	0	0	NA	NA	NA	NA	0.1716298	0.08906772	0.005237161	0.7340653	0.734065289867883	sing_prml	0.210046	0.3556287	NA
ST140427task0001_V1_cell95_spiketimes.csv	Loc1Pref	Loc2Null	0	230	6.94954148132527	0.1658	0.5429	0.1658	0.433098591549296	0.870114653945937	1.22310126582278	0.260895760816861	0.338068256017034	0.00301270413059158	0.398023279035513	single	0.398023279035513	25	22	13	19.88	25.86364	24.30769	8.61	22.50433	29.73077	500	0	0	0	0	0	0	0	0	NA	NA	NA	NA	0.3660204	0.429463	0.001269109	0.2032475	0.429463028001797	int_prml	0.9927187	0.6317063	NA
ST140427task0001_V1_cell96_spiketimes.csv	Loc1Null	Loc2Pref	0	230	118.867253757101	0.821	0.7021	0.7021	1.88758716875872	1.04419191919192	0.740398293029872	0.148437012061005	0.194897664039659	0.110542323891394	0.546123000007942	single	0.546123000007942	16	25	17	14.9375	42.24	41.35294	28.19583	44.10667	30.61765	500	0	0	0	0	0	0	0	0	NA	NA	NA	NA	0.2096019	0.01410335	0.004411522	0.7718833	0.771883253509433	sing_prml	0.01968526	0.4024732	NA
ST140427task0001_V1_cell96_spiketimes.csv	Loc1Pref	Loc2Null	0	230	168.054675949366	0.8537	0.1373	0.1373	0.950528338136407	0.568199292634169	0.717809867629362	0.16304618636958	0.142819053992231	0.168202577405594	0.525932182232595	single	0.525932182232595	25	22	13	13.88	42.22727	42.61538	13.19333	23.99351	30.58974	500	0	0	0	0	0	0	0	0	NA	NA	NA	NA	0.2303458	0.01187395	0.01439923	0.743381	0.743380974592332	sing_prml	0.5308776	0.9414305	NA
ST140427task0001_V1_cell97_spiketimes.csv	Loc1Null	Loc2Pref	0	230	49.9584976121354	0.3239	0.7442	0.3239	0.916022099447514	1.34989648033126	1.18282710280374	0.274701117277441	0.166880092613185	0.00349337138254562	0.554925418726829	single	0.554925418726829	16	25	17	11.3125	25.76	25.17647	10.3625	34.77333	29.77941	500	0	0	0	0	0	0	0	0	NA	NA	NA	NA	0.3798652	0.07235297	0.002437183	0.5453447	0.54534466632188	sing_prml	0.5453072	0.1174375	NA
ST140427task0001_V1_cell97_spiketimes.csv	Loc1Pref	Loc2Null	0	230	37.3789473348465	0.43	0.2372	0.2372	1.02239229024943	0.982597054886212	0.913333333333333	0.19306675590766	0.167192404721885	0.00215369799797859	0.637587141372477	single	0.637587141372477	25	22	13	11.76	22.63636	23.07692	12.02333	22.24242	21.07692	500	0	0	0	0	0	0	0	0	NA	NA	NA	NA	0.2070543	0.0425397	0.01831725	0.7320888	0.732088763596903	sing_prml	0.4312348	0.481448	NA
ST140427task0001_V1_cell98_spiketimes.csv	Loc1Null	Loc2Pref	0	230	7.81260460737594	0.1572	0.2961	0.1572	1.02695035460993	1.40839107005389	1.88172043010753	0.58395618674036	0.145286292274628	7.1134420263528e-05	0.270686386564748	mixture	0.58395618674036	16	25	17	11.75	17.32	16.41176	12.06667	24.39333	30.88235	500	0	0	0	0	0	0	0	0	NA	NA	NA	NA	0.6204265	0.2615338	0.0004922672	0.1175475	0.620426512115751	mix_prml	0.4227088	0.0882613	NA
ST140427task0001_V1_cell99_spiketimes.csv	Loc1Null	Loc2Pref	0	230	11.8891326833245	0.1922	0.5421	0.1922	1.05098039215686	1.70717592592593	1.11509433962264	0.240329005523114	0.116045374852476	0.000572084325761737	0.643053535298649	single	0.643053535298649	16	25	17	8.5	14.4	15.58824	8.933333	24.58333	17.38235	500	0	0	0	0	0	0	0	0	NA	NA	NA	NA	0.1897104	0.03114004	0.02149739	0.7576521	0.757652139668882	sing_prml	0.3978595	0.01677423	NA
ST140427task0001_V1_cell99_spiketimes.csv	Loc1Pref	Loc2Null	0	230	18.1962677334013	0.2678	0.4292	0.2678	2.37152777777778	1.99474058280028	0.621129326047359	0.14717501427513	0.331365255833826	5.00201623142161e-05	0.52140970972873	single	0.52140970972873	25	22	13	8.64	15.22727	14.07692	20.49	30.37446	8.74359	500	0	0	0	0	0	0	0	0	NA	NA	NA	NA	0.1846506	0.2996811	0.0008441107	0.5148241	0.514824105726127	sing_prml	0.0001717166	0.004344291	NA
ST140428task0001_V1_cell1_spiketimes.csv	Loc1Null	Loc2Pref	0	230	60.1339056844448	0.2199	0.2174	0.2174	1.42055025266704	0.375565610859729	1.38888888888889	0.190573587999574	0.280989241345388	0.00947679934181606	0.518960371313222	single	0.518960371313222	14	14	9	19.57143	4.857143	18	27.8022	1.824176	25	500	0	0	0	0	0	0	0	0	NA	NA	NA	NA	0.2111248	0.205809	0.006319451	0.5767468	0.57674677759343	sing_prml	0.1405738	0.9776924	NA
ST140428task0001_V1_cell10_spiketimes.csv	Loc1Null	Loc2Pref	0	230	6.53765533216935	0.7744	0.3954	0.3954	1.83438914027149	1.3344081068632	1.56818181818182	0.274249754263338	0.202159845445149	0.000312091237775363	0.523278309053738	single	0.523278309053738	14	14	9	18.21429	11.92857	18.33333	33.41209	15.91758	28.75	500	0	0	0	0	0	0	0	0	NA	NA	NA	NA	0.3372481	0.2374805	0.01491116	0.4103602	0.410360166225114	sing_prml	0.03256637	0.1839098	NA
ST140428task0001_V1_cell10_spiketimes.csv	Loc1Pref	Loc2Null	0	230	6.66747164325313	0.6491	0.1488	0.1488	1.63223140495868	0.770048309178744	7.70769230769231	0.34287835044545	0.0770888138035442	0.000628155703071558	0.579404680047934	single	0.579404680047934	21	19	9	17.28571	12.10526	21.66667	28.21429	9.321637	167	500	0	0	0	0	0	0	0	0	NA	NA	NA	NA	3.000131e-07	5.820902e-08	0.9999993	3.646927e-07	0.9999992770852	out_prml	0.0368955	0.7381149	NA
ST140428task0001_V1_cell11_spiketimes.csv	Loc1Null	Loc2Pref	0	230	19.4124785229117	0.1985	0.1709	0.1709	1.50261051166029	0.963442498095963	0.714285714285714	0.134215782165937	0.504363496764869	8.40198393856403e-05	0.361336701229809	intermediate	0.504363496764869	14	14	9	15.78571	7.214286	13.22222	23.71978	6.950549	9.444444	500	0	0	0	0	0	0	0	0	NA	NA	NA	NA	0.1243947	0.5952593	0.001229965	0.2791161	0.59525925868039	int_prml	0.1074563	0.4851535	NA
ST140428task0001_V1_cell17_spiketimes.csv	Loc1Null	Loc2Pref	0	230	5.04886721693321	0.4142	0.8613	0.4142	1.81538461538462	2.1685393258427	0.609375	0.211651759456	0.248702352148318	0.000794025063714295	0.538851863331967	single	0.538851863331967	14	14	9	10.71429	6.357143	10.66667	19.45055	13.78571	6.5	500	0	0	0	0	0	0	0	0	NA	NA	NA	NA	0.2387595	0.2523278	0.006356276	0.5025565	0.502556465569681	sing_prml	0.0350151	0.008510517	NA
ST140428task0001_V1_cell18_spiketimes.csv	Loc1Null	Loc2Pref	0	230	29.7659729800649	0.3486	0.7334	0.3486	0.792099792099792	0.768506446472548	0.46830985915493	0.0466832788482476	0.824519721586588	3.40658330766255e-05	0.128762933732088	intermediate	0.824519721586588	14	14	9	21.14286	37.92857	31.55556	16.74725	29.14835	14.77778	500	0	0	0	0	0	0	0	0	NA	NA	NA	NA	0.04157223	0.8756096	0.000263693	0.0825545	0.875609582367527	int_prml	0.6694613	0.6947042	NA
ST140428task0001_V1_cell2_spiketimes.csv	Loc1Pref	Loc2Null	0	230	166.04560550081	0.1118	0.9082	0.1118	2.7510885341074	0.592592592592593	3.52076677316294	0.216112135137165	0.0980953777624327	0.103049316355525	0.582743170744877	single	0.582743170744877	21	19	9	32.80952	7.105263	34.77778	90.2619	4.210526	122.4444	500	0	0	0	0	0	0	0	0	NA	NA	NA	NA	0.1367271	0.02449252	0.4693978	0.3693826	0.469397762130717	out_prml	4.075496e-05	0.9079628	NA
ST140428task0001_V1_cell20_spiketimes.csv	Loc1Null	Loc2Pref	0	230	28.222912194718	0.2344	0.3354	0.2344	2.96987627756859	2.31548198636806	0.880952380952381	0.18326713946943	0.303865573124282	0.000751880477041916	0.512115406929246	single	0.512115406929246	14	14	9	10.21429	22.57143	21	30.33516	52.26374	18.5	500	0	0	0	0	0	0	0	0	NA	NA	NA	NA	0.2049864	0.198042	0.004543024	0.5924286	0.592428605660352	sing_prml	0.0002308389	0.004553983	NA
ST140428task0001_V1_cell20_spiketimes.csv	Loc1Pref	Loc2Null	0	230	30.8750634451212	0.448	0.2775	0.2775	1.02262443438914	1.7020202020202	4.79399141630901	0.235840606896073	0.0926456104255617	0.0360400235302551	0.635473759148111	single	0.635473759148111	21	19	9	10.52381	20.84211	25.88889	10.7619	35.47368	124.1111	500	0	0	0	0	0	0	0	0	NA	NA	NA	NA	0.000106054	8.612783e-06	0.9995792	0.0003060972	0.999579236000004	out_prml	0.4299632	0.03170037	NA
ST140428task0001_V1_cell21_spiketimes.csv	Loc1Null	Loc2Pref	0	230	8.14073333600065	0.1928	0.423	0.1928	1.64335664335664	0.585879873551106	0.607142857142857	0.169796584676065	0.445008310439112	0.0715376491533266	0.313657455731497	intermediate	0.445008310439112	14	14	9	5.5	10.42857	7	9.038462	6.10989	4.25	500	0	0	0	0	0	0	0	0	NA	NA	NA	NA	0.208336	0.5677001	0.003262286	0.2207017	0.567700086174144	int_prml	0.06604074	0.8676602	NA
ST140428task0001_V1_cell21_spiketimes.csv	Loc1Pref	Loc2Null	0	230	9.54430958469403	0.7181	0.3923	0.3923	1.77264150943396	0.754920634920635	7.8125	0.352446036100949	0.084678163163173	0.000111730595034354	0.562764070140843	single	0.562764070140843	21	19	9	5.047619	9.210526	11.55556	8.947619	6.953216	90.27778	500	0	0	0	0	0	0	0	0	NA	NA	NA	NA	5.497013e-06	1.916321e-06	0.9999867	5.838916e-06	0.999986747750359	out_prml	0.01782097	0.7554909	NA
ST140428task0001_V1_cell22_spiketimes.csv	Loc1Pref	Loc2Null	0	230	152.394222154988	0.3978	0.6862	0.3978	1.1225	1.58223889931207	3.52006688963211	0.110134702513521	0.0454622858775354	0.547496879206515	0.296906132402429	outside	0.547496879206515	21	19	9	5.714286	28.05263	33.22222	6.414286	44.38596	116.9444	500	0	0	0	0	0	0	0	0	NA	NA	NA	NA	0.004742611	0.0001180525	0.9823438	0.01279555	0.982343786996239	out_prml	0.3165998	0.05511228	NA
ST140428task0001_V1_cell24_spiketimes.csv	Loc1Null	Loc2Pref	0	230	187.670019604194	0.3157	0.3309	0.3157	2.20262664165103	1.12275246721644	2.17268041237113	0.0199661846923963	0.920393039620737	0.00580341676971144	0.0538373589171554	intermediate	0.920393039620737	14	14	9	5.857143	40.64286	32.33333	12.9011	45.63187	70.25	500	0	0	0	0	0	0	0	0	NA	NA	NA	NA	0.002357599	0.9912644	1.469239e-05	0.00636327	0.991264438886086	int_prml	0.007374129	0.3332619	NA
ST140428task0001_V1_cell24_spiketimes.csv	Loc1Pref	Loc2Null	0	230	199.262449812256	0.2191	0.2551	0.2191	1.21073825503356	0.948692810457516	1.90843023255814	0.176774434406956	0.107062817670669	0.239606213269318	0.476556534653057	single	0.476556534653057	21	19	9	7.095238	35.78947	38.22222	8.590476	33.95322	72.94444	500	0	0	0	0	0	0	0	0	NA	NA	NA	NA	0.2257595	0.009784365	0.1554521	0.6090041	0.609004055667042	sing_prml	0.2331367	0.5178534	NA
ST140428task0001_V1_cell25_spiketimes.csv	Loc1Pref	Loc2Null	0	230	25.0532890937091	0.355	0.104	0.104	0.389130434782609	0.763266998341625	3.703125	0.248243945759669	0.115570471778799	0.00120954532245237	0.63497603713908	single	0.63497603713908	21	19	9	6.571429	14.10526	16	2.557143	10.76608	59.25	500	0	0	0	0	0	0	0	0	NA	NA	NA	NA	0.03919941	0.01078056	0.854075	0.09594502	0.854075008571614	out_prml	0.993211	0.7459525	NA
ST140428task0001_V1_cell26_spiketimes.csv	Loc1Null	Loc2Pref	0	230	75.7617997788377	0.2488	0.1697	0.1697	1.09401709401709	1.07692307692308	3.29522613065327	0.870616491203419	0.12588225219505	1.35072268551094e-06	0.00349990587884538	mixture	0.870616491203419	14	14	9	9	30	22.11111	9.846154	32.30769	72.86111	500	0	0	0	0	0	0	0	0	NA	NA	NA	NA	0.0618722	0.9380875	7.953183e-08	4.020769e-05	0.938087509190491	int_prml	0.3583823	0.373844	NA
ST140428task0001_V1_cell26_spiketimes.csv	Loc1Pref	Loc2Null	0	230	75.6031679898746	0.2431	0.332	0.2431	0.475257731958763	1.29016132697114	1.046875	0.0418410639363373	0.0173762951535759	0.827968854327241	0.112813786582846	outside	0.827968854327241	21	19	9	9.238095	25.73684	32	4.390476	33.20468	33.5	500	0	0	0	0	0	0	0	0	NA	NA	NA	NA	0.0339316	0.000644251	0.873787	0.09163718	0.87378696768552	out_prml	0.9762836	0.1821691	NA
ST140428task0001_V1_cell27_spiketimes.csv	Loc1Pref	Loc2Null	0	230	89.9751165309197	0.169	0.1248	0.1248	0.943589743589744	0.794166666666667	5.01369863013699	0.230817465925475	0.0865265743342053	0.0698677063104765	0.612788253429843	single	0.612788253429843	21	19	9	5.571429	21.05263	24.33333	5.257143	16.7193	122	500	0	0	0	0	0	0	0	0	NA	NA	NA	NA	0.001349117	0.0001954548	0.9948109	0.003644567	0.994810861218078	out_prml	0.530173	0.709668	NA
ST140428task0001_V1_cell3_spiketimes.csv	Loc1Null	Loc2Pref	0	230	22.7280618308669	0.1199	0.8835	0.1199	2.25090616190093	1.14760914760915	2.0625	0.239130073938301	0.146208171771039	0.00224169140925851	0.612420062881402	single	0.612420062881402	14	14	9	13.64286	5.285714	14.66667	30.70879	6.065934	30.25	500	0	0	0	0	0	0	0	0	NA	NA	NA	NA	0.2498979	0.09056304	0.05610688	0.6034322	0.603432220392198	sing_prml	0.006008419	0.3124418	NA
ST140428task0001_V1_cell31_spiketimes.csv	Loc1Null	Loc2Pref	0	230	44.5823146262083	0.1426	0.2379	0.1426	1.15076923076923	1.05279034690799	0.56304347826087	0.165507848997687	0.370938431805688	0.0043298623520939	0.459223856844531	single	0.459223856844531	14	14	9	3.571429	14.57143	12.77778	4.10989	15.34066	7.194444	500	0	0	0	0	0	0	0	0	NA	NA	NA	NA	0.2014179	0.2400277	0.00382551	0.5547289	0.554728918349076	sing_prml	0.3098565	0.3963032	NA
ST140428task0001_V1_cell31_spiketimes.csv	Loc1Pref	Loc2Null	0	230	71.5811936896236	0.789	0.2174	0.2174	0.556756756756757	0.925925925925926	3.51273885350319	0.212320040992028	0.104863893629037	0.10952203002703	0.573294035351906	single	0.573294035351906	21	19	9	3.52381	15	17.44444	1.961905	13.88889	61.27778	500	0	0	0	0	0	0	0	0	NA	NA	NA	NA	0.02191857	0.001903916	0.9166279	0.05954959	0.916627926124934	out_prml	0.9426425	0.5461238	NA
ST140428task0001_V1_cell33_spiketimes.csv	Loc1Null	Loc2Pref	0	230	54.8189462872202	0.7534	0.2649	0.2649	1.69933619679813	0.725658956428187	0.775568181818182	0.202919808446604	0.161514491162089	0.0879253045741606	0.547640395817146	single	0.547640395817146	14	14	9	28.14286	10.21429	29.33333	47.82418	7.412088	22.75	500	0	0	0	0	0	0	0	0	NA	NA	NA	NA	0.2536339	0.02641731	0.033926	0.6860228	0.686022839060303	sing_prml	0.05396213	0.739467	NA
ST140428task0001_V1_cell34_spiketimes.csv	Loc1Null	Loc2Pref	0	230	24.2949285755655	0.7927	0.3177	0.3177	1.77435897435897	1.6209453197405	0.654255319148936	0.215204225739951	0.186921865120128	0.0066101758714465	0.591263733268475	single	0.591263733268475	14	14	9	15	5.928571	15.66667	26.61538	9.60989	10.25	500	0	0	0	0	0	0	0	0	NA	NA	NA	NA	0.2389582	0.05517294	0.02508868	0.6807802	0.680780204597349	sing_prml	0.04088317	0.07151108	NA
ST140428task0001_V1_cell34_spiketimes.csv	Loc1Pref	Loc2Null	0	230	50.5111943944461	0.2248	0.4521	0.2248	1.20204081632653	0.851851851851852	6.63961038961039	0.242119767399286	0.108617839310898	0.000653342649391592	0.648609050640425	single	0.648609050640425	21	19	9	16.33333	5.526316	17.11111	19.63333	4.707602	113.6111	500	0	0	0	0	0	0	0	0	NA	NA	NA	NA	0.0005950372	0.0008526647	0.9969389	0.001613358	0.99693894034404	out_prml	0.2406138	0.6389664	NA
ST140428task0001_V1_cell35_spiketimes.csv	Loc1Pref	Loc2Null	0	230	48.0276479339194	0.5183	0.505	0.505	0.664095744680851	1.08136482939633	4.66577540106952	0.322218772942829	0.0754568167575584	0.0066143368055314	0.595710073494081	single	0.595710073494081	21	19	9	17.90476	6.684211	20.77778	11.89048	7.22807	96.94444	500	0	0	0	0	0	0	0	0	NA	NA	NA	NA	0.02326814	0.005739087	0.9353531	0.0356397	0.935353066991907	out_prml	0.8649632	0.3637555	NA
ST140428task0001_V1_cell36_spiketimes.csv	Loc1Pref	Loc2Null	0	230	50.2582741420399	0.8518	0.8205	0.8205	1.28651026392962	1.38782051282051	4.98840206185567	0.162264981758785	0.0493887044755056	0.367182988484655	0.421163325281054	single	0.421163325281054	21	19	9	16.2381	5.473684	21.55556	20.89048	7.596491	107.5278	500	0	0	0	0	0	0	0	0	NA	NA	NA	NA	2.260017e-05	1.062211e-06	0.9999155	6.079489e-05	0.999915542725182	out_prml	0.1749084	0.1254468	NA
ST140428task0001_V1_cell37_spiketimes.csv	Loc1Null	Loc2Pref	0	230	165.124052669265	0.738	0.5292	0.5292	1.76279497395035	0.919915700737619	1.30668604651163	0.169363456886327	0.110943804251212	0.263115054324983	0.456577684537478	single	0.456577684537478	14	14	9	35.85714	5.214286	38.22222	63.20879	4.796703	49.94444	500	0	0	0	0	0	0	0	0	NA	NA	NA	NA	0.2524194	0.01189614	0.05435085	0.6813336	0.68133358889631	sing_prml	0.04269134	0.5310166	NA
ST140428task0001_V1_cell37_spiketimes.csv	Loc1Pref	Loc2Null	0	230	219.218922472261	0.4763	0.7474	0.4763	1.92825112107623	1.03116531165312	1.75	0.183468747146403	0.119265773936332	0.20266211350594	0.494603365411325	single	0.494603365411325	21	19	9	31.85714	4.315789	33.44444	61.42857	4.450292	58.52778	500	0	0	0	0	0	0	0	0	NA	NA	NA	NA	0.2413373	0.01108376	0.09624933	0.6513296	0.651329635592325	sing_prml	0.007548105	0.4193127	NA
ST140428task0001_V1_cell38_spiketimes.csv	Loc1Null	Loc2Pref	0	230	44.690386480736	0.7682	0.3574	0.3574	2.06172839506173	2.18461538461538	2.74137931034483	0.341578276262356	0.0972914890428706	0.019388280691011	0.541741954003763	single	0.541741954003763	14	14	9	17.35714	5	19.33333	35.78571	10.92308	53	500	0	0	0	0	0	0	0	0	NA	NA	NA	NA	0.3362877	0.06338282	0.16273	0.4375995	0.437599469352136	sing_prml	0.01323908	0.007955339	NA
ST140428task0001_V1_cell38_spiketimes.csv	Loc1Pref	Loc2Null	0	230	72.2108526661054	0.8518	0.6071	0.6071	2.12654867256637	1.25185185185185	7.56318681318681	0.241020183843999	0.0674363537889343	0.0438654136436683	0.647678048723399	single	0.647678048723399	21	19	9	16.14286	3.947368	20.22222	34.32857	4.94152	152.9444	500	0	0	0	0	0	0	0	0	NA	NA	NA	NA	1.011501e-06	2.110414e-07	0.9999959	2.854332e-06	0.999995923125486	out_prml	0.002356845	0.2091647	NA
ST140428task0001_V1_cell39_spiketimes.csv	Loc1Pref	Loc2Null	0	230	74.4660531389809	0.7097	0.4734	0.4734	2.81750972762646	1.13888888888889	3.93534482758621	0.419403416316609	0.0770344604192869	0.00597485577280988	0.497587267491294	single	0.497587267491294	21	19	9	24.47619	8.421053	25.77778	68.9619	9.590643	101.4444	500	0	0	0	0	0	0	0	0	NA	NA	NA	NA	0.3617055	0.1135673	0.2088247	0.3159025	0.361705516415516	mix_prml	2.574132e-05	0.3053844	NA
ST140428task0001_V1_cell4_spiketimes.csv	Loc1Null	Loc2Pref	0	230	17.5869541650903	0.1234	0.4796	0.1234	2.97182025894897	0.672240802675585	3.01595744680851	0.467283362267678	0.0880465473247027	0.000756646798982152	0.443913443608637	mixture	0.467283362267678	14	14	9	14.42857	6.571429	15.66667	42.87912	4.417582	47.25	500	0	0	0	0	0	0	0	0	NA	NA	NA	NA	0.5158591	0.1244062	0.07216488	0.2875698	0.515859068182578	mix_prml	0.0002287117	0.792348	NA
ST140428task0001_V1_cell4_spiketimes.csv	Loc1Pref	Loc2Null	0	230	37.6458699753445	0.3581	0.2048	0.2048	1.94787234042553	2.05494505494506	5.36764705882353	0.255887276502042	0.080679297697723	0.0205498654172651	0.64288356038297	single	0.64288356038297	21	19	9	13.42857	4.789474	17	26.15714	9.842105	91.25	500	0	0	0	0	0	0	0	0	NA	NA	NA	NA	0.0001906525	2.71092e-05	0.9993008	0.0004814755	0.999300762786778	out_prml	0.006749082	0.005257812	NA
ST140428task0001_V1_cell40_spiketimes.csv	Loc1Null	Loc2Pref	0	230	13.1470621372346	0.1545	0.6265	0.1545	1.86272189349112	0.831908831908832	1.75561797752809	0.280158939074693	0.156039460454324	0.000469476293194467	0.563332124177789	single	0.563332124177789	14	14	9	9.285714	3.857143	9.888889	17.2967	3.208791	17.36111	500	0	0	0	0	0	0	0	0	NA	NA	NA	NA	0.3264406	0.1345402	0.03424148	0.5047778	0.504777751177626	sing_prml	0.02920568	0.6263278	NA
ST140428task0001_V1_cell41_spiketimes.csv	Loc1Null	Loc2Pref	0	230	12.8682397106592	0.2462	0.8739	0.2462	1.28975932043417	0.832167832167832	0.858407079646018	0.216342157566081	0.178773076677021	0.00102951292095206	0.603855252835945	single	0.603855252835945	14	14	9	11.64286	5.5	12.55556	15.01648	4.576923	10.77778	500	0	0	0	0	0	0	0	0	NA	NA	NA	NA	0.2286824	0.07810348	0.03238716	0.660827	0.660826967389071	sing_prml	0.2101817	0.626046	NA
ST140428task0001_V1_cell41_spiketimes.csv	Loc1Pref	Loc2Null	0	230	4.74445789306503	0.8845	0.6435	0.6435	1.57616822429907	1.9973544973545	5.625	0.284133407531136	0.0889620379237812	0.00064874109425036	0.626255813450832	single	0.626255813450832	21	19	9	10.19048	6.631579	13.33333	16.0619	13.24561	75	500	0	0	0	0	0	0	0	0	NA	NA	NA	NA	9.947901e-05	2.672955e-05	0.9997014	0.0001723885	0.999701402904331	out_prml	0.04864949	0.007155775	NA
ST140428task0001_V1_cell42_spiketimes.csv	Loc1Null	Loc2Pref	0	230	49.6409670304069	0.1299	0.4209	0.1299	2.57902097902098	1.2603550295858	1.22626582278481	0.204051658575031	0.132358872820081	0.112907464041517	0.550682004563371	single	0.550682004563371	14	14	9	15.71429	3.714286	17.55556	40.52747	4.681319	21.52778	500	0	0	0	0	0	0	0	0	NA	NA	NA	NA	0.2424284	0.02206934	0.07948701	0.6560153	0.656015279756521	sing_prml	0.001419296	0.228983	NA
ST140428task0001_V1_cell46_spiketimes.csv	Loc1Null	Loc2Pref	0	230	15.1124371720287	0.7827	0.2472	0.2472	2.43979227523531	0.773608505315822	1.0188679245283	0.214876669604012	0.18417681332966	0.00103051800335029	0.599915999062978	single	0.599915999062978	14	14	9	16.92857	8.785714	17.66667	41.3022	6.796703	18	500	0	0	0	0	0	0	0	0	NA	NA	NA	NA	0.2339488	0.08834582	0.01800675	0.6596986	0.659698583525164	sing_prml	0.002645119	0.6892741	NA
ST140428task0001_V1_cell46_spiketimes.csv	Loc1Pref	Loc2Null	0	230	21.1358225752444	0.189	0.5923	0.189	2.10909090909091	0.971463266545234	2.11842105263158	0.525792524657287	0.0857081893106098	0.000769000466138432	0.387730285565964	mixture	0.525792524657287	21	19	9	17.80952	9.631579	19	37.5619	9.356725	40.25	500	0	0	0	0	0	0	0	0	NA	NA	NA	NA	0.618158	0.07684503	0.02249551	0.2825015	0.618157962695091	mix_prml	0.002618556	0.4899409	NA
ST140428task0001_V1_cell5_spiketimes.csv	Loc1Null	Loc2Pref	0	230	4.22837261602907	0.3691	0.412	0.3691	1.78411910669975	0.825363825363825	1.13986013986014	0.265405897493302	0.21160400641846	0.000898183866048856	0.522091912222189	single	0.522091912222189	14	14	9	15.5	10.57143	15.88889	27.65385	8.725275	18.11111	500	0	0	0	0	0	0	0	0	NA	NA	NA	NA	0.323422	0.2267532	0.01256581	0.437259	0.437259022786977	sing_prml	0.0394114	0.6334474	NA
ST140428task0001_V1_cell5_spiketimes.csv	Loc1Pref	Loc2Null	0	230	11.1980468741548	0.3377	0.5913	0.3377	1.99447852760736	1.08241758241758	1.56980519480519	0.258666237423046	0.139868049638772	0.000771661547995898	0.600694051390187	single	0.600694051390187	21	19	9	15.52381	9.578947	17.11111	30.9619	10.36842	26.86111	500	0	0	0	0	0	0	0	0	NA	NA	NA	NA	0.2860623	0.0853665	0.06007592	0.5684953	0.568495261724272	sing_prml	0.005158446	0.3626342	NA
ST140428task0001_V1_cell53_spiketimes.csv	Loc1Null	Loc2Pref	0	230	10.5265547058398	0.3584	0.6698	0.3584	1.41538461538462	0.410079575596817	0.335443037974684	0.159224186931653	0.431063253621207	0.00110099524101806	0.408611564206122	intermediate	0.431063253621207	14	14	9	5	10.35714	8.777778	7.076923	4.247253	2.944444	500	0	0	0	0	0	0	0	0	NA	NA	NA	NA	0.1596392	0.4990427	0.006969669	0.3343484	0.499042725743049	int_prml	0.1429137	0.9671647	NA
ST140428task0001_V1_cell53_spiketimes.csv	Loc1Pref	Loc2Null	0	230	3.998873270661	0.3605	0.576	0.3605	1.264	1.05415968732552	8.12204724409449	0.353283103163043	0.0881436206760506	0.000418210180426394	0.55815506598048	single	0.55815506598048	21	19	9	7.142857	10.47368	14.11111	9.028571	11.04094	114.6111	500	0	0	0	0	0	0	0	0	NA	NA	NA	NA	2.567435e-07	5.862895e-08	0.9999994	2.568432e-07	0.999999427784325	out_prml	0.1909282	0.3933723	NA
ST140428task0001_V1_cell54_spiketimes.csv	Loc1Null	Loc2Pref	0	230	6.52815626942999	0.1508	0.1957	0.1508	0.568995889606577	0.961538461538462	0.957964601769912	0.250684048542422	0.45029927827817	0.0153964968955775	0.283620176283831	intermediate	0.45029927827817	14	14	9	9.357143	14.85714	12.55556	5.324176	14.28571	12.02778	500	0	0	0	0	0	0	0	0	NA	NA	NA	NA	0.2718119	0.5717666	0.001315723	0.1551058	0.571766572662824	int_prml	0.8805539	0.4871307	NA
ST140428task0001_V1_cell54_spiketimes.csv	Loc1Pref	Loc2Null	0	230	4.8588670619983	0.4608	0.8635	0.4608	0.823157894736842	1.05982905982906	5.12755102040816	0.365520975889354	0.0932268465132561	0.000591222516646227	0.540660955080744	single	0.540660955080744	21	19	9	9.047619	13	16.33333	7.447619	13.77778	83.75	500	0	0	0	0	0	0	0	0	NA	NA	NA	NA	0.001644498	0.0003259226	0.996497	0.001532543	0.996497036060457	out_prml	0.6875071	0.387101	NA
ST140428task0001_V1_cell55_spiketimes.csv	Loc1Null	Loc2Pref	0	230	4.89003306876549	0.3143	0.4229	0.3143	1.01945181255526	0.694444444444444	0.962025316455696	0.264943253149792	0.391886390574661	0.0151723800153876	0.32799797626016	intermediate	0.391886390574661	14	14	9	6.214286	10.28571	8.777778	6.335165	7.142857	8.444444	500	0	0	0	0	0	0	0	0	NA	NA	NA	NA	0.3012718	0.5050416	0.001972088	0.1917145	0.505041562222614	int_prml	0.4284743	0.7708424	NA
ST140428task0001_V1_cell56_spiketimes.csv	Loc1Pref	Loc2Null	0	230	10.1674388394097	0.7693	0.8932	0.7693	1.17830188679245	1.38418079096045	7.90559440559441	0.071115662988829	0.0127229507873069	0.748541961410387	0.167619424813478	outside	0.748541961410387	21	19	9	5.047619	9.315789	15.88889	5.947619	12.89474	125.6111	500	0	0	0	0	0	0	0	0	NA	NA	NA	NA	4.148814e-11	2.308949e-12	1	9.548268e-11	0.999999999860719	out_prml	0.2618624	0.1272684	NA
ST140428task0001_V1_cell58_spiketimes.csv	Loc1Null	Loc2Pref	0	230	8.38828135893037	0.1367	0.2831	0.1367	1.05325443786982	0.377685377685378	0.7875	0.251935004018019	0.365695230476076	0.00200852172919562	0.380361243776709	single	0.380361243776709	14	14	9	3.714286	7.928571	6.666667	3.912088	2.994505	5.25	500	0	0	0	0	0	0	0	0	NA	NA	NA	NA	0.2846692	0.479353	0.004732198	0.2312456	0.479353034242623	int_prml	0.3958645	0.9771231	NA
ST140428task0001_V1_cell58_spiketimes.csv	Loc1Pref	Loc2Null	0	230	8.16294127787353	0.4408	0.4887	0.4408	0.752808988764045	1.69144144144144	4.76201923076923	0.310261435178318	0.0858552175558168	0.0125504121413488	0.591332935124517	single	0.591332935124517	21	19	9	4.238095	7.789474	11.55556	3.190476	13.17544	55.02778	500	0	0	0	0	0	0	0	0	NA	NA	NA	NA	0.0001770329	2.046004e-05	0.9995327	0.0002698418	0.999532665287195	out_prml	0.773184	0.03333005	NA
ST140428task0001_V1_cell59_spiketimes.csv	Loc1Null	Loc2Pref	0	230	5.71763314162392	0.8404	0.3848	0.3848	1	1.20217478856222	1.06842105263158	0.287586831095221	0.418815739053029	0.053794138006358	0.239803291845392	intermediate	0.418815739053029	14	14	9	8.571429	13.64286	10.55556	8.571429	16.4011	11.27778	500	0	0	0	0	0	0	0	0	NA	NA	NA	NA	0.3260568	0.532539	0.001246513	0.1401577	0.532538965344467	int_prml	0.4478117	0.2697869	NA
ST140428task0001_V1_cell59_spiketimes.csv	Loc1Pref	Loc2Null	0	230	11.4887267273261	0.1619	0.389	0.1619	1.37125	0.555555555555556	1.39705882352941	0.238592600687204	0.132546021193566	0.00164114281518659	0.627220235304044	single	0.627220235304044	21	19	9	7.619048	13	15.11111	10.44762	7.222222	21.11111	500	0	0	0	0	0	0	0	0	NA	NA	NA	NA	0.2223694	0.05016906	0.1501903	0.5772712	0.57727124915647	sing_prml	0.1237248	0.9319064	NA
ST140428task0001_V1_cell6_spiketimes.csv	Loc1Null	Loc2Pref	0	230	62.9002363298944	0.5705	0.1348	0.1348	1.24092888243832	0.36094674556213	1.07521186440678	0.202675251268662	0.20173159410374	0.0482476208447821	0.547345533782816	single	0.547345533782816	14	14	9	26.5	8.357143	26.22222	32.88462	3.016484	28.19444	500	0	0	0	0	0	0	0	0	NA	NA	NA	NA	0.2497834	0.05750351	0.01636059	0.6763525	0.676352486917123	sing_prml	0.2420714	0.9813569	NA
ST140428task0001_V1_cell6_spiketimes.csv	Loc1Pref	Loc2Null	0	230	70.3849082084602	0.3755	0.2868	0.2868	1.67878192534381	1.23848238482385	2.01032110091743	0.217890518932256	0.174637669516738	0.0116021729236382	0.595869638627368	single	0.595869638627368	21	19	9	24.2381	8.631579	24.22222	40.69048	10.69006	48.69444	500	0	0	0	0	0	0	0	0	NA	NA	NA	NA	0.2330511	0.07735743	0.0288719	0.6607196	0.660719592060704	sing_prml	0.0291428	0.2192498	NA
ST140428task0001_V1_cell60_spiketimes.csv	Loc1Pref	Loc2Null	0	230	6.23475038414803	0.3368	0.6327	0.3368	1.42842105263158	1.09234234234234	2.6038961038961	0.263941052220104	0.168819695679274	0.00011307632367553	0.567126175776947	single	0.567126175776947	21	19	9	4.52381	7.789474	8.555556	6.461905	8.508772	22.27778	500	0	0	0	0	0	0	0	0	NA	NA	NA	NA	0.2799353	0.1823156	0.1222693	0.4154799	0.41547987419752	sing_prml	0.09661166	0.3521572	NA
ST140428task0001_V1_cell61_spiketimes.csv	Loc1Null	Loc2Pref	0	230	9.1618245382558	0.7077	0.7905	0.7077	2.2022792022792	0.939418094858509	2.03781512605042	0.431089149619998	0.173651893367242	0.000104473947460039	0.3951544830653	mixture	0.431089149619998	14	14	9	7.714286	13.78571	13.22222	16.98901	12.95055	26.94444	500	0	0	0	0	0	0	0	0	NA	NA	NA	NA	0.5061744	0.2774408	0.004888319	0.2114965	0.506174389744285	mix_prml	0.007384949	0.5103059	NA
ST140428task0001_V1_cell62_spiketimes.csv	Loc1Pref	Loc2Null	0	230	45.4226876213556	0.8854	0.3925	0.3925	1.85822784810127	0.375816993464052	6.12101910828025	0.210938512569871	0.0582161552690348	0.163353228023978	0.567492104137116	single	0.567492104137116	21	19	9	3.761905	12.52632	17.44444	6.990476	4.707602	106.7778	500	0	0	0	0	0	0	0	0	NA	NA	NA	NA	1.144826e-06	9.942143e-08	0.9999955	3.257541e-06	0.999995498211562	out_prml	0.01118148	0.991965	NA
ST140428task0001_V1_cell63_spiketimes.csv	Loc1Null	Loc2Pref	0	230	8.28982615956711	0.271	0.4086	0.271	0.948717948717949	1.32347140039448	1.26923076923077	0.370139503281584	0.43665964642	0.0137589659098345	0.179441884388581	intermediate	0.43665964642	14	14	9	6	11.14286	8.666667	5.692308	14.74725	11	500	0	0	0	0	0	0	0	0	NA	NA	NA	NA	0.3603538	0.5655765	0.0004645683	0.07360515	0.565576474926971	int_prml	0.5005182	0.1900957	NA
ST140428task0001_V1_cell63_spiketimes.csv	Loc1Pref	Loc2Null	0	230	10.6202207239409	0.5401	0.1963	0.1963	0.906930693069307	1.01227390180879	3.01968503937008	0.152179506184002	0.0464432747281714	0.378070690797883	0.423306528289944	single	0.423306528289944	21	19	9	4.809524	9.052632	14.11111	4.361905	9.163743	42.61111	500	0	0	0	0	0	0	0	0	NA	NA	NA	NA	0.0001335568	7.047404e-06	0.9994804	0.0003790099	0.999480385837281	out_prml	0.5782775	0.44119	NA
ST140428task0001_V1_cell64_spiketimes.csv	Loc1Null	Loc2Pref	0	230	52.7758257686706	0.7384	0.2165	0.2165	1.80566801619433	0.439842209072978	1.275	0.171461720434792	0.421950222442111	0.00177502183957161	0.404813035283525	intermediate	0.421950222442111	14	14	9	5.428571	19.5	16.66667	9.802198	8.576923	21.25	500	0	0	0	0	0	0	0	0	NA	NA	NA	NA	0.1595877	0.5316438	0.003610384	0.3051581	0.531643795236116	int_prml	0.03633098	0.9558183	NA
ST140428task0001_V1_cell64_spiketimes.csv	Loc1Pref	Loc2Null	0	230	90.2986149261168	0.1705	0.3626	0.1705	1.66705882352941	0.968992248062016	6.13095238095238	0.23843413630999	0.0806555278235496	0.0372340255007912	0.643676310365669	single	0.643676310365669	21	19	9	4.047619	18.10526	21	6.747619	17.54386	128.75	500	0	0	0	0	0	0	0	0	NA	NA	NA	NA	0.000171314	3.849005e-05	0.9993176	0.0004725758	0.99931762017322	out_prml	0.0309425	0.4929487	NA
ST140428task0001_V1_cell65_spiketimes.csv	Loc1Pref	Loc2Null	0	230	241.230639998209	0.3203	0.4279	0.3203	0.814285714285714	0.572774098601913	1.23108108108108	0.17972353448531	0.121487427780938	0.214282153241537	0.484506884492215	single	0.484506884492215	21	19	9	7	39.73684	41.11111	5.7	22.76023	50.61111	500	0	0	0	0	0	0	0	0	NA	NA	NA	NA	0.2532071	0.01728623	0.04646008	0.6830465	0.683046546145294	sing_prml	0.6987483	0.9213189	NA
ST140428task0001_V1_cell66_spiketimes.csv	Loc1Null	Loc2Pref	0	230	96.1514359829137	0.3195	0.6858	0.3195	1.8028146489685	1.05594405594406	1.40491803278689	0.196984178896873	0.18158142473503	0.0900833660969824	0.531351030271115	single	0.531351030271115	14	14	9	34.35714	9.428571	33.88889	61.93956	9.956044	47.61111	500	0	0	0	0	0	0	0	0	NA	NA	NA	NA	0.2500474	0.06509902	0.009465463	0.6753881	0.675388088842876	sing_prml	0.03672587	0.3933273	NA
ST140428task0001_V1_cell66_spiketimes.csv	Loc1Pref	Loc2Null	0	230	149.547096035214	0.2072	0.152	0.152	1.4597510373444	0.794973544973545	2.34665697674419	0.154323524064588	0.0693890053942929	0.360254524710094	0.416032945831025	single	0.416032945831025	21	19	9	34.42857	8.842105	38.22222	50.25714	7.02924	89.69444	500	0	0	0	0	0	0	0	0	NA	NA	NA	NA	0.1746695	0.006902342	0.3472708	0.4711573	0.471157316708284	sing_prml	0.08398977	0.7087023	NA
ST140428task0001_V1_cell67_spiketimes.csv	Loc1Null	Loc2Pref	0	230	57.2918969664195	0.1661	0.8561	0.1661	1.77581745471654	0.556923076923077	1.11458333333333	0.211913284389348	0.164126317303822	0.0493924156006258	0.574567982706205	single	0.574567982706205	14	14	9	23.35714	7.142857	24	41.47802	3.978022	26.75	500	0	0	0	0	0	0	0	0	NA	NA	NA	NA	0.2501867	0.04802913	0.01956499	0.6822192	0.682219178151195	sing_prml	0.04066012	0.8893633	NA
ST140428task0001_V1_cell67_spiketimes.csv	Loc1Pref	Loc2Null	0	230	96.7247122170502	0.2803	0.4337	0.2803	1.34208416833667	0.486901535682023	2.41086065573771	0.181477327068135	0.0868837296960979	0.242257686155083	0.489381257080684	single	0.489381257080684	21	19	9	23.7619	6.473684	27.11111	31.89048	3.152047	65.36111	500	0	0	0	0	0	0	0	0	NA	NA	NA	NA	0.1281463	0.005951322	0.5190875	0.3468149	0.519087504824445	out_prml	0.1397772	0.9649566	NA
ST140428task0001_V1_cell68_spiketimes.csv	Loc1Null	Loc2Pref	0	230	66.4676784589999	0.5952	0.1795	0.1795	2.16281598260397	1.2792899408284	1.00371287128713	0.19374972315154	0.119188020148381	0.164620199655297	0.522442057044781	single	0.522442057044781	14	14	9	20.21429	4.642857	22.44444	43.71978	5.93956	22.52778	500	0	0	0	0	0	0	0	0	NA	NA	NA	NA	0.2488601	0.02069403	0.04953016	0.6809157	0.680915703916558	sing_prml	0.008716874	0.2167375	NA
ST140428task0001_V1_cell68_spiketimes.csv	Loc1Pref	Loc2Null	0	230	116.313142430389	0.6129	0.4925	0.4925	0.99979381443299	0.955555555555555	3.1002358490566	0.213112133494768	0.137466139443251	0.0746183428423921	0.574803384219589	single	0.574803384219589	21	19	9	23.09524	5	23.55556	23.09048	4.777778	73.02778	500	0	0	0	0	0	0	0	0	NA	NA	NA	NA	0.1998927	0.04527913	0.2151013	0.5397268	0.539726801799044	sing_prml	0.4581877	0.5093971	NA
ST140428task0001_V1_cell69_spiketimes.csv	Loc1Null	Loc2Pref	0	230	91.8241228693669	0.7548	0.3551	0.3551	2.15837104072398	1.4968814968815	1.51419213973799	0.207065701350743	0.164129204675023	0.0676483172190262	0.561156776755207	single	0.561156776755207	14	14	9	25.5	5.285714	25.44444	55.03846	7.912088	38.52778	500	0	0	0	0	0	0	0	0	NA	NA	NA	NA	0.2411	0.08878126	0.01044329	0.6596754	0.659675437507383	sing_prml	0.008880394	0.1095324	NA
ST140428task0001_V1_cell71_spiketimes.csv	Loc1Null	Loc2Pref	0	230	121.98295575643	0.7423	0.5167	0.5167	1.17154207295052	1.16783216783217	1.72751798561151	0.194494566726459	0.14459288765996	0.136564178183873	0.524348367429707	single	0.524348367429707	14	14	9	30.42857	5.5	30.88889	35.64835	6.423077	53.36111	500	0	0	0	0	0	0	0	0	NA	NA	NA	NA	0.2496927	0.04206904	0.03421894	0.6740193	0.674019348522983	sing_prml	0.2932124	0.2961402	NA
ST140428task0001_V1_cell71_spiketimes.csv	Loc1Pref	Loc2Null	0	230	138.669139953171	0.4125	0.1129	0.1129	1.17360406091371	1.89542483660131	2.78272727272727	0.211803152024709	0.0963237383842064	0.120506033397576	0.571367076193508	single	0.571367076193508	21	19	9	28.14286	6.263158	30.55556	33.02857	11.87135	85.02778	500	0	0	0	0	0	0	0	0	NA	NA	NA	NA	0.1902083	0.0229752	0.2624465	0.5243701	0.524370076343722	sing_prml	0.2662129	0.0121807	NA
ST140428task0001_V1_cell72_spiketimes.csv	Loc1Null	Loc2Pref	0	230	43.6295552471693	0.2337	0.4152	0.2337	1.50620347394541	0.923076923076923	1.55308219178082	0.220006064218413	0.162181139765608	0.0200959500977788	0.597716845918201	single	0.597716845918201	14	14	9	15.5	4.142857	16.22222	23.34615	3.824176	25.19444	500	0	0	0	0	0	0	0	0	NA	NA	NA	NA	0.2434475	0.06000837	0.03026008	0.6662841	0.666284080916569	sing_prml	0.1061714	0.5276439	NA
ST140428task0001_V1_cell72_spiketimes.csv	Loc1Pref	Loc2Null	0	230	76.7570734953967	0.6633	0.2636	0.2636	1.4864553314121	1.02402402402402	1.72368421052632	0.218289338024099	0.154253974002187	0.0326069387182072	0.594849749255506	single	0.594849749255506	21	19	9	16.52381	3.894737	16.88889	24.5619	3.988304	29.11111	500	0	0	0	0	0	0	0	0	NA	NA	NA	NA	0.2406813	0.05991761	0.03037598	0.6690251	0.669025143062846	sing_prml	0.07436363	0.4275256	NA
ST140428task0001_V1_cell73_spiketimes.csv	Loc1Null	Loc2Pref	0	230	66.6153189583764	0.1129	0.6709	0.1129	1.52442707408065	0.919413919413919	0.646428571428571	0.193835002831134	0.184950003610516	0.0984658700169146	0.522749123541436	single	0.522749123541436	14	14	9	30.92857	10.5	31.11111	47.14835	9.653846	20.11111	500	0	0	0	0	0	0	0	0	NA	NA	NA	NA	0.2568717	0.03733039	0.01255005	0.6932478	0.693247848211892	sing_prml	0.09985387	0.5315525	NA
ST140428task0001_V1_cell73_spiketimes.csv	Loc1Pref	Loc2Null	0	230	58.1644238836666	0.8213	0.1602	0.1602	1.1989247311828	0.333852544132918	1.555	0.229840397767644	0.140529920124202	0.0231658880195182	0.606463794088636	single	0.606463794088636	21	19	9	26.57143	11.26316	27.77778	31.85714	3.760234	43.19444	500	0	0	0	0	0	0	0	0	NA	NA	NA	NA	0.2524564	0.04801979	0.0411583	0.6583655	0.658365510906868	sing_prml	0.2433328	0.996159	NA
ST140428task0001_V1_cell74_spiketimes.csv	Loc1Null	Loc2Pref	0	230	27.7512800116455	0.2051	0.4245	0.2051	1.90932246561386	0.553060078607524	1.67264573991031	0.223445980217335	0.124690026277087	0.0474941412555022	0.604369852250076	single	0.604369852250076	14	14	9	21.57143	9.785714	24.77778	41.18681	5.412088	41.44444	500	0	0	0	0	0	0	0	0	NA	NA	NA	NA	0.1925147	0.01809771	0.2502127	0.5391748	0.539174805227219	sing_prml	0.02436416	0.8921081	NA
ST140428task0001_V1_cell75_spiketimes.csv	Loc1Null	Loc2Pref	0	230	24.4767093881085	0.7706	0.4581	0.4581	1.61295226512618	1.0956340956341	3.01229508196721	0.30689638807856	0.104857521852964	0.00518670159684533	0.583059388471631	single	0.583059388471631	14	14	9	18.07143	7.928571	20.33333	29.14835	8.686813	61.25	500	0	0	0	0	0	0	0	0	NA	NA	NA	NA	0.2329808	0.04670481	0.3502513	0.3700631	0.370063129686377	sing_prml	0.0735564	0.3569394	NA
ST140428task0001_V1_cell76_spiketimes.csv	Loc1Null	Loc2Pref	0	230	16.547415744952	0.2677	0.8812	0.2677	1.29846153846154	1.05641025641026	1.1953125	0.244504831126349	0.198069961208787	0.000510294953941847	0.556914912710922	single	0.556914912710922	14	14	9	10.71429	4.285714	10.66667	13.91209	4.527473	12.75	500	0	0	0	0	0	0	0	0	NA	NA	NA	NA	0.2865376	0.1658008	0.01387504	0.5337865	0.533786529173607	sing_prml	0.204848	0.3928885	NA
ST140428task0001_V1_cell76_spiketimes.csv	Loc1Pref	Loc2Null	0	230	12.8825595949303	0.753	0.1626	0.1626	1.00909090909091	1.2914653784219	5.31377551020408	0.287337714835525	0.0819691566443425	0.00330126986545926	0.627391858654673	single	0.627391858654673	21	19	9	7.857143	3.631579	10.88889	7.928571	4.690058	57.86111	500	0	0	0	0	0	0	0	0	NA	NA	NA	NA	8.507653e-05	1.165931e-05	0.999735	0.0001682695	0.999734994671031	out_prml	0.446609	0.1812991	NA
ST140428task0001_V1_cell77_spiketimes.csv	Loc1Null	Loc2Pref	0	230	17.3765373557838	0.7808	0.7079	0.7079	2.15136476426799	0.68185212845407	1.49655172413793	0.241218962819545	0.167550633634806	0.00115830222157948	0.59007210132407	single	0.59007210132407	14	14	9	15.5	7.357143	16.11111	33.34615	5.016484	24.11111	500	0	0	0	0	0	0	0	0	NA	NA	NA	NA	0.2681319	0.1108272	0.02325726	0.5977836	0.597783600211797	sing_prml	0.009144041	0.7831299	NA
ST140428task0001_V1_cell77_spiketimes.csv	Loc1Pref	Loc2Null	0	230	23.4476771499215	0.4344	0.631	0.4344	1.43333333333333	0.866506794564349	0.568702290076336	0.20125346762467	0.239895095288581	0.000364407361590641	0.558487029725158	single	0.558487029725158	21	19	9	15	7.315789	14.55556	21.5	6.339181	8.277778	500	0	0	0	0	0	0	0	0	NA	NA	NA	NA	0.2196172	0.1536949	0.007198286	0.6194896	0.619489601766662	sing_prml	0.09453328	0.6206414	NA
ST140428task0001_V1_cell8_spiketimes.csv	Loc1Null	Loc2Pref	0	230	13.8856714876797	0.3731	0.4494	0.3731	1.8724523339908	1.40446650124069	0.586363636363636	0.223359488944662	0.165482370163479	0.00367612767669879	0.60748201321516	single	0.60748201321516	14	14	9	16.71429	8.857143	18.33333	31.2967	12.43956	10.75	500	0	0	0	0	0	0	0	0	NA	NA	NA	NA	0.2455593	0.04855039	0.03615258	0.6697377	0.669737737022517	sing_prml	0.02812704	0.1479644	NA
ST140428task0001_V1_cell8_spiketimes.csv	Loc1Pref	Loc2Null	0	230	64.7344761443616	0.7228	0.8102	0.7228	1.12017937219731	0.547561950439648	4.41704035874439	0.255844392661278	0.0792235212767005	0.0641877935588366	0.600744292503185	single	0.600744292503185	21	19	9	21.2381	7.315789	24.77778	23.79048	4.005848	109.4444	500	0	0	0	0	0	0	0	0	NA	NA	NA	NA	0.004061419	0.0003974882	0.9862041	0.009336955	0.986204137364958	out_prml	0.3190184	0.9365014	NA
ST140428task0001_V1_cell9_spiketimes.csv	Loc1Null	Loc2Pref	0	230	19.3021708188843	0.7939	0.3463	0.3463	1.94871794871795	0.943866943866944	0.58125	0.213793176123365	0.19146724811364	0.00239308563053002	0.592346490132465	single	0.592346490132465	14	14	9	12.85714	5.285714	13.33333	25.05495	4.989011	7.75	500	0	0	0	0	0	0	0	0	NA	NA	NA	NA	0.2348389	0.0744574	0.01445759	0.6762461	0.676246117169812	sing_prml	0.02086157	0.505616	NA
ST140428task0001_V1_cell90_spiketimes.csv	Loc1Null	Loc2Pref	0	230	11.2571455043202	0.1479	0.6355	0.1479	1.72787427626137	0.536752136752137	0.878947368421053	0.216507428077082	0.473815736944684	0.00235732995245141	0.307319505025783	intermediate	0.473815736944684	14	14	9	6.642857	12.85714	10.55556	11.47802	6.901099	9.277778	500	0	0	0	0	0	0	0	0	NA	NA	NA	NA	0.2311867	0.6150917	0.0013855	0.1523361	0.615091727203439	int_prml	0.04859894	0.9032931	NA
ST140428task0001_V1_cell91_spiketimes.csv	Loc1Pref	Loc2Null	0	230	12.2948760843487	0.5433	0.2331	0.2331	0.941176470588235	2.21945826423438	3.58952702702703	0.0976293619275731	0.0296554004658256	0.612381009675293	0.260334227931309	outside	0.612381009675293	21	19	9	5.666667	10.57895	16.44444	5.333333	23.47953	59.02778	500	0	0	0	0	0	0	0	0	NA	NA	NA	NA	1.525602e-05	7.12826e-07	0.9999428	4.123596e-05	0.999942795200516	out_prml	0.533322	0.002120057	NA
ST140428task0001_V1_cell92_spiketimes.csv	Loc1Null	Loc2Pref	0	230	7.02780972295496	0.6702	0.374	0.374	0.830769230769231	0.658350658350658	0.67910447761194	0.197538121306243	0.31192284019343	0.00171641579182813	0.488822622708499	single	0.488822622708499	14	14	9	10	15.85714	14.88889	8.307692	10.43956	10.11111	500	0	0	0	0	0	0	0	0	NA	NA	NA	NA	0.2151555	0.3666426	0.008919454	0.4092824	0.409282428301234	sing_prml	0.6275679	0.8054067	NA
ST140428task0001_V1_cell92_spiketimes.csv	Loc1Pref	Loc2Null	0	230	10.7144856284846	0.1908	0.3778	0.1908	0.798048780487805	1.09039548022599	2.59771573604061	0.13870488804466	0.0592244163860254	0.421383492610757	0.380687202958558	outside	0.421383492610757	21	19	9	9.761905	15.52632	21.88889	7.790476	16.92982	56.86111	500	0	0	0	0	0	0	0	0	NA	NA	NA	NA	0.0004030668	2.180275e-05	0.99844	0.001135158	0.998439972085699	out_prml	0.7190423	0.3541989	NA
ST140428task0001_V1_cell93_spiketimes.csv	Loc1Pref	Loc2Null	0	230	7.40605528001194	0.2496	0.3087	0.2496	0.756972111553785	1.61094224924012	2.8261421319797	0.274814184877408	0.097916597555396	0.0113859367860453	0.615883280781151	single	0.615883280781151	21	19	9	11.95238	17.31579	21.88889	9.047619	27.89474	61.86111	500	0	0	0	0	0	0	0	0	NA	NA	NA	NA	0.02001256	0.00266324	0.9386899	0.03863428	0.938689927022054	out_prml	0.7683738	0.04841622	NA
ST140428task0001_V1_cell94_spiketimes.csv	Loc1Null	Loc2Pref	0	230	113.134355432971	0.1517	0.7325	0.1517	1.59919028340081	0.48433593175467	0.423875432525952	0.0858896035724656	0.641100804715529	0.041447841536381	0.231561750175625	intermediate	0.641100804715529	14	14	9	9.5	37.35714	32.11111	15.19231	18.09341	13.61111	500	0	0	0	0	0	0	0	0	NA	NA	NA	NA	0.1560845	0.4200678	0.002744325	0.4211033	0.421103311490318	sing_prml	0.07719831	0.9346984	NA
ST140428task0001_V1_cell95_spiketimes.csv	Loc1Pref	Loc2Null	0	230	33.8299463920939	0.5479	0.3771	0.3771	1.55	0.864150943396226	7.86148648648649	0.780581298772799	0.0216250654804728	0.000307226673648346	0.19748640907308	mixture	0.780581298772799	21	19	9	5.52381	13.94737	16.44444	8.561905	12.05263	129.2778	500	0	0	0	0	0	0	0	0	NA	NA	NA	NA	0.0001753257	1.685906e-05	0.9997854	2.239107e-05	0.99978542420855	out_prml	0.05519046	0.6235926	NA
ST140428task0001_V1_cell96_spiketimes.csv	Loc1Null	Loc2Pref	0	230	19.5107519754871	0.2893	0.1176	0.1176	4.52711223203027	2.39302884615385	1.06386861313869	0.158621885733568	0.520884007511653	6.69447724321679e-05	0.320427161982347	intermediate	0.520884007511653	14	14	9	8.714286	18.28571	15.22222	39.45055	43.75824	16.19444	500	0	0	0	0	0	0	0	0	NA	NA	NA	NA	0.1474096	0.6850271	0.000422544	0.1671408	0.685027065245404	int_prml	8.418696e-08	0.00324964	NA
ST140429task0001_V1_cell1_spiketimes.csv	Loc1Null	Loc2Pref	0	230	116.55506971993	0.6381	0.4022	0.4022	0.822723609991942	1.04953560371517	0.71587982832618	0.164625047449977	0.128729878662617	0.217239189398683	0.489405884488723	single	0.489405884488723	18	18	11	20.27778	3.166667	21.18182	16.68301	3.323529	15.16364	500	0	0	0	0	0	0	0	0	NA	NA	NA	NA	0.2382317	0.01248973	0.03990417	0.7093744	0.709374442547515	sing_prml	0.6680714	0.3988669	NA
ST140429task0001_V1_cell1_spiketimes.csv	Loc1Pref	Loc2Null	0	230	101.168143448569	0.634	0.3609	0.3609	2.31149732620321	0.786994367639529	1.14241645244216	0.141659425502268	0.245624915254958	0.025818814527577	0.586896844715197	single	0.586896844715197	18	22	21	19.55556	4.227273	18.52381	45.20261	3.32684	21.1619	500	0	0	0	0	0	0	0	0	NA	NA	NA	NA	0.1852202	0.05024076	0.001275824	0.7632632	0.763263178227432	sing_prml	0.00162535	0.7393559	NA
ST140429task0001_V1_cell100_spiketimes.csv	Loc1Pref	Loc2Null	0	230	24.7783005692448	0.785	0.9586	0.785	1.19058823529412	0.817006802721088	0.71571906354515	0.173274466595589	0.111554334068786	0.00860376107912749	0.706567438256497	single	0.706567438256497	18	22	21	5.555556	12.72727	14.2381	6.614379	10.39827	10.19048	500	0	0	0	0	0	0	0	0	NA	NA	NA	NA	0.1754841	0.005583898	0.04187075	0.7770613	0.777061266719892	sing_prml	0.2621381	0.7015374	NA
ST140429task0001_V1_cell11_spiketimes.csv	Loc1Null	Loc2Pref	0	230	17.5577841503337	0.6648	0.7213	0.6648	2.24660633484163	1.10526315789474	1.40197044334975	0.19586922193605	0.147284962625516	0.00125333292624913	0.655592482512184	single	0.655592482512184	18	18	11	17.33333	9.5	18.45455	38.94118	10.5	25.87273	500	0	0	0	0	0	0	0	0	NA	NA	NA	NA	0.2368052	0.0655679	0.02849641	0.6691305	0.669130475556286	sing_prml	0.002312476	0.3407492	NA
ST140429task0001_V1_cell15_spiketimes.csv	Loc1Null	Loc2Pref	0	230	6.41056553207694	0.1207	0.6176	0.1207	1.40579710144928	0.556016597510373	0.612435233160622	0.1779876676644	0.218083594797863	0.000245180327756924	0.60368355720998	single	0.60368355720998	18	18	11	34.5	26.77778	35.09091	48.5	14.88889	21.49091	500	0	0	0	0	0	0	0	0	NA	NA	NA	NA	0.2266669	0.165236	0.009244333	0.5988527	0.598852745871726	sing_prml	0.1222177	0.9249961	NA
ST140429task0001_V1_cell17_spiketimes.csv	Loc1Null	Loc2Pref	0	230	8.97951115941252	0.166	0.1059	0.1059	0.676849280484726	1.0709939148073	0.661832061068702	0.207531801137376	0.0886149121087792	0.0473137976641879	0.656539489089657	single	0.656539489089657	18	18	11	12.94444	19.33333	23.81818	8.761438	20.70588	15.76364	500	0	0	0	0	0	0	0	0	NA	NA	NA	NA	0.08271527	0.004857796	0.6495823	0.2628446	0.649582305558742	out_prml	0.8290597	0.3759023	NA
ST140429task0001_V1_cell17_spiketimes.csv	Loc1Pref	Loc2Null	0	230	3.03394642795719	0.319	0.6973	0.319	1.2316742081448	1.06743135210288	0.914545454545454	0.0954035640824865	0.0438030818606246	0.179582094456698	0.681211259600191	single	0.681211259600191	18	22	21	14.44444	18.68182	23.57143	17.79085	19.94156	21.55714	500	0	0	0	0	0	0	0	0	NA	NA	NA	NA	0.009059848	0.0002086081	0.9363507	0.05438088	0.93635065988054	out_prml	0.229055	0.3758838	NA
ST140429task0001_V1_cell19_spiketimes.csv	Loc1Null	Loc2Pref	0	230	47.3197954051595	0.6183	0.5712	0.5712	1.15094339622642	0.763454317897372	0.747653429602888	0.186694354557681	0.12113290686622	0.110367649939975	0.581805088636123	single	0.581805088636123	18	18	11	26.5	47	50.36364	30.5	35.88235	37.65455	500	0	0	0	0	0	0	0	0	NA	NA	NA	NA	0.2177862	0.01066335	0.1028372	0.6687132	0.668713199039612	sing_prml	0.297025	0.7376092	NA
ST140429task0001_V1_cell19_spiketimes.csv	Loc1Pref	Loc2Null	0	230	34.3871321798401	0.1405	0.6272	0.1405	0.5808396859711	0.825460064503889	0.730790441176471	0.0611485646175118	0.0286495519382461	0.660582982026913	0.24961890141733	outside	0.660582982026913	18	22	21	28.72222	45.63636	51.80952	16.68301	37.671	37.8619	500	0	0	0	0	0	0	0	0	NA	NA	NA	NA	0.07814899	0.0003275908	0.5798301	0.3416933	0.579830067230964	out_prml	0.9087996	0.6906308	NA
ST140429task0001_V1_cell20_spiketimes.csv	Loc1Null	Loc2Pref	0	230	6.30686286239516	0.7095	0.316	0.316	1.45738295318127	1.39568491756564	0.4625	0.195080585621237	0.165577746877024	0.000401669989736187	0.638939997512003	single	0.638939997512003	18	18	11	10.88889	16.05556	17.45455	15.86928	22.4085	8.072727	500	0	0	0	0	0	0	0	0	NA	NA	NA	NA	0.2069945	0.07907485	0.02854975	0.6853809	0.685380870077165	sing_prml	0.09984837	0.1270546	NA
ST140429task0001_V1_cell21_spiketimes.csv	Loc1Pref	Loc2Null	0	230	45.7411851955401	0.5564	0.3537	0.3537	0.900621118012422	1.16172121953707	1.60408560311284	0.155741165459216	0.066897833172075	0.160739219045639	0.616621782323071	single	0.616621782323071	18	22	21	8.944444	21.22727	24.47619	8.055556	24.66017	39.2619	500	0	0	0	0	0	0	0	0	NA	NA	NA	NA	0.08215311	0.001314371	0.5400271	0.3765054	0.54002709018572	out_prml	0.5731233	0.2742627	NA
ST140429task0001_V1_cell22_spiketimes.csv	Loc1Null	Loc2Pref	0	230	5.74614934615138	0.447	0.1377	0.1377	4.34117647058824	5.29411764705882	5.18133333333333	0.998452919674154	0.000159329263219474	1.42004510823473e-05	0.00137355061154426	mixture	0.998452919674154	18	18	11	5.833333	10	13.63636	25.32353	52.94118	70.65455	500	0	0	0	0	0	0	0	0	NA	NA	NA	NA	0.350505	0.001026814	0.6482723	0.0001959025	0.64827228190851	out_prml	4.734177e-09	6.104541e-12	NA
ST140429task0001_V1_cell23_spiketimes.csv	Loc1Null	Loc2Pref	0	230	112.46016943945	0.5576	0.9323	0.5576	1.98142414860681	1.30176258228923	0.598373983739837	0.139050743509545	0.0942495648588909	0.353333018225123	0.413366673406441	single	0.413366673406441	18	18	11	8.444444	30.77778	33.54545	16.73203	40.06536	20.07273	500	0	0	0	0	0	0	0	0	NA	NA	NA	NA	0.2302598	0.005409663	0.07935883	0.6849717	0.684971746708205	sing_prml	0.009219857	0.1797725	NA
ST140429task0001_V1_cell23_spiketimes.csv	Loc1Pref	Loc2Null	0	230	161.111210413631	0.4321	0.8359	0.4321	0.890756302521008	1.26260602417685	1.54516971279373	0.0597208262033	0.0289248963646102	0.667406404414796	0.243947873017294	outside	0.667406404414796	18	22	21	7	32.40909	36.47619	6.235294	40.91991	56.3619	500	0	0	0	0	0	0	0	0	NA	NA	NA	NA	0.09953975	0.0005781984	0.4929084	0.4069736	0.492908438754252	out_prml	0.5851925	0.1874985	NA
ST140429task0001_V1_cell25_spiketimes.csv	Loc1Null	Loc2Pref	0	230	214.96689198814	0.7418	0.9226	0.7418	1.46836847946726	0.868983957219251	0.426086956521739	0.1559459344541	0.118176671747559	0.262271648203567	0.463605745594774	single	0.463605745594774	18	18	11	8.833333	44	46	12.97059	38.23529	19.6	500	0	0	0	0	0	0	0	0	NA	NA	NA	NA	0.238554	0.005097394	0.04674185	0.7096068	0.709606761763476	sing_prml	0.09555745	0.6118479	NA
ST140429task0001_V1_cell26_spiketimes.csv	Loc1Null	Loc2Pref	0	230	13.3536234308912	0.5973	0.5547	0.5547	1.37711522965351	1.46836847946726	0.727272727272727	0.212813899231697	0.130147508658016	0.00841391734731056	0.648624674762976	single	0.648624674762976	18	18	11	4.055556	8.833333	11	5.584967	12.97059	8	500	0	0	0	0	0	0	0	0	NA	NA	NA	NA	0.1829616	0.01662451	0.2059436	0.5944703	0.594470252474305	sing_prml	0.1363437	0.09555745	NA
ST140429task0001_V1_cell26_spiketimes.csv	Loc1Pref	Loc2Null	0	230	11.0862873383583	0.6724	0.3572	0.3572	1.25	1.49702380952381	1.43938053097345	0.255672165861911	0.0752022118227339	0.00498192132615676	0.664143700989199	single	0.664143700989199	18	22	21	4.444444	8.727273	10.7619	5.555556	13.06494	15.49048	500	0	0	0	0	0	0	0	0	NA	NA	NA	NA	0.107771	0.005846774	0.3758914	0.5104908	0.510490840770607	sing_prml	0.2153069	0.06667872	NA
ST140429task0001_V1_cell27_spiketimes.csv	Loc1Null	Loc2Pref	0	230	192.688393571966	0.7448	0.5778	0.5778	1.12941176470588	1.22216820612543	0.459688195991091	0.165589978645853	0.152066392893027	0.190067472083134	0.492276156377986	single	0.492276156377986	18	18	11	8.333333	40.33333	40.81818	9.411765	49.29412	18.76364	500	0	0	0	0	0	0	0	0	NA	NA	NA	NA	0.2457988	0.01126804	0.01174788	0.7311853	0.731185299406748	sing_prml	0.3171739	0.2364308	NA
ST140429task0001_V1_cell28_spiketimes.csv	Loc1Null	Loc2Pref	0	230	78.6858510335215	0.5608	0.9446	0.5608	0.561764705882353	1.12986559609007	0.613888888888889	0.179855202263443	0.145303480448375	0.141559441167757	0.533281876120425	single	0.533281876120425	18	18	11	4.444444	18.72222	19.63636	2.496732	21.15359	12.05455	500	0	0	0	0	0	0	0	0	NA	NA	NA	NA	0.2401495	0.01668651	0.02812135	0.7150426	0.715042635655995	sing_prml	0.9214135	0.3167406	NA
ST140429task0001_V1_cell28_spiketimes.csv	Loc1Pref	Loc2Null	0	230	56.2299873959888	0.2957	0.5809	0.2957	2.47058823529412	1.35925925925926	1.69444444444444	0.0290581001146676	0.0118201770840638	0.845383284287798	0.11373843851347	outside	0.845383284287798	18	22	21	5	16.36364	20.57143	12.35294	22.24242	34.85714	500	0	0	0	0	0	0	0	0	NA	NA	NA	NA	0.005954465	3.598744e-05	0.9683685	0.025641	0.96836854786545	out_prml	0.0006706826	0.125375	NA
ST140429task0001_V1_cell29_spiketimes.csv	Loc1Pref	Loc2Null	0	230	211.869169584663	0.3197	0.1432	0.1432	0.589603283173735	0.399817434961205	0.443774781919112	0.107844393024868	0.0725053417992412	0.379057881245369	0.440592383930521	single	0.440592383930521	18	22	21	16.72222	56.90909	60.04762	9.859477	22.75325	26.64762	500	0	0	0	0	0	0	0	0	NA	NA	NA	NA	0.1857596	0.0006296812	0.05446396	0.7591467	0.759146716883584	sing_prml	0.9026322	0.9932228	NA
ST140429task0001_V1_cell3_spiketimes.csv	Loc1Null	Loc2Pref	0	230	80.6266584978509	0.2846	0.774	0.2846	2.05853866970517	1.18099547511312	1.20071684587814	0.181797505390349	0.104672903678707	0.174394945606192	0.539134645324751	single	0.539134645324751	18	18	11	22.94444	6.5	25.36364	47.23203	7.676471	30.45455	500	0	0	0	0	0	0	0	0	NA	NA	NA	NA	0.2327145	0.01096698	0.06275804	0.6935605	0.69356045047523	sing_prml	0.006230314	0.2703137	NA
ST140429task0001_V1_cell3_spiketimes.csv	Loc1Pref	Loc2Null	0	230	73.7613853194171	0.1379	0.8213	0.1379	2.18527211383306	0.981070689145223	2.20434782608696	0.169370602001082	0.118853438267584	0.0122473326126686	0.699528627118665	single	0.699528627118665	18	22	21	22.27778	7.318182	23	48.68301	7.179654	50.7	500	0	0	0	0	0	0	0	0	NA	NA	NA	NA	0.1519731	0.04986033	0.08263317	0.7155334	0.715533379242354	sing_prml	0.003211523	0.4834383	NA
ST140429task0001_V1_cell30_spiketimes.csv	Loc1Pref	Loc2Null	0	230	32.9883241906254	0.8636	0.7524	0.7524	0.712941176470588	1.69829012686156	1.32906574394464	0.166165263468514	0.0908636115571929	0.0367112544571158	0.706259870517177	single	0.706259870517177	18	22	21	4.166667	11.77273	13.7619	2.970588	19.99351	18.29048	500	0	0	0	0	0	0	0	0	NA	NA	NA	NA	0.1468927	0.004714864	0.1518661	0.6965264	0.696526364123928	sing_prml	0.7928169	0.02384182	NA
ST140429task0001_V1_cell31_spiketimes.csv	Loc1Null	Loc2Pref	0	230	422.482076297442	0.3783	0.116	0.116	1.77367896311067	0.312020460358056	0.281462799495586	0.148755829832579	0.109769520243362	0.29924409326508	0.442230556658978	single	0.442230556658978	18	18	11	9.833333	69	72.09091	17.44118	21.52941	20.29091	500	0	0	0	0	0	0	0	0	NA	NA	NA	NA	0.2170037	0.002537128	0.1350059	0.6454532	0.64545324331984	sing_prml	0.02526572	0.9967717	NA
ST140429task0001_V1_cell32_spiketimes.csv	Loc1Null	Loc2Pref	0	230	83.552040366041	0.9678	0.1666	0.1666	1.56702025072324	1.70816676185037	0.617441860465116	0.162567847893762	0.320519123173345	0.033765054051032	0.483147974881862	single	0.483147974881862	18	18	11	3.388889	17.16667	15.63636	5.310458	29.32353	9.654545	500	0	0	0	0	0	0	0	0	NA	NA	NA	NA	0.2228324	0.1111857	0.001873638	0.6641083	0.664108257610612	sing_prml	0.06357356	0.0341697	NA
ST140429task0001_V1_cell32_spiketimes.csv	Loc1Pref	Loc2Null	0	230	77.1870499174053	0.3989	0.2158	0.2158	1.39282153539382	1.97695852534562	1.06212534059946	0.135281202843168	0.0797248779056789	0.234554074789637	0.550439844461516	single	0.550439844461516	18	22	21	3.277778	15.5	17.47619	4.565359	30.64286	18.5619	500	0	0	0	0	0	0	0	0	NA	NA	NA	NA	0.1844284	0.002686417	0.04127486	0.7716103	0.771610311375572	sing_prml	0.1284524	0.004837623	NA
ST140429task0001_V1_cell33_spiketimes.csv	Loc1Null	Loc2Pref	0	230	254.135222101886	0.2327	0.382	0.2327	1.94693541752365	0.380523501266535	0.340225563909774	0.15668789452187	0.118718933821894	0.258781681147936	0.4658114905083	single	0.4658114905083	18	18	11	7.944444	46.44444	48.36364	15.46732	17.6732	16.45455	500	0	0	0	0	0	0	0	0	NA	NA	NA	NA	0.2322263	0.004866822	0.07208414	0.6908228	0.690822754212249	sing_prml	0.01095389	0.9894401	NA
ST140429task0001_V1_cell34_spiketimes.csv	Loc1Pref	Loc2Null	0	230	129.908914653488	0.6135	0.3594	0.3594	1.59489456159822	0.718518518518518	1.9	0.153970025662253	0.125761933983262	0.092118841698528	0.628149198655956	single	0.628149198655956	18	22	21	26.5	6.136364	26.85714	42.26471	4.409091	51.02857	500	0	0	0	0	0	0	0	0	NA	NA	NA	NA	0.1861496	0.02824093	0.02419916	0.7614103	0.761410298133158	sing_prml	0.05642828	0.8184653	NA
ST140429task0001_V1_cell35_spiketimes.csv	Loc1Null	Loc2Pref	0	230	49.347096835065	0.683	0.7196	0.683	0.97677354203484	1.94117647058824	0.768235294117647	0.161660365873156	0.093853662405692	0.267830097251574	0.476655874469578	single	0.476655874469578	18	18	11	12.94444	3.333333	15.45455	12.64379	6.470588	11.87273	500	0	0	0	0	0	0	0	0	NA	NA	NA	NA	0.1965325	0.00739809	0.2059747	0.5900947	0.590094705971834	sing_prml	0.4814121	0.01127161	NA
ST140429task0001_V1_cell35_spiketimes.csv	Loc1Pref	Loc2Null	0	230	53.7257120688524	0.1681	0.8223	0.1681	1.54932126696833	1.31914893617021	1.73488372093023	0.104827636703762	0.510156229224485	0.000152602295373662	0.384863531776379	intermediate	0.510156229224485	18	22	21	14.44444	4.272727	12.28571	22.37908	5.636364	21.31429	500	0	0	0	0	0	0	0	0	NA	NA	NA	NA	0.07217347	0.8205891	0.0001149159	0.1071225	0.820589081897272	int_prml	0.06851093	0.1488033	NA
ST140429task0001_V1_cell37_spiketimes.csv	Loc1Pref	Loc2Null	0	230	100.055673405216	0.1442	0.5328	0.1442	0.945861530452889	0.671216257203518	1.92012578616352	0.108163362652023	0.378792189870135	0.00410400373166184	0.50894044374618	single	0.50894044374618	18	22	21	25.11111	7.136364	22.71429	23.75163	4.790043	43.61429	500	0	0	0	0	0	0	0	0	NA	NA	NA	NA	0.06290951	0.8082192	0.000237247	0.1286341	0.808219155237192	int_prml	0.5181959	0.8654605	NA
ST140429task0001_V1_cell38_spiketimes.csv	Loc1Pref	Loc2Null	0	230	55.3600539617397	0.1677	0.8971	0.1677	0.886826213375084	1.11854103343465	1.6097972972973	0.170326514560129	0.192397465313879	0.00241651730057688	0.634859502825415	single	0.634859502825415	18	22	21	14.61111	4.272727	14.09524	12.95752	4.779221	22.69048	500	0	0	0	0	0	0	0	0	NA	NA	NA	NA	0.2086767	0.1123891	0.004904637	0.6740295	0.674029491159083	sing_prml	0.5900041	0.3184517	NA
ST140429task0001_V1_cell4_spiketimes.csv	Loc1Null	Loc2Pref	0	230	23.6597775768666	0.5182	0.7983	0.5182	1.3541730828457	1.1450443190975	1.93478260869565	0.226363135143622	0.113004169138066	0.00819543580365874	0.652437259914653	single	0.652437259914653	18	18	11	10.61111	4.055556	12.54545	14.36928	4.643791	24.27273	500	0	0	0	0	0	0	0	0	NA	NA	NA	NA	0.2270043	0.03238581	0.1959645	0.5446454	0.544645435338267	sing_prml	0.1485701	0.3024622	NA
ST140429task0001_V1_cell4_spiketimes.csv	Loc1Pref	Loc2Null	0	230	47.7059965262332	0.3353	0.3537	0.3353	2.55614973262032	0.984962406015038	3.00944206008584	0.215002673295445	0.227024396648159	0.000163512416434398	0.557809417639962	single	0.557809417639962	18	22	21	12.22222	3.454545	11.09524	31.24183	3.402597	33.39048	500	0	0	0	0	0	0	0	0	NA	NA	NA	NA	0.04739854	0.8769921	0.005764761	0.06984461	0.876992094807114	int_prml	0.0004119672	0.4783687	NA
ST140429task0001_V1_cell40_spiketimes.csv	Loc1Null	Loc2Pref	0	230	58.8141180321162	0.6358	0.7648	0.6358	1.57156338471217	0.80672268907563	1.40506329113924	0.216794146988944	0.1418614105841	0.0199380323424758	0.62140641008448	single	0.62140641008448	18	18	11	20.77778	7	21.54545	32.65359	5.647059	30.27273	500	0	0	0	0	0	0	0	0	NA	NA	NA	NA	0.2258067	0.04592544	0.02646604	0.7018018	0.701801770634569	sing_prml	0.06235749	0.6872132	NA
ST140429task0001_V1_cell40_spiketimes.csv	Loc1Pref	Loc2Null	0	230	75.410618357068	0.6245	0.4085	0.4085	0.74331550802139	1.81567865241335	2.59667519181586	0.339959586029749	0.359940205010044	0.000247995219966709	0.299852213740241	intermediate	0.359940205010044	18	22	21	21.38889	6.681818	18.61905	15.89869	12.13203	48.34762	500	0	0	0	0	0	0	0	0	NA	NA	NA	NA	0.01594785	0.9782531	1.609202e-05	0.005783005	0.978253056830235	int_prml	0.7601684	0.01244638	NA
ST140429task0001_V1_cell41_spiketimes.csv	Loc1Null	Loc2Pref	0	230	6.30905980119356	0.759	0.8577	0.759	1.31969309462916	1.0122230710466	1.63055555555556	0.375259498427091	0.312391319511876	0.00440928617605857	0.307939895884975	mixture	0.375259498427091	18	18	11	7.666667	4.277778	6.545455	10.11765	4.330065	10.67273	500	0	0	0	0	0	0	0	0	NA	NA	NA	NA	0.4243966	0.447267	0.001009435	0.1273269	0.447267031617813	int_prml	0.1685712	0.4403763	NA
ST140429task0001_V1_cell41_spiketimes.csv	Loc1Pref	Loc2Null	0	230	4.88392043755776	0.5849	0.1279	0.1279	0.674849467345993	1.0573476702509	0.7	0.0616584690904346	0.267453421949739	7.33087147892319e-05	0.670814800245037	single	0.670814800245037	18	22	21	7.055556	4.227273	7	4.761438	4.469697	4.9	500	0	0	0	0	0	0	0	0	NA	NA	NA	NA	0.1750672	0.2124518	0.003087959	0.609393	0.609392976900832	sing_prml	0.8309776	0.3878199	NA
ST140429task0001_V1_cell42_spiketimes.csv	Loc1Pref	Loc2Null	0	230	14.7661929368322	0.6898	0.9568	0.6898	0.654719562243502	1.00068516615279	1.15	0.0935152292027065	0.20099887097379	0.000154859805485362	0.705331040018018	single	0.705331040018018	18	22	21	11.94444	6.318182	11.90476	7.820261	6.322511	13.69048	500	0	0	0	0	0	0	0	0	NA	NA	NA	NA	0.2154476	0.1156914	0.004197181	0.6646638	0.664663839135247	sing_prml	0.8497143	0.4580658	NA
ST140429task0001_V1_cell47_spiketimes.csv	Loc1Null	Loc2Pref	0	230	11.5926802254818	0.4908	0.7474	0.4908	0.571934798015592	0.911764705882353	0.907692307692308	0.255871428626231	0.261392896972135	0.000107177570830904	0.482628496830803	single	0.482628496830803	18	18	11	13.83333	8	13	7.911765	7.294118	11.8	500	0	0	0	0	0	0	0	0	NA	NA	NA	NA	0.2728237	0.310859	0.006372953	0.4099443	0.409944336412831	sing_prml	0.9148268	0.5595147	NA
ST140429task0001_V1_cell47_spiketimes.csv	Loc1Pref	Loc2Null	0	230	20.5107280276021	0.4824	0.2952	0.2952	1.57993079584775	0.831361844100698	1.65573122529644	0.730450353645996	0.168241900217664	3.798616338639e-06	0.101303947520001	mixture	0.730450353645996	18	22	21	14.16667	7.136364	12.04762	22.38235	5.9329	19.94762	500	0	0	0	0	0	0	0	0	NA	NA	NA	NA	0.5620848	0.4164899	1.448468e-05	0.02141078	0.562084846162462	mix_prml	0.06017101	0.6829602	NA
ST140429task0001_V1_cell48_spiketimes.csv	Loc1Null	Loc2Pref	0	230	3.29573800752857	0.8459	0.4396	0.4396	1.16470588235294	0.808100289296046	0.754838709677419	0.327140782592575	0.380309031694866	0.0257651301663064	0.266785055546252	intermediate	0.380309031694866	18	18	11	4.166667	6.777778	5.636364	4.852941	5.477124	4.254545	500	0	0	0	0	0	0	0	0	NA	NA	NA	NA	0.3020042	0.4917271	0.001623226	0.2046454	0.491727103978935	int_prml	0.2845866	0.685574	NA
ST140429task0001_V1_cell5_spiketimes.csv	Loc1Null	Loc2Pref	0	230	14.7369446887566	0.3215	0.9689	0.3215	1.02673796791444	0.678701825557809	0.422068965517241	0.162307551838672	0.377007766621431	8.54830281039692e-05	0.460599198511793	single	0.460599198511793	18	18	11	14.66667	8.055556	13.18182	15.05882	5.46732	5.563636	500	0	0	0	0	0	0	0	0	NA	NA	NA	NA	0.1704113	0.3854531	0.002276037	0.4418596	0.441859580721871	sing_prml	0.4240049	0.8272741	NA
ST140429task0001_V1_cell5_spiketimes.csv	Loc1Pref	Loc2Null	0	230	7.4174731873742	0.3302	0.4113	0.3302	1.14705882352941	0.870855148342059	1.71433566433566	0.32583456539277	0.14406148760491	6.03877726958338e-05	0.530043559229624	single	0.530043559229624	18	22	21	13.33333	8.681818	13.61905	15.29412	7.560606	23.34762	500	0	0	0	0	0	0	0	0	NA	NA	NA	NA	0.5132179	0.1449152	0.00658705	0.3352799	0.513217878692197	mix_prml	0.3005983	0.6307157	NA
ST140429task0001_V1_cell55_spiketimes.csv	Loc1Null	Loc2Pref	0	230	10.2413666462745	0.602	0.6988	0.602	1.15722924683892	1.65339366515837	1.82434782608696	0.383185196445182	0.179504819132649	5.37244896520644e-05	0.437256259932516	single	0.437256259932516	18	18	11	5.944444	10.83333	10.45455	6.879085	17.91176	19.07273	500	0	0	0	0	0	0	0	0	NA	NA	NA	NA	0.4229185	0.2728347	0.005245982	0.2990009	0.422918489131928	mix_prml	0.291301	0.04369549	NA
ST140429task0001_V1_cell55_spiketimes.csv	Loc1Pref	Loc2Null	0	230	17.3013561242706	0.1116	0.4375	0.1116	1.32281205164993	1.15238095238095	1.9125	0.63433989900535	0.0414473553899449	0.000849009875534448	0.323363735729171	mixture	0.63433989900535	18	22	21	4.555556	10	11.42857	6.026144	11.52381	21.85714	500	0	0	0	0	0	0	0	0	NA	NA	NA	NA	0.683263	0.02165287	0.05380689	0.2412772	0.683263015293825	mix_prml	0.1666795	0.2834692	NA
ST140429task0001_V1_cell56_spiketimes.csv	Loc1Null	Loc2Pref	0	230	3.46016128926574	0.2329	0.3411	0.2329	0.404512489927478	0.755656108597285	0.853225806451613	0.244647210663238	0.271511226113416	0.00330214547318028	0.480539417750165	single	0.480539417750165	18	18	11	8.111111	11.55556	11.27273	3.281046	8.732026	9.618182	500	0	0	0	0	0	0	0	0	NA	NA	NA	NA	0.2824411	0.3440232	0.006448313	0.3670873	0.36708733944161	sing_prml	0.9850899	0.7464226	NA
ST140429task0001_V1_cell56_spiketimes.csv	Loc1Pref	Loc2Null	0	230	3.20879666499481	0.2326	0.9608	0.2326	0.352941176470588	0.754936120789779	1.05862068965517	0.105307362780066	0.151587458042663	0.000210247997825947	0.742894931179445	single	0.742894931179445	18	22	21	8	11.18182	12.42857	2.823529	8.441558	13.15714	500	0	0	0	0	0	0	0	0	NA	NA	NA	NA	0.1804545	0.06574517	0.03104487	0.7227554	0.722755412513246	sing_prml	0.9931857	0.7778163	NA
ST140429task0001_V1_cell57_spiketimes.csv	Loc1Null	Loc2Pref	0	230	17.2142094329969	0.465	0.3302	0.3302	1.37350085665334	1.56862745098039	0.632558139534884	0.213600361339059	0.220757558711738	0.000221550694973706	0.56542052925423	single	0.56542052925423	18	18	11	5.722222	12	11.72727	7.859477	18.82353	7.418182	500	0	0	0	0	0	0	0	0	NA	NA	NA	NA	0.2504003	0.1477612	0.003925848	0.5979126	0.597912639695485	sing_prml	0.1382141	0.06314101	NA
ST140429task0001_V1_cell58_spiketimes.csv	Loc1Null	Loc2Pref	0	230	10.4426585806012	0.1549	0.1715	0.1549	0.490909090909091	1.70718471890601	0.407462686567164	0.195832315018392	0.615790321648046	0.0151912821737771	0.173186081159785	intermediate	0.615790321648046	18	18	11	9.166667	15.05556	12.18182	4.5	25.70261	4.963636	500	0	0	0	0	0	0	0	0	NA	NA	NA	NA	0.1526655	0.7220474	0.0001910609	0.125096	0.722047430066324	int_prml	0.9585916	0.03432251	NA
ST140429task0001_V1_cell58_spiketimes.csv	Loc1Pref	Loc2Null	0	230	7.82472727188534	0.5668	0.1252	0.1252	0.624434389140272	2.04409171075838	1.71677852348993	0.280844557603058	0.12901057559533	0.00012499617655892	0.590019870625053	single	0.590019870625053	18	22	21	8.666667	13.5	14.19048	5.411765	27.59524	24.3619	500	0	0	0	0	0	0	0	0	NA	NA	NA	NA	0.4912046	0.09164263	0.01140133	0.4057514	0.491204626522665	mix_prml	0.8758456	0.003212552	NA
ST140429task0001_V1_cell59_spiketimes.csv	Loc1Null	Loc2Pref	0	230	5.25897921655831	0.3205	0.569	0.3205	0.462792345854004	1.95619524405507	1.88275862068966	0.355276441751933	0.181506541730404	0.000317846439549634	0.462899170078114	single	0.462899170078114	18	18	11	4.611111	7.833333	7.909091	2.133987	15.32353	14.89091	500	0	0	0	0	0	0	0	0	NA	NA	NA	NA	0.3592422	0.2713934	0.01317231	0.3561921	0.359242169345715	mix_prml	0.9692989	0.01046053	NA
ST140429task0001_V1_cell59_spiketimes.csv	Loc1Pref	Loc2Null	0	230	4.58977561786324	0.6724	0.6862	0.6724	1.11764705882353	1.11120970127181	1.36	0.0677866531718927	0.126476430543989	0.000369773145770788	0.805367143138348	single	0.805367143138348	18	22	21	4.444444	7.318182	8.571429	4.96732	8.132035	11.65714	500	0	0	0	0	0	0	0	0	NA	NA	NA	NA	0.176569	0.03920162	0.08832092	0.6959085	0.69590847270512	sing_prml	0.3285322	0.3263594	NA
ST140429task0001_V1_cell6_spiketimes.csv	Loc1Null	Loc2Pref	0	230	61.6454770245089	0.4216	0.3651	0.3651	1.47431124348474	0.941176470588235	1.12883435582822	0.168032212981258	0.0894267467740564	0.241683652977969	0.500857387266717	single	0.500857387266717	18	18	11	26.33333	10.11111	29.63636	38.82353	9.51634	33.45455	500	0	0	0	0	0	0	0	0	NA	NA	NA	NA	0.2031508	0.007119952	0.1842675	0.6054618	0.605461769297124	sing_prml	0.0933019	0.5238349	NA
ST140429task0001_V1_cell6_spiketimes.csv	Loc1Pref	Loc2Null	0	230	51.4476731378435	0.4265	0.6223	0.4265	1.43767996709173	0.502222222222222	2.82912423625255	0.386811229971374	0.113847835084718	0.000699471049810463	0.498641463894098	single	0.498641463894098	18	22	21	23.83333	10.22727	23.38095	34.26471	5.136364	66.14762	500	0	0	0	0	0	0	0	0	NA	NA	NA	NA	0.3146818	0.3818719	0.0677422	0.2357041	0.381871860564639	int_prml	0.1079504	0.9709045	NA
ST140429task0001_V1_cell60_spiketimes.csv	Loc1Pref	Loc2Null	0	230	23.2255985917756	0.5821	0.5288	0.5288	0.998410174880763	1.67973029919933	1.07294117647059	0.171460456184716	0.0916599659952701	0.0178728901806621	0.719006687639352	single	0.719006687639352	18	22	21	4.111111	10.27273	12.14286	4.104575	17.25541	13.02857	500	0	0	0	0	0	0	0	0	NA	NA	NA	NA	0.1874583	0.006610142	0.06756726	0.7383643	0.738364318652757	sing_prml	0.4561987	0.02633823	NA
ST140429task0001_V1_cell61_spiketimes.csv	Loc1Null	Loc2Pref	0	230	29.6933747883011	0.5469	0.6309	0.5469	1.69092145528732	1.73912335017109	2.28309178743961	0.350760490671458	0.191984928044215	0.000171154842588091	0.457083426441739	single	0.457083426441739	18	18	11	9.611111	20.05556	18.81818	16.25163	34.87908	42.96364	500	0	0	0	0	0	0	0	0	NA	NA	NA	NA	0.3574882	0.357981	0.004513699	0.2800171	0.3579809894071	int_prml	0.03694452	0.02965746	NA
ST140429task0001_V1_cell62_spiketimes.csv	Loc1Pref	Loc2Null	0	230	46.1380764105314	0.2545	0.7155	0.2545	2.04201680672269	0.920854768500198	1.19615384615385	0.185363385006939	0.118183273741727	0.011598193840451	0.684855147410883	single	0.684855147410883	18	22	21	5.833333	16.40909	17.33333	11.91176	15.11039	20.73333	500	0	0	0	0	0	0	0	0	NA	NA	NA	NA	0.1719619	0.01099319	0.0194778	0.7975671	0.797567149253988	sing_prml	0.006781149	0.5634707	NA
ST140429task0001_V1_cell63_spiketimes.csv	Loc1Null	Loc2Pref	0	230	65.5733447171692	0.7714	0.3015	0.3015	1.54443053817272	1.18296751536435	2.36492890995261	0.204201503540587	0.132821860451752	0.0107683253905017	0.652208310617159	single	0.652208310617159	18	18	11	5.222222	18.61111	19.18182	8.065359	22.01634	45.36364	500	0	0	0	0	0	0	0	0	NA	NA	NA	NA	0.207275	0.09519101	0.04025126	0.6572827	0.657282743199435	sing_prml	0.06993281	0.2686191	NA
ST140429task0001_V1_cell63_spiketimes.csv	Loc1Pref	Loc2Null	0	230	57.9941402995063	0.6143	0.8794	0.6143	0.686687306501548	1.00280112044818	2.04224343675418	0.155246980938008	0.0439266896742549	0.23939945062732	0.561426878760418	single	0.561426878760418	18	22	21	5.277778	17	19.95238	3.624183	17.04762	40.74762	500	0	0	0	0	0	0	0	0	NA	NA	NA	NA	0.03169912	0.0007148696	0.8321388	0.1354473	0.83213875185899	out_prml	0.8194815	0.4553568	NA
ST140429task0001_V1_cell64_spiketimes.csv	Loc1Null	Loc2Pref	0	230	24.6962019006084	0.455	0.6739	0.455	1	0.776045357902197	0.392941176470588	0.210891592004555	0.14756000818539	0.0127911148787844	0.628757284931271	single	0.628757284931271	18	18	11	6.055556	13.83333	15.45455	6.055556	10.73529	6.072727	500	0	0	0	0	0	0	0	0	NA	NA	NA	NA	0.2231324	0.01996312	0.0663069	0.6905976	0.690597607901787	sing_prml	0.4543661	0.7231886	NA
ST140429task0001_V1_cell64_spiketimes.csv	Loc1Pref	Loc2Null	0	230	42.8799483879382	0.7837	0.2311	0.2311	1.4172366621067	0.447496947496948	0.804191616766467	0.161279413358016	0.102978595521103	0.0564749409005825	0.679267050220299	single	0.679267050220299	18	22	21	4.777778	14.18182	15.90476	6.771242	6.34632	12.79048	500	0	0	0	0	0	0	0	0	NA	NA	NA	NA	0.1666882	0.003347573	0.06391556	0.7660486	0.766048636797589	sing_prml	0.1169294	0.9857264	NA
ST140429task0001_V1_cell65_spiketimes.csv	Loc1Null	Loc2Pref	0	230	31.8312931209168	0.1795	0.118	0.118	1.60801665799063	1.28903935674989	1.74615384615385	0.172102325537939	0.271615889644772	0.000252650888669053	0.55602913392862	single	0.55602913392862	18	18	11	6.277778	15.44444	14.18182	10.09477	19.9085	24.76364	500	0	0	0	0	0	0	0	0	NA	NA	NA	NA	0.2458457	0.3628659	0.004069872	0.3872185	0.38721854727736	sing_prml	0.05331664	0.188062	NA
ST140429task0001_V1_cell66_spiketimes.csv	Loc1Null	Loc2Pref	0	230	19.2484389348777	0.7793	0.4865	0.4865	1.28298887122417	0.407239819004525	0.518421052631579	0.206568690863004	0.169659641688243	0.00129911297691989	0.622472554471834	single	0.622472554471834	18	18	11	6.166667	13	13.81818	7.911765	5.294118	7.163636	500	0	0	0	0	0	0	0	0	NA	NA	NA	NA	0.2152702	0.04182936	0.03525636	0.7076441	0.707644056041876	sing_prml	0.1921047	0.9845233	NA
ST140429task0001_V1_cell66_spiketimes.csv	Loc1Pref	Loc2Null	0	230	17.3062324426156	0.2694	0.7487	0.2694	1.92797118847539	0.895199847007076	0.8275	0.196049477601058	0.16669518158589	0.000254954919576287	0.637000385893476	single	0.637000385893476	18	22	21	5.444444	11.31818	11.42857	10.49673	10.13203	9.457143	500	0	0	0	0	0	0	0	0	NA	NA	NA	NA	0.2014847	0.05274527	0.004803571	0.7409665	0.740966477395783	sing_prml	0.01203296	0.5980197	NA
ST140429task0001_V1_cell68_spiketimes.csv	Loc1Null	Loc2Pref	0	230	197.614167437868	0.1305	0.2375	0.1305	0.374145006839945	0.709558823529412	0.612177985948478	0.166525557960681	0.148326302739494	0.190090633341217	0.495057505958608	single	0.495057505958608	18	18	11	38.22222	7.111111	38.81818	14.30065	5.045752	23.76364	500	0	0	0	0	0	0	0	0	NA	NA	NA	NA	0.2402046	0.01048036	0.03469938	0.7146156	0.714615640530214	sing_prml	0.9904177	0.7963379	NA
ST140429task0001_V1_cell68_spiketimes.csv	Loc1Pref	Loc2Null	0	230	241.745280618705	0.3925	0.4906	0.3925	1.37549933422104	1.15489874110564	0.822183098591549	0.134512597928516	0.204139238099337	0.111890924770309	0.549457239201838	single	0.549457239201838	18	22	21	41.72222	7.909091	40.57143	57.38889	9.134199	33.35714	500	0	0	0	0	0	0	0	0	NA	NA	NA	NA	0.1932307	0.01535482	0.001542145	0.7898724	0.789872383032835	sing_prml	0.1371774	0.2809681	NA
ST140429task0001_V1_cell7_spiketimes.csv	Loc1Null	Loc2Pref	0	230	35.9320799547327	0.3313	0.5681	0.3313	1.60793186052702	1.74399337199669	0.588387096774194	0.201915954895455	0.135162325682392	0.0608084153718426	0.60211330405031	single	0.60211330405031	18	18	11	12.27778	3.944444	14.09091	19.74183	6.879085	8.290909	500	0	0	0	0	0	0	0	0	NA	NA	NA	NA	0.2293085	0.01371175	0.06815982	0.6888199	0.688819934272606	sing_prml	0.05333625	0.02899909	NA
ST140429task0001_V1_cell7_spiketimes.csv	Loc1Pref	Loc2Null	0	230	44.7192621040684	0.3302	0.2392	0.2392	1.18559837728195	0.646869983948636	1.63677685950413	0.732798911903234	0.0978622940560467	0.000108212787585254	0.169230581253134	mixture	0.732798911903234	18	22	21	12.88889	4.045455	11.52381	15.28105	2.616883	18.8619	500	0	0	0	0	0	0	0	0	NA	NA	NA	NA	0.6158217	0.3003973	0.0001761134	0.0836049	0.615821677324153	mix_prml	0.2663695	0.8867859	NA
ST140429task0001_V1_cell70_spiketimes.csv	Loc1Null	Loc2Pref	0	230	91.8562551661619	0.1412	0.5182	0.1412	0.573374613003096	0.809330628803245	1.35983606557377	0.190394684390858	0.130735106900521	0.11038067134274	0.568489537365881	single	0.568489537365881	18	18	11	21.11111	4.833333	22.18182	12.10458	3.911765	30.16364	500	0	0	0	0	0	0	0	0	NA	NA	NA	NA	0.2351832	0.02144395	0.03904639	0.7043265	0.704326489561074	sing_prml	0.9138687	0.6841085	NA
ST140429task0001_V1_cell70_spiketimes.csv	Loc1Pref	Loc2Null	0	230	126.113972702536	0.6239	0.966	0.6239	1.17109506988174	1.21512605042017	0.991946308724832	0.144919001655066	0.155305454466414	0.107502664791122	0.592272879087399	single	0.592272879087399	18	22	21	21.27778	3.863636	21.28571	24.9183	4.694805	21.11429	500	0	0	0	0	0	0	0	0	NA	NA	NA	NA	0.1930535	0.01215776	0.004610485	0.7901782	0.790178209291325	sing_prml	0.2789301	0.2254408	NA
ST140429task0001_V1_cell71_spiketimes.csv	Loc1Null	Loc2Pref	0	230	129.013598804451	0.5921	0.4188	0.4188	1.72111722386796	0.762071992976295	1.32965879265092	0.142701199960237	0.0708448839173126	0.363485755801031	0.422968160321419	single	0.422968160321419	18	18	11	30.88889	7.444444	34.63636	53.1634	5.673203	46.05455	500	0	0	0	0	0	0	0	0	NA	NA	NA	NA	0.2025565	0.006584035	0.1871026	0.6037569	0.603756868699943	sing_prml	0.03221135	0.7391783	NA
ST140429task0001_V1_cell71_spiketimes.csv	Loc1Pref	Loc2Null	0	230	148.256818925815	0.137	0.7167	0.137	0.960711960060777	0.732337379396203	1.09983022071307	0.121393749441679	0.322107332965903	0.0587753274165094	0.497723590175909	single	0.497723590175909	18	22	21	30.11111	6.954545	28.04762	28.9281	5.093074	30.84762	500	0	0	0	0	0	0	0	0	NA	NA	NA	NA	0.1813999	0.07574642	0.0009795753	0.7418742	0.741874152176549	sing_prml	0.5004258	0.8034612	NA
ST140429task0001_V1_cell73_spiketimes.csv	Loc1Null	Loc2Pref	0	230	119.632420558641	0.6232	0.2847	0.2847	0.75088312087237	1.06641366223909	0.847698744769875	0.176166213200384	0.146769898046773	0.153835525929348	0.523228362823495	single	0.523228362823495	18	18	11	21.27778	3.444444	21.72727	15.97712	3.673203	18.41818	500	0	0	0	0	0	0	0	0	NA	NA	NA	NA	0.2393128	0.022061	0.02606563	0.7125606	0.712560614272175	sing_prml	0.7517693	0.3807447	NA
ST140429task0001_V1_cell73_spiketimes.csv	Loc1Pref	Loc2Null	0	230	118.896802916925	0.6309	0.8212	0.6309	0.830769230769231	1.27777777777778	1.58615751789976	0.134073735517455	0.308197249781267	0.0171302369962079	0.54059877770507	single	0.54059877770507	18	22	21	21.66667	4.363636	19.95238	18	5.575758	31.64762	500	0	0	0	0	0	0	0	0	NA	NA	NA	NA	0.1495955	0.2180387	0.001521245	0.6308446	0.630844579292806	sing_prml	0.6583714	0.1764382	NA
ST140429task0001_V1_cell74_spiketimes.csv	Loc1Pref	Loc2Null	0	230	121.010048717317	0.2772	0.3298	0.2772	2.31932773109244	2.36190476190476	8.11619718309859	1	6.9981348466047e-25	1.05621733119337e-41	2.49021191662058e-33	mixture	1	18	22	21	23.33333	5	13.52381	54.11765	11.80952	109.7619	500	0	0	0	0	0	0	0	0	NA	NA	NA	NA	0.9415779	0.05842206	1.723795e-38	9.099691e-36	0.941577937984354	mix_prml	0.00155711	0.0004145649	NA
ST140429task0001_V1_cell76_spiketimes.csv	Loc1Null	Loc2Pref	0	230	88.9117625992841	0.6668	0.8015	0.6668	1.38544891640867	1.17647058823529	1.45978260869565	0.193321667363648	0.17568074504868	0.054393327326736	0.576604260260936	single	0.576604260260936	18	18	11	16.88889	3	16.72727	23.39869	3.529412	24.41818	500	0	0	0	0	0	0	0	0	NA	NA	NA	NA	0.2321854	0.0566797	0.01622919	0.6949058	0.69490575997139	sing_prml	0.132109	0.2742293	NA
ST140429task0001_V1_cell77_spiketimes.csv	Loc1Null	Loc2Pref	0	230	21.0324601072216	0.6618	0.7303	0.6618	1.16806722689076	0.576026637069922	2.73333333333333	0.364355434996322	0.109909265233213	0.000443553562538583	0.525291746207926	single	0.525291746207926	18	18	11	17.11111	8.833333	18	19.98693	5.088235	49.2	500	0	0	0	0	0	0	0	0	NA	NA	NA	NA	0.3476104	0.1104588	0.1084947	0.4334361	0.433436108100955	sing_prml	0.2816013	0.9120873	NA
ST140429task0001_V1_cell78_spiketimes.csv	Loc1Null	Loc2Pref	0	230	26.542105198156	0.6993	0.5692	0.5692	1.12740315638451	1.0122230710466	1.58970588235294	0.27190639821992	0.127304484142562	0.00230450655592038	0.598484611081598	single	0.598484611081598	18	18	11	11.38889	4.277778	12.36364	12.83987	4.330065	19.65455	500	0	0	0	0	0	0	0	0	NA	NA	NA	NA	0.2923774	0.05308114	0.04584307	0.6086984	0.608698369499841	sing_prml	0.3190958	0.4403763	NA
ST140429task0001_V1_cell79_spiketimes.csv	Loc1Null	Loc2Pref	0	230	23.8308434480511	0.7339	0.3253	0.3253	1.32369942196532	0.827324478178368	1.27450980392157	0.206965174598683	0.21211519906679	0.000337891776967486	0.580581734557559	single	0.580581734557559	18	18	11	9.611111	3.444444	9.272727	12.72222	2.849673	11.81818	500	0	0	0	0	0	0	0	0	NA	NA	NA	NA	0.234741	0.1857214	0.008630643	0.5709069	0.570906937967134	sing_prml	0.1661443	0.6625299	NA
ST140429task0001_V1_cell79_spiketimes.csv	Loc1Pref	Loc2Null	0	230	28.5259476001335	0.201	0.4461	0.201	1.10810810810811	1.00116144018583	1.97443181818182	0.919280346742735	0.0505909639155718	1.39604020892013e-06	0.0301272933014847	mixture	0.919280346742735	18	22	21	10.27778	3.727273	8.380952	11.38889	3.731602	16.54762	500	0	0	0	0	0	0	0	0	NA	NA	NA	NA	0.6067034	0.3868206	5.672385e-06	0.006470308	0.606703406158541	mix_prml	0.3379192	0.4574555	NA
ST140429task0001_V1_cell80_spiketimes.csv	Loc1Pref	Loc2Null	0	230	3.84449092615565	0.4362	0.4562	0.4362	1.02277039848197	1.29685916919959	1.62834645669291	0.463312338854305	0.269952175869028	0.00229398269603671	0.26444150258063	mixture	0.463312338854305	18	22	21	6.888889	4.272727	6.047619	7.045752	5.541126	9.847619	500	0	0	0	0	0	0	0	0	NA	NA	NA	NA	0.5409586	0.3738343	0.0002389848	0.0849682	0.540958559514868	mix_prml	0.4284528	0.16324	NA
ST140429task0001_V1_cell93_spiketimes.csv	Loc1Null	Loc2Pref	0	230	7.1375305376854	0.2444	0.7089	0.2444	0.619909502262443	0.754952758305395	0.838834951456311	0.322746925165788	0.346316139634236	0.00521855313967691	0.325718382060299	intermediate	0.346316139634236	18	18	11	6.5	10.72222	9.363636	4.029412	8.094771	7.854545	500	0	0	0	0	0	0	0	0	NA	NA	NA	NA	0.2683367	0.5090463	0.001515115	0.2211019	0.509046255811034	int_prml	0.8795273	0.7472128	NA
ST140429task0001_V1_cell93_spiketimes.csv	Loc1Pref	Loc2Null	0	230	5.9099559141063	0.7703	0.6191	0.6191	0.891640866873065	1.18961430726137	1.19701492537313	0.206003359568734	0.263052632545493	0.000256791972757551	0.530687215913016	single	0.530687215913016	18	22	21	6.333333	10.04545	9.571429	5.647059	11.95022	11.45714	500	0	0	0	0	0	0	0	0	NA	NA	NA	NA	0.3503224	0.3086651	0.0009777603	0.3400348	0.35032238493528	mix_prml	0.5841097	0.2479488	NA
ST140429task0001_V1_cell94_spiketimes.csv	Loc1Pref	Loc2Null	0	230	7.40470279200504	0.9695	0.7617	0.7617	0.955582232893157	1.13165266106443	0.754237288135593	0.110957381025719	0.374440478130739	0.00057913507046751	0.514023005773075	single	0.514023005773075	18	22	21	5.444444	9.272727	8.428571	5.202614	10.49351	6.357143	500	0	0	0	0	0	0	0	0	NA	NA	NA	NA	0.2324942	0.3965928	0.0003290156	0.370584	0.396592778605485	int_prml	0.506545	0.3045983	NA
ST140429task0001_V1_cell95_spiketimes.csv	Loc1Null	Loc2Pref	0	230	40.2256924045682	0.1731	0.6482	0.1731	0.82951146560319	1.58178368121442	1.42179487179487	0.134134691521507	0.580940769727097	5.43506712257735e-05	0.284870188080171	intermediate	0.580940769727097	18	18	11	6.555556	17.22222	14.18182	5.437908	27.24183	20.16364	500	0	0	0	0	0	0	0	0	NA	NA	NA	NA	0.08735316	0.7827483	0.0002181186	0.1296804	0.782748345134746	int_prml	0.6598907	0.05969604	NA
ST140429task0001_V1_cell96_spiketimes.csv	Loc1Null	Loc2Pref	0	230	26.619358876343	0.17	0.93	0.17	2.27609108159393	1.24332728686188	1.52401433691756	0.492198786663711	0.110521127443142	0.000916502932804511	0.396363582960342	mixture	0.492198786663711	18	18	11	13.77778	25.22222	25.36364	31.35948	31.35948	38.65455	500	0	0	0	0	0	0	0	0	NA	NA	NA	NA	0.5841657	0.09218204	0.007620284	0.316032	0.584165661556622	mix_prml	0.001971405	0.2202412	NA
ST140429task0001_V1_cell96_spiketimes.csv	Loc1Pref	Loc2Null	0	230	13.1982678115105	0.1668	0.8536	0.1668	0.829392850387744	1.18218726211621	1.16484848484848	0.238806556725709	0.372043859384049	3.33038725196951e-05	0.389116280017722	single	0.389116280017722	18	22	21	17.27778	25.59091	23.57143	14.33007	30.25325	27.45714	500	0	0	0	0	0	0	0	0	NA	NA	NA	NA	0.3578341	0.4526856	0.0001664572	0.1893138	0.45268564451818	int_prml	0.6600339	0.2547818	NA
ST140429task0001_V1_cell97_spiketimes.csv	Loc1Null	Loc2Pref	0	230	201.122549163199	0.7142	0.1218	0.1218	1.49830612873422	0.38437522174129	0.434799235181644	0.160532009685833	0.132205704981216	0.230022771148672	0.477239514184279	single	0.477239514184279	18	18	11	10.61111	46.05556	47.54545	15.89869	17.70261	20.67273	500	0	0	0	0	0	0	0	0	NA	NA	NA	NA	0.2337657	0.006516871	0.06441702	0.6953004	0.695300361163023	sing_prml	0.08464866	0.9888149	NA
ST140429task0001_V1_cell98_spiketimes.csv	Loc1Null	Loc2Pref	0	230	107.915670815517	0.2352	0.5968	0.2352	0.937716262975778	1.01011029411765	0.498305084745763	0.164142199841501	0.277062659035699	0.0705251892207567	0.488269951902044	single	0.488269951902044	18	18	11	7.555556	28.44444	26.81818	7.084967	28.73203	13.36364	500	0	0	0	0	0	0	0	0	NA	NA	NA	NA	0.2339799	0.06306825	0.004454444	0.6984974	0.698497378297902	sing_prml	0.5280088	0.4427816	NA
ST140429task0001_V1_cell98_spiketimes.csv	Loc1Pref	Loc2Null	0	230	114.491049849333	0.7617	0.3662	0.3662	0.865015479876161	1.35340266374749	1.1093023255814	0.150727581031604	0.112465830575061	0.122501814988519	0.614304773404816	single	0.614304773404816	18	22	21	5.277778	23.72727	24.57143	4.565359	32.11255	27.25714	500	0	0	0	0	0	0	0	0	NA	NA	NA	NA	0.1930999	0.00708519	0.008979115	0.7908358	0.79083578976929	sing_prml	0.6167019	0.1285981	NA
ST140429task0001_V1_cell99_spiketimes.csv	Loc1Pref	Loc2Null	0	230	11.1710875344574	0.3823	0.8909	0.3823	1.49695740365112	1.05094130675526	2.57980769230769	0.907803588456123	0.0272375256206778	3.40087585688364e-06	0.0649554850473418	mixture	0.907803588456123	18	22	21	9.666667	15.63636	14.85714	14.47059	16.4329	38.32857	500	0	0	0	0	0	0	0	0	NA	NA	NA	NA	0.8702001	0.1103395	0.0005654487	0.01889496	0.87020011664771	mix_prml	0.08511619	0.395499	NA
ST140430task0001_V1_cell1_spiketimes.csv	Loc1Null	Loc2Pref	0	230	96.9633265307342	0.257	0.4227	0.257	3.77453183520599	1.2189349112426	3.01710863986313	0.185581765571554	0.313060889395349	0.00538243137159242	0.495974913661504	single	0.495974913661504	11	14	8	24.27273	3.714286	20.875	91.61818	4.527473	62.98214	500	0	0	0	0	0	0	0	0	NA	NA	NA	NA	0.02126551	0.923633	0.0003191255	0.05478241	0.923632953627974	int_prml	4.202716e-05	0.2575374	NA
ST140430task0001_V1_cell1_spiketimes.csv	Loc1Pref	Loc2Null	0	230	82.6130012774023	0.3391	0.56	0.3391	1.48732718894009	1.62276785714286	2.49154871512986	0.744721637530176	0.206081630624175	0.000294978476488074	0.0489017533691608	mixture	0.744721637530176	9	15	20	24.11111	4.266667	19.15	35.86111	6.92381	47.71316	500	0	0	0	0	0	0	0	0	NA	NA	NA	NA	0.00374907	0.9961806	8.966477e-08	7.026621e-05	0.996180573999817	int_prml	0.155785	0.06500287	NA
ST140430task0001_V1_cell100_spiketimes.csv	Loc1Pref	Loc2Null	0	230	119.666065788018	0.1057	0.2049	0.1057	1.50409836065574	0.751152073732719	0.635220125786163	0.135988166498177	0.137849163293346	0.18382834612008	0.542334324088396	single	0.542334324088396	9	15	20	6.777778	39.26667	39.75	10.19444	29.49524	25.25	500	0	0	0	0	0	0	0	0	NA	NA	NA	NA	0.1971671	0.005242269	0.01012255	0.7874681	0.787468114981915	sing_prml	0.149747	0.7235594	NA
ST140430task0001_V1_cell101_spiketimes.csv	Loc1Null	Loc2Pref	0	230	35.5405388266543	0.1585	0.3411	0.1585	1.2	0.748401732315941	1.11854103343465	0.169426614569398	0.40760749040016	0.000982680079827797	0.421983214950615	single	0.421983214950615	11	14	8	11	26.64286	23.5	13.2	19.93956	26.28571	500	0	0	0	0	0	0	0	0	NA	NA	NA	NA	0.17668	0.4609523	0.004287317	0.3580804	0.460952339202823	int_prml	0.2850565	0.7159127	NA
ST140430task0001_V1_cell101_spiketimes.csv	Loc1Pref	Loc2Null	0	230	28.5814742767492	0.8808	0.9151	0.8808	2.215	0.704055535257581	0.796065115350045	0.165027597350979	0.17262471601486	0.0129491292670499	0.649398557367111	single	0.649398557367111	9	15	20	11.11111	26.06667	26.35	24.61111	18.35238	20.97632	500	0	0	0	0	0	0	0	0	NA	NA	NA	NA	0.1875211	0.0145335	0.008390754	0.7895547	0.789554691659597	sing_prml	0.0234265	0.7725779	NA
ST140430task0001_V1_cell11_spiketimes.csv	Loc1Null	Loc2Pref	0	230	20.1004431177365	0.1077	0.6446	0.1077	1.78818897637795	1.329400660689	0.704918032786885	0.212376842317444	0.23038317460026	0.00217046569023536	0.555069517392061	single	0.555069517392061	11	14	8	23.09091	11.64286	22.875	41.29091	15.47802	16.125	500	0	0	0	0	0	0	0	0	NA	NA	NA	NA	0.2384488	0.1227859	0.01611123	0.622654	0.622654035559266	sing_prml	0.05698898	0.1867222	NA
ST140430task0001_V1_cell11_spiketimes.csv	Loc1Pref	Loc2Null	0	230	10.3334670573537	0.3436	0.9284	0.3436	2.45854271356784	1.24052478134111	1.46319983224995	0.187409051240739	0.124281612159627	0.00738184134055257	0.680927495259081	single	0.680927495259081	9	15	20	22.11111	13.06667	25.1	54.36111	16.20952	36.72632	500	0	0	0	0	0	0	0	0	NA	NA	NA	NA	0.1291764	0.0131472	0.2284721	0.6292044	0.62920438281105	sing_prml	0.01166636	0.2371299	NA
ST140430task0001_V1_cell18_spiketimes.csv	Loc1Null	Loc2Pref	0	230	13.8950078498176	0.5184	0.1689	0.1689	1.90061349693252	1.16	0.764119601328904	0.150579372765099	0.718119726824016	0.0137486423080504	0.117552258102835	intermediate	0.718119726824016	11	14	8	14.81818	7.142857	10.75	28.16364	8.285714	8.214286	500	0	0	0	0	0	0	0	0	NA	NA	NA	NA	0.1406363	0.8048149	0.0001904797	0.05435837	0.804814850938159	int_prml	0.04018483	0.3023852	NA
ST140430task0001_V1_cell19_spiketimes.csv	Loc1Null	Loc2Pref	0	230	16.3354858142159	0.1727	0.8453	0.1727	1.54615384615385	0.390061266167461	0.258503401360544	0.0619339933244963	0.806419008056583	0.00370833218065286	0.127938666438268	intermediate	0.806419008056583	11	14	8	2.363636	8.071429	5.25	3.654545	3.148352	1.357143	500	0	0	0	0	0	0	0	0	NA	NA	NA	NA	0.05263471	0.8736169	0.0005690725	0.07317935	0.873616866688483	int_prml	0.116119	0.9736014	NA
ST140430task0001_V1_cell2_spiketimes.csv	Loc1Null	Loc2Pref	0	230	87.5395111946386	0.6703	0.4139	0.4139	0.989855072463768	1.76223776223776	0.308880308880309	0.174766749208749	0.208453327908237	0.171810255428914	0.4449696674541	single	0.4449696674541	11	14	8	37.63636	11	37	37.25455	19.38462	11.42857	500	0	0	0	0	0	0	0	0	NA	NA	NA	NA	0.2644119	0.0404745	0.0214555	0.673658	0.673658049476345	sing_prml	0.4494385	0.04278027	NA
ST140430task0001_V1_cell2_spiketimes.csv	Loc1Pref	Loc2Null	0	230	94.7765769304839	0.3359	0.1177	0.1177	0.513850415512465	0.633275261324042	0.985638759567585	0.0226386844592653	0.879465926405154	0.00765187484771322	0.0902435142878675	intermediate	0.879465926405154	9	15	20	40.11111	10.93333	33.35	20.61111	6.92381	32.87105	500	0	0	0	0	0	0	0	0	NA	NA	NA	NA	0.04284803	0.7853032	0.0001259059	0.1717228	0.78530323811454	int_prml	0.8469905	0.8395468	NA
ST140430task0001_V1_cell20_spiketimes.csv	Loc1Null	Loc2Pref	0	230	18.7896452996771	0.6852	0.1871	0.1871	0.914385964912281	0.469879518072289	0.431107354184277	0.220826326877182	0.201831915387848	0.00400699672594677	0.573334761009024	single	0.573334761009024	11	14	8	25.90909	41.5	42.25	23.69091	19.5	18.21429	500	0	0	0	0	0	0	0	0	NA	NA	NA	NA	0.2433915	0.06456083	0.05221016	0.6398375	0.639837476703586	sing_prml	0.5185075	0.9421173	NA
ST140430task0001_V1_cell20_spiketimes.csv	Loc1Pref	Loc2Null	0	230	12.5481573086192	0.3391	0.3272	0.3272	1.01036866359447	0.657450076804915	0.954263089630692	0.177030767705291	0.142429064212728	0.00223856548089733	0.678301602601083	single	0.678301602601083	9	15	20	24.11111	37.2	38.55	24.36111	24.45714	36.78684	500	0	0	0	0	0	0	0	0	NA	NA	NA	NA	0.1800747	0.02272086	0.01438409	0.7828203	0.782820306495795	sing_prml	0.4254096	0.8177445	NA
ST140430task0001_V1_cell24_spiketimes.csv	Loc1Null	Loc2Pref	0	230	84.8198789272773	0.1623	0.7338	0.1623	2.36129032258064	1.14985014985015	0.531353135313531	0.179749945154381	0.200964466276407	0.161627758867984	0.457657829701227	single	0.457657829701227	11	14	8	11.27273	38.5	37.875	26.61818	44.26923	20.125	500	0	0	0	0	0	0	0	0	NA	NA	NA	NA	0.266691	0.04103874	0.01272805	0.6795422	0.679542213650598	sing_prml	0.008696898	0.310607	NA
ST140430task0001_V1_cell24_spiketimes.csv	Loc1Pref	Loc2Null	0	230	75.4158039408038	0.8862	0.1938	0.1938	1.15178571428571	0.861488321564367	1.53006982506194	0.146608397803529	0.155087764298541	0.114430912081925	0.583872925816005	single	0.583872925816005	9	15	20	9.333333	35.06667	35.05	10.75	30.20952	53.62895	500	0	0	0	0	0	0	0	0	NA	NA	NA	NA	0.1929534	0.01418795	0.02239818	0.7704604	0.770460436811593	sing_prml	0.324543	0.601417	NA
ST140430task0001_V1_cell26_spiketimes.csv	Loc1Null	Loc2Pref	0	230	120.66086427522	0.5738	0.7307	0.5738	1.40204081632653	1.17827896361928	0.888128772635815	0.16027100157345	0.103139431997643	0.328527392409266	0.408062174019641	single	0.408062174019641	11	14	8	8.909091	40.92857	44.375	12.49091	48.22527	39.41071	500	0	0	0	0	0	0	0	0	NA	NA	NA	NA	0.2416726	0.007825767	0.1346032	0.6158984	0.615898403192014	sing_prml	0.1720628	0.2879458	NA
ST140430task0001_V1_cell26_spiketimes.csv	Loc1Pref	Loc2Null	0	230	120.059824081067	0.2403	0.9073	0.2403	3.31907894736842	0.724679345422379	1.24945040734514	0.125208567080341	0.284148745961019	0.0913037884035681	0.499338898555072	single	0.499338898555072	9	15	20	8.444444	43.06667	40.7	28.02778	31.20952	50.85263	500	0	0	0	0	0	0	0	0	NA	NA	NA	NA	0.1885379	0.05627827	0.002388171	0.7527957	0.752795655068239	sing_prml	0.0008443189	0.7514694	NA
ST140430task0001_V1_cell27_spiketimes.csv	Loc1Null	Loc2Pref	0	230	53.5113158434581	0.5805	0.2129	0.2129	1.78809523809524	0.762080173347779	0.803971812940423	0.170981846073826	0.118961183828049	0.27471288374694	0.435344086351186	single	0.435344086351186	11	14	8	7.636364	25.35714	27.875	13.65455	19.32418	22.41071	500	0	0	0	0	0	0	0	0	NA	NA	NA	NA	0.2392301	0.01439797	0.1365404	0.6098316	0.609831581015197	sing_prml	0.05700532	0.7015176	NA
ST140430task0001_V1_cell28_spiketimes.csv	Loc1Null	Loc2Pref	0	230	115.684805708186	0.3402	0.1073	0.1073	0.379487179487179	1.35725144420797	1.3326941514861	0.186237395751217	0.137320854346796	0.202266965839621	0.474174784062366	single	0.474174784062366	11	14	8	7.090909	36.14286	37.25	2.690909	49.05495	49.64286	500	0	0	0	0	0	0	0	0	NA	NA	NA	NA	0.2610014	0.02497511	0.0487094	0.6653141	0.665314054173925	sing_prml	0.9561265	0.1714993	NA
ST140430task0001_V1_cell28_spiketimes.csv	Loc1Pref	Loc2Null	0	230	81.2485715476964	0.8959	0.1958	0.1958	0.667857142857143	1.01857142857143	0.571698707847463	0.136195392059535	0.157759435650435	0.162910218762031	0.543134953527998	single	0.543134953527998	9	15	20	7.777778	33.33333	33.4	5.194444	33.95238	19.09474	500	0	0	0	0	0	0	0	0	NA	NA	NA	NA	0.1982536	0.006391966	0.003677043	0.7916774	0.791677440511251	sing_prml	0.7203809	0.430526	NA
ST140430task0001_V1_cell29_spiketimes.csv	Loc1Null	Loc2Pref	0	230	97.248121042253	0.1438	0.1912	0.1438	2.37692307692308	0.447963800904977	0.617496510004653	0.179971734453387	0.161526086100213	0.200280370276048	0.458221809170352	single	0.458221809170352	11	14	8	9.454545	37.64286	38.375	22.47273	16.86264	23.69643	500	0	0	0	0	0	0	0	0	NA	NA	NA	NA	0.2603039	0.02079867	0.05554348	0.6633539	0.663353942099827	sing_prml	0.008237056	0.9523402	NA
ST140430task0001_V1_cell29_spiketimes.csv	Loc1Pref	Loc2Null	0	230	92.6849617598995	0.1048	0.5228	0.1048	2.01209677419355	0.408722393066816	1.71978063828167	0.144213622612668	0.128263575303165	0.152439328422848	0.575083473661319	single	0.575083473661319	9	15	20	6.888889	34.06667	34.55	13.86111	13.92381	59.41842	500	0	0	0	0	0	0	0	0	NA	NA	NA	NA	0.1914687	0.01425997	0.02956868	0.7647027	0.764702664555556	sing_prml	0.04101574	0.9730169	NA
ST140430task0001_V1_cell3_spiketimes.csv	Loc1Null	Loc2Pref	0	230	31.1919377508039	0.2835	0.9081	0.2835	2.78992805755396	1.44844517184943	2.60714285714286	0.959399531710372	0.0376415936794725	4.24959347488004e-06	0.00295462501668106	mixture	0.959399531710372	11	14	8	12.63636	3.357143	8	35.25455	4.862637	20.85714	500	0	0	0	0	0	0	0	0	NA	NA	NA	NA	0.6400695	0.3596702	5.3026e-07	0.0002597521	0.640069489769371	mix_prml	0.001873497	0.1284764	NA
ST140430task0001_V1_cell3_spiketimes.csv	Loc1Pref	Loc2Null	0	230	31.5038535493291	0.867	0.9462	0.867	2.06762295081967	1.26190476190476	1.24342105263158	0.00796869721373991	0.923471185349523	6.41922531039888e-06	0.0685536982114264	intermediate	0.923471185349523	9	15	20	13.55556	3.6	9.6	28.02778	4.542857	11.93684	500	0	0	0	0	0	0	0	0	NA	NA	NA	NA	0.009870153	0.9744402	4.009254e-06	0.01568565	0.974440184414328	int_prml	0.03525995	0.2223867	NA
ST140430task0001_V1_cell30_spiketimes.csv	Loc1Null	Loc2Pref	0	230	123.922976043762	0.7007	0.1912	0.1912	0.743362831858407	0.232860005226936	0.47244094488189	0.1795393212857	0.170000722394694	0.193339170167433	0.457120786152173	single	0.457120786152173	11	14	8	20.54545	63.07143	63.5	15.27273	14.68681	30	500	0	0	0	0	0	0	0	0	NA	NA	NA	NA	0.2545439	0.01857969	0.07850973	0.6483667	0.648366673102455	sing_prml	0.683971	0.9978346	NA
ST140430task0001_V1_cell31_spiketimes.csv	Loc1Pref	Loc2Null	0	230	28.2901867522041	0.1045	0.232	0.1045	3.58490566037736	1.87158908507223	1.61244019138756	0.444668053866011	0.0740645744025299	0.0170378085119115	0.464229563219548	single	0.464229563219548	9	15	20	5.888889	17.8	19.25	21.11111	33.31429	31.03947	500	0	0	0	0	0	0	0	0	NA	NA	NA	NA	0.4627215	0.02124845	0.0326851	0.4833449	0.48334490797841	sing_prml	0.000360922	0.02439565	NA
ST140430task0001_V1_cell33_spiketimes.csv	Loc1Null	Loc2Pref	0	230	93.2480346280711	0.2899	0.5425	0.2899	1.05428571428571	0.834852960061641	0.995088006549325	0.186920073011792	0.151370669637105	0.185793005984979	0.475916251366124	single	0.475916251366124	11	14	8	12.72727	42.78571	43.625	13.41818	35.71978	43.41071	500	0	0	0	0	0	0	0	0	NA	NA	NA	NA	0.2628009	0.02549681	0.04212212	0.6695802	0.669580207773298	sing_prml	0.3942234	0.6231234	NA
ST140430task0001_V1_cell33_spiketimes.csv	Loc1Pref	Loc2Null	0	230	91.4587568758403	0.8777	0.2032	0.2032	0.3984375	0.631627691595277	0.967136150234742	0.135665745573234	0.110694109201718	0.212930551389587	0.54070959383546	single	0.54070959383546	9	15	20	10.66667	41.13333	42.6	4.25	25.98095	41.2	500	0	0	0	0	0	0	0	0	NA	NA	NA	NA	0.1962967	0.005188401	0.0148648	0.7836501	0.783650077166456	sing_prml	0.9220456	0.8409878	NA
ST140430task0001_V1_cell35_spiketimes.csv	Loc1Null	Loc2Pref	0	230	83.1574848702053	0.6966	0.4018	0.4018	4.51230769230769	1.68095838587642	1.86165413533835	0.21893624935903	0.160543225662327	0.0617539968656425	0.558766528113001	single	0.558766528113001	11	14	8	23.63636	4.357143	23.75	106.6545	7.324176	44.21429	500	0	0	0	0	0	0	0	0	NA	NA	NA	NA	0.2427247	0.1240498	0.0133987	0.6198268	0.619826837571224	sing_prml	2.06631e-06	0.0576904	NA
ST140430task0001_V1_cell36_spiketimes.csv	Loc1Null	Loc2Pref	0	230	27.1058386912634	0.1167	0.7143	0.1167	1.37608695652174	1.21750663129973	2.45622119815668	0.92801132905001	0.064904606380327	2.95614478054414e-05	0.00705450312185787	mixture	0.92801132905001	11	14	8	16.72727	6.214286	11.625	23.01818	7.565934	28.55357	500	0	0	0	0	0	0	0	0	NA	NA	NA	NA	0.62437	0.3748986	2.754055e-06	0.0007286428	0.624369985096446	mix_prml	0.1841812	0.2585656	NA
ST140430task0001_V1_cell36_spiketimes.csv	Loc1Pref	Loc2Null	0	230	28.808759736794	0.3625	0.4955	0.3625	1.91176470588235	0.556818181818182	1.50447547440029	0.036182558196299	0.462517315949157	0.000300109851911152	0.501000016002633	single	0.501000016002633	9	15	20	17	5.866667	14.7	32.5	3.266667	22.11579	500	0	0	0	0	0	0	0	0	NA	NA	NA	NA	0.08925555	0.5734404	0.0008235479	0.3364805	0.573440382430777	int_prml	0.05367259	0.8997077	NA
ST140430task0001_V1_cell37_spiketimes.csv	Loc1Null	Loc2Pref	0	230	84.8123513354974	0.6794	0.7021	0.6794	0.838968481375358	1.31983805668016	1.18118466898955	0.0669170598792555	0.744838723881049	0.0038073573300567	0.184436858909639	intermediate	0.744838723881049	11	14	8	31.72727	8.142857	25.625	26.61818	10.74725	30.26786	500	0	0	0	0	0	0	0	0	NA	NA	NA	NA	0.0404504	0.8536563	0.0005872315	0.1053061	0.853656318383014	int_prml	0.5908299	0.1921862	NA
ST140430task0001_V1_cell38_spiketimes.csv	Loc1Null	Loc2Pref	0	230	97.3034974904594	0.6801	0.8517	0.6801	1.83063063063063	0.958513396715644	1.75283446712018	0.0484767120360499	0.817576985809211	0.00141462450733434	0.132531677647405	intermediate	0.817576985809211	11	14	8	30.27273	6.357143	23.625	55.41818	6.093407	41.41071	500	0	0	0	0	0	0	0	0	NA	NA	NA	NA	0.009849409	0.9642177	7.242531e-05	0.02586049	0.964217677620843	int_prml	0.05001133	0.490278	NA
ST140430task0001_V1_cell39_spiketimes.csv	Loc1Null	Loc2Pref	0	230	86.4400588134871	0.2591	0.2113	0.2113	0.940501792114695	1.04459308807135	0.462857142857143	0.137234396945747	0.455540167686655	0.0576575042356562	0.349567931131942	intermediate	0.455540167686655	11	14	8	25.36364	4.928571	21.875	23.85455	5.148352	10.125	500	0	0	0	0	0	0	0	0	NA	NA	NA	NA	0.204843	0.2679006	0.004752425	0.522504	0.522503960452854	sing_prml	0.4941449	0.4040939	NA
ST140430task0001_V1_cell4_spiketimes.csv	Loc1Null	Loc2Pref	0	230	33.9961300916556	0.7263	0.4328	0.4328	1.67564102564103	1.07552447552448	1.23752151462995	0.452531556902565	0.420827879199735	3.76041514197794e-05	0.12660295974628	mixture	0.452531556902565	11	14	8	14.18182	3.928571	10.375	23.76364	4.225275	12.83929	500	0	0	0	0	0	0	0	0	NA	NA	NA	NA	0.2991644	0.66987	0.0001055882	0.03086001	0.669869960116981	int_prml	0.07993079	0.3751257	NA
ST140430task0001_V1_cell40_spiketimes.csv	Loc1Null	Loc2Pref	0	230	66.8186141330791	0.1387	0.8779	0.1387	1.075	1.58741258741259	2.1038961038961	0.335901041909538	0.363470647023237	0.00167960425473004	0.298948706812495	intermediate	0.363470647023237	11	14	8	23.27273	5.5	19.25	25.01818	8.730769	40.5	500	0	0	0	0	0	0	0	0	NA	NA	NA	NA	0.1420307	0.7878485	0.0004786997	0.06964209	0.787848482834509	int_prml	0.3773242	0.08043932	NA
ST140430task0001_V1_cell41_spiketimes.csv	Loc1Null	Loc2Pref	0	230	52.8423063138371	0.4809	0.8503	0.4809	0.89520295202952	1.11933860531991	0.28	0.161683001185348	0.403885277534576	0.0213350051468146	0.413096716133262	single	0.413096716133262	11	14	8	24.63636	7.642857	21.875	22.05455	8.554945	6.125	500	0	0	0	0	0	0	0	0	NA	NA	NA	NA	0.2190053	0.2145997	0.006375502	0.5600195	0.560019512893219	sing_prml	0.5366621	0.3361879	NA
ST140430task0001_V1_cell41_spiketimes.csv	Loc1Pref	Loc2Null	0	230	46.3881821603561	0.1773	0.4826	0.1773	0.737723214285714	0.998829039812646	0.989148128052089	0.147209221821296	0.226214949828329	0.031283397305705	0.59529243104467	single	0.59529243104467	9	15	20	24.88889	8.133333	24.25	18.36111	8.12381	23.98684	500	0	0	0	0	0	0	0	0	NA	NA	NA	NA	0.1900104	0.0346011	0.006368949	0.7690196	0.769019557681071	sing_prml	0.6582325	0.4509331	NA
ST140430task0001_V1_cell42_spiketimes.csv	Loc1Pref	Loc2Null	0	230	7.40912385961444	0.2055	0.5011	0.2055	1.73317307692308	0.929356357927787	0.91497975708502	0.159204296413226	0.342250751943555	3.55098614744985e-05	0.498509441781745	single	0.498509441781745	9	15	20	11.55556	6.066667	10.4	20.02778	5.638095	9.515789	500	0	0	0	0	0	0	0	0	NA	NA	NA	NA	0.1821195	0.3862702	0.001134887	0.4304755	0.430475464775489	sing_prml	0.0853423	0.5256585	NA
ST140430task0001_V1_cell43_spiketimes.csv	Loc1Null	Loc2Pref	0	230	38.3326040299555	0.6793	0.7836	0.6793	1.34585635359116	1.55177514792899	1.0343347639485	0.194868702470131	0.408816826393588	0.00110142465963927	0.395213046476641	intermediate	0.408816826393588	11	14	8	32.90909	14.85714	29.125	44.29091	23.05495	30.125	500	0	0	0	0	0	0	0	0	NA	NA	NA	NA	0.210994	0.4564312	0.002732711	0.3298421	0.456431193742057	int_prml	0.1991505	0.09097786	NA
ST140430task0001_V1_cell43_spiketimes.csv	Loc1Pref	Loc2Null	0	230	16.0314561792903	0.3384	0.5781	0.3384	2.04545454545455	1.88095238095238	1.03068625627673	0.140366283384187	0.253195166965087	0.000625383954726638	0.605813165696	single	0.605813165696	9	15	20	29.33333	16.8	28.3	60	31.6	29.16842	500	0	0	0	0	0	0	0	0	NA	NA	NA	NA	0.1963522	0.146202	0.002990074	0.6544557	0.654455735123774	sing_prml	0.03746141	0.02347181	NA
ST140430task0001_V1_cell44_spiketimes.csv	Loc1Null	Loc2Pref	0	230	68.1517549856899	0.2541	0.4885	0.2541	3.512	1.51458885941645	0.975881261595547	0.0488218785755256	0.816311033173397	0.00106808768692105	0.133799000564157	intermediate	0.816311033173397	11	14	8	25	6.214286	19.25	87.8	9.412088	18.78571	500	0	0	0	0	0	0	0	0	NA	NA	NA	NA	0.03179194	0.8965389	0.0001109331	0.07155825	0.896538886684155	int_prml	0.0001191119	0.1032234	NA
ST140430task0001_V1_cell44_spiketimes.csv	Loc1Pref	Loc2Null	0	230	57.132344796873	0.3462	0.6887	0.3462	2.69151376146789	0.653061224489796	1.92105263157895	0.104465827917997	0.639467051372106	0.00090657839611422	0.255160542313782	intermediate	0.639467051372106	9	15	20	24.22222	6.533333	20	65.19444	4.266667	38.42105	500	0	0	0	0	0	0	0	0	NA	NA	NA	NA	0.02193943	0.9526096	2.379161e-05	0.0254272	0.95260958638083	int_prml	0.005860509	0.8217917	NA
ST140430task0001_V1_cell49_spiketimes.csv	Loc1Pref	Loc2Null	0	230	3.78316937726801	0.3921	0.1588	0.1588	2.1925	1.40714285714286	0.966983880365119	0.201533195597092	0.131150460599475	0.00255964648233975	0.664756697321093	single	0.664756697321093	9	15	20	11.11111	6.666667	13.55	24.36111	9.380952	13.10263	500	0	0	0	0	0	0	0	0	NA	NA	NA	NA	0.1609394	0.01872698	0.09758868	0.7227449	0.722744919988217	sing_prml	0.02495234	0.139887	NA
ST140430task0001_V1_cell5_spiketimes.csv	Loc1Null	Loc2Pref	0	230	11.3309732018552	0.723	0.1613	0.1613	0.782312925170068	0.559738134206219	0.285714285714286	0.127818983627721	0.516855216649806	0.0742603531174824	0.28106544660499	intermediate	0.516855216649806	11	14	8	13.36364	6.714286	8.75	10.45455	3.758242	2.5	500	0	0	0	0	0	0	0	0	NA	NA	NA	NA	0.1512181	0.6210842	0.002469691	0.225228	0.621084232232512	int_prml	0.6461086	0.8873403	NA
ST140430task0001_V1_cell55_spiketimes.csv	Loc1Pref	Loc2Null	0	230	5.60521756092051	0.3741	0.2204	0.2204	0.506756756756757	1.85414585414585	3.7485690353204	0.860725914410974	0.0315616606075698	8.58008251339496e-06	0.107703844898943	mixture	0.860725914410974	9	15	20	12.33333	19.06667	18.85	6.25	35.35238	70.66053	500	0	0	0	0	0	0	0	0	NA	NA	NA	NA	0.3085794	0.08674437	0.5915517	0.01312454	0.591551655916119	out_prml	0.8522139	0.02620661	NA
ST140430task0001_V1_cell56_spiketimes.csv	Loc1Null	Loc2Pref	0	230	20.791766330701	0.6839	0.2403	0.2403	0.929166666666667	3.39384615384615	1.85714285714286	0.226293354052029	0.212968683030597	0.000563397756970991	0.560174565160403	single	0.560174565160403	11	14	8	4.363636	12.5	12	4.054545	42.42308	22.28571	500	0	0	0	0	0	0	0	0	NA	NA	NA	NA	0.2342326	0.2426962	0.006929458	0.5161417	0.516141660796788	sing_prml	0.5046652	2.931495e-05	NA
ST140430task0001_V1_cell56_spiketimes.csv	Loc1Pref	Loc2Null	0	230	11.5054300293607	0.4987	0.6174	0.4987	1.09782608695652	0.784902597402597	3.1336032388664	0.694393479122407	0.0387321984561897	0.000280437626503878	0.266593884794899	mixture	0.694393479122407	9	15	20	5.111111	11.73333	13	5.611111	9.209524	40.73684	500	0	0	0	0	0	0	0	0	NA	NA	NA	NA	0.2340713	0.03142239	0.6728408	0.06166553	0.672840810898736	out_prml	0.3609656	0.6869285	NA
ST140430task0001_V1_cell57_spiketimes.csv	Loc1Null	Loc2Pref	0	230	3.7457018153242	0.659	0.6923	0.659	0.711111111111111	1.20814479638009	1.93650793650794	0.332252579152195	0.174602519931721	0.000639912672252629	0.492504988243832	single	0.492504988243832	11	14	8	4.909091	8.5	9	3.490909	10.26923	17.42857	500	0	0	0	0	0	0	0	0	NA	NA	NA	NA	0.4022687	0.2213398	0.02566357	0.3507279	0.40226868061579	mix_prml	0.7149154	0.2653775	NA
ST140430task0001_V1_cell58_spiketimes.csv	Loc1Null	Loc2Pref	0	230	12.0817633190567	0.3695	0.2328	0.2328	0.523076923076923	1.30594405594406	1.68831168831169	0.291205801785185	0.301096880332445	0.000211545221467743	0.407485772660902	single	0.407485772660902	11	14	8	5.909091	12.57143	11	3.090909	16.41758	18.57143	500	0	0	0	0	0	0	0	0	NA	NA	NA	NA	0.3006317	0.4721372	0.002843302	0.2243879	0.472137183252236	int_prml	0.8752388	0.2003451	NA
ST140430task0001_V1_cell58_spiketimes.csv	Loc1Pref	Loc2Null	0	230	7.87536662690119	0.9072	0.6362	0.6362	2.47872340425532	1.58710801393728	3.66019888430754	0.752207948597717	0.0507286954895584	1.39914483905799e-05	0.197049364464334	mixture	0.752207948597717	9	15	20	5.222222	10.93333	10.85	12.94444	17.35238	39.71316	500	0	0	0	0	0	0	0	0	NA	NA	NA	NA	0.1454918	0.05778868	0.7785876	0.01813197	0.778587585507745	out_prml	0.01099957	0.07421509	NA
ST140430task0001_V1_cell59_spiketimes.csv	Loc1Null	Loc2Pref	0	230	16.4454436575091	0.6698	0.399	0.399	0.896	3.68344988344988	1.21269841269841	0.213194781598442	0.239567457377643	0.000368655045791265	0.546869105978123	single	0.546869105978123	11	14	8	4.545455	11.78571	11.25	4.072727	43.41209	13.64286	500	0	0	0	0	0	0	0	0	NA	NA	NA	NA	0.2287302	0.2252653	0.00509839	0.5409061	0.540906103675146	sing_prml	0.5359039	6.844167e-06	NA
ST140430task0001_V1_cell6_spiketimes.csv	Loc1Pref	Loc2Null	0	230	35.3334321048958	0.3414	0.6691	0.3414	2.30450236966825	0.457792207792208	1.38490964252737	0.0708533674358246	0.56980470071251	0.000359909037986855	0.358982022813678	intermediate	0.56980470071251	9	15	20	23.44444	8.8	19.95	54.02778	4.028571	27.62895	500	0	0	0	0	0	0	0	0	NA	NA	NA	NA	0.07029196	0.76514	0.0001324438	0.1644356	0.765140027736353	int_prml	0.01818489	0.955104	NA
ST140430task0001_V1_cell60_spiketimes.csv	Loc1Null	Loc2Pref	0	230	3.62183364119395	0.1926	0.6666	0.1926	0.863768115942029	1.23776223776224	0.997084548104956	0.241285309393067	0.154933844357022	0.0010372545150947	0.602743591734816	single	0.602743591734816	11	14	8	6.272727	10.21429	12.25	5.418182	12.64286	12.21429	500	0	0	0	0	0	0	0	0	NA	NA	NA	NA	0.226326	0.07820758	0.1606437	0.5348227	0.534822680570677	sing_prml	0.566799	0.2442557	NA
ST140430task0001_V1_cell60_spiketimes.csv	Loc1Pref	Loc2Null	0	230	11.4380146355905	0.4877	0.6079	0.4877	0.65625	1.42857142857143	2.24081787201817	0.191247338311333	0.101530898668924	0.00288051672707799	0.704341246292664	single	0.704341246292664	9	15	20	5.333333	12	13.9	3.5	17.14286	31.14737	500	0	0	0	0	0	0	0	0	NA	NA	NA	NA	0.05405011	0.008385576	0.6892345	0.2483298	0.689234480153423	out_prml	0.7305521	0.1301414	NA
ST140430task0001_V1_cell61_spiketimes.csv	Loc1Null	Loc2Pref	0	230	32.8770671020803	0.22	0.1189	0.1189	0.685714285714286	3.4809364548495	2.73581213307241	0.245356918595954	0.122603144143409	0.0108397507172575	0.62120018654338	single	0.62120018654338	11	14	8	5.090909	16.42857	18.25	3.490909	57.18681	49.92857	500	0	0	0	0	0	0	0	0	NA	NA	NA	NA	0.2187	0.06029668	0.1442055	0.5767977	0.576797736266593	sing_prml	0.7388592	1.899418e-05	NA
ST140430task0001_V1_cell61_spiketimes.csv	Loc1Pref	Loc2Null	0	230	38.6035012703049	0.5201	0.233	0.233	0.72093023255814	2.32300420168067	2.77894736842105	0.992024969902936	0.000781275129352925	0.000309249793159898	0.00688450517455086	mixture	0.992024969902936	9	15	20	4.777778	18.13333	20	3.444444	42.12381	55.57895	500	0	0	0	0	0	0	0	0	NA	NA	NA	NA	0.9773173	0.01138655	0.006980817	0.00431537	0.977317260432925	mix_prml	0.6732633	0.003374636	NA
ST140430task0001_V1_cell62_spiketimes.csv	Loc1Null	Loc2Pref	0	230	20.1671683435329	0.7475	0.1091	0.1091	0.890909090909091	3.76384125428711	2.27272727272727	0.218960631836914	0.203943031833443	0.000469987467095204	0.576626348862547	single	0.576626348862547	11	14	8	11	22.42857	22	9.8	84.41758	50	500	0	0	0	0	0	0	0	0	NA	NA	NA	NA	0.2147225	0.2132967	0.01560812	0.5563727	0.556372702882504	sing_prml	0.5407524	4.544734e-06	NA
ST140430task0001_V1_cell62_spiketimes.csv	Loc1Pref	Loc2Null	0	230	30.9640017086971	0.883	0.544	0.544	1.16129032258065	1.66654233494965	2.15204678362573	0.340023997950175	0.089208043894682	0.01124053879784	0.559527419357303	single	0.559527419357303	9	15	20	10.33333	25.53333	27	12	42.55238	58.10526	500	0	0	0	0	0	0	0	0	NA	NA	NA	NA	0.3062231	0.04853059	0.09402734	0.551219	0.55121900603195	sing_prml	0.3183998	0.05508351	NA
ST140430task0001_V1_cell63_spiketimes.csv	Loc1Pref	Loc2Null	0	230	33.5858964051604	0.4815	0.3776	0.3776	0.8125	1.3685815963396	0.501679731243001	0.158203421158359	0.185179358018023	0.0288865252211698	0.627730695602448	single	0.627730695602448	9	15	20	5.777778	18.73333	18.8	4.694444	25.6381	9.431579	500	0	0	0	0	0	0	0	0	NA	NA	NA	NA	0.196027	0.01248973	0.003003244	0.78848	0.788480032883155	sing_prml	0.5914076	0.1589199	NA
ST140430task0001_V1_cell64_spiketimes.csv	Loc1Pref	Loc2Null	0	230	29.351419052603	0.9256	0.2398	0.2398	1.3125	1.78991596638655	1.5247013238618	0.812861346537795	0.0442502261354313	0.000655363628946248	0.142233063697827	mixture	0.812861346537795	9	15	20	5.333333	17	16.3	7	30.42857	24.85263	500	0	0	0	0	0	0	0	0	NA	NA	NA	NA	0.7898754	0.1008001	0.000312308	0.1090122	0.789875390782261	mix_prml	0.2316697	0.03399109	NA
ST140430task0001_V1_cell65_spiketimes.csv	Loc1Null	Loc2Pref	0	230	90.6730571868727	0.8114	0.3346	0.3346	0.754838709677419	0.666153846153846	0.44472049689441	0.179399641347771	0.178107340554308	0.185727766402673	0.456765251695249	single	0.456765251695249	11	14	8	5.636364	28.57143	28.75	4.254545	19.03297	12.78571	500	0	0	0	0	0	0	0	0	NA	NA	NA	NA	0.2603875	0.02844814	0.04721076	0.6639535	0.663953548078892	sing_prml	0.6728558	0.79811	NA
ST140430task0001_V1_cell65_spiketimes.csv	Loc1Pref	Loc2Null	0	230	105.200810627871	0.5512	0.5367	0.5367	1.76315789473684	0.537429819089208	0.47609219126247	0.135025815750819	0.160481037475287	0.165987250419849	0.538505896354046	single	0.538505896354046	9	15	20	4.222222	30.53333	30.6	7.444444	16.40952	14.56842	500	0	0	0	0	0	0	0	0	NA	NA	NA	NA	0.1976224	0.004779848	0.007630307	0.7899674	0.789967433364039	sing_prml	0.07906269	0.9126226	NA
ST140430task0001_V1_cell66_spiketimes.csv	Loc1Null	Loc2Pref	0	230	28.4725883965873	0.6623	0.1258	0.1258	0.615094339622641	1.09716599190283	0.963680387409201	0.216153179939304	0.217716814459085	0.0048594615846476	0.561270544016963	single	0.561270544016963	11	14	8	4.818182	14.92857	14.75	2.963636	16.37912	14.21429	500	0	0	0	0	0	0	0	0	NA	NA	NA	NA	0.240867	0.0995865	0.01865657	0.6408899	0.640889927663315	sing_prml	0.8024262	0.3555757	NA
ST140430task0001_V1_cell66_spiketimes.csv	Loc1Pref	Loc2Null	0	230	20.041183828848	0.5012	0.2346	0.2346	1.4	1.25389302640487	0.440191387559809	0.164803283340877	0.136188542170712	0.0255378952365555	0.673470279251856	single	0.673470279251856	9	15	20	5	14.06667	15.4	7	17.6381	6.778947	500	0	0	0	0	0	0	0	0	NA	NA	NA	NA	0.1856095	0.00533346	0.01120539	0.7978517	0.797851656382152	sing_prml	0.1906224	0.2278301	NA
ST140430task0001_V1_cell67_spiketimes.csv	Loc1Pref	Loc2Null	0	230	59.8702143861607	0.5012	0.547	0.5012	1.25	0.776504297994269	1.10003019019825	0.11621467500502	0.0589296055914315	0.363734150435626	0.461121568967923	single	0.461121568967923	9	15	20	5	23.26667	26.15	6.25	18.06667	28.76579	500	0	0	0	0	0	0	0	0	NA	NA	NA	NA	0.179049	0.002784526	0.0991777	0.7189888	0.718988770911372	sing_prml	0.2650259	0.6961343	NA
ST140430task0001_V1_cell69_spiketimes.csv	Loc1Null	Loc2Pref	0	230	141.380267393107	0.2503	0.872	0.2503	1.81131105398458	0.440559440559441	0.957470010905125	0.166772446225041	0.279811932281118	0.12880026140836	0.424615360085482	single	0.424615360085482	11	14	8	35.36364	5.5	32.75	64.05455	2.423077	31.35714	500	0	0	0	0	0	0	0	0	NA	NA	NA	NA	0.2484681	0.1111718	0.006970792	0.6333893	0.63338934449427	sing_prml	0.05308534	0.9555179	NA
ST140430task0001_V1_cell70_spiketimes.csv	Loc1Null	Loc2Pref	0	230	102.270474701621	0.6707	0.4043	0.4043	0.761434977578475	1.03473945409429	1.04892367906067	0.156785764358385	0.386530585099611	0.0572937340955458	0.399389916446458	single	0.399389916446458	11	14	8	40.54545	11.07143	36.5	30.87273	11.45604	38.28571	500	0	0	0	0	0	0	0	0	NA	NA	NA	NA	0.2054615	0.2644439	0.00650681	0.5235878	0.523587751425727	sing_prml	0.6664488	0.4135636	NA
ST140430task0001_V1_cell70_spiketimes.csv	Loc1Pref	Loc2Null	0	230	84.0420598981151	0.8233	0.4254	0.4254	0.607758620689655	0.512605042016807	1.23299476762081	0.167623968686897	0.482404225426635	0.0145860933241035	0.335385712562364	intermediate	0.482404225426635	9	15	20	38.66667	11.33333	34.2	23.5	5.809524	42.16842	500	0	0	0	0	0	0	0	0	NA	NA	NA	NA	0.1158058	0.6707531	0.0003805941	0.2130605	0.67075314203365	int_prml	0.7722116	0.9276946	NA
ST140430task0001_V1_cell71_spiketimes.csv	Loc1Null	Loc2Pref	0	230	63.3723273968977	0.2594	0.8869	0.2594	0.74	1.32073011734029	0.774603174603175	0.164601659253492	0.115079735631041	0.30122563001247	0.419092975102998	single	0.419092975102998	11	14	8	20	4.214286	22.5	14.8	5.565934	17.42857	500	0	0	0	0	0	0	0	0	NA	NA	NA	NA	0.2385164	0.01514334	0.138057	0.6082833	0.608283270334243	sing_prml	0.6872194	0.1916713	NA
ST140430task0001_V1_cell71_spiketimes.csv	Loc1Pref	Loc2Null	0	230	66.3564273094337	0.3536	0.182	0.182	0.992574257425743	0.869047619047619	1.49756219527441	0.887691153725103	0.0312885400777766	0.00433100630957135	0.0766892998875489	mixture	0.887691153725103	9	15	20	22.44444	4.8	21.05	22.27778	4.171429	31.52368	500	0	0	0	0	0	0	0	0	NA	NA	NA	NA	0.8572059	0.09276259	0.0002730323	0.04975844	0.85720593575301	mix_prml	0.4392945	0.5929201	NA
ST140430task0001_V1_cell72_spiketimes.csv	Loc1Null	Loc2Pref	0	230	112.6736422455	0.4766	0.478	0.4766	1.11256830601093	0.836120401337793	1.02107728337237	0.17831226827882	0.301297109979472	0.0656216406392486	0.454768981102459	single	0.454768981102459	11	14	8	33.27273	6.571429	30.5	37.01818	5.494505	31.14286	500	0	0	0	0	0	0	0	0	NA	NA	NA	NA	0.2232917	0.1998963	0.007124865	0.5696871	0.569687137070871	sing_prml	0.3478104	0.6217437	NA
ST140430task0001_V1_cell72_spiketimes.csv	Loc1Pref	Loc2Null	0	230	91.4062306744896	0.3324	0.6785	0.3324	1.14	1.26739926739927	1.42778947368421	0.950797020841552	0.0143253161516053	0.00260767417157021	0.0322699888352721	mixture	0.950797020841552	9	15	20	33.33333	7.8	31.25	38	9.885714	44.61842	500	0	0	0	0	0	0	0	0	NA	NA	NA	NA	0.8733054	0.1076407	8.604753e-05	0.01896785	0.873305398098655	mix_prml	0.3322743	0.2187097	NA
ST140430task0001_V1_cell73_spiketimes.csv	Loc1Null	Loc2Pref	0	230	113.83723491746	0.4643	0.4499	0.4499	0.751960784313725	0.453580901856764	0.640692640692641	0.140535911441889	0.417389102631667	0.0842560140432499	0.357818971883194	intermediate	0.417389102631667	11	14	8	37.09091	8.285714	33	27.89091	3.758242	21.14286	500	0	0	0	0	0	0	0	0	NA	NA	NA	NA	0.2178133	0.2195985	0.007545083	0.5550432	0.555043162194827	sing_prml	0.6756472	0.9498369	NA
ST140430task0001_V1_cell74_spiketimes.csv	Loc1Pref	Loc2Null	0	230	80.9766286830206	0.343	0.4967	0.343	0.659183673469388	1.01477832512315	1.15392254220457	0.139069619612002	0.202767940437954	0.0755075807482515	0.582654859201792	single	0.582654859201792	9	15	20	27.22222	5.8	26.5	17.94444	5.885714	30.57895	500	0	0	0	0	0	0	0	0	NA	NA	NA	NA	0.1867701	0.0714581	0.0048857	0.7368861	0.736886077523465	sing_prml	0.7279874	0.4344136	NA
ST140430task0001_V1_cell75_spiketimes.csv	Loc1Null	Loc2Pref	0	230	79.6372110172845	0.1106	0.3879	0.1106	1.865625	0.504273504273504	1.36601307189542	0.205452612957867	0.482103764382369	0.00919086055839926	0.303252762101365	intermediate	0.482103764382369	11	14	8	23.27273	4.5	19.125	43.41818	2.269231	26.125	500	0	0	0	0	0	0	0	0	NA	NA	NA	NA	0.1530821	0.6957968	0.0006169506	0.1505042	0.695796777334656	int_prml	0.04485241	0.9235818	NA
ST140430task0001_V1_cell75_spiketimes.csv	Loc1Pref	Loc2Null	0	230	59.6837047701342	0.8422	0.4878	0.4878	1.55805687203791	1.23863636363636	2.15540998418794	0.571240685256852	0.0805166398928265	0.0118054906889155	0.336437184161406	mixture	0.571240685256852	9	15	20	23.44444	5.866667	23.3	36.52778	7.266667	50.22105	500	0	0	0	0	0	0	0	0	NA	NA	NA	NA	0.3807359	0.4119448	0.007501945	0.1998174	0.411944774092062	int_prml	0.1316529	0.2384656	NA
ST140430task0001_V1_cell76_spiketimes.csv	Loc1Null	Loc2Pref	0	230	13.2584757209841	0.7286	0.8882	0.7286	0.778125	0.653846153846154	0.577142857142857	0.152094472834169	0.494660033872671	0.00105141560350671	0.352194077689653	intermediate	0.494660033872671	11	14	8	11.63636	5.142857	9.375	9.054545	3.362637	5.410714	500	0	0	0	0	0	0	0	0	NA	NA	NA	NA	0.1508226	0.615602	0.002383007	0.2311923	0.615602034014089	int_prml	0.6501944	0.8095714	NA
ST140430task0001_V1_cell76_spiketimes.csv	Loc1Pref	Loc2Null	0	230	6.2166029964052	0.3995	0.5186	0.3995	1.09831460674157	0.747252747252747	0.661147250147841	0.126783723532244	0.357538347054869	0.000131624419562084	0.515546304993325	single	0.515546304993325	9	15	20	9.888889	5.2	8.9	10.86111	3.885714	5.884211	500	0	0	0	0	0	0	0	0	NA	NA	NA	NA	0.1872088	0.3529318	0.0007227222	0.4591367	0.459136669862552	sing_prml	0.3606241	0.7277215	NA
ST140430task0001_V1_cell77_spiketimes.csv	Loc1Null	Loc2Pref	0	230	72.0933077202414	0.2597	0.9145	0.2597	1.28033472803347	0.762925598991173	1.17025440313112	0.145500122454717	0.471545631639209	0.00877472399118619	0.374179521914888	intermediate	0.471545631639209	11	14	8	21.72727	4.357143	18.25	27.81818	3.324176	21.35714	500	0	0	0	0	0	0	0	0	NA	NA	NA	NA	0.1394216	0.498802	0.002547204	0.3592292	0.498802043866111	int_prml	0.2348757	0.700623	NA
ST140430task0001_V1_cell78_spiketimes.csv	Loc1Pref	Loc2Null	0	230	15.2074114832353	0.8615	0.4797	0.4797	2.28061224489796	0.701863354037267	2.42747111681643	0.514928714788498	0.0669484765460816	0.00258740541244284	0.415535403252977	mixture	0.514928714788498	9	15	20	16.33333	7.666667	18.45	37.25	5.380952	44.78684	500	0	0	0	0	0	0	0	0	NA	NA	NA	NA	0.37109	0.07178685	0.3760184	0.1811048	0.376018381076196	out_prml	0.01946355	0.7747847	NA
ST140430task0001_V1_cell8_spiketimes.csv	Loc1Null	Loc2Pref	0	230	6.58050627522705	0.1365	0.5944	0.1365	1.44236111111111	0.804360993337371	0.310529845741113	0.211724211373302	0.232408056169958	0.000404371178914263	0.555463361277826	single	0.555463361277826	11	14	8	26.18182	18.14286	26.625	37.76364	14.59341	8.267857	500	0	0	0	0	0	0	0	0	NA	NA	NA	NA	0.2295378	0.1668371	0.02311849	0.5805066	0.580506581334238	sing_prml	0.1545313	0.6562302	NA
ST140430task0001_V1_cell8_spiketimes.csv	Loc1Pref	Loc2Null	0	230	32.3160418224144	0.3373	0.5943	0.3373	1.78284671532847	1.03726708074534	0.723980368928753	0.161419845271289	0.183307145641151	0.0291801388297276	0.626092870257833	single	0.626092870257833	9	15	20	30.44444	13.8	31.1	54.27778	14.31429	22.51579	500	0	0	0	0	0	0	0	0	NA	NA	NA	NA	0.1924008	0.0136166	0.007514184	0.7864684	0.786468375098932	sing_prml	0.07516824	0.4116076	NA
ST140430task0001_V1_cell80_spiketimes.csv	Loc1Null	Loc2Pref	0	230	9.66105525501844	0.3203	0.1356	0.1356	1.09473684210526	1.59171597633136	1.34805194805195	0.384473590124862	0.329545833808118	0.00187710034907536	0.284103475717945	mixture	0.384473590124862	11	14	8	8.636364	3.714286	6.875	9.454545	5.912088	9.267857	500	0	0	0	0	0	0	0	0	NA	NA	NA	NA	0.3810221	0.5023444	0.0008599665	0.1157735	0.502344449621857	int_prml	0.3616332	0.0792416	NA
ST140430task0001_V1_cell9_spiketimes.csv	Loc1Null	Loc2Pref	0	230	35.2266126921554	0.2668	0.7134	0.2668	1.52815533980583	0.668107173725151	0.848614072494669	0.224666758377088	0.314977363614042	0.00251177478107722	0.457844103227793	single	0.457844103227793	11	14	8	18.72727	6.357143	16.75	28.61818	4.247253	14.21429	500	0	0	0	0	0	0	0	0	NA	NA	NA	NA	0.269077	0.290718	0.003522842	0.4366822	0.436682178489987	sing_prml	0.1221291	0.7962675	NA
ST140430task0001_V1_cell9_spiketimes.csv	Loc1Pref	Loc2Null	0	230	33.241098555705	0.3573	0.6958	0.3573	2.21052631578947	1.35714285714286	1.39434406912804	0.145022122517786	0.376275834038725	0.000833826236542555	0.477868217206947	single	0.477868217206947	9	15	20	19	6.4	16.75	42	8.685714	23.35526	500	0	0	0	0	0	0	0	0	NA	NA	NA	NA	0.1336418	0.4956664	0.0008494153	0.3698423	0.495666439009921	int_prml	0.0237227	0.1649492	NA
ST140430task0001_V1_cell93_spiketimes.csv	Loc1Pref	Loc2Null	0	230	4.19386182683361	0.3931	0.5889	0.3931	1.16129032258065	1.13325330132053	1.9055330634278	0.349954472897625	0.177442372725409	0.000510569994992912	0.472092584381973	single	0.472092584381973	9	15	20	10.33333	15.86667	15.6	12	17.98095	29.72632	500	0	0	0	0	0	0	0	0	NA	NA	NA	NA	0.5181403	0.2430511	0.005179598	0.233629	0.518140340031967	mix_prml	0.3183998	0.321654	NA
ST140430task0001_V1_cell94_spiketimes.csv	Loc1Pref	Loc2Null	0	230	4.36687693243385	0.395	0.5783	0.395	0.458762886597938	1.01742160278746	1.20802666296348	0.122459350510677	0.11907483669407	0.00230315532451858	0.756162657470734	single	0.756162657470734	9	15	20	10.77778	16.4	18.95	4.944444	16.68571	22.89211	500	0	0	0	0	0	0	0	0	NA	NA	NA	NA	0.1322366	0.01412355	0.1693999	0.6842399	0.684239907276543	sing_prml	0.8855946	0.4317027	NA
ST140430task0001_V1_cell96_spiketimes.csv	Loc1Null	Loc2Pref	0	230	3.55862986256757	0.3775	0.1508	0.1508	0.950819672131147	1.48165680473373	0.819548872180451	0.264727522222381	0.418801362212273	0.062404973430049	0.254066142135297	intermediate	0.418801362212273	11	14	8	5.545455	9.285714	7.125	5.272727	13.75824	5.839286	500	0	0	0	0	0	0	0	0	NA	NA	NA	NA	0.296688	0.5082932	0.002814169	0.1922046	0.508293199020914	int_prml	0.4846457	0.1152152	NA
ST140430task0001_V1_cell97_spiketimes.csv	Loc1Pref	Loc2Null	0	230	17.2424421266525	0.4757	0.2346	0.2346	0.365	1.52809749492214	1.25992896351308	0.183018701540042	0.0996752776667263	0.0289340063293779	0.688372014463854	single	0.688372014463854	9	15	20	5.555556	14.06667	16.3	2.027778	21.49524	20.53684	500	0	0	0	0	0	0	0	0	NA	NA	NA	NA	0.1721018	0.007912027	0.1336818	0.6863044	0.686304360864859	sing_prml	0.9392771	0.09196857	NA
ST140430task0001_V1_cell99_spiketimes.csv	Loc1Null	Loc2Pref	0	230	107.758219128888	0.3197	0.7299	0.3197	1.26734693877551	0.818181818181818	0.382892969099866	0.174785100617802	0.148736770526507	0.231461952810446	0.445016176045244	single	0.445016176045244	11	14	8	8.909091	38.5	39.875	11.29091	31.5	15.26786	500	0	0	0	0	0	0	0	0	NA	NA	NA	NA	0.2631605	0.01496291	0.05121188	0.6706648	0.670664762545701	sing_prml	0.2425058	0.641251	NA
ST140501task0001_V1_cell1_spiketimes.csv	Loc1Null	Loc2Pref	0	230	103.85571798311	0.2658	0.1273	0.1273	2.73812754409769	1	2.0625	0.212147839001455	0.150678228428158	0.0647153894977647	0.572458543072622	single	0.572458543072622	12	20	9	22.33333	4	22.66667	61.15152	4	46.75	500	0	0	0	0	0	0	0	0	NA	NA	NA	NA	0.2392683	0.09257979	0.02120145	0.6469505	0.646950495825564	sing_prml	0.001517595	0.4568361	NA
ST140501task0001_V1_cell1_spiketimes.csv	Loc1Pref	Loc2Null	0	230	77.7310183395237	0.2168	0.7473	0.2168	0.755883962780515	0.838095238095238	1.31486880466472	0.157240582616461	0.175676562194788	0.0826548671140569	0.584427988074694	single	0.584427988074694	10	16	17	20.3	3.5	20.17647	15.34444	2.933333	26.52941	500	0	0	0	0	0	0	0	0	NA	NA	NA	NA	0.1999945	0.04571292	0.01216912	0.7421235	0.742123494119886	sing_prml	0.657626	0.6353625	NA
ST140501task0001_V1_cell10_spiketimes.csv	Loc1Pref	Loc2Null	0	230	14.7511647951015	0.2142	0.3034	0.2142	0.764444444444444	0.717241379310345	0.55143391521197	0.116350041755437	0.321431374813675	0.000229736543022432	0.561988846887865	single	0.561988846887865	10	16	17	25	14.5	23.58824	19.11111	10.4	13.00735	500	0	0	0	0	0	0	0	0	NA	NA	NA	NA	0.1403325	0.1445677	0.003121757	0.7119781	0.711978057204563	sing_prml	0.6496116	0.7695101	NA
ST140501task0001_V1_cell100_spiketimes.csv	Loc1Null	Loc2Pref	0	230	57.1854398608825	0.4079	0.209	0.209	0.581818181818182	2.77741228070175	1.02483443708609	0.15589338082852	0.407983170345894	0.00366708114061821	0.432456367684967	single	0.432456367684967	12	20	9	5	19.2	16.77778	2.909091	53.32632	17.19444	500	0	0	0	0	0	0	0	0	NA	NA	NA	NA	0.1694082	0.3599049	0.001262412	0.4694244	0.469424432979191	sing_prml	0.8453875	5.068435e-05	NA
ST140501task0001_V1_cell101_spiketimes.csv	Loc1Null	Loc2Pref	0	230	50.3065792075138	0.1967	0.1821	0.1821	1.22077922077922	1.0927477930495	0.242647058823529	0.192199684599473	0.255328933993986	0.0337105906384357	0.518760790768106	single	0.518760790768106	12	20	9	8.166667	23.55	22.66667	9.969697	25.73421	5.5	500	0	0	0	0	0	0	0	0	NA	NA	NA	NA	0.2497261	0.06758034	0.007885154	0.6748084	0.674808449528577	sing_prml	0.266239	0.3500876	NA
ST140501task0001_V1_cell101_spiketimes.csv	Loc1Pref	Loc2Null	0	230	27.7790597387139	0.5325	0.1355	0.1355	2.00785634118967	0.708468468468468	0.912564766839378	0.144712921661261	0.20869216045612	0.00427239052433662	0.642322527358283	single	0.642322527358283	10	16	17	9.9	23.125	22.70588	19.87778	16.38333	20.72059	500	0	0	0	0	0	0	0	0	NA	NA	NA	NA	0.1975335	0.05635732	0.004091464	0.7420177	0.742017706694384	sing_prml	0.03436202	0.778558	NA
ST140501task0001_V1_cell102_spiketimes.csv	Loc1Null	Loc2Pref	0	230	16.3409680770646	0.465	0.6921	0.465	0.531914893617021	1.13662945241893	2.4051724137931	0.369201710044708	0.151296914711472	0.000130917268675255	0.479370457975144	single	0.479370457975144	12	20	9	3.916667	9.9	9.666667	2.083333	11.25263	23.25	500	0	0	0	0	0	0	0	0	NA	NA	NA	NA	0.4321962	0.2582717	0.009785128	0.299747	0.432196168124398	mix_prml	0.8831145	0.3048235	NA
ST140501task0001_V1_cell102_spiketimes.csv	Loc1Pref	Loc2Null	0	230	7.35841325590842	0.6034	0.3583	0.3583	0.916666666666667	0.954112554112554	0.859589041095891	0.137862430979253	0.363217577480768	0.000757745620253838	0.498162245919725	single	0.498162245919725	10	16	17	4.8	9.625	8.588235	4.4	9.183333	7.382353	500	0	0	0	0	0	0	0	0	NA	NA	NA	NA	0.245378	0.39501	0.0005090164	0.3591029	0.395010025567227	int_prml	0.5091619	0.5020334	NA
ST140501task0001_V1_cell11_spiketimes.csv	Loc1Null	Loc2Pref	0	230	38.7918094808161	0.5608	0.5963	0.5608	1.33689839572193	1.15789473684211	0.25	0.189687372663962	0.290473491886913	0.00542191754634828	0.514417217902777	single	0.514417217902777	12	20	9	8.5	1.5	7.777778	11.36364	1.736842	1.944444	500	0	0	0	0	0	0	0	0	NA	NA	NA	NA	0.2303546	0.1342752	0.005560608	0.6298095	0.629809514294993	sing_prml	0.1963616	0.2842563	NA
ST140501task0001_V1_cell11_spiketimes.csv	Loc1Pref	Loc2Null	0	230	43.4525274153295	0.5398	0.5738	0.5398	0.526570048309179	1.69019607843137	0.477992957746479	0.146565693901527	0.295568434368956	0.0167913623583938	0.541074509371123	single	0.541074509371123	10	16	17	9.2	1.0625	8.352941	4.844444	1.795833	3.992647	500	0	0	0	0	0	0	0	0	NA	NA	NA	NA	0.1954089	0.06893666	0.005898701	0.7297558	0.729755753084102	sing_prml	0.8564303	0.04539964	NA
ST140501task0001_V1_cell12_spiketimes.csv	Loc1Pref	Loc2Null	0	230	53.556123919607	0.1387	0.6153	0.1387	2.87419165196943	1.06306306306306	1.85070850202429	0.0986801862766101	0.780994105976187	7.21382226189186e-05	0.120253569524584	intermediate	0.780994105976187	10	16	17	18.9	4.625	14.52941	54.32222	4.916667	26.88971	500	0	0	0	0	0	0	0	0	NA	NA	NA	NA	0.00382214	0.9830532	1.191902e-05	0.01311274	0.9830532050937	int_prml	0.002147295	0.3856532	NA
ST140501task0001_V1_cell13_spiketimes.csv	Loc1Null	Loc2Pref	0	230	6.64063521639826	0.4953	0.4793	0.4793	1.38636363636364	1.53852021357742	1.03757225433526	0.234155192365543	0.137813259207619	0.00511982489714606	0.622911723529692	single	0.622911723529692	12	20	9	16	10.35	19.22222	22.18182	15.92368	19.94444	500	0	0	0	0	0	0	0	0	NA	NA	NA	NA	0.1792103	0.03249315	0.3068199	0.4814766	0.481476581616429	sing_prml	0.1713355	0.06242413	NA
ST140501task0001_V1_cell14_spiketimes.csv	Loc1Null	Loc2Pref	0	230	5.2086620810092	0.309	0.3659	0.309	3.56774193548387	0.700159489633174	3.4658273381295	0.470041085289749	0.0910633944709026	0.000575920294004857	0.438319599945343	mixture	0.470041085289749	12	20	9	12.91667	8.25	15.44444	46.08333	5.776316	53.52778	500	0	0	0	0	0	0	0	0	NA	NA	NA	NA	0.280526	0.0505604	0.5224368	0.1464769	0.522436774916489	out_prml	4.812463e-05	0.8227031	NA
ST140501task0001_V1_cell16_spiketimes.csv	Loc1Pref	Loc2Null	0	230	17.402505300399	0.5117	0.6141	0.5117	0.559139784946237	0.96	0.507142857142857	0.174346032956244	0.480558265839464	3.44803967899025e-05	0.345061220807502	intermediate	0.480558265839464	10	16	17	12.4	5	10.29412	6.933333	4.8	5.220588	500	0	0	0	0	0	0	0	0	NA	NA	NA	NA	0.1194282	0.4579701	0.0009235888	0.421678	0.45797012111087	int_prml	0.8314872	0.4954339	NA
ST140501task0001_V1_cell18_spiketimes.csv	Loc1Pref	Loc2Null	0	230	6.41783398885285	0.2476	0.2281	0.2281	1.81818181818182	1.48384879725086	1.10987903225806	0.2530910558071	0.377502830488902	0.0531536196464892	0.316252494057509	intermediate	0.377502830488902	10	16	17	11	6.0625	7.294118	20	8.995833	8.095588	500	0	0	0	0	0	0	0	0	NA	NA	NA	NA	0.3509175	0.4654766	0.001012242	0.1825937	0.465476599830119	int_prml	0.05966541	0.1012219	NA
ST140501task0001_V1_cell2_spiketimes.csv	Loc1Null	Loc2Pref	0	230	116.660308054567	0.2526	0.6174	0.2526	1.78609625668449	0.811145510835913	3.74311926605505	0.988451122117925	0.00151656073411361	9.83131785316597e-05	0.00993400396943016	mixture	0.988451122117925	12	20	9	36.83333	10.2	36.33333	65.78788	8.273684	136	500	0	0	0	0	0	0	0	0	NA	NA	NA	NA	0.6604802	0.3370634	9.515341e-05	0.00236129	0.660480155654856	mix_prml	0.05042241	0.696092	NA
ST140501task0001_V1_cell20_spiketimes.csv	Loc1Null	Loc2Pref	0	230	17.3790870029885	0.1796	0.1823	0.1796	0.887700534759358	0.513426423200859	1.50892857142857	0.249283070991912	0.150819137375486	0.00159070184278509	0.598307089789817	single	0.598307089789817	12	20	9	11.33333	4.9	12.44444	10.06061	2.515789	18.77778	500	0	0	0	0	0	0	0	0	NA	NA	NA	NA	0.2616258	0.08181679	0.05778418	0.5987732	0.598773199425391	sing_prml	0.5516681	0.9587303	NA
ST140501task0001_V1_cell20_spiketimes.csv	Loc1Pref	Loc2Null	0	230	19.2366796084984	0.2457	0.5097	0.2457	1.54365079365079	0.933333333333333	2.04216867469879	0.50949380427815	0.189124275467181	3.9919354979748e-05	0.301342000899689	mixture	0.50949380427815	10	16	17	11.2	4	9.764706	17.28889	3.733333	19.94118	500	0	0	0	0	0	0	0	0	NA	NA	NA	NA	0.4130663	0.490214	0.0009476352	0.09577205	0.490213975738152	int_prml	0.1261879	0.5255291	NA
ST140501task0001_V1_cell21_spiketimes.csv	Loc1Null	Loc2Pref	0	230	24.160569180439	0.647	0.1342	0.1342	1.36363636363636	0.850415512465374	2.09146341463415	0.70906038174658	0.272921833358355	0.00118899013144681	0.0168287947636179	mixture	0.70906038174658	12	20	9	1.75	7.6	4.555556	2.386364	6.463158	9.527778	500	0	0	0	0	0	0	0	0	NA	NA	NA	NA	0.3567725	0.6414305	7.645118e-06	0.001789403	0.641430456696357	int_prml	0.1824969	0.6467184	NA
ST140501task0001_V1_cell21_spiketimes.csv	Loc1Pref	Loc2Null	0	230	29.3378934742521	0.738	0.5594	0.5594	0.314128943758573	1.11014492753623	1.69471153846154	0.317233910255637	0.649047078646635	0.00399492535036809	0.0297240857473607	intermediate	0.649047078646635	10	16	17	8.1	1.4375	3.058824	2.544444	1.595833	5.183824	500	0	0	0	0	0	0	0	0	NA	NA	NA	NA	0.1582837	0.8372615	3.816026e-05	0.004416572	0.837261525838258	int_prml	0.9707549	0.340079	NA
ST140501task0001_V1_cell22_spiketimes.csv	Loc1Null	Loc2Pref	0	230	3.79912425717074	0.9011	0.2766	0.2766	0.597076290543627	0.733031674208145	1.77293577981651	0.24187220567108	0.161789612708659	0.000552962250436784	0.595785219369824	single	0.595785219369824	12	20	9	16.58333	22.1	24.22222	9.901515	16.2	42.94444	500	0	0	0	0	0	0	0	0	NA	NA	NA	NA	0.2527408	0.1176506	0.1140668	0.5155418	0.515541807905007	sing_prml	0.832924	0.7878953	NA
ST140501task0001_V1_cell24_spiketimes.csv	Loc1Null	Loc2Pref	0	230	11.5961930917147	0.9113	0.4253	0.4253	1.2822966507177	2.10323886639676	0.9375	0.225017635704702	0.152804137954171	0.00194607861177182	0.620232147729355	single	0.620232147729355	12	20	9	12.66667	20.8	22.66667	16.24242	43.74737	21.25	500	0	0	0	0	0	0	0	0	NA	NA	NA	NA	0.2449593	0.05604763	0.03106082	0.6679323	0.667932268301966	sing_prml	0.2272235	0.003310569	NA
ST140501task0001_V1_cell24_spiketimes.csv	Loc1Pref	Loc2Null	0	230	3.41939142203954	0.2338	0.1295	0.1295	2.97550306211724	2.11791383219955	2.93051948051948	0.205396443792089	0.0701723315414775	0.00970754582907587	0.714723678837358	single	0.714723678837358	10	16	17	12.7	18.375	22.64706	37.78889	38.91667	66.36765	500	0	0	0	0	0	0	0	0	NA	NA	NA	NA	0.0001976674	1.96404e-05	0.9990744	0.0007083259	0.999074366285005	out_prml	0.001521147	0.006921248	NA
ST140501task0001_V1_cell25_spiketimes.csv	Loc1Null	Loc2Pref	0	230	6.66292028610039	0.965	0.5384	0.5384	0.685314685314685	1.13397129186603	0.333333333333333	0.213395133277543	0.188997082824481	0.000420484549628238	0.597187299348347	single	0.597187299348347	12	20	9	4.333333	8.25	9	2.969697	9.355263	3	500	0	0	0	0	0	0	0	0	NA	NA	NA	NA	0.2231812	0.1086709	0.02569022	0.6424577	0.642457686005997	sing_prml	0.7539535	0.3074584	NA
ST140501task0001_V1_cell28_spiketimes.csv	Loc1Null	Loc2Pref	0	230	91.0924584129392	0.5833	0.2081	0.2081	1.31818181818182	2.52885792298277	3.40661478599222	0.281520133939001	0.0997005762332026	0.0154225620516068	0.60335672777619	single	0.60335672777619	12	20	9	6.666667	27.95	28.55556	8.787879	70.68158	97.27778	500	0	0	0	0	0	0	0	0	NA	NA	NA	NA	0.2174684	0.3563524	0.0384857	0.3876934	0.387693437665364	sing_prml	0.2065499	0.0002524343	NA
ST140501task0001_V1_cell3_spiketimes.csv	Loc1Null	Loc2Pref	0	230	56.6166353283606	0.8837	0.3262	0.3262	3.29736618521665	1.41307814992026	3.4814453125	0.489077143795006	0.0693000675015656	0.00463833673968106	0.436984451963747	mixture	0.489077143795006	12	20	9	26.75	9.9	28.44444	88.20455	13.98947	99.02778	500	0	0	0	0	0	0	0	0	NA	NA	NA	NA	0.4049111	0.3016705	0.06124404	0.2321743	0.404911127915476	mix_prml	0.0001525383	0.1082321	NA
ST140501task0001_V1_cell3_spiketimes.csv	Loc1Pref	Loc2Null	0	230	49.8502121862628	0.648	0.7068	0.648	1.27969348659004	1.21910331384016	0.613660337552743	0.153431519091309	0.256213286735863	0.0325954651168507	0.557759729055976	single	0.557759729055976	10	16	17	29	10.6875	27.88235	37.11111	13.02917	17.11029	500	0	0	0	0	0	0	0	0	NA	NA	NA	NA	0.20083	0.03877464	0.0035279	0.7568674	0.756867433320191	sing_prml	0.2419123	0.2479006	NA
ST140501task0001_V1_cell30_spiketimes.csv	Loc1Null	Loc2Pref	0	230	35.6063213968822	0.9163	0.5293	0.5293	0.352016404647984	2.6283223027629	4.92307692307692	0.999427594624626	5.92163801653836e-05	1.12837925125698e-06	0.000512060615957325	mixture	0.999427594624626	12	20	9	11.08333	25.05	26	3.901515	65.83947	128	500	0	0	0	0	0	0	0	0	NA	NA	NA	NA	0.9905624	0.009271525	4.370172e-05	0.0001224067	0.990562366179738	mix_prml	0.9735078	0.0001338374	NA
ST140501task0001_V1_cell32_spiketimes.csv	Loc1Null	Loc2Pref	0	230	163.733626041053	0.4892	0.1482	0.1482	0.588235294117647	0.829147066654833	2.30566600397614	0.193299433174494	0.240184144933834	0.0378748456030358	0.528641576288637	single	0.528641576288637	12	20	9	17	59.3	55.88889	10	49.16842	128.8611	500	0	0	0	0	0	0	0	0	NA	NA	NA	NA	0.1157201	0.5673012	0.003027617	0.3139511	0.567301172026903	int_prml	0.8401953	0.6736367	NA
ST140501task0001_V1_cell33_spiketimes.csv	Loc1Null	Loc2Pref	0	230	9.25677469306153	0.6388	0.3384	0.3384	0.727272727272727	0.675523760858457	1.35670731707317	0.315730948061596	0.293502166532906	0.00139805317077417	0.389368832234724	single	0.389368832234724	12	20	9	5.333333	10.3	9.111111	3.878788	6.957895	12.36111	500	0	0	0	0	0	0	0	0	NA	NA	NA	NA	0.3657789	0.4225722	0.001831083	0.2098178	0.42257218451969	int_prml	0.7133038	0.846912	NA
ST140501task0001_V1_cell34_spiketimes.csv	Loc1Pref	Loc2Null	0	230	138.129516346607	0.149	0.7582	0.149	1.25025025025025	0.637346852555978	0.288587604290822	0.142040547663474	0.165710751957218	0.169401699382702	0.522847000996606	single	0.522847000996606	10	16	17	11.1	49.3125	49.35294	13.87778	31.42917	14.24265	500	0	0	0	0	0	0	0	0	NA	NA	NA	NA	0.210977	0.004599556	0.007197684	0.7772258	0.77722577525453	sing_prml	0.2588139	0.8464553	NA
ST140501task0001_V1_cell35_spiketimes.csv	Loc1Null	Loc2Pref	0	230	47.0900468063201	0.9241	0.6672	0.6672	0.753246753246753	2.42105263157895	2.42700729927007	0.763457906840954	0.0371786592694311	0.00261312138641648	0.196750312503198	mixture	0.763457906840954	12	20	9	3.5	14.7	15.22222	2.636364	35.58947	36.94444	500	0	0	0	0	0	0	0	0	NA	NA	NA	NA	0.8105171	0.06859396	0.004515925	0.116373	0.810517110245982	mix_prml	0.6875044	0.0004956394	NA
ST140501task0001_V1_cell35_spiketimes.csv	Loc1Pref	Loc2Null	0	230	41.7743178850294	0.8693	0.8125	0.8125	1.84313725490196	2.06122448979592	2.02446483180428	0.870085830787261	0.00578326109905081	0.070763137279931	0.0533677708337573	mixture	0.870085830787261	10	16	17	3.4	15.3125	19.23529	6.266667	31.5625	38.94118	500	0	0	0	0	0	0	0	0	NA	NA	NA	NA	0.6748864	0.005095544	0.2906358	0.02938221	0.674886418452027	mix_prml	0.05556844	0.009008464	NA
ST140501task0001_V1_cell36_spiketimes.csv	Loc1Pref	Loc2Null	0	230	115.049619675619	0.7492	0.1912	0.1912	0.876876876876877	0.317029592406477	0.706342668863262	0.13792583841342	0.246693699205719	0.107745377062559	0.507635085318302	single	0.507635085318302	10	16	17	7.4	37.3125	35.70588	6.488889	11.82917	25.22059	500	0	0	0	0	0	0	0	0	NA	NA	NA	NA	0.2066756	0.02688038	0.004755549	0.7616885	0.761688487245573	sing_prml	0.5450767	0.9940023	NA
ST140501task0001_V1_cell38_spiketimes.csv	Loc1Null	Loc2Pref	0	230	45.0553936622163	0.2953	0.4195	0.2953	1.33057851239669	0.665413533834587	0.62707182320442	0.180354572581284	0.120427752052488	0.212630288984595	0.486587386381633	single	0.486587386381633	12	20	9	17.41667	5.6	20.11111	23.17424	3.726316	12.61111	500	0	0	0	0	0	0	0	0	NA	NA	NA	NA	0.2259624	0.01440137	0.14905	0.6105862	0.610586177370215	sing_prml	0.1997568	0.8563419	NA
ST140501task0001_V1_cell38_spiketimes.csv	Loc1Pref	Loc2Null	0	230	40.8891135902396	0.2238	0.2317	0.2238	0.864133563615429	0.693877551020408	1.1144578313253	0.171034122243266	0.183465842506434	0.0250501588299341	0.620449876420365	single	0.620449876420365	10	16	17	19.3	6.125	19.52941	16.67778	4.25	21.76471	500	0	0	0	0	0	0	0	0	NA	NA	NA	NA	0.2016476	0.02679642	0.01596952	0.7555865	0.755586476226955	sing_prml	0.5567456	0.7933105	NA
ST140501task0001_V1_cell39_spiketimes.csv	Loc1Null	Loc2Pref	0	230	53.3639225419225	0.4658	0.7333	0.4658	1.29676934635612	0.779605263157895	0.755102040816326	0.200232669072738	0.145317521585679	0.113148558123351	0.541301251218231	single	0.541301251218231	12	20	9	20.16667	6.4	21.77778	26.15152	4.989474	16.44444	500	0	0	0	0	0	0	0	0	NA	NA	NA	NA	0.2412377	0.02451975	0.06790271	0.6663398	0.666339813353552	sing_prml	0.2187036	0.7344376	NA
ST140501task0001_V1_cell39_spiketimes.csv	Loc1Pref	Loc2Null	0	230	68.0284181652767	0.4662	0.1323	0.1323	1.63239875389408	0.617777777777778	1.68277945619335	0.135311052269747	0.302072576081547	0.011654621893084	0.550961749755622	single	0.550961749755622	10	16	17	21.4	4.6875	19.47059	34.93333	2.895833	32.76471	500	0	0	0	0	0	0	0	0	NA	NA	NA	NA	0.1215062	0.4157665	0.002074154	0.4606531	0.460653131563049	sing_prml	0.09976337	0.8631665	NA
ST140501task0001_V1_cell4_spiketimes.csv	Loc1Null	Loc2Pref	0	230	42.4215783294181	0.2843	0.2685	0.2685	2.27193330686781	1.21671826625387	2.45942408376963	0.227049835253427	0.134235121375281	0.0241011092421961	0.614613934129096	single	0.614613934129096	12	20	9	19.08333	6.8	21.22222	43.35606	8.273684	52.19444	500	0	0	0	0	0	0	0	0	NA	NA	NA	NA	0.1856172	0.03207809	0.2543852	0.5279195	0.527919545945893	sing_prml	0.009143555	0.2321997	NA
ST140501task0001_V1_cell4_spiketimes.csv	Loc1Pref	Loc2Null	0	230	42.8019487213746	0.4775	0.4446	0.4446	1.4320987654321	0.905220883534137	1.85691318327974	0.330621029522538	0.128265950602942	0.0126576165810873	0.528455403293432	single	0.528455403293432	10	16	17	18	5.1875	18.29412	25.77778	4.695833	33.97059	500	0	0	0	0	0	0	0	0	NA	NA	NA	NA	0.3512977	0.1546889	0.01763822	0.4763751	0.476375132179326	sing_prml	0.1676987	0.5577207	NA
ST140501task0001_V1_cell40_spiketimes.csv	Loc1Null	Loc2Pref	0	230	116.039604575167	0.8831	0.2553	0.2553	0.864960282436011	0.828873860629227	0.700949367088608	0.173141441784203	0.155584592427714	0.204511298572142	0.466762667215941	single	0.466762667215941	12	20	9	34.33333	8.95	35.11111	29.69697	7.418421	24.61111	500	0	0	0	0	0	0	0	0	NA	NA	NA	NA	0.253678	0.02002343	0.04202359	0.684275	0.684274958875696	sing_prml	0.5745065	0.67398	NA
ST140501task0001_V1_cell40_spiketimes.csv	Loc1Pref	Loc2Null	0	230	131.293420840685	0.4559	0.5672	0.4559	0.626409017713366	1.24192439862543	1.13541666666667	0.125888830558154	0.331725341584971	0.0786330240322154	0.46375280382466	single	0.46375280382466	10	16	17	34.5	6.0625	31.76471	21.61111	7.529167	36.06618	500	0	0	0	0	0	0	0	0	NA	NA	NA	NA	0.1883825	0.1143937	0.002933122	0.6942907	0.694290672603597	sing_prml	0.7755612	0.2310471	NA
ST140501task0001_V1_cell41_spiketimes.csv	Loc1Null	Loc2Pref	0	230	51.6110655471356	0.2935	0.9362	0.2935	1.29411764705882	1.08771929824561	1.17384105960265	0.20822922462681	0.204142402227707	0.0156927524606668	0.571935620684816	single	0.571935620684816	12	20	9	17	4.8	16.77778	22	5.221053	19.69444	500	0	0	0	0	0	0	0	0	NA	NA	NA	NA	0.2304967	0.09825224	0.02340522	0.6478459	0.647845880706021	sing_prml	0.2202461	0.355508	NA
ST140501task0001_V1_cell41_spiketimes.csv	Loc1Pref	Loc2Null	0	230	57.4881052200485	0.2256	0.1643	0.1643	1.31889516635279	0.728888888888889	2.17246240601504	0.143132155311381	0.334648899441403	0.00283236520322688	0.519386580043989	single	0.519386580043989	10	16	17	17.7	3.75	15.64706	23.34444	2.733333	33.99265	500	0	0	0	0	0	0	0	0	NA	NA	NA	NA	0.06728122	0.6585994	0.002795515	0.2713239	0.658599400601998	int_prml	0.2207344	0.7573058	NA
ST140501task0001_V1_cell42_spiketimes.csv	Loc1Null	Loc2Pref	0	230	51.2924313732651	0.2924	0.18	0.18	2.7979797979798	1.146581406788	1.55805687203791	0.0824711666713107	0.0388398568521984	0.65671168889893	0.221977287577561	outside	0.65671168889893	12	20	9	18	5.35	23.44444	50.36364	6.134211	36.52778	500	0	0	0	0	0	0	0	0	NA	NA	NA	NA	0.04797646	0.001626563	0.8190771	0.1313199	0.819077086668066	out_prml	0.001194664	0.2950844	NA
ST140501task0001_V1_cell42_spiketimes.csv	Loc1Pref	Loc2Null	0	230	74.5919192546527	0.2142	0.1404	0.1404	0.819004524886878	1.21481481481481	1.48190235690236	0.0330752136713317	0.829897216980742	0.000882633786835897	0.13614493556109	intermediate	0.829897216980742	10	16	17	22.1	4.5	17.47059	18.1	5.466667	25.88971	500	0	0	0	0	0	0	0	0	NA	NA	NA	NA	0.01601125	0.9225881	7.792132e-05	0.06132269	0.922588134077787	int_prml	0.5985483	0.251163	NA
ST140501task0001_V1_cell43_spiketimes.csv	Loc1Null	Loc2Pref	0	230	44.1491788676892	0.2691	0.6746	0.2691	1.04426877470356	0.964912280701754	2.34166666666667	0.894874099272447	0.0178691105303719	0.00205098130878925	0.0852058088883921	mixture	0.894874099272447	12	20	9	28.75	12.75	30	30.02273	12.30263	70.25	500	0	0	0	0	0	0	0	0	NA	NA	NA	NA	0.9143731	0.03609645	0.00408739	0.04544301	0.914373146042201	mix_prml	0.4034139	0.5002854	NA
ST140501task0001_V1_cell43_spiketimes.csv	Loc1Pref	Loc2Null	0	230	57.6281303173907	0.6398	0.1519	0.1519	0.785111844517785	0.673015873015873	0.938926940639269	0.0679178811911917	0.680702461665443	0.00234902294047777	0.249030634202887	intermediate	0.680702461665443	10	16	17	30.3	10.5	25.76471	23.78889	7.066667	24.19118	500	0	0	0	0	0	0	0	0	NA	NA	NA	NA	0.0848812	0.6098603	0.0004193452	0.3048391	0.60986031896925	int_prml	0.6302472	0.8137068	NA
ST140501task0001_V1_cell44_spiketimes.csv	Loc1Pref	Loc2Null	0	230	23.4701480178724	0.2265	0.396	0.2265	2.02653399668325	1.05263157894737	1.72585227272727	0.640517832469654	0.267975027310403	5.61493813302878e-06	0.0915015252818096	mixture	0.640517832469654	10	16	17	13.4	4.75	10.35294	27.15556	5	17.86765	500	0	0	0	0	0	0	0	0	NA	NA	NA	NA	0.2819797	0.7033816	1.568384e-05	0.01462306	0.703381599775555	int_prml	0.0325019	0.3961797	NA
ST140501task0001_V1_cell46_spiketimes.csv	Loc1Pref	Loc2Null	0	230	32.7475135995947	0.5624	0.836	0.5624	1.14285714285714	0.856410256410256	1.31712962962963	0.204773246267474	0.231233874028836	0.00165553512891381	0.562337344574776	single	0.562337344574776	10	16	17	7	0.8125	6.352941	8	0.6958333	8.367647	500	0	0	0	0	0	0	0	0	NA	NA	NA	NA	0.1766768	0.2601212	0.004770506	0.5584315	0.558431538553974	sing_prml	0.3278541	0.6141797	NA
ST140501task0001_V1_cell47_spiketimes.csv	Loc1Null	Loc2Pref	0	230	33.8026982182788	0.2964	0.2655	0.2655	2.12163892445583	0.779628928436198	1.74489795918367	0.231968434403223	0.251924301681916	0.000695498909200904	0.515411765005659	single	0.515411765005659	12	20	9	17.75	6.95	16.33333	37.65909	5.418421	28.5	500	0	0	0	0	0	0	0	0	NA	NA	NA	NA	0.2378498	0.3703783	0.003798257	0.3879736	0.387973560459002	sing_prml	0.0158318	0.7344094	NA
ST140501task0001_V1_cell5_spiketimes.csv	Loc1Pref	Loc2Null	0	230	21.8127073656593	0.2093	0.3038	0.2093	1.53942652329749	0.547854785478548	2.24719101123596	0.89984420134569	0.0660913690346721	3.55416867205263e-06	0.0340608754509658	mixture	0.89984420134569	10	16	17	24.8	12.625	20.94118	38.17778	6.916667	47.05882	500	0	0	0	0	0	0	0	0	NA	NA	NA	NA	0.4544109	0.5409665	1.276233e-05	0.004609824	0.540966481730825	int_prml	0.1275834	0.9147532	NA
ST140501task0001_V1_cell56_spiketimes.csv	Loc1Null	Loc2Pref	0	230	9.56920407247404	0.5608	0.493	0.493	2.03030303030303	1.2199963576762	0.573770491803279	0.213849067107088	0.289301737758659	0.000546293398223904	0.496302901736029	single	0.496302901736029	12	20	9	8.25	14.45	13.55556	16.75	17.62895	7.777778	500	0	0	0	0	0	0	0	0	NA	NA	NA	NA	0.2453659	0.3034058	0.003027929	0.4482004	0.448200353714102	sing_prml	0.02191436	0.2295096	NA
ST140501task0001_V1_cell56_spiketimes.csv	Loc1Pref	Loc2Null	0	230	3.95498256503036	0.2605	0.8183	0.2605	2.25146198830409	0.94277539341917	1.6588785046729	0.551829556183279	0.274834358405935	0.00729378258732976	0.166042302823456	mixture	0.551829556183279	10	16	17	9.5	14.5625	12.58824	21.38889	13.72917	20.88235	500	0	0	0	0	0	0	0	0	NA	NA	NA	NA	0.5228229	0.4247686	0.0001460858	0.05226238	0.522822927821188	mix_prml	0.01635603	0.5148158	NA
ST140501task0001_V1_cell58_spiketimes.csv	Loc1Null	Loc2Pref	0	230	9.13797162234944	0.316	0.1169	0.1169	1.41501976284585	1.78468899521531	0.683139534883721	0.221191497224653	0.156451887088943	0.00122334498862001	0.621133270697784	single	0.621133270697784	12	20	9	3.833333	8.25	9.555556	5.424242	14.72368	6.527778	500	0	0	0	0	0	0	0	0	NA	NA	NA	NA	0.2258444	0.05707356	0.05835533	0.6587267	0.658726748465333	sing_prml	0.1580548	0.01883654	NA
ST140501task0001_V1_cell58_spiketimes.csv	Loc1Pref	Loc2Null	0	230	14.0911849675523	0.8807	0.5167	0.5167	1.72649572649573	1.52410256410256	2.21187943262411	0.843597149681876	0.0267534853952146	6.46886327806832e-05	0.129584676290129	mixture	0.843597149681876	10	16	17	2.6	8.125	8.294118	4.488889	12.38333	18.34559	500	0	0	0	0	0	0	0	0	NA	NA	NA	NA	0.8591246	0.07766633	0.001993488	0.06121562	0.859124553812083	mix_prml	0.07716801	0.08712422	NA
ST140501task0001_V1_cell6_spiketimes.csv	Loc1Pref	Loc2Null	0	230	34.3892573715272	0.664	0.878	0.664	2.01100110011001	0.555182072829132	2.11261261261261	0.867267727177042	0.0290000350045383	0.000443851445794964	0.103288386372625	mixture	0.867267727177042	10	16	17	20.2	7.4375	19.58824	40.62222	4.129167	41.38235	500	0	0	0	0	0	0	0	0	NA	NA	NA	NA	0.7921574	0.16112	0.0007851421	0.04593753	0.792157356618829	mix_prml	0.03404207	0.9099724	NA
ST140501task0001_V1_cell60_spiketimes.csv	Loc1Null	Loc2Pref	0	230	7.43963636181386	0.9183	0.6415	0.6415	1.1183932346723	1.40730907387162	0.84	0.233828097509597	0.231138015481956	0.000692331986705205	0.534341555021742	single	0.534341555021742	12	20	9	10.75	16.85	16.66667	12.02273	23.71316	14	500	0	0	0	0	0	0	0	0	NA	NA	NA	NA	0.2772048	0.2319547	0.005314302	0.4855262	0.485526214655743	sing_prml	0.3413527	0.110884	NA
ST140501task0001_V1_cell61_spiketimes.csv	Loc1Pref	Loc2Null	0	230	6.89332199250047	0.3485	0.5091	0.3485	1.34567901234568	0.624827586206896	0.779761904761905	0.0737886894404384	0.283087084093132	0.000144277668246107	0.642979948798184	single	0.642979948798184	10	16	17	4.5	9.0625	8.647059	6.055556	5.6625	6.742647	500	0	0	0	0	0	0	0	0	NA	NA	NA	NA	0.1800204	0.2113024	0.005039391	0.6036378	0.603637795148647	sing_prml	0.2071176	0.8572542	NA
ST140501task0001_V1_cell62_spiketimes.csv	Loc1Null	Loc2Pref	0	230	18.7411181648534	0.2401	0.5053	0.2401	0.753846153846154	2.13725490196078	3.21710526315789	0.958798792922578	0.00774817979037175	1.49554976557896e-05	0.0334380717893948	mixture	0.958798792922578	12	20	9	5.416667	12.75	12.66667	4.083333	27.25	40.75	500	0	0	0	0	0	0	0	0	NA	NA	NA	NA	0.9426856	0.04636417	0.0002856044	0.01066462	0.942685602090382	mix_prml	0.6869047	0.002720895	NA
ST140501task0001_V1_cell62_spiketimes.csv	Loc1Pref	Loc2Null	0	230	11.5151780116029	0.7575	0.8236	0.7575	1.29166666666667	1.1622641509434	1.97141255605381	0.177426811804623	0.178750495396257	0.000168429401267214	0.643654263397854	single	0.643654263397854	10	16	17	6.4	13.25	13.11765	8.266667	15.4	25.86029	500	0	0	0	0	0	0	0	0	NA	NA	NA	NA	0.3131382	0.2156811	0.01165334	0.4595273	0.459527325587307	sing_prml	0.2352848	0.2935906	NA
ST140501task0001_V1_cell65_spiketimes.csv	Loc1Null	Loc2Pref	0	230	26.5455068844979	0.6376	0.3387	0.3387	0.586013986013986	2.42251461988304	0.883333333333333	0.218326908283915	0.171188581278647	0.00618401517844406	0.604300495258995	single	0.604300495258995	12	20	9	5.416667	14.4	15	3.174242	34.88421	13.25	500	0	0	0	0	0	0	0	0	NA	NA	NA	NA	0.2468056	0.06481438	0.009713441	0.6786666	0.678666588764839	sing_prml	0.8420009	0.0004911719	NA
ST140501task0001_V1_cell66_spiketimes.csv	Loc1Pref	Loc2Null	0	230	75.0242757142739	0.5593	0.1304	0.1304	0.905982905982906	1.16707818930041	0.754417879417879	0.133607096327528	0.324256276168289	0.0527585680747602	0.489378059429423	single	0.489378059429423	10	16	17	7.8	30.375	28.29412	7.066667	35.45	21.34559	500	0	0	0	0	0	0	0	0	NA	NA	NA	NA	0.1986996	0.06596602	0.00171623	0.7336181	0.733618132032553	sing_prml	0.5187198	0.289516	NA
ST140501task0001_V1_cell67_spiketimes.csv	Loc1Pref	Loc2Null	0	230	7.72828046957549	0.7489	0.6737	0.6737	0.722943722943723	0.990867579908676	1.48367346938776	0.314708150351403	0.12446334609621	0.000239358960672291	0.560589144591715	single	0.560589144591715	10	16	17	7.7	13.6875	14.41176	5.566667	13.5625	21.38235	500	0	0	0	0	0	0	0	0	NA	NA	NA	NA	0.2984789	0.08501366	0.02063424	0.5958732	0.595873190248324	sing_prml	0.6883491	0.4613289	NA
ST140501task0001_V1_cell68_spiketimes.csv	Loc1Null	Loc2Pref	0	230	3.99915066089231	0.6003	0.2065	0.2065	0.491905354919054	1.55290287574607	0.91566265060241	0.262351608991559	0.277293669617083	0.00690242777720026	0.453452293614158	single	0.453452293614158	12	20	9	6.083333	9.7	9.222222	2.992424	15.06316	8.444444	500	0	0	0	0	0	0	0	0	NA	NA	NA	NA	0.3207211	0.352073	0.002454446	0.3247515	0.352073015903341	int_prml	0.9096441	0.05844356	NA
ST140501task0001_V1_cell69_spiketimes.csv	Loc1Null	Loc2Pref	0	230	128.751459952818	0.5588	0.57	0.5588	1.52569169960474	0.896351758056228	1.82155172413793	0.164336865752885	0.370123098599631	0.0186501725078096	0.446889863139675	single	0.446889863139675	12	20	9	7.666667	35.85	32.22222	11.69697	32.13421	58.69444	500	0	0	0	0	0	0	0	0	NA	NA	NA	NA	0.1130882	0.5781452	0.001509422	0.3072572	0.578145234318133	int_prml	0.1144725	0.587789	NA
ST140501task0001_V1_cell7_spiketimes.csv	Loc1Null	Loc2Pref	0	230	45.3373903546107	0.9011	0.5439	0.5439	1.07948835084513	1.02992776057792	3.3135838150289	0.497755043547792	0.0664525457611599	0.0164674649338176	0.41932494575723	mixture	0.497755043547792	12	20	9	16.58333	5.1	19.22222	17.90152	5.252632	63.69444	500	0	0	0	0	0	0	0	0	NA	NA	NA	NA	0.3218818	0.03550051	0.4419944	0.2006233	0.441994366643578	out_prml	0.3731601	0.4209426	NA
ST140501task0001_V1_cell7_spiketimes.csv	Loc1Pref	Loc2Null	0	230	47.9177030908842	0.2259	0.8836	0.2259	0.755424063116371	1.38585858585859	1.85336538461538	0.169821469844513	0.288836688733402	0.003845491823093	0.537496349598992	single	0.537496349598992	10	16	17	16.9	4.125	15.29412	12.76667	5.716667	28.34559	500	0	0	0	0	0	0	0	0	NA	NA	NA	NA	0.1263139	0.4079147	0.004665253	0.4611061	0.461106097377755	sing_prml	0.6580563	0.1437447	NA
ST140501task0001_V1_cell70_spiketimes.csv	Loc1Null	Loc2Pref	0	230	143.56694783102	0.4467	0.1514	0.1514	0.825174825174825	0.720133667502089	2.38917525773196	0.217510269433428	0.144867231155961	0.0590681259625428	0.578554373448068	single	0.578554373448068	12	20	9	32.5	6.3	32.33333	26.81818	4.536842	77.25	500	0	0	0	0	0	0	0	0	NA	NA	NA	NA	0.2024883	0.2453531	0.01913737	0.5330212	0.533021238836025	sing_prml	0.614792	0.8018731	NA
ST140501task0001_V1_cell70_spiketimes.csv	Loc1Pref	Loc2Null	0	230	127.293710479426	0.197	0.4172	0.197	2.42195767195767	1.04350877192982	0.748201438848921	0.137480617140393	0.215310257060561	0.141147102557947	0.5060620232411	single	0.5060620232411	10	16	17	33.6	5.9375	32.70588	81.37778	6.195833	24.47059	500	0	0	0	0	0	0	0	0	NA	NA	NA	NA	0.2095038	0.01464261	0.003923911	0.7719297	0.771929717402234	sing_prml	0.00954299	0.4055059	NA
ST140501task0001_V1_cell71_spiketimes.csv	Loc1Null	Loc2Pref	0	230	83.3352434874366	0.4387	0.6677	0.4387	1.06060606060606	0.970031841168758	0.890796703296703	0.185327089321777	0.137395161956388	0.177529795762226	0.49974795295961	single	0.49974795295961	12	20	9	38.25	14.05	40.44444	40.56818	13.62895	36.02778	500	0	0	0	0	0	0	0	0	NA	NA	NA	NA	0.2464957	0.01861815	0.0696827	0.6652035	0.665203465366926	sing_prml	0.389213	0.4938686	NA
ST140501task0001_V1_cell72_spiketimes.csv	Loc1Null	Loc2Pref	0	230	174.594440595573	0.8856	0.1946	0.1946	0.798667301285102	1.31224127735068	0.60625	0.172639359963306	0.203515390831743	0.158436225000272	0.465409024204679	single	0.465409024204679	12	20	9	31.83333	4.45	31.11111	25.42424	5.839474	18.86111	500	0	0	0	0	0	0	0	0	NA	NA	NA	NA	0.2549141	0.03764172	0.01950086	0.6879433	0.687943281393855	sing_prml	0.6416988	0.1627733	NA
ST140501task0001_V1_cell72_spiketimes.csv	Loc1Pref	Loc2Null	0	230	129.901493420912	0.2171	0.3308	0.2171	0.463223787167449	1.14689265536723	0.567079207920792	0.133746785268049	0.130871419270839	0.243063887104131	0.492317908356981	single	0.492317908356981	10	16	17	28.4	3.6875	29.70588	13.15556	4.229167	16.84559	500	0	0	0	0	0	0	0	0	NA	NA	NA	NA	0.2060681	0.004296461	0.02994313	0.7596923	0.759692285959092	sing_prml	0.8999402	0.3068519	NA
ST140501task0001_V1_cell73_spiketimes.csv	Loc1Null	Loc2Pref	0	230	68.3817442089113	0.4769	0.3325	0.3325	0.83046683046683	1.09558378705384	1.83173076923077	0.252955527176051	0.211535657777406	0.010518429768686	0.524990385277857	single	0.524990385277857	12	20	9	18.5	4.35	17.33333	15.36364	4.765789	31.75	500	0	0	0	0	0	0	0	0	NA	NA	NA	NA	0.2683877	0.2493782	0.008790143	0.4734439	0.473443935328849	sing_prml	0.6094202	0.3470512	NA
ST140501task0001_V1_cell73_spiketimes.csv	Loc1Pref	Loc2Null	0	230	66.6458482343641	0.6698	0.8787	0.6698	1.26881720430108	0.647619047619048	0.809707903780069	0.141324378550205	0.293347641713935	0.0385782584356747	0.526749721300185	single	0.526749721300185	10	16	17	18.6	3.5	17.11765	23.6	2.266667	13.86029	500	0	0	0	0	0	0	0	0	NA	NA	NA	NA	0.1914121	0.1043767	0.002045254	0.702166	0.702165953304421	sing_prml	0.2480554	0.8373169	NA
ST140501task0001_V1_cell74_spiketimes.csv	Loc1Pref	Loc2Null	0	230	87.1283105887281	0.6415	0.7096	0.6415	0.417366946778711	0.930081300813008	0.649912587412587	0.132556317170044	0.292122019860275	0.0872135214175642	0.488108141552117	single	0.488108141552117	10	16	17	35.7	10.25	33.64706	14.9	9.533333	21.86765	500	0	0	0	0	0	0	0	0	NA	NA	NA	NA	0.2031138	0.04467945	0.003955091	0.7482517	0.748251694220169	sing_prml	0.9267076	0.5292319	NA
ST140501task0001_V1_cell75_spiketimes.csv	Loc1Pref	Loc2Null	0	230	67.6637736894886	0.1387	0.1945	0.1387	0.322751322751323	1.15906432748538	0.510852090032154	0.146194189238207	0.226131473481891	0.0848285595003461	0.542845777779556	single	0.542845777779556	10	16	17	18.9	3.5625	18.29412	6.1	4.129167	9.345588	500	0	0	0	0	0	0	0	0	NA	NA	NA	NA	0.2011935	0.03032485	0.01062493	0.7578567	0.757856715235012	sing_prml	0.9679513	0.2963197	NA
ST140501task0001_V1_cell76_spiketimes.csv	Loc1Pref	Loc2Null	0	230	82.309255854317	0.6451	0.3647	0.3647	0.743055555555556	1.08952380952381	1.85	0.15217062433015	0.261471603271468	0.0298244709369581	0.556533301461424	single	0.556533301461424	10	16	17	32	8.75	30	23.77778	9.533333	55.5	500	0	0	0	0	0	0	0	0	NA	NA	NA	NA	0.1463052	0.3037864	0.005424867	0.5444835	0.544483512809472	sing_prml	0.6696182	0.3596383	NA
ST140501task0001_V1_cell77_spiketimes.csv	Loc1Null	Loc2Pref	0	230	84.7626164846419	0.4567	0.1919	0.1919	0.705956112852665	0.634623749456285	1.21411483253589	0.467768380608689	0.135265365646463	0.0237300659511338	0.373236187793715	mixture	0.467768380608689	12	20	9	24.16667	6.05	23.22222	17.06061	3.839474	28.19444	500	0	0	0	0	0	0	0	0	NA	NA	NA	NA	0.5532913	0.1444548	0.008155018	0.2940989	0.553291323075364	mix_prml	0.7341418	0.8831377	NA
ST140501task0001_V1_cell78_spiketimes.csv	Loc1Null	Loc2Pref	0	230	25.6495349536293	0.1477	0.5176	0.1477	1.30143540669856	0.728813559322034	5.91860465116279	0.750473646346199	0.0425302241769943	2.6959545621101e-05	0.206969169931186	mixture	0.750473646346199	12	20	9	19	8.85	19.11111	24.72727	6.45	113.1111	500	0	0	0	0	0	0	0	0	NA	NA	NA	NA	0.1707734	0.132349	0.6771444	0.01973319	0.677144436273405	out_prml	0.2160094	0.79251	NA
ST140501task0001_V1_cell78_spiketimes.csv	Loc1Pref	Loc2Null	0	230	39.2840612251006	0.4736	0.538	0.4736	1.73420479302832	0.566366366366366	2.83917445482866	0.963665224608315	0.00961742859789549	4.40177516448291e-05	0.0266733290421441	mixture	0.963665224608315	10	16	17	20.4	6.9375	18.88235	35.37778	3.929167	53.61029	500	0	0	0	0	0	0	0	0	NA	NA	NA	NA	0.657698	0.3340655	0.000255367	0.007981123	0.657698036064848	mix_prml	0.07553638	0.9023868	NA
ST140501task0001_V1_cell79_spiketimes.csv	Loc1Null	Loc2Pref	0	230	14.0484311468877	0.5369	0.3343	0.3343	1.09677419354839	0.427771556550952	2.5	0.242683300224918	0.163926278199924	0.000270187795784878	0.593120233779373	single	0.593120233779373	12	20	9	10.33333	4.7	11	11.33333	2.010526	27.5	500	0	0	0	0	0	0	0	0	NA	NA	NA	NA	0.2319514	0.1558731	0.1034571	0.5087184	0.508718399801615	sing_prml	0.3588133	0.9853396	NA
ST140501task0001_V1_cell79_spiketimes.csv	Loc1Pref	Loc2Null	0	230	21.3715421861424	0.7126	0.3319	0.3319	0.88608776844071	1.64444444444444	1.8640988372093	0.592638594338299	0.178305446215229	4.99852206982631e-05	0.229005974225774	mixture	0.592638594338299	10	16	17	11.9	4.125	10.11765	10.54444	6.783333	18.86029	500	0	0	0	0	0	0	0	0	NA	NA	NA	NA	0.4022322	0.5361684	0.0002881107	0.06131133	0.53616838806461	int_prml	0.5366888	0.05460307	NA
ST140501task0001_V1_cell8_spiketimes.csv	Loc1Null	Loc2Pref	0	230	27.5676545884915	0.4741	0.1886	0.1886	1.53549190535492	1.07845701209546	0.566037735849057	0.198648137489007	0.249582365312749	0.00170380996430907	0.550065687233934	single	0.550065687233934	12	20	9	18.25	8.05	17.66667	28.02273	8.681579	10	500	0	0	0	0	0	0	0	0	NA	NA	NA	NA	0.2271705	0.1206005	0.008879711	0.6433493	0.643349301520683	sing_prml	0.1111593	0.3656125	NA
ST140501task0001_V1_cell80_spiketimes.csv	Loc1Null	Loc2Pref	0	230	13.0895520603128	0.3649	0.3977	0.3649	1.87436159346272	0.686025408348457	3.75	0.454812943620403	0.0829365981224385	0.00079798653847183	0.461452471718687	single	0.461452471718687	12	20	9	7.416667	2.9	9.333333	13.90152	1.989474	35	500	0	0	0	0	0	0	0	0	NA	NA	NA	NA	0.1661076	0.029252	0.6935741	0.1110663	0.693574093717882	out_prml	0.03755193	0.8368011	NA
ST140501task0001_V1_cell80_spiketimes.csv	Loc1Pref	Loc2Null	0	230	19.2388708789941	0.5372	0.6977	0.5372	1.60185185185185	0.847619047619048	1.85714285714286	0.871526661522006	0.0987163567036288	1.01447536213152e-06	0.0297559672990031	mixture	0.871526661522006	10	16	17	9.6	3.0625	7	15.37778	2.595833	13	500	0	0	0	0	0	0	0	0	NA	NA	NA	NA	0.5112641	0.4846068	3.514472e-06	0.004125562	0.511264109977716	mix_prml	0.1082564	0.6243557	NA
ST140501task0001_V1_cell81_spiketimes.csv	Loc1Null	Loc2Pref	0	230	44.6668410697443	0.1512	0.3433	0.1512	4.27005347593583	1.35632183908046	5.9	0.601499035373957	0.0451083491080261	0.00290785876176905	0.350484756756248	mixture	0.601499035373957	12	20	9	22.66667	8.7	25.55556	96.78788	11.8	150.7778	500	0	0	0	0	0	0	0	0	NA	NA	NA	NA	0.005519284	0.001668158	0.9906999	0.002112673	0.990699883761151	out_prml	2.176512e-06	0.136723	NA
ST140501task0001_V1_cell88_spiketimes.csv	Loc1Null	Loc2Pref	0	230	4.16703587934663	0.2925	0.1708	0.1708	1.7002997002997	1.71457489878543	4.03488372093023	0.288618019771226	0.104499686676484	0.00132587056347296	0.605556422988817	single	0.605556422988817	12	20	9	15.16667	10.4	19.11111	25.78788	17.83158	77.11111	500	0	0	0	0	0	0	0	0	NA	NA	NA	NA	0.00202364	0.0004922176	0.9939235	0.003560682	0.993923459765995	out_prml	0.06663183	0.02688389	NA
ST140501task0001_V1_cell9_spiketimes.csv	Loc1Null	Loc2Pref	0	230	42.6575085602612	0.4701	0.4804	0.4701	2.04040404040404	0.860504920838682	0.676470588235294	0.198839430774144	0.26187948009204	0.00679027235482697	0.532490816778989	single	0.532490816778989	12	20	9	18	6.15	17	36.72727	5.292105	11.5	500	0	0	0	0	0	0	0	0	NA	NA	NA	NA	0.2399745	0.1379146	0.00508916	0.6170217	0.617021690480611	sing_prml	0.02114751	0.6338404	NA
ST140501task0001_V1_cell9_spiketimes.csv	Loc1Pref	Loc2Null	0	230	51.6881462771906	0.6748	0.6705	0.6705	1.81812538795779	1.01159420289855	1.18127490039841	0.0800964916425851	0.599444802036074	0.00113245251010343	0.319326253811237	intermediate	0.599444802036074	10	16	17	17.9	4.3125	14.76471	32.54444	4.3625	17.44118	500	0	0	0	0	0	0	0	0	NA	NA	NA	NA	0.07579184	0.6343357	0.0002637891	0.2896087	0.634335714253103	int_prml	0.05967498	0.438964	NA
ST140501task0001_V1_cell92_spiketimes.csv	Loc1Pref	Loc2Null	0	230	8.42823564514685	0.1293	0.6919	0.1293	1.2183908045977	0.772161172161172	0.792729591836735	0.20501095929577	0.180444040394238	0.000197048073812141	0.614347952236179	single	0.614347952236179	10	16	17	5.8	11.375	11.52941	7.066667	8.783333	9.139706	500	0	0	0	0	0	0	0	0	NA	NA	NA	NA	0.1982875	0.08864764	0.009354267	0.7037106	0.703710635946291	sing_prml	0.27808	0.710322	NA
ST140501task0001_V1_cell95_spiketimes.csv	Loc1Pref	Loc2Null	0	230	5.02757387369204	0.365	0.2027	0.2027	0.783068783068783	0.916666666666667	0.991610738255034	0.208206015427071	0.148594019395715	0.000221969097037048	0.642977996080177	single	0.642977996080177	10	16	17	4.2	8	8.764706	3.288889	7.333333	8.691176	500	0	0	0	0	0	0	0	0	NA	NA	NA	NA	0.1944243	0.06927228	0.01979119	0.7165122	0.716512224896062	sing_prml	0.6321615	0.544568	NA
ST140501task0001_V1_cell96_spiketimes.csv	Loc1Null	Loc2Pref	0	230	3.48272718250387	0.1105	0.1319	0.1105	1.14285714285714	1.62753036437247	1.72727272727273	0.325088483926655	0.162216757306308	0.00107573907006574	0.511619019696971	single	0.511619019696971	12	20	9	4.666667	7.8	8.555556	5.333333	12.69474	14.77778	500	0	0	0	0	0	0	0	0	NA	NA	NA	NA	0.4092298	0.1768866	0.02178943	0.3920942	0.409229793335439	mix_prml	0.3222564	0.04116432	NA
ST140501task0001_V1_cell96_spiketimes.csv	Loc1Pref	Loc2Null	0	230	9.7469262897288	0.4243	0.8705	0.4243	0.811447811447811	1.19589743589744	1.07170542635659	0.346062404842279	0.19929847042199	6.23472495756835e-05	0.454576777486155	single	0.454576777486155	10	16	17	3.3	8.125	7.588235	2.677778	9.716667	8.132353	500	0	0	0	0	0	0	0	0	NA	NA	NA	NA	0.2257885	0.2441354	0.003367395	0.5267087	0.526708712987405	sing_prml	0.6056017	0.2659146	NA
ST140501task0001_V1_cell97_spiketimes.csv	Loc1Pref	Loc2Null	0	230	23.524344692596	0.7125	0.3945	0.3945	0.908730158730159	1.37263157894737	1.66387688984881	0.4253607597865	0.058045990710989	0.0595010840484641	0.457092165454047	single	0.457092165454047	10	16	17	11.2	23.75	27.23529	10.17778	32.6	45.31618	500	0	0	0	0	0	0	0	0	NA	NA	NA	NA	0.404386	0.009125451	0.2323953	0.3540932	0.404386045640474	mix_prml	0.5162557	0.1504664	NA
ST140501task0001_V1_cell98_spiketimes.csv	Loc1Pref	Loc2Null	0	230	32.6049907411786	0.2465	0.2742	0.2465	1.58024691358025	2.04148506860371	1.53817733990148	0.169157724616964	0.299344823633938	0.00102192029434353	0.530475531454755	single	0.530475531454755	10	16	17	10.8	25.8125	23.88235	17.06667	52.69583	36.73529	500	0	0	0	0	0	0	0	0	NA	NA	NA	NA	0.1855409	0.3779262	0.0009602036	0.4355727	0.435572656316144	sing_prml	0.114637	0.00986522	NA
ST140501task0001_V1_cell99_spiketimes.csv	Loc1Null	Loc2Pref	0	230	125.819467878516	0.4748	0.2868	0.2868	0.859504132231405	1.11596788581624	0.695348837209302	0.149236406536079	0.365295253132049	0.0831473990396518	0.40232094129222	single	0.40232094129222	12	20	9	3.666667	26.55	23.88889	3.151515	29.62895	16.61111	500	0	0	0	0	0	0	0	0	NA	NA	NA	NA	0.2259232	0.1613677	0.002417574	0.6102915	0.610291531411099	sing_prml	0.5800118	0.3256721	NA
ST140501task0001_V1_cell99_spiketimes.csv	Loc1Pref	Loc2Null	0	230	67.6925338342764	0.2997	0.7861	0.2997	1.36647173489279	1.0070351758794	1.04016786570743	0.158958828698714	0.177873683502804	0.0710689982882647	0.592098489510217	single	0.592098489510217	10	16	17	5.7	24.875	24.52941	7.788889	25.05	25.51471	500	0	0	0	0	0	0	0	0	NA	NA	NA	NA	0.2043274	0.0309194	0.005511046	0.7592421	0.759242115280318	sing_prml	0.1970131	0.4438429	NA
ST140502task0001_V1_cell1_spiketimes.csv	Loc1Null	Loc2Pref	0	230	137.899708324944	0.143	0.2576	0.143	1.96728613116265	0.916078431372549	2.22506619593998	0.108014460885649	0.0463407152503233	0.520657163924331	0.324987659939696	outside	0.520657163924331	18	26	12	21.27778	3.923077	25.75	41.85948	3.593846	57.29545	500	0	0	0	0	0	0	0	0	NA	NA	NA	NA	0.04040655	0.002111036	0.8278515	0.1296309	0.827851544944951	out_prml	0.009896999	0.5832883	NA
ST140502task0001_V1_cell1_spiketimes.csv	Loc1Pref	Loc2Null	0	230	113.119454037593	0.3429	0.1205	0.1205	1.9022594567149	1.67326732673267	3.4272030651341	0.99860021449223	0.000131825316452648	5.10244913905356e-05	0.00121693569992725	mixture	0.99860021449223	14	24	10	21.64286	4.208333	23.2	41.17033	7.041667	79.51111	500	0	0	0	0	0	0	0	0	NA	NA	NA	NA	0.988536	0.01093181	0.0001063966	0.0004257885	0.988536009304394	mix_prml	0.02504689	0.02258003	NA
ST140502task0001_V1_cell10_spiketimes.csv	Loc1Null	Loc2Pref	0	230	8.34211588512831	0.5815	0.7662	0.5815	0.823529411764706	1.44865979381443	2.26446280991736	0.486516366954368	0.113762387511637	5.36545641615211e-05	0.399667590969834	mixture	0.486516366954368	18	26	12	7	3.730769	7.333333	5.764706	5.404615	16.60606	500	0	0	0	0	0	0	0	0	NA	NA	NA	NA	0.6415449	0.150763	0.01144285	0.1962492	0.641544935241255	mix_prml	0.6671019	0.06837852	NA
ST140502task0001_V1_cell100_spiketimes.csv	Loc1Null	Loc2Pref	0	230	236.864697845505	0.3231	0.6593	0.3231	1.17884463202321	0.924226646248086	0.603737725688945	0.149657584168583	0.287162794303804	0.0989243131729029	0.46425530835471	single	0.46425530835471	18	26	12	12.38889	50.23077	47.83333	14.60458	46.42462	28.87879	500	0	0	0	0	0	0	0	0	NA	NA	NA	NA	0.2333403	0.03944974	0.003057833	0.7241522	0.724152164815573	sing_prml	0.2721702	0.5713931	NA
ST140502task0001_V1_cell100_spiketimes.csv	Loc1Pref	Loc2Null	0	230	141.129803382463	0.6225	0.8539	0.6225	1.19004524886878	0.703315746909539	0.31308948700253	0.167787188424862	0.137706588635947	0.218371157694351	0.47613506524484	single	0.47613506524484	14	24	10	14.57143	47.04167	48.3	17.34066	33.08514	15.12222	500	0	0	0	0	0	0	0	0	NA	NA	NA	NA	0.2490209	0.008695679	0.03530271	0.7069807	0.706980705781487	sing_prml	0.2789025	0.8476199	NA
ST140502task0001_V1_cell101_spiketimes.csv	Loc1Pref	Loc2Null	0	230	49.7678293322308	0.1499	0.1026	0.1026	2.46153846153846	0.656643640796424	1.08868501529052	0.110040037592887	0.0519268953881975	0.525652636945986	0.31238043007293	outside	0.525652636945986	14	24	10	5.714286	17.83333	21.8	14.06593	11.71014	23.73333	500	0	0	0	0	0	0	0	0	NA	NA	NA	NA	0.1088463	0.002454626	0.5789584	0.3097407	0.578958365502946	out_prml	0.002402295	0.8909112	NA
ST140502task0001_V1_cell102_spiketimes.csv	Loc1Null	Loc2Pref	0	230	24.248615925407	0.8392	0.3976	0.3976	1.75294117647059	1.05534050179211	1.29331046312178	0.24738992904154	0.451327892598136	1.93811793830026e-05	0.301262797180942	intermediate	0.451327892598136	18	26	12	4.444444	10.73077	8.833333	7.79085	11.32462	11.42424	500	0	0	0	0	0	0	0	0	NA	NA	NA	NA	0.2841879	0.5966426	0.0003616485	0.1188079	0.596642555649136	int_prml	0.02782402	0.3873652	NA
ST140502task0001_V1_cell102_spiketimes.csv	Loc1Pref	Loc2Null	0	230	6.08485807951598	0.3315	0.1118	0.1118	1.22792022792023	1.74192946445232	1.37099811676083	0.237572215524638	0.124507292462621	0.00147262960593043	0.636447862406811	single	0.636447862406811	14	24	10	5.785714	9.708333	11.8	7.104396	16.91123	16.17778	500	0	0	0	0	0	0	0	0	NA	NA	NA	NA	0.2200212	0.04660757	0.1448126	0.5885586	0.588558559560574	sing_prml	0.2511356	0.01511569	NA
ST140502task0001_V1_cell103_spiketimes.csv	Loc1Null	Loc2Pref	0	230	69.9975671736387	0.3395	0.8354	0.3395	1.19117647058824	1.05846153846154	2.1958041958042	0.144927262545012	0.456577674993565	0.000300013611449085	0.398195048849973	intermediate	0.456577674993565	18	26	12	2.666667	13	10.83333	3.176471	13.76	23.78788	500	0	0	0	0	0	0	0	0	NA	NA	NA	NA	0.05853773	0.8166161	0.0003602837	0.1244859	0.816616066435808	int_prml	0.2616424	0.3833076	NA
ST140502task0001_V1_cell103_spiketimes.csv	Loc1Pref	Loc2Null	0	230	29.9465901739161	0.1253	0.9241	0.1253	1.17083529966966	0.495479982780887	0.795321637426901	0.047750334484009	0.918487375339485	0.000793884602104466	0.0329684055744017	intermediate	0.918487375339485	14	24	10	11.64286	4.208333	7.6	13.63187	2.085145	6.044444	500	0	0	0	0	0	0	0	0	NA	NA	NA	NA	0.04381998	0.9463333	1.387815e-05	0.009832887	0.946333255871218	int_prml	0.2937687	0.9787723	NA
ST140502task0001_V1_cell18_spiketimes.csv	Loc1Null	Loc2Pref	0	230	25.8419556891229	0.6737	0.3916	0.3916	0.420168067226891	2.18732171156894	0.569859670530812	0.19121286004967	0.171730764371812	0.00142783289053492	0.635628542687982	single	0.635628542687982	18	26	12	14	24.26923	24.83333	5.882353	53.08462	14.15152	500	0	0	0	0	0	0	0	0	NA	NA	NA	NA	0.2134519	0.04302945	0.003582065	0.7399366	0.739936632614624	sing_prml	0.9816224	0.000541464	NA
ST140502task0001_V1_cell18_spiketimes.csv	Loc1Pref	Loc2Null	0	230	16.4701616398103	0.3823	0.3687	0.3687	1	1.0724368798903	1.29990167158309	0.264699780629169	0.171850758798441	0.000368239111976044	0.563081221460414	single	0.563081221460414	14	24	10	13.5	22.45833	22.6	13.5	24.08514	29.37778	500	0	0	0	0	0	0	0	0	NA	NA	NA	NA	0.3215984	0.1334438	0.01378541	0.5311724	0.531172393047807	sing_prml	0.4478117	0.3677307	NA
ST140502task0001_V1_cell19_spiketimes.csv	Loc1Pref	Loc2Null	0	230	5.40960583384614	0.1415	0.771	0.1415	2.73436635307139	0.869565217391304	1.98446833930705	0.473623912185703	0.198103831292392	0.00104892295034845	0.327223333571556	mixture	0.473623912185703	14	24	10	9.928571	6.166667	9.3	27.14835	5.362319	18.45556	500	0	0	0	0	0	0	0	0	NA	NA	NA	NA	0.5373116	0.3108894	0.001378706	0.1504203	0.53731158098001	mix_prml	0.0006974169	0.6419118	NA
ST140502task0001_V1_cell2_spiketimes.csv	Loc1Null	Loc2Pref	0	230	214.666286891734	0.9211	0.994	0.9211	0.597285067873303	0.68393063583815	0.682831748011851	0.16197725518129	0.137405311892709	0.198145804128451	0.50247162879755	single	0.50247162879755	18	26	12	47.66667	13.30769	48.58333	28.47059	9.101538	33.17424	500	0	0	0	0	0	0	0	0	NA	NA	NA	NA	0.2338338	0.008398041	0.03217121	0.725597	0.72559696082327	sing_prml	0.897035	0.8781987	NA
ST140502task0001_V1_cell2_spiketimes.csv	Loc1Pref	Loc2Null	0	230	160.670401005893	0.3217	0.3596	0.3217	1.40909090909091	0.673697804563065	3.47904839145715	0.999988537831248	2.029980358018e-06	1.08561738925242e-07	9.3236266549465e-06	mixture	0.999988537831248	14	24	10	44	12.625	41.1	62	8.505435	142.9889	500	0	0	0	0	0	0	0	0	NA	NA	NA	NA	0.9791284	0.02086984	1.50286e-08	1.698526e-06	0.97912844774403	mix_prml	0.1458077	0.8760183	NA
ST140502task0001_V1_cell20_spiketimes.csv	Loc1Null	Loc2Pref	0	230	32.5178215646541	0.6284	0.3039	0.3039	0.756756756756757	0.893483146067416	0.841322314049587	0.186254600430034	0.327273429331317	0.000249565874693867	0.486222404363956	single	0.486222404363956	18	26	12	20.55556	34.23077	32.08333	15.55556	30.58462	26.99242	500	0	0	0	0	0	0	0	0	NA	NA	NA	NA	0.1757037	0.2616087	0.002380354	0.5603073	0.560307308042353	sing_prml	0.7451845	0.616213	NA
ST140502task0001_V1_cell20_spiketimes.csv	Loc1Pref	Loc2Null	0	230	10.6073456666587	0.7638	0.5008	0.5008	0.578387010912963	0.82076813655761	0.476038338658147	0.212636912797933	0.157271904114214	0.00124029430421063	0.628850888783642	single	0.628850888783642	14	24	10	20.64286	29.29167	31.3	11.93956	24.04167	14.9	500	0	0	0	0	0	0	0	0	NA	NA	NA	NA	0.2141224	0.04937093	0.06666821	0.6698385	0.669838494380528	sing_prml	0.8734634	0.7083018	NA
ST140502task0001_V1_cell23_spiketimes.csv	Loc1Pref	Loc2Null	0	230	27.9698138983497	0.4898	0.3474	0.3474	1.17531305903399	0.848101265822785	2.04009163802978	0.313612211844613	0.151133355861054	0.000434865814897191	0.534819566479436	single	0.534819566479436	14	24	10	3.071429	9.875	9.7	3.60989	8.375	19.78889	500	0	0	0	0	0	0	0	0	NA	NA	NA	NA	0.3707804	0.2035763	0.009522673	0.4161206	0.416120612561339	sing_prml	0.2902565	0.6714778	NA
ST140502task0001_V1_cell24_spiketimes.csv	Loc1Null	Loc2Pref	0	230	237.49877562844	0.1364	0.1736	0.1364	1.41620421753607	1.50825995807128	1.38281901584654	0.175880369062429	0.152379203133976	0.126245366383341	0.545495061420254	single	0.545495061420254	18	26	12	5.888889	36.69231	36.33333	8.339869	55.34154	50.24242	500	0	0	0	0	0	0	0	0	NA	NA	NA	NA	0.2336412	0.02987427	0.01105863	0.7254259	0.725425900280648	sing_prml	0.1173988	0.0494021	NA
ST140502task0001_V1_cell24_spiketimes.csv	Loc1Pref	Loc2Null	0	230	176.588104898342	0.4833	0.3348	0.3348	1.6366612111293	1.44640307252942	1.82716049382716	0.185759779924896	0.167296554667509	0.119805384562138	0.527138280845457	single	0.527138280845457	14	24	10	6.714286	36.79167	36	10.98901	53.21558	65.77778	500	0	0	0	0	0	0	0	0	NA	NA	NA	NA	0.2421053	0.05836201	0.01184101	0.6876917	0.687691687191267	sing_prml	0.06763497	0.07652135	NA
ST140502task0001_V1_cell25_spiketimes.csv	Loc1Null	Loc2Pref	0	230	31.1787828512216	0.2417	0.4201	0.2417	1.46769527483124	3.60711779448622	1.08871851040526	0.192597074122175	0.327233559477071	0.000131164480612971	0.480038201920141	single	0.480038201920141	18	26	12	6.777778	15.34615	13.83333	9.947712	55.35538	15.06061	500	0	0	0	0	0	0	0	0	NA	NA	NA	NA	0.2319484	0.3495279	0.0004028709	0.4181208	0.418120787047921	sing_prml	0.09581584	2.675911e-09	NA
ST140502task0001_V1_cell26_spiketimes.csv	Loc1Null	Loc2Pref	0	230	253.849531972662	0.3019	0.4321	0.3019	1.58960328317373	0.967308108108108	3.22853217311656	0.17954751547978	0.216897354089599	0.0334536388397358	0.570101491590886	single	0.570101491590886	18	26	12	4.777778	35.57692	33.08333	7.594771	34.41385	106.8106	500	0	0	0	0	0	0	0	0	NA	NA	NA	NA	0.02793679	0.8816564	0.0008436311	0.08956313	0.881656441970285	int_prml	0.05772763	0.5088378	NA
ST140502task0001_V1_cell26_spiketimes.csv	Loc1Pref	Loc2Null	0	230	187.254495629242	0.185	0.8513	0.185	0.944055944055944	0.764561115668581	0.50345260514752	0.173618849442958	0.162453556701573	0.171243841492729	0.49268375236274	single	0.49268375236274	14	24	10	5.5	35.33333	35.4	5.192308	27.01449	17.82222	500	0	0	0	0	0	0	0	0	NA	NA	NA	NA	0.2515066	0.01531157	0.01864589	0.7145359	0.714535923565735	sing_prml	0.5054171	0.7795995	NA
ST140502task0001_V1_cell28_spiketimes.csv	Loc1Pref	Loc2Null	0	230	115.867282827901	0.6114	0.4848	0.4848	0.806140048292515	0.666546891843334	0.793363499245852	0.17343693784364	0.21204513375545	0.122347133656452	0.492170794744457	single	0.492170794744457	14	24	10	15.92857	45.375	44.2	12.84066	30.24457	35.06667	500	0	0	0	0	0	0	0	0	NA	NA	NA	NA	0.2478773	0.03808399	0.01032091	0.7037178	0.703717751871823	sing_prml	0.6543054	0.8823954	NA
ST140502task0001_V1_cell29_spiketimes.csv	Loc1Null	Loc2Pref	0	230	101.329015710201	0.5603	0.1106	0.1106	0.81074168797954	1.84571428571429	1.65151515151515	0.228265240665311	0.1802579567581	0.0185774490749586	0.57289935350163	single	0.57289935350163	18	26	12	1.277778	12.65385	12	1.035948	23.35538	19.81818	500	0	0	0	0	0	0	0	0	NA	NA	NA	NA	0.2301252	0.1816769	0.003393806	0.584804	0.58480404500543	sing_prml	0.6824261	0.006177394	NA
ST140502task0001_V1_cell29_spiketimes.csv	Loc1Pref	Loc2Null	0	230	67.7606290782686	0.7836	0.2764	0.2764	1	1.70397779833487	0.579234972677596	0.194849842330611	0.155605630798188	0.0959889257978318	0.55355560107337	single	0.55355560107337	14	24	10	1.5	11.75	12.2	1.5	20.02174	7.066667	500	0	0	0	0	0	0	0	0	NA	NA	NA	NA	0.2494711	0.02960313	0.008292801	0.7126329	0.712632935633227	sing_prml	0.4478117	0.01890165	NA
ST140502task0001_V1_cell3_spiketimes.csv	Loc1Null	Loc2Pref	0	230	39.1531057340993	0.6438	0.1516	0.1516	1.91682387240611	0.660530973451327	4.02451132485262	0.924993110397279	0.00493972129366253	0.0182471053216497	0.051820062987409	mixture	0.924993110397279	18	26	12	19.05556	8.692308	24.41667	36.52614	5.741538	98.26515	500	0	0	0	0	0	0	0	0	NA	NA	NA	NA	0.01180105	0.0001045241	0.9877067	0.0003877571	0.987706665229159	out_prml	0.01271273	0.8986846	NA
ST140502task0001_V1_cell3_spiketimes.csv	Loc1Pref	Loc2Null	0	230	52.5740896221751	0.1101	0.7447	0.1101	3.00252206809584	0.927900371422329	2.45948568655992	0.369958183829575	0.10168780369404	0.00694390025911567	0.52141011221727	single	0.52141011221727	14	24	10	21.78571	8.291667	22.9	65.41209	7.693841	56.32222	500	0	0	0	0	0	0	0	0	NA	NA	NA	NA	0.4096016	0.1108537	0.04006949	0.4394752	0.439475225364896	sing_prml	0.0001975483	0.5602284	NA
ST140502task0001_V1_cell30_spiketimes.csv	Loc1Null	Loc2Pref	0	230	117.858324477111	0.8536	0.1165	0.1165	1.18300653594771	0.997031802120141	1.18872266973533	0.155059643061526	0.334782541188356	0.01521711793942	0.494940697810698	single	0.494940697810698	18	26	12	4.5	21.76923	19.75	5.323529	21.70462	23.47727	500	0	0	0	0	0	0	0	0	NA	NA	NA	NA	0.1687417	0.261962	0.002004876	0.5672915	0.567291454164733	sing_prml	0.2685856	0.4665385	NA
ST140502task0001_V1_cell30_spiketimes.csv	Loc1Pref	Loc2Null	0	230	86.0006438018724	0.2142	0.8395	0.2142	0.950947603121516	0.952216124947235	2.11841418883672	0.211574222656903	0.155994189000213	0.02563242480426	0.606799163538624	single	0.606799163538624	14	24	10	4.928571	21.45833	21.3	4.686813	20.43297	45.12222	500	0	0	0	0	0	0	0	0	NA	NA	NA	NA	0.2292843	0.09486792	0.01755087	0.6582969	0.658296891331317	sing_prml	0.4981809	0.5262368	NA
ST140502task0001_V1_cell32_spiketimes.csv	Loc1Pref	Loc2Null	0	230	68.904590837569	0.2059	0.5667	0.2059	1.38896952104499	1.77662642880034	1.75579975579976	0.206895914742948	0.12178214307898	0.0838441237072878	0.587477818470785	single	0.587477818470785	14	24	10	3.785714	16.95833	18.2	5.258242	30.12862	31.95556	500	0	0	0	0	0	0	0	0	NA	NA	NA	NA	0.2388585	0.02378129	0.05744118	0.679919	0.679918991184038	sing_prml	0.1553821	0.01227855	NA
ST140502task0001_V1_cell33_spiketimes.csv	Loc1Null	Loc2Pref	0	230	320.897481306501	0.97	0.2158	0.2158	0.627301302200269	0.538506024096385	0.266336475475316	0.162502333633205	0.186261662436416	0.147134770150164	0.504101233780215	single	0.504101233780215	18	26	12	7.277778	47.88462	47.41667	4.565359	25.78615	12.62879	500	0	0	0	0	0	0	0	0	NA	NA	NA	NA	0.2388221	0.009120042	0.01069654	0.7413614	0.741361364393011	sing_prml	0.8734824	0.9703109	NA
ST140502task0001_V1_cell33_spiketimes.csv	Loc1Pref	Loc2Null	0	230	226.908639167662	0.2453	0.1206	0.1206	1.59662288930582	0.524901878596197	0.390435403283369	0.170434164845679	0.202990063096956	0.142929300935387	0.483646471121978	single	0.483646471121978	14	24	10	8.785714	47.54167	46.7	14.02747	24.95471	18.23333	500	0	0	0	0	0	0	0	0	NA	NA	NA	NA	0.252608	0.01700262	0.01303036	0.717359	0.717358992923683	sing_prml	0.07789492	0.9693331	NA
ST140502task0001_V1_cell34_spiketimes.csv	Loc1Pref	Loc2Null	0	230	92.6570834795292	0.8919	0.5233	0.5233	0.809647979139504	0.663629263212705	0.202898550724638	0.143449692414954	0.0966100520154326	0.352868438539128	0.407071817030485	single	0.407071817030485	14	24	10	4.214286	20.875	23	3.412088	13.85326	4.666667	500	0	0	0	0	0	0	0	0	NA	NA	NA	NA	0.2270459	0.006453382	0.1212132	0.6452875	0.645287514459841	sing_prml	0.650507	0.8849425	NA
ST140502task0001_V1_cell35_spiketimes.csv	Loc1Null	Loc2Pref	0	230	190.451656449422	0.6181	0.9422	0.6181	1.3710407239819	0.859130434782609	1.1096256684492	0.169607076544315	0.168178967825296	0.136073143633596	0.526140811996793	single	0.526140811996793	18	26	12	2.166667	23	22.66667	2.970588	19.76	25.15152	500	0	0	0	0	0	0	0	0	NA	NA	NA	NA	0.2355463	0.02215404	0.009954015	0.7323457	0.732345666577751	sing_prml	0.1394991	0.665662	NA
ST140502task0001_V1_cell35_spiketimes.csv	Loc1Pref	Loc2Null	0	230	137.096536239431	0.3123	0.6865	0.3123	2.29370629370629	0.878078443295835	1.03688335638543	0.178001335500735	0.1504536916711	0.16642489053334	0.505120082294825	single	0.505120082294825	14	24	10	3.142857	23.83333	24.1	7.208791	20.92754	24.98889	500	0	0	0	0	0	0	0	0	NA	NA	NA	NA	0.2492906	0.02125349	0.02060678	0.7088491	0.708849145759959	sing_prml	0.005002134	0.6300729	NA
ST140502task0001_V1_cell36_spiketimes.csv	Loc1Null	Loc2Pref	0	230	189.21413137918	0.4244	0.3795	0.3795	2.73529411764706	1.72571428571429	1.08069458631256	0.0718553903377215	0.0343455542416276	0.670895493668553	0.222903561752097	outside	0.670895493668553	18	26	12	25.33333	3.769231	29.66667	69.29412	6.504615	32.06061	500	0	0	0	0	0	0	0	0	NA	NA	NA	NA	0.1665721	0.001928663	0.3142778	0.5172214	0.517221409145238	sing_prml	0.0001451002	0.01349998	NA
ST140502task0001_V1_cell36_spiketimes.csv	Loc1Pref	Loc2Null	0	230	167.294643477861	0.3435	0.3271	0.3271	1.38928353967932	1.55826086956522	4.28526398739165	0.999999888356759	5.95831643429013e-09	1.05574179687098e-09	1.04629183249417e-07	mixture	0.999999888356759	14	24	10	27.07143	4.166667	28.2	37.60989	6.492754	120.8444	500	0	0	0	0	0	0	0	0	NA	NA	NA	NA	0.9976057	0.002394311	1.949246e-09	1.38034e-08	0.997605673431049	mix_prml	0.1552288	0.04283044	NA
ST140502task0001_V1_cell37_spiketimes.csv	Loc1Null	Loc2Pref	0	230	55.4483056262027	0.4896	0.6999	0.4896	1.42572283150548	1.21632653061224	1.46615087040619	0.193408673979548	0.0916864405821058	0.118201974450031	0.596702910988315	single	0.596702910988315	18	26	12	13.11111	3.769231	15.66667	18.69281	4.584615	22.9697	500	0	0	0	0	0	0	0	0	NA	NA	NA	NA	0.1632184	0.006346923	0.3189969	0.5114377	0.511437747690503	sing_prml	0.1131298	0.2093692	NA
ST140502task0001_V1_cell37_spiketimes.csv	Loc1Pref	Loc2Null	0	230	76.6854701384729	0.1293	0.841	0.1293	2.14584058475461	1.03478260869565	2.83943481053308	0.897415320850393	0.0130482603976956	0.00395360469414388	0.0855828140577674	mixture	0.897415320850393	14	24	10	15.78571	3.333333	17.3	33.87363	3.449275	49.12222	500	0	0	0	0	0	0	0	0	NA	NA	NA	NA	0.9049203	0.03535406	0.01194856	0.0477771	0.904920270431222	mix_prml	0.009357116	0.4149516	NA
ST140502task0001_V1_cell39_spiketimes.csv	Loc1Null	Loc2Pref	0	230	233.589150988077	0.5875	0.4783	0.4783	0.722556072788828	2.76	0.803061036326756	0.14648758899396	0.101988646319901	0.297102141482933	0.454421623203205	single	0.454421623203205	18	26	12	38.61111	7.846154	41.08333	27.89869	21.65538	32.99242	500	0	0	0	0	0	0	0	0	NA	NA	NA	NA	0.2252669	0.004504692	0.07108886	0.6991396	0.699139573627243	sing_prml	0.7826774	5.410979e-06	NA
ST140502task0001_V1_cell39_spiketimes.csv	Loc1Pref	Loc2Null	0	230	207.646163547989	0.5587	0.1908	0.1908	1.15299303284516	1.70355731225296	3.25204117855875	0.99999956391938	3.4482663357578e-07	2.95518931292613e-10	9.09584671758073e-08	mixture	0.99999956391938	14	24	10	38.64286	7.333333	31.3	44.55495	12.49275	101.7889	500	0	0	0	0	0	0	0	0	NA	NA	NA	NA	0.9097731	0.0902269	1.63505e-11	7.778922e-09	0.909773096331788	mix_prml	0.3080456	0.01894808	NA
ST140502task0001_V1_cell4_spiketimes.csv	Loc1Null	Loc2Pref	0	230	28.9471134851358	0.4915	0.2803	0.2803	1.44919786096257	1.20932330827068	1.62715765247411	0.220799661434453	0.13656810053852	0.00149553503960431	0.641136702987423	single	0.641136702987423	18	26	12	12.22222	5.115385	13.16667	17.71242	6.186154	21.42424	500	0	0	0	0	0	0	0	0	NA	NA	NA	NA	0.2149803	0.05427615	0.05465803	0.6760855	0.676085523326461	sing_prml	0.1031499	0.2156801	NA
ST140502task0001_V1_cell4_spiketimes.csv	Loc1Pref	Loc2Null	0	230	53.9841366187105	0.2268	0.159	0.159	3.53675213675214	0.767616191904048	2.41049382716049	0.903549649391826	0.0304641573200141	9.59560308822898e-05	0.0658902372572776	mixture	0.903549649391826	14	24	10	16.07143	4.833333	14.4	56.84066	3.710145	34.71111	500	0	0	0	0	0	0	0	0	NA	NA	NA	NA	0.8026877	0.1700265	0.0001867972	0.02709903	0.80268768340281	mix_prml	1.435912e-05	0.7759156	NA
ST140502task0001_V1_cell40_spiketimes.csv	Loc1Null	Loc2Pref	0	230	80.1758222606457	0.6486	0.9115	0.6486	1.23245924875974	1.38117647058824	0.351097178683386	0.171661606862388	0.145649557657949	0.151776641412082	0.530912194067582	single	0.530912194067582	18	26	12	18.44444	5.230769	19.33333	22.73203	7.224615	6.787879	500	0	0	0	0	0	0	0	0	NA	NA	NA	NA	0.2360809	0.01415713	0.01631523	0.7334467	0.733446708076043	sing_prml	0.2284534	0.09706767	NA
ST140502task0001_V1_cell40_spiketimes.csv	Loc1Pref	Loc2Null	0	230	62.6071455054556	0.3598	0.3872	0.3598	1.08073744437381	0.935887988209285	2.39506172839506	0.927025832673769	0.0354210340879781	3.74713065868532e-05	0.0375156619316657	mixture	0.927025832673769	14	24	10	17.28571	4.916667	14.4	18.68132	4.601449	34.48889	500	0	0	0	0	0	0	0	0	NA	NA	NA	NA	0.611636	0.3791682	4.109126e-05	0.009154708	0.611636014655883	mix_prml	0.3703611	0.5490337	NA
ST140502task0001_V1_cell41_spiketimes.csv	Loc1Null	Loc2Pref	0	230	56.6680728458511	0.669	0.1192	0.1192	1.14040360669815	2.63619047619048	1.1871921182266	0.199365348000004	0.127338845160885	0.0502828448701659	0.623012961968944	single	0.623012961968944	18	26	12	15.22222	4.846154	16.91667	17.35948	12.77538	20.08333	500	0	0	0	0	0	0	0	0	NA	NA	NA	NA	0.2162106	0.01504045	0.08147274	0.6872762	0.687276195025803	sing_prml	0.3067838	1.532326e-05	NA
ST140502task0001_V1_cell42_spiketimes.csv	Loc1Null	Loc2Pref	0	230	54.6975531368838	0.6265	0.2423	0.2423	2.24409015942826	3.38531835205992	1.51046025104602	0.0955822441644224	0.664388195234046	6.59514866151201e-05	0.239963609114916	intermediate	0.664388195234046	18	26	12	23.77778	10.26923	19.91667	53.35948	34.76462	30.08333	500	0	0	0	0	0	0	0	0	NA	NA	NA	NA	0.08572898	0.8377065	8.076189e-05	0.07648373	0.837706532268936	int_prml	0.002344064	2.10729e-08	NA
ST140502task0001_V1_cell43_spiketimes.csv	Loc1Pref	Loc2Null	0	230	5.75832419011954	0.3359	0.9664	0.3359	3.06153846153846	1.58385093167702	2.51799687010955	0.463465873928049	0.0889510481478618	0.000644821923003929	0.446938256001085	mixture	0.463465873928049	14	24	10	5.357143	2.625	7.1	16.4011	4.157609	17.87778	500	0	0	0	0	0	0	0	0	NA	NA	NA	NA	0.3888941	0.05007526	0.3279442	0.2330865	0.388894062814005	mix_prml	0.0001488618	0.03727975	NA
ST140502task0001_V1_cell44_spiketimes.csv	Loc1Null	Loc2Pref	0	230	8.76685943415992	0.1599	0.6951	0.1599	2.35240151106314	3.01271028037383	1.38144329896907	0.267290534866085	0.400650389054285	0.00270572471748119	0.329353351362148	intermediate	0.400650389054285	18	26	12	18.16667	12.34615	16.16667	42.73529	37.19538	22.33333	500	0	0	0	0	0	0	0	0	NA	NA	NA	NA	0.3450045	0.5230799	0.0004253166	0.1314902	0.523079939821432	int_prml	0.00129806	6.065759e-07	NA
ST140502task0001_V1_cell44_spiketimes.csv	Loc1Pref	Loc2Null	0	230	20.1693986617192	0.5773	0.3735	0.3735	3.10865384615385	1.47716015410017	1.53872053872054	0.343418146180675	0.516945128045554	0.0188348480874174	0.120801877686354	intermediate	0.516945128045554	14	24	10	22.85714	13.16667	16.5	71.05495	19.44928	25.38889	500	0	0	0	0	0	0	0	0	NA	NA	NA	NA	0.2854647	0.6838591	0.000118795	0.03055744	0.683859072349382	int_prml	0.000118609	0.06552514	NA
ST140502task0001_V1_cell46_spiketimes.csv	Loc1Null	Loc2Pref	0	230	11.3784678078095	0.367	0.5316	0.367	1.25438866646135	0.72	1.47195357833656	0.319755510330915	0.127752095119414	0.000347100070816504	0.552145294478855	single	0.552145294478855	18	26	12	10.61111	6	11.75	13.31046	4.32	17.29545	500	0	0	0	0	0	0	0	0	NA	NA	NA	NA	0.3865629	0.07827866	0.03474643	0.500412	0.500411960086	sing_prml	0.2121061	0.8423907	NA
ST140502task0001_V1_cell46_spiketimes.csv	Loc1Pref	Loc2Null	0	230	43.7348696415734	0.2374	0.1966	0.1966	3.54116737533823	1.45472676505784	3.23310023310023	0.962494703509992	0.00607874963253475	5.38213873132861e-05	0.0313727254701597	mixture	0.962494703509992	14	24	10	14.21429	4.541667	14.3	50.33516	6.606884	46.23333	500	0	0	0	0	0	0	0	0	NA	NA	NA	NA	0.9217197	0.06615499	0.0004703418	0.01165496	0.921719712128863	mix_prml	1.404411e-05	0.07340038	NA
ST140502task0001_V1_cell48_spiketimes.csv	Loc1Null	Loc2Pref	0	230	59.9974644839205	0.1596	0.177	0.1596	1.25647058823529	3.46273684210526	0.585147247119078	0.0417590796801393	0.857703369909156	3.71065813541842e-05	0.10050044382935	intermediate	0.857703369909156	18	26	12	8.333333	21.92308	17.75	10.47059	75.91385	10.38636	500	0	0	0	0	0	0	0	0	NA	NA	NA	NA	0.03201585	0.8591306	3.049722e-05	0.108823	0.859130612991781	int_prml	0.2106	1.030482e-08	NA
ST140502task0001_V1_cell48_spiketimes.csv	Loc1Pref	Loc2Null	0	230	31.0870633749718	0.4305	0.1925	0.1925	1.16089254257193	1.04884594739667	3.73033707865169	0.744655871877957	0.11026220359957	9.28755151395796e-06	0.145072636970959	mixture	0.744655871877957	14	24	10	9.357143	20.25	17.8	10.86264	21.23913	66.4	500	0	0	0	0	0	0	0	0	NA	NA	NA	NA	0.4578254	0.5094574	0.001657536	0.03105966	0.509457369353633	int_prml	0.3016692	0.3969987	NA
ST140502task0001_V1_cell49_spiketimes.csv	Loc1Null	Loc2Pref	0	230	3.54325436892568	0.4413	0.734	0.4413	1.24227318045862	2.21376	2.42207792207792	0.445996647624062	0.18834986696734	0.00187347160380613	0.363780013804792	mixture	0.445996647624062	18	26	12	6.555556	9.615385	9.333333	8.143791	21.28615	22.60606	500	0	0	0	0	0	0	0	0	NA	NA	NA	NA	0.5507662	0.2833081	0.002326161	0.1635996	0.550766211369833	mix_prml	0.2210282	0.0004434974	NA
ST140502task0001_V1_cell50_spiketimes.csv	Loc1Null	Loc2Pref	0	230	29.4974231998069	0.1526	0.103	0.103	0.511841100076394	2.9819693654267	0.916341327384272	0.0708393592323076	0.870937954027455	0.000147718600182202	0.0580749681400556	intermediate	0.870937954027455	18	26	12	8.555556	17.57692	13.58333	4.379085	52.41385	12.44697	500	0	0	0	0	0	0	0	0	NA	NA	NA	NA	0.06786471	0.9136734	5.614323e-06	0.0184563	0.913673375009721	int_prml	0.9491691	7.949369e-07	NA
ST140502task0001_V1_cell51_spiketimes.csv	Loc1Null	Loc2Pref	0	230	16.7401918748337	0.9594	0.5114	0.5114	1.20650813516896	1.68920863309353	1.64135864135864	0.580526267987595	0.364214847895772	0.00606431020221864	0.0491945739144137	mixture	0.580526267987595	18	26	12	5.222222	10.69231	7.583333	6.300654	18.06154	12.44697	500	0	0	0	0	0	0	0	0	NA	NA	NA	NA	0.4441734	0.5440196	5.200146e-05	0.01175505	0.544019553557111	int_prml	0.2489471	0.01697525	NA
ST140502task0001_V1_cell52_spiketimes.csv	Loc1Pref	Loc2Null	0	230	4.40232291221565	0.2227	0.7697	0.2227	2.34188034188034	1.23188405797101	0.497652582159624	0.242899152077778	0.485816408925996	0.0470910338507379	0.224193405145488	intermediate	0.485816408925996	14	24	10	16.71429	12	14.2	39.14286	14.78261	7.066667	500	0	0	0	0	0	0	0	0	NA	NA	NA	NA	0.2581955	0.5372114	0.0006247731	0.2039684	0.537211397134509	int_prml	0.004062017	0.2034386	NA
ST140502task0001_V1_cell53_spiketimes.csv	Loc1Null	Loc2Pref	0	230	16.4335666900111	0.5353	0.2396	0.2396	0.845499645641389	1.62418972332016	1.90104585679807	0.223801299005699	0.199428818952802	6.838113718277e-05	0.576701500904316	single	0.576701500904316	18	26	12	4.611111	9.730769	9.416667	3.898693	15.80462	17.90152	500	0	0	0	0	0	0	0	0	NA	NA	NA	NA	0.3672566	0.2498378	0.00583537	0.3770702	0.377070211989032	sing_prml	0.64051	0.02525163	NA
ST140502task0001_V1_cell53_spiketimes.csv	Loc1Pref	Loc2Null	0	230	21.8757911487355	0.5921	0.1904	0.1904	0.762925598991173	1.83399209486166	3.53167185877466	0.247345510643517	0.173002908336607	6.98833813356094e-05	0.57958169763854	single	0.57958169763854	14	24	10	4.357143	11	10.7	3.324176	20.17391	37.78889	500	0	0	0	0	0	0	0	0	NA	NA	NA	NA	0.2011153	0.2724158	0.1562369	0.3702319	0.370231945732612	sing_prml	0.700623	0.008645596	NA
ST140502task0001_V1_cell55_spiketimes.csv	Loc1Null	Loc2Pref	0	230	98.5611698943189	0.415	0.4837	0.415	0.937556561085973	1.11981452859351	1.17747193045998	0.0639293252454104	0.736184766659509	0.00116191347127947	0.198723994623801	intermediate	0.736184766659509	18	26	12	7.222222	24.88462	20.91667	6.771242	27.86615	24.62879	500	0	0	0	0	0	0	0	0	NA	NA	NA	NA	0.05127603	0.7919012	0.0002082409	0.1566146	0.791901156672868	int_prml	0.5282016	0.3080668	NA
ST140502task0001_V1_cell55_spiketimes.csv	Loc1Pref	Loc2Null	0	230	68.9220868398662	0.7038	0.5173	0.5173	0.865384615384615	2.0716803760282	2.46099290780142	0.973985449910149	0.00558990975039281	0.000204747387854783	0.0202198929516032	mixture	0.973985449910149	14	24	10	8	24.66667	23.5	6.923077	51.10145	57.83333	500	0	0	0	0	0	0	0	0	NA	NA	NA	NA	0.9416328	0.04995339	7.397485e-05	0.00833982	0.941632812432058	mix_prml	0.5898831	0.001855016	NA
ST140502task0001_V1_cell56_spiketimes.csv	Loc1Null	Loc2Pref	0	230	67.048501146221	0.5886	0.8223	0.5886	0.962566844919786	1.37089005235602	2.51239669421488	0.337909276717855	0.602507510834655	6.38958490689979e-06	0.0595768228625825	intermediate	0.602507510834655	18	26	12	3.666667	14.69231	11	3.529412	20.14154	27.63636	500	0	0	0	0	0	0	0	0	NA	NA	NA	NA	0.04784403	0.9494041	4.600321e-06	0.002747272	0.949404099982591	int_prml	0.4982184	0.1022155	NA
ST140502task0001_V1_cell56_spiketimes.csv	Loc1Pref	Loc2Null	0	230	25.2643254538617	0.877	0.1567	0.1567	0.672064777327935	1.25512715340443	1.24904214559387	0.233213017304321	0.338247007002677	7.88547793958032e-05	0.428461120913607	single	0.428461120913607	14	24	10	5.428571	13.25	11.6	3.648352	16.63043	14.48889	500	0	0	0	0	0	0	0	0	NA	NA	NA	NA	0.253154	0.4476172	0.002010504	0.2972183	0.447617240460252	int_prml	0.7925155	0.1847287	NA
ST140502task0001_V1_cell58_spiketimes.csv	Loc1Null	Loc2Pref	0	230	109.002152270929	0.1229	0.3239	0.1229	0.674975074775673	1.74345991561181	2.79029559397658	0.110140706149981	0.851038435088447	1.76337214854602e-05	0.0388032250400868	intermediate	0.851038435088447	18	26	12	3.277778	18.23077	13.58333	2.212418	31.78462	37.90152	500	0	0	0	0	0	0	0	0	NA	NA	NA	NA	0.002153939	0.9975704	2.490258e-07	0.0002754573	0.997570354456705	int_prml	0.8308574	0.01205902	NA
ST140502task0001_V1_cell58_spiketimes.csv	Loc1Pref	Loc2Null	0	230	62.713411218045	0.3701	0.3279	0.3279	1.15099715099715	1.54782608695652	2.07876230661041	0.208021482781294	0.183749446081235	0.00697679851167857	0.601252272625793	single	0.601252272625793	14	24	10	3.857143	16.25	15.8	4.43956	25.15217	32.84444	500	0	0	0	0	0	0	0	0	NA	NA	NA	NA	0.2190405	0.1212102	0.01579996	0.6439493	0.643949318062376	sing_prml	0.3096706	0.04529618	NA
ST140502task0001_V1_cell59_spiketimes.csv	Loc1Null	Loc2Pref	0	230	20.9179589972793	0.1612	0.3333	0.1612	1.6890756302521	3.18829694323144	0.505761843790013	0.0384627176084915	0.918857565550507	0.00591056280154853	0.0367691540394528	intermediate	0.918857565550507	18	26	12	3.5	8.807692	5.916667	5.911765	28.08154	2.992424	500	0	0	0	0	0	0	0	0	NA	NA	NA	NA	0.06037621	0.9128247	4.983421e-05	0.02674922	0.9128247384084	int_prml	0.03725325	1.268035e-07	NA
ST140502task0001_V1_cell59_spiketimes.csv	Loc1Pref	Loc2Null	0	230	13.6465863376341	0.3142	0.9247	0.3142	0.769230769230769	1.13629702002931	1.73015873015873	0.251804644021534	0.328905977721674	0.000270824812869457	0.419018553443923	single	0.419018553443923	14	24	10	3	7.416667	6.3	2.307692	8.427536	10.9	500	0	0	0	0	0	0	0	0	NA	NA	NA	NA	0.25321	0.5291849	0.001750827	0.2158542	0.52918491642562	int_prml	0.6939344	0.2945424	NA
ST140502task0001_V1_cell60_spiketimes.csv	Loc1Null	Loc2Pref	0	230	76.3549450955888	0.227	0.1819	0.1819	0.69811320754717	2.00864864864865	1.35650623885918	0.18789521627292	0.297726418499956	0.00459554757177433	0.50978281765535	single	0.50978281765535	18	26	12	2.944444	14.23077	12.75	2.055556	28.58462	17.29545	500	0	0	0	0	0	0	0	0	NA	NA	NA	NA	0.2157313	0.3276671	0.0009032926	0.4556984	0.455698357842743	sing_prml	0.8080681	0.002004108	NA
ST140502task0001_V1_cell60_spiketimes.csv	Loc1Pref	Loc2Null	0	230	45.3269332213023	0.4182	0.1601	0.1601	1.50887573964497	1.61348224970084	1.37641723356009	0.215159516826796	0.141592360475561	0.0304799806704609	0.612768142027183	single	0.612768142027183	14	24	10	3.714286	13.625	14.7	5.604396	21.9837	20.23333	500	0	0	0	0	0	0	0	0	NA	NA	NA	NA	0.2366416	0.02466025	0.0566047	0.6820935	0.682093472019676	sing_prml	0.1052243	0.03166061	NA
ST140502task0001_V1_cell61_spiketimes.csv	Loc1Null	Loc2Pref	0	230	39.1301094156665	0.7844	0.2388	0.2388	1.38672102504368	2.69403141361257	1.37112299465241	0.276046119108407	0.183161998985759	0.000686287141966551	0.540105594763868	single	0.540105594763868	18	26	12	5.611111	14.69231	14.16667	7.781046	39.58154	19.42424	500	0	0	0	0	0	0	0	0	NA	NA	NA	NA	0.3633038	0.1348768	0.002181654	0.4996378	0.499637770793718	sing_prml	0.1314721	9.44803e-06	NA
ST140502task0001_V1_cell61_spiketimes.csv	Loc1Pref	Loc2Null	0	230	27.3630288506194	0.2688	0.3508	0.2688	0.622540250447227	2.18275607958733	3.09546165884194	0.670096932075749	0.0724198216236343	8.24641409952444e-05	0.257400782159622	mixture	0.670096932075749	14	24	10	6.142857	14.75	14.2	3.824176	32.19565	43.95556	500	0	0	0	0	0	0	0	0	NA	NA	NA	NA	0.6668427	0.2162035	0.003993952	0.1129598	0.666842742722542	mix_prml	0.8374876	0.0008663649	NA
ST140502task0001_V1_cell62_spiketimes.csv	Loc1Null	Loc2Pref	0	230	78.4861572650171	0.427	0.209	0.209	0.676923076923077	2.10575342465753	3.74004507888805	0.942158832322551	0.0187074549510339	2.2880443471943e-05	0.039110832282943	mixture	0.942158832322551	18	26	12	7.222222	22.46154	20.16667	4.888889	47.29846	75.42424	500	0	0	0	0	0	0	0	0	NA	NA	NA	NA	0.4496478	0.5426334	8.146505e-05	0.007637319	0.542633420537767	int_prml	0.8289887	0.0009929227	NA
ST140502task0001_V1_cell64_spiketimes.csv	Loc1Null	Loc2Pref	0	230	83.1999820026339	0.9089	0.317	0.317	1.30959752321981	1.16279301745636	1.58373205741627	0.12588603674587	0.585494179639656	0.000567243120265892	0.288052540494208	intermediate	0.585494179639656	18	26	12	3.166667	15.42308	12.66667	4.147059	17.93385	20.06061	500	0	0	0	0	0	0	0	0	NA	NA	NA	NA	0.05762848	0.8125965	0.0002208921	0.1295542	0.81259645066428	int_prml	0.1748093	0.2610076	NA
ST140502task0001_V1_cell64_spiketimes.csv	Loc1Pref	Loc2Null	0	230	49.5313994201035	0.484	0.1567	0.1567	2.30598290598291	1.23543888433142	1.23875114784206	0.182687606084543	0.281407944150367	0.00265421030254721	0.533250239462542	single	0.533250239462542	14	24	10	3.214286	13.25	12.1	7.412088	16.36957	14.98889	500	0	0	0	0	0	0	0	0	NA	NA	NA	NA	0.2046706	0.1965866	0.005783827	0.592959	0.592958986439503	sing_prml	0.004744551	0.2004908	NA
ST140502task0001_V1_cell65_spiketimes.csv	Loc1Null	Loc2Pref	0	230	94.8882381333759	0.2255	0.2966	0.2255	1.12954395241243	1.22707224334601	0.942148760330578	0.172985797253263	0.101323693681317	0.186037195327388	0.539653313738032	single	0.539653313738032	18	26	12	4.944444	20.23077	22	5.584967	24.82462	20.72727	500	0	0	0	0	0	0	0	0	NA	NA	NA	NA	0.2244387	0.008093188	0.06897984	0.6984883	0.698488252213694	sing_prml	0.3170477	0.1999446	NA
ST140502task0001_V1_cell66_spiketimes.csv	Loc1Pref	Loc2Null	0	230	41.6042066945951	0.8767	0.4126	0.4126	1.0414201183432	1.10367892976589	0.563918757467144	0.190272618299148	0.114952886498251	0.154108584384257	0.540665910818344	single	0.540665910818344	14	24	10	5.571429	16.25	18.6	5.802198	17.93478	10.48889	500	0	0	0	0	0	0	0	0	NA	NA	NA	NA	0.2318346	0.01035203	0.09697758	0.6608358	0.660835844606552	sing_prml	0.4071309	0.3307643	NA
ST140502task0001_V1_cell67_spiketimes.csv	Loc1Null	Loc2Pref	0	230	38.1632215680973	0.7631	0.3268	0.3268	0.722689075630252	1.05653579676674	1.31964809384164	0.237868872017266	0.245663779664689	0.00034454264030175	0.516122805677743	single	0.516122805677743	18	26	12	7	16.65385	15.5	5.058824	17.59538	20.45455	500	0	0	0	0	0	0	0	0	NA	NA	NA	NA	0.2844827	0.2446545	0.002143834	0.468719	0.468718967121185	sing_prml	0.7825358	0.3858088	NA
ST140502task0001_V1_cell68_spiketimes.csv	Loc1Null	Loc2Pref	0	230	40.0563071557101	0.3913	0.4927	0.3913	0.602941176470588	1.61423728813559	0.292929292929293	0.193709805151243	0.20651047475184	0.00355631303579834	0.596223407061119	single	0.596223407061119	18	26	12	3.555556	11.34615	11.25	2.143791	18.31538	3.295455	500	0	0	0	0	0	0	0	0	NA	NA	NA	NA	0.2228386	0.0438337	0.00396466	0.729363	0.729362987895648	sing_prml	0.8928004	0.0268002	NA
ST140502task0001_V1_cell69_spiketimes.csv	Loc1Null	Loc2Pref	0	230	210.20842654304	0.4424	0.9221	0.4424	1.44171122994652	0.646770601336303	0.46615087040619	0.116263560342091	0.458346635256378	0.0647289274744458	0.360660876927085	intermediate	0.458346635256378	18	26	12	6.111111	34.53846	31.33333	8.810458	22.33846	14.60606	500	0	0	0	0	0	0	0	0	NA	NA	NA	NA	0.2139695	0.1190455	0.002677456	0.6643076	0.664307586456985	sing_prml	0.1062494	0.9096947	NA
ST140502task0001_V1_cell7_spiketimes.csv	Loc1Null	Loc2Pref	0	230	28.573282565234	0.3127	0.2219	0.2219	2.43635331946283	0.567142857142857	0.520801232665639	0.20240976809505	0.130857240891106	0.0264331990940147	0.640299791919829	single	0.640299791919829	18	26	12	17.27778	8.615385	19.66667	42.09477	4.886154	10.24242	500	0	0	0	0	0	0	0	0	NA	NA	NA	NA	0.2226214	0.01332718	0.02995881	0.7340926	0.734092568841687	sing_prml	0.0008133417	0.9585298	NA
ST140502task0001_V1_cell7_spiketimes.csv	Loc1Pref	Loc2Null	0	230	33.1139662866532	0.7717	0.9352	0.7717	3.2096300645919	1.19652173913043	2.76396085204375	0.502752030390594	0.0874354523818091	0.000849390537816146	0.40896312668978	mixture	0.502752030390594	14	24	10	18.71429	8.333333	19.3	60.06593	9.971014	53.34444	500	0	0	0	0	0	0	0	0	NA	NA	NA	NA	0.5562086	0.1689767	0.01636643	0.2584482	0.556208581469744	mix_prml	7.262055e-05	0.2344786	NA
ST140502task0001_V1_cell70_spiketimes.csv	Loc1Null	Loc2Pref	0	230	242.328525804811	0.5821	0.3322	0.3322	0.900579950289975	1.00758893280632	0.585647748835605	0.162200501564864	0.149629559157647	0.18500502543992	0.503164913837569	single	0.503164913837569	18	26	12	43.38889	9.730769	43.91667	39.07516	9.804615	25.7197	500	0	0	0	0	0	0	0	0	NA	NA	NA	NA	0.2364556	0.009565904	0.02017672	0.7338018	0.733801812519139	sing_prml	0.5731736	0.4517822	NA
ST140502task0001_V1_cell70_spiketimes.csv	Loc1Pref	Loc2Null	0	230	183.729168598134	0.3228	0.3689	0.3228	1.17663817663818	1.02424009234321	4.62298446203459	0.999992161311628	1.11305961919585e-06	6.53963442234994e-08	6.66023240832544e-06	mixture	0.999992161311628	14	24	10	40.5	9.416667	37.9	47.65385	9.644928	175.2111	500	0	0	0	0	0	0	0	0	NA	NA	NA	NA	0.9667792	0.03321957	2.60315e-08	1.160786e-06	0.966779243129253	mix_prml	0.2892226	0.4286376	NA
ST140502task0001_V1_cell71_spiketimes.csv	Loc1Pref	Loc2Null	0	230	56.6051714367868	0.7786	0.3646	0.3646	1.85786641342197	0.660262891809909	3.40087145969499	0.992264223891555	0.000792634233167096	0.000451266480007608	0.00649187539527035	mixture	0.992264223891555	14	24	10	17.35714	5.375	20.4	32.24725	3.548913	69.37778	500	0	0	0	0	0	0	0	0	NA	NA	NA	NA	0.9830211	0.007331175	0.006784222	0.002863517	0.983021085970957	mix_prml	0.02975801	0.8878417	NA
ST140502task0001_V1_cell73_spiketimes.csv	Loc1Null	Loc2Pref	0	230	63.5227323054469	0.453	0.6571	0.453	1.60878809355067	1.19386503067485	1.85088293001962	0.082109625897628	0.0433237312606691	0.621409608061978	0.253157034779725	outside	0.621409608061978	18	26	12	18.44444	6.269231	23.16667	29.6732	7.484615	42.87879	500	0	0	0	0	0	0	0	0	NA	NA	NA	NA	0.02272867	0.000443252	0.9057519	0.07107616	0.905751913833453	out_prml	0.05313852	0.2300833	NA
ST140502task0001_V1_cell73_spiketimes.csv	Loc1Pref	Loc2Null	0	230	63.7773918517478	0.3429	0.399	0.3429	1.63924854023864	1.05847076461769	1.07770961145194	0.147478379051886	0.793057792177993	1.92988700289527e-05	0.0594445299000918	intermediate	0.793057792177993	14	24	10	21.64286	7.25	16.3	35.47802	7.673913	17.56667	500	0	0	0	0	0	0	0	0	NA	NA	NA	NA	0.07865759	0.905645	1.710152e-05	0.01568029	0.905645015925508	int_prml	0.06701492	0.3849247	NA
ST140502task0001_V1_cell74_spiketimes.csv	Loc1Null	Loc2Pref	0	230	155.064166494606	0.1279	0.2037	0.1279	0.984921292460646	1.539	0.952460383653044	0.136458445658579	0.378397242288632	0.0622875186506581	0.422856793402131	single	0.422856793402131	18	26	12	39.44444	12.30769	36.33333	38.84967	18.94154	34.60606	500	0	0	0	0	0	0	0	0	NA	NA	NA	NA	0.2082271	0.1424149	0.003059261	0.6462987	0.646298710568625	sing_prml	0.4718598	0.04154968	NA
ST140502task0001_V1_cell75_spiketimes.csv	Loc1Null	Loc2Pref	0	230	210.623684833147	0.1413	0.7331	0.1413	0.86333215921099	0.783396226415094	0.566233766233766	0.155749348792637	0.122806280003579	0.238291686349235	0.483152684854549	single	0.483152684854549	18	26	12	27.83333	4.076923	29.16667	24.02941	3.193846	16.51515	500	0	0	0	0	0	0	0	0	NA	NA	NA	NA	0.2349279	0.00736301	0.02828774	0.7294213	0.729421327255588	sing_prml	0.6187598	0.7682466	NA
ST140502task0001_V1_cell75_spiketimes.csv	Loc1Pref	Loc2Null	0	230	128.008334943102	0.3436	0.7003	0.3436	1.45960935616108	0.935454952935903	2.65745856353591	0.999970929187557	1.9164619742571e-05	4.80227625431914e-08	9.85816993814106e-06	mixture	0.999970929187557	14	24	10	22.78571	4.041667	18.1	33.25824	3.780797	48.1	500	0	0	0	0	0	0	0	0	NA	NA	NA	NA	0.9207335	0.079265	2.587213e-09	1.492344e-06	0.920733503405399	mix_prml	0.1238833	0.54964	NA
ST140502task0001_V1_cell76_spiketimes.csv	Loc1Pref	Loc2Null	0	230	99.3294474011028	0.7304	0.7111	0.7111	1.66910466582598	0.83984985924304	1.10950080515298	0.13790461514424	0.845408101919796	6.22427989197654e-05	0.0166250401370447	intermediate	0.845408101919796	14	24	10	43.57143	17.375	34.5	72.72527	14.59239	38.27778	500	0	0	0	0	0	0	0	0	NA	NA	NA	NA	0.05536989	0.9417516	2.546961e-06	0.002875918	0.941751649261066	int_prml	0.06021533	0.6827066	NA
ST140502task0001_V1_cell77_spiketimes.csv	Loc1Pref	Loc2Null	0	230	60.9048451293526	0.175	0.3476	0.175	1.71683734222434	0.946086956521739	1.41950113378685	0.784763848518488	0.123397000157282	0.000198049472139168	0.0916411018520916	mixture	0.784763848518488	14	24	10	23.07143	8.333333	19.6	39.60989	7.884058	27.82222	500	0	0	0	0	0	0	0	0	NA	NA	NA	NA	0.6525315	0.3108005	0.0001231187	0.03654487	0.65253154229838	mix_prml	0.05061359	0.5347773	NA
ST140502task0001_V1_cell79_spiketimes.csv	Loc1Pref	Loc2Null	0	230	34.215346602992	0.1049	0.6412	0.1049	1.83660130718954	1.52492046659597	0.80028129395218	0.10805867844101	0.732826906122382	1.09440246432781e-05	0.159103471411965	intermediate	0.732826906122382	14	24	10	10.92857	3.416667	7.9	20.07143	5.210145	6.322222	500	0	0	0	0	0	0	0	0	NA	NA	NA	NA	0.08929794	0.8428602	9.167423e-05	0.0677502	0.842860191424387	int_prml	0.03229175	0.05115189	NA
ST140502task0001_V1_cell8_spiketimes.csv	Loc1Null	Loc2Pref	0	230	40.9802814650042	0.4823	0.4292	0.4292	2.09129411764706	3.25492537313433	0.728590250329381	0.133761600424612	0.0763114875559584	0.370118896769961	0.419808015249468	single	0.419808015249468	18	26	12	13.88889	5.153846	17.25	29.04575	16.77538	12.56818	500	0	0	0	0	0	0	0	0	NA	NA	NA	NA	0.1618705	0.00408554	0.3213725	0.5126715	0.512671458222933	sing_prml	0.005260867	6.941167e-08	NA
ST140502task0001_V1_cell8_spiketimes.csv	Loc1Pref	Loc2Null	0	230	69.7954431747244	0.7825	0.8502	0.7825	1.61958041958042	1.1304347826087	1.70238095238095	0.337300920537687	0.608453233490074	1.71113494265865e-05	0.0542287346228129	intermediate	0.608453233490074	14	24	10	15.71429	3.666667	11.2	25.45055	4.144928	19.06667	500	0	0	0	0	0	0	0	0	NA	NA	NA	NA	0.087498	0.9071339	7.894712e-06	0.0053602	0.907133904386736	int_prml	0.07185677	0.3008662	NA
ST140502task0001_V1_cell87_spiketimes.csv	Loc1Null	Loc2Pref	0	230	26.9180230522318	0.2521	0.5242	0.2521	1.92307692307692	0.631724137931034	1.08941877794337	0.400131257313294	0.097069272433189	0.00198083917861178	0.500818631074906	single	0.500818631074906	18	26	12	0.7222222	4.461538	5.083333	1.388889	2.818462	5.537879	500	0	0	0	0	0	0	0	0	NA	NA	NA	NA	0.476223	0.03938732	0.02643153	0.4579582	0.476222955043859	mix_prml	0.01232713	0.9208509	NA
ST140502task0001_V1_cell87_spiketimes.csv	Loc1Pref	Loc2Null	0	230	4.52218049031047	0.8775	0.7508	0.7508	0.794871794871795	0.954950235725511	0.52991452991453	0.237886736726761	0.436867557093617	0.027569441083851	0.297676265095771	intermediate	0.436867557093617	14	24	10	1.5	3.458333	2.6	1.192308	3.302536	1.377778	500	0	0	0	0	0	0	0	0	NA	NA	NA	NA	0.264274	0.523954	0.002156289	0.2096157	0.523954040546944	int_prml	0.6664757	0.5224347	NA
ST140502task0001_V1_cell9_spiketimes.csv	Loc1Pref	Loc2Null	0	230	32.0162225544776	0.1713	0.3655	0.1713	1.52974856858352	1.30518717475239	3.00110558319514	0.982429495616696	0.00556499329255029	3.32730521570534e-06	0.0120021837855378	mixture	0.982429495616696	14	24	10	22.07143	10.79167	20.1	33.76374	14.08514	60.32222	500	0	0	0	0	0	0	0	0	NA	NA	NA	NA	0.9130186	0.08352229	3.78389e-05	0.003421229	0.913018642596156	mix_prml	0.0980708	0.1488483	NA
ST140502task0001_V1_cell92_spiketimes.csv	Loc1Null	Loc2Pref	0	230	16.4314905971867	0.7648	0.5124	0.5124	0.908088235294118	0.99463556851312	1.53977272727273	0.471397684907589	0.396712300723149	0.00109034039510314	0.130799673974159	mixture	0.471397684907589	18	26	12	7.111111	13.19231	10.66667	6.457516	13.12154	16.42424	500	0	0	0	0	0	0	0	0	NA	NA	NA	NA	0.3988981	0.5693116	6.91512e-05	0.03172112	0.569311645944557	int_prml	0.5640006	0.4699096	NA
ST140502task0001_V1_cell92_spiketimes.csv	Loc1Pref	Loc2Null	0	230	19.5156945361919	0.4834	0.4543	0.4543	1.3457216940363	1.42064550546812	1.15247364152474	0.204172838199683	0.189168046286612	0.000422265264340736	0.606236850249364	single	0.606236850249364	14	24	10	6.357143	13.58333	13.7	8.554945	19.2971	15.78889	500	0	0	0	0	0	0	0	0	NA	NA	NA	NA	0.2117754	0.1063716	0.01762844	0.6642246	0.664224600501352	sing_prml	0.1776778	0.08690215	NA
ST140502task0001_V1_cell93_spiketimes.csv	Loc1Null	Loc2Pref	0	230	11.6482287819359	0.2454	0.2632	0.2454	0.690702087286527	1.51914893617021	0.588235294117647	0.258957378006905	0.5034430442803	0.00441601073877408	0.233183566974021	intermediate	0.5034430442803	18	26	12	3.444444	7.230769	5.666667	2.379085	10.98462	3.333333	500	0	0	0	0	0	0	0	0	NA	NA	NA	NA	0.1761696	0.6740254	0.0002265738	0.1495784	0.674025396522197	int_prml	0.8155058	0.04648311	NA
ST140502task0001_V1_cell93_spiketimes.csv	Loc1Pref	Loc2Null	0	230	7.47960614750859	0.1955	0.1817	0.1817	1.92572944297082	0.987643020594966	1.29239766081871	0.280477173772428	0.226398834701433	0.000501882166987797	0.492622109359151	single	0.492622109359151	14	24	10	4.142857	7.916667	7.6	7.978022	7.818841	9.822222	500	0	0	0	0	0	0	0	0	NA	NA	NA	NA	0.347064	0.290923	0.00580372	0.3562093	0.356209288308758	sing_prml	0.02284408	0.4774662	NA
ST140502task0001_V1_cell94_spiketimes.csv	Loc1Pref	Loc2Null	0	230	7.2398704135167	0.5994	0.8385	0.5994	1.42030769230769	1.26613080014615	1.08474576271186	0.233115388836936	0.297863935165872	0.00214773659918946	0.466872939398002	single	0.466872939398002	14	24	10	17.85714	24.79167	23.6	25.36264	31.38949	25.6	500	0	0	0	0	0	0	0	0	NA	NA	NA	NA	0.2789153	0.3810685	0.003811655	0.3362045	0.381068543341576	int_prml	0.1406829	0.1763313	NA
ST140502task0001_V1_cell96_spiketimes.csv	Loc1Null	Loc2Pref	0	230	9.90872499050058	0.3663	0.3453	0.3453	0.783193277310924	2.12406091370558	1.74825174825175	0.270011558460802	0.117826992672544	0.000383699273189027	0.611777749593465	single	0.611777749593465	18	26	12	3.888889	7.576923	8.666667	3.045752	16.09385	15.15152	500	0	0	0	0	0	0	0	0	NA	NA	NA	NA	0.3521621	0.07786669	0.03955935	0.5304119	0.530411875047727	sing_prml	0.7149055	0.0008676776	NA
ST140502task0001_V1_cell97_spiketimes.csv	Loc1Null	Loc2Pref	0	230	81.9524523236728	0.5483	0.7253	0.5483	0.770897832817337	1.42624460431655	1.49491722335173	0.194132890003844	0.192631742919118	0.0141014087241401	0.599133958352899	single	0.599133958352899	18	26	12	9.5	26.73077	26.08333	7.323529	38.12462	38.99242	500	0	0	0	0	0	0	0	0	NA	NA	NA	NA	0.2152545	0.07550705	0.007834541	0.701404	0.701403957470369	sing_prml	0.7291113	0.07698216	NA
ST140502task0001_V1_cell98_spiketimes.csv	Loc1Null	Loc2Pref	0	230	43.2305647502761	0.5013	0.151	0.151	1.68559837728195	2.26857142857143	3.21022727272727	0.889897496821214	0.094193666256541	3.74395845667152e-07	0.0159084625263995	mixture	0.889897496821214	18	26	12	4.833333	14	10.66667	8.147059	31.76	34.24242	500	0	0	0	0	0	0	0	0	NA	NA	NA	NA	0.2795056	0.7193223	3.339128e-06	0.001168707	0.719322307957364	int_prml	0.03784116	0.0002918894	NA
ST140502task0001_V1_cell99_spiketimes.csv	Loc1Null	Loc2Pref	0	230	178.929628099039	0.7844	0.1992	0.1992	0.652882935352359	0.788629441624366	0.623584083647981	0.0642960460855297	0.714483476102682	0.0220597094894956	0.199160768322293	intermediate	0.714483476102682	18	26	12	5.611111	30.30769	26.08333	3.663399	23.90154	16.26515	500	0	0	0	0	0	0	0	0	NA	NA	NA	NA	0.1332725	0.4523072	0.0005769265	0.4138434	0.452307224769705	int_prml	0.8513709	0.7615733	NA
ST140502task0001_V1_cell99_spiketimes.csv	Loc1Pref	Loc2Null	0	230	118.871525475592	0.4649	0.6758	0.4649	1.21597633136095	0.640995469788786	0.475821336286453	0.171628751672362	0.201374947112341	0.139959395515218	0.487036905700078	single	0.487036905700078	14	24	10	7.428571	30.79167	30.1	9.032967	19.73732	14.32222	500	0	0	0	0	0	0	0	0	NA	NA	NA	NA	0.2496545	0.02937826	0.01188627	0.709081	0.709081005277343	sing_prml	0.2596705	0.9036109	NA
ST140503task0002_V1_cell1_spiketimes.csv	Loc1Pref	Loc2Null	0	230	62.717316029114	0.4176	0.2376	0.2376	1.7722286374134	0.621739130434783	4.19024390243902	0.968798519811115	0.0175059274843517	2.02918781754179e-06	0.0136935235167153	mixture	0.968798519811115	17	21	6	25.47059	9.857143	20.5	45.13971	6.128571	85.9	500	0	0	0	0	0	0	0	0	NA	NA	NA	NA	0.650727	0.3477068	1.428345e-05	0.001551949	0.650727013369124	mix_prml	0.02866095	0.9002989	NA
ST140503task0002_V1_cell16_spiketimes.csv	Loc1Null	Loc2Pref	0	230	3.21439745757096	0.7698	0.698	0.698	2.05908289241623	1.93955555555556	2.46258503401361	0.521717996563747	0.1335287063157	0.000518761893852033	0.344234535226701	mixture	0.521717996563747	13	11	8	14.53846	20.45455	21	29.9359	39.67273	51.71429	500	0	0	0	0	0	0	0	0	NA	NA	NA	NA	0.6038118	0.1943781	0.01289098	0.1889192	0.603811752893737	mix_prml	0.01626367	0.03551681	NA
ST140503task0002_V1_cell18_spiketimes.csv	Loc1Null	Loc2Pref	0	230	19.1572794808046	0.7658	0.1366	0.1366	1.26923076923077	0.814598540145985	1.26363008971705	0.289705272985892	0.162966432844476	0.00462019488232219	0.542708099287309	single	0.542708099287309	13	11	8	13	24.90909	25.875	16.5	20.29091	32.69643	500	0	0	0	0	0	0	0	0	NA	NA	NA	NA	0.3416424	0.09101949	0.04246882	0.5248693	0.524869273923589	sing_prml	0.2290583	0.6145797	NA
ST140503task0002_V1_cell18_spiketimes.csv	Loc1Pref	Loc2Null	0	230	13.4724191938756	0.8307	0.6173	0.6173	1.175	0.9	0.468965517241379	0.199107553465411	0.537065743787041	0.0288541874198848	0.234972515327664	intermediate	0.537065743787041	17	21	6	15	23.14286	19.33333	17.625	20.82857	9.066667	500	0	0	0	0	0	0	0	0	NA	NA	NA	NA	0.2034879	0.6438166	0.001535458	0.15116	0.643816639630738	int_prml	0.2791709	0.5874082	NA
ST140503task0002_V1_cell2_spiketimes.csv	Loc1Null	Loc2Pref	0	230	54.4704786796119	0.192	0.7257	0.192	2.55965292841649	1.04109589041096	1.96456256921373	0.302978104715927	0.264785717388964	0.00459372957504125	0.427642448320068	single	0.427642448320068	13	11	8	35.46154	13.27273	32.25	90.76923	13.81818	63.35714	500	0	0	0	0	0	0	0	0	NA	NA	NA	NA	0.2599035	0.4875295	0.001836997	0.2507299	0.487529544839003	int_prml	0.00217631	0.4052077	NA
ST140503task0002_V1_cell2_spiketimes.csv	Loc1Pref	Loc2Null	0	230	76.1416085284812	0.618	0.7746	0.618	2.01097972972973	0.916118421052632	3.35824175824176	0.933428100414482	0.0268046238900332	5.90037364155042e-05	0.0397082719590695	mixture	0.933428100414482	17	21	6	34.82353	14.47619	30.33333	70.02941	13.2619	101.8667	500	0	0	0	0	0	0	0	0	NA	NA	NA	NA	0.7203876	0.272582	5.206865e-05	0.006978297	0.720387596700655	mix_prml	0.009486117	0.5661814	NA
ST140503task0002_V1_cell20_spiketimes.csv	Loc1Null	Loc2Pref	0	230	34.5362932708431	0.4047	0.2679	0.2679	2.1	2.28306451612903	2.76767676767677	0.256024572211939	0.122134703298554	0.0125876803281489	0.609253044161358	single	0.609253044161358	13	11	8	8.461538	22.54545	24.75	17.76923	51.47273	68.5	500	0	0	0	0	0	0	0	0	NA	NA	NA	NA	0.2190998	0.08262476	0.1845103	0.5137651	0.513765121108406	sing_prml	0.01390306	0.01138925	NA
ST140503task0002_V1_cell20_spiketimes.csv	Loc1Pref	Loc2Null	0	230	89.3184513230359	0.2635	0.2349	0.2349	1.64173228346457	2.21505576208178	1.76271186440678	0.180237962106325	0.687551454178565	0.000189466763330132	0.132021116951781	intermediate	0.687551454178565	17	21	6	7.470588	25.61905	19.66667	12.26471	56.74762	34.66667	500	0	0	0	0	0	0	0	0	NA	NA	NA	NA	0.06776058	0.9096389	7.771135e-05	0.02252277	0.909638932893421	int_prml	0.05037574	0.001371254	NA
ST140503task0002_V1_cell21_spiketimes.csv	Loc1Null	Loc2Pref	0	230	13.8959284284538	0.8292	0.282	0.282	0.723333333333333	0.802312138728324	0.272727272727273	0.19823821049606	0.273779024292223	0.000378061965501346	0.527604703246216	single	0.527604703246216	13	11	8	7.692308	15.72727	15.125	5.564103	12.61818	4.125	500	0	0	0	0	0	0	0	0	NA	NA	NA	NA	0.2178491	0.1722676	0.02549943	0.5843839	0.584383897010963	sing_prml	0.7299923	0.6265784	NA
ST140503task0002_V1_cell21_spiketimes.csv	Loc1Pref	Loc2Null	0	230	17.3950647452194	0.567	0.8618	0.567	0.720802919708029	1.38207547169811	0.366666666666667	0.15616567983919	0.580455775972829	0.0149677696175191	0.248410774570462	intermediate	0.580455775972829	17	21	6	8.058824	15.14286	12	5.808824	20.92857	4.4	500	0	0	0	0	0	0	0	0	NA	NA	NA	NA	0.1527738	0.7003094	0.001269447	0.1456473	0.700309419176096	int_prml	0.7754638	0.1181609	NA
ST140503task0002_V1_cell22_spiketimes.csv	Loc1Null	Loc2Pref	0	230	9.36931211753156	0.8375	0.5262	0.5262	1.20498084291188	1.72307692307692	1.54091539528433	0.301791244630598	0.197418881209441	0.000217236623576174	0.500572637536385	single	0.500572637536385	13	11	8	6.692308	13	12.875	8.064103	22.4	19.83929	500	0	0	0	0	0	0	0	0	NA	NA	NA	NA	0.3642635	0.2375291	0.01353116	0.3846763	0.384676328427303	sing_prml	0.2723163	0.06941108	NA
ST140503task0002_V1_cell22_spiketimes.csv	Loc1Pref	Loc2Null	0	230	25.0244514645164	0.2737	0.1565	0.1565	1.5	2.34951140065147	2.80869565217391	0.895925411275166	0.0611353197578936	0.000189810805807921	0.0427494581611325	mixture	0.895925411275166	17	21	6	6.588235	14.61905	11.5	9.882353	34.34762	32.3	500	0	0	0	0	0	0	0	0	NA	NA	NA	NA	0.7617636	0.2301626	4.624305e-05	0.008027526	0.761763633584436	mix_prml	0.0895045	0.0005884282	NA
ST140503task0002_V1_cell26_spiketimes.csv	Loc1Null	Loc2Pref	0	230	7.32185799719986	0.9288	0.1564	0.1564	1.39473684210526	0.678947368421053	1.13981762917933	0.280190967855796	0.31387153713242	0.00129204996748029	0.404645445044304	single	0.404645445044304	13	11	8	2.923077	6.909091	5.875	4.076923	4.690909	6.696429	500	0	0	0	0	0	0	0	0	NA	NA	NA	NA	0.3166736	0.4461699	0.003919833	0.2332367	0.446169879792012	int_prml	0.1597674	0.7451592	NA
ST140503task0002_V1_cell26_spiketimes.csv	Loc1Pref	Loc2Null	0	230	11.9333471848953	0.5337	0.5761	0.5337	0.997641509433962	1.35167785234899	1.33142857142857	0.316024638636404	0.324893035078387	0.00656652027036501	0.352515806014844	single	0.352515806014844	17	21	6	3.117647	7.095238	5.833333	3.110294	9.590476	7.766667	500	0	0	0	0	0	0	0	0	NA	NA	NA	NA	0.3545312	0.4645822	0.002688981	0.1781976	0.464582244070722	int_prml	0.4555976	0.1343225	NA
ST140503task0002_V1_cell27_spiketimes.csv	Loc1Null	Loc2Pref	0	230	17.2838369689867	0.6157	0.3098	0.3098	1.10833333333333	1.87238095238095	2.4015444015444	0.865702623602249	0.0316065405940466	8.13146435905042e-05	0.102609521160114	mixture	0.865702623602249	13	11	8	3.076923	9.545455	9.25	3.410256	17.87273	22.21429	500	0	0	0	0	0	0	0	0	NA	NA	NA	NA	0.858851	0.1002184	0.001263161	0.03966735	0.858851037916632	mix_prml	0.3476178	0.04391424	NA
ST140503task0002_V1_cell27_spiketimes.csv	Loc1Pref	Loc2Null	0	230	48.4393825992588	0.9125	0.3552	0.3552	1.0186170212766	2.32098765432099	6.04489795918367	0.986458411207718	0.00806326861213111	8.23610664298337e-08	0.00547823781908466	mixture	0.986458411207718	17	21	6	2.764706	11.57143	8.166667	2.816176	26.85714	49.36667	500	0	0	0	0	0	0	0	0	NA	NA	NA	NA	0.6587141	0.3408392	7.550203e-06	0.0004391785	0.658714055335962	mix_prml	0.4323719	0.0007056788	NA
ST140503task0002_V1_cell28_spiketimes.csv	Loc1Null	Loc2Pref	0	230	36.6600753102211	0.4799	0.1466	0.1466	1.75268817204301	0.916939890710383	1.74123989218329	0.332574865297175	0.394448730570121	0.000233650886626369	0.272742753246077	intermediate	0.394448730570121	13	11	8	4.769231	16.63636	13.25	8.358974	15.25455	23.07143	500	0	0	0	0	0	0	0	0	NA	NA	NA	NA	0.2132637	0.7098892	0.0007184288	0.07612863	0.709889237018063	int_prml	0.04991007	0.5161061	NA
ST140503task0002_V1_cell28_spiketimes.csv	Loc1Pref	Loc2Null	0	230	28.7963777362787	0.8895	0.7729	0.7729	1.21344339622642	0.979611650485437	1.74430379746835	0.370882215215195	0.231865406670789	0.00016061885222979	0.397091759261786	single	0.397091759261786	17	21	6	6.235294	14.71429	13.16667	7.566176	14.41429	22.96667	500	0	0	0	0	0	0	0	0	NA	NA	NA	NA	0.4075774	0.3601932	0.005683485	0.226546	0.40757738567835	mix_prml	0.2477263	0.4836831	NA
ST140503task0002_V1_cell29_spiketimes.csv	Loc1Null	Loc2Pref	0	230	54.8399612995031	0.2236	0.4642	0.2236	1.94827586206897	3.07179487179487	3.20026702269693	0.647755246929914	0.0552273909350351	0.00604843702505563	0.290968925109995	mixture	0.647755246929914	13	11	8	15.61538	39	40.125	30.42308	119.8	128.4107	500	0	0	0	0	0	0	0	0	NA	NA	NA	NA	0.6179272	0.2016436	0.01772181	0.1627074	0.61792724261591	mix_prml	0.02467298	0.0006530605	NA
ST140503task0002_V1_cell30_spiketimes.csv	Loc1Null	Loc2Pref	0	230	3.84789494903014	0.3655	0.5108	0.3655	0.833333333333333	0.739325842696629	1.82564679415073	0.362805824049388	0.217233922494699	0.00224568382162965	0.417714569634284	single	0.417714569634284	13	11	8	11	16.18182	15.875	9.166667	11.96364	28.98214	500	0	0	0	0	0	0	0	0	NA	NA	NA	NA	0.4379491	0.3035622	0.009663906	0.2488248	0.437949066675381	mix_prml	0.6159607	0.6878701	NA
ST140503task0002_V1_cell30_spiketimes.csv	Loc1Pref	Loc2Null	0	230	9.27725270180121	0.1033	0.4653	0.1033	0.882425742574257	1.3934036939314	1.62068965517241	0.370610093668308	0.366502428834234	0.0504500168736641	0.212437460623795	mixture	0.370610093668308	17	21	6	11.88235	18.04762	14.5	10.48529	25.14762	23.5	500	0	0	0	0	0	0	0	0	NA	NA	NA	NA	0.3981845	0.4833295	0.001698865	0.1167872	0.483329469175387	int_prml	0.5898629	0.1125593	NA
ST140503task0002_V1_cell32_spiketimes.csv	Loc1Null	Loc2Pref	0	230	65.6226782417992	0.4066	0.2608	0.2608	1.2716049382716	2.4	3.34140435835351	0.993591750959671	0.000867006930262054	0.000128027211889483	0.00541321489817743	mixture	0.993591750959671	13	11	8	8.307692	29	29.5	10.5641	69.6	98.57143	500	0	0	0	0	0	0	0	0	NA	NA	NA	NA	0.9677539	0.03037025	0.00013312	0.001742762	0.967753871401412	mix_prml	0.2275636	0.007600391	NA
ST140503task0002_V1_cell32_spiketimes.csv	Loc1Pref	Loc2Null	0	230	84.5740374211228	0.1081	0.6116	0.1081	1.52884615384615	1.61516183986371	2.85611510791367	0.748049719565575	0.141010184406397	0.000170751318234998	0.110769344709793	mixture	0.748049719565575	17	21	6	9.176471	27.95238	23.16667	14.02941	45.14762	66.16667	500	0	0	0	0	0	0	0	0	NA	NA	NA	NA	0.4004444	0.5800649	0.0001955074	0.01929525	0.580064857249718	int_prml	0.07989747	0.04017241	NA
ST140503task0002_V1_cell33_spiketimes.csv	Loc1Null	Loc2Pref	0	230	103.085465361577	0.6489	0.2442	0.2442	1.28215223097113	1.09209302325581	0.773226773226773	0.157729069186819	0.334654144544755	0.106023111172145	0.40159367509628	single	0.40159367509628	13	11	8	9.769231	39.09091	35.75	12.52564	42.69091	27.64286	500	0	0	0	0	0	0	0	0	NA	NA	NA	NA	0.2377551	0.1500918	0.006336741	0.6058164	0.605816354187222	sing_prml	0.2210117	0.3637114	NA
ST140503task0002_V1_cell34_spiketimes.csv	Loc1Null	Loc2Pref	0	230	101.175181199216	0.7203	0.784	0.7203	4.51801801801802	0.717948717948718	5.71840094062316	0.886623328027152	0.025022891198326	0.000183868336766509	0.0881699124377552	mixture	0.886623328027152	13	11	8	34.15385	7.090909	30.375	154.3077	5.090909	173.6964	500	0	0	0	0	0	0	0	0	NA	NA	NA	NA	0.008106458	0.991571	8.400068e-06	0.0003141369	0.991571004877845	int_prml	2.500089e-07	0.7083986	NA
ST140503task0002_V1_cell35_spiketimes.csv	Loc1Null	Loc2Pref	0	230	3.85578083417267	0.1263	0.8453	0.1263	0.811594202898551	1.29268292682927	2.16109422492401	0.498778206047711	0.247743835952381	0.00992253151553536	0.243555426484373	mixture	0.498778206047711	13	11	8	7.076923	3.727273	5.875	5.74359	4.818182	12.69643	500	0	0	0	0	0	0	0	0	NA	NA	NA	NA	0.515813	0.3836984	0.00172787	0.09876076	0.515812985349423	mix_prml	0.6388346	0.2277917	NA
ST140503task0002_V1_cell35_spiketimes.csv	Loc1Pref	Loc2Null	0	230	19.018585936232	0.5514	0.2792	0.2792	0.948825503355705	0.727027027027027	2.97142857142857	0.586913436976633	0.194921622119436	0.000595946088381513	0.21756899481555	mixture	0.586913436976633	17	21	6	8.764706	3.52381	7	8.316176	2.561905	20.8	500	0	0	0	0	0	0	0	0	NA	NA	NA	NA	0.5226689	0.4188258	0.001062599	0.05744274	0.522668900166297	mix_prml	0.5114087	0.8020669	NA
ST140503task0002_V1_cell36_spiketimes.csv	Loc1Null	Loc2Pref	0	230	33.5201407883992	0.7458	0.8051	0.7458	2.77845528455285	1.31014492753623	3.79220779220779	0.980590224857334	0.00592365641200254	4.90682283975675e-06	0.0134812119078232	mixture	0.980590224857334	13	11	8	18.92308	6.272727	16.5	52.57692	8.218182	62.57143	500	0	0	0	0	0	0	0	0	NA	NA	NA	NA	0.8032216	0.1940758	4.085582e-05	0.002661725	0.803221586323057	mix_prml	0.0008560552	0.2180549	NA
ST140503task0002_V1_cell37_spiketimes.csv	Loc1Null	Loc2Pref	0	230	28.4266918573446	0.5536	0.7213	0.5536	2.6958670260557	0.512925170068027	2.384	0.256005264744275	0.124130580067341	0.0156882117107333	0.604175943477651	single	0.604175943477651	13	11	8	28.53846	13.36364	31.25	76.9359	6.854545	74.5	500	0	0	0	0	0	0	0	0	NA	NA	NA	NA	0.239108	0.05592745	0.1608811	0.5440835	0.544083454549448	sing_prml	0.001221488	0.8823782	NA
ST140503task0002_V1_cell38_spiketimes.csv	Loc1Null	Loc2Pref	0	230	15.3754383267624	0.1754	0.6032	0.1754	1.6558872305141	0.858974358974359	0.777496839443742	0.197994705777048	0.309108548915287	0.000197258056360893	0.492699487251304	single	0.492699487251304	13	11	8	15.46154	7.090909	14.125	25.60256	6.090909	10.98214	500	0	0	0	0	0	0	0	0	NA	NA	NA	NA	0.2148814	0.3056143	0.004581109	0.4749232	0.474923239735393	sing_prml	0.0695728	0.5714295	NA
ST140503task0002_V1_cell38_spiketimes.csv	Loc1Pref	Loc2Null	0	230	24.7619238434937	0.831	0.5826	0.5826	3.09749034749035	0.816	0.690322580645161	0.237812693783619	0.215410659366604	0.00147778589218529	0.545298860957591	single	0.545298860957591	17	21	6	15.23529	7.142857	15.5	47.19118	5.828571	10.7	500	0	0	0	0	0	0	0	0	NA	NA	NA	NA	0.2673311	0.139983	0.01146034	0.5812255	0.581225515845096	sing_prml	2.693517e-05	0.6965841	NA
ST140503task0002_V1_cell39_spiketimes.csv	Loc1Null	Loc2Pref	0	230	14.628023857108	0.8037	0.4707	0.4707	1.22749391727494	1	2.17647058823529	0.339655674596771	0.15443529917248	0.00037435329159446	0.505534672939155	single	0.505534672939155	13	11	8	10.53846	4	10.625	12.9359	4	23.125	500	0	0	0	0	0	0	0	0	NA	NA	NA	NA	0.3993098	0.2116842	0.01886385	0.3701422	0.399309750937417	mix_prml	0.2565393	0.4404933	NA
ST140503task0002_V1_cell39_spiketimes.csv	Loc1Pref	Loc2Null	0	230	20.7105692815753	0.8571	0.6332	0.6332	1.46774193548387	1.72121212121212	1.36164383561644	0.250258200045614	0.175267649604518	0.00181727945498514	0.572656870894883	single	0.572656870894883	17	21	6	10.94118	4.714286	12.16667	16.05882	8.114286	16.56667	500	0	0	0	0	0	0	0	0	NA	NA	NA	NA	0.2545378	0.09483273	0.08450768	0.5661218	0.566121832756096	sing_prml	0.101399	0.02339407	NA
ST140503task0002_V1_cell44_spiketimes.csv	Loc1Null	Loc2Pref	0	230	50.0868362133965	0.7481	0.4554	0.4554	2.06102362204724	0.720833333333333	1.77539223781998	0.214109724466381	0.201986424960578	0.0341450464761165	0.549758804096925	single	0.549758804096925	13	11	8	19.53846	43.63636	43.25	40.26923	31.45455	76.78571	500	0	0	0	0	0	0	0	0	NA	NA	NA	NA	0.2452934	0.08654536	0.03114602	0.6370152	0.637015183234696	sing_prml	0.01614371	0.7056415	NA
ST140503task0002_V1_cell46_spiketimes.csv	Loc1Null	Loc2Pref	0	230	39.5372907624122	0.8096	0.6905	0.6905	1.7257217847769	1.3	2.74334140435835	0.260229472921248	0.349458776119333	0.0002543538908272	0.390057397068592	single	0.390057397068592	13	11	8	9.769231	25.81818	22.125	16.85897	33.56364	60.69643	500	0	0	0	0	0	0	0	0	NA	NA	NA	NA	0.1026239	0.8201645	0.0008922788	0.07631937	0.820164457124308	int_prml	0.0548129	0.2236718	NA
ST140503task0002_V1_cell46_spiketimes.csv	Loc1Pref	Loc2Null	0	230	19.2896633373095	0.4956	0.7389	0.4956	3.01888020833333	1.25439429928741	1.53333333333333	0.233571974655351	0.331971757590554	0.000423840954188563	0.434032426799907	single	0.434032426799907	17	21	6	11.29412	20.04762	18	34.09559	25.14762	27.6	500	0	0	0	0	0	0	0	0	NA	NA	NA	NA	0.2423032	0.4795266	0.00546833	0.2727019	0.479526574409174	int_prml	4.257915e-05	0.1980895	NA
ST140503task0002_V1_cell47_spiketimes.csv	Loc1Null	Loc2Pref	0	230	15.1787980856097	0.7961	0.694	0.694	0.541079812206573	1.0784140969163	2.73566569484937	0.560206692100165	0.175709510348577	4.80369466016329e-05	0.264035760604656	mixture	0.560206692100165	13	11	8	10.92308	20.63636	18.375	5.910256	22.25455	50.26786	500	0	0	0	0	0	0	0	0	NA	NA	NA	NA	0.4793113	0.4391431	0.001622469	0.07992313	0.479311321678982	mix_prml	0.8892253	0.374581	NA
ST140503task0002_V1_cell47_spiketimes.csv	Loc1Pref	Loc2Null	0	230	42.3547134068575	0.4961	0.4498	0.4498	1.10038860103627	2.06011560693642	2.2099173553719	0.456564519888662	0.354509102441596	4.36562960684639e-05	0.188882721373673	mixture	0.456564519888662	17	21	6	11.35294	24.71429	20.16667	12.49265	50.91429	44.56667	500	0	0	0	0	0	0	0	0	NA	NA	NA	NA	0.3044656	0.6564496	0.0002046233	0.03888014	0.656449634402879	int_prml	0.3474545	0.003508615	NA
ST140503task0002_V1_cell48_spiketimes.csv	Loc1Null	Loc2Pref	0	230	96.2457336524838	0.2617	0.6616	0.2617	1.75806451612903	0.804379562043796	1.83750613647521	0.199366874675244	0.187905853375159	0.105090578510914	0.507636693438683	single	0.507636693438683	13	11	8	9.538462	37.36364	36.375	16.76923	30.05455	66.83929	500	0	0	0	0	0	0	0	0	NA	NA	NA	NA	0.2466077	0.1061945	0.01874192	0.6284559	0.628455947010337	sing_prml	0.04898118	0.6245589	NA
ST140503task0002_V1_cell48_spiketimes.csv	Loc1Pref	Loc2Null	0	230	154.374854282485	0.5514	0.6918	0.5514	1.39093959731544	0.664783180026281	2.096	0.204572800641217	0.268196525267142	0.0737763639245511	0.453454310167089	single	0.453454310167089	17	21	6	8.764706	36.2381	33.33333	12.19118	24.09048	69.86667	500	0	0	0	0	0	0	0	0	NA	NA	NA	NA	0.2263375	0.2613301	0.01031589	0.5020165	0.502016507126929	sing_prml	0.1351461	0.864341	NA
ST140503task0002_V1_cell49_spiketimes.csv	Loc1Null	Loc2Pref	0	230	4.54806530764216	0.6004	0.4974	0.4974	1.5217803030303	1.44128440366972	1.57491289198606	0.262305649733516	0.201995232688999	0.000481109828579652	0.535218007748905	single	0.535218007748905	13	11	8	13.53846	19.81818	20.5	20.60256	28.56364	32.28571	500	0	0	0	0	0	0	0	0	NA	NA	NA	NA	0.30816	0.2166444	0.02956901	0.4456266	0.445626599548416	sing_prml	0.107982	0.1549795	NA
ST140503task0002_V1_cell49_spiketimes.csv	Loc1Pref	Loc2Null	0	230	8.65642443050545	0.6992	0.4505	0.4505	2.26815352697095	1.35779816513761	3.31538461538462	0.666872991378312	0.204376286947911	0.0204301898565943	0.108320531817183	mixture	0.666872991378312	17	21	6	14.17647	20.7619	17.33333	32.15441	28.19048	57.46667	500	0	0	0	0	0	0	0	0	NA	NA	NA	NA	0.6052295	0.344909	0.0007836788	0.04907776	0.605229543058852	mix_prml	0.002636387	0.1309328	NA
ST140503task0002_V1_cell5_spiketimes.csv	Loc1Pref	Loc2Null	0	230	4.03049256626876	0.8543	0.6809	0.6809	0.74527027027027	1.27911392405063	1.20740740740741	0.306716609901807	0.33776526317443	0.0403846732969106	0.315133453626852	intermediate	0.33776526317443	17	21	6	10.88235	15.04762	13.5	8.110294	19.24762	16.3	500	0	0	0	0	0	0	0	0	NA	NA	NA	NA	0.3506935	0.4241699	0.003432816	0.2217038	0.424169859991172	int_prml	0.7491725	0.1800553	NA
ST140503task0002_V1_cell50_spiketimes.csv	Loc1Pref	Loc2Null	0	230	14.770026575981	0.8963	0.3597	0.3597	1.40481651376147	1.60307692307692	0.447619047619048	0.18988122014193	0.419892895648295	0.00495204740289289	0.385273836806882	intermediate	0.419892895648295	17	21	6	6.411765	12.38095	10.5	9.007353	19.84762	4.7	500	0	0	0	0	0	0	0	0	NA	NA	NA	NA	0.1967379	0.5316183	0.002983073	0.2686607	0.531618327963911	int_prml	0.1284448	0.04264699	NA
ST140503task0002_V1_cell52_spiketimes.csv	Loc1Null	Loc2Pref	0	230	39.6545224042704	0.8268	0.7014	0.7014	0.531746031746032	0.582882882882883	2.45578231292517	0.379045624291332	0.189125407847336	0.00112373500975582	0.430705232851576	single	0.430705232851576	13	11	8	6.461538	20.18182	18.375	3.435897	11.76364	45.125	500	0	0	0	0	0	0	0	0	NA	NA	NA	NA	0.3115741	0.4826027	0.003794063	0.2020292	0.482602702154269	int_prml	0.8956745	0.8294334	NA
ST140503task0002_V1_cell52_spiketimes.csv	Loc1Pref	Loc2Null	0	230	58.1012868190843	0.1504	0.7279	0.1504	1.30326086956522	0.695724465558195	1.35813953488372	0.124894080625024	0.802357891193253	1.76069358680681e-05	0.072730421245855	intermediate	0.802357891193253	17	21	6	6.764706	20.04762	14.33333	8.816176	13.94762	19.46667	500	0	0	0	0	0	0	0	0	NA	NA	NA	NA	0.0647217	0.9228442	8.941876e-05	0.01234467	0.9228442130627	int_prml	0.1842631	0.8348049	NA
ST140503task0002_V1_cell53_spiketimes.csv	Loc1Null	Loc2Pref	0	230	115.55571434111	0.8482	0.4756	0.4756	1.52314814814815	1.08932584269663	1.78737541528239	0.191030341467314	0.163571561740519	0.159019718521349	0.486378378270819	single	0.486378378270819	13	11	8	5.538462	32.36364	32.25	8.435897	35.25455	57.64286	500	0	0	0	0	0	0	0	0	NA	NA	NA	NA	0.2568978	0.0596622	0.02850599	0.654934	0.654934019326311	sing_prml	0.1075129	0.3658945	NA
ST140503task0002_V1_cell53_spiketimes.csv	Loc1Pref	Loc2Null	0	230	146.837400113497	0.6212	0.1219	0.1219	1.29305555555556	0.754222972972973	0.963005780346821	0.204451153868747	0.156362730913165	0.186028263405572	0.453157851812516	single	0.453157851812516	17	21	6	5.294118	28.19048	28.83333	6.845588	21.2619	27.76667	500	0	0	0	0	0	0	0	0	NA	NA	NA	NA	0.2801995	0.03970341	0.05840097	0.6216962	0.621696155572457	sing_prml	0.1907817	0.7715546	NA
ST140503task0002_V1_cell54_spiketimes.csv	Loc1Pref	Loc2Null	0	230	7.20979649069307	0.6521	0.6044	0.6044	0.973214285714286	0.730769230769231	1.66	0.386534134196225	0.369612458574058	0.041844301797845	0.202009105431873	mixture	0.386534134196225	17	21	6	4.941176	8.666667	6.666667	4.808824	6.333333	11.06667	500	0	0	0	0	0	0	0	0	NA	NA	NA	NA	0.4001299	0.4582231	0.004767758	0.1368793	0.458223075517065	int_prml	0.4832505	0.7979762	NA
ST140503task0002_V1_cell55_spiketimes.csv	Loc1Pref	Loc2Null	0	230	127.319674449326	0.6525	0.1244	0.1244	0.951086956521739	0.332802013422819	0.7775	0.194987700605635	0.307399960467508	0.0651143858262634	0.432497953100594	single	0.432497953100594	17	21	6	23	56.7619	53.33333	21.875	18.89048	41.46667	500	0	0	0	0	0	0	0	0	NA	NA	NA	NA	0.2542335	0.1562961	0.02562872	0.5638416	0.563841613193542	sing_prml	0.5087778	0.99767	NA
ST140503task0002_V1_cell56_spiketimes.csv	Loc1Null	Loc2Pref	0	230	101.683137887617	0.5914	0.6546	0.5914	0.541237113402062	1.23345864661654	1.41122185308232	0.187215725870087	0.167456320683621	0.168661380271244	0.476666573175047	single	0.476666573175047	13	11	8	14.92308	48.36364	48.375	8.076923	59.65455	68.26786	500	0	0	0	0	0	0	0	0	NA	NA	NA	NA	0.2605233	0.0412352	0.03458038	0.6636611	0.663661075127063	sing_prml	0.889115	0.2632877	NA
ST140503task0002_V1_cell56_spiketimes.csv	Loc1Pref	Loc2Null	0	230	137.442972111885	0.676	0.2527	0.2527	0.835169491525424	0.82	0.376	0.194956704571197	0.170973267906386	0.201958108082716	0.432111919439701	single	0.432111919439701	17	21	6	17.35294	49.28571	50	14.49265	40.41429	18.8	500	0	0	0	0	0	0	0	0	NA	NA	NA	NA	0.2890843	0.0314084	0.03854473	0.6409625	0.64096254372993	sing_prml	0.6460755	0.6915195	NA
ST140503task0002_V1_cell58_spiketimes.csv	Loc1Null	Loc2Pref	0	230	59.4224407673291	0.7643	0.4651	0.4651	1.54774774774775	1.59086538461538	2.08270676691729	0.286793979504731	0.150127175128322	0.0260949618662754	0.536983883500672	single	0.536983883500672	13	11	8	14.23077	37.81818	38	22.02564	60.16364	79.14286	500	0	0	0	0	0	0	0	0	NA	NA	NA	NA	0.3256938	0.1463786	0.02403161	0.503896	0.503896017563107	sing_prml	0.09936826	0.1022773	NA
ST140503task0002_V1_cell59_spiketimes.csv	Loc1Null	Loc2Pref	0	230	23.079383334085	0.119	0.4927	0.119	0.651515151515151	0.657017543859649	1.38151260504202	0.238323798960876	0.179792333570399	0.00458840845474481	0.57729545901398	single	0.57729545901398	13	11	8	9.307692	20.72727	21.25	6.064103	13.61818	29.35714	500	0	0	0	0	0	0	0	0	NA	NA	NA	NA	0.2572557	0.1078961	0.043521	0.5913272	0.591327202833722	sing_prml	0.7991726	0.7653038	NA
ST140503task0002_V1_cell59_spiketimes.csv	Loc1Pref	Loc2Null	0	230	50.1595296388333	0.1341	0.2303	0.1341	1.23583333333333	0.840987124463519	0.781818181818182	0.204247231597474	0.328015429539698	0.00191424172638202	0.465823097136446	single	0.465823097136446	17	21	6	8.823529	22.19048	20.16667	10.90441	18.6619	15.76667	500	0	0	0	0	0	0	0	0	NA	NA	NA	NA	0.2205891	0.2727101	0.009456705	0.497244	0.497244007749232	sing_prml	0.2306036	0.6646456	NA
ST140503task0002_V1_cell60_spiketimes.csv	Loc1Null	Loc2Pref	0	230	29.0421330447729	0.6808	0.2763	0.2763	1.13654618473896	0.926153846153846	1.78121878121878	0.287518456123804	0.164368931411927	0.00451184310688539	0.543600769357384	single	0.543600769357384	13	11	8	6.384615	17.72727	17.875	7.25641	16.41818	31.83929	500	0	0	0	0	0	0	0	0	NA	NA	NA	NA	0.3239342	0.1580697	0.02757966	0.4904164	0.490416417309477	sing_prml	0.3243824	0.5074757	NA
ST140503task0002_V1_cell60_spiketimes.csv	Loc1Pref	Loc2Null	0	230	13.2138839395269	0.2612	0.486	0.2612	1.11057692307692	0.909756097560976	0.165853658536585	0.225966896525843	0.248585791992627	0.000430117708939042	0.525017193772591	single	0.525017193772591	17	21	6	7.647059	13.66667	13.66667	8.492647	12.43333	2.266667	500	0	0	0	0	0	0	0	0	NA	NA	NA	NA	0.2443284	0.2017023	0.02599641	0.5279729	0.527972852267078	sing_prml	0.3375824	0.5745563	NA
ST140503task0002_V1_cell61_spiketimes.csv	Loc1Null	Loc2Pref	0	230	5.87843171385965	0.4088	0.7201	0.4088	1.08333333333333	1.4027027027027	0.919556171983356	0.227351090822763	0.273625487274541	0.00110137193587638	0.497922049966819	single	0.497922049966819	13	11	8	8	13.45455	12.875	8.666667	18.87273	11.83929	500	0	0	0	0	0	0	0	0	NA	NA	NA	NA	0.2555611	0.3258355	0.01265818	0.4059452	0.405945217664035	sing_prml	0.3690407	0.1717624	NA
ST140503task0002_V1_cell62_spiketimes.csv	Loc1Null	Loc2Pref	0	230	48.9622577317565	0.128	0.7123	0.128	0.47	0.906382978723404	1.66206896551724	0.218216581992152	0.159938607433081	0.0659895483554142	0.555855262219353	single	0.555855262219353	13	11	8	3.846154	17.09091	18.125	1.807692	15.49091	30.125	500	0	0	0	0	0	0	0	0	NA	NA	NA	NA	0.24883	0.04538618	0.07034529	0.6354386	0.635438552759329	sing_prml	0.9331317	0.5260568	NA
ST140503task0002_V1_cell62_spiketimes.csv	Loc1Pref	Loc2Null	0	230	61.786703916419	0.453	0.1164	0.1164	0.75	2.45	1.98064516129032	0.193520256861516	0.359496938866667	0.000774609721029812	0.446208194550787	single	0.446208194550787	17	21	6	5.294118	18	15.5	3.970588	44.1	30.7	500	0	0	0	0	0	0	0	0	NA	NA	NA	NA	0.1573999	0.511607	0.003502478	0.3274906	0.511606973421056	int_prml	0.7439798	0.000307449	NA
ST140503task0002_V1_cell63_spiketimes.csv	Loc1Pref	Loc2Null	0	230	10.9606811351972	0.4446	0.8896	0.4446	0.985526315789474	0.813761467889908	2.42857142857143	0.379794617691083	0.242870881284333	0.00261218162114971	0.374722319403434	mixture	0.379794617691083	17	21	6	5.588235	10.38095	9.333333	5.507353	8.447619	22.66667	500	0	0	0	0	0	0	0	0	NA	NA	NA	NA	0.4251212	0.3929057	0.005154613	0.1768184	0.42512123907504	mix_prml	0.469237	0.6994094	NA
ST140503task0002_V1_cell64_spiketimes.csv	Loc1Null	Loc2Pref	0	230	40.1257294144117	0.8239	0.7048	0.7048	1.43872549019608	1.505	2.60504201680672	0.215941989570129	0.221394826712611	0.00175597683943348	0.560907206877827	single	0.560907206877827	13	11	8	5.230769	18.18182	17	7.525641	27.36364	44.28571	500	0	0	0	0	0	0	0	0	NA	NA	NA	NA	0.1785527	0.3733751	0.01366654	0.4344056	0.434405625390633	sing_prml	0.1399083	0.1302496	NA
ST140503task0002_V1_cell64_spiketimes.csv	Loc1Pref	Loc2Null	0	230	118.388751186927	0.6017	0.8221	0.6017	1.54891304347826	1.30716981132075	1.22985074626866	0.182803156237413	0.357510488720828	0.0544725678194636	0.405213787222295	single	0.405213787222295	17	21	6	5.411765	25.2381	22.33333	8.382353	32.99048	27.46667	500	0	0	0	0	0	0	0	0	NA	NA	NA	NA	0.2215202	0.2789318	0.008010747	0.4915373	0.491537276367128	sing_prml	0.07375063	0.161128	NA
ST140503task0002_V1_cell66_spiketimes.csv	Loc1Null	Loc2Pref	0	230	46.8710145586079	0.6471	0.7154	0.6471	1.55464480874317	1.02857142857143	1.02484472049689	0.203917989745892	0.247320050503075	0.0234950704643509	0.525266889286682	single	0.525266889286682	13	11	8	9.384615	0.6363636	8.625	14.58974	0.6545455	8.839286	500	0	0	0	0	0	0	0	0	NA	NA	NA	NA	0.2259093	0.1743982	0.01077001	0.5889225	0.588922529541078	sing_prml	0.09718215	0.4157944	NA
ST140503task0002_V1_cell66_spiketimes.csv	Loc1Pref	Loc2Null	0	230	77.3008584926962	0.3155	0.6092	0.3155	1.09609826589595	1	2.21428571428571	0.607539829732442	0.0986813067431479	0.00461645125958276	0.289162412264827	mixture	0.607539829732442	17	21	6	10.17647	1.047619	9.333333	11.15441	1.047619	20.66667	500	0	0	0	0	0	0	0	0	NA	NA	NA	NA	0.6380585	0.2095451	0.004546032	0.1478504	0.63805849241432	mix_prml	0.3516616	0.4579297	NA
ST140503task0002_V1_cell67_spiketimes.csv	Loc1Null	Loc2Pref	0	230	40.0854437199757	0.5563	0.2788	0.2788	2.76875	0.922302158273381	2.12278630460449	0.222323699438006	0.193420835410919	0.00621150805608278	0.578043957094992	single	0.578043957094992	13	11	8	30.76923	12.63636	30.25	85.19231	11.65455	64.21429	500	0	0	0	0	0	0	0	0	NA	NA	NA	NA	0.2270516	0.1524382	0.02232836	0.5981818	0.598181818114952	sing_prml	0.0008927515	0.511077	NA
ST140503task0002_V1_cell67_spiketimes.csv	Loc1Pref	Loc2Null	0	230	57.9461356511638	0.8018	0.1668	0.1668	2.55919603524229	0.666094420600858	3.69530201342282	0.68013061548356	0.0855947133632141	0.000339473707772796	0.233935197445454	mixture	0.68013061548356	17	21	6	26.70588	11.09524	24.83333	68.34559	7.390476	91.76667	500	0	0	0	0	0	0	0	0	NA	NA	NA	NA	0.6209597	0.2825814	0.003581892	0.092877	0.620959707768222	mix_prml	0.0005653425	0.86315	NA
ST140503task0002_V1_cell69_spiketimes.csv	Loc1Null	Loc2Pref	0	230	20.4118281151513	0.6985	0.6622	0.6622	1.02873563218391	0.86270783847981	1.59779276517474	0.285578816082511	0.173866138720339	0.00251283772855628	0.538042207468594	single	0.538042207468594	13	11	8	58	38.27273	58.25	59.66667	33.01818	93.07143	500	0	0	0	0	0	0	0	0	NA	NA	NA	NA	0.3361421	0.1280231	0.02564342	0.5101914	0.51019135344016	sing_prml	0.4183985	0.5678224	NA
ST140503task0002_V1_cell7_spiketimes.csv	Loc1Null	Loc2Pref	0	230	3.1769283127245	0.3489	0.7666	0.3489	1.97798742138365	0.871264367816092	1.94483734087694	0.348766624356428	0.185563995428892	0.00145578005835242	0.464213600156328	single	0.464213600156328	13	11	8	12.23077	7.909091	12.625	24.19231	6.890909	24.55357	500	0	0	0	0	0	0	0	0	NA	NA	NA	NA	0.4312019	0.2419637	0.01458187	0.3122525	0.43120192753035	mix_prml	0.02209009	0.5595746	NA
ST140503task0002_V1_cell7_spiketimes.csv	Loc1Pref	Loc2Null	0	230	6.20384791009103	0.8676	0.8949	0.8676	1.36458333333333	1.54566929133858	2	0.27459343052641	0.150101755598556	0.00145033876166306	0.57385447511337	single	0.57385447511337	17	21	6	9.882353	6.047619	12.33333	13.48529	9.347619	24.66667	500	0	0	0	0	0	0	0	0	NA	NA	NA	NA	0.2393907	0.08407432	0.2708024	0.4057326	0.405732598445386	sing_prml	0.148655	0.05634434	NA
ST140503task0002_V1_cell70_spiketimes.csv	Loc1Null	Loc2Pref	0	230	50.5276610448098	0.1476	0.7608	0.1476	2.41924882629108	1.15510204081633	2.34920634920635	0.23003248267561	0.17601396836705	0.0131142247316986	0.580839324225641	single	0.580839324225641	13	11	8	27.30769	8.909091	27	66.0641	10.29091	63.42857	500	0	0	0	0	0	0	0	0	NA	NA	NA	NA	0.236298	0.1528706	0.02554944	0.585282	0.585281987262607	sing_prml	0.003898464	0.3162277	NA
ST140503task0002_V1_cell70_spiketimes.csv	Loc1Pref	Loc2Null	0	230	55.3146792283472	0.2818	0.8091	0.2818	1.33720159151194	1.26966292134831	2.03333333333333	0.341481969233047	0.121324212793408	0.027082285912574	0.510111532060971	single	0.510111532060971	17	21	6	22.17647	8.47619	24	29.65441	10.7619	48.8	500	0	0	0	0	0	0	0	0	NA	NA	NA	NA	0.4073838	0.07455327	0.06880193	0.449261	0.449261048359339	sing_prml	0.163814	0.186798	NA
ST140503task0002_V1_cell71_spiketimes.csv	Loc1Null	Loc2Pref	0	230	4.28838812140682	0.3085	0.3183	0.3085	1.71904761904762	0.6	2.38095238095238	0.337233906294873	0.156532001756169	0.000193654721215722	0.506040437227742	single	0.506040437227742	13	11	8	5.384615	2.454545	6	9.25641	1.472727	14.28571	500	0	0	0	0	0	0	0	0	NA	NA	NA	NA	0.4018761	0.202996	0.04277402	0.3523539	0.401876084278702	mix_prml	0.05609125	0.8152632	NA
ST140503task0002_V1_cell71_spiketimes.csv	Loc1Pref	Loc2Null	0	230	11.7762615552028	0.1549	0.6805	0.1549	1.5719696969697	1.3	1.55789473684211	0.294214193845369	0.182249741920423	0.000262094782893695	0.523273969451315	single	0.523273969451315	17	21	6	5.823529	2.333333	6.333333	9.154412	3.033333	9.866667	500	0	0	0	0	0	0	0	0	NA	NA	NA	NA	0.3468426	0.188719	0.04074498	0.4236934	0.423693393126887	sing_prml	0.06719854	0.1658119	NA
ST140503task0002_V1_cell72_spiketimes.csv	Loc1Null	Loc2Pref	0	230	28.9753822019806	0.3009	0.7519	0.3009	2.24807480748075	1.29719626168224	1.7703081232493	0.269946359261985	0.127535995338038	0.025221569869274	0.577296075530703	single	0.577296075530703	13	11	8	23.30769	9.727273	25.5	52.39744	12.61818	45.14286	500	0	0	0	0	0	0	0	0	NA	NA	NA	NA	0.2891379	0.05330676	0.08599586	0.5715594	0.57155944903049	sing_prml	0.007786586	0.2252436	NA
ST140503task0002_V1_cell72_spiketimes.csv	Loc1Pref	Loc2Null	0	230	36.7134159050285	0.8121	0.3579	0.3579	1.87298387096774	1.26883720930233	1.23865546218487	0.204381266289569	0.320419613366779	0.000369221259575619	0.474829899084077	single	0.474829899084077	17	21	6	21.88235	10.2381	19.83333	40.98529	12.99048	24.56667	500	0	0	0	0	0	0	0	0	NA	NA	NA	NA	0.2046499	0.3779412	0.00637546	0.4110334	0.411033386207265	sing_prml	0.01817018	0.187396	NA
ST140503task0002_V1_cell73_spiketimes.csv	Loc1Pref	Loc2Null	0	230	7.28375856831541	0.2881	0.6786	0.2881	1.76041666666667	0.893670886075949	2.71743119266055	0.543744475008925	0.259051554310352	0.0266724726512842	0.17053149802944	mixture	0.543744475008925	17	21	6	21.17647	15.04762	18.16667	37.27941	13.44762	49.36667	500	0	0	0	0	0	0	0	0	NA	NA	NA	NA	0.5443871	0.3724699	0.001112055	0.08203086	0.544387139537287	mix_prml	0.03020018	0.5957466	NA
ST140503task0002_V1_cell76_spiketimes.csv	Loc1Null	Loc2Pref	0	230	11.836521596991	0.8146	0.1319	0.1319	0.9	0.45	2	0.658548086380253	0.252984752154344	0.00344530171825721	0.0850218597471453	mixture	0.658548086380253	13	11	8	0.7692308	4	2.25	0.6923077	1.8	4.5	500	0	0	0	0	0	0	0	0	NA	NA	NA	NA	0.5083515	0.4725032	0.0003031067	0.01884215	0.508351547099324	mix_prml	0.5461321	0.9219859	NA
ST140503task0002_V1_cell76_spiketimes.csv	Loc1Pref	Loc2Null	0	230	19.430493955232	0.6607	0.2317	0.2317	1.2578125	0.780645161290323	1.3	0.365112870916824	0.445556037401794	0.00806985417693953	0.181261237504442	intermediate	0.445556037401794	17	21	6	0.9411765	4.428571	2.666667	1.183824	3.457143	3.466667	500	0	0	0	0	0	0	0	0	NA	NA	NA	NA	0.3289982	0.613143	0.0008587178	0.05700005	0.613143002836559	int_prml	0.2146434	0.74033	NA
ST140503task0002_V1_cell78_spiketimes.csv	Loc1Pref	Loc2Null	0	230	4.59909847057707	0.2224	0.7912	0.2224	0.632919520547945	0.828278221208666	0.768609865470852	0.265710637977928	0.353902566469118	0.0880312050536176	0.292355590499336	intermediate	0.353902566469118	17	21	6	34.35294	41.7619	37.16667	21.74265	34.59048	28.56667	500	0	0	0	0	0	0	0	0	NA	NA	NA	NA	0.312346	0.4457742	0.006023969	0.2358558	0.445774247615597	int_prml	0.8599278	0.6809763	NA
ST140503task0002_V1_cell79_spiketimes.csv	Loc1Null	Loc2Pref	0	230	5.28882381141835	0.8301	0.7276	0.7276	1.93707482993197	1.43142857142857	1.54545454545455	0.31568036650736	0.223665601203159	0.000757697891634281	0.459896334397847	single	0.459896334397847	13	11	8	7.538462	12.72727	12.375	14.60256	18.21818	19.125	500	0	0	0	0	0	0	0	0	NA	NA	NA	NA	0.3778312	0.3001499	0.00834006	0.3136788	0.377831197874308	mix_prml	0.02571734	0.1591327	NA
ST140503task0002_V1_cell79_spiketimes.csv	Loc1Pref	Loc2Null	0	230	15.2378804780116	0.8984	0.5227	0.5227	1.665	1.72068965517241	0.290909090909091	0.16540001368259	0.549757901090281	0.015806858015357	0.269035227211771	intermediate	0.549757901090281	17	21	6	7.352941	13.80952	11	12.24265	23.7619	3.2	500	0	0	0	0	0	0	0	0	NA	NA	NA	NA	0.1642468	0.6666402	0.001205229	0.1679078	0.666640231419763	int_prml	0.04566209	0.02345807	NA
ST140503task0002_V1_cell81_spiketimes.csv	Loc1Null	Loc2Pref	0	230	29.3121679384133	0.26	0.1314	0.1314	1.44067796610169	1.98196721311475	4.47619047619048	0.605002747627833	0.0875558381143549	0.000114214143326739	0.307327200114485	mixture	0.605002747627833	13	11	8	9.076923	22.18182	21	13.07692	43.96364	94	500	0	0	0	0	0	0	0	0	NA	NA	NA	NA	0.3407388	0.5716392	0.01356364	0.07405833	0.571639221027619	int_prml	0.1390763	0.03100517	NA
ST140503task0002_V1_cell82_spiketimes.csv	Loc1Pref	Loc2Null	0	230	17.7547344600533	0.807	0.1636	0.1636	0.979817708333333	1.69661971830986	0.70828729281768	0.209403487267304	0.435926471794107	0.00293415167633219	0.351735889262257	intermediate	0.435926471794107	17	21	6	22.58824	33.80952	30.16667	22.13235	57.3619	21.36667	500	0	0	0	0	0	0	0	0	NA	NA	NA	NA	0.2216952	0.5634329	0.002190223	0.2126817	0.563432855843531	int_prml	0.4757162	0.02658566	NA
ST140503task0002_V1_cell84_spiketimes.csv	Loc1Null	Loc2Pref	0	230	50.0221999871304	0.2702	0.6812	0.2702	2.07456140350877	3.01296928327645	1.65945165945166	0.200409789848703	0.276014094121386	0.00923919211208379	0.514336923917827	single	0.514336923917827	13	11	8	8.769231	26.63636	24.75	18.19231	80.25455	41.07143	500	0	0	0	0	0	0	0	0	NA	NA	NA	NA	0.2172115	0.2191131	0.00591727	0.5577582	0.55775816234387	sing_prml	0.01532964	0.0008157781	NA
ST140503task0002_V1_cell86_spiketimes.csv	Loc1Null	Loc2Pref	0	230	27.9583965848461	0.6857	0.2754	0.2754	1.31481481481481	1.69157894736842	2.36673773987207	0.340883455765872	0.162645117045012	0.00106251504325933	0.495408912145856	single	0.495408912145856	13	11	8	6.230769	17.27273	16.75	8.192308	29.21818	39.64286	500	0	0	0	0	0	0	0	0	NA	NA	NA	NA	0.3586771	0.2672621	0.01420309	0.3598577	0.35985774021114	sing_prml	0.2016276	0.07624824	NA
ST140503task0002_V1_cell86_spiketimes.csv	Loc1Pref	Loc2Null	0	230	53.7116469175944	0.4249	0.5156	0.4249	1.50229357798165	1.45454545454545	1.42608695652174	0.452601434354949	0.321330031995816	0.000232669169970344	0.225835864479264	mixture	0.452601434354949	17	21	6	6.411765	18.85714	15.33333	9.632353	27.42857	21.86667	500	0	0	0	0	0	0	0	0	NA	NA	NA	NA	0.3901193	0.5246974	0.0007613732	0.08442192	0.524697405151119	int_prml	0.08870605	0.08598472	NA
ST140503task0002_V1_cell89_spiketimes.csv	Loc1Null	Loc2Pref	0	230	24.9129350388186	0.1249	0.2784	0.1249	0.672839506172839	0.721546961325967	0.893687707641196	0.215022796766644	0.22816974455039	0.00330038455789336	0.553507074125073	single	0.553507074125073	13	11	8	6.230769	16.45455	16.125	4.192308	11.87273	14.41071	500	0	0	0	0	0	0	0	0	NA	NA	NA	NA	0.2447019	0.1329349	0.02455356	0.5978096	0.59780960294013	sing_prml	0.7793153	0.7049588	NA
ST140503task0002_V1_cell89_spiketimes.csv	Loc1Pref	Loc2Null	0	230	42.3561856039532	0.8963	0.4476	0.4476	0.955952380952381	1.68778409090909	0.955555555555555	0.249060635312242	0.174057435759841	0.0207209069097843	0.556161022018132	single	0.556161022018132	17	21	6	6.176471	16.7619	18	5.904412	28.29048	17.2	500	0	0	0	0	0	0	0	0	NA	NA	NA	NA	0.276219	0.05733589	0.04841451	0.6180306	0.618030635912996	sing_prml	0.5031304	0.02782569	NA
ST140503task0002_V1_cell90_spiketimes.csv	Loc1Null	Loc2Pref	0	230	67.5838695864758	0.4102	0.711	0.4102	2.05	1.21081081081081	2.31332533013205	0.25034056425673	0.243892437405799	0.00976740523760782	0.495999593099864	single	0.495999593099864	13	11	8	2.307692	16.81818	14.875	4.730769	20.36364	34.41071	500	0	0	0	0	0	0	0	0	NA	NA	NA	NA	0.1711891	0.5580071	0.00411187	0.2666919	0.558007110447863	int_prml	0.01683632	0.2778864	NA
ST140503task0002_V1_cell91_spiketimes.csv	Loc1Pref	Loc2Null	0	230	85.3923595461002	0.4103	0.8284	0.4103	0.456395348837209	0.95800464037123	0.624778761061947	0.203733672269359	0.299261631956556	0.0451836647694097	0.451821031004676	single	0.451821031004676	17	21	6	5.058824	20.52381	18.83333	2.308824	19.6619	11.76667	500	0	0	0	0	0	0	0	0	NA	NA	NA	NA	0.2566646	0.1633047	0.01033355	0.5696972	0.569697176108189	sing_prml	0.9669843	0.5114428	NA
ST140503task0002_V1_cell92_spiketimes.csv	Loc1Pref	Loc2Null	0	230	62.3009575649738	0.7307	0.1126	0.1126	1.46875	0.784274193548387	1.3	0.230374796775901	0.259540700392347	0.00642683473138251	0.503657668100369	single	0.503657668100369	17	21	6	2.117647	11.80952	10.66667	3.110294	9.261905	13.86667	500	0	0	0	0	0	0	0	0	NA	NA	NA	NA	0.2470914	0.2631237	0.0129504	0.4768344	0.476834415482837	sing_prml	0.1010081	0.7359346	NA
ST140503task0002_V1_cell93_spiketimes.csv	Loc1Pref	Loc2Null	0	230	105.877096273914	0.8322	0.5841	0.5841	1.18100358422939	1.07674418604651	0.592366412213741	0.200081806882955	0.16751504305681	0.188927359456435	0.443475790603799	single	0.443475790603799	17	21	6	16.41176	43	43.66667	19.38235	46.3	25.86667	500	0	0	0	0	0	0	0	0	NA	NA	NA	NA	0.2865689	0.03886014	0.03916483	0.6354062	0.635406152937411	sing_prml	0.2740902	0.3662727	NA
ST140503task0002_V1_cell94_spiketimes.csv	Loc1Null	Loc2Pref	0	230	29.3833042873811	0.5899	0.1757	0.1757	0.933333333333333	0.666666666666667	1.11688311688312	0.304721429146288	0.104728286410708	0.112139511199615	0.478410773243389	single	0.478410773243389	13	11	8	1.538462	8.727273	11	1.435897	5.818182	12.28571	500	0	0	0	0	0	0	0	0	NA	NA	NA	NA	0.3262552	0.03061376	0.2061959	0.4369352	0.436935181476665	sing_prml	0.5118609	0.7564942	NA
ST140503task0002_V1_cell94_spiketimes.csv	Loc1Pref	Loc2Null	0	230	50.897775918252	0.2763	0.3392	0.2763	1.15625	0.418617021276596	1.11803278688525	0.243529930539229	0.157745887232726	0.0583560322225659	0.540368150005479	single	0.540368150005479	17	21	6	1.411765	8.952381	10.16667	1.632353	3.747619	11.36667	500	0	0	0	0	0	0	0	0	NA	NA	NA	NA	0.2650531	0.04745407	0.09712264	0.5903702	0.59037017634027	sing_prml	0.2954413	0.9891036	NA
ST140503task0002_V1_cell95_spiketimes.csv	Loc1Pref	Loc2Null	0	230	343.385305847473	0.3285	0.2488	0.2488	1.44974874371859	0.348106904231626	0.507936507936508	0.195575190363891	0.208525066892776	0.162417069728995	0.433482673014337	single	0.433482673014337	17	21	6	11.70588	64.14286	63	16.97059	22.32857	32	500	0	0	0	0	0	0	0	0	NA	NA	NA	NA	0.2855671	0.03227375	0.04891752	0.6332417	0.633241664952128	sing_prml	0.1085951	0.9968074	NA
ST140503task0002_V1_cell96_spiketimes.csv	Loc1Pref	Loc2Null	0	230	173.525301264547	0.5241	0.3789	0.3789	0.94683908045977	0.578275862068965	0.917857142857143	0.16755055458157	0.372065330821021	0.0890102130457786	0.37137390155163	intermediate	0.372065330821021	17	21	6	10.23529	41.42857	37.33333	9.691176	23.95714	34.26667	500	0	0	0	0	0	0	0	0	NA	NA	NA	NA	0.2308989	0.2467225	0.01031004	0.5120686	0.512068599789257	sing_prml	0.5137228	0.9302194	NA
ST140503task0002_V1_cell97_spiketimes.csv	Loc1Pref	Loc2Null	0	230	27.7394426256653	0.1869	0.5012	0.1869	1.390625	1.23045685279188	0.874074074074074	0.222648289825265	0.264671853844273	0.000593281312387521	0.512086575018074	single	0.512086575018074	17	21	6	16	28.14286	27	22.25	34.62857	23.6	500	0	0	0	0	0	0	0	0	NA	NA	NA	NA	0.2446504	0.2305374	0.01385813	0.510954	0.510954031336785	sing_prml	0.1353013	0.2167955	NA
ST140503task0002_V1_cell98_spiketimes.csv	Loc1Null	Loc2Pref	0	230	54.6807290453316	0.2502	0.1331	0.1331	1.05352798053528	0.70297619047619	1.16138673042439	0.206874610837528	0.222148669318092	0.0435119435057559	0.527464776338625	single	0.527464776338625	13	11	8	10.53846	30.54545	29.875	11.10256	21.47273	34.69643	500	0	0	0	0	0	0	0	0	NA	NA	NA	NA	0.2521459	0.08176081	0.02186118	0.6442321	0.644232065186282	sing_prml	0.395564	0.7226323	NA
ST140503task0002_V1_cell98_spiketimes.csv	Loc1Pref	Loc2Null	0	230	80.8022701188214	0.496	0.8116	0.496	1.89561855670103	1.18899082568807	1.29595375722543	0.212200991542144	0.295389545694459	0.0135704564689023	0.478839006294494	single	0.478839006294494	17	21	6	11.41176	31.14286	28.83333	21.63235	37.02857	37.36667	500	0	0	0	0	0	0	0	0	NA	NA	NA	NA	0.2352804	0.2317268	0.01009462	0.5228982	0.522898237836035	sing_prml	0.01636494	0.2521426	NA
ST140506task0001_V1_cell100_spiketimes.csv	Loc1Pref	Loc2Null	0	230	48.5320934284494	0.8452	0.8643	0.8452	1.13333333333333	0.607615894039735	0.285714285714286	0.170283932348369	0.234034254740886	0.162125791130617	0.433556021780128	single	0.433556021780128	7	9	8	1.428571	16.77778	16	1.619048	10.19444	4.571429	500	0	0	0	0	0	0	0	0	NA	NA	NA	NA	0.2563128	0.06119766	0.02395311	0.6585365	0.658536476846639	sing_prml	0.3397399	0.7723318	NA
ST140506task0001_V1_cell101_spiketimes.csv	Loc1Pref	Loc2Null	0	230	39.1198989851188	0.4095	0.3425	0.3425	0.626666666666667	0.772821576763485	0.685049833887043	0.193996336685026	0.200020111038586	0.111946424811664	0.494037127464723	single	0.494037127464723	7	9	8	7.142857	26.77778	26.875	4.47619	20.69444	18.41071	500	0	0	0	0	0	0	0	0	NA	NA	NA	NA	0.2589296	0.04599402	0.03431627	0.6607601	0.660760107424678	sing_prml	0.7091167	0.6267893	NA
ST140506task0001_V1_cell103_spiketimes.csv	Loc1Null	Loc2Pref	0	230	6.3899355092883	0.7184	0.7577	0.7184	0.933333333333333	0.555555555555556	1.53457943925234	0.289730799856882	0.227827325541552	0.000457264803011751	0.481984609798555	single	0.481984609798555	10	6	6	10	18	17.83333	9.333333	10	27.36667	500	0	0	0	0	0	0	0	0	NA	NA	NA	NA	0.3294092	0.267715	0.03312298	0.3697528	0.369752795813949	sing_prml	0.4943917	0.7341994	NA
ST140506task0001_V1_cell20_spiketimes.csv	Loc1Null	Loc2Pref	0	230	9.27995916020073	0.5199	0.2146	0.2146	1.82125603864734	0.209160305343511	0.488	0.214431520278373	0.290996672712657	0.000647303779147608	0.493924503229822	single	0.493924503229822	10	6	6	11.5	21.83333	20.83333	20.94444	4.566667	10.16667	500	0	0	0	0	0	0	0	0	NA	NA	NA	NA	0.2236408	0.2344096	0.0593152	0.4826343	0.482634348899265	sing_prml	0.05914632	0.9587876	NA
ST140506task0001_V1_cell24_spiketimes.csv	Loc1Null	Loc2Pref	0	230	3.75719750129991	0.635	0.2494	0.2494	1.01346801346801	1.67272727272727	0.527272727272727	0.231620078172411	0.26739691087501	0.00144531210391078	0.499537698848668	single	0.499537698848668	10	6	6	3.3	7.333333	7.333333	3.344444	12.26667	3.866667	500	0	0	0	0	0	0	0	0	NA	NA	NA	NA	0.2507436	0.2773188	0.01810311	0.4538345	0.453834502788378	sing_prml	0.4261614	0.137301	NA
ST140506task0001_V1_cell24_spiketimes.csv	Loc1Pref	Loc2Null	0	230	4.41838840499753	0.1841	0.2334	0.1841	0.814814814814815	1.75	0.979949874686717	0.207849255888781	0.373232460539603	0.0108160987028366	0.408102184868779	single	0.408102184868779	7	9	8	3.857143	8.444444	7.125	3.142857	14.77778	6.982143	500	0	0	0	0	0	0	0	0	NA	NA	NA	NA	0.2234945	0.5034088	0.002821755	0.270275	0.503408752789593	int_prml	0.5581411	0.08176542	NA
ST140506task0001_V1_cell29_spiketimes.csv	Loc1Null	Loc2Pref	0	230	33.2042849496827	0.2862	0.2166	0.2166	1.05050505050505	1.17021276595745	1.05714285714286	0.222242122420858	0.195668693233947	0.0888912598934814	0.493197924451714	single	0.493197924451714	10	6	6	6.6	23.5	24.5	6.933333	27.5	25.9	500	0	0	0	0	0	0	0	0	NA	NA	NA	NA	0.2648747	0.07013861	0.07470883	0.5902779	0.590277851827356	sing_prml	0.396416	0.3209819	NA
ST140506task0001_V1_cell31_spiketimes.csv	Loc1Null	Loc2Pref	0	230	22.7300205619713	0.3531	0.2255	0.2255	1.41798941798942	1.2936170212766	1.82857142857143	0.2437568604207	0.19978205407579	0.0130875760808148	0.543373509422695	single	0.543373509422695	10	6	6	4.2	15.66667	16.33333	5.955556	20.26667	29.86667	500	0	0	0	0	0	0	0	0	NA	NA	NA	NA	0.2514902	0.1193729	0.06614751	0.5629894	0.562989426441171	sing_prml	0.1736791	0.2632973	NA
ST140506task0001_V1_cell32_spiketimes.csv	Loc1Pref	Loc2Null	0	230	4.43477101168269	0.4833	0.4366	0.4366	0.210526315789474	1.875	0.527950310559006	0.231548811371345	0.164038457107483	0.00384594891484165	0.60056678260633	single	0.60056678260633	7	9	8	2.714286	6.666667	8.625	0.5714286	12.5	4.553571	500	0	0	0	0	0	0	0	0	NA	NA	NA	NA	0.220906	0.04866419	0.1551674	0.5752624	0.57526239930331	sing_prml	0.9736503	0.05914546	NA
ST140506task0001_V1_cell33_spiketimes.csv	Loc1Pref	Loc2Null	0	230	72.0330698054765	0.1685	0.1666	0.1666	0.5	1.32946428571429	0.852497096399535	0.178506410991346	0.190691057010369	0.176311505124659	0.454491026873626	single	0.454491026873626	7	9	8	4.571429	31.11111	30.75	2.285714	41.36111	26.21429	500	0	0	0	0	0	0	0	0	NA	NA	NA	NA	0.2637302	0.04406095	0.01884601	0.6733628	0.673362820694961	sing_prml	0.8088468	0.2232064	NA
ST140506task0001_V1_cell34_spiketimes.csv	Loc1Null	Loc2Pref	0	230	69.346140375941	0.6458	0.2159	0.2159	1.14814814814815	2.69230769230769	0.825454545454545	0.184582810933001	0.164848603673481	0.241449973894963	0.409118611498556	single	0.409118611498556	10	6	6	3.3	26	27.5	3.788889	70	22.7	500	0	0	0	0	0	0	0	0	NA	NA	NA	NA	0.2808854	0.03515342	0.05963205	0.6243292	0.624329164339771	sing_prml	0.32418	0.01941697	NA
ST140506task0001_V1_cell34_spiketimes.csv	Loc1Pref	Loc2Null	0	230	51.0430964173589	0.147	0.84	0.147	0.486486486486487	1.27697095435685	0.444688644688645	0.15962268152839	0.316132829193675	0.117830136704124	0.406414352573811	single	0.406414352573811	7	9	8	5.285714	26.77778	24.375	2.571429	34.19444	10.83929	500	0	0	0	0	0	0	0	0	NA	NA	NA	NA	0.2457308	0.119623	0.007445069	0.6272012	0.627201177863196	sing_prml	0.8189524	0.2502073	NA
ST140506task0001_V1_cell36_spiketimes.csv	Loc1Null	Loc2Pref	0	230	8.10939759913771	0.5261	0.3271	0.3271	3.51851851851852	1.4	4.22857142857143	0.623966527747151	0.115597608837972	0.000415629478494806	0.260020233936382	mixture	0.623966527747151	10	6	6	10.5	3.833333	9.333333	36.94444	5.366667	39.46667	500	0	0	0	0	0	0	0	0	NA	NA	NA	NA	0.5375875	0.3750341	0.006753383	0.08062501	0.537587545814518	mix_prml	0.0002273426	0.2206403	NA
ST140506task0001_V1_cell36_spiketimes.csv	Loc1Pref	Loc2Null	0	230	11.7637364187953	0.1275	0.3114	0.1275	2.50210970464135	0.671428571428571	0.425876010781671	0.221884941274236	0.179721538443291	0.0299602006461442	0.568433319636329	single	0.568433319636329	7	9	8	11.28571	3.888889	13.25	28.2381	2.611111	5.642857	500	0	0	0	0	0	0	0	0	NA	NA	NA	NA	0.253164	0.03995605	0.05221766	0.6546623	0.654662323768218	sing_prml	0.02015849	0.7172392	NA
ST140506task0001_V1_cell46_spiketimes.csv	Loc1Null	Loc2Pref	0	230	15.0554042952577	0.817	0.2386	0.2386	0.984126984126984	2.53913043478261	1.52203389830508	0.239025277351324	0.178785028165625	0.0514485207835736	0.530741173699477	single	0.530741173699477	10	6	6	1.4	7.666667	9.833333	1.377778	19.46667	14.96667	500	0	0	0	0	0	0	0	0	NA	NA	NA	NA	0.2240253	0.04731216	0.2267801	0.5018824	0.501882434189185	sing_prml	0.4505644	0.02640404	NA
ST140506task0001_V1_cell48_spiketimes.csv	Loc1Pref	Loc2Null	0	230	5.95410659021052	0.7009	0.2231	0.2231	0.444444444444444	0.646551724137931	1.23809523809524	0.276943376153905	0.322063244711123	0.00409900281882974	0.396894376316142	single	0.396894376316142	7	9	8	4.285714	9.666667	8.25	1.904762	6.25	10.21429	500	0	0	0	0	0	0	0	0	NA	NA	NA	NA	0.3042699	0.466442	0.005205656	0.2240825	0.466441999172457	int_prml	0.8493686	0.7389994	NA
ST140506task0001_V1_cell5_spiketimes.csv	Loc1Pref	Loc2Null	0	230	5.31582338685333	0.4788	0.5955	0.4788	0.884057971014493	1.5	0.497142857142857	0.209061223167738	0.267322689184067	0.000624832848123542	0.522991254800071	single	0.522991254800071	7	9	8	3.285714	0.6666667	3.125	2.904762	1	1.553571	500	0	0	0	0	0	0	0	0	NA	NA	NA	NA	0.2089846	0.2699158	0.02169031	0.4994094	0.499409376757117	sing_prml	0.5054119	0.1512039	NA
ST140506task0001_V1_cell50_spiketimes.csv	Loc1Null	Loc2Pref	0	230	26.9908880745899	0.1041	0.7775	0.1041	0.691358024691358	1.37021276595745	0.986206896551724	0.155950604686755	0.115769773766414	0.382620320837209	0.345659300709621	outside	0.382620320837209	10	6	6	3.6	15.66667	19.33333	2.488889	21.46667	19.06667	500	0	0	0	0	0	0	0	0	NA	NA	NA	NA	0.2146302	0.02060971	0.2877336	0.4770264	0.477026445901174	sing_prml	0.7174878	0.2319546	NA
ST140506task0001_V1_cell50_spiketimes.csv	Loc1Pref	Loc2Null	0	230	28.1983896235083	0.1542	0.1823	0.1542	2.10185185185185	0.896306818181818	0.865191146881288	0.188466206538236	0.313309143965638	0.010097983703073	0.488126665793053	single	0.488126665793053	7	9	8	5.142857	19.55556	17.75	10.80952	17.52778	15.35714	500	0	0	0	0	0	0	0	0	NA	NA	NA	NA	0.2202689	0.1962498	0.007366364	0.5761149	0.576114866108084	sing_prml	0.04964442	0.5183587	NA
ST140506task0001_V1_cell51_spiketimes.csv	Loc1Null	Loc2Pref	0	230	8.0780863545164	0.747	0.7775	0.747	1.25185185185185	2.54468085106383	0.08	0.241601663833227	0.197932160664476	0.021777671684656	0.538688503817641	single	0.538688503817641	10	6	6	7.5	15.66667	18.33333	9.388889	39.86667	1.466667	500	0	0	0	0	0	0	0	0	NA	NA	NA	NA	0.2628507	0.05363642	0.09770539	0.5858075	0.585807463418302	sing_prml	0.2578723	0.02611334	NA
ST140506task0001_V1_cell51_spiketimes.csv	Loc1Pref	Loc2Null	0	230	3.97652886443174	0.1362	0.8627	0.1362	0.621794871794872	1.28601694915254	2.21483097055616	0.318944988666703	0.125443350753631	0.00457104454119222	0.551040616038473	single	0.551040616038473	7	9	8	7.428571	13.11111	16.375	4.619048	16.86111	36.26786	500	0	0	0	0	0	0	0	0	NA	NA	NA	NA	0.2311345	0.04684123	0.3960228	0.3260015	0.396022766037359	out_prml	0.713056	0.2453822	NA
ST140506task0001_V1_cell54_spiketimes.csv	Loc1Pref	Loc2Null	0	230	4.21929589358553	0.5912	0.3621	0.3621	0.592592592592593	1.5	1.19259259259259	0.246435166292605	0.181448272666087	0.000910275649597675	0.57120628539171	single	0.57120628539171	7	9	8	9	15.33333	16.875	5.333333	23	20.125	500	0	0	0	0	0	0	0	0	NA	NA	NA	NA	0.2687656	0.1164366	0.06322392	0.5515738	0.551573805575944	sing_prml	0.7365642	0.1512039	NA
ST140506task0001_V1_cell55_spiketimes.csv	Loc1Null	Loc2Pref	0	230	6.03264880147416	0.8136	0.2321	0.2321	1.19753086419753	0.881967213114754	0.835616438356164	0.245033802175771	0.193819393011985	0.00484043879187289	0.556306366020371	single	0.556306366020371	10	6	6	4.5	10.16667	12.16667	5.388889	8.966667	10.16667	500	0	0	0	0	0	0	0	0	NA	NA	NA	NA	0.2254486	0.07923528	0.1900142	0.5053019	0.505301887711035	sing_prml	0.2912493	0.4920369	NA
ST140506task0001_V1_cell55_spiketimes.csv	Loc1Pref	Loc2Null	0	230	11.9321120587968	0.6482	0.3723	0.3723	0.625	1.85687022900763	1.55341055341055	0.22395743329522	0.240581407596692	0.000465519200914816	0.534995639907173	single	0.534995639907173	7	9	8	5.714286	14.55556	13.875	3.571429	27.02778	21.55357	500	0	0	0	0	0	0	0	0	NA	NA	NA	NA	0.2365438	0.2497427	0.01565432	0.4980592	0.498059158364931	sing_prml	0.7104648	0.06202775	NA
ST140506task0001_V1_cell56_spiketimes.csv	Loc1Null	Loc2Pref	0	230	6.2544359833995	0.7776	0.2221	0.2221	0.748971193415638	3.28	2.25714285714286	0.452235262496628	0.134962949650812	0.000878843285485914	0.411922944567075	mixture	0.452235262496628	10	6	6	5.4	11.66667	12.83333	4.044444	38.26667	28.96667	500	0	0	0	0	0	0	0	0	NA	NA	NA	NA	0.5147611	0.165194	0.0338299	0.286215	0.514761132732882	mix_prml	0.6640914	0.005790173	NA
ST140506task0001_V1_cell56_spiketimes.csv	Loc1Pref	Loc2Null	0	230	7.20355795249281	0.1542	0.389	0.1542	0.481481481481481	1.23557692307692	0.326530612244898	0.228400859935938	0.168164965854619	0.0135917363924632	0.58984243781698	single	0.58984243781698	7	9	8	5.142857	11.55556	14	2.47619	14.27778	4.571429	500	0	0	0	0	0	0	0	0	NA	NA	NA	NA	0.2226133	0.03183744	0.1649073	0.580642	0.580641995164383	sing_prml	0.8226577	0.273218	NA
ST140506task0001_V1_cell57_spiketimes.csv	Loc1Pref	Loc2Null	0	230	11.2019008753998	0.7089	0.3819	0.3819	0.67816091954023	0.642857142857143	1.26530612244898	0.234992972062329	0.146648794090037	0.0196659412078461	0.598692292639788	single	0.598692292639788	7	9	8	4.142857	11.66667	14	2.809524	7.5	17.71429	500	0	0	0	0	0	0	0	0	NA	NA	NA	NA	0.2171112	0.03752946	0.1868167	0.5585426	0.558542649734758	sing_prml	0.6673439	0.742204	NA
ST140506task0001_V1_cell58_spiketimes.csv	Loc1Pref	Loc2Null	0	230	5.10755472481532	0.6994	0.4011	0.4011	1.68888888888889	0.558823529411765	1.62857142857143	0.30825968114112	0.173373550107753	0.000366100596080021	0.518000668155047	single	0.518000668155047	7	9	8	4.285714	9.444444	10	7.238095	5.277778	16.28571	500	0	0	0	0	0	0	0	0	NA	NA	NA	NA	0.3567705	0.1771074	0.03415384	0.4319682	0.431968215421699	sing_prml	0.1191482	0.8123684	NA
ST140506task0001_V1_cell59_spiketimes.csv	Loc1Null	Loc2Pref	0	230	12.2483778295415	0.8136	0.2251	0.2251	1.24691358024691	0.810526315789474	1.6	0.256424151055168	0.209308465184606	0.00215383048159181	0.532113553278634	single	0.532113553278634	10	6	6	4.5	12.66667	13	5.611111	10.26667	20.8	500	0	0	0	0	0	0	0	0	NA	NA	NA	NA	0.2717722	0.1817005	0.04711369	0.4994136	0.499413592934685	sing_prml	0.2607838	0.5418635	NA
[truncated: 543 more rows]
