# Supplementary material for: Coordinated multiplexing of information about separate objects in visual cortex
Source: eLife. 2022 Nov 29;11:e76452. doi: 10.7554/eLife.76452 (PMC9708082; doi:10.7554/eLife.76452)
Supplement: Source data 1. — The file and folder names are informative regarding which analyses they relate to. Some analyses are based on multiple runs of the modeling code, with slight variations due to the probabilistic nature of the analysis. [file elife-76452-data1.zip › SourceData2022/model_comparison_considering_latency/Cohen1_superimposed_V1_30_230_alpha_selected_origpoi.csv]

CellId	ACond	BCond	ABCond	SpikeWindowON	SpikeWindowOFF	SepBF	PoisPvalA	PoisPvalB	minPoisPval	FanoA	FanoB	FanoAB	PrMix	PrInt	PrOut	PrSing	WinModel	WinPr	mix_alpha	int_alpha	nA	nB	nAB	meanA	meanB	meanAB	varA	varB	varAB	BaseDuration	meanAbase	meanBbase	meanABbase	meanbase_all	varAbase	varBbase	varABbase	varbase_all	FanoAbase	FanoBbase	FanoABbase	Fanobase_all	X
BR130831CrossOri0003-sort_reduceddata_V1_cell2_spiketimes.csv	Contrast50_Orientation60	Contrast50_Orientation150	Contrast50_Orientation60+Contrast50_Orientation150	30	230	5.15038088093542	0.1806	0.541	0.1806	0.952054794520548	0.462962962962963	0.797525309336333	0.0582965639863689	0.0173371260315468	0.7237105684447	0.200655741537385	outside	0.7237105684447	0.03230356	0.07779374	13	7	15	11.23077	18	25.4	10.69231	8.333333	20.25714	200	0	0	0	0	0	0	0	0	NA	NA	NA	NA	NA
BR130831CrossOri0003-sort_reduceddata_V1_cell33_spiketimes.csv	Contrast50_Orientation120	Contrast50_Orientation210	Contrast50_Orientation120+Contrast50_Orientation210	30	230	40.9040344672881	0.7485	0.6397	0.6397	0.718958207147184	1.10702341137124	0.541586073500967	0.119241229247465	0.0795322180679351	0.428479198460468	0.372747354224132	outside	0.428479198460468	0.961447	0.9518425	14	14	12	27.21429	11.5	31.33333	19.56593	12.73077	16.9697	200	0	0	0	0	0	0	0	0	NA	NA	NA	NA	NA
BR130831CrossOri0003-sort_reduceddata_V1_cell33_spiketimes.csv	Contrast50_Orientation60	Contrast50_Orientation150	Contrast50_Orientation60+Contrast50_Orientation150	30	230	27.0107825494758	0.793	0.5206	0.5206	1.1962962962963	1.00740740740741	0.266550522648084	0.0222033138411967	0.0168633104043757	0.884098465899315	0.0768349098551126	outside	0.884098465899315	0.02969614	0.03031498	13	7	15	10.38462	25.71429	32.8	12.42308	25.90476	8.742857	200	0	0	0	0	0	0	0	0	NA	NA	NA	NA	NA
BR130831CrossOri0003-sort_reduceddata_V1_cell34_spiketimes.csv	Contrast50_Orientation120	Contrast50_Orientation210	Contrast50_Orientation120+Contrast50_Orientation210	30	230	4.09364700767434	0.1462	0.1298	0.1298	0.458731049971926	0.692307692307692	0.727272727272727	0.190958462178895	0.0885100258653522	0.0709917155318452	0.649539796423908	single	0.649539796423908	0.04671733	0.07685533	14	14	12	9.785714	14.35714	19	4.489011	9.93956	13.81818	200	0	0	0	0	0	0	0	0	NA	NA	NA	NA	NA
BR130831CrossOri0003-sort_reduceddata_V1_cell34_spiketimes.csv	Contrast50_Orientation90	Contrast50_Orientation180	Contrast50_Orientation90+Contrast50_Orientation180	30	230	15.7057174249435	0.731	0.1053	0.1053	0.735330836454432	0.432247899159664	0.696767001114827	0.00713445056022906	0.00208620723657534	0.967178081690453	0.0236012605127427	outside	0.967178081690453	0.03477188	0.02578049	10	15	14	8.9	18.13333	24.64286	6.544444	7.838095	17.17033	200	0	0	0	0	0	0	0	0	NA	NA	NA	NA	NA
BR130831CrossOri0003-sort_reduceddata_V1_cell35_spiketimes.csv	Contrast50_Orientation120	Contrast50_Orientation210	Contrast50_Orientation120+Contrast50_Orientation210	30	230	19.9350333922959	0.2313	0.7596	0.2313	0.712075633863343	0.807228915662651	0.750173490631506	0.000741520932614768	0.000131848654116731	0.996822646541324	0.00230398387194501	outside	0.996822646541324	0.03968596	0.0249152	14	14	12	12.78571	23.71429	32.75	9.104396	19.14286	24.56818	200	0	0	0	0	0	0	0	0	NA	NA	NA	NA	NA
BR130831CrossOri0003-sort_reduceddata_V1_cell35_spiketimes.csv	Contrast50_Orientation90	Contrast50_Orientation180	Contrast50_Orientation90+Contrast50_Orientation180	30	230	35.9378677495723	0.1447	0.5268	0.1447	1.29384756657484	1.04849884526559	0.996740547588005	0.0942879500426784	0.0458743585302948	0.545943169281839	0.313894522145188	outside	0.545943169281839	0.03472341	0.03648194	10	15	14	12.1	28.86667	33.71429	15.65556	30.26667	33.6044	200	0	0	0	0	0	0	0	0	NA	NA	NA	NA	NA
BR130831CrossOri0003-sort_reduceddata_V1_cell37_spiketimes.csv	Contrast50_Orientation90	Contrast50_Orientation180	Contrast50_Orientation90+Contrast50_Orientation180	30	230	15.3552349802464	0.6803	0.6903	0.6803	0.708421797593772	0.647959183673469	0.941538461538462	6.42144345075578e-05	1.0377509119988e-05	0.99970847856739	0.000216929488982594	outside	0.99970847856739	0.9673467	0.9688522	10	15	14	15.7	7.466667	25	11.12222	4.838095	23.53846	200	0	0	0	0	0	0	0	0	NA	NA	NA	NA	NA
BR130831CrossOri0003-sort_reduceddata_V1_cell38_spiketimes.csv	Contrast50_Orientation60	Contrast50_Orientation150	Contrast50_Orientation60+Contrast50_Orientation150	30	230	3.55537820562709	0.8335	0.1201	0.1201	1.58032128514056	0.363636363636364	0.923701298701299	0.0315083477407323	0.0141830675581969	0.846349632755885	0.107958951945186	outside	0.846349632755885	0.03678621	0.04194397	13	7	15	6.384615	11	17.6	10.08974	4	16.25714	200	0	0	0	0	0	0	0	0	NA	NA	NA	NA	NA
BR130831CrossOri0003-sort_reduceddata_V1_cell42_spiketimes.csv	Contrast50_Orientation120	Contrast50_Orientation210	Contrast50_Orientation120+Contrast50_Orientation210	30	230	68.6260031847441	0.2488	0.7489	0.2488	0.920997920997921	0.673025641025641	0.53475935828877	0.00762883944530327	0.00412669539169246	0.964578946983401	0.0236655181796029	outside	0.964578946983401	0.04345791	0.03798858	14	14	12	7.928571	26.78571	34	7.302198	18.02747	18.18182	200	0	0	0	0	0	0	0	0	NA	NA	NA	NA	NA
BR130831CrossOri0003-sort_reduceddata_V1_cell42_spiketimes.csv	Contrast50_Orientation60	Contrast50_Orientation150	Contrast50_Orientation60+Contrast50_Orientation150	30	230	12.8277538267829	0.1938	0.5727	0.1938	0.746958637469586	0.89041095890411	0.864687271842297	9.55921938484e-15	6.46012752573257e-22	0.999999999999957	3.30692931423046e-14	outside	0.999999999999957	0.9693381	0.9972119	13	7	15	21.07692	10.42857	39.13333	15.74359	9.285714	33.8381	200	0	0	0	0	0	0	0	0	NA	NA	NA	NA	NA
BR130831CrossOri0003-sort_reduceddata_V1_cell43_spiketimes.csv	Contrast50_Orientation60	Contrast50_Orientation150	Contrast50_Orientation60+Contrast50_Orientation150	30	230	10.0215371603304	0.6327	0.3583	0.3583	0.68671679197995	1.27860696517413	0.677158999192898	1.55810825562988e-08	2.62279934742009e-15	0.999999930543846	5.38750693599468e-08	outside	0.999999930543846	0.03187396	0.01505922	13	7	15	10.23077	19.14286	35.4	7.025641	24.47619	23.97143	200	0	0	0	0	0	0	0	0	NA	NA	NA	NA	NA
BR130831CrossOri0003-sort_reduceddata_V1_cell43_spiketimes.csv	Contrast50_Orientation90	Contrast50_Orientation180	Contrast50_Orientation90+Contrast50_Orientation180	30	230	4.10240732847928	0.686	0.5627	0.5627	1.68838763575606	0.722689075630252	1.2834008097166	2.1317669860745e-09	5.78361532255363e-11	0.999999990601056	7.20934066680947e-09	outside	0.999999990601056	0.03434449	0.00250996	10	15	14	13.3	19.26667	32.57143	22.45556	13.92381	41.8022	200	0	0	0	0	0	0	0	0	NA	NA	NA	NA	NA
BR130831CrossOri0003-sort_reduceddata_V1_cell44_spiketimes.csv	Contrast50_Orientation120	Contrast50_Orientation210	Contrast50_Orientation120+Contrast50_Orientation210	30	230	4.52893763193095	0.382	0.6704	0.382	1.02502760397497	1.18461538461538	0.780058651026393	3.87123026615e-07	9.21244434824473e-10	0.999998363283667	1.248672061429e-06	outside	0.999998363283667	0.9618964	0.9773476	14	14	12	14.92857	10	25.83333	15.3022	11.84615	20.15152	200	0	0	0	0	0	0	0	0	NA	NA	NA	NA	NA
BR130831CrossOri0003-sort_reduceddata_V1_cell44_spiketimes.csv	Contrast50_Orientation60	Contrast50_Orientation150	Contrast50_Orientation60+Contrast50_Orientation150	30	230	20.8484489517974	0.1254	0.5336	0.1254	0.445454545454545	0.710648148148148	0.488174077578051	0.000826545611238879	0.000328479733627075	0.995980848468973	0.00286412618616089	outside	0.995980848468973	0.03242465	0.01989513	13	7	15	8.461538	20.57143	30.2	3.769231	14.61905	14.74286	200	0	0	0	0	0	0	0	0	NA	NA	NA	NA	NA
BR130831CrossOri0003-sort_reduceddata_V1_cell48_spiketimes.csv	Contrast50_Orientation120	Contrast50_Orientation210	Contrast50_Orientation120+Contrast50_Orientation210	30	230	5.48340081754347	0.7624	0.2384	0.2384	0.696281578200397	0.905388728918141	0.922476296709426	0.0152671800910136	0.00267809027058714	0.935030663668114	0.0470240659702853	outside	0.935030663668114	0.9585842	0.9641512	14	14	12	19.35714	13.35714	27.16667	13.47802	12.09341	25.06061	200	0	0	0	0	0	0	0	0	NA	NA	NA	NA	NA
BR130831CrossOri0003-sort_reduceddata_V1_cell48_spiketimes.csv	Contrast50_Orientation60	Contrast50_Orientation150	Contrast50_Orientation60+Contrast50_Orientation150	30	230	5.92221001903154	0.5886	0.5196	0.5196	0.979930191972077	0.88125	0.526578073089701	0.175329393087302	0.100447416014949	0.120245694770645	0.603977496127105	single	0.603977496127105	0.03069966	0.0579289	13	7	15	14.69231	22.85714	28.66667	14.39744	20.14286	15.09524	200	0	0	0	0	0	0	0	0	NA	NA	NA	NA	NA
BR130831CrossOri0003-sort_reduceddata_V1_cell52_spiketimes.csv	Contrast50_Orientation60	Contrast50_Orientation150	Contrast50_Orientation60+Contrast50_Orientation150	30	230	15.0159842582976	0.6527	0.5351	0.5351	0.797222222222222	0.384057971014493	0.931017612524462	0.148364810037535	0.23790531001374	0.00158028827930192	0.612149591669423	single	0.612149591669423	0.04336408	0.1474024	13	7	15	9.230769	19.71429	19.46667	7.358974	7.571429	18.12381	200	0	0	0	0	0	0	0	0	NA	NA	NA	NA	NA
BR130831CrossOri0003-sort_reduceddata_V1_cell54_spiketimes.csv	Contrast50_Orientation120	Contrast50_Orientation210	Contrast50_Orientation120+Contrast50_Orientation210	30	230	7.575213502569	0.7994	0.7714	0.7714	1.19338203695746	1.14825174825175	0.566115702479339	0.000112362476787284	4.93590086366659e-05	0.999489709078509	0.000348569436067483	outside	0.999489709078509	0.03770394	0.01882845	14	14	12	12.78571	19.64286	29.33333	15.25824	22.55495	16.60606	200	0	0	0	0	0	0	0	0	NA	NA	NA	NA	NA
BR130831CrossOri0003-sort_reduceddata_V1_cell56_spiketimes.csv	Contrast50_Orientation90	Contrast50_Orientation180	Contrast50_Orientation90+Contrast50_Orientation180	30	230	3.72496230055665	0.2298	0.1428	0.1428	2.54773082942097	0.86734693877551	1.21978021978022	0.294460624795017	0.221663561133233	0.00017311775588003	0.48370269631587	single	0.48370269631587	0.7963709	0.7775724	10	15	14	14.2	9.333333	14	36.17778	8.095238	17.07692	200	0	0	0	0	0	0	0	0	NA	NA	NA	NA	NA
BR130831CrossOri0003-sort_reduceddata_V1_cell66_spiketimes.csv	Contrast50_Orientation60	Contrast50_Orientation150	Contrast50_Orientation60+Contrast50_Orientation150	30	230	6.78880356236796	0.8226	0.1205	0.1205	0.639175257731959	0.707903780068729	0.603243917654398	0.169372888338542	0.180659754038398	0.00147263959296657	0.648494718030094	single	0.648494718030094	0.03876301	0.1129613	13	7	15	7.461538	13.85714	15.26667	4.769231	9.809524	9.209524	200	0	0	0	0	0	0	0	0	NA	NA	NA	NA	NA
BR130901map0017-sort_reduceddata_V1_cell1090_spiketimes.csv	Contrast50_Orientation170	Contrast50_Orientation260	Contrast50_Orientation170+Contrast50_Orientation260	30	230	4.86684903044056	0.1037	0.755	0.1037	0.490384615384615	0.764521193092622	0.434248141795312	1.96932865297585e-05	1.77361830891427e-05	0.999896453559209	6.6116971171983e-05	outside	0.999896453559209	0.9645432	0.9755986	14	14	13	32	24.5	44.84615	15.69231	18.73077	19.47436	200	0	0	0	0	0	0	0	0	NA	NA	NA	NA	NA
BR130901map0017-sort_reduceddata_V1_cell1090_spiketimes.csv	Contrast50_Orientation200	Contrast50_Orientation290	Contrast50_Orientation200+Contrast50_Orientation290	30	230	21.9198380763442	0.5864	0.7307	0.5864	0.649373881932022	1.00337113086117	0.701178557850716	0.0378238852240628	0.0136253593265664	0.820813407987063	0.127737347462308	outside	0.820813407987063	0.0336998	0.02535006	14	14	14	21.5	35.85714	43.35714	13.96154	35.97802	30.4011	200	0	0	0	0	0	0	0	0	NA	NA	NA	NA	NA
BR130901map0017-sort_reduceddata_V1_cell1138_spiketimes.csv	Contrast50_Orientation170	Contrast50_Orientation260	Contrast50_Orientation170+Contrast50_Orientation260	30	230	20.0104634313403	0.1967	0.1861	0.1861	0.825641025641026	2.38968027856917	0.440189642596645	0.143030875884283	0.0710489045130478	0.318744662487641	0.467175557115027	single	0.467175557115027	0.9618338	0.9528055	14	14	13	30	17.35714	35.15385	24.76923	41.47802	15.47436	200	0	0	0	0	0	0	0	0	NA	NA	NA	NA	NA
BR130901map0017-sort_reduceddata_V1_cell1138_spiketimes.csv	Contrast50_Orientation200	Contrast50_Orientation290	Contrast50_Orientation200+Contrast50_Orientation290	30	230	34.3430858786841	0.1928	0.5932	0.1928	0.310221693200417	0.631221719457014	1.0974358974359	0.17830422494355	0.0976838051460843	0.102576919996195	0.621435049914171	single	0.621435049914171	0.9687696	0.9536428	14	14	14	36.92857	19.42857	40.71429	11.45604	12.26374	44.68132	200	0	0	0	0	0	0	0	0	NA	NA	NA	NA	NA
BR130901map0017-sort_reduceddata_V1_cell1164_spiketimes.csv	Contrast50_Orientation170	Contrast50_Orientation260	Contrast50_Orientation170+Contrast50_Orientation260	30	230	3.10246079923706	0.3785	0.3473	0.3473	0.733754829645241	0.6304520222046	0.253233830845771	0.188860273155023	0.0986588905525609	0.0304425626213323	0.682038273671083	single	0.682038273671083	0.04735889	0.07592352	14	14	13	15.64286	20.78571	25.76923	11.47802	13.1044	6.525641	200	0	0	0	0	0	0	0	0	NA	NA	NA	NA	NA
BR130901map0017-sort_reduceddata_V1_cell1240_spiketimes.csv	Contrast50_Orientation170	Contrast50_Orientation260	Contrast50_Orientation170+Contrast50_Orientation260	30	230	3.74888047829151	0.2679	0.8319	0.2679	0.582947173308619	0.983805668016194	1.2208067940552	0.202240845388687	0.109640219733669	0.00327891106090354	0.68484002381674	single	0.68484002381674	0.07032449	0.09226225	14	14	13	5.928571	9.5	12.07692	3.456044	9.346154	14.74359	200	0	0	0	0	0	0	0	0	NA	NA	NA	NA	NA
BR130901map0017-sort_reduceddata_V1_cell1256_spiketimes.csv	Contrast50_Orientation170	Contrast50_Orientation260	Contrast50_Orientation170+Contrast50_Orientation260	30	230	55.1676020393123	0.6089	0.5624	0.5624	0.637623040466642	0.681581366840331	0.551679586563308	0.130362001087573	0.0825500543264904	0.367935599625154	0.419152344960783	single	0.419152344960783	0.03691374	0.03881992	14	14	13	15.07143	35.85714	39.69231	9.60989	24.43956	21.89744	200	0	0	0	0	0	0	0	0	NA	NA	NA	NA	NA
BR130901map0017-sort_reduceddata_V1_cell1256_spiketimes.csv	Contrast50_Orientation230	Contrast50_Orientation320	Contrast50_Orientation230+Contrast50_Orientation320	30	230	15.6649120850554	0.2724	0.5996	0.2724	0.497527472527473	0.387267904509284	0.197589756464976	1.5423677705843e-06	1.10372067824139e-07	0.999993016841624	5.33041853748269e-06	outside	0.999993016841624	0.9712484	0.9955631	17	14	15	26.76471	16.57143	37.93333	13.31618	6.417582	7.495238	200	0	0	0	0	0	0	0	0	NA	NA	NA	NA	NA
BR130901map0017-sort_reduceddata_V1_cell1277_spiketimes.csv	Contrast50_Orientation230	Contrast50_Orientation320	Contrast50_Orientation230+Contrast50_Orientation320	30	230	3.4030099339044	0.3077	0.6364	0.3077	0.739247311827957	1.33456904541242	0.821936357481381	1.93474291203226e-09	1.37540764743762e-10	0.999999991226807	6.70090961118039e-09	outside	0.999999991226807	0.9673201	0.9896115	17	14	15	16.41176	11.85714	28.13333	12.13235	15.82418	23.12381	200	0	0	0	0	0	0	0	0	NA	NA	NA	NA	NA
BR130901map0017-sort_reduceddata_V1_cell1297_spiketimes.csv	Contrast50_Orientation170	Contrast50_Orientation260	Contrast50_Orientation170+Contrast50_Orientation260	30	230	3.52069439079763	0.5997	0.24	0.24	0.716565592084264	0.841707425522454	0.810924369747899	9.96990783587165e-06	1.27337646812661e-06	0.999956150162676	3.26065530197065e-05	outside	0.999956150162676	0.9624697	0.9735646	14	14	13	17.21429	12.35714	27.46154	12.33516	10.4011	22.26923	200	0	0	0	0	0	0	0	0	NA	NA	NA	NA	NA
BR130901map0017-sort_reduceddata_V1_cell1315_spiketimes.csv	Contrast50_Orientation230	Contrast50_Orientation320	Contrast50_Orientation230+Contrast50_Orientation320	30	230	14.2786051766275	0.7836	0.1208	0.1208	0.89484126984127	1.12461538461538	0.477142857142857	0.200607797232417	0.1131162774836	0.0135793533124743	0.672696571971509	single	0.672696571971509	0.03453131	0.07503119	17	14	15	7.411765	14.28571	16.66667	6.632353	16.06593	7.952381	200	0	0	0	0	0	0	0	0	NA	NA	NA	NA	NA
BR130901map0017-sort_reduceddata_V1_cell1334_spiketimes.csv	Contrast50_Orientation200	Contrast50_Orientation290	Contrast50_Orientation200+Contrast50_Orientation290	30	230	3.4490986139122	0.4014	0.7816	0.4014	0.652173913043478	0.799183117767189	0.581854043392505	0.221377702586711	0.114056314841041	0.00473929706576717	0.659826685506481	single	0.659826685506481	0.03728131	0.07388795	14	14	14	11.5	16.14286	19.5	7.5	12.9011	11.34615	200	0	0	0	0	0	0	0	0	NA	NA	NA	NA	NA
BR130901map0017-sort_reduceddata_V1_cell1334_spiketimes.csv	Contrast50_Orientation230	Contrast50_Orientation320	Contrast50_Orientation230+Contrast50_Orientation320	30	230	5.28315701586138	0.8507	0.6022	0.6022	0.852272727272727	1.04697072838666	0.440934065934066	0.169907032607492	0.0730502761032605	0.094428048128903	0.662614643160344	single	0.662614643160344	0.04192103	0.07641667	17	14	15	11	16.14286	20.8	9.375	16.9011	9.171429	200	0	0	0	0	0	0	0	0	NA	NA	NA	NA	NA
BR130901map0017-sort_reduceddata_V1_cell1436_spiketimes.csv	Contrast50_Orientation230	Contrast50_Orientation320	Contrast50_Orientation230+Contrast50_Orientation320	30	230	7.34395901099182	0.2954	0.1853	0.1853	0.898148148148148	1.15770840038622	0.517659462308909	0.167237567746007	0.171281234589275	0.0003753684672257	0.661105829197492	single	0.661105829197492	0.04799808	0.131872	17	14	15	11.11765	17.07143	18.06667	9.985294	19.76374	9.352381	200	0	0	0	0	0	0	0	0	NA	NA	NA	NA	NA
BR130901map0017-sort_reduceddata_V1_cell1454_spiketimes.csv	Contrast50_Orientation170	Contrast50_Orientation260	Contrast50_Orientation170+Contrast50_Orientation260	30	230	4.04622772724668	0.1049	0.7662	0.1049	0.24839037614368	0.753946379353545	0.372119815668203	4.81098831665249e-06	1.6654019805907e-07	0.999978460828477	1.65616430086281e-05	outside	0.999978460828477	0.03319485	0.01442735	14	14	13	16.21429	21.92857	33.38462	4.027473	16.53297	12.42308	200	0	0	0	0	0	0	0	0	NA	NA	NA	NA	NA
BR130901map0017-sort_reduceddata_V1_cell1454_spiketimes.csv	Contrast50_Orientation200	Contrast50_Orientation290	Contrast50_Orientation200+Contrast50_Orientation290	30	230	20.5435119354223	0.2122	0.6243	0.2122	0.631701631701632	0.898461538461538	0.597332899658481	0.00426335310091736	0.000901829043161383	0.980632474754084	0.0142023431018374	outside	0.980632474754084	0.9673434	0.9589469	14	14	14	25.92857	14.28571	33.78571	16.37912	12.83516	20.18132	200	0	0	0	0	0	0	0	0	NA	NA	NA	NA	NA
BR130901map0017-sort_reduceddata_V1_cell1454_spiketimes.csv	Contrast50_Orientation230	Contrast50_Orientation320	Contrast50_Orientation230+Contrast50_Orientation320	30	230	40.7727276679165	0.6318	0.1265	0.1265	0.597089694656489	1.25994694960212	0.532764248054231	0.0068484334627212	0.00237653327739578	0.967097204770607	0.0236778284892761	outside	0.967097204770607	0.9688176	0.9768881	17	14	15	30.82353	14.5	37.93333	18.40441	18.26923	20.20952	200	0	0	0	0	0	0	0	0	NA	NA	NA	NA	NA
BR130901map0017-sort_reduceddata_V1_cell436_spiketimes.csv	Contrast50_Orientation230	Contrast50_Orientation320	Contrast50_Orientation230+Contrast50_Orientation320	30	230	3.00533782205841	0.529	0.2289	0.2289	1.13948170731707	1.58558195730971	1.22191400832178	0.410097063228033	0.173768800735126	0.000426104035639237	0.415708032001202	single	0.415708032001202	0.08823357	0.2173193	17	14	15	9.647059	13.64286	13.73333	10.99265	21.63187	16.78095	200	0	0	0	0	0	0	0	0	NA	NA	NA	NA	NA
BR130901map0017-sort_reduceddata_V1_cell456_spiketimes.csv	Contrast50_Orientation170	Contrast50_Orientation260	Contrast50_Orientation170+Contrast50_Orientation260	30	230	6.63803235193494	0.563	0.578	0.563	0.433068081343943	0.470192307692308	0.474116161616162	0.00590609099910014	0.00725889335013922	0.966639961667934	0.0201950539828267	outside	0.966639961667934	0.961782	0.9793017	14	14	13	31.07143	22.85714	40.61538	13.45604	10.74725	19.25641	200	0	0	0	0	0	0	0	0	NA	NA	NA	NA	NA
BR130901map0017-sort_reduceddata_V1_cell536_spiketimes.csv	Contrast50_Orientation170	Contrast50_Orientation260	Contrast50_Orientation170+Contrast50_Orientation260	30	230	4.93208948004153	0.7919	0.6872	0.6872	0.847023033463711	0.733151803948264	0.88936170212766	0.0998597048815421	0.0497405344376929	0.526126048657154	0.324273712023611	outside	0.526126048657154	0.9602315	0.9657861	14	14	13	12.64286	8.071429	18.07692	10.70879	5.917582	16.07692	200	0	0	0	0	0	0	0	0	NA	NA	NA	NA	NA
BR131001map0032-sort_reduceddata_V1_cell179_spiketimes.csv	Contrast50_Orientation-60	Contrast50_Orientation30	Contrast50_Orientation-60+Contrast50_Orientation30	30	230	4.96138649186208	0.5612	0.5219	0.5219	0.7639653815893	1.23076923076923	0.712701712701713	0.0964142511319614	0.556072467212572	0.00434917270396331	0.343164108951504	intermediate	0.556072467212572	0.4254276	0.4066451	42	40	40	5.166667	7.3	6.475	3.947154	8.984615	4.614744	200	0	0	0	0	0	0	0	0	NA	NA	NA	NA	NA
BR131001map0032-sort_reduceddata_V1_cell65_spiketimes.csv	Contrast50_Orientation-90	Contrast50_Orientation0	Contrast50_Orientation-90+Contrast50_Orientation0	30	230	8.06835036665779	0.7442	0.1171	0.1171	0.820912922607838	0.807565789473684	1.14344178432576	0.0355057056931849	0.0847840280885171	0.00863884625708186	0.871071419961216	single	0.871071419961216	0.9352508	0.9546275	43	39	37	12.34884	9.025641	14.67568	10.13732	7.288799	16.78078	200	0	0	0	0	0	0	0	0	NA	NA	NA	NA	NA
BR131001map0032-sort_reduceddata_V1_cell73_spiketimes.csv	Contrast50_Orientation-90	Contrast50_Orientation0	Contrast50_Orientation-90+Contrast50_Orientation0	30	230	3.03686473808876	0.1402	0.5462	0.1402	0.767842589358482	1.12335526315789	0.786970423661071	0.0191826098649851	0.104762010257314	0.00145577683569061	0.87459960304201	single	0.87459960304201	0.8153778	0.9076394	43	39	37	9.511628	7.384615	11.27027	7.303433	8.295547	8.869369	200	0	0	0	0	0	0	0	0	NA	NA	NA	NA	NA
ST140421crossori0001-sort_reduceddata_V1_cell10_spiketimes.csv	Contrast50_Orientation0	Contrast50_Orientation90	Contrast50_Orientation0+Contrast50_Orientation90	30	230	5.60126433371621	0.4193	0.842	0.4193	0.405688282138794	1.07591324200913	0.602666666666667	0.0222245760399166	0.00326293157284317	0.892714885534037	0.0817976068532037	outside	0.892714885534037	0.9719037	0.9694148	16	17	16	18.3125	12.88235	25	7.429167	13.86029	15.06667	200	0	0	0	0	0	0	0	0	NA	NA	NA	NA	NA
ST140421crossori0001-sort_reduceddata_V1_cell12_spiketimes.csv	Contrast50_Orientation0	Contrast50_Orientation90	Contrast50_Orientation0+Contrast50_Orientation90	30	230	21.6666904251854	0.7938	0.7776	0.7776	0.746478873239437	0.908485856905158	0.341329335332334	0.0638231095175696	0.0369718320714303	0.664501432191954	0.234703626219046	outside	0.664501432191954	0.0314834	0.04923594	16	17	16	22.1875	35.35294	41.6875	16.5625	32.11765	14.22917	200	0	0	0	0	0	0	0	0	NA	NA	NA	NA	NA
ST140421crossori0001-sort_reduceddata_V1_cell15_spiketimes.csv	Contrast50_Orientation45	Contrast50_Orientation135	Contrast50_Orientation45+Contrast50_Orientation135	30	230	3.59654516554499	0.2789	0.6018	0.2789	1.02941176470588	0.367729214590864	0.265531202010331	0.0209919449614909	0.0308415650527675	0.860558653848789	0.0876078361369521	outside	0.860558653848789	0.02836299	0.02472903	18	18	20	24	29.83333	37.7	24.70588	10.97059	10.01053	200	0	0	0	0	0	0	0	0	NA	NA	NA	NA	NA
ST140421crossori0001-sort_reduceddata_V1_cell17_spiketimes.csv	Contrast50_Orientation0	Contrast50_Orientation90	Contrast50_Orientation0+Contrast50_Orientation90	30	230	4.66126061860243	0.7799	0.8098	0.7799	0.621867881548975	0.751044568245125	0.775616631430585	0.20523325250608	0.146827742537208	0.000531987958477069	0.647407016998235	single	0.647407016998235	0.9613665	0.872417	16	17	16	27.4375	21.11765	29.5625	17.0625	15.86029	22.92917	200	0	0	0	0	0	0	0	0	NA	NA	NA	NA	NA
ST140421crossori0001-sort_reduceddata_V1_cell18_spiketimes.csv	Contrast50_Orientation0	Contrast50_Orientation90	Contrast50_Orientation0+Contrast50_Orientation90	30	230	31.0967334692593	0.2376	0.5333	0.2376	0.303225806451613	1.70535714285714	0.486486486486487	0.083200421383665	0.481407582651114	0.000184915771186291	0.435207080194035	intermediate	0.481407582651114	0.9462696	0.7533426	16	17	16	5.8125	0.8235294	4.625	1.7625	1.404412	2.25	200	0	0	0	0	0	0	0	0	NA	NA	NA	NA	NA
ST140421crossori0001-sort_reduceddata_V1_cell25_spiketimes.csv	Contrast50_Orientation0	Contrast50_Orientation90	Contrast50_Orientation0+Contrast50_Orientation90	30	230	5.85937872103115	0.6656	0.5044	0.5044	0.882051282051282	1.36363636363636	1.07926689576174	0.283933153503935	0.110773967544677	0.000745516485737311	0.604547362465651	single	0.604547362465651	0.9243814	0.8954745	16	17	16	16.25	11	18.1875	14.33333	15	19.62917	200	0	0	0	0	0	0	0	0	NA	NA	NA	NA	NA
ST140421crossori0001-sort_reduceddata_V1_cell27_spiketimes.csv	Contrast50_Orientation45	Contrast50_Orientation135	Contrast50_Orientation45+Contrast50_Orientation135	30	230	10.0206008275025	0.6066	0.3014	0.3014	0.698199279711885	1.37033248081841	0.714098265053215	0.000241610867016058	6.55694192987081e-05	0.998708765111301	0.00098405460238399	outside	0.998708765111301	0.9767416	0.9594845	18	18	20	27.22222	19.16667	36.1	19.00654	26.26471	25.77895	200	0	0	0	0	0	0	0	0	NA	NA	NA	NA	NA
ST140421crossori0001-sort_reduceddata_V1_cell29_spiketimes.csv	Contrast50_Orientation0	Contrast50_Orientation90	Contrast50_Orientation0+Contrast50_Orientation90	30	230	5.59272015201721	0.6312	0.6891	0.6312	0.803898635477583	0.679657794676806	0.514832535885167	0.162749946801372	0.105973232180158	0.0497449156494646	0.681531905369006	single	0.681531905369006	0.9638058	0.955977	16	17	16	21.375	15.47059	26.125	17.18333	10.51471	13.45	200	0	0	0	0	0	0	0	0	NA	NA	NA	NA	NA
ST140421crossori0001-sort_reduceddata_V1_cell35_spiketimes.csv	Contrast50_Orientation0	Contrast50_Orientation90	Contrast50_Orientation0+Contrast50_Orientation90	30	230	28.8675688835383	0.806	0.6285	0.6285	1.13725490196078	0.89463601532567	0.663411693791441	0.169623557563024	0.0851712680609618	0.144637496380723	0.600567677995291	single	0.600567677995291	0.03245071	0.04095637	16	17	16	17	30.70588	34.5625	19.33333	27.47059	22.92917	200	0	0	0	0	0	0	0	0	NA	NA	NA	NA	NA
ST140421crossori0001-sort_reduceddata_V1_cell64_spiketimes.csv	Contrast50_Orientation45	Contrast50_Orientation135	Contrast50_Orientation45+Contrast50_Orientation135	30	230	19.9733187748935	0.1465	0.5096	0.1465	0.673677292145909	0.664794561040497	0.625606569615528	1.33440994661302e-05	8.58692673106776e-06	0.999923893711372	5.41752624309768e-05	outside	0.999923893711372	0.9757061	0.9973804	18	18	20	19.88889	11.05556	28.2	13.39869	7.349673	17.64211	200	0	0	0	0	0	0	0	0	NA	NA	NA	NA	NA
ST140421crossori0001-sort_reduceddata_V1_cell8_spiketimes.csv	Contrast50_Orientation0	Contrast50_Orientation90	Contrast50_Orientation0+Contrast50_Orientation90	30	230	10.581435431428	0.6278	0.8227	0.6278	0.713617376775272	0.677884615384615	0.4471436494731	3.10390951494498e-08	1.38496336776014e-10	0.999999857963519	1.10858889470224e-07	outside	0.999999857963519	0.9716739	0.9920536	16	17	16	24.9375	16.82353	37.5625	17.79583	11.40441	16.79583	200	0	0	0	0	0	0	0	0	NA	NA	NA	NA	NA
ST140421crossori0001-sort_reduceddata_V1_cell84_spiketimes.csv	Contrast50_Orientation0	Contrast50_Orientation90	Contrast50_Orientation0+Contrast50_Orientation90	30	230	8.03645978371245	0.8724	0.7071	0.7071	0.579310344827586	0.690217391304348	0.666666666666667	0.00518118608057945	0.00129083197376398	0.974540300859885	0.0189876810857721	outside	0.974540300859885	0.03013711	0.04111777	16	17	16	7.25	12.17647	18	4.2	8.404412	12	200	0	0	0	0	0	0	0	0	NA	NA	NA	NA	NA
ST140425crossori0001-sort_reduceddata_V1_cell10_spiketimes.csv	Contrast50_Orientation-45	Contrast50_Orientation-135	Contrast50_Orientation-45+Contrast50_Orientation-135	30	230	25.4767530105598	0.6622	0.1403	0.1403	0.561236623067777	0.381491410982028	0.386137702503682	0.130262654488511	0.172482862194911	0.000310248192067751	0.69694423512451	single	0.69694423512451	0.01652666	0.1104621	30	28	29	17.4	26.64286	26.75862	9.765517	10.16402	10.33251	200	0	0	0	0	0	0	0	0	NA	NA	NA	NA	NA
ST140425crossori0001-sort_reduceddata_V1_cell12_spiketimes.csv	Contrast50_Orientation0	Contrast50_Orientation-90	Contrast50_Orientation0+Contrast50_Orientation-90	30	230	9.91171437440923	0.3004	0.4456	0.3004	1.22270114942529	1.15153846153846	0.752602660497397	0.0545323562227533	0.150370288967235	0.000205128618087431	0.794892226191924	single	0.794892226191924	0.9015557	0.8960487	25	27	29	16.24	11.11111	17.03448	19.85667	12.79487	12.8202	200	0	0	0	0	0	0	0	0	NA	NA	NA	NA	NA
ST140425crossori0001-sort_reduceddata_V1_cell14_spiketimes.csv	Contrast50_Orientation-45	Contrast50_Orientation-135	Contrast50_Orientation-45+Contrast50_Orientation-135	30	230	38.8738142061774	0.8034	0.4021	0.4021	0.631772019925088	0.51440329218107	0.632185543540125	0.0457174662861985	0.0166271268534746	0.718790333808509	0.218865073051818	outside	0.718790333808509	0.9817384	0.9823194	30	28	29	29.76667	18	34.62069	18.80575	9.259259	21.8867	200	0	0	0	0	0	0	0	0	NA	NA	NA	NA	NA
ST140425crossori0001-sort_reduceddata_V1_cell14_spiketimes.csv	Contrast50_Orientation0	Contrast50_Orientation-90	Contrast50_Orientation0+Contrast50_Orientation-90	30	230	134.83202120217	0.3869	0.2744	0.2744	1.12887168141593	0.421418817868522	0.310689310689311	0.0271936639433315	0.839675007029598	0.00404420167014727	0.129087127356923	intermediate	0.839675007029598	0.01664181	0.168447	25	27	29	18.08	43.81481	39.44828	20.41	18.46439	12.25616	200	0	0	0	0	0	0	0	0	NA	NA	NA	NA	NA
ST140425crossori0001-sort_reduceddata_V1_cell16_spiketimes.csv	Contrast50_Orientation0	Contrast50_Orientation-90	Contrast50_Orientation0+Contrast50_Orientation-90	30	230	12.3695800266847	0.2679	0.1424	0.1424	0.467171717171717	0.597527472527473	0.476506881822496	0.0489293858151823	0.45065927954799	3.76237191501762e-05	0.500373710917677	single	0.500373710917677	0.7810172	0.7499084	25	27	29	33	24.88889	31.13793	15.41667	14.87179	14.83744	200	0	0	0	0	0	0	0	0	NA	NA	NA	NA	NA
ST140425crossori0001-sort_reduceddata_V1_cell19_spiketimes.csv	Contrast50_Orientation0	Contrast50_Orientation-90	Contrast50_Orientation0+Contrast50_Orientation-90	30	230	9.94342949274059	0.2254	0.5231	0.2254	1.33386638237385	1.0242144385629	0.649012158054711	0.000479647227984063	0.000294739146096409	0.99698101901345	0.00224459461246953	outside	0.99698101901345	0.01850996	0.06836603	25	27	29	18.76	25.2963	32.41379	25.02333	25.90883	21.03695	200	0	0	0	0	0	0	0	0	NA	NA	NA	NA	NA
ST140425crossori0001-sort_reduceddata_V1_cell24_spiketimes.csv	Contrast50_Orientation0	Contrast50_Orientation-90	Contrast50_Orientation0+Contrast50_Orientation-90	30	230	4.76605259699388	0.2227	0.6446	0.2227	0.742553865652725	1.0379705400982	0.563441350981287	0.0149230458777559	0.00519451324682539	0.88337732132095	0.0965051195544688	outside	0.88337732132095	0.02228756	0.02427367	25	27	29	21.04	26.11111	32.37931	15.62333	27.10256	18.24384	200	0	0	0	0	0	0	0	0	NA	NA	NA	NA	NA
ST140425crossori0001-sort_reduceddata_V1_cell25_spiketimes.csv	Contrast50_Orientation0	Contrast50_Orientation-90	Contrast50_Orientation0+Contrast50_Orientation-90	30	230	26.8321700732655	0.2059	0.2727	0.2059	1.27229020979021	0.607920381505287	1.12914669223394	0.136742404491995	0.0794410451377557	0.0244251924642518	0.759391357905997	single	0.759391357905997	0.9710021	0.9531166	25	27	29	22.88	13.74074	25.68966	29.11	8.353276	29.00739	200	0	0	0	0	0	0	0	0	NA	NA	NA	NA	NA
ST140425crossori0001-sort_reduceddata_V1_cell27_spiketimes.csv	Contrast50_Orientation0	Contrast50_Orientation-90	Contrast50_Orientation0+Contrast50_Orientation-90	30	230	6.62666017613307	0.6098	0.473	0.473	0.650497512437811	0.870579657309515	0.395968882602546	0.154146691868367	0.025841750972954	0.205409233133482	0.614602324025197	single	0.614602324025197	0.9831307	0.9445752	25	27	29	29.48	23.44444	34.82759	19.17667	20.41026	13.79064	200	0	0	0	0	0	0	0	0	NA	NA	NA	NA	NA
ST140425crossori0001-sort_reduceddata_V1_cell30_spiketimes.csv	Contrast50_Orientation-45	Contrast50_Orientation-135	Contrast50_Orientation-45+Contrast50_Orientation-135	30	230	23.3589039840782	0.4879	0.297	0.297	0.708693185399987	1.10173659136315	0.262577123872805	0.101434198424264	0.0362889262563477	0.351247331986329	0.511029543333059	single	0.511029543333059	0.9814686	0.969175	30	28	29	36.46667	25.82143	41.51724	25.84368	28.44841	10.90148	200	0	0	0	0	0	0	0	0	NA	NA	NA	NA	NA
ST140425crossori0001-sort_reduceddata_V1_cell32_spiketimes.csv	Contrast50_Orientation0	Contrast50_Orientation-90	Contrast50_Orientation0+Contrast50_Orientation-90	30	230	39.4067031665962	0.6844	0.8567	0.6844	1.0411877394636	1.31309832188309	0.565591397849462	8.24584022129727e-05	6.20543261164954e-06	0.999510430679044	0.000400905486131561	outside	0.999510430679044	0.016989	0.01471096	25	27	29	13.92	25.2963	32.06897	14.49333	33.21652	18.13793	200	0	0	0	0	0	0	0	0	NA	NA	NA	NA	NA
ST140425crossori0001-sort_reduceddata_V1_cell37_spiketimes.csv	Contrast50_Orientation-45	Contrast50_Orientation-135	Contrast50_Orientation-45+Contrast50_Orientation-135	30	230	4.0638469490038	0.621	0.7764	0.621	0.942634673446687	0.753424657534247	1.02106347126006	2.63847545322197e-07	9.02806759099408e-09	0.999998515372461	1.21175192611345e-06	outside	0.999998515372461	0.01981629	0.01321199	30	28	29	14.46667	18.25	26.31034	13.63678	13.75	26.86453	200	0	0	0	0	0	0	0	0	NA	NA	NA	NA	NA
ST140425crossori0001-sort_reduceddata_V1_cell49_spiketimes.csv	Contrast50_Orientation0	Contrast50_Orientation-90	Contrast50_Orientation0+Contrast50_Orientation-90	30	230	5.34260442359926	0.1663	0.6723	0.1663	0.764673311184939	1.05494505494505	0.98773880809809	0.0011068783438149	0.000117970497651176	0.993969232945785	0.0048059182127489	outside	0.993969232945785	0.9761054	0.968782	25	27	29	12.04	8.555556	17.27586	9.206667	9.025641	17.06404	200	0	0	0	0	0	0	0	0	NA	NA	NA	NA	NA
ST140425crossori0001-sort_reduceddata_V1_cell51_spiketimes.csv	Contrast50_Orientation-45	Contrast50_Orientation-135	Contrast50_Orientation-45+Contrast50_Orientation-135	30	230	4.97877469449568	0.7477	0.8784	0.7477	1.02848575712144	0.54320987654321	0.847619047619047	0.0309381829236369	0.139036054723598	0.000219038486834216	0.829806723865931	single	0.829806723865931	0.8355914	0.8906673	30	28	29	12.26667	9	13.44828	12.61609	4.888889	11.39901	200	0	0	0	0	0	0	0	0	NA	NA	NA	NA	NA
ST140425crossori0001-sort_reduceddata_V1_cell62_spiketimes.csv	Contrast50_Orientation-45	Contrast50_Orientation-135	Contrast50_Orientation-45+Contrast50_Orientation-135	30	230	52.1426255238198	0.1887	0.3654	0.1887	0.429337962597649	0.596881091617934	0.721355436372501	0.130291441563151	0.0756294386831295	0.160662116740594	0.633417003013125	single	0.633417003013125	0.02065307	0.02771292	30	28	29	14.56667	27.14286	30.31034	6.254023	16.20106	21.86453	200	0	0	0	0	0	0	0	0	NA	NA	NA	NA	NA
ST140425crossori0001-sort_reduceddata_V1_cell64_spiketimes.csv	Contrast50_Orientation0	Contrast50_Orientation-90	Contrast50_Orientation0+Contrast50_Orientation-90	30	230	14.9363629351289	0.4068	0.3782	0.3782	1.12748756218905	1.32248520710059	0.308069112931956	0.00102037029797024	0.000736514979315053	0.9930367720851	0.00520634263761439	outside	0.9930367720851	0.9821203	0.9809309	25	27	29	21.44	14.44444	27.65517	24.17333	19.10256	8.519704	200	0	0	0	0	0	0	0	0	NA	NA	NA	NA	NA
ST140425crossori0001-sort_reduceddata_V1_cell8_spiketimes.csv	Contrast50_Orientation-45	Contrast50_Orientation-135	Contrast50_Orientation-45+Contrast50_Orientation-135	30	230	55.1912541410756	0.605	0.3482	0.3482	0.602776061916355	0.479369389756355	0.446276595744681	0.138378482218756	0.1269420404472	0.00800721845693531	0.726672258877108	single	0.726672258877108	0.9839484	0.9376242	30	28	29	31.63333	17.53571	32.41379	19.06782	8.406085	14.46552	200	0	0	0	0	0	0	0	0	NA	NA	NA	NA	NA
ST140425crossori0001-sort_reduceddata_V1_cell92_spiketimes.csv	Contrast50_Orientation0	Contrast50_Orientation-90	Contrast50_Orientation0+Contrast50_Orientation-90	30	230	6.91781406335316	0.5405	0.6694	0.5405	1.11363636363636	0.97952047952048	1.43649439297903	0.138182532240621	0.0434935315521871	0.331724933445324	0.486599002761867	single	0.486599002761867	0.9121452	0.976409	25	27	29	15.84	11.40741	20.2069	17.64	11.17379	29.02709	200	0	0	0	0	0	0	0	0	NA	NA	NA	NA	NA
ST140425crossori0001-sort_reduceddata_V1_cell96_spiketimes.csv	Contrast50_Orientation0	Contrast50_Orientation-90	Contrast50_Orientation0+Contrast50_Orientation-90	30	230	69.6837292577048	0.5181	0.6087	0.5181	0.813854715875805	0.478730633324273	0.463668014375562	0.13780293144909	0.0987147291220247	0.0805561499508775	0.682926189478008	single	0.682926189478008	0.01680591	0.03936127	25	27	29	22.76	41.92593	43.86207	18.52333	20.07123	20.33744	200	0	0	0	0	0	0	0	0	NA	NA	NA	NA	NA
ST140425crossori0001-sort_reduceddata_V1_cell99_spiketimes.csv	Contrast50_Orientation-45	Contrast50_Orientation-135	Contrast50_Orientation-45+Contrast50_Orientation-135	30	230	60.3809160117656	0.4769	0.307	0.307	0.880953803860635	1.48709315375982	1.10535969023843	0.0014354096753552	0.000147536356561386	0.991400928155958	0.00701612581212508	outside	0.991400928155958	0.9835295	0.9620262	30	28	29	19.23333	8.25	24.17241	16.94368	12.26852	26.71921	200	0	0	0	0	0	0	0	0	NA	NA	NA	NA	NA
ST140429crossori0001-sort_reduceddata_V1_cell12_spiketimes.csv	Contrast50_Orientation0	Contrast50_Orientation-90	Contrast50_Orientation0+Contrast50_Orientation-90	30	230	6.3241670909071	0.7626	0.7148	0.7148	0.622243998040176	0.669461077844311	0.684470820969337	0.203803050870609	0.120984648647089	0.00678131107732001	0.668430989404982	single	0.668430989404982	0.951916	0.9293939	14	11	13	22.42857	15.18182	25.92308	13.95604	10.16364	17.74359	200	0	0	0	0	0	0	0	0	NA	NA	NA	NA	NA
ST140429crossori0001-sort_reduceddata_V1_cell13_spiketimes.csv	Contrast50_Orientation-45	Contrast50_Orientation-135	Contrast50_Orientation-45+Contrast50_Orientation-135	30	230	8.83915521429005	0.3815	0.5557	0.3815	0.555555555555556	0.485981308411215	0.453917050691244	0.0674175453587634	0.0191547080267492	0.657079245312987	0.2563485013015	outside	0.657079245312987	0.9637846	0.957572	16	15	15	30	21.4	37.2	16.66667	10.4	16.88571	200	0	0	0	0	0	0	0	0	NA	NA	NA	NA	NA
ST140429crossori0001-sort_reduceddata_V1_cell14_spiketimes.csv	Contrast50_Orientation-45	Contrast50_Orientation-135	Contrast50_Orientation-45+Contrast50_Orientation-135	30	230	9.18258371292997	0.5996	0.3501	0.3501	0.600453514739229	0.597883597883598	0.363404452690167	0.180010795556982	0.107438895716642	0.0126873047627384	0.699863003963638	single	0.699863003963638	0.9612074	0.9263318	16	15	15	36.75	27	41.06667	22.06667	16.14286	14.92381	200	0	0	0	0	0	0	0	0	NA	NA	NA	NA	NA
ST140429crossori0001-sort_reduceddata_V1_cell16_spiketimes.csv	Contrast50_Orientation0	Contrast50_Orientation-90	Contrast50_Orientation0+Contrast50_Orientation-90	30	230	11.8502075404716	0.2031	0.4752	0.2031	0.467721063982746	0.528421052631579	0.31639566395664	0.174801469874177	0.232520728831611	0.000468970725602183	0.59220883056861	single	0.59220883056861	0.9480891	0.854606	14	11	13	38.21429	25.90909	37.84615	17.87363	13.69091	11.97436	200	0	0	0	0	0	0	0	0	NA	NA	NA	NA	NA
ST140429crossori0001-sort_reduceddata_V1_cell17_spiketimes.csv	Contrast50_Orientation0	Contrast50_Orientation-90	Contrast50_Orientation0+Contrast50_Orientation-90	30	230	4.62769631767232	0.7871	0.1762	0.1762	1.07815713698067	0.576344086021505	0.74515503875969	0.192736561460103	0.237612976353013	0.000866261186916119	0.568784200999968	single	0.568784200999968	0.9103767	0.7759872	14	11	13	13.35714	8.454545	13.23077	14.4011	4.872727	9.858974	200	0	0	0	0	0	0	0	0	NA	NA	NA	NA	NA
ST140429crossori0001-sort_reduceddata_V1_cell18_spiketimes.csv	Contrast50_Orientation-45	Contrast50_Orientation-135	Contrast50_Orientation-45+Contrast50_Orientation-135	30	230	38.7500871229751	0.5878	0.2056	0.2056	0.48955223880597	0.91994793361536	0.151428571428571	0.172737727467689	0.213018656042875	0.0172805766401694	0.596963039849266	single	0.596963039849266	0.9660697	0.9068209	16	15	15	50.25	29.26667	50	24.6	26.92381	7.571429	200	0	0	0	0	0	0	0	0	NA	NA	NA	NA	NA
ST140429crossori0001-sort_reduceddata_V1_cell20_spiketimes.csv	Contrast50_Orientation-45	Contrast50_Orientation-135	Contrast50_Orientation-45+Contrast50_Orientation-135	30	230	6.24876724580265	0.1371	0.105	0.105	0.88075117370892	0.489029741589468	0.253933970996606	0.174858564590297	0.10701713624024	0.0129455913262221	0.705178707843241	single	0.705178707843241	0.9646978	0.9291696	16	15	15	26.625	19.53333	30.86667	23.45	9.552381	7.838095	200	0	0	0	0	0	0	0	0	NA	NA	NA	NA	NA
ST140429crossori0001-sort_reduceddata_V1_cell23_spiketimes.csv	Contrast50_Orientation0	Contrast50_Orientation-90	Contrast50_Orientation0+Contrast50_Orientation-90	30	230	6.02849625644431	0.3814	0.5747	0.3814	1.61390532544379	1.066	0.729166666666667	0.164946919824403	0.172538764210984	0.000494906632402712	0.662019409332211	single	0.662019409332211	0.9114455	0.867523	14	11	13	14.85714	9.090909	16	23.97802	9.690909	11.66667	200	0	0	0	0	0	0	0	0	NA	NA	NA	NA	NA
ST140429crossori0001-sort_reduceddata_V1_cell30_spiketimes.csv	Contrast50_Orientation-45	Contrast50_Orientation-135	Contrast50_Orientation-45+Contrast50_Orientation-135	30	230	11.3014206798707	0.2583	0.912	0.2583	0.747967479674797	1.31781701444623	0.59742180896027	0.197580162436832	0.121650106029335	0.0123288479900351	0.668440883543797	single	0.668440883543797	0.9633158	0.9278366	16	15	15	41	29.66667	45.06667	30.66667	39.09524	26.92381	200	0	0	0	0	0	0	0	0	NA	NA	NA	NA	NA
ST140429crossori0001-sort_reduceddata_V1_cell32_spiketimes.csv	Contrast50_Orientation0	Contrast50_Orientation-90	Contrast50_Orientation0+Contrast50_Orientation-90	30	230	6.71736177280312	0.7559	0.48	0.48	1.68711018711019	1.09969604863222	1.10383141762452	0.228331567658044	0.13031628691896	0.00440425043764217	0.636947894985354	single	0.636947894985354	0.05367302	0.09741535	14	11	13	21.14286	29.90909	33.46154	35.67033	32.89091	36.9359	200	0	0	0	0	0	0	0	0	NA	NA	NA	NA	NA
ST140429crossori0001-sort_reduceddata_V1_cell36_spiketimes.csv	Contrast50_Orientation0	Contrast50_Orientation-90	Contrast50_Orientation0+Contrast50_Orientation-90	30	230	7.33501345397781	0.3456	0.7163	0.3456	0.955555555555556	0.631901840490798	0.789328932893289	0.182297922938735	0.181669126410552	0.000402620414845175	0.635630330235868	single	0.635630330235868	0.9316717	0.8625359	14	11	13	22.5	14.81818	23.30769	21.5	9.363636	18.39744	200	0	0	0	0	0	0	0	0	NA	NA	NA	NA	NA
ST140429crossori0001-sort_reduceddata_V1_cell37_spiketimes.csv	Contrast50_Orientation-45	Contrast50_Orientation-135	Contrast50_Orientation-45+Contrast50_Orientation-135	30	230	12.3368366662851	0.724	0.3815	0.3815	0.663247863247863	0.456239412761152	0.790736607142857	0.179246012632277	0.194503892636834	0.000294942690878412	0.625955152040011	single	0.625955152040011	0.05029012	0.1369542	16	15	15	9.75	16.86667	17.06667	6.466667	7.695238	13.49524	200	0	0	0	0	0	0	0	0	NA	NA	NA	NA	NA
ST140429crossori0001-sort_reduceddata_V1_cell38_spiketimes.csv	Contrast50_Orientation0	Contrast50_Orientation-90	Contrast50_Orientation0+Contrast50_Orientation-90	30	230	4.30031293190277	0.7692	0.2827	0.2827	0.756923076923077	1.22835820895522	1.32181259600614	0.246717755217402	0.310132636095053	0.00273897232318099	0.440410636364363	single	0.440410636364363	0.6812731	0.7062001	14	11	13	17.85714	12.18182	16.69231	13.51648	14.96364	22.0641	200	0	0	0	0	0	0	0	0	NA	NA	NA	NA	NA
ST140429crossori0001-sort_reduceddata_V1_cell41_spiketimes.csv	Contrast50_Orientation-45	Contrast50_Orientation-135	Contrast50_Orientation-45+Contrast50_Orientation-135	30	230	12.2808673573072	0.8202	0.9583	0.8202	0.99203187250996	1.09090909090909	0.624156958920907	0.247999417018125	0.193967836947163	0.000186987569833322	0.557845758464878	single	0.557845758464878	0.9112269	0.8447125	16	15	15	15.6875	8.8	15.53333	15.5625	9.6	9.695238	200	0	0	0	0	0	0	0	0	NA	NA	NA	NA	NA
ST140429crossori0001-sort_reduceddata_V1_cell42_spiketimes.csv	Contrast50_Orientation0	Contrast50_Orientation-90	Contrast50_Orientation0+Contrast50_Orientation-90	30	230	11.1411274165119	0.1123	0.5103	0.1123	0.893782929399368	0.947486033519553	0.45450885668277	0.13917065116463	0.0839835082684156	0.315092441300159	0.461753399266796	single	0.461753399266796	0.9633209	0.9558105	14	11	13	26.07143	16.27273	31.84615	23.3022	15.41818	14.47436	200	0	0	0	0	0	0	0	0	NA	NA	NA	NA	NA
ST140429crossori0001-sort_reduceddata_V1_cell6_spiketimes.csv	Contrast50_Orientation0	Contrast50_Orientation-90	Contrast50_Orientation0+Contrast50_Orientation-90	30	230	4.37822722079416	0.5595	0.6997	0.5595	0.637635092180547	0.434285714285714	0.502997601918465	0.121841761178616	0.453468440365921	0.0849983702629225	0.339691428192541	intermediate	0.453468440365921	0.4375474	0.3734378	14	11	13	25.92857	19.09091	21.38462	16.53297	8.290909	10.75641	200	0	0	0	0	0	0	0	0	NA	NA	NA	NA	NA
ST140429crossori0001-sort_reduceddata_V1_cell7_spiketimes.csv	Contrast50_Orientation0	Contrast50_Orientation-90	Contrast50_Orientation0+Contrast50_Orientation-90	30	230	6.15748748151634	0.5958	0.1272	0.1272	0.870671161507815	1.08031496062992	1.585346215781	0.576445792551325	0.218457898634076	0.00249335699234345	0.202602951822256	mixture	0.576445792551325	0.6773557	0.6577056	14	11	13	17.92857	11.54545	15.92308	15.60989	12.47273	25.24359	200	0	0	0	0	0	0	0	0	NA	NA	NA	NA	NA
ST140429crossori0001-sort_reduceddata_V1_cell70_spiketimes.csv	Contrast50_Orientation-45	Contrast50_Orientation-135	Contrast50_Orientation-45+Contrast50_Orientation-135	30	230	6.70957631792609	0.4724	0.1108	0.1108	1.01063394683027	0.808510638297872	0.667662881052002	0.151151930780438	0.214856583966086	0.000126913430720816	0.633864571822756	single	0.633864571822756	0.05105343	0.1667972	16	15	15	10.1875	15.66667	15.93333	10.29583	12.66667	10.6381	200	0	0	0	0	0	0	0	0	NA	NA	NA	NA	NA
ST140429crossori0001-sort_reduceddata_V1_cell71_spiketimes.csv	Contrast50_Orientation-45	Contrast50_Orientation-135	Contrast50_Orientation-45+Contrast50_Orientation-135	30	230	4.88514660479328	0.2515	0.5747	0.2515	0.860606060606061	0.728896103896104	0.68693009118541	0.17915933736147	0.0966792798286434	0.0348437933296446	0.689317589480242	single	0.689317589480242	0.04028663	0.07573118	16	15	15	12.375	17.6	21.93333	10.65	12.82857	15.06667	200	0	0	0	0	0	0	0	0	NA	NA	NA	NA	NA
ST140429crossori0001-sort_reduceddata_V1_cell71_spiketimes.csv	Contrast50_Orientation0	Contrast50_Orientation-90	Contrast50_Orientation0+Contrast50_Orientation-90	30	230	6.92122447161705	0.3466	0.7241	0.3466	0.561232990835879	1.30571428571429	0.559071729957806	0.177708324142351	0.360905730819909	0.000711299913870811	0.460674645123869	single	0.460674645123869	0.8500876	0.7259948	14	11	13	19.78571	12.72727	18.23077	11.1044	16.61818	10.19231	200	0	0	0	0	0	0	0	0	NA	NA	NA	NA	NA
ST140429crossori0001-sort_reduceddata_V1_cell77_spiketimes.csv	Contrast50_Orientation0	Contrast50_Orientation-90	Contrast50_Orientation0+Contrast50_Orientation-90	30	230	10.6707100061158	0.1059	0.7661	0.1059	0.386845039018952	0.686046511627907	1.04314720812183	0.204610197727183	0.184626631499329	0.000435127372533741	0.610328043400954	single	0.610328043400954	0.9477253	0.8650462	14	11	13	14.78571	7.818182	15.15385	5.71978	5.363636	15.80769	200	0	0	0	0	0	0	0	0	NA	NA	NA	NA	NA
ST140429crossori0001-sort_reduceddata_V1_cell8_spiketimes.csv	Contrast50_Orientation0	Contrast50_Orientation-90	Contrast50_Orientation0+Contrast50_Orientation-90	30	230	37.9423901016074	0.1987	0.4977	0.1987	0.509669914206776	0.900502512562814	0.418776371308017	0.167687206444632	0.265689717882175	0.0141477806750875	0.552475294998106	single	0.552475294998106	0.9632922	0.8860639	14	11	13	37.78571	18.09091	36.46154	19.25824	16.29091	15.26923	200	0	0	0	0	0	0	0	0	NA	NA	NA	NA	NA
ST140429crossori0001-sort_reduceddata_V1_cell85_spiketimes.csv	Contrast50_Orientation0	Contrast50_Orientation-90	Contrast50_Orientation0+Contrast50_Orientation-90	30	230	4.33058733210951	0.3464	0.4676	0.3464	0.280834419817471	0.35210355987055	0.562091503267974	0.18513216494749	0.285347932195386	0.000757717579178411	0.528762185277946	single	0.528762185277946	0.1930199	0.2457862	14	11	13	21.07143	28.09091	27.46154	5.917582	9.890909	15.4359	200	0	0	0	0	0	0	0	0	NA	NA	NA	NA	NA
ST140429crossori0001-sort_reduceddata_V1_cell96_spiketimes.csv	Contrast50_Orientation-45	Contrast50_Orientation-135	Contrast50_Orientation-45+Contrast50_Orientation-135	30	230	6.59618307244081	0.3643	0.3488	0.3488	0.489722675367047	0.691067397613673	0.339567372690401	0.20323032662146	0.120269141838278	0.00440539461356983	0.672095136926693	single	0.672095136926693	0.953733	0.9124418	16	15	15	38.3125	29.53333	42.26667	18.7625	20.40952	14.35238	200	0	0	0	0	0	0	0	0	NA	NA	NA	NA	NA
ST140429crossori0001-sort_reduceddata_V1_cell96_spiketimes.csv	Contrast50_Orientation0	Contrast50_Orientation-90	Contrast50_Orientation0+Contrast50_Orientation-90	30	230	28.8420570889568	0.7585	0.4514	0.4514	0.798020692757535	0.716806722689076	0.508248009101251	0.189617151250744	0.163389728469897	0.0377327780644272	0.609260342214932	single	0.609260342214932	0.03622393	0.07740027	14	11	13	24.42857	43.27273	45.07692	19.49451	31.01818	22.91026	200	0	0	0	0	0	0	0	0	NA	NA	NA	NA	NA
ST140501crossori0002-sort_reduceddata_V1_cell1_spiketimes.csv	Contrast50_Orientation180	Contrast50_Orientation270	Contrast50_Orientation180+Contrast50_Orientation270	30	230	5.27848226991148	0.3844	0.3721	0.3721	0.67420132610006	0.757733369833014	0.626878130217028	0.105636527440473	0.251223656155662	6.56648482754513e-05	0.643074151555591	single	0.643074151555591	0.2360167	0.2110873	29	27	29	16.34483	20.81481	20.65517	11.0197	15.77208	12.94828	200	0	0	0	0	0	0	0	0	NA	NA	NA	NA	NA
ST140501crossori0002-sort_reduceddata_V1_cell11_spiketimes.csv	Contrast50_Orientation135	Contrast50_Orientation225	Contrast50_Orientation135+Contrast50_Orientation225	30	230	15.5427035442853	0.1073	0.1119	0.1073	0.545454545454545	0.556035916195544	1.12927827380952	0.230295542895739	0.0844352241890698	0.00292940721502285	0.682339825700168	single	0.682339825700168	0.8990562	0.9362447	23	32	25	33	24.25	35.84	18	13.48387	40.47333	200	0	0	0	0	0	0	0	0	NA	NA	NA	NA	NA
ST140501crossori0002-sort_reduceddata_V1_cell12_spiketimes.csv	Contrast50_Orientation135	Contrast50_Orientation225	Contrast50_Orientation135+Contrast50_Orientation225	30	230	3.2201384223135	0.2282	0.2256	0.2256	0.467594606350587	0.626248342907645	0.282201405152225	0.0230201022954298	0.0109651050825034	0.854909698302262	0.111105094319805	outside	0.854909698302262	0.9612757	0.9280383	23	32	25	27.26087	22.8125	34.16	12.74704	14.28629	9.64	200	0	0	0	0	0	0	0	0	NA	NA	NA	NA	NA
ST140501crossori0002-sort_reduceddata_V1_cell12_spiketimes.csv	Contrast50_Orientation180	Contrast50_Orientation270	Contrast50_Orientation180+Contrast50_Orientation270	30	230	22.4042363457814	0.1679	0.5506	0.1679	0.589285714285714	0.706669060227987	0.411425725668754	0.169913399870805	0.0844688861891132	0.0103537620469678	0.735263951893114	single	0.735263951893114	0.01314347	0.04927335	29	27	29	21.93103	31.74074	34.62069	12.92365	22.4302	14.24384	200	0	0	0	0	0	0	0	0	NA	NA	NA	NA	NA
ST140501crossori0002-sort_reduceddata_V1_cell13_spiketimes.csv	Contrast50_Orientation135	Contrast50_Orientation225	Contrast50_Orientation135+Contrast50_Orientation225	30	230	12.2791918549778	0.1052	0.1875	0.1052	0.367344329369646	0.488380159556018	0.713602781399392	0.0215954875763546	0.243849185922437	9.67870991018634e-05	0.734458539402106	single	0.734458539402106	0.8099699	0.8423103	23	32	25	30.91304	23.25	30.68	11.35573	11.35484	21.89333	200	0	0	0	0	0	0	0	0	NA	NA	NA	NA	NA
ST140501crossori0002-sort_reduceddata_V1_cell19_spiketimes.csv	Contrast50_Orientation180	Contrast50_Orientation270	Contrast50_Orientation180+Contrast50_Orientation270	30	230	10.1001571011017	0.4336	0.6931	0.4336	0.40299823633157	0.963036963036963	0.504901960784314	1.30620365156897e-08	7.39071735281019e-11	0.999999923073292	6.37907643024873e-08	outside	0.999999923073292	0.9820734	0.9928978	29	27	29	5.586207	2.851852	10.55172	2.251232	2.746439	5.327586	200	0	0	0	0	0	0	0	0	NA	NA	NA	NA	NA
ST140501crossori0002-sort_reduceddata_V1_cell26_spiketimes.csv	Contrast50_Orientation135	Contrast50_Orientation225	Contrast50_Orientation135+Contrast50_Orientation225	30	230	11.4154461557298	0.6494	0.6899	0.6494	0.756278252134606	0.891545435378452	0.413768879522304	0.0433242933720888	0.0191373781995563	0.720694302702154	0.216844025726201	outside	0.720694302702154	0.9788632	0.9676456	23	32	25	31.47826	23.90625	37.96	23.80632	21.31351	15.70667	200	0	0	0	0	0	0	0	0	NA	NA	NA	NA	NA
ST140501crossori0002-sort_reduceddata_V1_cell3_spiketimes.csv	Contrast50_Orientation180	Contrast50_Orientation270	Contrast50_Orientation180+Contrast50_Orientation270	30	230	3.05179011423154	0.7596	0.1809	0.1809	1.19111537232343	0.383423394787031	0.900192864030858	0.076027171722243	0.277046334409472	0.00037896791242793	0.646547525955857	single	0.646547525955857	0.2169453	0.2355709	29	27	29	30.82759	35.85185	35.75862	36.71921	13.74644	32.18966	200	0	0	0	0	0	0	0	0	NA	NA	NA	NA	NA
ST140501crossori0002-sort_reduceddata_V1_cell32_spiketimes.csv	Contrast50_Orientation135	Contrast50_Orientation225	Contrast50_Orientation135+Contrast50_Orientation225	30	230	16.0475684216682	0.6185	0.4547	0.4547	0.607572470913035	0.832071254628549	0.440418287937743	0.227714808101635	0.13294614287893	0.000411199322330838	0.638927849697104	single	0.638927849697104	0.9682438	0.8978023	23	32	25	40.08696	30.21875	41.12	24.35573	25.14415	18.11	200	0	0	0	0	0	0	0	0	NA	NA	NA	NA	NA
ST140501crossori0002-sort_reduceddata_V1_cell35_spiketimes.csv	Contrast50_Orientation180	Contrast50_Orientation270	Contrast50_Orientation180+Contrast50_Orientation270	30	230	33.1695400048926	0.1825	0.7182	0.1825	0.624223602484472	0.653603749191984	0.845793650793651	0.0117418126312475	0.906266220904255	2.67799363672304e-06	0.081989288470861	intermediate	0.906266220904255	0.1054633	0.3377371	29	27	29	23	35.25926	31.03448	14.35714	23.04558	26.24877	200	0	0	0	0	0	0	0	0	NA	NA	NA	NA	NA
ST140501crossori0002-sort_reduceddata_V1_cell37_spiketimes.csv	Contrast50_Orientation180	Contrast50_Orientation270	Contrast50_Orientation180+Contrast50_Orientation270	30	230	5.29784239841787	0.1309	0.4894	0.1309	1.33700862895494	0.640690150970525	0.686150861023527	0.0225417679067262	0.204179043373545	7.91699263937097e-05	0.773200018793336	single	0.773200018793336	0.2089707	0.1557462	29	27	29	15.41379	19.81481	20.31034	20.60837	12.69516	13.93596	200	0	0	0	0	0	0	0	0	NA	NA	NA	NA	NA
ST140501crossori0002-sort_reduceddata_V1_cell39_spiketimes.csv	Contrast50_Orientation135	Contrast50_Orientation225	Contrast50_Orientation135+Contrast50_Orientation225	30	230	8.12204086150692	0.5169	0.1283	0.1283	1.1936553030303	0.845193710487923	0.85244014732965	0.370909809525857	0.0679215465802881	0.00163587308762012	0.559532770806235	single	0.559532770806235	0.01382602	0.06163165	23	32	25	8.347826	12.4375	14.48	9.964427	10.5121	12.34333	200	0	0	0	0	0	0	0	0	NA	NA	NA	NA	NA
ST140501crossori0002-sort_reduceddata_V1_cell40_spiketimes.csv	Contrast50_Orientation180	Contrast50_Orientation270	Contrast50_Orientation180+Contrast50_Orientation270	30	230	7.98676269925418	0.3097	0.8798	0.3097	0.953323903818953	1.12126696832579	0.739064681247092	0.0703818339549084	0.101760863909604	0.00175144653341424	0.826105855602074	single	0.826105855602074	0.06017102	0.06943386	29	27	29	13.93103	18.88889	21.17241	13.28079	21.17949	15.64778	200	0	0	0	0	0	0	0	0	NA	NA	NA	NA	NA
ST140501crossori0002-sort_reduceddata_V1_cell41_spiketimes.csv	Contrast50_Orientation180	Contrast50_Orientation270	Contrast50_Orientation180+Contrast50_Orientation270	30	230	19.700097947076	0.5597	0.1014	0.1014	0.654364503421107	0.440831693334474	0.637707948243993	0.169095453687002	0.0661149205019683	0.0465945780610775	0.718195047749952	single	0.718195047749952	0.02379981	0.04005102	29	27	29	23.75862	33.2963	37.31034	15.5468	14.67806	23.7931	200	0	0	0	0	0	0	0	0	NA	NA	NA	NA	NA
ST140501crossori0002-sort_reduceddata_V1_cell44_spiketimes.csv	Contrast50_Orientation180	Contrast50_Orientation270	Contrast50_Orientation180+Contrast50_Orientation270	30	230	22.3568137166632	0.4289	0.8449	0.4289	0.766899504281208	0.794331983805668	0.37862631331347	0.136907097769731	0.1930648513539	0.000203588019907163	0.669824462856462	single	0.669824462856462	0.009912175	0.1168142	29	27	29	21.86207	31.66667	31.41379	16.76601	25.15385	11.89409	200	0	0	0	0	0	0	0	0	NA	NA	NA	NA	NA
ST140501crossori0002-sort_reduceddata_V1_cell45_spiketimes.csv	Contrast50_Orientation135	Contrast50_Orientation225	Contrast50_Orientation135+Contrast50_Orientation225	30	230	15.0102064783129	0.3205	0.804	0.3205	0.854441854441854	0.78322217685223	0.963160569105691	0.120514490457964	0.827507715817809	0.0025708661744303	0.0494069275497967	intermediate	0.827507715817809	0.4885374	0.4908267	23	32	25	30.52174	22.21875	26.24	26.07905	17.40222	25.27333	200	0	0	0	0	0	0	0	0	NA	NA	NA	NA	NA
ST140501crossori0002-sort_reduceddata_V1_cell45_spiketimes.csv	Contrast50_Orientation180	Contrast50_Orientation270	Contrast50_Orientation180+Contrast50_Orientation270	30	230	19.9480312523881	0.8058	0.8637	0.8058	0.503670532961386	0.928443649373882	0.64377781187663	0.0264823310695326	0.356140616857137	5.3303790785409e-05	0.617323748282545	single	0.617323748282545	0.8241164	0.8157056	29	27	29	33.55172	23.88889	32.10345	16.89901	22.17949	20.66749	200	0	0	0	0	0	0	0	0	NA	NA	NA	NA	NA
ST140501crossori0002-sort_reduceddata_V1_cell47_spiketimes.csv	Contrast50_Orientation180	Contrast50_Orientation270	Contrast50_Orientation180+Contrast50_Orientation270	30	230	18.7117305422243	0.2951	0.1834	0.1834	0.506849315068493	1.13326110509209	0.644406196213425	0.0732202084800018	0.113770318729724	0.000986171276554499	0.812023301513719	single	0.812023301513719	0.08156751	0.07206437	29	27	29	7.551724	13.14815	14.31034	3.827586	14.90028	9.221675	200	0	0	0	0	0	0	0	0	NA	NA	NA	NA	NA
ST140501crossori0002-sort_reduceddata_V1_cell51_spiketimes.csv	Contrast50_Orientation180	Contrast50_Orientation270	Contrast50_Orientation180+Contrast50_Orientation270	30	230	35.9528137111071	0.4431	0.8942	0.4431	0.589997524139638	0.980769230769231	0.765726043503821	0.0101076700671551	0.914874049911878	1.71384231213247e-06	0.0750165661786545	intermediate	0.914874049911878	0.8440809	0.6711828	29	27	29	19.89655	10.66667	16.75862	11.73892	10.46154	12.83251	200	0	0	0	0	0	0	0	0	NA	NA	NA	NA	NA
ST140501crossori0002-sort_reduceddata_V1_cell52_spiketimes.csv	Contrast50_Orientation135	Contrast50_Orientation225	Contrast50_Orientation135+Contrast50_Orientation225	30	230	5.770196289371	0.234	0.8055	0.234	0.798330701556508	0.965072828490811	0.757575757575758	0.119017403497581	0.651745203551219	0.0132887216306919	0.215948671320508	intermediate	0.651745203551219	0.4632118	0.5026545	23	32	25	17.52174	13.21875	15.4	13.98814	12.75706	11.66667	200	0	0	0	0	0	0	0	0	NA	NA	NA	NA	NA
ST140501crossori0002-sort_reduceddata_V1_cell55_spiketimes.csv	Contrast50_Orientation135	Contrast50_Orientation225	Contrast50_Orientation135+Contrast50_Orientation225	30	230	3.19838232083629	0.683	0.7937	0.683	0.694094226940942	1.04573904670197	0.815602836879433	0.237065412861012	0.121674309680016	0.000154392154572973	0.641105885304399	single	0.641105885304399	0.1538713	0.1266862	23	32	25	5.956522	8.375	9.4	4.134387	8.758065	7.666667	200	0	0	0	0	0	0	0	0	NA	NA	NA	NA	NA
ST140501crossori0002-sort_reduceddata_V1_cell55_spiketimes.csv	Contrast50_Orientation180	Contrast50_Orientation270	Contrast50_Orientation180+Contrast50_Orientation270	30	230	4.44562840761349	0.1897	0.4046	0.1897	1.17995839112344	0.907692307692308	0.898627573300062	0.128135539160818	0.42265220497007	0.0565937010475903	0.392618554821521	intermediate	0.42265220497007	0.6450753	0.6711579	29	27	29	7.103448	10	7.896552	8.381773	9.076923	7.096059	200	0	0	0	0	0	0	0	0	NA	NA	NA	NA	NA
ST140501crossori0002-sort_reduceddata_V1_cell66_spiketimes.csv	Contrast50_Orientation135	Contrast50_Orientation225	Contrast50_Orientation135+Contrast50_Orientation225	30	230	46.0961205763235	0.1028	0.8646	0.1028	0.374731121929129	1.01802943182926	0.303177321156773	0.151503378653246	0.172355061751319	0.00301435919922981	0.673127200396205	single	0.673127200396205	0.9797008	0.9150562	23	32	25	34.91304	20.6875	35.04	13.083	21.06048	10.62333	200	0	0	0	0	0	0	0	0	NA	NA	NA	NA	NA
ST140501crossori0002-sort_reduceddata_V1_cell68_spiketimes.csv	Contrast50_Orientation180	Contrast50_Orientation270	Contrast50_Orientation180+Contrast50_Orientation270	30	230	8.86600564292307	0.2629	0.1687	0.1687	0.572681704260652	0.667917448405253	0.501071428571429	0.0163044833610859	0.223256988053717	7.68494530701237e-05	0.760361679132127	single	0.760361679132127	0.8117704	0.8542002	29	27	29	27.51724	21.25926	27.58621	15.75862	14.19943	13.82266	200	0	0	0	0	0	0	0	0	NA	NA	NA	NA	NA
ST140501crossori0002-sort_reduceddata_V1_cell69_spiketimes.csv	Contrast50_Orientation180	Contrast50_Orientation270	Contrast50_Orientation180+Contrast50_Orientation270	30	230	3.37292540483358	0.742	0.9044	0.742	1.40433096315449	0.888569374550683	1.1351228389445	0.0453468175867967	0.100969612080315	0.2995146518087	0.554168918524188	single	0.554168918524188	0.2005669	0.1100343	29	27	29	15.24138	11.88889	10.82759	21.40394	10.5641	12.29064	200	0	0	0	0	0	0	0	0	NA	NA	NA	NA	NA
ST140501crossori0002-sort_reduceddata_V1_cell7_spiketimes.csv	Contrast50_Orientation180	Contrast50_Orientation270	Contrast50_Orientation180+Contrast50_Orientation270	30	230	4.5011232310893	0.2964	0.4546	0.2964	0.735890652557319	0.890303358613218	0.75805426027978	0.246290956216286	0.09095467864645	0.000634618379930309	0.662119746757334	single	0.662119746757334	0.1338618	0.08551157	29	27	29	16.75862	21.03704	23.24138	12.33251	18.72934	17.61823	200	0	0	0	0	0	0	0	0	NA	NA	NA	NA	NA
ST140501crossori0002-sort_reduceddata_V1_cell70_spiketimes.csv	Contrast50_Orientation135	Contrast50_Orientation225	Contrast50_Orientation135+Contrast50_Orientation225	30	230	10.9750014409619	0.7325	0.4883	0.4883	0.805194805194805	0.949206914988416	0.917874396135266	0.242722021292645	0.0574557537468258	0.0128377639453822	0.686984461015147	single	0.686984461015147	0.01806531	0.04943084	23	32	25	7	11.3125	13.8	5.636364	10.7379	12.66667	200	0	0	0	0	0	0	0	0	NA	NA	NA	NA	NA
ST140501crossori0002-sort_reduceddata_V1_cell72_spiketimes.csv	Contrast50_Orientation180	Contrast50_Orientation270	Contrast50_Orientation180+Contrast50_Orientation270	30	230	23.8547877402432	0.7726	0.1437	0.1437	0.975824175824176	0.608178706539362	0.742171189979123	0.0713290788593021	0.133101403664774	0.000674292905705179	0.794895224570219	single	0.794895224570219	0.05941044	0.08279216	29	27	29	8.965517	15.81481	16.51724	8.748768	9.618234	12.25862	200	0	0	0	0	0	0	0	0	NA	NA	NA	NA	NA
ST140501crossori0002-sort_reduceddata_V1_cell77_spiketimes.csv	Contrast50_Orientation180	Contrast50_Orientation270	Contrast50_Orientation180+Contrast50_Orientation270	30	230	3.22759189774107	0.1728	0.1099	0.1099	1.56155904984945	1.20537714712472	0.833833151581243	0.055993045563331	0.0873043350092381	0.0299749272017878	0.826727692225643	single	0.826727692225643	0.9513163	0.9292321	29	27	29	14.72414	11.44444	18.06897	22.99261	13.79487	15.0665	200	0	0	0	0	0	0	0	0	NA	NA	NA	NA	NA
ST140501crossori0002-sort_reduceddata_V1_cell82_spiketimes.csv	Contrast50_Orientation135	Contrast50_Orientation225	Contrast50_Orientation135+Contrast50_Orientation225	30	230	3.35996341144721	0.437	0.2179	0.2179	0.54379302159981	0.586528090989313	1.69678714859438	0.378676934378137	0.155937086755234	0.0789747426022909	0.386411236264339	single	0.386411236264339	0.7549663	0.7856777	23	32	25	16.65217	20.5625	16.6	9.055336	12.06048	28.16667	200	0	0	0	0	0	0	0	0	NA	NA	NA	NA	NA
ST140501crossori0002-sort_reduceddata_V1_cell84_spiketimes.csv	Contrast50_Orientation180	Contrast50_Orientation270	Contrast50_Orientation180+Contrast50_Orientation270	30	230	5.61512004329019	0.4054	0.9067	0.4054	0.780150753768844	1.01532784558615	1.07569875776398	0.168890644789637	0.405973623524277	0.000904268570295412	0.42423146311579	single	0.42423146311579	0.6874409	0.6590735	29	27	29	13.72414	10.03704	12.68966	10.7069	10.19088	13.65025	200	0	0	0	0	0	0	0	0	NA	NA	NA	NA	NA
ST140501crossori0002-sort_reduceddata_V1_cell85_spiketimes.csv	Contrast50_Orientation180	Contrast50_Orientation270	Contrast50_Orientation180+Contrast50_Orientation270	30	230	70.7199422059569	0.1896	0.3792	0.1896	0.341596217223098	0.46218082543761	0.669690098261527	0.116389972060589	0.338657125243222	0.00131830703657181	0.543634595659617	single	0.543634595659617	0.9719267	0.8768116	29	27	29	34.37931	17.74074	32.58621	11.74384	8.19943	21.82266	200	0	0	0	0	0	0	0	0	NA	NA	NA	NA	NA
ST140501crossori0002-sort_reduceddata_V1_cell96_spiketimes.csv	Contrast50_Orientation135	Contrast50_Orientation225	Contrast50_Orientation135+Contrast50_Orientation225	30	230	18.2724804332637	0.2883	0.265	0.265	0.602608362102033	0.651059907834101	0.324858757062147	0.151096671904944	0.0885024624796106	0.0904991322590242	0.669901733356421	single	0.669901733356421	0.9797911	0.9590894	23	32	25	30.91304	21.875	35.4	18.62846	14.24194	11.5	200	0	0	0	0	0	0	0	0	NA	NA	NA	NA	NA
ST140501crossori0002-sort_reduceddata_V1_cell97_spiketimes.csv	Contrast50_Orientation180	Contrast50_Orientation270	Contrast50_Orientation180+Contrast50_Orientation270	30	230	33.1657479117272	0.2264	0.4093	0.2264	0.624142857142857	0.66527791891068	0.392812777284827	0.163825344851158	0.187050626954137	0.000440649287458954	0.648683378907246	single	0.648683378907246	0.02942014	0.1034459	29	27	29	17.24138	28.03704	27.75862	10.76108	18.65242	10.90394	200	0	0	0	0	0	0	0	0	NA	NA	NA	NA	NA
ST140501crossori0002-sort_reduceddata_V1_cell99_spiketimes.csv	Contrast50_Orientation135	Contrast50_Orientation225	Contrast50_Orientation135+Contrast50_Orientation225	30	230	17.9561735007743	0.4959	0.311	0.311	1.80808080808081	0.759856630824373	1.16052971576227	0.239830292654823	0.0887758191463564	0.00127771516148031	0.670116173037341	single	0.670116173037341	0.9661387	0.9297803	23	32	25	9	4.5	10.32	16.27273	3.419355	11.97667	200	0	0	0	0	0	0	0	0	NA	NA	NA	NA	NA
ST140516crossori0001-sort_reduceddata_V1_cell11_spiketimes.csv	Contrast50_Orientation90	Contrast50_Orientation180	Contrast50_Orientation90+Contrast50_Orientation180	30	230	27.2574531290377	0.9313	0.9912	0.9313	0.894736842105263	0.982192322912544	1.06666666666667	0.221740943747532	0.234253961644874	0.000203909158772623	0.543801185448822	single	0.543801185448822	0.05984556	0.1597359	20	20	16	5.75	13.3	12.5	5.144737	13.06316	13.33333	200	0	0	0	0	0	0	0	0	NA	NA	NA	NA	NA
ST140516crossori0001-sort_reduceddata_V1_cell14_spiketimes.csv	Contrast50_Orientation45	Contrast50_Orientation135	Contrast50_Orientation45+Contrast50_Orientation135	30	230	13.5489533288958	0.3148	0.7871	0.3148	0.77319587628866	1.42294264339152	0.214793741109531	6.21198673010816e-11	2.16430775304149e-15	0.999999999690677	2.47200613537314e-10	outside	0.999999999690677	0.02372798	0.03165855	18	16	20	16.16667	25.0625	38.85	12.5	35.6625	8.344737	200	0	0	0	0	0	0	0	0	NA	NA	NA	NA	NA
ST140516crossori0001-sort_reduceddata_V1_cell15_spiketimes.csv	Contrast50_Orientation45	Contrast50_Orientation135	Contrast50_Orientation45+Contrast50_Orientation135	30	230	17.373304664634	0.4006	0.1374	0.1374	0.432767011013404	1.0402576489533	0.777439466434682	0.0473669734080786	0.369938135438764	0.000118519831928621	0.582576371321229	single	0.582576371321229	0.8555912	0.8083275	18	16	20	38.27778	25.875	36.3	16.56536	26.91667	28.22105	200	0	0	0	0	0	0	0	0	NA	NA	NA	NA	NA
ST140516crossori0001-sort_reduceddata_V1_cell24_spiketimes.csv	Contrast50_Orientation45	Contrast50_Orientation135	Contrast50_Orientation45+Contrast50_Orientation135	30	230	3.7552724830196	0.386	0.8173	0.386	1.42724458204334	0.825499231950845	0.767083454492585	0.149977312287607	0.0680653459548736	0.174776459799494	0.607180881958026	single	0.607180881958026	0.03231223	0.05247834	18	16	20	9.5	13.5625	18.1	13.55882	11.19583	13.88421	200	0	0	0	0	0	0	0	0	NA	NA	NA	NA	NA
ST140516crossori0001-sort_reduceddata_V1_cell24_spiketimes.csv	Contrast50_Orientation90	Contrast50_Orientation180	Contrast50_Orientation90+Contrast50_Orientation180	30	230	4.29996662635615	0.8318	0.4984	0.4984	0.619065145380935	0.419781337401475	0.308148148148148	6.97476176723343e-06	8.20375512263128e-07	0.999967471149147	2.47337135731587e-05	outside	0.999967471149147	0.9713086	0.9387639	20	20	16	14.3	10.35	22.5	8.852632	4.344737	6.933333	200	0	0	0	0	0	0	0	0	NA	NA	NA	NA	NA
ST140516crossori0001-sort_reduceddata_V1_cell25_spiketimes.csv	Contrast50_Orientation90	Contrast50_Orientation180	Contrast50_Orientation90+Contrast50_Orientation180	30	230	6.85807690017842	0.6882	0.247	0.247	0.705263157894737	0.741302408563782	0.754181818181818	0.172038835800376	0.105154607001993	0.002317121934786	0.720489435262845	single	0.720489435262845	0.03957983	0.09464667	20	20	16	10	14.75	17.1875	7.052632	10.93421	12.9625	200	0	0	0	0	0	0	0	0	NA	NA	NA	NA	NA
ST140516crossori0001-sort_reduceddata_V1_cell33_spiketimes.csv	Contrast50_Orientation45	Contrast50_Orientation135	Contrast50_Orientation45+Contrast50_Orientation135	30	230	5.22729788466095	0.3967	0.6825	0.3967	1.68885448916409	0.616260162601626	0.445260034358894	0.152264652463511	0.0997570724627508	0.112775801453207	0.635202473620531	single	0.635202473620531	0.02923146	0.04548761	18	16	20	8.444444	12.8125	16.85	14.26144	7.895833	7.502632	200	0	0	0	0	0	0	0	0	NA	NA	NA	NA	NA
ST140516crossori0001-sort_reduceddata_V1_cell4_spiketimes.csv	Contrast50_Orientation90	Contrast50_Orientation180	Contrast50_Orientation90+Contrast50_Orientation180	30	230	6.01441515022257	0.8462	0.7039	0.7039	1.13312693498452	0.678604796013703	1.21371158392435	0.419985650744862	0.129654823004928	6.19054676171326e-05	0.450297620782592	single	0.450297620782592	0.2027043	0.1652492	20	20	16	5.1	8.45	8.8125	5.778947	5.734211	10.69583	200	0	0	0	0	0	0	0	0	NA	NA	NA	NA	NA
ST140516crossori0001-sort_reduceddata_V1_cell41_spiketimes.csv	Contrast50_Orientation45	Contrast50_Orientation135	Contrast50_Orientation45+Contrast50_Orientation135	30	230	43.8979055407636	0.3361	0.6286	0.3361	0.97410638896707	0.544684252597922	0.500237079184448	0.161763221399233	0.127331814477636	0.065586241230383	0.645318722892747	single	0.645318722892747	0.02475424	0.05965112	18	16	20	11.61111	26.0625	27.75	11.31046	14.19583	13.88158	200	0	0	0	0	0	0	0	0	NA	NA	NA	NA	NA
ST140516crossori0001-sort_reduceddata_V1_cell43_spiketimes.csv	Contrast50_Orientation90	Contrast50_Orientation180	Contrast50_Orientation90+Contrast50_Orientation180	30	230	5.05588156409442	0.6671	0.4327	0.4327	0.680382775119617	0.360192935168109	0.570330652368186	0.203580025888179	0.0755668069040197	0.0813650351007191	0.639488132107082	single	0.639488132107082	0.04325582	0.05423888	20	20	16	13.75	18.55	23.3125	9.355263	6.681579	13.29583	200	0	0	0	0	0	0	0	0	NA	NA	NA	NA	NA
ST140516crossori0001-sort_reduceddata_V1_cell44_spiketimes.csv	Contrast50_Orientation45	Contrast50_Orientation135	Contrast50_Orientation45+Contrast50_Orientation135	30	230	5.79483463997155	0.7843	0.749	0.749	0.86096256684492	1.32558139534884	1.72253449156873	0.483696614063167	0.16562730463203	6.05703714179387e-05	0.350615510933386	mixture	0.483696614063167	0.7257253	0.768504	18	16	20	5.5	2.6875	5.15	4.735294	3.5625	8.871053	200	0	0	0	0	0	0	0	0	NA	NA	NA	NA	NA
ST140516crossori0001-sort_reduceddata_V1_cell48_spiketimes.csv	Contrast50_Orientation45	Contrast50_Orientation135	Contrast50_Orientation45+Contrast50_Orientation135	30	230	3.22404518764769	0.137	0.2105	0.137	0.661654135338346	0.538757655293088	0.587056085291689	0.135541059524081	0.110402777649417	0.0480996012946982	0.705956561531803	single	0.705956561531803	0.9691951	0.9496095	18	16	20	29.55556	23.8125	35.05	19.55556	12.82917	20.57632	200	0	0	0	0	0	0	0	0	NA	NA	NA	NA	NA
ST140516crossori0001-sort_reduceddata_V1_cell49_spiketimes.csv	Contrast50_Orientation45	Contrast50_Orientation135	Contrast50_Orientation45+Contrast50_Orientation135	30	230	5.74541249932099	0.1438	0.2482	0.1438	0.737716262975779	0.621828908554572	1.17033492822966	0.143476982762528	0.26048600322243	0.000134145676958134	0.595902868338084	single	0.595902868338084	0.2318052	0.2140232	18	16	20	9.444444	14.125	13.75	6.96732	8.783333	16.09211	200	0	0	0	0	0	0	0	0	NA	NA	NA	NA	NA
ST140516crossori0001-sort_reduceddata_V1_cell49_spiketimes.csv	Contrast50_Orientation90	Contrast50_Orientation180	Contrast50_Orientation90+Contrast50_Orientation180	30	230	3.45548460469826	0.6762	0.5089	0.5089	0.696037847427558	0.916329284750337	1.77939393939394	0.223829247187479	0.196547270055333	0.000522349413237367	0.579101133343951	single	0.579101133343951	0.7348069	0.7947747	20	20	16	13.35	9.75	13.75	9.292105	8.934211	24.46667	200	0	0	0	0	0	0	0	0	NA	NA	NA	NA	NA
ST140516crossori0001-sort_reduceddata_V1_cell52_spiketimes.csv	Contrast50_Orientation45	Contrast50_Orientation135	Contrast50_Orientation45+Contrast50_Orientation135	30	230	9.08573004489838	0.6348	0.8222	0.6348	0.802543720190779	0.48969696969697	0.980058842759072	0.162360802460547	0.555868388343181	0.0385612654510859	0.243209543745187	intermediate	0.555868388343181	0.3805641	0.3530486	18	16	20	20.55556	13.75	16.1	16.49673	6.733333	15.77895	200	0	0	0	0	0	0	0	0	NA	NA	NA	NA	NA
ST140516crossori0001-sort_reduceddata_V1_cell52_spiketimes.csv	Contrast50_Orientation90	Contrast50_Orientation180	Contrast50_Orientation90+Contrast50_Orientation180	30	230	8.81796913538593	0.6003	0.1855	0.1855	0.800302190883908	0.66618601297765	1.35225464190981	0.300365952104387	0.0922691139650678	0.00200320402160248	0.605361729908943	single	0.605361729908943	0.9263028	0.901438	20	20	16	20.9	14.6	23.5625	16.72632	9.726316	31.8625	200	0	0	0	0	0	0	0	0	NA	NA	NA	NA	NA
ST140516crossori0001-sort_reduceddata_V1_cell55_spiketimes.csv	Contrast50_Orientation45	Contrast50_Orientation135	Contrast50_Orientation45+Contrast50_Orientation135	30	230	11.0748767082629	0.3623	0.1859	0.1859	1	0.375757575757576	0.574898785425101	0.207596714892055	0.211673822226358	4.1709545239458e-05	0.580687753336348	single	0.580687753336348	0.04469967	0.2151582	18	16	20	0.05555556	1.375	1.3	0.05555556	0.5166667	0.7473684	200	0	0	0	0	0	0	0	0	NA	NA	NA	NA	NA
ST140516crossori0001-sort_reduceddata_V1_cell56_spiketimes.csv	Contrast50_Orientation45	Contrast50_Orientation135	Contrast50_Orientation45+Contrast50_Orientation135	30	230	5.19638783239466	0.2745	0.7882	0.2745	0.785054379604725	0.729044834307992	0.650501800352409	0.127337585793214	0.0262502583872729	0.410724776634056	0.435687379185458	single	0.435687379185458	0.9648194	0.957864	18	16	20	27.94444	21.375	34.35	21.93791	15.58333	22.34474	200	0	0	0	0	0	0	0	0	NA	NA	NA	NA	NA
ST140516crossori0001-sort_reduceddata_V1_cell61_spiketimes.csv	Contrast50_Orientation45	Contrast50_Orientation135	Contrast50_Orientation45+Contrast50_Orientation135	30	230	30.7043245684892	0.9307	0.6796	0.6796	0.806924958167074	1.17971014492754	0.338035811177428	0.137011055949106	0.284177769872968	0.000862340591152208	0.577948833586774	single	0.577948833586774	0.9786356	0.8613735	18	16	20	25.38889	12.9375	24.25	20.48693	15.2625	8.197368	200	0	0	0	0	0	0	0	0	NA	NA	NA	NA	NA
ST140516crossori0001-sort_reduceddata_V1_cell61_spiketimes.csv	Contrast50_Orientation90	Contrast50_Orientation180	Contrast50_Orientation90+Contrast50_Orientation180	30	230	14.5011217589162	0.6693	0.8396	0.6693	1.17925247902365	0.679337231968811	0.932885906040268	0.0282903208536617	0.0065298515818618	0.882546491077572	0.0826333364869046	outside	0.882546491077572	0.04362912	0.03857085	20	20	16	13.8	21.6	27.9375	16.27368	14.67368	26.0625	200	0	0	0	0	0	0	0	0	NA	NA	NA	NA	NA
ST140516crossori0001-sort_reduceddata_V1_cell63_spiketimes.csv	Contrast50_Orientation45	Contrast50_Orientation135	Contrast50_Orientation45+Contrast50_Orientation135	30	230	65.7930515257465	0.6759	0.77	0.6759	1.13903743315508	1.21682974559687	0.747605411276785	0.0114707955680187	0.926691979664657	8.94242681505229e-05	0.0617478004991734	intermediate	0.926691979664657	0.03254211	0.272864	18	16	20	12.83333	31.9375	26.65	14.61765	38.8625	19.92368	200	0	0	0	0	0	0	0	0	NA	NA	NA	NA	NA
ST140516crossori0001-sort_reduceddata_V1_cell70_spiketimes.csv	Contrast50_Orientation45	Contrast50_Orientation135	Contrast50_Orientation45+Contrast50_Orientation135	30	230	5.2502362514186	0.3231	0.8122	0.3231	1.34977578475336	0.705812574139976	0.911743146166251	0.0527208983183141	0.215855284079316	0.000252466209299013	0.731171351393071	single	0.731171351393071	0.1637812	0.1690986	18	16	20	12.38889	17.5625	17.95	16.72222	12.39583	16.36579	200	0	0	0	0	0	0	0	0	NA	NA	NA	NA	NA
ST140516crossori0001-sort_reduceddata_V1_cell73_spiketimes.csv	Contrast50_Orientation90	Contrast50_Orientation180	Contrast50_Orientation90+Contrast50_Orientation180	30	230	3.0485891337669	0.3382	0.2622	0.2622	1.88798920377868	0.839730906212901	1.15047619047619	0.176593429534212	0.0775590513848699	0.0645715324818667	0.681275986599051	single	0.681275986599051	0.04467634	0.04700501	20	20	16	9.75	13.3	17.5	18.40789	11.16842	20.13333	200	0	0	0	0	0	0	0	0	NA	NA	NA	NA	NA
ST140516crossori0001-sort_reduceddata_V1_cell76_spiketimes.csv	Contrast50_Orientation90	Contrast50_Orientation180	Contrast50_Orientation90+Contrast50_Orientation180	30	230	3.45520607010237	0.5457	0.2306	0.2306	0.923976608187135	0.842105263157895	1.57979797979798	0.220963859617462	0.0794646708113547	0.0324098516205211	0.667161617950663	single	0.667161617950663	0.06167577	0.06593307	20	20	16	0.9	2.2	4.125	0.8315789	1.852632	6.516667	200	0	0	0	0	0	0	0	0	NA	NA	NA	NA	NA
ST140516crossori0001-sort_reduceddata_V1_cell78_spiketimes.csv	Contrast50_Orientation90	Contrast50_Orientation180	Contrast50_Orientation90+Contrast50_Orientation180	30	230	3.12644101195573	0.5328	0.421	0.421	0.922196796338673	0.786114221724524	0.850814332247557	0.000800770521271673	0.000159971101244143	0.996168157031318	0.00287110134616636	outside	0.996168157031318	0.9614947	0.9244875	20	20	16	28.75	23.5	38.375	26.51316	18.47368	32.65	200	0	0	0	0	0	0	0	0	NA	NA	NA	NA	NA
ST140516crossori0001-sort_reduceddata_V1_cell80_spiketimes.csv	Contrast50_Orientation90	Contrast50_Orientation180	Contrast50_Orientation90+Contrast50_Orientation180	30	230	11.1845070249863	0.1046	0.4881	0.1046	0.842105263157895	1.05128205128205	1.65538461538462	0.290409434778158	0.0263037824202233	0.386835569232137	0.296451213569482	outside	0.386835569232137	0.9080658	0.9498841	20	20	16	5	1.95	8.125	4.210526	2.05	13.45	200	0	0	0	0	0	0	0	0	NA	NA	NA	NA	NA
ST140516crossori0001-sort_reduceddata_V1_cell81_spiketimes.csv	Contrast50_Orientation45	Contrast50_Orientation135	Contrast50_Orientation45+Contrast50_Orientation135	30	230	5.39821075962009	0.9444	0.1658	0.1658	0.943661971830986	0.734099616858238	0.680562793121417	0.179137118545571	0.072882869211373	0.137852807963713	0.610127204279343	single	0.610127204279343	0.9724281	0.9496806	18	16	20	15.77778	10.875	20.2	14.88889	7.983333	13.74737	200	0	0	0	0	0	0	0	0	NA	NA	NA	NA	NA
ST140516crossori0001-sort_reduceddata_V1_cell83_spiketimes.csv	Contrast50_Orientation90	Contrast50_Orientation180	Contrast50_Orientation90+Contrast50_Orientation180	30	230	4.95593792776763	0.344	0.2026	0.2026	1.88220551378446	0.977577078791654	1.64035874439462	0.00183400393713572	0.0003466805994015	0.992561291593994	0.00525802386946856	outside	0.992561291593994	0.04576626	0.03517756	20	20	16	5.25	8.45	13.9375	9.881579	8.260526	22.8625	200	0	0	0	0	0	0	0	0	NA	NA	NA	NA	NA
ST140516crossori0001-sort_reduceddata_V1_cell85_spiketimes.csv	Contrast50_Orientation45	Contrast50_Orientation135	Contrast50_Orientation45+Contrast50_Orientation135	30	230	5.91546340314533	0.1254	0.4321	0.1254	1.24235294117647	0.837540453074434	0.852693864839614	0.145108013420114	0.0976280458537198	0.105943302450176	0.65132063827599	single	0.65132063827599	0.0279568	0.03783342	18	16	20	8.333333	12.875	16.9	10.35294	10.78333	14.41053	200	0	0	0	0	0	0	0	0	NA	NA	NA	NA	NA
ST140516crossori0001-sort_reduceddata_V1_cell9_spiketimes.csv	Contrast50_Orientation45	Contrast50_Orientation135	Contrast50_Orientation45+Contrast50_Orientation135	30	230	4.1709957875902	0.7311	0.2238	0.2238	0.931888544891641	1.15395189003436	1.23494096457875	0.165124077513645	0.0377132830796173	0.118295613283695	0.678867026123042	single	0.678867026123042	0.9504448	0.9517382	18	16	20	9.5	6.0625	13.15	8.852941	6.995833	16.23947	200	0	0	0	0	0	0	0	0	NA	NA	NA	NA	NA
ST140519crossori0001-sort_reduceddata_V1_cell100_spiketimes.csv	Contrast50_Orientation225	Contrast50_Orientation315	Contrast50_Orientation225+Contrast50_Orientation315	30	230	11.9828212214433	0.6976	0.233	0.233	1.44285714285714	1.70890410958904	1.7289156626506	0.447696447192615	0.106022582886282	0.00197463536487626	0.444306334556227	mixture	0.447696447192615	0.5069852	0.1163154	11	9	9	2.545455	8.111111	9.222222	3.672727	13.86111	15.94444	200	0	0	0	0	0	0	0	0	NA	NA	NA	NA	NA
ST140519crossori0001-sort_reduceddata_V1_cell12_spiketimes.csv	Contrast50_Orientation180	Contrast50_Orientation270	Contrast50_Orientation180+Contrast50_Orientation270	30	230	10.0140677587908	0.5648	0.2946	0.2946	1.72427983539095	0.9625	0.446969696969697	0.22741771579435	0.215346798666933	0.00464213824977445	0.552593347288943	single	0.552593347288943	0.4413745	0.865135	7	9	7	11.57143	4.444444	12.57143	19.95238	4.277778	5.619048	200	0	0	0	0	0	0	0	0	NA	NA	NA	NA	NA
ST140519crossori0001-sort_reduceddata_V1_cell15_spiketimes.csv	Contrast50_Orientation180	Contrast50_Orientation270	Contrast50_Orientation180+Contrast50_Orientation270	30	230	51.6246903891695	0.522	0.3945	0.3945	0.871056241426612	0.905172413793104	0.537688442211055	0.100056887987104	0.641459962042428	0.0190201894123369	0.239462960558131	intermediate	0.641459962042428	0.5539876	0.7520026	7	9	7	34.71429	9.666667	28.42857	30.2381	8.75	15.28571	200	0	0	0	0	0	0	0	0	NA	NA	NA	NA	NA
ST140519crossori0001-sort_reduceddata_V1_cell16_spiketimes.csv	Contrast50_Orientation225	Contrast50_Orientation315	Contrast50_Orientation225+Contrast50_Orientation315	30	230	15.5722060753807	0.679	0.1929	0.1929	0.679384615384615	0.581632653061225	0.661290322580645	0.215480433164902	0.184535135019034	0.00811823780537123	0.591866194010693	single	0.591866194010693	0.4961298	0.9012353	11	9	9	29.54545	16.33333	31	20.07273	9.5	20.5	200	0	0	0	0	0	0	0	0	NA	NA	NA	NA	NA
ST140519crossori0001-sort_reduceddata_V1_cell19_spiketimes.csv	Contrast50_Orientation225	Contrast50_Orientation315	Contrast50_Orientation225+Contrast50_Orientation315	30	230	12.2167194861764	0.3202	0.1828	0.1828	1.36078431372549	0.394578313253012	1.17458100558659	0.233643538243178	0.169313108380808	0.00394986728170259	0.593093486094311	single	0.593093486094311	0.5067666	0.1094389	11	9	9	9.272727	18.44444	19.88889	12.61818	7.277778	23.36111	200	0	0	0	0	0	0	0	0	NA	NA	NA	NA	NA
ST140519crossori0001-sort_reduceddata_V1_cell27_spiketimes.csv	Contrast50_Orientation180	Contrast50_Orientation270	Contrast50_Orientation180+Contrast50_Orientation270	30	230	10.7094571713195	0.622	0.3621	0.3621	1.54814814814815	1.12956204379562	0.503205128205128	0.214095219784188	0.257999452244	0.000989753891916801	0.526915574079895	single	0.526915574079895	0.4600812	0.1716683	7	9	7	6.428571	15.22222	14.85714	9.952381	17.19444	7.47619	200	0	0	0	0	0	0	0	0	NA	NA	NA	NA	NA
ST140519crossori0001-sort_reduceddata_V1_cell42_spiketimes.csv	Contrast50_Orientation225	Contrast50_Orientation315	Contrast50_Orientation225+Contrast50_Orientation315	30	230	25.5013788009788	0.2557	0.2397	0.2397	0.991111111111111	0.665441176470588	0.610406091370558	0.209062215244316	0.174208577426688	0.0519264501910123	0.564802757137984	single	0.564802757137984	0.5256183	0.9148544	11	9	9	20.45455	7.555556	21.88889	20.27273	5.027778	13.36111	200	0	0	0	0	0	0	0	0	NA	NA	NA	NA	NA
ST140519crossori0001-sort_reduceddata_V1_cell43_spiketimes.csv	Contrast50_Orientation180	Contrast50_Orientation270	Contrast50_Orientation180+Contrast50_Orientation270	30	230	9.38551684743765	0.4465	0.5032	0.4465	1.33333333333333	0.6875	1.03636363636364	0.241968245158628	0.126355715561756	0.162386712671072	0.469289326608543	single	0.469289326608543	0.5764483	0.9165534	7	9	7	4.857143	0.8888889	7.857143	6.47619	0.6111111	8.142857	200	0	0	0	0	0	0	0	0	NA	NA	NA	NA	NA
ST140519crossori0001-sort_reduceddata_V1_cell44_spiketimes.csv	Contrast50_Orientation180	Contrast50_Orientation270	Contrast50_Orientation180+Contrast50_Orientation270	30	230	6.35997052741038	0.551	0.2334	0.2334	1.125	1.84415584415584	1.05847953216374	0.242770133045239	0.223256178400742	0.000525914910664632	0.533447773643354	single	0.533447773643354	0.4826775	0.817777	7	9	7	16	8.555556	16.28571	18	15.77778	17.2381	200	0	0	0	0	0	0	0	0	NA	NA	NA	NA	NA
ST140519crossori0001-sort_reduceddata_V1_cell44_spiketimes.csv	Contrast50_Orientation225	Contrast50_Orientation315	Contrast50_Orientation225+Contrast50_Orientation315	30	230	18.3062140487522	0.3467	0.3648	0.3467	0.972602739726027	0.560402684563758	0.519230769230769	0.000603580898992804	0.000188701751167304	0.997580441011313	0.00162727633852647	outside	0.997580441011313	0.5020401	0.02903402	11	9	9	6.636364	16.55556	26	6.454545	9.277778	13.5	200	0	0	0	0	0	0	0	0	NA	NA	NA	NA	NA
ST140519crossori0001-sort_reduceddata_V1_cell46_spiketimes.csv	Contrast50_Orientation225	Contrast50_Orientation315	Contrast50_Orientation225+Contrast50_Orientation315	30	230	17.3470920178236	0.5015	0.3344	0.3344	0.687861271676301	0.536931818181818	0.922566371681416	0.0478021173934206	0.0177788984842808	0.805436948744126	0.128982035378173	outside	0.805436948744126	0.483692	0.07033147	11	9	9	15.72727	29.33333	37.66667	10.81818	15.75	34.75	200	0	0	0	0	0	0	0	0	NA	NA	NA	NA	NA
ST140519crossori0001-sort_reduceddata_V1_cell50_spiketimes.csv	Contrast50_Orientation225	Contrast50_Orientation315	Contrast50_Orientation225+Contrast50_Orientation315	30	230	8.3801676215259	0.7023	0.8334	0.7023	0.811111111111111	0.410714285714286	0.681818181818182	0.0677079107591454	0.0307685040614891	0.717638392535385	0.183885192643981	outside	0.717638392535385	0.4888143	0.06113715	11	9	9	18	28	36.66667	14.6	11.5	25	200	0	0	0	0	0	0	0	0	NA	NA	NA	NA	NA
ST140519crossori0001-sort_reduceddata_V1_cell52_spiketimes.csv	Contrast50_Orientation180	Contrast50_Orientation270	Contrast50_Orientation180+Contrast50_Orientation270	30	230	11.3320374444085	0.5644	0.2765	0.2765	0.647940074906367	0.6875	2.17777777777778	0.338336997164626	0.129938087947111	0.00778079368007634	0.523944121208186	single	0.523944121208186	0.4752497	0.8988722	7	9	7	12.71429	4.888889	15	8.238095	3.361111	32.66667	200	0	0	0	0	0	0	0	0	NA	NA	NA	NA	NA
ST140519crossori0001-sort_reduceddata_V1_cell52_spiketimes.csv	Contrast50_Orientation225	Contrast50_Orientation315	Contrast50_Orientation225+Contrast50_Orientation315	30	230	4.35549572329008	0.7289	0.432	0.432	0.9	0.714285714285714	1.73722627737226	0.314205001337114	0.112910745448274	0.00447012941848553	0.568414123796127	single	0.568414123796127	0.5183555	0.9004591	11	9	9	12	7	15.22222	10.8	5	26.44444	200	0	0	0	0	0	0	0	0	NA	NA	NA	NA	NA
ST140519crossori0001-sort_reduceddata_V1_cell6_spiketimes.csv	Contrast50_Orientation180	Contrast50_Orientation270	Contrast50_Orientation180+Contrast50_Orientation270	30	230	30.3179380853872	0.5096	0.8572	0.5096	0.45083932853717	0.706730769230769	0.362484157160963	0.195319708308199	0.306745060951255	0.0311523630982533	0.466782867642292	single	0.466782867642292	0.4434477	0.8497018	7	9	7	39.71429	17.33333	37.57143	17.90476	12.25	13.61905	200	0	0	0	0	0	0	0	0	NA	NA	NA	NA	NA
ST140519crossori0001-sort_reduceddata_V1_cell60_spiketimes.csv	Contrast50_Orientation225	Contrast50_Orientation315	Contrast50_Orientation225+Contrast50_Orientation315	30	230	12.852624402775	0.2836	0.8389	0.2836	0.502666666666667	0.683257918552036	0.445564516129032	0.2191267907593	0.15853881391859	0.0249871540874168	0.597347241234694	single	0.597347241234694	0.5249922	0.08462621	11	9	9	13.63636	24.55556	27.55556	6.854545	16.77778	12.27778	200	0	0	0	0	0	0	0	0	NA	NA	NA	NA	NA
ST140519crossori0001-sort_reduceddata_V1_cell63_spiketimes.csv	Contrast50_Orientation225	Contrast50_Orientation315	Contrast50_Orientation225+Contrast50_Orientation315	30	230	11.6167625221745	0.4729	0.8621	0.4729	0.62962962962963	0.883802816901408	0.481115107913669	0.219100391083667	0.142186097295843	0.0417799800797266	0.596933531540764	single	0.596933531540764	0.5188401	0.9289912	11	9	9	27	15.77778	30.88889	17	13.94444	14.86111	200	0	0	0	0	0	0	0	0	NA	NA	NA	NA	NA
ST140519crossori0001-sort_reduceddata_V1_cell65_spiketimes.csv	Contrast50_Orientation180	Contrast50_Orientation270	Contrast50_Orientation180+Contrast50_Orientation270	30	230	4.3527218973792	0.3659	0.1898	0.1898	1	1.234375	1.19298245614035	0.301506310670976	0.151393582079274	0.00110157847365129	0.545998528776098	single	0.545998528776098	0.4889706	0.1549982	7	9	7	0.1428571	1.777778	2.714286	0.1428571	2.194444	3.238095	200	0	0	0	0	0	0	0	0	NA	NA	NA	NA	NA
ST140519crossori0001-sort_reduceddata_V1_cell66_spiketimes.csv	Contrast50_Orientation225	Contrast50_Orientation315	Contrast50_Orientation225+Contrast50_Orientation315	30	230	23.400583136599	0.6187	0.2243	0.2243	0.716666666666667	0.4	1.08823529411765	0.200044994685643	0.24441086302412	0.00268399795577178	0.552860144334465	single	0.552860144334465	0.4946807	0.159264	11	9	9	2.181818	10	9.444444	1.563636	4	10.27778	200	0	0	0	0	0	0	0	0	NA	NA	NA	NA	NA
ST140519crossori0001-sort_reduceddata_V1_cell68_spiketimes.csv	Contrast50_Orientation225	Contrast50_Orientation315	Contrast50_Orientation225+Contrast50_Orientation315	30	230	8.85414995159999	0.2867	0.3544	0.2867	2.2048	0.95	0.706896551724138	0.00888972332067883	0.00577860494218495	0.961281268806317	0.0240504029308188	outside	0.961281268806317	0.4599866	0.02525283	11	9	9	11.36364	20	29	25.05455	19	20.5	200	0	0	0	0	0	0	0	0	NA	NA	NA	NA	NA
ST140519crossori0001-sort_reduceddata_V1_cell70_spiketimes.csv	Contrast50_Orientation225	Contrast50_Orientation315	Contrast50_Orientation225+Contrast50_Orientation315	30	230	9.11865973297344	0.82	0.8748	0.82	0.610526315789474	0.926470588235294	0.403846153846154	0.218314966274618	0.175662092218221	0.00391450315661057	0.60210843835055	single	0.60210843835055	0.5153652	0.1060515	11	9	9	5.181818	11.33333	13	3.163636	10.5	5.25	200	0	0	0	0	0	0	0	0	NA	NA	NA	NA	NA
ST140519crossori0001-sort_reduceddata_V1_cell71_spiketimes.csv	Contrast50_Orientation225	Contrast50_Orientation315	Contrast50_Orientation225+Contrast50_Orientation315	30	230	26.3175138631569	0.1272	0.1891	0.1272	0.79291553133515	0.793706293706294	0.339350180505415	0.169066792599178	0.364129525029301	0.00292473562873155	0.463878946742789	single	0.463878946742789	0.5112478	0.8187243	11	9	9	33.36364	15.88889	30.77778	26.45455	12.61111	10.44444	200	0	0	0	0	0	0	0	0	NA	NA	NA	NA	NA
ST140519crossori0001-sort_reduceddata_V1_cell73_spiketimes.csv	Contrast50_Orientation225	Contrast50_Orientation315	Contrast50_Orientation225+Contrast50_Orientation315	30	230	6.33882892864978	0.2646	0.3359	0.2646	0.63125	0.724719101123595	0.817891373801917	0.22290301132518	0.138522532948742	0.0229455211756268	0.615628934550451	single	0.615628934550451	0.5227399	0.07688375	11	9	9	20.36364	29.66667	34.77778	12.85455	21.5	28.44444	200	0	0	0	0	0	0	0	0	NA	NA	NA	NA	NA
ST140519crossori0001-sort_reduceddata_V1_cell76_spiketimes.csv	Contrast50_Orientation225	Contrast50_Orientation315	Contrast50_Orientation225+Contrast50_Orientation315	30	230	9.33373964315786	0.5639	0.188	0.188	0.964583333333333	0.472972972972973	0.513819095477387	0.141824432660958	0.0898804410786443	0.383808370213971	0.384486756046427	single	0.384486756046427	0.4604016	0.04862554	11	9	9	8.727273	16.44444	22.11111	8.418182	7.777778	11.36111	200	0	0	0	0	0	0	0	0	NA	NA	NA	NA	NA
ST140519crossori0001-sort_reduceddata_V1_cell77_spiketimes.csv	Contrast50_Orientation180	Contrast50_Orientation270	Contrast50_Orientation180+Contrast50_Orientation270	30	230	7.14942875566143	0.5431	0.4172	0.4172	1.61946902654867	1.35	1.13759689922481	0.0397515005948878	0.0267852680251472	0.838410182577491	0.0950530488024741	outside	0.838410182577491	0.5433427	0.9672968	7	9	7	16.14286	8.333333	24.57143	26.14286	11.25	27.95238	200	0	0	0	0	0	0	0	0	NA	NA	NA	NA	NA
ST140519crossori0001-sort_reduceddata_V1_cell79_spiketimes.csv	Contrast50_Orientation225	Contrast50_Orientation315	Contrast50_Orientation225+Contrast50_Orientation315	30	230	15.2134048396898	0.2559	0.3365	0.2559	0.533333333333333	0.737960339943343	0.285123966942149	0.209770093279905	0.210628723446413	0.00646836337150078	0.573132819902181	single	0.573132819902181	0.4933581	0.1093193	11	9	9	24	39.22222	40.33333	12.8	28.94444	11.5	200	0	0	0	0	0	0	0	0	NA	NA	NA	NA	NA
ST140519crossori0001-sort_reduceddata_V1_cell81_spiketimes.csv	Contrast50_Orientation225	Contrast50_Orientation315	Contrast50_Orientation225+Contrast50_Orientation315	30	230	12.1919904014503	0.5286	0.35	0.35	0.656953642384106	1.16704545454545	0.26953125	0.134793400612783	0.477256709943901	0.0008301947537851	0.387119694689531	intermediate	0.477256709943901	0.4932747	0.3091911	11	9	9	13.72727	24.44444	21.33333	9.018182	28.52778	5.75	200	0	0	0	0	0	0	0	0	NA	NA	NA	NA	NA
ST140519crossori0001-sort_reduceddata_V1_cell85_spiketimes.csv	Contrast50_Orientation180	Contrast50_Orientation270	Contrast50_Orientation180+Contrast50_Orientation270	30	230	5.38043742972982	0.5088	0.3443	0.3443	0.425641025641026	0.264830508474576	1.03114186851211	0.263572339874534	0.168021121266886	0.00583228775391005	0.56257425110467	single	0.56257425110467	0.4627871	0.8866419	7	9	7	37.14286	26.22222	41.28571	15.80952	6.944444	42.57143	200	0	0	0	0	0	0	0	0	NA	NA	NA	NA	NA
ST140523crossori0001-sort_reduceddata_V1_cell1_spiketimes.csv	Contrast50_Orientation90	Contrast50_Orientation180	Contrast50_Orientation90+Contrast50_Orientation180	30	230	10.6009826676672	0.4622	0.8223	0.4622	0.563191153238547	1.45900709219858	0.72113475177305	0.00730192276942647	0.00502051520547578	0.960543788093678	0.0271337739314195	outside	0.960543788093678	0.9705044	0.9694521	19	16	16	22.21053	14.6875	29.375	12.50877	21.42917	21.18333	200	0	0	0	0	0	0	0	0	NA	NA	NA	NA	NA
ST140523crossori0001-sort_reduceddata_V1_cell10_spiketimes.csv	Contrast50_Orientation135	Contrast50_Orientation225	Contrast50_Orientation135+Contrast50_Orientation225	30	230	8.18650988442932	0.8169	0.1976	0.1976	0.729365079365079	0.883091787439613	0.377955555555556	0.095871109992484	0.061042205026568	0.443918489143787	0.399168195837161	outside	0.443918489143787	0.02725404	0.04195332	17	13	19	18.52941	26.53846	32.89474	13.51471	23.4359	12.43275	200	0	0	0	0	0	0	0	0	NA	NA	NA	NA	NA
ST140523crossori0001-sort_reduceddata_V1_cell10_spiketimes.csv	Contrast50_Orientation90	Contrast50_Orientation180	Contrast50_Orientation90+Contrast50_Orientation180	30	230	30.444435670531	0.178	0.8165	0.178	0.692278066628153	1.19004975124378	0.487140115163148	0.189653189819824	0.116175505517432	0.0318677554598875	0.662303549202856	single	0.662303549202856	0.9665982	0.9349627	19	16	16	30.36842	16.75	32.5625	21.02339	19.93333	15.8625	200	0	0	0	0	0	0	0	0	NA	NA	NA	NA	NA
ST140523crossori0001-sort_reduceddata_V1_cell14_spiketimes.csv	Contrast50_Orientation90	Contrast50_Orientation180	Contrast50_Orientation90+Contrast50_Orientation180	30	230	73.2438789500657	0.7724	0.1179	0.1179	1.37611111111111	1.62460658082976	0.533333333333333	0.161513893139052	0.193294398605189	0.0652248771827213	0.579966831073037	single	0.579966831073037	0.0302435	0.07786527	19	16	16	10.52632	29.125	29	14.48538	47.31667	15.46667	200	0	0	0	0	0	0	0	0	NA	NA	NA	NA	NA
ST140523crossori0001-sort_reduceddata_V1_cell19_spiketimes.csv	Contrast50_Orientation90	Contrast50_Orientation180	Contrast50_Orientation90+Contrast50_Orientation180	30	230	7.61049222587451	0.3156	0.8402	0.3156	0.52122854561879	0.734099616858238	1.83250688705234	0.191610217063303	0.036016509655188	0.189835068420393	0.582538204861116	single	0.582538204861116	0.06466503	0.04078247	19	16	16	6.473684	10.875	15.125	3.374269	7.983333	27.71667	200	0	0	0	0	0	0	0	0	NA	NA	NA	NA	NA
ST140523crossori0001-sort_reduceddata_V1_cell22_spiketimes.csv	Contrast50_Orientation135	Contrast50_Orientation225	Contrast50_Orientation135+Contrast50_Orientation225	30	230	9.8202079188507	0.4403	0.1991	0.1991	1.00486526946108	0.98163082437276	0.400516795865633	1.32786399809068e-06	6.89425923381973e-09	0.999993488287926	5.17695381639324e-06	outside	0.999993488287926	0.02566125	0.003377663	17	13	19	19.64706	28.61538	40.73684	19.74265	28.08974	16.31579	200	0	0	0	0	0	0	0	0	NA	NA	NA	NA	NA
ST140523crossori0001-sort_reduceddata_V1_cell26_spiketimes.csv	Contrast50_Orientation135	Contrast50_Orientation225	Contrast50_Orientation135+Contrast50_Orientation225	30	230	5.71172145373883	0.6834	0.1745	0.1745	0.988520408163265	0.575657894736842	0.779072779072779	0.110599027198089	0.045882229026246	0.41389505642816	0.429623687347505	single	0.429623687347505	0.9727152	0.960094	17	13	19	17.29412	11.69231	22.57895	17.09559	6.730769	17.59064	200	0	0	0	0	0	0	0	0	NA	NA	NA	NA	NA
ST140523crossori0001-sort_reduceddata_V1_cell31_spiketimes.csv	Contrast50_Orientation90	Contrast50_Orientation180	Contrast50_Orientation90+Contrast50_Orientation180	30	230	10.4215409008821	0.3406	0.4243	0.3406	0.532855436081243	0.421223470661673	0.573675213675214	0.154232048895304	0.216947823093863	0.000162490635621135	0.628657637375211	single	0.628657637375211	0.9344849	0.8401349	19	16	16	24.47368	16.6875	24.375	13.04094	7.029167	13.98333	200	0	0	0	0	0	0	0	0	NA	NA	NA	NA	NA
ST140523crossori0001-sort_reduceddata_V1_cell33_spiketimes.csv	Contrast50_Orientation90	Contrast50_Orientation180	Contrast50_Orientation90+Contrast50_Orientation180	30	230	37.9964186365022	0.4307	0.7983	0.4307	0.559954382535028	1.33333333333333	0.220423892100193	0.0048913381078363	0.00203682696583055	0.975651075171905	0.0174207597544282	outside	0.975651075171905	0.9725932	0.9783736	19	16	16	35.89474	19.5	43.25	20.09942	26	9.533333	200	0	0	0	0	0	0	0	0	NA	NA	NA	NA	NA
ST140523crossori0001-sort_reduceddata_V1_cell34_spiketimes.csv	Contrast50_Orientation135	Contrast50_Orientation225	Contrast50_Orientation135+Contrast50_Orientation225	30	230	55.8629256933133	0.831	0.1367	0.1367	0.503852739726027	0.305835010060362	0.446502057613169	0.142093486666727	0.261706774132684	0.0272037046950861	0.568996034505502	single	0.568996034505502	0.02209917	0.1039303	17	13	19	17.17647	38.23077	36.94737	8.654412	11.69231	16.49708	200	0	0	0	0	0	0	0	0	NA	NA	NA	NA	NA
ST140523crossori0001-sort_reduceddata_V1_cell37_spiketimes.csv	Contrast50_Orientation135	Contrast50_Orientation225	Contrast50_Orientation135+Contrast50_Orientation225	30	230	24.44307249696	0.1659	0.529	0.1659	1.03653381642512	0.681145431145431	0.571253071253071	0.172660011496238	0.119936904409689	0.0354643836245204	0.671938700469553	single	0.671938700469553	0.02511491	0.05548728	17	13	19	24.35294	39.84615	42.84211	25.24265	27.14103	24.47368	200	0	0	0	0	0	0	0	0	NA	NA	NA	NA	NA
ST140523crossori0001-sort_reduceddata_V1_cell40_spiketimes.csv	Contrast50_Orientation135	Contrast50_Orientation225	Contrast50_Orientation135+Contrast50_Orientation225	30	230	10.74024269794	0.834	0.5591	0.5591	1.24855769230769	1.14935064935065	0.500694444444444	0.197706287559834	0.142429489969976	0.00142959741792506	0.658434625052265	single	0.658434625052265	0.02788259	0.09442177	17	13	19	15.29412	23.69231	25.26316	19.09559	27.23077	12.64912	200	0	0	0	0	0	0	0	0	NA	NA	NA	NA	NA
ST140523crossori0001-sort_reduceddata_V1_cell45_spiketimes.csv	Contrast50_Orientation135	Contrast50_Orientation225	Contrast50_Orientation135+Contrast50_Orientation225	30	230	4.53231551890126	0.2839	0.3248	0.2839	1.24407894736842	0.421428571428571	0.437878787878788	0.00425199821019947	0.000836469731631816	0.977407680106929	0.0175038519512395	outside	0.977407680106929	0.02722782	0.04673091	17	13	19	11.17647	16.15385	23.15789	13.90441	6.807692	10.14035	200	0	0	0	0	0	0	0	0	NA	NA	NA	NA	NA
ST140523crossori0001-sort_reduceddata_V1_cell47_spiketimes.csv	Contrast50_Orientation135	Contrast50_Orientation225	Contrast50_Orientation135+Contrast50_Orientation225	30	230	20.4974059054248	0.4651	0.2247	0.2247	1.28591954022989	1.7247191011236	0.873015873015873	0.00381258545509159	0.000897748105803824	0.980846315795804	0.0144433506433007	outside	0.980846315795804	0.9749179	0.9737652	17	13	19	15.35294	6.846154	21	19.74265	11.80769	18.33333	200	0	0	0	0	0	0	0	0	NA	NA	NA	NA	NA
ST140523crossori0001-sort_reduceddata_V1_cell47_spiketimes.csv	Contrast50_Orientation90	Contrast50_Orientation180	Contrast50_Orientation90+Contrast50_Orientation180	30	230	4.67010519555123	0.8746	0.8686	0.8686	1.09100050276521	1.44918032786885	0.800788954635109	2.80324804129385e-09	1.12518056585807e-12	0.999999987335754	9.85987286480371e-09	outside	0.999999987335754	0.9676557	0.950864	19	16	16	11.63158	7.625	21.125	12.69006	11.05	16.91667	200	0	0	0	0	0	0	0	0	NA	NA	NA	NA	NA
ST140523crossori0001-sort_reduceddata_V1_cell5_spiketimes.csv	Contrast50_Orientation135	Contrast50_Orientation225	Contrast50_Orientation135+Contrast50_Orientation225	30	230	4.23227401570338	0.3861	0.699	0.3861	0.527890173410405	0.5	0.44361170592434	0.0644512661809426	0.389886970376708	0.00253388544621327	0.543127877996136	single	0.543127877996136	0.9017521	0.7229535	17	13	19	50.88235	42	49.15789	26.86029	21	21.80702	200	0	0	0	0	0	0	0	0	NA	NA	NA	NA	NA
ST140523crossori0001-sort_reduceddata_V1_cell5_spiketimes.csv	Contrast50_Orientation90	Contrast50_Orientation180	Contrast50_Orientation90+Contrast50_Orientation180	30	230	17.3074400596932	0.4287	0.189	0.189	0.603584229390681	0.471006359895249	0.257891012031139	0.183132354483749	0.135320396194364	0.00796965846422073	0.673577590857666	single	0.673577590857666	0.03354084	0.07034357	19	16	16	40.78947	55.6875	58.875	24.61988	26.22917	15.18333	200	0	0	0	0	0	0	0	0	NA	NA	NA	NA	NA
ST140523crossori0001-sort_reduceddata_V1_cell59_spiketimes.csv	Contrast50_Orientation90	Contrast50_Orientation180	Contrast50_Orientation90+Contrast50_Orientation180	30	230	9.99639285120653	0.1772	0.3859	0.1772	0.310162379127896	0.553279424977538	0.225353706847765	0.177890934616384	0.104375424119849	0.0379565318395897	0.679777109424177	single	0.679777109424177	0.9621163	0.9471885	19	16	16	32.05263	23.1875	36.8125	9.94152	12.82917	8.295833	200	0	0	0	0	0	0	0	0	NA	NA	NA	NA	NA
ST140523crossori0001-sort_reduceddata_V1_cell61_spiketimes.csv	Contrast50_Orientation135	Contrast50_Orientation225	Contrast50_Orientation135+Contrast50_Orientation225	30	230	28.7155322944403	0.2331	0.5347	0.2331	0.536538461538462	0.421395955642531	0.350914205344585	0.172257546164611	0.135000495514436	0.0431497572352805	0.649592201085672	single	0.649592201085672	0.02593122	0.06590496	17	13	19	22.94118	39.30769	41.57895	12.30882	16.5641	14.59064	200	0	0	0	0	0	0	0	0	NA	NA	NA	NA	NA
ST140523crossori0001-sort_reduceddata_V1_cell63_spiketimes.csv	Contrast50_Orientation135	Contrast50_Orientation225	Contrast50_Orientation135+Contrast50_Orientation225	30	230	3.7844298628124	0.8111	0.7633	0.7633	0.430263157894737	0.95565749235474	0.922317188983856	0.00065198647471009	0.00220715958925316	0.994720584214649	0.00242026972138803	outside	0.994720584214649	0.9556596	0.9681347	17	13	19	22.35294	16.76923	30.78947	9.617647	16.02564	28.39766	200	0	0	0	0	0	0	0	0	NA	NA	NA	NA	NA
ST140523crossori0001-sort_reduceddata_V1_cell65_spiketimes.csv	Contrast50_Orientation135	Contrast50_Orientation225	Contrast50_Orientation135+Contrast50_Orientation225	30	230	29.015565222671	0.2497	0.5727	0.2497	0.444136291600634	0.857142857142857	0.587654320987654	0.0037364778643227	0.00184218793839354	0.979734936572426	0.0146863976248573	outside	0.979734936572426	0.9731861	0.9798292	17	13	19	37.11765	21	45	16.48529	18	26.44444	200	0	0	0	0	0	0	0	0	NA	NA	NA	NA	NA
ST140523crossori0001-sort_reduceddata_V1_cell67_spiketimes.csv	Contrast50_Orientation90	Contrast50_Orientation180	Contrast50_Orientation90+Contrast50_Orientation180	30	230	17.123885791412	0.3243	0.1196	0.1196	0.974142345110087	0.387347931873479	0.827004219409283	0.173924439920718	0.0798381096229439	0.124157570234941	0.622079880221397	single	0.622079880221397	0.03454993	0.0476968	19	16	16	22.84211	34.25	39.5	22.25146	13.26667	32.66667	200	0	0	0	0	0	0	0	0	NA	NA	NA	NA	NA
ST140523crossori0001-sort_reduceddata_V1_cell68_spiketimes.csv	Contrast50_Orientation135	Contrast50_Orientation225	Contrast50_Orientation135+Contrast50_Orientation225	30	230	16.3780713625836	0.1899	0.7345	0.1899	1.23127530364372	0.93125	0.413013013013013	0.140201298968836	0.0924646151225926	0.207528612104875	0.559805473803696	single	0.559805473803696	0.02571796	0.04285854	17	13	19	14.52941	24.61538	29.21053	17.88971	22.92308	12.06433	200	0	0	0	0	0	0	0	0	NA	NA	NA	NA	NA
ST140523crossori0001-sort_reduceddata_V1_cell68_spiketimes.csv	Contrast50_Orientation90	Contrast50_Orientation180	Contrast50_Orientation90+Contrast50_Orientation180	30	230	7.59117417850385	0.3583	0.6243	0.3583	0.466532797858099	0.486546700942588	0.596070175438597	0.186270499395516	0.0578098994435542	0.117232079518795	0.638687521642135	single	0.638687521642135	0.03194619	0.05628765	19	16	16	17.47368	24.3125	29.6875	8.152047	11.82917	17.69583	200	0	0	0	0	0	0	0	0	NA	NA	NA	NA	NA
ST140523crossori0001-sort_reduceddata_V1_cell71_spiketimes.csv	Contrast50_Orientation135	Contrast50_Orientation225	Contrast50_Orientation135+Contrast50_Orientation225	30	230	35.053680661412	0.3932	0.7471	0.3932	0.412337662337662	0.502016129032258	0.49727463312369	0.0455420205282169	0.0288405272494809	0.748250960294028	0.177366491928275	outside	0.748250960294028	0.9748623	0.9706182	17	13	19	36.23529	19.07692	41.84211	14.94118	9.576923	20.80702	200	0	0	0	0	0	0	0	0	NA	NA	NA	NA	NA
ST140523crossori0001-sort_reduceddata_V1_cell77_spiketimes.csv	Contrast50_Orientation135	Contrast50_Orientation225	Contrast50_Orientation135+Contrast50_Orientation225	30	230	19.1064325263233	0.1212	0.2064	0.1212	0.34375	1.41831357048748	1.06451612903226	0.19210613724875	0.227734693969257	0.000355442025041812	0.57980372675695	single	0.57980372675695	0.9535246	0.8615685	17	13	19	32	19.46154	31	11	27.60256	33	200	0	0	0	0	0	0	0	0	NA	NA	NA	NA	NA
ST140523crossori0001-sort_reduceddata_V1_cell78_spiketimes.csv	Contrast50_Orientation135	Contrast50_Orientation225	Contrast50_Orientation135+Contrast50_Orientation225	30	230	6.94141774127997	0.3347	0.4878	0.3347	1.375	0.833333333333333	1.11877394636015	0.231825297859289	0.228076591964442	3.26512630931347e-05	0.540065458913175	single	0.540065458913175	0.7761495	0.7533637	17	13	19	1.705882	0.2307692	1.526316	2.345588	0.1923077	1.707602	200	0	0	0	0	0	0	0	0	NA	NA	NA	NA	NA
ST140523crossori0001-sort_reduceddata_V1_cell79_spiketimes.csv	Contrast50_Orientation135	Contrast50_Orientation225	Contrast50_Orientation135+Contrast50_Orientation225	30	230	12.5678895048419	0.648	0.7091	0.648	0.616740088105727	0.846411804158283	1.10430207366141	0.164279742598922	0.216995132746187	0.000249045930804679	0.618476078724086	single	0.618476078724086	0.04587675	0.1465106	17	13	19	26.70588	38.23077	37.78947	16.47059	32.35897	41.73099	200	0	0	0	0	0	0	0	0	NA	NA	NA	NA	NA
ST140523crossori0001-sort_reduceddata_V1_cell79_spiketimes.csv	Contrast50_Orientation90	Contrast50_Orientation180	Contrast50_Orientation90+Contrast50_Orientation180	30	230	8.2019381684219	0.3306	0.7687	0.3306	0.652828652828653	0.657048092868988	0.353961556493202	0.160243541117376	0.0652921308972077	0.196473195710827	0.577991132274589	single	0.577991132274589	0.03191102	0.05492866	19	16	16	28.73684	37.6875	44.4375	18.76023	24.7625	15.72917	200	0	0	0	0	0	0	0	0	NA	NA	NA	NA	NA
ST140523crossori0001-sort_reduceddata_V1_cell8_spiketimes.csv	Contrast50_Orientation90	Contrast50_Orientation180	Contrast50_Orientation90+Contrast50_Orientation180	30	230	7.40734892568359	0.3339	0.7957	0.3339	0.520113068058274	0.695661375661376	0.874442538593482	0.000218850672891381	0.000219102236193074	0.998708165573475	0.000853881517440376	outside	0.998708165573475	0.9720995	0.9436307	19	16	16	26.89474	19.6875	36.4375	13.9883	13.69583	31.8625	200	0	0	0	0	0	0	0	0	NA	NA	NA	NA	NA
ST140523crossori0001-sort_reduceddata_V1_cell82_spiketimes.csv	Contrast50_Orientation135	Contrast50_Orientation225	Contrast50_Orientation135+Contrast50_Orientation225	30	230	6.1337834919533	0.8938	0.6147	0.6147	0.832	0.75	1.71738128169663	0.28694294111389	0.142028768406852	0.000145440863579656	0.570882849615679	single	0.570882849615679	0.1988597	0.1420076	17	13	19	7.352941	12	12.68421	6.117647	9	21.78363	200	0	0	0	0	0	0	0	0	NA	NA	NA	NA	NA
ST140523crossori0001-sort_reduceddata_V1_cell89_spiketimes.csv	Contrast50_Orientation135	Contrast50_Orientation225	Contrast50_Orientation135+Contrast50_Orientation225	30	230	4.67304799694253	0.415	0.1986	0.1986	1.1428125	0.498324958123953	0.898467432950192	0.181472469685827	0.0990519250464428	0.072901962705817	0.646573642561913	single	0.646573642561913	0.03232607	0.05254495	17	13	19	23.52941	30.61538	36.63158	26.88971	15.25641	32.91228	200	0	0	0	0	0	0	0	0	NA	NA	NA	NA	NA
ST140523crossori0001-sort_reduceddata_V1_cell9_spiketimes.csv	Contrast50_Orientation135	Contrast50_Orientation225	Contrast50_Orientation135+Contrast50_Orientation225	30	230	3.2197187186828	0.4528	0.3915	0.3915	1.01994680851064	1.39035087719298	1.00561167227834	0.167292594709902	0.135398943143147	0.000622642228730637	0.69668581991822	single	0.69668581991822	0.07565814	0.09900485	17	13	19	5.529412	8.769231	10.42105	5.639706	12.19231	10.47953	200	0	0	0	0	0	0	0	0	NA	NA	NA	NA	NA
ST140523crossori0001-sort_reduceddata_V1_cell96_spiketimes.csv	Contrast50_Orientation135	Contrast50_Orientation225	Contrast50_Orientation135+Contrast50_Orientation225	30	230	18.156210153651	0.4017	0.1558	0.1558	0.883661048689139	0.469455511288181	0.582335329341317	0.173395815576734	0.0911203577091564	0.0593578644119277	0.676125962302182	single	0.676125962302182	0.9716398	0.9501491	17	13	19	31.41176	19.30769	35.15789	27.75735	9.064103	20.47368	200	0	0	0	0	0	0	0	0	NA	NA	NA	NA	NA
ST140603crossori0001-sort_reduceddata_V1_cell1_spiketimes.csv	Contrast50_Orientation0	Contrast50_Orientation90	Contrast50_Orientation0+Contrast50_Orientation90	30	230	3.88398550137374	0.1314	0.5231	0.1314	0.738080495356037	0.58162855996791	0.537511870845204	0.131568001357092	0.0701838090593045	0.0391196857718174	0.759128503811786	single	0.759128503811786	0.02986259	0.06242058	18	19	19	10.55556	14.57895	18.47368	7.79085	8.479532	9.929825	200	0	0	0	0	0	0	0	0	NA	NA	NA	NA	NA
ST140603crossori0001-sort_reduceddata_V1_cell1_spiketimes.csv	Contrast50_Orientation45	Contrast50_Orientation135	Contrast50_Orientation45+Contrast50_Orientation135	30	230	12.396733728063	0.4785	0.7383	0.4785	0.578409090909091	0.775434596751211	1.4	7.0030324720608e-12	3.23207309305502e-15	0.99999999996394	2.90535926269239e-11	outside	0.99999999996394	0.02302638	0.01458408	21	23	21	8.380952	13.86957	24	4.847619	10.75494	33.6	200	0	0	0	0	0	0	0	0	NA	NA	NA	NA	NA
ST140603crossori0001-sort_reduceddata_V1_cell13_spiketimes.csv	Contrast50_Orientation45	Contrast50_Orientation135	Contrast50_Orientation45+Contrast50_Orientation135	30	230	3.62499795752995	0.2538	0.1476	0.1476	0.751479289940828	0.962442962442963	0.844247787610619	0.0181531458516807	0.00275479823681783	0.895749700122808	0.0833423557886931	outside	0.895749700122808	0.02556149	0.006194788	21	23	21	8.047619	11.26087	16.14286	6.047619	10.83794	13.62857	200	0	0	0	0	0	0	0	0	NA	NA	NA	NA	NA
ST140603crossori0001-sort_reduceddata_V1_cell14_spiketimes.csv	Contrast50_Orientation45	Contrast50_Orientation135	Contrast50_Orientation45+Contrast50_Orientation135	30	230	31.9458056237634	0.1061	0.8535	0.1061	0.763139931740614	0.561811890531614	0.902020202020202	0.164879922933135	0.0906926207478374	0.0579349066669283	0.6864925496521	single	0.6864925496521	0.02445744	0.04268485	21	23	21	13.95238	25.13043	28.28571	10.64762	14.11858	25.51429	200	0	0	0	0	0	0	0	0	NA	NA	NA	NA	NA
ST140603crossori0001-sort_reduceddata_V1_cell15_spiketimes.csv	Contrast50_Orientation45	Contrast50_Orientation135	Contrast50_Orientation45+Contrast50_Orientation135	30	230	10.1508631665605	0.5088	0.7379	0.5088	0.524137931034483	0.577347242921013	0.5	0.134917444303204	0.109059834700964	0.00194285616156047	0.754079864834271	single	0.754079864834271	0.9650097	0.9237655	21	23	21	19.33333	13.26087	21.52381	10.13333	7.656126	10.7619	200	0	0	0	0	0	0	0	0	NA	NA	NA	NA	NA
ST140603crossori0001-sort_reduceddata_V1_cell19_spiketimes.csv	Contrast50_Orientation0	Contrast50_Orientation90	Contrast50_Orientation0+Contrast50_Orientation90	30	230	21.4115075673575	0.6691	0.1576	0.1576	1.03361344537815	0.942097026604069	1.04162470627727	0.173075387312178	0.101608647757227	0.0151395920529906	0.710176372877605	single	0.710176372877605	0.9632666	0.946099	18	19	19	15.16667	7.473684	17.42105	15.67647	7.040936	18.1462	200	0	0	0	0	0	0	0	0	NA	NA	NA	NA	NA
ST140603crossori0001-sort_reduceddata_V1_cell21_spiketimes.csv	Contrast50_Orientation45	Contrast50_Orientation135	Contrast50_Orientation45+Contrast50_Orientation135	30	230	4.32705516782322	0.1973	0.1673	0.1673	0.553424657534247	1.02575107296137	1.634375	0.312246637182638	0.0567595214910003	0.0765586005074325	0.554435240818929	single	0.554435240818929	0.06039012	0.04652699	21	23	21	6.952381	10.13043	13.71429	3.847619	10.3913	22.41429	200	0	0	0	0	0	0	0	0	NA	NA	NA	NA	NA
ST140603crossori0001-sort_reduceddata_V1_cell24_spiketimes.csv	Contrast50_Orientation45	Contrast50_Orientation135	Contrast50_Orientation45+Contrast50_Orientation135	30	230	4.08819371885768	0.255	0.3835	0.255	0.714516129032258	0.998399487836108	1.59636363636364	1.00523271197951e-08	3.85185780629115e-11	0.999999974219165	1.56899893923844e-08	outside	0.999999974219165	0.06356741	0.02126553	21	23	21	8.857143	12.34783	20.95238	6.328571	12.32806	33.44762	200	0	0	0	0	0	0	0	0	NA	NA	NA	NA	NA
ST140603crossori0001-sort_reduceddata_V1_cell26_spiketimes.csv	Contrast50_Orientation0	Contrast50_Orientation90	Contrast50_Orientation0+Contrast50_Orientation90	30	230	22.2828347193855	0.2785	0.8068	0.2785	0.903201787043932	0.579377233282287	0.380551428099719	0.162902882172725	0.155623268700408	0.00250465856084903	0.678969190566018	single	0.678969190566018	0.02858124	0.08823278	18	19	19	21.94444	34.36842	35.42105	19.82026	19.91228	13.47953	200	0	0	0	0	0	0	0	0	NA	NA	NA	NA	NA
ST140603crossori0001-sort_reduceddata_V1_cell33_spiketimes.csv	Contrast50_Orientation0	Contrast50_Orientation90	Contrast50_Orientation0+Contrast50_Orientation90	30	230	35.840452714935	0.6632	0.2647	0.2647	1.16754563894523	0.608881132441342	0.34880174291939	0.0637001871806887	0.636210515449251	0.000110572009479993	0.29997872536058	intermediate	0.636210515449251	0.031903	0.2408332	18	19	19	16.11111	30.15789	26.84211	18.81046	18.36257	9.362573	200	0	0	0	0	0	0	0	0	NA	NA	NA	NA	NA
ST140603crossori0001-sort_reduceddata_V1_cell33_spiketimes.csv	Contrast50_Orientation45	Contrast50_Orientation135	Contrast50_Orientation45+Contrast50_Orientation135	30	230	13.8832890119164	0.6608	0.9608	0.6608	1.1078488372093	0.80316631304064	0.388181818181818	1.43549683607938e-11	4.7247499517326e-16	0.999999999927005	5.86397343635399e-11	outside	0.999999999927005	0.02375229	0.002051898	21	23	21	16.38095	24.21739	36.66667	18.14762	19.45059	14.23333	200	0	0	0	0	0	0	0	0	NA	NA	NA	NA	NA
ST140603crossori0001-sort_reduceddata_V1_cell4_spiketimes.csv	Contrast50_Orientation45	Contrast50_Orientation135	Contrast50_Orientation45+Contrast50_Orientation135	30	230	5.89838363323853	0.4724	0.565	0.4724	0.91	0.694094226940942	1.1	0.129909225423872	0.0691912922453581	0.301323212979463	0.499576269351306	single	0.499576269351306	0.03936353	0.02970879	21	23	21	3.333333	5.956522	9	3.033333	4.134387	9.9	200	0	0	0	0	0	0	0	0	NA	NA	NA	NA	NA
ST140603crossori0001-sort_reduceddata_V1_cell41_spiketimes.csv	Contrast50_Orientation45	Contrast50_Orientation135	Contrast50_Orientation45+Contrast50_Orientation135	30	230	45.9558247789514	0.8177	0.6694	0.6694	1.08	0.953053511040382	1.15402843601896	0.171279920075378	0.156907190261794	0.00319735928113108	0.668615530381698	single	0.668615530381698	0.02798682	0.0842031	21	23	21	8.571429	19.86957	20.09524	9.257143	18.93676	23.19048	200	0	0	0	0	0	0	0	0	NA	NA	NA	NA	NA
ST140603crossori0001-sort_reduceddata_V1_cell46_spiketimes.csv	Contrast50_Orientation0	Contrast50_Orientation90	Contrast50_Orientation0+Contrast50_Orientation90	30	230	6.14678191493421	0.5595	0.1017	0.1017	1.13586337760911	0.378584229390681	1.04208126036484	3.27494620416596e-21	6.21633924801922e-34	1	1.28923088367691e-20	outside	1	0.0253948	0.009490518	18	19	19	8.611111	13.05263	28.21053	9.781046	4.94152	29.39766	200	0	0	0	0	0	0	0	0	NA	NA	NA	NA	NA
ST140603crossori0001-sort_reduceddata_V1_cell51_spiketimes.csv	Contrast50_Orientation45	Contrast50_Orientation135	Contrast50_Orientation45+Contrast50_Orientation135	30	230	12.2897198891137	0.5634	0.5214	0.5214	0.802777777777778	1.28424516659811	1.39117647058824	0.0596130762703699	0.197094581684577	8.65532154282356e-05	0.743205788829625	single	0.743205788829625	0.117471	0.144944	21	23	21	5.142857	9.608696	9.714286	4.128571	12.33992	13.51429	200	0	0	0	0	0	0	0	0	NA	NA	NA	NA	NA
ST140603crossori0001-sort_reduceddata_V1_cell52_spiketimes.csv	Contrast50_Orientation0	Contrast50_Orientation90	Contrast50_Orientation0+Contrast50_Orientation90	30	230	4.72240223658552	0.671	0.2837	0.2837	1.03871928518243	0.535645472061657	0.923741435805779	0.00129966596791877	4.50685688193605e-05	0.994622133187164	0.00403313227609794	outside	0.994622133187164	0.9689782	0.9860715	18	19	19	13.16667	9.105263	19.63158	13.67647	4.877193	18.1345	200	0	0	0	0	0	0	0	0	NA	NA	NA	NA	NA
ST140603crossori0001-sort_reduceddata_V1_cell57_spiketimes.csv	Contrast50_Orientation45	Contrast50_Orientation135	Contrast50_Orientation45+Contrast50_Orientation135	30	230	15.6339284267626	0.6806	0.6197	0.6197	0.834883720930233	0.902597402597403	1.15560165975104	0.119509761469669	0.196462126557172	0.000111653342046023	0.683916458631114	single	0.683916458631114	0.108497	0.1482098	21	23	21	6.142857	11.56522	11.47619	5.128571	10.43874	13.2619	200	0	0	0	0	0	0	0	0	NA	NA	NA	NA	NA
ST140603crossori0001-sort_reduceddata_V1_cell66_spiketimes.csv	Contrast50_Orientation0	Contrast50_Orientation90	Contrast50_Orientation0+Contrast50_Orientation90	30	230	4.53507651377232	0.3236	0.5002	0.3236	1.17672972272609	0.699763593380615	0.32708503124151	0.138456006435036	0.0889597461814894	0.0507204158249574	0.721863831558517	single	0.721863831558517	0.03146244	0.04807954	18	19	19	12.61111	17.31579	21.52632	14.83987	12.11696	7.040936	200	0	0	0	0	0	0	0	0	NA	NA	NA	NA	NA
ST140603crossori0001-sort_reduceddata_V1_cell66_spiketimes.csv	Contrast50_Orientation45	Contrast50_Orientation135	Contrast50_Orientation45+Contrast50_Orientation135	30	230	24.0553713545741	0.4938	0.4495	0.4495	0.790909090909091	0.671917191719172	1.19885321100917	0.171197941691139	0.090387207917497	0.0588578120552858	0.679557038336079	single	0.679557038336079	0.02560495	0.04439148	21	23	21	9.428571	17.56522	20.7619	7.457143	11.80237	24.89048	200	0	0	0	0	0	0	0	0	NA	NA	NA	NA	NA
ST140603crossori0001-sort_reduceddata_V1_cell68_spiketimes.csv	Contrast50_Orientation0	Contrast50_Orientation90	Contrast50_Orientation0+Contrast50_Orientation90	30	230	24.7230835617185	0.6209	0.1984	0.1984	0.585379782981154	1.21292422129242	0.546687532603025	0.164271082030445	0.221595846062532	0.000552054605139315	0.613581017301884	single	0.613581017301884	0.9644046	0.8717845	18	19	19	22.88889	12.57895	22.42105	13.39869	15.25731	12.25731	200	0	0	0	0	0	0	0	0	NA	NA	NA	NA	NA
ST140603crossori0001-sort_reduceddata_V1_cell68_spiketimes.csv	Contrast50_Orientation45	Contrast50_Orientation135	Contrast50_Orientation45+Contrast50_Orientation135	30	230	12.8853055476456	0.349	0.8498	0.349	0.708783783783784	0.736999625888515	0.683663366336634	7.3133685671194e-05	3.48754295235858e-06	0.999619874784961	0.000303503986415295	outside	0.999619874784961	0.02127794	0.02859923	21	23	21	14.09524	21.13043	28.85714	9.990476	15.57312	19.72857	200	0	0	0	0	0	0	0	0	NA	NA	NA	NA	NA
ST140603crossori0001-sort_reduceddata_V1_cell72_spiketimes.csv	Contrast50_Orientation0	Contrast50_Orientation90	Contrast50_Orientation0+Contrast50_Orientation90	30	230	24.3039028569743	0.668	0.6825	0.668	0.967345112950123	0.950515463917526	0.719112769485904	0.188488659966515	0.10578198904776	0.022070897839865	0.68365845314586	single	0.68365845314586	0.02376739	0.04752866	18	19	19	14.61111	25.52632	28.21053	14.13399	24.26316	20.28655	200	0	0	0	0	0	0	0	0	NA	NA	NA	NA	NA
ST140603crossori0001-sort_reduceddata_V1_cell72_spiketimes.csv	Contrast50_Orientation45	Contrast50_Orientation135	Contrast50_Orientation45+Contrast50_Orientation135	30	230	3.31772849752993	0.2223	0.564	0.2223	0.795896328293736	0.783389450056117	1.31593959731544	0.0641795112055698	0.0131130440579684	0.675818220451003	0.246889224285459	outside	0.675818220451003	0.9709326	0.9312782	21	23	21	22.04762	17.6087	28.38095	17.54762	13.79447	37.34762	200	0	0	0	0	0	0	0	0	NA	NA	NA	NA	NA
ST140603crossori0001-sort_reduceddata_V1_cell74_spiketimes.csv	Contrast50_Orientation0	Contrast50_Orientation90	Contrast50_Orientation0+Contrast50_Orientation90	30	230	15.8712561332781	0.6181	0.189	0.189	0.827760338474137	0.749516066589237	0.511030155838899	0.121938239402731	0.0682145092207507	0.296139199094636	0.513708052281882	single	0.513708052281882	0.974595	0.9626271	18	19	19	23.94444	15.10526	28.89474	19.82026	11.32164	14.76608	200	0	0	0	0	0	0	0	0	NA	NA	NA	NA	NA
ST140603crossori0001-sort_reduceddata_V1_cell74_spiketimes.csv	Contrast50_Orientation45	Contrast50_Orientation135	Contrast50_Orientation45+Contrast50_Orientation135	30	230	3.29777376013908	0.551	0.1888	0.1888	0.622429906542056	0.878584502745577	1.187	0.255931927068903	0.0595672688643803	0.0315698659765297	0.652930938090187	single	0.652930938090187	0.0461806	0.04811618	21	23	21	15.28571	19.43478	23.80952	9.514286	17.0751	28.2619	200	0	0	0	0	0	0	0	0	NA	NA	NA	NA	NA
ST140603crossori0001-sort_reduceddata_V1_cell78_spiketimes.csv	Contrast50_Orientation0	Contrast50_Orientation90	Contrast50_Orientation0+Contrast50_Orientation90	30	230	28.782514938239	0.6274	0.5605	0.5605	0.978749615029258	1.02287581699346	0.374887082204155	4.97747233477859e-09	1.18773585757464e-11	0.999999975622333	1.93883173183775e-08	outside	0.999999975622333	0.9767884	0.991214	18	19	19	21.22222	10.73684	32.36842	20.77124	10.98246	12.1345	200	0	0	0	0	0	0	0	0	NA	NA	NA	NA	NA
ST140603crossori0001-sort_reduceddata_V1_cell78_spiketimes.csv	Contrast50_Orientation45	Contrast50_Orientation135	Contrast50_Orientation45+Contrast50_Orientation135	30	230	11.9036652923484	0.7404	0.5158	0.5158	0.72860824742268	1.09644835451287	1.51147540983607	0.145911905490337	0.109467843285358	0.00119781477525335	0.743422436449052	single	0.743422436449052	0.8921662	0.9306286	21	23	21	18.47619	12.13043	20.33333	13.4619	13.3004	30.73333	200	0	0	0	0	0	0	0	0	NA	NA	NA	NA	NA
ST140603crossori0001-sort_reduceddata_V1_cell8_spiketimes.csv	Contrast50_Orientation45	Contrast50_Orientation135	Contrast50_Orientation45+Contrast50_Orientation135	30	230	4.43701491731392	0.8663	0.8531	0.8531	0.786363636363636	0.922254216371863	0.684745762711864	0.0164263962954943	0.0119174710998326	0.884750278166301	0.0869058544383722	outside	0.884750278166301	0.02622171	0.03499996	21	23	21	14.66667	19.21739	25.28571	11.53333	17.72332	17.31429	200	0	0	0	0	0	0	0	0	NA	NA	NA	NA	NA
ST140603crossori0001-sort_reduceddata_V1_cell82_spiketimes.csv	Contrast50_Orientation45	Contrast50_Orientation135	Contrast50_Orientation45+Contrast50_Orientation135	30	230	4.29758234179064	0.1916	0.5207	0.1916	0.875	1.60456273764259	1.23877005347594	5.24646338805781e-05	1.12420872931907e-05	0.99972558048366	0.00021071279516635	outside	0.99972558048366	0.02262332	0.0198911	21	23	21	8	11.43478	17.80952	7	18.34783	22.0619	200	0	0	0	0	0	0	0	0	NA	NA	NA	NA	NA
ST140603crossori0001-sort_reduceddata_V1_cell83_spiketimes.csv	Contrast50_Orientation0	Contrast50_Orientation90	Contrast50_Orientation0+Contrast50_Orientation90	30	230	4.20295274623562	0.3839	0.7972	0.3839	0.505811552303971	0.964539007092199	0.680529300567108	0.19708999088545	0.212290039381515	0.000169391925597806	0.590450577807437	single	0.590450577807437	0.851663	0.8036005	18	19	19	55.38889	47	55.68421	28.01634	45.33333	37.89474	200	0	0	0	0	0	0	0	0	NA	NA	NA	NA	NA
ST140605crossori0001-sort_reduceddata_V1_cell12_spiketimes.csv	Contrast50_Orientation0	Contrast50_Orientation90	Contrast50_Orientation0+Contrast50_Orientation90	30	230	4.94327132178878	0.1111	0.5729	0.1111	1.012912482066	0.736572890025575	0.763402216232405	0.108307709747113	0.315439626237204	0.000718153417297593	0.575534510598386	single	0.575534510598386	0.2556607	0.2471988	18	18	22	4.555556	7.666667	7.227273	4.614379	5.647059	5.517316	200	0	0	0	0	0	0	0	0	NA	NA	NA	NA	NA
ST140605crossori0001-sort_reduceddata_V1_cell27_spiketimes.csv	Contrast50_Orientation0	Contrast50_Orientation90	Contrast50_Orientation0+Contrast50_Orientation90	30	230	12.6065052273797	0.1713	0.2893	0.1713	0.552097072012662	0.857829328914664	0.625258799171843	0.190419084747349	0.0845431395330829	0.0231803951767859	0.701857380542782	single	0.701857380542782	0.02628597	0.04953021	18	18	22	12.38889	19.72222	23	6.839869	16.9183	14.38095	200	0	0	0	0	0	0	0	0	NA	NA	NA	NA	NA
ST140605crossori0001-sort_reduceddata_V1_cell33_spiketimes.csv	Contrast50_Orientation0	Contrast50_Orientation90	Contrast50_Orientation0+Contrast50_Orientation90	30	230	15.2941183316285	0.6008	0.5932	0.5932	0.533653309521152	0.554848966613672	0.232950191570881	0.139715010958173	0.307859242233185	0.00011111841188312	0.552314628396759	single	0.552314628396759	0.0501046	0.1822519	18	18	22	29.27778	41.11111	39.54545	15.62418	22.81046	9.212121	200	0	0	0	0	0	0	0	0	NA	NA	NA	NA	NA
ST140605crossori0001-sort_reduceddata_V1_cell38_spiketimes.csv	Contrast50_Orientation0	Contrast50_Orientation90	Contrast50_Orientation0+Contrast50_Orientation90	30	230	3.39702015880859	0.1392	0.7755	0.1392	0.580778790389395	0.862068965517241	0.951093951093951	0.125447157795772	0.207581830993615	0.000124930730416694	0.666846080480196	single	0.666846080480196	0.2261765	0.1959126	18	18	22	3.944444	6.444444	6.727273	2.29085	5.555556	6.398268	200	0	0	0	0	0	0	0	0	NA	NA	NA	NA	NA
ST140605crossori0001-sort_reduceddata_V1_cell43_spiketimes.csv	Contrast50_Orientation0	Contrast50_Orientation90	Contrast50_Orientation0+Contrast50_Orientation90	30	230	44.7149193747412	0.2758	0.1722	0.1722	0.463837994214079	1.10535557506585	0.351253874330797	0.000298421526525662	0.000227404113979494	0.998228881726428	0.00124529263306657	outside	0.998228881726428	0.9781096	0.9676106	18	18	22	30.5	14.88889	38.40909	14.14706	16.45752	13.49134	200	0	0	0	0	0	0	0	0	NA	NA	NA	NA	NA
ST140605crossori0001-sort_reduceddata_V1_cell47_spiketimes.csv	Contrast50_Orientation0	Contrast50_Orientation90	Contrast50_Orientation0+Contrast50_Orientation90	30	230	27.9388283693462	0.4896	0.6145	0.4896	0.665314401622718	0.303042596348884	0.572090969308898	0.0312613886615639	0.0110744031349402	0.826352878818733	0.131311329384763	outside	0.826352878818733	0.02259296	0.0200348	18	18	22	12.88889	24.16667	29.40909	8.575163	7.323529	16.82468	200	0	0	0	0	0	0	0	0	NA	NA	NA	NA	NA
ST140605crossori0001-sort_reduceddata_V1_cell64_spiketimes.csv	Contrast50_Orientation0	Contrast50_Orientation90	Contrast50_Orientation0+Contrast50_Orientation90	30	230	5.13876817479579	0.6707	0.2929	0.2929	0.789425497825589	1.04211229946524	0.564595344864403	0.0589403904742008	0.189194438528164	0.000158503516728392	0.751706667480907	single	0.751706667480907	0.105777	0.1425904	18	18	22	14.27778	19.55556	20.27273	11.27124	20.37908	11.44589	200	0	0	0	0	0	0	0	0	NA	NA	NA	NA	NA
ST140605crossori0001-sort_reduceddata_V1_cell67_spiketimes.csv	Contrast50_Orientation0	Contrast50_Orientation90	Contrast50_Orientation0+Contrast50_Orientation90	30	230	12.2760987397895	0.6202	0.3053	0.3053	0.634400595681311	0.549202858713579	0.38008658008658	0.159446646097865	0.146843652416198	0.000744946149779453	0.692964755336157	single	0.692964755336157	0.9614158	0.9089452	18	18	22	26.33333	17.83333	27.5	16.70588	9.794118	10.45238	200	0	0	0	0	0	0	0	0	NA	NA	NA	NA	NA
ST140605crossori0001-sort_reduceddata_V1_cell7_spiketimes.csv	Contrast50_Orientation0	Contrast50_Orientation90	Contrast50_Orientation0+Contrast50_Orientation90	30	230	24.2131238563059	0.4159	0.587	0.4159	1.23529411764706	1.18604651162791	0.612745098039216	1.09560457629501e-05	4.4938625556061e-07	0.99994344955003	4.51450179514555e-05	outside	0.99994344955003	0.02183318	0.003578492	18	18	22	2	7.166667	12.36364	2.470588	8.5	7.575758	200	0	0	0	0	0	0	0	0	NA	NA	NA	NA	NA
ST140605crossori0001-sort_reduceddata_V1_cell73_spiketimes.csv	Contrast50_Orientation0	Contrast50_Orientation90	Contrast50_Orientation0+Contrast50_Orientation90	30	230	19.5176462473457	0.8467	0.3865	0.3865	0.712418300653595	1.30449826989619	0.766614338042909	0.11255286322938	0.257028443452694	0.000112429912945079	0.630306263404981	single	0.630306263404981	0.9768854	0.8236966	18	18	22	4.5	0.9444444	4.136364	3.205882	1.232026	3.170996	200	0	0	0	0	0	0	0	0	NA	NA	NA	NA	NA
ST140605crossori0001-sort_reduceddata_V1_cell97_spiketimes.csv	Contrast50_Orientation0	Contrast50_Orientation90	Contrast50_Orientation0+Contrast50_Orientation90	30	230	3.76017721094314	0.1504	0.2727	0.1504	1.1759560967244	3.19077901430843	1.33492375339134	0.264098073440384	0.348187006502989	0.00239180509641339	0.385323114960214	single	0.385323114960214	0.3632319	0.3240424	18	18	22	19.05556	24.66667	23.13636	22.4085	78.70588	30.88528	200	0	0	0	0	0	0	0	0	NA	NA	NA	NA	NA
ST140605crossori0001-sort_reduceddata_V1_cell98_spiketimes.csv	Contrast50_Orientation0	Contrast50_Orientation90	Contrast50_Orientation0+Contrast50_Orientation90	30	230	4.16968888472458	0.66	0.2713	0.2713	0.794531897265949	2.59943977591036	0.756033920417482	0.123321302336985	0.03144842316466	0.34390023130789	0.501330043190465	single	0.501330043190465	0.04025042	0.05677953	18	18	22	15.77778	21	26.54545	12.53595	54.58824	20.06926	200	0	0	0	0	0	0	0	0	NA	NA	NA	NA	NA
ST140609crossori0001-sort_reduceddata_V1_cell28_spiketimes.csv	Contrast50_Orientation135	Contrast50_Orientation225	Contrast50_Orientation135+Contrast50_Orientation225	30	230	12.9231912085502	0.4709	0.6909	0.4709	0.415104166666667	0.404098360655738	0.307922912205567	0.0763808120650406	0.0436513934331729	0.654825671457564	0.225142123044223	outside	0.654825671457564	0.9578212	0.9503497	11	11	11	34.90909	22.18182	42.45455	14.49091	8.963636	13.07273	200	0	0	0	0	0	0	0	0	NA	NA	NA	NA	NA
ST140609crossori0001-sort_reduceddata_V1_cell28_spiketimes.csv	Contrast50_Orientation180	Contrast50_Orientation270	Contrast50_Orientation180+Contrast50_Orientation270	30	230	8.87826764618104	0.8297	0.2069	0.2069	0.572641509433962	0.347079037800687	0.803367003367003	0.203176850859192	0.120512215277631	0.0220432194827752	0.654267714380402	single	0.654267714380402	0.04476238	0.06979278	21	10	12	20.19048	29.1	33.75	11.5619	10.1	27.11364	200	0	0	0	0	0	0	0	0	NA	NA	NA	NA	NA
ST140609crossori0001-sort_reduceddata_V1_cell35_spiketimes.csv	Contrast50_Orientation180	Contrast50_Orientation270	Contrast50_Orientation180+Contrast50_Orientation270	30	230	4.80404738322502	0.2894	0.6499	0.2894	0.797122302158273	0.791094465251769	0.855782960495002	0.241310179143578	0.106164469563328	0.0166770890498343	0.63584826224326	single	0.63584826224326	0.05977955	0.07772292	21	10	12	19.85714	26.7	31.83333	15.82857	21.12222	27.24242	200	0	0	0	0	0	0	0	0	NA	NA	NA	NA	NA
ST140609crossori0001-sort_reduceddata_V1_cell35_spiketimes.csv	Contrast50_Orientation90	Contrast50_Orientation180	Contrast50_Orientation90+Contrast50_Orientation180	30	230	10.3096069488821	0.3389	0.2924	0.2924	0.854477611940298	0.797122302158273	0.476825396825397	0.17248205493711	0.292897460699812	0.000169485730060587	0.534450998633017	single	0.534450998633017	0.9452382	0.7807836	9	21	11	29.77778	19.85714	28.63636	25.44444	15.82857	13.65455	200	0	0	0	0	0	0	0	0	NA	NA	NA	NA	NA
ST140609crossori0001-sort_reduceddata_V1_cell36_spiketimes.csv	Contrast50_Orientation135	Contrast50_Orientation225	Contrast50_Orientation135+Contrast50_Orientation225	30	230	3.31107390576406	0.5724	0.5388	0.5388	0.655555555555556	0.637410071942446	0.55531914893617	0.211039485801362	0.104993433484932	0.0528825958049992	0.631084484908707	single	0.631084484908707	0.04543984	0.06638654	11	11	11	8.181818	12.63636	17.09091	5.363636	8.054545	9.490909	200	0	0	0	0	0	0	0	0	NA	NA	NA	NA	NA
ST140609crossori0001-sort_reduceddata_V1_cell39_spiketimes.csv	Contrast50_Orientation135	Contrast50_Orientation225	Contrast50_Orientation135+Contrast50_Orientation225	30	230	6.0637412107939	0.7	0.1313	0.1313	1.13947368421053	0.314814814814815	0.538095238095238	0.000128886063977724	1.12186870569079e-05	0.999472868554334	0.000387026694631259	outside	0.999472868554334	0.03957219	0.02639085	11	11	11	20.72727	29.45455	42	23.61818	9.272727	22.6	200	0	0	0	0	0	0	0	0	NA	NA	NA	NA	NA
ST140609crossori0001-sort_reduceddata_V1_cell43_spiketimes.csv	Contrast50_Orientation180	Contrast50_Orientation270	Contrast50_Orientation180+Contrast50_Orientation270	30	230	6.77617544221693	0.8276	0.6762	0.6762	0.768522483940043	0.624724061810155	0.385964912280702	0.0909592172485451	0.038828749325159	0.568400893628153	0.301811139798143	outside	0.568400893628153	0.9583511	0.9609615	21	10	12	22.2381	15.1	28.5	17.09048	9.433333	11	200	0	0	0	0	0	0	0	0	NA	NA	NA	NA	NA
ST140609crossori0001-sort_reduceddata_V1_cell46_spiketimes.csv	Contrast50_Orientation135	Contrast50_Orientation225	Contrast50_Orientation135+Contrast50_Orientation225	30	230	4.54060112781592	0.1525	0.1438	0.1438	0.571641791044776	0.427	0.952380952380952	0.232266801596389	0.145668632085791	0.002145226655711	0.619919339662109	single	0.619919339662109	0.0629334	0.1022196	11	11	11	12.18182	18.18182	21	6.963636	7.763636	20	200	0	0	0	0	0	0	0	0	NA	NA	NA	NA	NA
ST140609crossori0001-sort_reduceddata_V1_cell47_spiketimes.csv	Contrast50_Orientation135	Contrast50_Orientation225	Contrast50_Orientation135+Contrast50_Orientation225	30	230	6.65027040319815	0.2795	0.6934	0.2795	0.757142857142857	1.02857142857143	0.270250896057348	0.2194365979887	0.126878537197351	0.0121836317382404	0.641501233075708	single	0.641501233075708	0.04750745	0.08095436	11	11	11	14	21.63636	25.36364	10.6	22.25455	6.854545	200	0	0	0	0	0	0	0	0	NA	NA	NA	NA	NA
ST140609crossori0001-sort_reduceddata_V1_cell5_spiketimes.csv	Contrast50_Orientation180	Contrast50_Orientation270	Contrast50_Orientation180+Contrast50_Orientation270	30	230	3.42909944443251	0.6875	0.2593	0.2593	1.058	1.51317296678121	1.12345679012346	0.0536880815296622	0.0293059060794844	0.715947189624365	0.201058822766488	outside	0.715947189624365	0.9571309	0.972861	21	10	12	14.28571	9.7	20.25	15.11429	14.67778	22.75	200	0	0	0	0	0	0	0	0	NA	NA	NA	NA	NA
ST140609crossori0001-sort_reduceddata_V1_cell51_spiketimes.csv	Contrast50_Orientation90	Contrast50_Orientation180	Contrast50_Orientation90+Contrast50_Orientation180	30	230	4.50311600238731	0.3723	0.8416	0.3723	1.31637168141593	1.07751937984496	1.39047619047619	0.231735635821485	0.12042334479358	0.00164493166514182	0.646196087719793	single	0.646196087719793	0.07515471	0.09514625	9	21	11	12.55556	18.42857	21	16.52778	19.85714	29.2	200	0	0	0	0	0	0	0	0	NA	NA	NA	NA	NA
ST140609crossori0001-sort_reduceddata_V1_cell55_spiketimes.csv	Contrast50_Orientation180	Contrast50_Orientation270	Contrast50_Orientation180+Contrast50_Orientation270	30	230	4.17733692948091	0.4902	0.2219	0.2219	1.28909090909091	1.48998178506375	2.08820547482258	1.47233705934133e-05	1.5633556350204e-07	0.999940912818258	4.4207475584604e-05	outside	0.999940912818258	0.04356504	0.01924335	21	10	12	7.857143	12.2	22.41667	10.12857	18.17778	46.81061	200	0	0	0	0	0	0	0	0	NA	NA	NA	NA	NA
ST140609crossori0001-sort_reduceddata_V1_cell59_spiketimes.csv	Contrast50_Orientation135	Contrast50_Orientation225	Contrast50_Orientation135+Contrast50_Orientation225	30	230	4.4504938216864	0.6954	0.2839	0.2839	0.570408163265306	1.21538461538462	0.763090128755365	0.219943381838565	0.1366779581111	0.00497426740465889	0.638404392645677	single	0.638404392645677	0.948968	0.9054673	11	11	11	17.81818	11.81818	21.18182	10.16364	14.36364	16.16364	200	0	0	0	0	0	0	0	0	NA	NA	NA	NA	NA
ST140609crossori0001-sort_reduceddata_V1_cell60_spiketimes.csv	Contrast50_Orientation180	Contrast50_Orientation270	Contrast50_Orientation180+Contrast50_Orientation270	30	230	4.06245848187797	0.2329	0.678	0.2329	0.756756756756757	1.80808080808081	0.8455522971652	0.189288811466214	0.0881743480613649	0.11906751926736	0.603469321205061	single	0.603469321205061	0.04898892	0.05695257	21	10	12	12.33333	17.6	23.25	9.333333	31.82222	19.65909	200	0	0	0	0	0	0	0	0	NA	NA	NA	NA	NA
ST140609crossori0001-sort_reduceddata_V1_cell62_spiketimes.csv	Contrast50_Orientation135	Contrast50_Orientation225	Contrast50_Orientation135+Contrast50_Orientation225	30	230	4.13482445476379	0.2864	0.1485	0.1485	1.1390625	0.486910994764398	0.24029304029304	0.0246513824076026	0.00841703540025734	0.890535672673622	0.0763959095185176	outside	0.890535672673622	0.04294921	0.04593472	11	11	11	11.63636	17.36364	24.81818	13.25455	8.454545	5.963636	200	0	0	0	0	0	0	0	0	NA	NA	NA	NA	NA
ST140609crossori0001-sort_reduceddata_V1_cell63_spiketimes.csv	Contrast50_Orientation180	Contrast50_Orientation270	Contrast50_Orientation180+Contrast50_Orientation270	30	230	3.59065094925611	0.2417	0.1242	0.1242	1.03913043478261	2.89435336976321	0.572481572481572	0.197123225533117	0.140868404004064	0.0282082206692785	0.63380014979354	single	0.63380014979354	0.04220933	0.07665858	21	10	12	3.285714	6.1	9.25	3.414286	17.65556	5.295455	200	0	0	0	0	0	0	0	0	NA	NA	NA	NA	NA
ST140609crossori0001-sort_reduceddata_V1_cell64_spiketimes.csv	Contrast50_Orientation135	Contrast50_Orientation225	Contrast50_Orientation135+Contrast50_Orientation225	30	230	6.86709961153742	0.2668	0.7513	0.2668	0.890052356020942	0.556896551724138	0.65462962962963	0.212189579887402	0.148511559647271	0.00265138221071743	0.63664747825461	single	0.63664747825461	0.9448767	0.8968489	11	11	11	17.36364	10.54545	19.63636	15.45455	5.872727	12.85455	200	0	0	0	0	0	0	0	0	NA	NA	NA	NA	NA
ST140609crossori0001-sort_reduceddata_V1_cell72_spiketimes.csv	Contrast50_Orientation180	Contrast50_Orientation270	Contrast50_Orientation180+Contrast50_Orientation270	30	230	5.9021990520759	0.9723	0.2147	0.2147	0.891764705882353	0.631675874769797	1.22947925860547	0.0380540354210738	0.0194378519088271	0.821254303513101	0.121253809156998	outside	0.821254303513101	0.04337381	0.05791511	21	10	12	12.14286	18.1	25.75	10.82857	11.43333	31.65909	200	0	0	0	0	0	0	0	0	NA	NA	NA	NA	NA
ST140609crossori0001-sort_reduceddata_V1_cell72_spiketimes.csv	Contrast50_Orientation90	Contrast50_Orientation180	Contrast50_Orientation90+Contrast50_Orientation180	30	230	5.63916090505978	0.3593	0.9691	0.3593	0.724085365853659	0.891764705882353	0.675471698113208	0.173599771988527	0.203865283498793	0.000369176181391703	0.622165768331289	single	0.622165768331289	0.9333453	0.8559341	9	21	11	18.22222	12.14286	19.27273	13.19444	10.82857	13.01818	200	0	0	0	0	0	0	0	0	NA	NA	NA	NA	NA
ST140609crossori0001-sort_reduceddata_V1_cell74_spiketimes.csv	Contrast50_Orientation135	Contrast50_Orientation225	Contrast50_Orientation135+Contrast50_Orientation225	30	230	19.9708618247369	0.4714	0.7042	0.4714	0.464437689969605	0.55	0.552336448598131	0.00590734614449173	0.00393299757387041	0.97266769652379	0.0174919597578481	outside	0.97266769652379	0.9624756	0.9708908	11	11	11	29.90909	16	38.90909	13.89091	8.8	21.49091	200	0	0	0	0	0	0	0	0	NA	NA	NA	NA	NA
ST140609crossori0001-sort_reduceddata_V1_cell74_spiketimes.csv	Contrast50_Orientation90	Contrast50_Orientation180	Contrast50_Orientation90+Contrast50_Orientation180	30	230	8.06417949973274	0.8529	0.8273	0.8273	1.09451219512195	0.792957746478873	1.60118694362018	0.24007596583495	0.104940311193196	0.00620934256244794	0.648774380409407	single	0.648774380409407	0.06999656	0.07211034	9	21	11	18.22222	27.04762	30.63636	19.94444	21.44762	49.05455	200	0	0	0	0	0	0	0	0	NA	NA	NA	NA	NA
ST140609crossori0001-sort_reduceddata_V1_cell78_spiketimes.csv	Contrast50_Orientation135	Contrast50_Orientation225	Contrast50_Orientation135+Contrast50_Orientation225	30	230	3.47215676946798	0.7065	0.1306	0.1306	0.976595744680851	0.928957528957529	1.33154761904762	0.172420253367004	0.11079887636594	0.195488053861957	0.521292816405099	single	0.521292816405099	0.04939455	0.05159529	11	11	11	17.09091	23.54545	30.54545	16.69091	21.87273	40.67273	200	0	0	0	0	0	0	0	0	NA	NA	NA	NA	NA
ST140609crossori0001-sort_reduceddata_V1_cell78_spiketimes.csv	Contrast50_Orientation180	Contrast50_Orientation270	Contrast50_Orientation180+Contrast50_Orientation270	30	230	3.78338111792416	0.2894	0.6596	0.2894	0.786111111111111	0.838487972508591	1.37554858934169	0.242856079453364	0.337398042861857	0.00937080775470825	0.410375069930071	single	0.410375069930071	0.6638112	0.6566259	21	10	12	25.71429	19.4	24.16667	20.21429	16.26667	33.24242	200	0	0	0	0	0	0	0	0	NA	NA	NA	NA	NA
ST140609crossori0001-sort_reduceddata_V1_cell78_spiketimes.csv	Contrast50_Orientation90	Contrast50_Orientation180	Contrast50_Orientation90+Contrast50_Orientation180	30	230	3.38929034233104	0.3565	0.2973	0.2973	1.71387283236994	0.786111111111111	0.827700831024931	0.117999301708501	0.0514596034760461	0.462689135469722	0.367851959345731	outside	0.462689135469722	0.04947766	0.06283248	9	21	11	19.22222	25.71429	32.81818	32.94444	20.21429	27.16364	200	0	0	0	0	0	0	0	0	NA	NA	NA	NA	NA
ST140609crossori0001-sort_reduceddata_V1_cell8_spiketimes.csv	Contrast50_Orientation135	Contrast50_Orientation225	Contrast50_Orientation135+Contrast50_Orientation225	30	230	7.0657559592367	0.3949	0.6459	0.3949	0.711111111111111	0.644444444444444	1.45479452054795	0.232698471395878	0.131312820160188	0.00310352546813694	0.632885182975797	single	0.632885182975797	0.9396136	0.9033658	11	11	11	4.909091	1.636364	6.636364	3.490909	1.054545	9.654545	200	0	0	0	0	0	0	0	0	NA	NA	NA	NA	NA
ST140609crossori0001-sort_reduceddata_V1_cell8_spiketimes.csv	Contrast50_Orientation180	Contrast50_Orientation270	Contrast50_Orientation180+Contrast50_Orientation270	30	230	27.7508824046596	0.6393	0.2802	0.2802	1.04230769230769	0.647058823529412	0.778040141676505	0.169130587386796	0.244965504471371	0.00182890067490046	0.584075007466933	single	0.584075007466933	0.05426441	0.1626985	21	10	12	1.238095	6.8	6.416667	1.290476	4.4	4.992424	200	0	0	0	0	0	0	0	0	NA	NA	NA	NA	NA
ST140609crossori0001-sort_reduceddata_V1_cell8_spiketimes.csv	Contrast50_Orientation90	Contrast50_Orientation180	Contrast50_Orientation90+Contrast50_Orientation180	30	230	18.1915003631327	0.2549	0.6335	0.2549	0.529411764705882	1.04230769230769	1.0957264957265	0.00496965287494871	0.00522064065093329	0.975015371432045	0.0147943350420731	outside	0.975015371432045	0.9596538	0.9668191	9	21	11	5.666667	1.238095	10.63636	3	1.290476	11.65455	200	0	0	0	0	0	0	0	0	NA	NA	NA	NA	NA
ST140609crossori0001-sort_reduceddata_V1_cell82_spiketimes.csv	Contrast50_Orientation180	Contrast50_Orientation270	Contrast50_Orientation180+Contrast50_Orientation270	30	230	3.19636456120005	0.1661	0.4755	0.1661	0.8171875	1.04470742932281	0.558102766798419	0.200968799295277	0.167265270038519	0.00069497370130721	0.631070956964897	single	0.631070956964897	0.08069887	0.1433852	21	10	12	12.19048	16.9	19.16667	9.961905	17.65556	10.69697	200	0	0	0	0	0	0	0	0	NA	NA	NA	NA	NA
ST140609crossori0001-sort_reduceddata_V1_cell90_spiketimes.csv	Contrast50_Orientation90	Contrast50_Orientation180	Contrast50_Orientation90+Contrast50_Orientation180	30	230	3.14933418779033	0.3685	0.1905	0.1905	1.34210526315789	0.666042780748663	2.38582677165354	0.218007356757935	0.0748389955400942	0.0493514483320797	0.657802199369891	single	0.657802199369891	0.05901341	0.05957104	9	21	11	12.66667	17.80952	23.09091	17	11.8619	55.09091	200	0	0	0	0	0	0	0	0	NA	NA	NA	NA	NA
ST140609crossori0001-sort_reduceddata_V1_cell95_spiketimes.csv	Contrast50_Orientation135	Contrast50_Orientation225	Contrast50_Orientation135+Contrast50_Orientation225	30	230	7.31952671110783	0.2651	0.7409	0.2651	0.470873786407767	0.844444444444444	0.90990990990991	0.184653667187999	0.175126703108764	0.000881405429792112	0.639338224273445	single	0.639338224273445	0.9330165	0.8795486	11	11	11	18.72727	11.45455	20.18182	8.818182	9.672727	18.36364	200	0	0	0	0	0	0	0	0	NA	NA	NA	NA	NA
ST140609crossori0001-sort_reduceddata_V1_cell96_spiketimes.csv	Contrast50_Orientation180	Contrast50_Orientation270	Contrast50_Orientation180+Contrast50_Orientation270	30	230	8.23678138032882	0.3742	0.1485	0.1485	0.51027397260274	0.705510388437218	0.789050728277248	0.203677817514193	0.139923721568908	0.00711011022708481	0.649288350689814	single	0.649288350689814	0.04534671	0.08773228	21	10	12	6.952381	12.3	15.08333	3.547619	8.677778	11.90152	200	0	0	0	0	0	0	0	0	NA	NA	NA	NA	NA
ST140609crossori0001-sort_reduceddata_V1_cell98_spiketimes.csv	Contrast50_Orientation180	Contrast50_Orientation270	Contrast50_Orientation180+Contrast50_Orientation270	30	230	4.38245989140511	0.7332	0.4636	0.4636	1.45697115384615	1.66416040100251	0.855744255744256	0.00113522324775173	0.000410156370524705	0.994817470619119	0.00363714976260425	outside	0.994817470619119	0.03761368	0.04364223	21	10	12	19.80952	26.6	37.91667	28.8619	44.26667	32.44697	200	0	0	0	0	0	0	0	0	NA	NA	NA	NA	NA
ST140610crossori0001-sort_reduceddata_V1_cell19_spiketimes.csv	Contrast50_Orientation180	Contrast50_Orientation270	Contrast50_Orientation180+Contrast50_Orientation270	30	230	3.91079867250098	0.8942	0.4029	0.4029	1.08312838170192	1.32211668928087	0.539559493047865	0.127118724532443	0.0825375169281955	0.00782315491057593	0.782520603628785	single	0.782520603628785	0.0306609	0.07655711	20	23	22	10.7	14.56522	17.59091	11.58947	19.25692	9.491342	200	0	0	0	0	0	0	0	0	NA	NA	NA	NA	NA
ST140610crossori0001-sort_reduceddata_V1_cell23_spiketimes.csv	Contrast50_Orientation180	Contrast50_Orientation270	Contrast50_Orientation180+Contrast50_Orientation270	30	230	6.08908677609664	0.8893	0.4286	0.4286	0.43410178338408	1.16626154594069	0.928851540616247	0.157160217806089	0.084291058663094	0.0317356639270363	0.726813059603781	single	0.726813059603781	0.9727726	0.9377137	20	23	22	12.1	8.130435	15.45455	5.252632	9.482213	14.35498	200	0	0	0	0	0	0	0	0	NA	NA	NA	NA	NA
ST140610crossori0001-sort_reduceddata_V1_cell38_spiketimes.csv	Contrast50_Orientation180	Contrast50_Orientation270	Contrast50_Orientation180+Contrast50_Orientation270	30	230	6.22796052049115	0.2673	0.7698	0.2673	0.674114237636721	0.637267305259353	0.491551459293395	0.119901001231612	0.117808370671624	0.00168458007311999	0.760606048023645	single	0.760606048023645	0.9828106	0.9201235	20	23	22	28.15	21.86957	31	18.97632	13.93676	15.2381	200	0	0	0	0	0	0	0	0	NA	NA	NA	NA	NA
ST140610crossori0001-sort_reduceddata_V1_cell44_spiketimes.csv	Contrast50_Orientation180	Contrast50_Orientation270	Contrast50_Orientation180+Contrast50_Orientation270	30	230	9.24395046367241	0.1123	0.8362	0.1123	0.693284936479129	1.28493265993266	0.804928989139515	0.000807640999748053	0.000330661235817908	0.996061212566083	0.00280048519835074	outside	0.996061212566083	0.9742129	0.9510106	20	23	22	14.5	9.391304	20.72727	10.05263	12.06719	16.68398	200	0	0	0	0	0	0	0	0	NA	NA	NA	NA	NA
ST140610crossori0001-sort_reduceddata_V1_cell5_spiketimes.csv	Contrast50_Orientation180	Contrast50_Orientation270	Contrast50_Orientation180+Contrast50_Orientation270	30	230	5.93185890039232	0.3286	0.9029	0.3286	0.955396966993756	1.08594346829641	0.65284178187404	0.0988437918142399	0.119820132383504	0.00142462477281557	0.779911451029441	single	0.779911451029441	0.9359414	0.922453	20	23	22	14.75	10.34783	16.90909	14.09211	11.23715	11.03896	200	0	0	0	0	0	0	0	0	NA	NA	NA	NA	NA
ST140610crossori0001-sort_reduceddata_V1_cell52_spiketimes.csv	Contrast50_Orientation180	Contrast50_Orientation270	Contrast50_Orientation180+Contrast50_Orientation270	30	230	11.5019628993957	0.8509	0.5803	0.5803	0.840279890477639	0.785764622973925	0.605626034197463	0.00236593656607177	0.0026829392888436	0.984788638763881	0.0101624853812039	outside	0.984788638763881	0.9776238	0.9723951	20	23	22	17.3	11.21739	23.54545	14.53684	8.814229	14.25974	200	0	0	0	0	0	0	0	0	NA	NA	NA	NA	NA
ST140610crossori0001-sort_reduceddata_V1_cell8_spiketimes.csv	Contrast50_Orientation180	Contrast50_Orientation270	Contrast50_Orientation180+Contrast50_Orientation270	30	230	31.8005819318257	0.164	0.8833	0.164	0.842105263157895	0.8	1.31943212067436	0.164695206012616	0.0684386418328565	0.120475312747814	0.646390839406714	single	0.646390839406714	0.0241818	0.04560436	20	23	22	1	5.434783	7.318182	0.8421053	4.347826	9.655844	200	0	0	0	0	0	0	0	0	NA	NA	NA	NA	NA
ST140610crossori0001-sort_reduceddata_V1_cell90_spiketimes.csv	Contrast50_Orientation180	Contrast50_Orientation270	Contrast50_Orientation180+Contrast50_Orientation270	30	230	4.80948291157986	0.8625	0.6226	0.6226	0.883836810962317	1.06271777003484	1.23308270676692	0.174711658417191	0.106007080207673	0.000747348161308865	0.718533913213827	single	0.718533913213827	0.8728289	0.9148502	20	23	22	16.9	12.47826	19	14.93684	13.26087	23.42857	200	0	0	0	0	0	0	0	0	NA	NA	NA	NA	NA
ST140623crossori0001-sort_reduceddata_V1_cell11_spiketimes.csv	Contrast50_Orientation0	Contrast50_Orientation90	Contrast50_Orientation0+Contrast50_Orientation90	30	230	37.9387166562756	0.1432	0.1842	0.1432	0.581698502839442	0.690526315789474	0.537445374787337	7.07461793301699e-08	8.90522305156692e-10	0.999999569425834	3.58937464432264e-07	outside	0.999999569425834	0.984201	0.992584	27	31	32	22.07407	12.25806	30.21875	12.84046	8.464516	16.24093	200	0	0	0	0	0	0	0	0	NA	NA	NA	NA	NA
ST140623crossori0001-sort_reduceddata_V1_cell14_spiketimes.csv	Contrast50_Orientation0	Contrast50_Orientation90	Contrast50_Orientation0+Contrast50_Orientation90	30	230	49.0206036154016	0.1798	0.7242	0.1798	0.589219674556213	1.01318681318681	0.445708037178786	0.00152535543018071	0.000207796475791695	0.990436197855532	0.00783065023849528	outside	0.990436197855532	0.9849751	0.9854957	27	31	32	30.81481	17.6129	36.875	18.1567	17.84516	16.43548	200	0	0	0	0	0	0	0	0	NA	NA	NA	NA	NA
ST140623crossori0001-sort_reduceddata_V1_cell15_spiketimes.csv	Contrast50_Orientation45	Contrast50_Orientation135	Contrast50_Orientation45+Contrast50_Orientation135	30	230	4.34425649560106	0.2312	0.5719	0.2312	1.03074433656958	1.01541340966641	0.894430051813471	0.000109661148762905	3.56757869219812e-05	0.994780694289404	0.0050739687749111	outside	0.994780694289404	0.969441	0.9757094	25	32	33	12.36	9.15625	17.54545	12.74	9.297379	15.69318	200	0	0	0	0	0	0	0	0	NA	NA	NA	NA	NA
ST140623crossori0001-sort_reduceddata_V1_cell18_spiketimes.csv	Contrast50_Orientation45	Contrast50_Orientation135	Contrast50_Orientation45+Contrast50_Orientation135	30	230	27.0633696967708	0.8613	0.4304	0.4304	0.726708074534161	0.670094379490069	0.666666666666667	1.42485357755503e-09	4.26208810082275e-11	0.999999991089423	7.44310256409392e-09	outside	0.999999991089423	0.01498473	0.003748593	25	32	33	12.88	21.46875	30	9.36	14.38609	20	200	0	0	0	0	0	0	0	0	NA	NA	NA	NA	NA
ST140623crossori0001-sort_reduceddata_V1_cell19_spiketimes.csv	Contrast50_Orientation0	Contrast50_Orientation90	Contrast50_Orientation0+Contrast50_Orientation90	30	230	8.70775222637275	0.9877	0.5855	0.5855	0.829813473100046	0.971042163882259	0.835777126099707	0.0193515322155021	0.0801497510359512	0.04265299877122	0.857845717977327	single	0.857845717977327	0.9907991	0.9526478	27	31	32	18.48148	13.51613	22	15.33618	13.12473	18.3871	200	0	0	0	0	0	0	0	0	NA	NA	NA	NA	NA
ST140623crossori0001-sort_reduceddata_V1_cell20_spiketimes.csv	Contrast50_Orientation0	Contrast50_Orientation90	Contrast50_Orientation0+Contrast50_Orientation90	30	230	3.16428908420038	0.2848	0.1389	0.1389	1.19387399930386	1.31418047882136	1.3095658640885	0.0475717540664044	0.0878156546278963	0.0348358557124689	0.82977673559323	single	0.82977673559323	0.9595023	0.9519225	27	31	32	8.185185	5.83871	10.84375	9.77208	7.673118	14.2006	200	0	0	0	0	0	0	0	0	NA	NA	NA	NA	NA
ST140623crossori0001-sort_reduceddata_V1_cell21_spiketimes.csv	Contrast50_Orientation0	Contrast50_Orientation90	Contrast50_Orientation0+Contrast50_Orientation90	30	230	8.17456212958054	0.8506	0.7587	0.7587	0.843762455161419	1.03290598290598	2.02401899176093	0.299564827744079	0.146912754461067	2.76721855274038e-05	0.553494745609326	single	0.553494745609326	0.685324	0.8338227	27	31	32	14.2963	10.06452	14.4375	12.06268	10.3957	29.22177	200	0	0	0	0	0	0	0	0	NA	NA	NA	NA	NA
ST140623crossori0001-sort_reduceddata_V1_cell24_spiketimes.csv	Contrast50_Orientation45	Contrast50_Orientation135	Contrast50_Orientation45+Contrast50_Orientation135	30	230	5.53097230145714	0.6792	0.5659	0.5659	0.702552986512524	0.732001339435205	0.480737704918033	3.86135985044485e-13	1.55292991799565e-17	0.999999999997659	1.95529775186234e-12	outside	0.999999999997659	0.01385739	0.01332946	25	32	33	13.84	18.0625	27.72727	9.723333	13.22177	13.32955	200	0	0	0	0	0	0	0	0	NA	NA	NA	NA	NA
ST140623crossori0001-sort_reduceddata_V1_cell26_spiketimes.csv	Contrast50_Orientation0	Contrast50_Orientation90	Contrast50_Orientation0+Contrast50_Orientation90	30	230	4.62058733682754	0.2091	0.2034	0.2034	0.918269230769231	0.49632	0.530964096956442	9.17733440052895e-07	2.50410890771007e-08	0.999989608719243	9.44850622799181e-06	outside	0.999989608719243	0.02166306	0.06841543	27	31	32	16	20.16129	27.65625	14.69231	10.00645	14.68448	200	0	0	0	0	0	0	0	0	NA	NA	NA	NA	NA
ST140623crossori0001-sort_reduceddata_V1_cell28_spiketimes.csv	Contrast50_Orientation45	Contrast50_Orientation135	Contrast50_Orientation45+Contrast50_Orientation135	30	230	3.05101431896789	0.279	0.3084	0.279	0.924185463659148	0.651847835908557	0.284722222222222	4.87973997299721e-07	4.92292022378545e-07	0.999997085635691	1.93409828937383e-06	outside	0.999997085635691	0.9888039	0.983265	25	32	33	26.6	22.3125	36	24.58333	14.54435	10.25	200	0	0	0	0	0	0	0	0	NA	NA	NA	NA	NA
ST140623crossori0001-sort_reduceddata_V1_cell30_spiketimes.csv	Contrast50_Orientation45	Contrast50_Orientation135	Contrast50_Orientation45+Contrast50_Orientation135	30	230	8.3019211554115	0.3167	0.3942	0.3167	1.73406546080965	0.981525366349083	0.822994402985075	0.0365174166768997	0.0453031631157913	0.0398849048055848	0.878294515401724	single	0.878294515401724	0.054911	0.04651757	25	32	33	15.48	20.84375	24.36364	26.84333	20.45867	20.05114	200	0	0	0	0	0	0	0	0	NA	NA	NA	NA	NA
ST140623crossori0001-sort_reduceddata_V1_cell31_spiketimes.csv	Contrast50_Orientation0	Contrast50_Orientation90	Contrast50_Orientation0+Contrast50_Orientation90	30	230	20.0599572948811	0.4116	0.9242	0.4116	0.837362637362637	1.00885416666667	1.19294543261984	0.437404397528097	0.0413526578843424	0.00673173114855023	0.51451121343901	single	0.51451121343901	0.05731481	0.04158204	27	31	32	3.888889	8.258065	10.03125	3.25641	8.331183	11.96673	200	0	0	0	0	0	0	0	0	NA	NA	NA	NA	NA
ST140623crossori0001-sort_reduceddata_V1_cell32_spiketimes.csv	Contrast50_Orientation0	Contrast50_Orientation90	Contrast50_Orientation0+Contrast50_Orientation90	30	230	11.4216791564746	0.8217	0.3882	0.3882	0.953441295546559	1.41580756013746	1.15412186379928	0.0308979915468034	0.120953435939141	0.000571682536270191	0.847576889977786	single	0.847576889977786	0.8949931	0.9121632	27	31	32	25.33333	18.77419	27	24.15385	26.58065	31.16129	200	0	0	0	0	0	0	0	0	NA	NA	NA	NA	NA
ST140623crossori0001-sort_reduceddata_V1_cell35_spiketimes.csv	Contrast50_Orientation0	Contrast50_Orientation90	Contrast50_Orientation0+Contrast50_Orientation90	30	230	27.2938437959101	0.3767	0.6079	0.3767	1.21636893911775	0.918993710691824	0.90908657740506	0.000154972603544488	3.78909745710601e-06	0.999207155665282	0.000634082633715995	outside	0.999207155665282	0.9749329	0.9906542	27	31	32	15.62963	8.548387	21.15625	19.0114	7.855914	19.23286	200	0	0	0	0	0	0	0	0	NA	NA	NA	NA	NA
ST140623crossori0001-sort_reduceddata_V1_cell35_spiketimes.csv	Contrast50_Orientation45	Contrast50_Orientation135	Contrast50_Orientation45+Contrast50_Orientation135	30	230	3.01896627401193	0.8078	0.832	0.8078	0.939668174962293	1.33174781631065	0.607476635514019	1.70637904764091e-12	4.67129781530427e-19	0.999999999984911	1.33826718370851e-11	outside	0.999999999984911	0.02456901	0.005579412	25	32	33	8.84	11.65625	19.45455	8.306667	15.52319	11.81818	200	0	0	0	0	0	0	0	0	NA	NA	NA	NA	NA
ST140623crossori0001-sort_reduceddata_V1_cell36_spiketimes.csv	Contrast50_Orientation0	Contrast50_Orientation90	Contrast50_Orientation0+Contrast50_Orientation90	30	230	6.91245303067587	0.9903	0.9134	0.9134	0.922279792746114	1.13659531090724	1.264180357357	2.61976927926856e-08	4.17330099947493e-11	0.999999818691477	1.55069096869062e-07	outside	0.999999818691477	0.03370624	0.04007931	27	31	32	7.148148	10.54839	16.8125	6.592593	11.98925	21.25403	200	0	0	0	0	0	0	0	0	NA	NA	NA	NA	NA
ST140623crossori0001-sort_reduceddata_V1_cell36_spiketimes.csv	Contrast50_Orientation45	Contrast50_Orientation135	Contrast50_Orientation45+Contrast50_Orientation135	30	230	3.2225447052125	0.3207	0.6356	0.3207	1.44535519125683	0.866460064797859	1.1029740608229	2.32583389628715e-10	2.25949065823455e-15	0.999999997955101	1.81231369656041e-09	outside	0.999999997955101	0.9765663	0.9967805	25	32	33	9.76	7.15625	16.93939	14.10667	6.200605	18.68371	200	0	0	0	0	0	0	0	0	NA	NA	NA	NA	NA
ST140623crossori0001-sort_reduceddata_V1_cell37_spiketimes.csv	Contrast50_Orientation0	Contrast50_Orientation90	Contrast50_Orientation0+Contrast50_Orientation90	30	230	12.3048310166191	0.1742	0.5907	0.1742	0.797912087912088	0.828555368184373	0.314193041583255	9.20381022203039e-18	6.49017283900301e-24	1	4.65718814756967e-17	outside	1	0.9840578	0.9981005	27	31	32	25.92593	19.12903	39.78125	20.68661	15.84946	12.49899	200	0	0	0	0	0	0	0	0	NA	NA	NA	NA	NA
ST140623crossori0001-sort_reduceddata_V1_cell40_spiketimes.csv	Contrast50_Orientation45	Contrast50_Orientation135	Contrast50_Orientation45+Contrast50_Orientation135	30	230	39.7403493381152	0.28	0.9743	0.28	0.770698051948052	0.752106945655333	0.639285714285714	0.000209633272756413	0.992045884172759	9.50892122085033e-08	0.00774438746527212	intermediate	0.992045884172759	0.7673391	0.5881046	25	32	33	24.64	13.875	20.15152	18.99	10.43548	12.88258	200	0	0	0	0	0	0	0	0	NA	NA	NA	NA	NA
ST140623crossori0001-sort_reduceddata_V1_cell41_spiketimes.csv	Contrast50_Orientation0	Contrast50_Orientation90	Contrast50_Orientation0+Contrast50_Orientation90	30	230	11.8819848674911	0.5512	0.5189	0.5189	0.892976588628763	1.07588652482269	0.706469112757394	6.58154320360457e-05	1.38467180250572e-06	0.999595557028685	0.000337242867476713	outside	0.999595557028685	0.01456662	0.006538949	27	31	32	7.666667	12.12903	17.28125	6.846154	13.04946	12.20867	200	0	0	0	0	0	0	0	0	NA	NA	NA	NA	NA
ST140623crossori0001-sort_reduceddata_V1_cell41_spiketimes.csv	Contrast50_Orientation45	Contrast50_Orientation135	Contrast50_Orientation45+Contrast50_Orientation135	30	230	61.8598264139147	0.4317	0.1109	0.1109	1.25424628450106	0.586537877407205	0.944960861056751	0.0376813521666459	0.329419437574132	0.000764260119612816	0.632134950139609	single	0.632134950139609	0.01130924	0.1227919	25	32	33	6.28	16.59375	15.48485	7.876667	9.732863	14.63258	200	0	0	0	0	0	0	0	0	NA	NA	NA	NA	NA
ST140623crossori0001-sort_reduceddata_V1_cell45_spiketimes.csv	Contrast50_Orientation0	Contrast50_Orientation90	Contrast50_Orientation0+Contrast50_Orientation90	30	230	9.15208468677268	0.1638	0.685	0.1638	1.88792664289353	1.31442080378251	1.50102082482646	0.0478886745627106	0.128190396348732	0.000158447545477489	0.82376248154308	single	0.82376248154308	0.1341204	0.09651448	27	31	32	5.592593	9.096774	9.875	10.5584	11.95699	14.82258	200	0	0	0	0	0	0	0	0	NA	NA	NA	NA	NA
ST140623crossori0001-sort_reduceddata_V1_cell45_spiketimes.csv	Contrast50_Orientation45	Contrast50_Orientation135	Contrast50_Orientation45+Contrast50_Orientation135	30	230	13.4072691142881	0.2691	0.8684	0.2691	1.25253485424588	1.45783527100049	1.71384803921569	0.667374524433263	0.180749283093643	3.31258695648336e-06	0.151872879886137	mixture	0.667374524433263	0.6952251	0.7020036	25	32	33	10.52	6.15625	9.272727	13.17667	8.974798	15.89205	200	0	0	0	0	0	0	0	0	NA	NA	NA	NA	NA
ST140623crossori0001-sort_reduceddata_V1_cell46_spiketimes.csv	Contrast50_Orientation45	Contrast50_Orientation135	Contrast50_Orientation45+Contrast50_Orientation135	30	230	13.5318685612775	0.5815	0.1255	0.1255	0.792358803986711	1.07714481811942	0.959615384615385	0.0719067855863028	0.221441186519766	4.78260868088724e-05	0.706604201807122	single	0.706604201807122	0.8248183	0.8386656	25	32	33	12.04	7.34375	11.81818	9.54	7.910282	11.34091	200	0	0	0	0	0	0	0	0	NA	NA	NA	NA	NA
ST140623crossori0001-sort_reduceddata_V1_cell50_spiketimes.csv	Contrast50_Orientation45	Contrast50_Orientation135	Contrast50_Orientation45+Contrast50_Orientation135	30	230	18.7102657717918	0.7176	0.646	0.646	0.53454231433506	1.17835927513347	0.918382352941176	0.290361660859358	0.0694298112458004	0.00669286957489659	0.633515658319945	single	0.633515658319945	0.05173536	0.05246025	25	32	33	7.72	13.40625	15.45455	4.126667	15.79738	14.19318	200	0	0	0	0	0	0	0	0	NA	NA	NA	NA	NA
ST140623crossori0001-sort_reduceddata_V1_cell51_spiketimes.csv	Contrast50_Orientation0	Contrast50_Orientation90	Contrast50_Orientation0+Contrast50_Orientation90	30	230	6.19501952790313	0.5458	0.7412	0.5458	0.710059171597633	0.978082191780822	1.17953917050691	0.0753004331790161	0.106004981124735	0.000671305897182095	0.818023279799067	single	0.818023279799067	0.8656185	0.9202493	27	31	32	4.333333	2.354839	5.46875	3.076923	2.303226	6.450605	200	0	0	0	0	0	0	0	0	NA	NA	NA	NA	NA
ST140623crossori0001-sort_reduceddata_V1_cell53_spiketimes.csv	Contrast50_Orientation45	Contrast50_Orientation135	Contrast50_Orientation45+Contrast50_Orientation135	30	230	8.17950491515568	0.1904	0.3629	0.1904	1.08505351681957	0.612426505641189	1.37188019966722	0.060627049780529	0.147685314039354	0.000127563031357989	0.791560073148759	single	0.791560073148759	0.7912676	0.8893119	25	32	33	17.44	12.6875	18.21212	18.92333	7.770161	24.98485	200	0	0	0	0	0	0	0	0	NA	NA	NA	NA	NA
ST140623crossori0001-sort_reduceddata_V1_cell60_spiketimes.csv	Contrast50_Orientation0	Contrast50_Orientation90	Contrast50_Orientation0+Contrast50_Orientation90	30	230	7.32596892774799	0.775	0.9422	0.775	0.998241758241758	0.949339207048458	0.772432455650531	0.0257577385890206	0.0593684132317467	0.10677295669087	0.808100891488363	single	0.808100891488363	0.9192792	0.9625057	27	31	32	19.44444	14.64516	23.46875	19.41026	13.90323	18.12802	200	0	0	0	0	0	0	0	0	NA	NA	NA	NA	NA
ST140623crossori0001-sort_reduceddata_V1_cell62_spiketimes.csv	Contrast50_Orientation45	Contrast50_Orientation135	Contrast50_Orientation45+Contrast50_Orientation135	30	230	23.8579410841743	0.7677	0.5739	0.5739	0.743386243386243	0.657505531617561	0.94	0.531476014217365	0.0580079483403622	0.000397991844720587	0.410118045597552	mixture	0.531476014217365	0.05435088	0.0734189	25	32	33	10.08	17.3125	18.18182	7.493333	11.38306	17.09091	200	0	0	0	0	0	0	0	0	NA	NA	NA	NA	NA
ST140623crossori0001-sort_reduceddata_V1_cell64_spiketimes.csv	Contrast50_Orientation45	Contrast50_Orientation135	Contrast50_Orientation45+Contrast50_Orientation135	30	230	28.8866998005063	0.4401	0.578	0.4401	1.43093093093093	0.619210668588935	0.641267123287671	0.189636073355135	0.0771425777788443	0.00694167174697082	0.72627967711905	single	0.72627967711905	0.01275556	0.04603666	25	32	33	13.32	22.375	24.33333	19.06	13.85484	15.60417	200	0	0	0	0	0	0	0	0	NA	NA	NA	NA	NA
ST140623crossori0001-sort_reduceddata_V1_cell70_spiketimes.csv	Contrast50_Orientation0	Contrast50_Orientation90	Contrast50_Orientation0+Contrast50_Orientation90	30	230	32.1027892627647	0.5421	0.4025	0.4025	0.744843484591119	0.578424242424242	0.290148212728858	1.36788028744771e-09	3.79666363820842e-12	0.999999991701972	6.92635082427868e-09	outside	0.999999991701972	0.01684492	0.009194404	27	31	32	23.48148	35.48387	46.25	17.49003	20.52473	13.41935	200	0	0	0	0	0	0	0	0	NA	NA	NA	NA	NA
ST140623crossori0001-sort_reduceddata_V1_cell70_spiketimes.csv	Contrast50_Orientation45	Contrast50_Orientation135	Contrast50_Orientation45+Contrast50_Orientation135	30	230	5.67513901812833	0.278	0.2655	0.2655	0.615342163355408	0.574635103642831	0.960626083188908	0.0722155083044911	0.068053628951438	0.055718863319034	0.804011999425037	single	0.804011999425037	0.8977193	0.9538346	25	32	33	30.2	24.65625	34.9697	18.58333	14.16835	33.5928	200	0	0	0	0	0	0	0	0	NA	NA	NA	NA	NA
ST140623crossori0001-sort_reduceddata_V1_cell71_spiketimes.csv	Contrast50_Orientation45	Contrast50_Orientation135	Contrast50_Orientation45+Contrast50_Orientation135	30	230	3.08843460337491	0.7555	0.8348	0.7555	0.859375	0.866359447004608	1.16610054347826	0.290166533662494	0.423459489517528	0.00541096037438613	0.280963016445592	intermediate	0.423459489517528	0.5612752	0.5559485	25	32	33	6.4	4.375	5.575758	5.5	3.790323	6.501894	200	0	0	0	0	0	0	0	0	NA	NA	NA	NA	NA
ST140623crossori0001-sort_reduceddata_V1_cell72_spiketimes.csv	Contrast50_Orientation0	Contrast50_Orientation90	Contrast50_Orientation0+Contrast50_Orientation90	30	230	3.08513013780251	0.147	0.5386	0.147	0.645009257700724	0.8972288202692	0.714308331684148	2.4519427123971e-09	2.13800991394743e-13	0.999999984575338	1.29725058222516e-08	outside	0.999999984575338	0.9765073	0.9815511	27	31	32	16.92593	13.58065	25.46875	10.91738	12.18495	18.19254	200	0	0	0	0	0	0	0	0	NA	NA	NA	NA	NA
ST140623crossori0001-sort_reduceddata_V1_cell72_spiketimes.csv	Contrast50_Orientation45	Contrast50_Orientation135	Contrast50_Orientation45+Contrast50_Orientation135	30	230	17.9747701756238	0.246	0.1831	0.1831	0.889348785871965	0.510511956347296	1.08336846543002	0.0714941045000246	0.294334908851922	3.67977609666885e-05	0.634134188887087	single	0.634134188887087	0.1769875	0.1760675	25	32	33	12.08	18.84375	17.9697	10.74333	9.61996	19.4678	200	0	0	0	0	0	0	0	0	NA	NA	NA	NA	NA
ST140623crossori0001-sort_reduceddata_V1_cell76_spiketimes.csv	Contrast50_Orientation0	Contrast50_Orientation90	Contrast50_Orientation0+Contrast50_Orientation90	30	230	6.26008976867081	0.9985	0.7687	0.7687	1.8552036199095	1.43484848484848	0.947138397502602	0.047587113907805	0.280791055312836	3.2260364945698e-05	0.671589570414413	single	0.671589570414413	0.7012003	0.7815196	27	31	32	5.037037	2.83871	4.84375	9.344729	4.073118	4.587702	200	0	0	0	0	0	0	0	0	NA	NA	NA	NA	NA
ST140623crossori0001-sort_reduceddata_V1_cell8_spiketimes.csv	Contrast50_Orientation0	Contrast50_Orientation90	Contrast50_Orientation0+Contrast50_Orientation90	30	230	35.1375369462139	0.7018	0.5047	0.5047	0.871384615384615	0.528115159694107	0.601397548266619	1.19966859492351e-10	1.52635632140402e-14	0.999999999280897	5.99120393042112e-10	outside	0.999999999280897	0.014824	0.0187235	27	31	32	13.88889	23.90323	33.46875	12.10256	12.62366	20.12802	200	0	0	0	0	0	0	0	0	NA	NA	NA	NA	NA
ST140623crossori0001-sort_reduceddata_V1_cell8_spiketimes.csv	Contrast50_Orientation45	Contrast50_Orientation135	Contrast50_Orientation45+Contrast50_Orientation135	30	230	16.5786499179604	0.4138	0.9786	0.4138	1.35611658456486	0.818282407013363	0.92866847826087	2.10837314718043e-05	1.68445237008639e-06	0.999851873163489	0.000125358652669165	outside	0.999851873163489	0.01659546	0.02066473	25	32	33	16.24	23.6875	30.66667	22.02333	19.38306	28.47917	200	0	0	0	0	0	0	0	0	NA	NA	NA	NA	NA
ST140623crossori0001-sort_reduceddata_V1_cell81_spiketimes.csv	Contrast50_Orientation45	Contrast50_Orientation135	Contrast50_Orientation45+Contrast50_Orientation135	30	230	5.30613485548654	0.1616	0.3721	0.1616	1.09657570893526	0.572166655626946	0.285495545657016	1.74561004068398e-09	5.95439943976224e-13	0.999999987408161	1.08456339333348e-08	outside	0.999999987408161	0.01324526	0.04262932	25	32	33	24.92	30.4375	40.81818	27.32667	17.41532	11.65341	200	0	0	0	0	0	0	0	0	NA	NA	NA	NA	NA
ST140623crossori0001-sort_reduceddata_V1_cell84_spiketimes.csv	Contrast50_Orientation45	Contrast50_Orientation135	Contrast50_Orientation45+Contrast50_Orientation135	30	230	6.23504618455067	0.6131	0.947	0.6131	1.51212686567164	0.982877885076365	1.267578125	1.0098155794137e-07	7.38427477115077e-09	0.999997119675253	2.77195891382099e-06	outside	0.999997119675253	0.02257305	0.06523931	25	32	33	10.72	14.71875	21.33333	16.21	14.46673	27.04167	200	0	0	0	0	0	0	0	0	NA	NA	NA	NA	NA
ST140623crossori0001-sort_reduceddata_V1_cell9_spiketimes.csv	Contrast50_Orientation45	Contrast50_Orientation135	Contrast50_Orientation45+Contrast50_Orientation135	30	230	7.50457734033558	0.6719	0.9754	0.6719	0.609318996415771	0.788101652952742	0.560416666666667	2.36098320033023e-15	2.22423145789132e-23	0.999999999999985	1.24262510239662e-14	outside	0.999999999999985	0.9834102	0.9905311	25	32	33	18.6	13.84375	30	11.33333	10.91028	16.8125	200	0	0	0	0	0	0	0	0	NA	NA	NA	NA	NA
ST140623crossori0001-sort_reduceddata_V1_cell93_spiketimes.csv	Contrast50_Orientation0	Contrast50_Orientation90	Contrast50_Orientation0+Contrast50_Orientation90	30	230	14.0245372940851	0.6815	0.6227	0.6227	1.54765886287625	1.53867276887872	0.57921146953405	9.07679066211723e-20	3.81337903358911e-30	1	4.57242710896686e-19	outside	1	0.9843368	0.9903489	27	31	32	20.44444	14.09677	33.75	31.64103	21.69032	19.54839	200	0	0	0	0	0	0	0	0	NA	NA	NA	NA	NA
ST140624crossori0001-sort_reduceddata_V1_cell1_spiketimes.csv	Contrast50_Orientation45	Contrast50_Orientation135	Contrast50_Orientation45+Contrast50_Orientation135	30	230	9.98674993295751	0.1971	0.146	0.146	0.569259962049336	0.59646017699115	2.17552941176471	0.252350003229781	0.0526499086731216	0.173029675161549	0.521970412935549	single	0.521970412935549	0.07070527	0.03107657	18	21	18	10.33333	16.14286	20.83333	5.882353	9.628571	45.32353	200	0	0	0	0	0	0	0	0	NA	NA	NA	NA	NA
ST140624crossori0001-sort_reduceddata_V1_cell11_spiketimes.csv	Contrast50_Orientation0	Contrast50_Orientation90	Contrast50_Orientation0+Contrast50_Orientation90	30	230	35.0665849013974	0.5828	0.5465	0.5465	0.905083220872695	0.851854832220166	1.00592885375494	0.092047207951714	0.0452161084728449	0.532187054169619	0.330549629405823	outside	0.532187054169619	0.9664619	0.9338098	14	44	17	24.42857	13.13636	29.76471	22.10989	11.19027	29.94118	200	0	0	0	0	0	0	0	0	NA	NA	NA	NA	NA
ST140624crossori0001-sort_reduceddata_V1_cell13_spiketimes.csv	Contrast50_Orientation45	Contrast50_Orientation135	Contrast50_Orientation45+Contrast50_Orientation135	30	230	3.38003656692271	0.3257	0.5278	0.3257	0.908496732026144	0.593548387096774	0.618201997780244	5.96196923218957e-06	6.97542700768599e-08	0.999972122674352	2.1845602145652e-05	outside	0.999972122674352	0.02531764	0.03190232	18	21	18	13.5	17.71429	26.5	12.26471	10.51429	16.38235	200	0	0	0	0	0	0	0	0	NA	NA	NA	NA	NA
ST140624crossori0001-sort_reduceddata_V1_cell14_spiketimes.csv	Contrast50_Orientation0	Contrast50_Orientation90	Contrast50_Orientation0+Contrast50_Orientation90	30	230	4.7607907732566	0.3361	0.3287	0.3287	1.4908002660164	0.849832329125658	0.471072635135135	0.000162573910748422	4.66677413084742e-05	0.99911778266086	0.000672975687083057	outside	0.99911778266086	0.9717523	0.9654881	14	44	17	24.78571	19.38636	34.82353	36.95055	16.47516	16.40441	200	0	0	0	0	0	0	0	0	NA	NA	NA	NA	NA
ST140624crossori0001-sort_reduceddata_V1_cell14_spiketimes.csv	Contrast50_Orientation45	Contrast50_Orientation135	Contrast50_Orientation45+Contrast50_Orientation135	30	230	81.5640287294018	0.6717	0.3533	0.3533	0.921890067502411	0.566108786610879	0.452830188679245	0.149697227919175	0.128828124503059	0.153038830128756	0.568435817449011	single	0.568435817449011	0.02488273	0.05440075	18	21	18	13.55556	34.14286	35.33333	12.49673	19.32857	16	200	0	0	0	0	0	0	0	0	NA	NA	NA	NA	NA
ST140624crossori0001-sort_reduceddata_V1_cell14_spiketimes.csv	Contrast50_Orientation90	Contrast50_Orientation180	Contrast50_Orientation90+Contrast50_Orientation180	30	230	103.649134887823	0.3241	0.1708	0.1708	0.849832329125658	0.366389548693587	0.42439399769142	0.131034595382671	0.098606463708607	0.195145824954736	0.575213115953985	single	0.575213115953985	0.02080591	0.04154672	44	21	24	19.38636	40.09524	42.375	16.47516	14.69048	17.9837	200	0	0	0	0	0	0	0	0	NA	NA	NA	NA	NA
ST140624crossori0001-sort_reduceddata_V1_cell19_spiketimes.csv	Contrast50_Orientation90	Contrast50_Orientation180	Contrast50_Orientation90+Contrast50_Orientation180	30	230	7.17652594352548	0.6446	0.7707	0.6446	0.982693347755544	0.789423076923077	0.786658516084664	1.31232300221519e-08	1.13046323331144e-10	0.99999992792607	5.88376536652028e-08	outside	0.99999992792607	0.02423286	0.005925994	44	21	24	10.75	14.85714	23.70833	10.56395	11.72857	18.65036	200	0	0	0	0	0	0	0	0	NA	NA	NA	NA	NA
ST140624crossori0001-sort_reduceddata_V1_cell24_spiketimes.csv	Contrast50_Orientation45	Contrast50_Orientation135	Contrast50_Orientation45+Contrast50_Orientation135	30	230	7.04114090626964	0.1203	0.2921	0.1203	0.535249214189493	0.670491803278689	0.452867339404381	0.0263173996930926	0.0060110190423194	0.85944845068218	0.108223130582408	outside	0.85944845068218	0.02511331	0.04071133	18	21	18	14.55556	20.33333	26.55556	7.79085	13.63333	12.02614	200	0	0	0	0	0	0	0	0	NA	NA	NA	NA	NA
ST140624crossori0001-sort_reduceddata_V1_cell27_spiketimes.csv	Contrast50_Orientation0	Contrast50_Orientation90	Contrast50_Orientation0+Contrast50_Orientation90	30	230	4.49325877411765	0.5062	0.1017	0.1017	1.37974683544304	1.29767441860465	1.51180555555556	0.109197073011795	0.101465001153802	0.00134466475604042	0.787993261078363	single	0.787993261078363	0.05753462	0.09445138	14	44	17	5.642857	8.75	10.58824	7.785714	11.35465	16.00735	200	0	0	0	0	0	0	0	0	NA	NA	NA	NA	NA
ST140624crossori0001-sort_reduceddata_V1_cell31_spiketimes.csv	Contrast50_Orientation0	Contrast50_Orientation90	Contrast50_Orientation0+Contrast50_Orientation90	30	230	4.52755173178918	0.8035	0.8209	0.8035	0.579426490669094	0.946770025839793	0.722333333333333	0.00610037696340801	0.00212088864638031	0.966682949624459	0.0250957847657526	outside	0.966682949624459	0.04657486	0.05531645	14	44	17	12.07143	16.36364	22.05882	6.994505	15.4926	15.93382	200	0	0	0	0	0	0	0	0	NA	NA	NA	NA	NA
ST140624crossori0001-sort_reduceddata_V1_cell31_spiketimes.csv	Contrast50_Orientation90	Contrast50_Orientation180	Contrast50_Orientation90+Contrast50_Orientation180	30	230	5.61265634031001	0.8217	0.1392	0.1392	0.946770025839793	0.627027027027027	0.469716009047499	0.00248093562518188	0.0016605096373403	0.981567116448199	0.014291438289279	outside	0.981567116448199	0.985745	0.960164	44	21	24	16.36364	12.33333	21.625	15.4926	7.733333	10.15761	200	0	0	0	0	0	0	0	0	NA	NA	NA	NA	NA
ST140624crossori0001-sort_reduceddata_V1_cell32_spiketimes.csv	Contrast50_Orientation45	Contrast50_Orientation135	Contrast50_Orientation45+Contrast50_Orientation135	30	230	3.63985197287785	0.7334	0.6775	0.6775	1.09243697478992	0.999658703071672	1.09502262443439	0.161013404647797	0.127466088265962	0.000584674345191383	0.710935832741049	single	0.710935832741049	0.02877887	0.1063736	18	21	18	10.11111	13.95238	15.88889	11.04575	13.94762	17.39869	200	0	0	0	0	0	0	0	0	NA	NA	NA	NA	NA
ST140624crossori0001-sort_reduceddata_V1_cell33_spiketimes.csv	Contrast50_Orientation90	Contrast50_Orientation180	Contrast50_Orientation90+Contrast50_Orientation180	30	230	3.5796492141035	0.2487	0.8514	0.2487	0.890814206819679	1.21779661016949	0.575845410628019	0.0529503596516834	0.134859798758656	0.000308742278807351	0.811881099310853	single	0.811881099310853	0.8593202	0.8758262	44	21	24	20.86364	16.85714	22.5	18.58562	20.52857	12.95652	200	0	0	0	0	0	0	0	0	NA	NA	NA	NA	NA
ST140624crossori0001-sort_reduceddata_V1_cell35_spiketimes.csv	Contrast50_Orientation90	Contrast50_Orientation180	Contrast50_Orientation90+Contrast50_Orientation180	30	230	8.04776127780598	0.3971	0.6562	0.3971	0.676317038443284	0.735410764872521	0.956521739130435	0.0860570994844131	0.140429690244261	0.000383108861647142	0.773130101409679	single	0.773130101409679	0.1113718	0.09799224	44	21	24	12.25	16.80952	18.33333	8.284884	12.3619	17.53623	200	0	0	0	0	0	0	0	0	NA	NA	NA	NA	NA
ST140624crossori0001-sort_reduceddata_V1_cell36_spiketimes.csv	Contrast50_Orientation0	Contrast50_Orientation90	Contrast50_Orientation0+Contrast50_Orientation90	30	230	8.12499191286386	0.1375	0.6597	0.1375	0.688388045075943	0.879658360257189	0.85460372960373	7.30708901187864e-09	3.18688423168224e-10	0.999999963054985	2.93192375195065e-08	outside	0.999999963054985	0.02954454	0.01306294	14	44	17	11.21429	16.52273	25.23529	7.71978	14.53436	21.56618	200	0	0	0	0	0	0	0	0	NA	NA	NA	NA	NA
ST140624crossori0001-sort_reduceddata_V1_cell36_spiketimes.csv	Contrast50_Orientation90	Contrast50_Orientation180	Contrast50_Orientation90+Contrast50_Orientation180	30	230	13.2982034540839	0.6626	0.7016	0.6626	0.879658360257189	1.17292576419214	1.32779771342736	0.00259070734825768	0.000558628130886815	0.985525521618508	0.0113251429023473	outside	0.985525521618508	0.9658672	0.9737231	44	21	24	16.52273	10.90476	21.70833	14.53436	12.79048	28.82428	200	0	0	0	0	0	0	0	0	NA	NA	NA	NA	NA
ST140624crossori0001-sort_reduceddata_V1_cell37_spiketimes.csv	Contrast50_Orientation45	Contrast50_Orientation135	Contrast50_Orientation45+Contrast50_Orientation135	30	230	15.8303814282303	0.5954	0.2236	0.2236	0.767226890756303	1.5117381489842	0.297652108053522	0.0067545183317004	0.0016254750224732	0.965421544531876	0.0261984621139505	outside	0.965421544531876	0.9730854	0.9715231	18	21	18	31.11111	21.09524	38.83333	23.86928	31.89048	11.55882	200	0	0	0	0	0	0	0	0	NA	NA	NA	NA	NA
ST140624crossori0001-sort_reduceddata_V1_cell37_spiketimes.csv	Contrast50_Orientation90	Contrast50_Orientation180	Contrast50_Orientation90+Contrast50_Orientation180	30	230	36.3973887599879	0.5425	0.3806	0.3806	0.877391366190171	0.639917695473251	0.854027940984463	0.0119950594534575	0.00226921246893427	0.933107728570172	0.0526279995074367	outside	0.933107728570172	0.02136165	0.02899359	44	21	24	22.29545	34.71429	41.625	19.56184	22.21429	35.54891	200	0	0	0	0	0	0	0	0	NA	NA	NA	NA	NA
ST140624crossori0001-sort_reduceddata_V1_cell40_spiketimes.csv	Contrast50_Orientation90	Contrast50_Orientation180	Contrast50_Orientation90+Contrast50_Orientation180	30	230	4.20999750265685	0.9057	0.5129	0.5129	0.799520498681371	0.787667560321716	0.962450592885376	3.43480052643016e-05	2.90770377293054e-06	0.999845710204747	0.00011703408621604	outside	0.999845710204747	0.983795	0.9552027	44	21	24	22.04545	17.7619	29.33333	17.62579	13.99048	28.23188	200	0	0	0	0	0	0	0	0	NA	NA	NA	NA	NA
ST140624crossori0001-sort_reduceddata_V1_cell41_spiketimes.csv	Contrast50_Orientation0	Contrast50_Orientation90	Contrast50_Orientation0+Contrast50_Orientation90	30	230	18.6900947675494	0.7975	0.184	0.184	1.11840968020743	0.758159496955784	0.780696902654867	0.0166682408054735	0.00479714759554931	0.917694314151596	0.0608402974473813	outside	0.917694314151596	0.02897567	0.02673871	14	44	17	12.71429	21.18182	26.58824	14.21978	16.0592	20.75735	200	0	0	0	0	0	0	0	0	NA	NA	NA	NA	NA
ST140624crossori0001-sort_reduceddata_V1_cell41_spiketimes.csv	Contrast50_Orientation45	Contrast50_Orientation135	Contrast50_Orientation45+Contrast50_Orientation135	30	230	56.4875876559866	0.1617	0.3677	0.1617	1.30117647058824	0.545575959933222	0.714753650880306	0.0180706266097908	0.899700878629284	2.08221924743687e-05	0.0822076725684508	intermediate	0.899700878629284	0.03264813	0.2812094	18	21	18	12.5	28.52381	23.94444	16.26471	15.5619	17.11438	200	0	0	0	0	0	0	0	0	NA	NA	NA	NA	NA
ST140624crossori0001-sort_reduceddata_V1_cell45_spiketimes.csv	Contrast50_Orientation45	Contrast50_Orientation135	Contrast50_Orientation45+Contrast50_Orientation135	30	230	7.90430963671992	0.1605	0.2539	0.1605	0.730229251821574	0.997368421052632	1.17862266857963	0.142177256612995	0.234378363430058	7.44163561229714e-05	0.623369963600824	single	0.623369963600824	0.8368291	0.8108831	18	21	18	18.38889	12.66667	18.22222	13.4281	12.63333	21.47712	200	0	0	0	0	0	0	0	0	NA	NA	NA	NA	NA
ST140624crossori0001-sort_reduceddata_V1_cell46_spiketimes.csv	Contrast50_Orientation45	Contrast50_Orientation135	Contrast50_Orientation45+Contrast50_Orientation135	30	230	15.7613546729173	0.1713	0.7409	0.1713	0.534526854219949	1.06065573770492	0.920353982300885	0.277380744825318	0.115319317553757	0.000940435354656391	0.606359502266269	single	0.606359502266269	0.9342067	0.9034533	18	21	18	11.5	5.809524	12.55556	6.147059	6.161905	11.55556	200	0	0	0	0	0	0	0	0	NA	NA	NA	NA	NA
ST140624crossori0001-sort_reduceddata_V1_cell47_spiketimes.csv	Contrast50_Orientation0	Contrast50_Orientation90	Contrast50_Orientation0+Contrast50_Orientation90	30	230	6.55217069807239	0.1061	0.3278	0.1061	2.58779840848806	1.91832527311612	1.3519392033543	0.247476668266936	0.146393062438091	0.000123014010500813	0.606007255284473	single	0.606007255284473	0.1547481	0.1454806	14	44	17	20.71429	27.43182	28.05882	53.6044	52.62315	37.93382	200	0	0	0	0	0	0	0	0	NA	NA	NA	NA	NA
ST140624crossori0001-sort_reduceddata_V1_cell47_spiketimes.csv	Contrast50_Orientation45	Contrast50_Orientation135	Contrast50_Orientation45+Contrast50_Orientation135	30	230	14.5337960655885	0.1438	0.9421	0.1438	2.36029411764706	2.14771341463415	1.89269013044548	0.75691110460234	0.222271132848666	0.000764329317883103	0.0200534332311104	mixture	0.75691110460234	0.5219459	0.4783527	18	21	18	21.33333	31.2381	26.55556	50.35294	67.09048	50.26144	200	0	0	0	0	0	0	0	0	NA	NA	NA	NA	NA
ST140624crossori0001-sort_reduceddata_V1_cell49_spiketimes.csv	Contrast50_Orientation0	Contrast50_Orientation90	Contrast50_Orientation0+Contrast50_Orientation90	30	230	36.3542162413978	0.1891	0.5309	0.1891	0.344964314036479	0.599289591850412	0.550405561993047	0.171594107349693	0.135568384142582	0.018155593301566	0.674681915206158	single	0.674681915206158	0.9706195	0.9263613	14	44	17	48.5	31.54545	50.76471	16.73077	18.90486	27.94118	200	0	0	0	0	0	0	0	0	NA	NA	NA	NA	NA
ST140624crossori0001-sort_reduceddata_V1_cell52_spiketimes.csv	Contrast50_Orientation0	Contrast50_Orientation90	Contrast50_Orientation0+Contrast50_Orientation90	30	230	12.7749226381816	0.5887	0.7631	0.5887	0.635461312880668	1.0145585176782	1.19642857142857	0.210974533000345	0.0982392659703673	0.00562101360568897	0.685165187423598	single	0.685165187423598	0.9411425	0.926528	14	44	17	24.35714	16.77273	27.58824	15.47802	17.01691	33.00735	200	0	0	0	0	0	0	0	0	NA	NA	NA	NA	NA
ST140624crossori0001-sort_reduceddata_V1_cell54_spiketimes.csv	Contrast50_Orientation45	Contrast50_Orientation135	Contrast50_Orientation45+Contrast50_Orientation135	30	230	10.2643395502251	0.4298	0.1355	0.1355	0.87761547572049	1.03835616438356	1.29456668163449	0.304203566916964	0.493355180110283	0.00124787077433176	0.201193382198421	intermediate	0.493355180110283	0.5888066	0.5866542	18	21	18	24.83333	17.38095	21.83333	21.79412	18.04762	28.26471	200	0	0	0	0	0	0	0	0	NA	NA	NA	NA	NA
ST140624crossori0001-sort_reduceddata_V1_cell57_spiketimes.csv	Contrast50_Orientation45	Contrast50_Orientation135	Contrast50_Orientation45+Contrast50_Orientation135	30	230	6.4096372172973	0.7271	0.8654	0.7271	0.840478564307079	0.823606557377049	1.23954130388618	0.120490753595449	0.167342240939178	0.000176768132915487	0.711990237332458	single	0.711990237332458	0.136247	0.1278087	18	21	18	9.833333	14.52381	15.38889	8.264706	11.9619	19.07516	200	0	0	0	0	0	0	0	0	NA	NA	NA	NA	NA
ST140624crossori0001-sort_reduceddata_V1_cell59_spiketimes.csv	Contrast50_Orientation90	Contrast50_Orientation180	Contrast50_Orientation90+Contrast50_Orientation180	30	230	6.9077782427095	0.2043	0.3315	0.2043	0.899373223276364	0.515254237288136	0.594626486339294	0.0362351216488123	0.0106276869381752	0.809802712617214	0.143334478795799	outside	0.809802712617214	0.972659	0.9565272	44	21	24	15.43182	11.2381	19.95833	13.87896	5.790476	11.86775	200	0	0	0	0	0	0	0	0	NA	NA	NA	NA	NA
ST140624crossori0001-sort_reduceddata_V1_cell65_spiketimes.csv	Contrast50_Orientation0	Contrast50_Orientation90	Contrast50_Orientation0+Contrast50_Orientation90	30	230	28.1613384468188	0.2549	0.9473	0.2549	1.48476052249637	0.822625147812377	0.801146788990826	5.44434736455757e-11	1.01841496916273e-12	0.999999999744081	2.00457151570758e-10	outside	0.999999999744081	0.02900135	0.02515451	14	44	17	11.35714	21.45455	32.05882	16.86264	17.64905	25.68382	200	0	0	0	0	0	0	0	0	NA	NA	NA	NA	NA
ST140624crossori0001-sort_reduceddata_V1_cell65_spiketimes.csv	Contrast50_Orientation45	Contrast50_Orientation135	Contrast50_Orientation45+Contrast50_Orientation135	30	230	23.2261481360953	0.6799	0.8214	0.6799	1.28867582275201	0.587446808510638	0.86922268907563	0.180424481718879	0.103068673829795	0.0155533157653808	0.700953528685945	single	0.700953528685945	0.03400243	0.05483568	18	21	18	12.61111	22.38095	24.88889	16.25163	13.14762	21.63399	200	0	0	0	0	0	0	0	0	NA	NA	NA	NA	NA
ST140624crossori0001-sort_reduceddata_V1_cell65_spiketimes.csv	Contrast50_Orientation90	Contrast50_Orientation180	Contrast50_Orientation90+Contrast50_Orientation180	30	230	19.5267550489457	0.9478	0.2796	0.2796	0.822625147812377	1.3513698630137	0.651488136058154	0.0172920079833782	0.00760101573473231	0.89616117314355	0.0789458031383398	outside	0.89616117314355	0.9757169	0.9641611	44	21	24	21.45455	13.90476	26.41667	17.64905	18.79048	17.21014	200	0	0	0	0	0	0	0	0	NA	NA	NA	NA	NA
ST140624crossori0001-sort_reduceddata_V1_cell69_spiketimes.csv	Contrast50_Orientation45	Contrast50_Orientation135	Contrast50_Orientation45+Contrast50_Orientation135	30	230	3.93430935598398	0.4145	0.4993	0.4145	0.545098039215686	0.829330708661417	0.883880825057296	0.0116208849310628	0.00350524640240141	0.944739790559985	0.0401340781065508	outside	0.944739790559985	0.9613684	0.9568775	18	21	18	30	24.19048	38.5	16.35294	20.0619	34.02941	200	0	0	0	0	0	0	0	0	NA	NA	NA	NA	NA
ST140624crossori0001-sort_reduceddata_V1_cell7_spiketimes.csv	Contrast50_Orientation45	Contrast50_Orientation135	Contrast50_Orientation45+Contrast50_Orientation135	30	230	8.02316011600623	0.6993	0.3246	0.3246	0.695187165775401	1.16	0.925738621240351	9.82025170071295e-06	3.80822176316367e-07	0.999950646280695	3.9152645428153e-05	outside	0.999950646280695	0.0258403	0.01211918	18	21	18	11	16.42857	24.55556	7.647059	19.05714	22.73203	200	0	0	0	0	0	0	0	0	NA	NA	NA	NA	NA
ST140624crossori0001-sort_reduceddata_V1_cell79_spiketimes.csv	Contrast50_Orientation0	Contrast50_Orientation90	Contrast50_Orientation0+Contrast50_Orientation90	30	230	24.6336297152583	0.2993	0.4945	0.2993	0.582995951417004	0.758035743245435	0.777307692307692	0.169096800660926	0.0830864698945621	0.0825026982404018	0.66531403120411	single	0.66531403120411	0.03008836	0.03956196	14	44	17	8.142857	16.29545	19.11765	4.747253	12.35254	14.86029	200	0	0	0	0	0	0	0	0	NA	NA	NA	NA	NA
ST140624crossori0001-sort_reduceddata_V1_cell79_spiketimes.csv	Contrast50_Orientation45	Contrast50_Orientation135	Contrast50_Orientation45+Contrast50_Orientation135	30	230	4.76009772364962	0.9632	0.1062	0.1062	1.18905134308058	0.769550173010381	1.82039679777236	0.139015675756506	0.0208844990657505	0.422925829486017	0.417173995691726	outside	0.422925829486017	0.04543615	0.02960151	18	21	18	9.611111	13.7619	18.77778	11.4281	10.59048	34.18301	200	0	0	0	0	0	0	0	0	NA	NA	NA	NA	NA
ST140624crossori0001-sort_reduceddata_V1_cell79_spiketimes.csv	Contrast50_Orientation90	Contrast50_Orientation180	Contrast50_Orientation90+Contrast50_Orientation180	30	230	27.0155508108933	0.5055	0.2547	0.2547	0.758035743245435	1.04331550802139	0.879503105590062	0.133149352738275	0.0991078564059883	0.00197102848574743	0.765771762369989	single	0.765771762369989	0.9751616	0.9324179	44	21	24	16.29545	8.904762	17.5	12.35254	9.290476	15.3913	200	0	0	0	0	0	0	0	0	NA	NA	NA	NA	NA
ST140624crossori0001-sort_reduceddata_V1_cell8_spiketimes.csv	Contrast50_Orientation0	Contrast50_Orientation90	Contrast50_Orientation0+Contrast50_Orientation90	30	230	13.5333879597138	0.7814	0.1451	0.1451	0.91411501120239	0.988088485536018	0.536818181818182	3.16460482614139e-09	6.64376790367054e-11	0.999999984918968	1.18499889854062e-08	outside	0.999999984918968	0.0280294	0.02758557	14	44	17	14.71429	22.36364	32.35294	13.45055	22.09725	17.36765	200	0	0	0	0	0	0	0	0	NA	NA	NA	NA	NA
ST140624crossori0001-sort_reduceddata_V1_cell8_spiketimes.csv	Contrast50_Orientation45	Contrast50_Orientation135	Contrast50_Orientation45+Contrast50_Orientation135	30	230	23.2322673802477	0.4842	0.8296	0.4842	1.02221661196667	0.677870563674322	1.02395209580838	0.0942302409231419	0.0355922248070054	0.524930335428315	0.345247198841538	outside	0.524930335428315	0.02334185	0.03213407	18	21	18	12.94444	22.80952	27.83333	13.23203	15.4619	28.5	200	0	0	0	0	0	0	0	0	NA	NA	NA	NA	NA
ST140624crossori0001-sort_reduceddata_V1_cell8_spiketimes.csv	Contrast50_Orientation90	Contrast50_Orientation180	Contrast50_Orientation90+Contrast50_Orientation180	30	230	14.5951179310969	0.1504	0.1578	0.1504	0.988088485536018	0.603067484662577	0.339562516878207	1.03107075655481e-14	8.70261604328779e-17	0.999999999999943	4.60941708601299e-14	outside	0.999999999999943	0.9805458	0.995895	44	21	24	22.36364	15.52381	33.54167	22.09725	9.361905	11.38949	200	0	0	0	0	0	0	0	0	NA	NA	NA	NA	NA
ST140624crossori0001-sort_reduceddata_V1_cell82_spiketimes.csv	Contrast50_Orientation45	Contrast50_Orientation135	Contrast50_Orientation45+Contrast50_Orientation135	30	230	3.11064949145881	0.2646	0.4254	0.2646	1.48219467159061	0.488599348534202	0.863064574098478	0.0019554866334445	0.00144660939917274	0.989882578549878	0.00671532541750434	outside	0.989882578549878	0.03198696	0.03267823	18	21	18	37.16667	43.85714	54.55556	55.08824	21.42857	47.08497	200	0	0	0	0	0	0	0	0	NA	NA	NA	NA	NA
ST140624crossori0001-sort_reduceddata_V1_cell82_spiketimes.csv	Contrast50_Orientation90	Contrast50_Orientation180	Contrast50_Orientation90+Contrast50_Orientation180	30	230	3.99693572478302	0.1124	0.1704	0.1124	0.799635852023504	0.727067669172932	1.12189675554972	0.248563515490684	0.504675425885205	0.0156936670384699	0.231067391585641	intermediate	0.504675425885205	0.5124748	0.485441	44	21	24	38.31818	44.33333	41.375	30.64059	32.23333	46.41848	200	0	0	0	0	0	0	0	0	NA	NA	NA	NA	NA
ST140624crossori0001-sort_reduceddata_V1_cell83_spiketimes.csv	Contrast50_Orientation0	Contrast50_Orientation90	Contrast50_Orientation0+Contrast50_Orientation90	30	230	4.32296240409296	0.7733	0.4773	0.4773	0.895584559844488	0.93218214733324	1.74196927374302	0.284074177795403	0.154013763502944	0.000138733075379844	0.561773325626273	single	0.561773325626273	0.8748284	0.8555214	14	44	17	19.78571	15.18182	21.05882	17.71978	14.15222	36.68382	200	0	0	0	0	0	0	0	0	NA	NA	NA	NA	NA
ST140624crossori0001-sort_reduceddata_V1_cell83_spiketimes.csv	Contrast50_Orientation90	Contrast50_Orientation180	Contrast50_Orientation90+Contrast50_Orientation180	30	230	3.86122063198444	0.4764	0.6309	0.4764	0.93218214733324	0.673684210526316	1.28435782108946	0.190533912059669	0.0904949487383291	0.00129850590957773	0.717672633292424	single	0.717672633292424	0.00998578	0.1068311	44	21	24	15.18182	19	21.75	14.15222	12.8	27.93478	200	0	0	0	0	0	0	0	0	NA	NA	NA	NA	NA
ST140624crossori0001-sort_reduceddata_V1_cell85_spiketimes.csv	Contrast50_Orientation45	Contrast50_Orientation135	Contrast50_Orientation45+Contrast50_Orientation135	30	230	4.43181457244599	0.1613	0.7445	0.1613	1.01069518716578	0.618356164383562	0.507042253521127	0.0124094965418795	0.00580695105850307	0.928553333027124	0.0532302193724934	outside	0.928553333027124	0.0298019	0.03315848	18	21	18	12.83333	17.38095	23.66667	12.97059	10.74762	12	200	0	0	0	0	0	0	0	0	NA	NA	NA	NA	NA
ST140624crossori0001-sort_reduceddata_V1_cell88_spiketimes.csv	Contrast50_Orientation0	Contrast50_Orientation90	Contrast50_Orientation0+Contrast50_Orientation90	30	230	3.7485272930936	0.6526	0.1421	0.1421	0.825575698187163	5.83217169277483	7.05719794344473	5.65703348424044e-05	7.50234117196101e-06	0.999724593695284	0.000211333628701577	outside	0.999724593695284	0.04733637	0.00926123	14	44	17	11.21429	15.31818	22.88235	9.258242	89.33827	161.4853	200	0	0	0	0	0	0	0	0	NA	NA	NA	NA	NA
ST140624crossori0001-sort_reduceddata_V1_cell9_spiketimes.csv	Contrast50_Orientation45	Contrast50_Orientation135	Contrast50_Orientation45+Contrast50_Orientation135	30	230	10.0136747421699	0.3113	0.8843	0.3113	0.769159398775283	0.716942148760331	1.80159521435693	2.66522537905669e-05	3.4697146280892e-06	0.99986969376852	0.000100184263061525	outside	0.99986969376852	0.9682205	0.9723686	18	21	18	17.61111	11.52381	26.22222	13.54575	8.261905	47.24183	200	0	0	0	0	0	0	0	0	NA	NA	NA	NA	NA
ST140624crossori0001-sort_reduceddata_V1_cell97_spiketimes.csv	Contrast50_Orientation45	Contrast50_Orientation135	Contrast50_Orientation45+Contrast50_Orientation135	30	230	6.05066947309178	0.9478	0.3082	0.3082	0.940355677154583	1.54705882352941	1.5000701951425	0.0148501611387333	0.00326909196057889	0.920855817136857	0.0610249297638306	outside	0.920855817136857	0.03351256	0.031607	18	21	18	11.94444	17	23.27778	11.23203	26.3	34.9183	200	0	0	0	0	0	0	0	0	NA	NA	NA	NA	NA
ST140707crossori0001-sort_reduceddata_V1_cell1_spiketimes.csv	Contrast50_Orientation45	Contrast50_Orientation135	Contrast50_Orientation45+Contrast50_Orientation135	30	230	8.709366802675	0.9833	0.9452	0.9452	0.653929948047595	0.926498194945848	0.603806460260019	8.59193588670816e-07	5.81363043245021e-09	0.999994512999736	4.621993044913e-06	outside	0.999994512999736	0.01595867	0.007056037	28	26	28	15.78571	21.30769	29.60714	10.32275	19.74154	17.87698	200	0	0	0	0	0	0	0	0	NA	NA	NA	NA	NA
ST140707crossori0001-sort_reduceddata_V1_cell11_spiketimes.csv	Contrast50_Orientation45	Contrast50_Orientation135	Contrast50_Orientation45+Contrast50_Orientation135	30	230	10.3092641376924	0.4082	0.8073	0.4082	0.947712418300654	0.574242424242424	0.833284212594558	0.000392627876567627	0.000318830973531196	0.997429025337342	0.00185951581255903	outside	0.997429025337342	0.02002699	0.03601779	28	26	28	14.57143	20.30769	26.92857	13.80952	11.66154	22.43915	200	0	0	0	0	0	0	0	0	NA	NA	NA	NA	NA
ST140707crossori0001-sort_reduceddata_V1_cell13_spiketimes.csv	Contrast50_Orientation45	Contrast50_Orientation135	Contrast50_Orientation45+Contrast50_Orientation135	30	230	3.70808437476837	0.3403	0.3842	0.3403	0.53656220322887	0.821611940298507	0.5172468605945	0.17756914171558	0.0808624429473162	0.134003140600217	0.607565274736886	single	0.607565274736886	0.05783708	0.03660525	28	26	28	9.75	12.88462	16.64286	5.231481	10.58615	8.608466	200	0	0	0	0	0	0	0	0	NA	NA	NA	NA	NA
ST140707crossori0001-sort_reduceddata_V1_cell14_spiketimes.csv	Contrast50_Orientation45	Contrast50_Orientation135	Contrast50_Orientation45+Contrast50_Orientation135	30	230	8.42734602611335	0.6778	0.2328	0.2328	0.65182691108617	1.16507614213198	0.771055753262159	0.00885900044304992	0.00199196561449478	0.904774077570799	0.0843749563716559	outside	0.904774077570799	0.03017846	0.04797669	28	26	28	10.60714	15.15385	20.07143	6.914021	17.65538	15.47619	200	0	0	0	0	0	0	0	0	NA	NA	NA	NA	NA
ST140707crossori0001-sort_reduceddata_V1_cell14_spiketimes.csv	Contrast50_Orientation90	Contrast50_Orientation180	Contrast50_Orientation90+Contrast50_Orientation180	30	230	9.08907863261744	0.42	0.6011	0.42	0.858727915194346	0.723431498079385	1.10033898305085	0.0306325239653039	0.0953679601786325	0.00534983921522209	0.868649676640842	single	0.868649676640842	0.08400999	0.06848977	51	23	26	11.09804	15.43478	18.15385	9.530196	11.16601	19.97538	200	0	0	0	0	0	0	0	0	NA	NA	NA	NA	NA
ST140707crossori0001-sort_reduceddata_V1_cell15_spiketimes.csv	Contrast50_Orientation45	Contrast50_Orientation135	Contrast50_Orientation45+Contrast50_Orientation135	30	230	5.30454205813949	0.7041	0.2203	0.2203	0.746356464768017	1.2164824120603	0.802833853055419	0.137191979338216	0.053857412099035	0.150928266878244	0.658022341684505	single	0.658022341684505	0.9405225	0.9547201	28	26	28	19.78571	15.30769	24.17857	14.7672	18.62154	19.41138	200	0	0	0	0	0	0	0	0	NA	NA	NA	NA	NA
ST140707crossori0001-sort_reduceddata_V1_cell19_spiketimes.csv	Contrast50_Orientation90	Contrast50_Orientation180	Contrast50_Orientation90+Contrast50_Orientation180	30	230	25.9977119103345	0.7479	0.3845	0.3845	0.903735537190083	0.760927560024626	0.607741935483871	0.228718339507577	0.178836049142776	0.000139371247635221	0.592306240102012	single	0.592306240102012	0.05331708	0.1251329	51	23	26	11.86275	19.26087	19.07692	10.72078	14.65613	11.59385	200	0	0	0	0	0	0	0	0	NA	NA	NA	NA	NA
ST140707crossori0001-sort_reduceddata_V1_cell21_spiketimes.csv	Contrast50_Orientation45	Contrast50_Orientation135	Contrast50_Orientation45+Contrast50_Orientation135	30	230	5.44063968613056	0.3386	0.8207	0.3386	0.592950438361066	1.00048096192385	0.810916179337232	0.0580522190476008	0.0201787280987525	0.707534833817431	0.214234219036216	outside	0.707534833817431	0.02503893	0.02369109	28	26	28	14.78571	19.19231	24.42857	8.767196	19.20154	19.80952	200	0	0	0	0	0	0	0	0	NA	NA	NA	NA	NA
ST140707crossori0001-sort_reduceddata_V1_cell22_spiketimes.csv	Contrast50_Orientation0	Contrast50_Orientation90	Contrast50_Orientation0+Contrast50_Orientation90	30	230	5.46739887988267	0.3062	0.7724	0.3062	0.630325814536341	1.03467889908257	1.07465817839832	4.10346844067137e-06	6.34061966051522e-07	0.999979781091656	1.54813779371225e-05	outside	0.999979781091656	0.9735546	0.9854598	20	51	24	16.8	12.82353	25.04167	10.58947	13.26824	26.91123	200	0	0	0	0	0	0	0	0	NA	NA	NA	NA	NA
ST140707crossori0001-sort_reduceddata_V1_cell22_spiketimes.csv	Contrast50_Orientation90	Contrast50_Orientation180	Contrast50_Orientation90+Contrast50_Orientation180	30	230	12.8786555484368	0.7738	0.2544	0.2544	1.03467889908257	0.543722943722944	1.03166666666667	0.133074471753177	0.0666851773707346	0.0671840128190935	0.733056338056995	single	0.733056338056995	0.03510553	0.04168385	51	23	26	12.82353	18.26087	22.15385	13.26824	9.928854	22.85538	200	0	0	0	0	0	0	0	0	NA	NA	NA	NA	NA
ST140707crossori0001-sort_reduceddata_V1_cell23_spiketimes.csv	Contrast50_Orientation0	Contrast50_Orientation90	Contrast50_Orientation0+Contrast50_Orientation90	30	230	3.46614627225738	0.3453	0.4318	0.3453	1.13263157894737	0.625172413793103	0.610488570147916	6.2170453348964e-11	1.5408097554769e-12	0.999999999665234	2.71054768877893e-10	outside	0.999999999665234	0.02241132	0.07735866	20	51	24	12.5	15.92157	24.25	14.15789	9.953725	14.80435	200	0	0	0	0	0	0	0	0	NA	NA	NA	NA	NA
ST140707crossori0001-sort_reduceddata_V1_cell24_spiketimes.csv	Contrast50_Orientation45	Contrast50_Orientation135	Contrast50_Orientation45+Contrast50_Orientation135	30	230	19.1891827705491	0.6018	0.4166	0.4166	0.844234980481767	0.85820788530466	0.543398360192253	0.000199335901636709	1.56027495542084e-05	0.998828750884609	0.000956310464200264	outside	0.998828750884609	0.02079194	0.01804212	28	26	28	13.89286	21.46154	28.07143	11.72884	18.41846	15.25397	200	0	0	0	0	0	0	0	0	NA	NA	NA	NA	NA
ST140707crossori0001-sort_reduceddata_V1_cell26_spiketimes.csv	Contrast50_Orientation0	Contrast50_Orientation90	Contrast50_Orientation0+Contrast50_Orientation90	30	230	21.5003652337194	0.66	0.8157	0.66	0.707445872205598	0.731146983857264	1.28929266709929	0.0419518577898807	0.00942111307816438	0.764496474919357	0.184130554212598	outside	0.764496474919357	0.02085563	0.02571846	20	51	24	14.95	23.07843	27.91667	10.57632	16.87373	35.99275	200	0	0	0	0	0	0	0	0	NA	NA	NA	NA	NA
ST140707crossori0001-sort_reduceddata_V1_cell26_spiketimes.csv	Contrast50_Orientation45	Contrast50_Orientation135	Contrast50_Orientation45+Contrast50_Orientation135	30	230	4.60707408027964	0.3586	0.2349	0.2349	1.41362281822052	1.45771760154739	0.952280107299167	1.33799230920863e-06	2.81566707652609e-07	0.999992829241617	5.55119936659264e-06	outside	0.999992829241617	0.01609798	0.0294148	28	26	28	15.53571	19.88462	28.10714	21.96164	28.98615	26.76587	200	0	0	0	0	0	0	0	0	NA	NA	NA	NA	NA
ST140707crossori0001-sort_reduceddata_V1_cell26_spiketimes.csv	Contrast50_Orientation90	Contrast50_Orientation180	Contrast50_Orientation90+Contrast50_Orientation180	30	230	26.4236613086761	0.8155	0.1692	0.1692	0.731146983857264	1.29274891774892	0.692267365661861	6.31253081502508e-05	1.7592272310516e-05	0.999606369561888	0.000312912857651003	outside	0.999606369561888	0.9815714	0.9793407	51	23	26	23.07843	14.6087	29.34615	16.87373	18.88538	20.31538	200	0	0	0	0	0	0	0	0	NA	NA	NA	NA	NA
ST140707crossori0001-sort_reduceddata_V1_cell31_spiketimes.csv	Contrast50_Orientation0	Contrast50_Orientation90	Contrast50_Orientation0+Contrast50_Orientation90	30	230	16.2076199889289	0.427	0.7053	0.427	0.920848633210934	0.800862688713156	0.531164487686227	0.125557129030304	0.0830553621819771	0.00440030979484183	0.786987198992877	single	0.786987198992877	0.04759864	0.05484482	20	51	24	19.35	27.27451	29.79167	17.81842	21.84314	15.82428	200	0	0	0	0	0	0	0	0	NA	NA	NA	NA	NA
ST140707crossori0001-sort_reduceddata_V1_cell31_spiketimes.csv	Contrast50_Orientation90	Contrast50_Orientation180	Contrast50_Orientation90+Contrast50_Orientation180	30	230	19.6869880452378	0.704	0.6798	0.6798	0.800862688713156	0.856906191758128	0.844627249357326	0.184144971809519	0.077766745978335	0.00641302995588089	0.731675252256265	single	0.731675252256265	0.9833497	0.9450523	51	23	26	27.27451	19.08696	29.92308	21.84314	16.35573	25.27385	200	0	0	0	0	0	0	0	0	NA	NA	NA	NA	NA
ST140707crossori0001-sort_reduceddata_V1_cell33_spiketimes.csv	Contrast50_Orientation45	Contrast50_Orientation135	Contrast50_Orientation45+Contrast50_Orientation135	30	230	10.5444411640795	0.2264	0.799	0.2264	0.683275203454576	0.792224168126095	0.901583562360947	1.26476706140678e-06	1.51495381912712e-06	0.999991239111194	5.98116792528331e-06	outside	0.999991239111194	0.02049903	0.03010516	28	26	28	15.92857	21.96154	30.32143	10.8836	17.39846	27.3373	200	0	0	0	0	0	0	0	0	NA	NA	NA	NA	NA
ST140707crossori0001-sort_reduceddata_V1_cell34_spiketimes.csv	Contrast50_Orientation45	Contrast50_Orientation135	Contrast50_Orientation45+Contrast50_Orientation135	30	230	12.944543848862	0.6712	0.528	0.528	0.798452028466054	1.08553459119497	0.543774543774544	3.39854108128738e-07	5.67947343740767e-09	0.999997793698417	1.86076800155874e-06	outside	0.999997793698417	0.9845171	0.9807722	28	26	28	25.46429	18.34615	34.35714	20.33201	19.91538	18.68254	200	0	0	0	0	0	0	0	0	NA	NA	NA	NA	NA
ST140707crossori0001-sort_reduceddata_V1_cell35_spiketimes.csv	Contrast50_Orientation45	Contrast50_Orientation135	Contrast50_Orientation45+Contrast50_Orientation135	30	230	5.4300704814962	0.7155	0.5266	0.5266	1.06988120195667	1.25753424657534	1.14754754754755	0.000317613042638742	0.000254333889942354	0.997683161956233	0.00174489111118593	outside	0.997683161956233	0.031843	0.02611125	28	26	28	15.14286	19.65385	26.42857	16.20106	24.71538	30.32804	200	0	0	0	0	0	0	0	0	NA	NA	NA	NA	NA
ST140707crossori0001-sort_reduceddata_V1_cell36_spiketimes.csv	Contrast50_Orientation45	Contrast50_Orientation135	Contrast50_Orientation45+Contrast50_Orientation135	30	230	13.2235671528601	0.3172	0.9509	0.3172	0.482962962962963	0.803396226415094	1.13804713804714	0.354117361254378	0.0598129654133122	0.0050951197764323	0.580974553555877	single	0.580974553555877	0.08669932	0.05327263	28	26	28	10.71429	16.30769	18.85714	5.174603	13.10154	21.46032	200	0	0	0	0	0	0	0	0	NA	NA	NA	NA	NA
ST140707crossori0001-sort_reduceddata_V1_cell37_spiketimes.csv	Contrast50_Orientation0	Contrast50_Orientation90	Contrast50_Orientation0+Contrast50_Orientation90	30	230	10.207690710633	0.244	0.1185	0.1185	0.7599486521181	0.786712095400341	1.15730337078652	6.20150170609688e-09	1.27142942424833e-11	0.999999963991893	2.97938906703402e-08	outside	0.999999963991893	0.9816191	0.9870209	20	51	24	16.4	11.5098	25.95833	12.46316	9.054902	30.04167	200	0	0	0	0	0	0	0	0	NA	NA	NA	NA	NA
ST140707crossori0001-sort_reduceddata_V1_cell37_spiketimes.csv	Contrast50_Orientation45	Contrast50_Orientation135	Contrast50_Orientation45+Contrast50_Orientation135	30	230	11.6565401983654	0.9625	0.5514	0.5514	0.964521635864321	1.6106329113924	0.843896145782938	1.96482815411897e-05	3.17468095796747e-06	0.999887586966815	8.95900706857155e-05	outside	0.999887586966815	0.9841203	0.9838548	28	26	28	17.82143	12.15385	24.60714	17.18915	19.57538	20.76587	200	0	0	0	0	0	0	0	0	NA	NA	NA	NA	NA
ST140707crossori0001-sort_reduceddata_V1_cell37_spiketimes.csv	Contrast50_Orientation90	Contrast50_Orientation180	Contrast50_Orientation90+Contrast50_Orientation180	30	230	32.8244847579547	0.1223	0.764	0.1223	0.786712095400341	0.53063676411694	0.558246575342466	2.28210462580271e-07	2.4553567457311e-06	0.999996292977246	1.02345554617141e-06	outside	0.999996292977246	0.01833016	0.02087937	51	23	26	11.5098	19.73913	28.07692	9.054902	10.47431	15.67385	200	0	0	0	0	0	0	0	0	NA	NA	NA	NA	NA
ST140707crossori0001-sort_reduceddata_V1_cell4_spiketimes.csv	Contrast50_Orientation0	Contrast50_Orientation90	Contrast50_Orientation0+Contrast50_Orientation90	30	230	7.73521555158855	0.4369	0.328	0.328	1.00114106404222	1.17699570815451	0.845410628019324	0.072144592996551	0.293199362661591	4.18629014804311e-05	0.634614181440377	single	0.634614181440377	0.8187557	0.7827928	20	51	24	18.45	13.70588	18	18.47105	16.13176	15.21739	200	0	0	0	0	0	0	0	0	NA	NA	NA	NA	NA
ST140707crossori0001-sort_reduceddata_V1_cell4_spiketimes.csv	Contrast50_Orientation45	Contrast50_Orientation135	Contrast50_Orientation45+Contrast50_Orientation135	30	230	5.88058732971519	0.5969	0.7554	0.5969	0.9297954671089	1.32733197556008	0.719055287171229	0.00813318398139735	0.00429198190767133	0.951725581297569	0.0358492528133619	outside	0.951725581297569	0.03699357	0.0752348	28	26	28	14.35714	18.88462	24.64286	13.34921	25.06615	17.71958	200	0	0	0	0	0	0	0	0	NA	NA	NA	NA	NA
ST140707crossori0001-sort_reduceddata_V1_cell4_spiketimes.csv	Contrast50_Orientation90	Contrast50_Orientation180	Contrast50_Orientation90+Contrast50_Orientation180	30	230	4.13522023895172	0.3338	0.6826	0.3338	1.17699570815451	0.817494847721548	0.782117647058824	4.5940681223555e-08	1.35664132324128e-09	0.999999751204575	2.01498101953161e-07	outside	0.999999751204575	0.02272748	0.01574671	51	23	26	13.70588	17.26087	26.15385	16.13176	14.11067	20.45538	200	0	0	0	0	0	0	0	0	NA	NA	NA	NA	NA
ST140707crossori0001-sort_reduceddata_V1_cell43_spiketimes.csv	Contrast50_Orientation0	Contrast50_Orientation90	Contrast50_Orientation0+Contrast50_Orientation90	30	230	6.83277986821313	0.8495	0.363	0.363	0.995539696699375	0.948978622327791	0.787995382839554	3.18406173900031e-06	3.01670510325003e-08	0.99998308409763	1.37016735801486e-05	outside	0.99998308409763	0.9802424	0.99606	20	51	24	11.8	8.254902	18.83333	11.74737	7.833725	14.84058	200	0	0	0	0	0	0	0	0	NA	NA	NA	NA	NA
ST140707crossori0001-sort_reduceddata_V1_cell43_spiketimes.csv	Contrast50_Orientation90	Contrast50_Orientation180	Contrast50_Orientation90+Contrast50_Orientation180	30	230	17.0428402510998	0.3676	0.8256	0.3676	0.948978622327791	0.780574474385549	1.13111111111111	8.33624100602354e-05	1.26157225964998e-05	0.999450777125254	0.000453244742089637	outside	0.999450777125254	0.02183185	0.04454791	51	23	26	8.254902	13.34783	19.38462	7.833725	10.41897	21.92615	200	0	0	0	0	0	0	0	0	NA	NA	NA	NA	NA
ST140707crossori0001-sort_reduceddata_V1_cell44_spiketimes.csv	Contrast50_Orientation45	Contrast50_Orientation135	Contrast50_Orientation45+Contrast50_Orientation135	30	230	3.46120043738859	0.4673	0.7108	0.4673	0.861420440485029	1.03509202453988	1.02368799895302	0.0638427882132861	0.0493778035306911	0.192056284094046	0.694723124161977	single	0.694723124161977	0.9615629	0.9689412	28	26	28	16.03571	12.53846	20.21429	13.81349	12.97846	20.69312	200	0	0	0	0	0	0	0	0	NA	NA	NA	NA	NA
ST140707crossori0001-sort_reduceddata_V1_cell46_spiketimes.csv	Contrast50_Orientation45	Contrast50_Orientation135	Contrast50_Orientation45+Contrast50_Orientation135	30	230	16.9575109391062	0.2369	0.9763	0.2369	0.710239651416122	0.922539682539683	0.675679481763132	0.166793547513497	0.0661110697451207	0.047646135852455	0.719449246888927	single	0.719449246888927	0.9807817	0.9538252	28	26	28	15.78571	9.692308	18.78571	11.21164	8.941538	12.69312	200	0	0	0	0	0	0	0	0	NA	NA	NA	NA	NA
ST140707crossori0001-sort_reduceddata_V1_cell47_spiketimes.csv	Contrast50_Orientation0	Contrast50_Orientation90	Contrast50_Orientation0+Contrast50_Orientation90	30	230	23.3118555967755	0.6064	0.6812	0.6064	1.05631460140192	0.845568389057751	0.634527924322358	5.65329149886342e-05	7.19258068653318e-06	0.999694352484687	0.000241922019637605	outside	0.999694352484687	0.01995292	0.01457842	20	51	24	22.15	32.2549	39.83333	23.39737	27.27373	25.27536	200	0	0	0	0	0	0	0	0	NA	NA	NA	NA	NA
ST140707crossori0001-sort_reduceddata_V1_cell47_spiketimes.csv	Contrast50_Orientation45	Contrast50_Orientation135	Contrast50_Orientation45+Contrast50_Orientation135	30	230	35.0645385558002	0.5805	0.7763	0.5805	1.05051074763427	0.689908256880734	0.335304403115562	4.76689490539555e-05	1.21888164943044e-05	0.999710537723467	0.000229604510985064	outside	0.999710537723467	0.01816024	0.009834477	28	26	28	21.10714	33.53846	41.60714	22.17328	23.13846	13.95106	200	0	0	0	0	0	0	0	0	NA	NA	NA	NA	NA
ST140707crossori0001-sort_reduceddata_V1_cell47_spiketimes.csv	Contrast50_Orientation90	Contrast50_Orientation180	Contrast50_Orientation90+Contrast50_Orientation180	30	230	25.3808319616064	0.6829	0.8568	0.6829	0.845568389057751	1.23419744318182	0.640980735551664	5.50155737498735e-13	5.7197461905661e-16	0.999999999996942	2.50697244488655e-12	outside	0.999999999996942	0.979888	0.9905231	51	23	26	32.2549	22.26087	43.92308	27.27373	27.47431	28.15385	200	0	0	0	0	0	0	0	0	NA	NA	NA	NA	NA
ST140707crossori0001-sort_reduceddata_V1_cell48_spiketimes.csv	Contrast50_Orientation45	Contrast50_Orientation135	Contrast50_Orientation45+Contrast50_Orientation135	30	230	3.12047078613039	0.7323	0.1457	0.1457	0.632167081442444	0.457466827503016	0.594123048668503	0.099827723576677	0.486647052081489	0.00809015086370118	0.405435073478133	intermediate	0.486647052081489	0.429131	0.4054313	28	26	28	27.10714	31.88462	30.25	17.13624	14.58615	17.97222	200	0	0	0	0	0	0	0	0	NA	NA	NA	NA	NA
ST140707crossori0001-sort_reduceddata_V1_cell49_spiketimes.csv	Contrast50_Orientation0	Contrast50_Orientation90	Contrast50_Orientation0+Contrast50_Orientation90	30	230	26.7843437476867	0.9829	0.9813	0.9813	1.15436636283446	0.850015847860539	1.05356017643352	0.156254562779841	0.262929019166817	0.000120019865847022	0.580696398187495	single	0.580696398187495	0.8472306	0.8389899	20	51	24	35.8	24.7451	34.5	41.32632	21.03373	36.34783	200	0	0	0	0	0	0	0	0	NA	NA	NA	NA	NA
ST140707crossori0001-sort_reduceddata_V1_cell50_spiketimes.csv	Contrast50_Orientation0	Contrast50_Orientation90	Contrast50_Orientation0+Contrast50_Orientation90	30	230	6.49168857361921	0.4919	0.4891	0.4891	0.597479614529281	0.632460732984293	0.835510816020561	6.66786031661375e-06	2.52043582444357e-06	0.999933064562089	5.77471417700131e-05	outside	0.999933064562089	0.02417887	0.03094354	20	51	24	14.2	18.72549	25.375	8.484211	11.84314	21.20109	200	0	0	0	0	0	0	0	0	NA	NA	NA	NA	NA
ST140707crossori0001-sort_reduceddata_V1_cell50_spiketimes.csv	Contrast50_Orientation45	Contrast50_Orientation135	Contrast50_Orientation45+Contrast50_Orientation135	30	230	36.3967011860935	0.7291	0.7022	0.7022	0.996939087848179	0.713907284768212	1.0287324968176	0.0475041161831159	0.342902689837405	0.000156751857936639	0.609436442121542	single	0.609436442121542	0.1205601	0.1592378	28	26	28	12.96429	23.23077	21.82143	12.9246	16.58462	22.44841	200	0	0	0	0	0	0	0	0	NA	NA	NA	NA	NA
ST140707crossori0001-sort_reduceddata_V1_cell51_spiketimes.csv	Contrast50_Orientation45	Contrast50_Orientation135	Contrast50_Orientation45+Contrast50_Orientation135	30	230	4.23525998562927	0.239	0.3145	0.239	0.704991948470209	0.575640449438202	0.529768236469716	0.025905218991128	0.0121169010858661	0.715500771611914	0.246477108311092	outside	0.715500771611914	0.06518753	0.01619086	28	26	28	28.75	34.23077	41.03571	20.26852	19.70462	21.73942	200	0	0	0	0	0	0	0	0	NA	NA	NA	NA	NA
ST140707crossori0001-sort_reduceddata_V1_cell51_spiketimes.csv	Contrast50_Orientation90	Contrast50_Orientation180	Contrast50_Orientation90+Contrast50_Orientation180	30	230	18.3424282417831	0.2669	0.4992	0.2669	0.646242299794661	0.76038737894408	0.38147406733394	0.104741019883902	0.0857787939397086	0.0270187364641983	0.782461449712191	single	0.782461449712191	0.02130331	0.0488004	51	23	26	28.64706	37.95652	42.26923	18.51294	28.86166	16.12462	200	0	0	0	0	0	0	0	0	NA	NA	NA	NA	NA
ST140707crossori0001-sort_reduceddata_V1_cell54_spiketimes.csv	Contrast50_Orientation45	Contrast50_Orientation135	Contrast50_Orientation45+Contrast50_Orientation135	30	230	5.47723146453898	0.8243	0.233	0.233	0.969653524492234	1.50933333333333	0.933477946493131	0.0232574977255731	0.133976861053129	0.000350859536237857	0.84241478168506	single	0.84241478168506	0.07440442	0.09129742	28	26	28	11.07143	15	16.46429	10.73545	22.64	15.36905	200	0	0	0	0	0	0	0	0	NA	NA	NA	NA	NA
ST140707crossori0001-sort_reduceddata_V1_cell58_spiketimes.csv	Contrast50_Orientation0	Contrast50_Orientation90	Contrast50_Orientation0+Contrast50_Orientation90	30	230	3.82016808950228	0.1866	0.9298	0.1866	0.790222888181307	0.974039735099338	1.0157584962977	0.0556276304661211	0.138629673083451	0.000348453183551357	0.805394243266877	single	0.805394243266877	0.1869869	0.1325105	20	51	24	14.05	17.76471	19.08333	11.10263	17.30353	19.38406	200	0	0	0	0	0	0	0	0	NA	NA	NA	NA	NA
ST140707crossori0001-sort_reduceddata_V1_cell58_spiketimes.csv	Contrast50_Orientation90	Contrast50_Orientation180	Contrast50_Orientation90+Contrast50_Orientation180	30	230	3.87063734630113	0.9274	0.6073	0.6073	0.974039735099338	1.22922476296709	1.06617100371747	0.0316191861016422	0.0920783541791895	0.00777139889634752	0.868531060822821	single	0.868531060822821	0.883691	0.9375774	51	23	26	17.76471	14.17391	20.69231	17.30353	17.42292	22.06154	200	0	0	0	0	0	0	0	0	NA	NA	NA	NA	NA
ST140707crossori0001-sort_reduceddata_V1_cell6_spiketimes.csv	Contrast50_Orientation45	Contrast50_Orientation135	Contrast50_Orientation45+Contrast50_Orientation135	30	230	9.74708429615007	0.2309	0.4246	0.2309	1.10113519091847	0.62338747099768	0.521634738186462	5.40116708289756e-11	2.68978280006664e-14	0.999999999700261	2.4570061744476e-10	outside	0.999999999700261	0.01780091	0.007131183	28	26	28	11.53571	16.57692	25.89286	12.70238	10.33385	13.50661	200	0	0	0	0	0	0	0	0	NA	NA	NA	NA	NA
ST140707crossori0001-sort_reduceddata_V1_cell64_spiketimes.csv	Contrast50_Orientation0	Contrast50_Orientation90	Contrast50_Orientation0+Contrast50_Orientation90	30	230	3.22268852096572	0.5054	0.4376	0.4376	0.662873399715505	0.990743801652893	0.883309957924264	0.00144068801635847	0.000513424467109753	0.992878992822482	0.00516689469404971	outside	0.992878992822482	0.02617321	0.02643952	20	51	24	11.1	14.23529	19.375	7.357895	14.10353	17.11413	200	0	0	0	0	0	0	0	0	NA	NA	NA	NA	NA
ST140707crossori0001-sort_reduceddata_V1_cell64_spiketimes.csv	Contrast50_Orientation90	Contrast50_Orientation180	Contrast50_Orientation90+Contrast50_Orientation180	30	230	7.32646247194732	0.4405	0.9765	0.4405	0.990743801652893	1.04487917146145	1.40453159041394	0.232953228422706	0.035287747168997	0.109240280598049	0.622518743810248	single	0.622518743810248	0.9650928	0.9664582	51	23	26	14.23529	10.30435	17.65385	14.10353	10.7668	24.79538	200	0	0	0	0	0	0	0	0	NA	NA	NA	NA	NA
ST140707crossori0001-sort_reduceddata_V1_cell65_spiketimes.csv	Contrast50_Orientation0	Contrast50_Orientation90	Contrast50_Orientation0+Contrast50_Orientation90	30	230	23.4274774506019	0.1692	0.5482	0.1692	1.08480279983847	0.683636363636364	0.724471097784441	0.166715211915679	0.065580119237804	0.0547199423047349	0.712984726541782	single	0.712984726541782	0.01973316	0.04266201	20	51	24	19.55	29.11765	32.625	21.20789	19.90588	23.63587	200	0	0	0	0	0	0	0	0	NA	NA	NA	NA	NA
ST140707crossori0001-sort_reduceddata_V1_cell65_spiketimes.csv	Contrast50_Orientation90	Contrast50_Orientation180	Contrast50_Orientation90+Contrast50_Orientation180	30	230	14.8813037248346	0.5408	0.2584	0.2584	0.683636363636364	1.07423020527859	0.530183299389002	1.65094331195466e-07	7.10747256188447e-08	0.999998882828434	8.81002509015014e-07	outside	0.999998882828434	0.9809143	0.9851227	51	23	26	29.11765	21.56522	37.76923	19.90588	23.16601	20.02462	200	0	0	0	0	0	0	0	0	NA	NA	NA	NA	NA
ST140707crossori0001-sort_reduceddata_V1_cell67_spiketimes.csv	Contrast50_Orientation45	Contrast50_Orientation135	Contrast50_Orientation45+Contrast50_Orientation135	30	230	10.6872226696279	0.6406	0.634	0.634	0.8943921131706	0.829738480697385	1.48499594484996	0.296114728285849	0.152028283880774	6.86736673007882e-05	0.551788314166077	single	0.551788314166077	0.7854917	0.8628369	28	26	28	39.17857	30.88462	39.14286	35.04101	25.62615	58.12698	200	0	0	0	0	0	0	0	0	NA	NA	NA	NA	NA
ST140707crossori0001-sort_reduceddata_V1_cell68_spiketimes.csv	Contrast50_Orientation45	Contrast50_Orientation135	Contrast50_Orientation45+Contrast50_Orientation135	30	230	10.8544143149585	0.5342	0.3547	0.3547	0.761316872427984	0.72104347826087	0.756425188291016	0.205723708314983	0.0388101880426915	0.132868676669174	0.622597426973152	single	0.622597426973152	0.9704824	0.9453217	28	26	28	29.25	22.11538	34.07143	22.26852	15.94615	25.77249	200	0	0	0	0	0	0	0	0	NA	NA	NA	NA	NA
ST140707crossori0001-sort_reduceddata_V1_cell69_spiketimes.csv	Contrast50_Orientation45	Contrast50_Orientation135	Contrast50_Orientation45+Contrast50_Orientation135	30	230	13.3808640541938	0.5119	0.6383	0.5119	0.950371843015978	1.04581929555896	0.787874244014595	0.397568699532787	0.0857038398560539	0.00034925572429259	0.516378204886867	single	0.516378204886867	0.1017773	0.08648332	28	26	28	17.96429	25.11538	26.46429	17.07275	26.26615	20.85053	200	0	0	0	0	0	0	0	0	NA	NA	NA	NA	NA
ST140707crossori0001-sort_reduceddata_V1_cell7_spiketimes.csv	Contrast50_Orientation45	Contrast50_Orientation135	Contrast50_Orientation45+Contrast50_Orientation135	30	230	22.5841371502793	0.1762	0.9291	0.1762	0.973136511736153	0.704791666666667	0.442375100299844	0.145401634917039	0.104501878086246	0.00233042019526902	0.747766066801446	single	0.747766066801446	0.02108089	0.06606218	28	26	28	19.89286	29.53846	31.32143	19.35847	20.81846	13.85582	200	0	0	0	0	0	0	0	0	NA	NA	NA	NA	NA
ST140707crossori0001-sort_reduceddata_V1_cell75_spiketimes.csv	Contrast50_Orientation45	Contrast50_Orientation135	Contrast50_Orientation45+Contrast50_Orientation135	30	230	3.2728166840336	0.1844	0.6381	0.1844	0.796095941381876	1.16933333333333	0.648113534094842	2.3027163997084e-08	4.98219699906196e-12	0.99999986681598	1.1015187360234e-07	outside	0.99999986681598	0.0275506	0.03844603	28	26	28	23.10714	27.69231	38.21429	18.3955	32.38154	24.7672	200	0	0	0	0	0	0	0	0	NA	NA	NA	NA	NA
ST140707crossori0001-sort_reduceddata_V1_cell78_spiketimes.csv	Contrast50_Orientation90	Contrast50_Orientation180	Contrast50_Orientation90+Contrast50_Orientation180	30	230	5.50223041528674	0.2841	0.8108	0.2841	0.989270298047277	1.05406838059899	1.03344262295082	1.19380760673226e-11	5.73014894871541e-14	0.999999999936932	5.10724975218904e-11	outside	0.999999999936932	0.9725436	0.9663569	51	23	26	19.07843	14.91304	28.15385	18.87373	15.71937	29.09538	200	0	0	0	0	0	0	0	0	NA	NA	NA	NA	NA
ST140707crossori0001-sort_reduceddata_V1_cell81_spiketimes.csv	Contrast50_Orientation0	Contrast50_Orientation90	Contrast50_Orientation0+Contrast50_Orientation90	30	230	7.03052392433623	0.2086	0.1813	0.1813	1.94699514744308	1.75641791044776	2.13470433359425	0.858467287994146	0.100852529961194	0.000626927859815284	0.0400532541848449	mixture	0.858467287994146	0.5692804	0.5360037	20	51	24	28.2	22.33333	25.45833	54.90526	39.22667	54.34601	200	0	0	0	0	0	0	0	0	NA	NA	NA	NA	NA
ST140707crossori0001-sort_reduceddata_V1_cell81_spiketimes.csv	Contrast50_Orientation90	Contrast50_Orientation180	Contrast50_Orientation90+Contrast50_Orientation180	30	230	3.15202139828297	0.1823	0.4254	0.1823	1.75641791044776	2.41020317366157	1.2937339055794	1.41609780125908e-05	3.60988484840464e-08	0.999889863033309	9.59398898296369e-05	outside	0.999889863033309	0.01303476	0.05107616	51	23	26	22.33333	26.65217	35.84615	39.22667	64.23715	46.37538	200	0	0	0	0	0	0	0	0	NA	NA	NA	NA	NA
ST140707crossori0001-sort_reduceddata_V1_cell82_spiketimes.csv	Contrast50_Orientation0	Contrast50_Orientation90	Contrast50_Orientation0+Contrast50_Orientation90	30	230	3.99387929328898	0.4039	0.8967	0.4039	1.00901498077688	0.770886699507389	1.3563865735526	0.0722222034830862	0.0658933562365033	0.027890954340361	0.83399348594005	single	0.83399348594005	0.8900563	0.9497355	20	51	24	19.85	15.92157	24.125	20.02895	12.27373	32.72283	200	0	0	0	0	0	0	0	0	NA	NA	NA	NA	NA
ST140707crossori0001-sort_reduceddata_V1_cell83_spiketimes.csv	Contrast50_Orientation45	Contrast50_Orientation135	Contrast50_Orientation45+Contrast50_Orientation135	30	230	17.8793486547352	0.2383	0.469	0.2383	0.927812362447337	0.704123711340206	0.418285418285418	1.77897119300742e-09	4.37015006356679e-11	0.999999989889361	8.28796623115371e-09	outside	0.999999989889361	0.01655392	0.01276696	28	26	28	21.03571	29.84615	40.85714	19.5172	21.01538	17.08995	200	0	0	0	0	0	0	0	0	NA	NA	NA	NA	NA
ST140707crossori0001-sort_reduceddata_V1_cell84_spiketimes.csv	Contrast50_Orientation45	Contrast50_Orientation135	Contrast50_Orientation45+Contrast50_Orientation135	30	230	3.95157095732299	0.5051	0.5213	0.5051	1.19473449352967	1.34846625766871	1.09465020576132	6.82830554924199e-07	2.41985305130322e-07	0.999995525056175	3.55012796540963e-06	outside	0.999995525056175	0.01705579	0.001826793	28	26	28	14.82143	18.80769	27	17.70767	25.36154	29.55556	200	0	0	0	0	0	0	0	0	NA	NA	NA	NA	NA
ST140707crossori0001-sort_reduceddata_V1_cell88_spiketimes.csv	Contrast50_Orientation0	Contrast50_Orientation90	Contrast50_Orientation0+Contrast50_Orientation90	30	230	5.75289304386808	0.4981	0.2064	0.2064	1.00632322856612	1.07287054409006	0.900056465273857	0.0473520849708414	0.0207491999573883	0.739131409392269	0.192767305679501	outside	0.739131409392269	0.9629339	0.9805206	20	51	24	14.15	10.45098	19.25	14.23947	11.21255	17.32609	200	0	0	0	0	0	0	0	0	NA	NA	NA	NA	NA
ST140707crossori0001-sort_reduceddata_V1_cell88_spiketimes.csv	Contrast50_Orientation90	Contrast50_Orientation180	Contrast50_Orientation90+Contrast50_Orientation180	30	230	9.35564581250972	0.204	0.6165	0.204	1.07287054409006	0.716814159292035	0.616329588014981	0.00120940332557405	0.000784265082204098	0.99176088553046	0.00624544606176219	outside	0.99176088553046	0.01836571	0.04102811	51	23	26	10.45098	14.73913	20.53846	11.21255	10.56522	12.65846	200	0	0	0	0	0	0	0	0	NA	NA	NA	NA	NA
ST140707crossori0001-sort_reduceddata_V1_cell96_spiketimes.csv	Contrast50_Orientation0	Contrast50_Orientation90	Contrast50_Orientation0+Contrast50_Orientation90	30	230	8.57938732788327	0.611	0.9375	0.611	1.55658459453354	0.961626794258373	0.691048593350384	2.42775555180868e-35	1.89818268852221e-43	1	1.07972297770806e-34	outside	1	0.02008158	0.01463798	20	51	24	11.65	16.39216	31.875	18.13421	15.76314	22.02717	200	0	0	0	0	0	0	0	0	NA	NA	NA	NA	NA
ST140707crossori0001-sort_reduceddata_V1_cell96_spiketimes.csv	Contrast50_Orientation45	Contrast50_Orientation135	Contrast50_Orientation45+Contrast50_Orientation135	30	230	33.2444948218997	0.6246	0.5249	0.5249	1.14841460165201	2.01053497942387	0.735187479921061	3.22357491340785e-12	1.2682651172625e-16	0.999999999981354	1.54220702692085e-11	outside	0.999999999981354	0.01777925	0.00671108	28	26	28	9.928571	18.69231	28.82143	11.40212	37.58154	21.18915	200	0	0	0	0	0	0	0	0	NA	NA	NA	NA	NA
ST140708crossori0001-sort_reduceddata_V1_cell1_spiketimes.csv	Contrast50_Orientation225	Contrast50_Orientation315	Contrast50_Orientation225+Contrast50_Orientation315	30	230	6.02912615827471	0.9907	0.8654	0.8654	0.89806512505899	1.5607768724188	1.47254150702427	8.11421324432178e-13	3.59136208352874e-17	0.9999999999962	2.98851963397883e-12	outside	0.9999999999962	0.02167053	0.01143725	27	32	28	6.037037	9.03125	16.57143	5.421652	14.09577	24.40212	200	0	0	0	0	0	0	0	0	NA	NA	NA	NA	NA
ST140708crossori0001-sort_reduceddata_V1_cell10_spiketimes.csv	Contrast50_Orientation270	Contrast50_Orientation360	Contrast50_Orientation270+Contrast50_Orientation360	30	230	3.40783191609833	0.2019	0.4954	0.2019	0.580775365385241	1.06235362997658	0.699573742540494	9.19139903038495e-19	8.93368493888404e-24	1	4.93023727599029e-18	outside	1	0.9858349	0.985261	63	33	31	15.73016	12.93939	25.22581	9.135689	13.74621	17.64731	200	0	0	0	0	0	0	0	0	NA	NA	NA	NA	NA
ST140708crossori0001-sort_reduceddata_V1_cell11_spiketimes.csv	Contrast50_Orientation180	Contrast50_Orientation270	Contrast50_Orientation180+Contrast50_Orientation270	30	230	103.278458165608	0.4056	0.9577	0.4056	0.54765365448505	0.957279860505667	0.638481888481888	0.154180436670879	0.129442158790828	0.0150373780163188	0.701340026521974	single	0.701340026521974	0.9828859	0.9375612	29	63	29	23.72414	10.57143	24.2069	12.99261	10.11982	15.45567	200	0	0	0	0	0	0	0	0	NA	NA	NA	NA	NA
ST140708crossori0001-sort_reduceddata_V1_cell11_spiketimes.csv	Contrast50_Orientation270	Contrast50_Orientation360	Contrast50_Orientation270+Contrast50_Orientation360	30	230	88.2621166516967	0.96	0.1018	0.1018	0.957279860505667	0.537568775790922	0.59322853688029	0.00382988189895823	0.000659589194174819	0.976594121644907	0.0189164072619598	outside	0.976594121644907	0.01497607	0.01768489	63	33	31	10.57143	22.0303	26.67742	10.11982	11.8428	15.82581	200	0	0	0	0	0	0	0	0	NA	NA	NA	NA	NA
ST140708crossori0001-sort_reduceddata_V1_cell14_spiketimes.csv	Contrast50_Orientation180	Contrast50_Orientation270	Contrast50_Orientation180+Contrast50_Orientation270	30	230	16.8365811665356	0.8549	0.2035	0.2035	0.774713682941531	1.05112857534497	0.81597866419295	0.0180953063221578	0.0124663823893803	0.909796922723148	0.0596413885653135	outside	0.909796922723148	0.9846413	0.9814436	29	63	29	16.34483	11.20635	21.24138	12.66256	11.77931	17.33251	200	0	0	0	0	0	0	0	0	NA	NA	NA	NA	NA
ST140708crossori0001-sort_reduceddata_V1_cell15_spiketimes.csv	Contrast50_Orientation225	Contrast50_Orientation315	Contrast50_Orientation225+Contrast50_Orientation315	30	230	27.2236267484408	0.7751	0.6166	0.6166	0.973312401883831	1.47078727723889	0.874685496307118	0.250289560200703	0.148456909306787	0.000338093196112498	0.600915437296398	single	0.600915437296398	0.892299	0.8936935	27	32	28	49	35.75	48.89286	47.69231	52.58065	42.76587	200	0	0	0	0	0	0	0	0	NA	NA	NA	NA	NA
ST140708crossori0001-sort_reduceddata_V1_cell19_spiketimes.csv	Contrast50_Orientation180	Contrast50_Orientation270	Contrast50_Orientation180+Contrast50_Orientation270	30	230	18.2737025864925	0.7435	0.5659	0.5659	0.74204001127078	1.19393343030718	0.890913508260447	0.11545998758269	0.0789134304633937	0.0115997325543909	0.794026849399525	single	0.794026849399525	0.9365394	0.9521361	29	63	29	17.48276	11.96825	20.27586	12.97291	14.2893	18.06404	200	0	0	0	0	0	0	0	0	NA	NA	NA	NA	NA
ST140708crossori0001-sort_reduceddata_V1_cell19_spiketimes.csv	Contrast50_Orientation270	Contrast50_Orientation360	Contrast50_Orientation270+Contrast50_Orientation360	30	230	14.8884812787484	0.578	0.1005	0.1005	1.19393343030718	0.857933996383363	0.551341518872215	6.70761072984404e-07	1.31795101092925e-08	0.999995897339287	3.41872012959853e-06	outside	0.999995897339287	0.01623039	0.008613569	63	33	31	11.96825	16.75758	23.64516	14.2893	14.37689	13.03656	200	0	0	0	0	0	0	0	0	NA	NA	NA	NA	NA
ST140708crossori0001-sort_reduceddata_V1_cell21_spiketimes.csv	Contrast50_Orientation180	Contrast50_Orientation270	Contrast50_Orientation180+Contrast50_Orientation270	30	230	13.4541435902541	0.6347	0.2616	0.2616	0.993139097744361	0.847028594688104	0.595608671484158	1.57104112581943e-07	1.73919252182037e-08	0.999999095305548	7.30198414475984e-07	outside	0.999999095305548	0.9818362	0.9902339	29	63	29	26.2069	20.12698	35.44828	26.02709	17.04813	21.1133	200	0	0	0	0	0	0	0	0	NA	NA	NA	NA	NA
ST140708crossori0001-sort_reduceddata_V1_cell22_spiketimes.csv	Contrast50_Orientation225	Contrast50_Orientation315	Contrast50_Orientation225+Contrast50_Orientation315	30	230	3.24695972533039	0.7887	0.4534	0.4534	0.961538461538462	1.17394054395952	1.03066689215852	1.04538855139576e-06	1.85171561653766e-09	0.999990858593774	8.09416595886482e-06	outside	0.999990858593774	0.9684461	0.9930936	27	32	28	16.07407	12.75	23.46429	15.45584	14.96774	24.18386	200	0	0	0	0	0	0	0	0	NA	NA	NA	NA	NA
ST140708crossori0001-sort_reduceddata_V1_cell23_spiketimes.csv	Contrast50_Orientation270	Contrast50_Orientation360	Contrast50_Orientation270+Contrast50_Orientation360	30	230	5.3822375525823	0.3148	0.2415	0.2415	0.907365280626515	1.64465297450425	1.06656394453005	5.14030161076587e-12	2.4959397099868e-13	0.999999999970999	2.36110039226206e-11	outside	0.999999999970999	0.972772	0.984533	63	33	31	13.73016	10.69697	20.93548	12.45827	17.5928	22.32903	200	0	0	0	0	0	0	0	0	NA	NA	NA	NA	NA
ST140708crossori0001-sort_reduceddata_V1_cell24_spiketimes.csv	Contrast50_Orientation225	Contrast50_Orientation315	Contrast50_Orientation225+Contrast50_Orientation315	30	230	19.353832230372	0.2572	0.4832	0.2572	0.93555781966378	0.780305602716469	0.741561354559877	2.14501728158815e-05	4.32984504796773e-06	0.99986946464016	0.000104755341976555	outside	0.99986946464016	0.02061696	0.05026019	27	32	28	11.18519	17.8125	24.17857	10.46439	13.89919	17.92989	200	0	0	0	0	0	0	0	0	NA	NA	NA	NA	NA
ST140708crossori0001-sort_reduceddata_V1_cell25_spiketimes.csv	Contrast50_Orientation180	Contrast50_Orientation270	Contrast50_Orientation180+Contrast50_Orientation270	30	230	4.75166347476132	0.7054	0.7836	0.7054	1.08193277310924	0.786856184114724	0.454555680539933	1.12903507391324e-05	5.65352143349849e-06	0.999922371900001	6.068422782679e-05	outside	0.999922371900001	0.06185863	0.04314222	29	63	29	12.89655	16.1746	21.89655	13.9532	12.72709	9.953202	200	0	0	0	0	0	0	0	0	NA	NA	NA	NA	NA
ST140708crossori0001-sort_reduceddata_V1_cell26_spiketimes.csv	Contrast50_Orientation225	Contrast50_Orientation315	Contrast50_Orientation225+Contrast50_Orientation315	30	230	14.8465906572273	0.43	0.3961	0.3961	0.664214046822742	0.470901230462255	0.368824092482144	0.149495666379593	0.068255789283115	0.0892152862798514	0.693033258057441	single	0.693033258057441	0.01555721	0.04129756	27	32	28	38.33333	48.5	53.89286	25.46154	22.83871	19.87698	200	0	0	0	0	0	0	0	0	NA	NA	NA	NA	NA
ST140708crossori0001-sort_reduceddata_V1_cell27_spiketimes.csv	Contrast50_Orientation225	Contrast50_Orientation315	Contrast50_Orientation225+Contrast50_Orientation315	30	230	4.83315862840059	0.1134	0.6042	0.1134	1.50883898709986	1.03270877599639	0.815829528158295	0.00471926974368025	0.000700232194375113	0.965447418407565	0.0291330796543802	outside	0.965447418407565	0.01579462	0.02836966	27	32	28	11.92593	15.65625	20.85714	17.9943	16.16835	17.01587	200	0	0	0	0	0	0	0	0	NA	NA	NA	NA	NA
ST140708crossori0001-sort_reduceddata_V1_cell30_spiketimes.csv	Contrast50_Orientation180	Contrast50_Orientation270	Contrast50_Orientation180+Contrast50_Orientation270	30	230	19.7086901651475	0.1728	0.5161	0.1728	0.907376823561795	1.55742273264651	0.673913043478261	0.00715617212202692	0.00608894576977598	0.944066087379645	0.0426887947285522	outside	0.944066087379645	0.9801778	0.9808052	29	63	29	17.89655	12.12698	23	16.23892	18.88684	15.5	200	0	0	0	0	0	0	0	0	NA	NA	NA	NA	NA
ST140708crossori0001-sort_reduceddata_V1_cell30_spiketimes.csv	Contrast50_Orientation270	Contrast50_Orientation360	Contrast50_Orientation270+Contrast50_Orientation360	30	230	8.11029326137194	0.5091	0.2387	0.2387	1.55742273264651	1.3255258126195	1.05185185185185	0.0626211500700482	0.0518792714657762	0.0159087458765318	0.869590832587644	single	0.869590832587644	0.05157857	0.05165301	63	33	31	12.12698	15.84848	18.87097	18.88684	21.00758	19.84946	200	0	0	0	0	0	0	0	0	NA	NA	NA	NA	NA
ST140708crossori0001-sort_reduceddata_V1_cell33_spiketimes.csv	Contrast50_Orientation180	Contrast50_Orientation270	Contrast50_Orientation180+Contrast50_Orientation270	30	230	19.9328700897151	0.6333	0.4793	0.4793	0.620710295291301	0.880220271705708	1.00594384095101	2.04965068374481e-05	7.03605239423768e-06	0.999879526383167	9.29410576011919e-05	outside	0.999879526383167	0.02223726	0.0340662	29	63	29	12.34483	18.31746	24.03448	7.662562	16.1234	24.17734	200	0	0	0	0	0	0	0	0	NA	NA	NA	NA	NA
ST140708crossori0001-sort_reduceddata_V1_cell33_spiketimes.csv	Contrast50_Orientation270	Contrast50_Orientation360	Contrast50_Orientation270+Contrast50_Orientation360	30	230	26.4590663485873	0.4829	0.4928	0.4829	0.880220271705708	1.40377237851662	0.821621621621622	0.0209892206384997	0.11819551981674	0.000387598307277727	0.860427661237483	single	0.860427661237483	0.9204959	0.9266338	63	33	31	18.31746	11.84848	19.09677	16.1234	16.63258	15.69032	200	0	0	0	0	0	0	0	0	NA	NA	NA	NA	NA
ST140708crossori0001-sort_reduceddata_V1_cell34_spiketimes.csv	Contrast50_Orientation225	Contrast50_Orientation315	Contrast50_Orientation225+Contrast50_Orientation315	30	230	33.1661144449435	0.8556	0.4966	0.4966	0.655494505494505	0.956521739130435	0.573009311453505	0.00487225576257108	0.00270679690466897	0.968673316598183	0.0237476307345774	outside	0.968673316598183	0.980522	0.9842974	27	32	28	25.92593	15.8125	31.67857	16.9943	15.125	18.15212	200	0	0	0	0	0	0	0	0	NA	NA	NA	NA	NA
ST140708crossori0001-sort_reduceddata_V1_cell37_spiketimes.csv	Contrast50_Orientation225	Contrast50_Orientation315	Contrast50_Orientation225+Contrast50_Orientation315	30	230	11.3047316199145	0.7512	0.8836	0.7512	1.04490884837706	1.00780096985031	0.61921158345473	0.159160620318634	0.0584580073314138	0.0757813366720751	0.706600035677877	single	0.706600035677877	0.9863203	0.9551319	27	32	28	25.62963	19.125	29.96429	26.78063	19.27419	18.55423	200	0	0	0	0	0	0	0	0	NA	NA	NA	NA	NA
ST140708crossori0001-sort_reduceddata_V1_cell4_spiketimes.csv	Contrast50_Orientation180	Contrast50_Orientation270	Contrast50_Orientation180+Contrast50_Orientation270	30	230	5.43858154905395	0.2604	0.651	0.2604	0.685267857142857	0.8101942612725	0.726440410418311	0.000646261154692686	0.000238604509987904	0.993689122575758	0.00542601175956115	outside	0.993689122575758	0.9568341	0.9880433	29	63	29	24.27586	20.11111	31.2069	16.63547	16.29391	22.66995	200	0	0	0	0	0	0	0	0	NA	NA	NA	NA	NA
ST140708crossori0001-sort_reduceddata_V1_cell4_spiketimes.csv	Contrast50_Orientation270	Contrast50_Orientation360	Contrast50_Orientation270+Contrast50_Orientation360	30	230	16.0317768423706	0.6626	0.2256	0.2256	0.8101942612725	0.610792192881745	0.746747556454331	0.0319270366051955	0.00937682781925895	0.794333471353323	0.164362664222223	outside	0.794333471353323	0.01436098	0.02317365	63	33	31	20.11111	26.39394	31.90323	16.29391	16.12121	23.82366	200	0	0	0	0	0	0	0	0	NA	NA	NA	NA	NA
ST140708crossori0001-sort_reduceddata_V1_cell40_spiketimes.csv	Contrast50_Orientation225	Contrast50_Orientation315	Contrast50_Orientation225+Contrast50_Orientation315	30	230	29.0528383903728	0.7246	0.4765	0.4765	0.863051174766656	0.838919417760812	0.420440321036743	0.0761970255005	0.159832694324489	0.00079141860528981	0.763178861569721	single	0.763178861569721	0.9772453	0.9112679	27	32	28	35.40741	24.03125	35.92857	30.5584	20.16028	15.10582	200	0	0	0	0	0	0	0	0	NA	NA	NA	NA	NA
ST140708crossori0001-sort_reduceddata_V1_cell41_spiketimes.csv	Contrast50_Orientation225	Contrast50_Orientation315	Contrast50_Orientation225+Contrast50_Orientation315	30	230	34.6725404459423	0.4648	0.268	0.268	0.774247491638796	0.766509604929322	0.525409130060293	0.153831095681313	0.0785658159492936	0.0418049594005512	0.725798128968842	single	0.725798128968842	0.01847381	0.04200449	27	32	28	17.03704	27.8125	30.71429	13.19088	21.31855	16.13757	200	0	0	0	0	0	0	0	0	NA	NA	NA	NA	NA
ST140708crossori0001-sort_reduceddata_V1_cell43_spiketimes.csv	Contrast50_Orientation180	Contrast50_Orientation270	Contrast50_Orientation180+Contrast50_Orientation270	30	230	11.2045189744697	0.5376	0.2669	0.2669	1.05003013863773	0.934969798226449	0.403790087463557	3.69401405241601e-11	7.63500919639612e-14	0.999999999787561	1.75422367776498e-10	outside	0.999999999787561	0.9830504	0.9922483	29	63	29	16.34483	11.95238	25.34483	17.16256	11.17512	10.23399	200	0	0	0	0	0	0	0	0	NA	NA	NA	NA	NA
ST140708crossori0001-sort_reduceddata_V1_cell45_spiketimes.csv	Contrast50_Orientation180	Contrast50_Orientation270	Contrast50_Orientation180+Contrast50_Orientation270	30	230	11.9013516654365	0.2456	0.7881	0.2456	0.718487394957983	1.20451501283625	0.536751285880206	9.14308414584863e-23	6.36302141139617e-26	1	4.43328918639596e-22	outside	1	0.01807438	0.02542334	29	63	29	13.48276	18.34921	29.68966	9.687192	22.10189	15.93596	200	0	0	0	0	0	0	0	0	NA	NA	NA	NA	NA
ST140708crossori0001-sort_reduceddata_V1_cell45_spiketimes.csv	Contrast50_Orientation270	Contrast50_Orientation360	Contrast50_Orientation270+Contrast50_Orientation360	30	230	4.98504222449627	0.779	0.8262	0.779	1.20451501283625	1.26753048780488	0.963937360178971	1.37193795031322e-05	7.69698600339287e-06	0.999673741196209	0.00030484243828399	outside	0.999673741196209	0.9441705	0.9714114	63	33	31	18.34921	14.90909	24.03226	22.10189	18.89773	23.16559	200	0	0	0	0	0	0	0	0	NA	NA	NA	NA	NA
ST140708crossori0001-sort_reduceddata_V1_cell46_spiketimes.csv	Contrast50_Orientation225	Contrast50_Orientation315	Contrast50_Orientation225+Contrast50_Orientation315	30	230	30.7143306104932	0.3002	0.731	0.3002	0.961051606621227	1.0684703433923	1.11704011704012	0.15736248228276	0.190332694128426	0.000163309250595187	0.652141514338219	single	0.652141514338219	0.9131259	0.87728	27	32	28	17.55556	9.6875	17.17857	16.87179	10.35081	19.18915	200	0	0	0	0	0	0	0	0	NA	NA	NA	NA	NA
ST140708crossori0001-sort_reduceddata_V1_cell47_spiketimes.csv	Contrast50_Orientation270	Contrast50_Orientation360	Contrast50_Orientation270+Contrast50_Orientation360	30	230	11.4338949778024	0.7428	0.8655	0.7428	1.40711126658504	0.792718446601942	1.29224704336399	0.598832327197944	0.0202223612447878	0.181264577687263	0.199680733870005	mixture	0.598832327197944	0.8897924	0.9680793	63	33	31	20.49206	15.60606	24.54839	28.83461	12.37121	31.72258	200	0	0	0	0	0	0	0	0	NA	NA	NA	NA	NA
ST140708crossori0001-sort_reduceddata_V1_cell48_spiketimes.csv	Contrast50_Orientation180	Contrast50_Orientation270	Contrast50_Orientation180+Contrast50_Orientation270	30	230	11.1743652350048	0.3069	0.1427	0.1427	1.53552827380952	1.01248147725977	0.871346233017703	5.99115868451993e-06	5.18709451970125e-07	0.99995712164152	3.63684903439462e-05	outside	0.99995712164152	0.02810767	0.03660795	29	63	29	13.24138	17.96825	23.93103	20.33251	18.19252	20.85222	200	0	0	0	0	0	0	0	0	NA	NA	NA	NA	NA
ST140708crossori0001-sort_reduceddata_V1_cell48_spiketimes.csv	Contrast50_Orientation270	Contrast50_Orientation360	Contrast50_Orientation270+Contrast50_Orientation360	30	230	8.16135336669869	0.1381	0.2639	0.1381	1.01248147725977	1.51521739130435	0.912307050479766	2.70801635093974e-11	1.29156548180559e-11	0.999999999796646	1.63358292305382e-10	outside	0.999999999796646	0.9809042	0.9760816	63	33	31	17.96825	13.93939	25.77419	18.19252	21.12121	23.51398	200	0	0	0	0	0	0	0	0	NA	NA	NA	NA	NA
ST140708crossori0001-sort_reduceddata_V1_cell49_spiketimes.csv	Contrast50_Orientation225	Contrast50_Orientation315	Contrast50_Orientation225+Contrast50_Orientation315	30	230	23.5104473009287	0.1375	0.1866	0.1375	0.464766984839978	0.763189468993178	0.496118873364382	0.139711437071182	0.130146349755795	0.000879912582786584	0.729262300590236	single	0.729262300590236	0.9850943	0.9243101	27	32	28	40.59259	29.40625	41.75	18.8661	22.44254	20.71296	200	0	0	0	0	0	0	0	0	NA	NA	NA	NA	NA
ST140708crossori0001-sort_reduceddata_V1_cell5_spiketimes.csv	Contrast50_Orientation270	Contrast50_Orientation360	Contrast50_Orientation270+Contrast50_Orientation360	30	230	103.304849457342	0.9891	0.7925	0.7925	1.05687606112054	0.522464761158966	0.488300220750552	0.0140416545288362	0.00664937700243633	0.90944801671883	0.0698609517498971	outside	0.90944801671883	0.01608826	0.01907802	63	33	31	21.71429	38.69697	43.83871	22.94931	20.2178	21.40645	200	0	0	0	0	0	0	0	0	NA	NA	NA	NA	NA
ST140708crossori0001-sort_reduceddata_V1_cell53_spiketimes.csv	Contrast50_Orientation180	Contrast50_Orientation270	Contrast50_Orientation180+Contrast50_Orientation270	30	230	4.31442926633719	0.808	0.2086	0.2086	1.04923874311629	0.840083530252239	0.824546485260771	3.98772000415278e-09	2.53547719870171e-10	0.999999973750878	2.20078540813141e-08	outside	0.999999973750878	0.04431078	0.01173012	29	63	29	15.2069	18.63492	26.06897	15.95567	15.65489	21.49507	200	0	0	0	0	0	0	0	0	NA	NA	NA	NA	NA
ST140708crossori0001-sort_reduceddata_V1_cell53_spiketimes.csv	Contrast50_Orientation225	Contrast50_Orientation315	Contrast50_Orientation225+Contrast50_Orientation315	30	230	6.5998437313858	0.3054	0.467	0.3054	0.791028273574475	1.7411197626993	0.770287141073658	4.38501519449696e-06	1.00680799634748e-05	0.999963483342163	2.20635626793767e-05	outside	0.999963483342163	0.9792892	0.9932334	27	32	28	18.03704	13.59375	25.42857	14.26781	23.66835	19.5873	200	0	0	0	0	0	0	0	0	NA	NA	NA	NA	NA
ST140708crossori0001-sort_reduceddata_V1_cell56_spiketimes.csv	Contrast50_Orientation225	Contrast50_Orientation315	Contrast50_Orientation225+Contrast50_Orientation315	30	230	5.64894404910548	0.1782	0.5741	0.1782	0.649808754781131	0.700460829493088	0.76127355425601	0.0698958867501128	0.0831600236265204	0.00597729219733511	0.840966797426032	single	0.840966797426032	0.09892159	0.06139214	27	32	28	13.40741	17.5	20.35714	8.712251	12.25806	15.49735	200	0	0	0	0	0	0	0	0	NA	NA	NA	NA	NA
ST140708crossori0001-sort_reduceddata_V1_cell59_spiketimes.csv	Contrast50_Orientation180	Contrast50_Orientation270	Contrast50_Orientation180+Contrast50_Orientation270	30	230	10.5660872280131	0.4334	0.5457	0.4334	0.628350678019552	0.967168569576706	0.581578947368421	0.000213992507501388	5.68796708499569e-05	0.998572394774074	0.0011567330475751	outside	0.998572394774074	0.01799311	0.01791854	29	63	29	15.62069	20.53968	26.2069	9.815271	19.86534	15.24138	200	0	0	0	0	0	0	0	0	NA	NA	NA	NA	NA
ST140708crossori0001-sort_reduceddata_V1_cell62_spiketimes.csv	Contrast50_Orientation225	Contrast50_Orientation315	Contrast50_Orientation225+Contrast50_Orientation315	30	230	30.7690664546656	0.1083	0.1109	0.1083	0.508202172467302	0.335163956278326	0.349339985448498	0.154001908928682	0.150895140424277	0.000719167627064889	0.694383783019976	single	0.694383783019976	0.02983908	0.08434293	27	32	28	25.7037	37.8125	38.17857	13.06268	12.67339	13.3373	200	0	0	0	0	0	0	0	0	NA	NA	NA	NA	NA
ST140708crossori0001-sort_reduceddata_V1_cell64_spiketimes.csv	Contrast50_Orientation180	Contrast50_Orientation270	Contrast50_Orientation180+Contrast50_Orientation270	30	230	5.58727253899864	0.441	0.3349	0.3349	0.950161928751349	1.04640061669829	0.901900674432863	2.56181422319841e-08	1.41097277763775e-09	0.999999777840819	1.95130066065326e-07	outside	0.999999777840819	0.01639877	0.03402924	29	63	29	13.68966	17.26984	24.10345	13.00739	18.07117	21.73892	200	0	0	0	0	0	0	0	0	NA	NA	NA	NA	NA
ST140708crossori0001-sort_reduceddata_V1_cell64_spiketimes.csv	Contrast50_Orientation225	Contrast50_Orientation315	Contrast50_Orientation225+Contrast50_Orientation315	30	230	3.68558583817313	0.7616	0.9852	0.7616	1.2585798816568	0.899666295884316	0.653321915364305	0.0675255426286586	0.213540715167171	0.000124380709378159	0.718809361494792	single	0.718809361494792	0.2018422	0.1748127	27	32	28	14.44444	18.125	18.53571	18.17949	16.30645	12.10979	200	0	0	0	0	0	0	0	0	NA	NA	NA	NA	NA
ST140708crossori0001-sort_reduceddata_V1_cell64_spiketimes.csv	Contrast50_Orientation270	Contrast50_Orientation360	Contrast50_Orientation270+Contrast50_Orientation360	30	230	3.03262931020196	0.3376	0.2312	0.2312	1.04640061669829	1.75712025316456	1.03695345557123	2.69448923702717e-06	2.82300406238262e-06	0.99974635958412	0.000248122922580403	outside	0.99974635958412	0.9612314	0.9756686	63	33	31	17.26984	14.36364	22.87097	18.07117	25.23864	23.71613	200	0	0	0	0	0	0	0	0	NA	NA	NA	NA	NA
ST140708crossori0001-sort_reduceddata_V1_cell65_spiketimes.csv	Contrast50_Orientation180	Contrast50_Orientation270	Contrast50_Orientation180+Contrast50_Orientation270	30	230	13.2025495789711	0.1394	0.1297	0.1297	0.818426856162705	0.435943025732205	1.01745173745174	0.00418405332358219	0.00101721145355499	0.976922869489619	0.0178758657332437	outside	0.976922869489619	0.02040137	0.02126335	29	63	29	20.10345	26.20635	31.89655	16.4532	11.42448	32.4532	200	0	0	0	0	0	0	0	0	NA	NA	NA	NA	NA
ST140708crossori0001-sort_reduceddata_V1_cell65_spiketimes.csv	Contrast50_Orientation270	Contrast50_Orientation360	Contrast50_Orientation270+Contrast50_Orientation360	30	230	3.9657595373506	0.1303	0.5481	0.1303	0.435943025732205	0.83902027027027	0.705484247374563	0.0252944276211357	0.148702170421946	0.000201397007157207	0.825802004949761	single	0.825802004949761	0.8719236	0.8679723	63	33	31	26.20635	22.42424	27.64516	11.42448	18.81439	19.50323	200	0	0	0	0	0	0	0	0	NA	NA	NA	NA	NA
ST140708crossori0001-sort_reduceddata_V1_cell67_spiketimes.csv	Contrast50_Orientation225	Contrast50_Orientation315	Contrast50_Orientation225+Contrast50_Orientation315	30	230	3.30259205276666	0.2977	0.2606	0.2606	0.46134445630032	0.782622791376236	0.677485970819304	0.143515499825876	0.241291444763814	0.000234235055458147	0.614958820354852	single	0.614958820354852	0.668027	0.7713679	27	32	28	29.37037	24.875	29.46429	13.54986	19.46774	19.96164	200	0	0	0	0	0	0	0	0	NA	NA	NA	NA	NA
ST140708crossori0001-sort_reduceddata_V1_cell72_spiketimes.csv	Contrast50_Orientation180	Contrast50_Orientation270	Contrast50_Orientation180+Contrast50_Orientation270	30	230	9.12017190900071	0.2183	0.741	0.2183	0.606227106227106	0.613374605219741	0.557553557553558	0.02552464307894	0.0566945335285658	0.0828910510687046	0.83488977232379	single	0.83488977232379	0.9551931	0.9539165	29	63	29	39	32.5873	44.37931	23.64286	19.98822	24.74384	200	0	0	0	0	0	0	0	0	NA	NA	NA	NA	NA
ST140708crossori0001-sort_reduceddata_V1_cell72_spiketimes.csv	Contrast50_Orientation225	Contrast50_Orientation315	Contrast50_Orientation225+Contrast50_Orientation315	30	230	19.0382282050603	0.4273	0.392	0.392	0.568914136710747	0.708716331107223	0.440848615605897	0.127701130906801	0.0795387236799208	0.00772346652455777	0.78503667888872	single	0.78503667888872	0.01101462	0.04730488	27	32	28	30.59259	40.90625	44.14286	17.40456	28.99093	19.46032	200	0	0	0	0	0	0	0	0	NA	NA	NA	NA	NA
ST140708crossori0001-sort_reduceddata_V1_cell74_spiketimes.csv	Contrast50_Orientation180	Contrast50_Orientation270	Contrast50_Orientation180+Contrast50_Orientation270	30	230	17.5858998827092	0.3182	0.8612	0.3182	1.0480691331353	0.860256094557991	0.970649350649351	0.14027547675299	0.061381690135068	0.0482224310022108	0.750120402109731	single	0.750120402109731	0.01411737	0.03162924	29	63	29	18.24138	24.95238	28.44828	19.11823	21.46544	27.6133	200	0	0	0	0	0	0	0	0	NA	NA	NA	NA	NA
ST140708crossori0001-sort_reduceddata_V1_cell74_spiketimes.csv	Contrast50_Orientation270	Contrast50_Orientation360	Contrast50_Orientation270+Contrast50_Orientation360	30	230	13.3137902699221	0.8543	0.9857	0.8543	0.860256094557991	0.82551261829653	0.566580086580087	0.0341025370334351	0.217958425063618	4.50372578400238e-05	0.747894000645107	single	0.747894000645107	0.8104775	0.8489475	63	33	31	24.95238	19.21212	24.83871	21.46544	15.85985	14.07312	200	0	0	0	0	0	0	0	0	NA	NA	NA	NA	NA
ST140708crossori0001-sort_reduceddata_V1_cell76_spiketimes.csv	Contrast50_Orientation225	Contrast50_Orientation315	Contrast50_Orientation225+Contrast50_Orientation315	30	230	4.76181477711354	0.3503	0.1066	0.1066	2.06546974152608	1.43090576137484	0.996264275803181	0.000524554521119268	7.71130645960553e-05	0.995690040327199	0.00370829208708614	outside	0.995690040327199	0.9809288	0.9797264	27	32	28	18.40741	14.3125	24.78571	38.01994	20.47984	24.69312	200	0	0	0	0	0	0	0	0	NA	NA	NA	NA	NA
ST140708crossori0001-sort_reduceddata_V1_cell8_spiketimes.csv	Contrast50_Orientation225	Contrast50_Orientation315	Contrast50_Orientation225+Contrast50_Orientation315	30	230	9.55033983949545	0.2219	0.3637	0.2219	1.19572879950238	0.609602895773448	0.492037931651458	3.09072681623928e-14	4.08278115260025e-19	0.999999999999813	1.56568229205606e-13	outside	0.999999999999813	0.01812058	0.006244378	27	32	28	13.74074	18.9375	29.57143	16.4302	11.54435	14.55026	200	0	0	0	0	0	0	0	0	NA	NA	NA	NA	NA
ST140708crossori0001-sort_reduceddata_V1_cell82_spiketimes.csv	Contrast50_Orientation180	Contrast50_Orientation270	Contrast50_Orientation180+Contrast50_Orientation270	30	230	4.17321237659003	0.9939	0.8616	0.8616	0.829311992355471	0.767490573942187	0.347609116639356	4.9552830416803e-17	8.37534800697731e-21	1	3.10593712642128e-16	outside	1	0.9839505	0.9885914	29	63	29	20.62069	17.11111	33.06897	17.10099	13.13262	11.49507	200	0	0	0	0	0	0	0	0	NA	NA	NA	NA	NA
ST140708crossori0001-sort_reduceddata_V1_cell82_spiketimes.csv	Contrast50_Orientation225	Contrast50_Orientation315	Contrast50_Orientation225+Contrast50_Orientation315	30	230	4.65692693640661	0.8738	0.7931	0.7931	1.3710407239819	0.87413866699189	0.538737248414668	3.36274782598727e-06	7.3705056433387e-07	0.999980110670766	1.57895308438747e-05	outside	0.999980110670766	0.9858519	0.9858283	27	32	28	20.77778	16.53125	28.78571	28.48718	14.4506	15.50794	200	0	0	0	0	0	0	0	0	NA	NA	NA	NA	NA
ST140708crossori0001-sort_reduceddata_V1_cell84_spiketimes.csv	Contrast50_Orientation270	Contrast50_Orientation360	Contrast50_Orientation270+Contrast50_Orientation360	30	230	6.6929299179104	0.1193	0.1975	0.1193	1.41659479040883	1.0023777173913	1.14842406876791	0.0909623918553297	0.108091070325502	0.000418553617876174	0.800527984201292	single	0.800527984201292	0.8226464	0.9094311	63	33	31	20.77778	16.72727	22.51613	29.43369	16.76705	25.85806	200	0	0	0	0	0	0	0	0	NA	NA	NA	NA	NA
ST140708crossori0001-sort_reduceddata_V1_cell88_spiketimes.csv	Contrast50_Orientation180	Contrast50_Orientation270	Contrast50_Orientation180+Contrast50_Orientation270	30	230	41.0723397117238	0.633	0.2358	0.2358	0.564247921390779	0.997298891614145	0.378021978021978	0.164800465736798	0.125217248111636	0.00106647441600348	0.708915811735562	single	0.708915811735562	0.979117	0.9221696	29	63	29	26.06897	16.49206	26.89655	14.70936	16.44752	10.16749	200	0	0	0	0	0	0	0	0	NA	NA	NA	NA	NA
ST140708crossori0001-sort_reduceddata_V1_cell88_spiketimes.csv	Contrast50_Orientation270	Contrast50_Orientation360	Contrast50_Orientation270+Contrast50_Orientation360	30	230	51.1134126413084	0.2444	0.1628	0.1628	0.997298891614145	0.560659682899207	0.405772280367904	1.21329580039092e-05	2.19242625407184e-06	0.999926765584584	5.89090311575249e-05	outside	0.999926765584584	0.01592374	0.01884696	63	33	31	16.49206	26.75758	33.90323	16.44752	15.00189	13.75699	200	0	0	0	0	0	0	0	0	NA	NA	NA	NA	NA
ST140708crossori0001-sort_reduceddata_V1_cell91_spiketimes.csv	Contrast50_Orientation225	Contrast50_Orientation315	Contrast50_Orientation225+Contrast50_Orientation315	30	230	4.66352239982889	0.8869	0.9316	0.8869	0.915892763273173	0.78029208794736	0.695358780198836	3.29097568297334e-11	1.56176613562405e-15	0.999999999810871	1.56217236738389e-10	outside	0.999999999810871	0.9780321	0.9953145	27	32	28	16.25926	12.5625	25.67857	14.89174	9.802419	17.85582	200	0	0	0	0	0	0	0	0	NA	NA	NA	NA	NA
ST140708crossori0001-sort_reduceddata_V1_cell97_spiketimes.csv	Contrast50_Orientation225	Contrast50_Orientation315	Contrast50_Orientation225+Contrast50_Orientation315	30	230	56.3450351741146	0.5005	0.6351	0.5005	1.53960396039604	1.25201167841629	0.70635176239041	1.75800196324137e-07	1.94843303067147e-09	0.999998994702851	8.27548519579231e-07	outside	0.999998994702851	0.01738605	0.02368545	27	32	28	14.96296	28.3125	36.96429	23.03704	35.44758	26.10979	200	0	0	0	0	0	0	0	0	NA	NA	NA	NA	NA
ST140709crossori0001-sort_reduceddata_V1_cell1_spiketimes.csv	Contrast50_Orientation135	Contrast50_Orientation225	Contrast50_Orientation135+Contrast50_Orientation225	30	230	13.6362115400409	0.7968	0.6292	0.6292	0.834441301272985	0.51937984496124	1.62588913416728	6.83573680278004e-09	4.25700078816734e-11	0.99999997476183	1.83598632257547e-08	outside	0.99999997476183	0.9453435	0.9925905	41	32	37	17.2439	12.09375	24.48649	14.38902	6.28125	39.81231	200	0	0	0	0	0	0	0	0	NA	NA	NA	NA	NA
ST140709crossori0001-sort_reduceddata_V1_cell10_spiketimes.csv	Contrast50_Orientation180	Contrast50_Orientation270	Contrast50_Orientation180+Contrast50_Orientation270	30	230	4.73100826515261	0.5556	0.4124	0.4124	1.03561394088485	0.878378378378378	0.787988449025844	2.73968007721558e-05	4.68585155430307e-08	0.999930789806277	4.1766534435283e-05	outside	0.999930789806277	0.02939156	0.01814858	74	38	34	14.82432	17.89474	24.38235	15.35228	15.71835	19.21301	200	0	0	0	0	0	0	0	0	NA	NA	NA	NA	NA
ST140709crossori0001-sort_reduceddata_V1_cell10_spiketimes.csv	Contrast50_Orientation90	Contrast50_Orientation180	Contrast50_Orientation90+Contrast50_Orientation180	30	230	8.30532836482156	0.5594	0.5554	0.5554	0.693309384822631	1.03561394088485	0.809140667761358	2.88107963046889e-11	6.50919895085637e-18	0.99999999982419	1.46998805672407e-10	outside	0.99999999982419	0.9733642	0.9663673	35	74	37	18.71429	14.82432	27.43243	12.97479	15.35228	22.1967	200	0	0	0	0	0	0	0	0	NA	NA	NA	NA	NA
ST140709crossori0001-sort_reduceddata_V1_cell12_spiketimes.csv	Contrast50_Orientation180	Contrast50_Orientation270	Contrast50_Orientation180+Contrast50_Orientation270	30	230	7.88830237078815	0.1729	0.326	0.1729	1.07557464592524	0.547385047385047	1.09699379480692	0.228049162823005	0.502085537955404	0.00237030098033012	0.267494998241261	intermediate	0.502085537955404	0.4287261	0.4131199	74	38	34	12.75676	16.21053	14.79412	13.72084	8.8734	16.22906	200	0	0	0	0	0	0	0	0	NA	NA	NA	NA	NA
ST140709crossori0001-sort_reduceddata_V1_cell15_spiketimes.csv	Contrast50_Orientation135	Contrast50_Orientation225	Contrast50_Orientation135+Contrast50_Orientation225	30	230	98.3081410125815	0.4384	0.7307	0.4384	0.804739010989011	0.791305353220025	0.79119341563786	0.130446322342656	0.0888445680231102	0.0462888380866998	0.734420271547534	single	0.734420271547534	0.01250516	0.03649843	41	32	37	17.7561	34.875	36.48649	14.28902	27.59677	28.86787	200	0	0	0	0	0	0	0	0	NA	NA	NA	NA	NA
ST140709crossori0001-sort_reduceddata_V1_cell15_spiketimes.csv	Contrast50_Orientation90	Contrast50_Orientation180	Contrast50_Orientation90+Contrast50_Orientation180	30	230	23.3264620628036	0.5579	0.2637	0.2637	1.06693711967546	0.67683569354134	0.481946495978992	5.29078409878501e-06	3.35445824180111e-07	0.999952979809031	4.13939610459298e-05	outside	0.999952979809031	0.9847773	0.9910135	35	74	37	29	21.60811	36.59459	30.94118	14.62514	17.63664	200	0	0	0	0	0	0	0	0	NA	NA	NA	NA	NA
ST140709crossori0001-sort_reduceddata_V1_cell17_spiketimes.csv	Contrast50_Orientation180	Contrast50_Orientation270	Contrast50_Orientation180+Contrast50_Orientation270	30	230	8.12998776158653	0.466	0.2425	0.2425	0.857739359753864	0.767885532591415	1.00057085771371	0.0105154384881368	0.078211952213897	0.00610795343148618	0.90516465586648	single	0.90516465586648	0.1463119	0.06567842	74	38	34	12.63514	16.10526	18.73529	10.83765	12.367	18.74599	200	0	0	0	0	0	0	0	0	NA	NA	NA	NA	NA
ST140709crossori0001-sort_reduceddata_V1_cell18_spiketimes.csv	Contrast50_Orientation135	Contrast50_Orientation225	Contrast50_Orientation135+Contrast50_Orientation225	30	230	19.0673202477097	0.1097	0.7782	0.1097	0.600473933649289	1.37195523370639	0.618735509184947	4.60166719511743e-08	1.5924903368371e-09	0.999999710829286	2.41561552243005e-07	outside	0.999999710829286	0.9859978	0.9920072	41	32	37	25.73171	18.375	33.67568	15.45122	25.20968	20.83634	200	0	0	0	0	0	0	0	0	NA	NA	NA	NA	NA
ST140709crossori0001-sort_reduceddata_V1_cell18_spiketimes.csv	Contrast50_Orientation180	Contrast50_Orientation270	Contrast50_Orientation180+Contrast50_Orientation270	30	230	7.95883650436982	0.2889	0.1957	0.1957	0.889212559228599	0.626466639425603	0.237695173179044	2.45413321834074e-10	1.34076428066667e-13	0.999999998600303	1.15414932337292e-09	outside	0.999999998600303	0.01509132	0.0132204	74	38	34	20.08108	24.36842	33.73529	17.85635	15.266	8.018717	200	0	0	0	0	0	0	0	0	NA	NA	NA	NA	NA
ST140709crossori0001-sort_reduceddata_V1_cell18_spiketimes.csv	Contrast50_Orientation90	Contrast50_Orientation180	Contrast50_Orientation90+Contrast50_Orientation180	30	230	12.6329181368485	0.6732	0.2857	0.2857	0.931999735921305	0.889212559228599	0.655156987148202	2.83481688451281e-15	1.32128113061373e-20	0.999999999999982	1.51589973247445e-14	outside	0.999999999999982	0.9849228	0.9954566	35	74	37	25.45714	20.08108	36.91892	23.72605	17.85635	24.18769	200	0	0	0	0	0	0	0	0	NA	NA	NA	NA	NA
ST140709crossori0001-sort_reduceddata_V1_cell22_spiketimes.csv	Contrast50_Orientation90	Contrast50_Orientation180	Contrast50_Orientation90+Contrast50_Orientation180	30	230	7.52522277434756	0.9168	0.5594	0.5594	1.155245603396	0.853944551657228	0.500782472613459	5.33395937002337e-20	1.30260699554723e-23	1	3.08035491460103e-19	outside	1	0.01501024	0.00732093	35	74	37	13.85714	17.55405	26.86486	16.0084	14.99019	13.45345	200	0	0	0	0	0	0	0	0	NA	NA	NA	NA	NA
ST140709crossori0001-sort_reduceddata_V1_cell23_spiketimes.csv	Contrast50_Orientation180	Contrast50_Orientation270	Contrast50_Orientation180+Contrast50_Orientation270	30	230	9.42209249621538	0.3079	0.3179	0.3079	0.813677433030391	0.829119442022668	0.871990937411498	0.794424086942245	0.0104740732709593	0.0213398044412942	0.173762035345501	mixture	0.794424086942245	0.05600926	0.04336324	74	38	34	6.986486	9.789474	12.58824	5.684746	8.116643	10.97683	200	0	0	0	0	0	0	0	0	NA	NA	NA	NA	NA
ST140709crossori0001-sort_reduceddata_V1_cell23_spiketimes.csv	Contrast50_Orientation90	Contrast50_Orientation180	Contrast50_Orientation90+Contrast50_Orientation180	30	230	16.3498616352429	0.2178	0.3135	0.2178	0.527209814407046	0.813677433030391	0.725412541254125	0.0314419688159467	0.0294779541852152	0.23123521005339	0.707844866945448	single	0.707844866945448	0.9375889	0.965494	35	74	37	10.68571	6.986486	13.64865	5.633613	5.684746	9.900901	200	0	0	0	0	0	0	0	0	NA	NA	NA	NA	NA
ST140709crossori0001-sort_reduceddata_V1_cell24_spiketimes.csv	Contrast50_Orientation135	Contrast50_Orientation225	Contrast50_Orientation135+Contrast50_Orientation225	30	230	18.970254463931	0.1983	0.1502	0.1502	0.50514888337469	0.72818614489688	0.471146953405018	0.000155560766263281	0.000113367803256566	0.998867893451799	0.000863177978681141	outside	0.998867893451799	0.9875559	0.9793762	41	32	37	19.65854	13.34375	25.13514	9.930488	9.716734	11.84234	200	0	0	0	0	0	0	0	0	NA	NA	NA	NA	NA
ST140709crossori0001-sort_reduceddata_V1_cell24_spiketimes.csv	Contrast50_Orientation180	Contrast50_Orientation270	Contrast50_Orientation180+Contrast50_Orientation270	30	230	8.28577580906949	0.6427	0.3702	0.3702	0.937991705416614	0.709276844411979	0.488200131301614	7.9153228037875e-08	3.04681583494846e-10	0.999999479958828	4.40583262014572e-07	outside	0.999999479958828	0.02677834	0.01140986	74	38	34	14.72973	18.5	25.79412	13.81636	13.12162	12.59269	200	0	0	0	0	0	0	0	0	NA	NA	NA	NA	NA
ST140709crossori0001-sort_reduceddata_V1_cell24_spiketimes.csv	Contrast50_Orientation90	Contrast50_Orientation180	Contrast50_Orientation90+Contrast50_Orientation180	30	230	5.58595796861787	0.8382	0.6363	0.6363	0.784903201787044	0.937991705416614	0.60927188142378	1.723912978063e-14	1.62159916342858e-22	0.999999999999894	8.90582953007924e-14	outside	0.999999999999894	0.9839095	0.9959162	35	74	37	18.05714	14.72973	27.75676	14.17311	13.81636	16.91141	200	0	0	0	0	0	0	0	0	NA	NA	NA	NA	NA
ST140709crossori0001-sort_reduceddata_V1_cell27_spiketimes.csv	Contrast50_Orientation135	Contrast50_Orientation225	Contrast50_Orientation135+Contrast50_Orientation225	30	230	4.80501093798889	0.1792	0.8225	0.1792	0.999755301794453	0.96644469428349	0.383967188665175	5.63352731030665e-06	1.57459050052586e-05	0.999281205109204	0.000697415458480507	outside	0.999281205109204	0.9331722	0.9553753	41	32	37	14.95122	11.65625	20.13514	14.94756	11.26512	7.731231	200	0	0	0	0	0	0	0	0	NA	NA	NA	NA	NA
ST140709crossori0001-sort_reduceddata_V1_cell27_spiketimes.csv	Contrast50_Orientation90	Contrast50_Orientation180	Contrast50_Orientation90+Contrast50_Orientation180	30	230	5.58539152410917	0.499	0.5981	0.499	1.07411541466682	0.938463906418347	0.614253070551271	8.0912297928701e-07	2.01899631560461e-08	0.999961350905609	3.78197814482352e-05	outside	0.999961350905609	0.9501308	0.9737468	35	74	37	15.05714	12.02703	21.02703	16.17311	11.28693	12.91592	200	0	0	0	0	0	0	0	0	NA	NA	NA	NA	NA
ST140709crossori0001-sort_reduceddata_V1_cell29_spiketimes.csv	Contrast50_Orientation135	Contrast50_Orientation225	Contrast50_Orientation135+Contrast50_Orientation225	30	230	16.1722006995295	0.7322	0.4439	0.4439	1.7614406779661	1.75179782206698	1.32711988304094	4.48526219135546e-11	2.21473242709474e-15	0.999999999735578	2.1956749822414e-10	outside	0.999999999735578	0.01647182	0.00613666	41	32	37	5.756098	9.8125	16.43243	10.13902	17.18952	21.80781	200	0	0	0	0	0	0	0	0	NA	NA	NA	NA	NA
ST140709crossori0001-sort_reduceddata_V1_cell29_spiketimes.csv	Contrast50_Orientation180	Contrast50_Orientation270	Contrast50_Orientation180+Contrast50_Orientation270	30	230	9.24124487759209	0.5892	0.2168	0.2168	1.83835616438356	1.78155078155078	2.0504329004329	8.02694869339122e-14	1.08397978482492e-19	0.999999999999683	2.36974844127309e-13	outside	0.999999999999683	0.02810256	0.003039598	74	38	34	6.486486	9.236842	16.47059	11.92447	16.4559	33.77184	200	0	0	0	0	0	0	0	0	NA	NA	NA	NA	NA
ST140709crossori0001-sort_reduceddata_V1_cell29_spiketimes.csv	Contrast50_Orientation90	Contrast50_Orientation180	Contrast50_Orientation90+Contrast50_Orientation180	30	230	8.23471285735492	0.5685	0.5821	0.5685	1.30511269928532	1.83835616438356	1.80710414247	4.31100952716019e-11	3.79145382693193e-13	0.999999999470064	4.86446437935463e-10	outside	0.999999999470064	0.9923897	0.9988276	35	74	37	9.171429	6.486486	15.51351	11.96975	11.92447	28.03453	200	0	0	0	0	0	0	0	0	NA	NA	NA	NA	NA
ST140709crossori0001-sort_reduceddata_V1_cell3_spiketimes.csv	Contrast50_Orientation135	Contrast50_Orientation225	Contrast50_Orientation135+Contrast50_Orientation225	30	230	5.36688018413852	0.3453	0.211	0.211	0.94691091954023	0.408602150537634	0.945874001774623	1.579827731198e-11	2.96683292772237e-17	0.999999999855768	1.28433611102965e-10	outside	0.999999999855768	0.008983707	0.0135295	41	32	37	16.97561	21	30.45946	16.07439	8.580645	28.81081	200	0	0	0	0	0	0	0	0	NA	NA	NA	NA	NA
ST140709crossori0001-sort_reduceddata_V1_cell30_spiketimes.csv	Contrast50_Orientation135	Contrast50_Orientation225	Contrast50_Orientation135+Contrast50_Orientation225	30	230	24.3886494918222	0.2104	0.539	0.2104	0.86243654822335	0.857506361323155	0.634377967711301	4.18909504994542e-06	2.00450058803492e-07	0.999973726141126	2.18843137652086e-05	outside	0.999973726141126	0.9872526	0.9764887	41	32	37	19.21951	12.28125	25.2973	16.57561	10.53125	16.04805	200	0	0	0	0	0	0	0	0	NA	NA	NA	NA	NA
ST140709crossori0001-sort_reduceddata_V1_cell31_spiketimes.csv	Contrast50_Orientation180	Contrast50_Orientation270	Contrast50_Orientation180+Contrast50_Orientation270	30	230	70.0200384837916	0.4189	0.2494	0.2494	0.723439565694355	0.461766428279889	0.651610178439447	0.155625834256349	0.0810797075629031	0.0112053790551904	0.752089079125557	single	0.752089079125557	0.01128607	0.04384365	74	38	34	26.32432	40.07895	42.20588	19.04406	18.50711	27.50178	200	0	0	0	0	0	0	0	0	NA	NA	NA	NA	NA
ST140709crossori0001-sort_reduceddata_V1_cell31_spiketimes.csv	Contrast50_Orientation90	Contrast50_Orientation180	Contrast50_Orientation90+Contrast50_Orientation180	30	230	37.5275621864105	0.1703	0.4192	0.1703	0.6953125	0.723439565694355	0.220024499207379	0.0648191304823194	0.0148738490266052	0.580679997229168	0.339627023261908	outside	0.580679997229168	0.9851835	0.978936	35	74	37	36.57143	26.32432	41.67568	25.42857	19.04406	9.16967	200	0	0	0	0	0	0	0	0	NA	NA	NA	NA	NA
ST140709crossori0001-sort_reduceddata_V1_cell33_spiketimes.csv	Contrast50_Orientation180	Contrast50_Orientation270	Contrast50_Orientation180+Contrast50_Orientation270	30	230	32.9070244680605	0.4734	0.6633	0.4734	0.900375989272474	0.775415865303506	0.509917355371901	0.00962281122260833	0.0015747252165368	0.939986909654316	0.0488155539065387	outside	0.939986909654316	0.01611103	0.02907072	74	38	34	14.08108	21.07895	25.88235	12.67827	16.34495	13.19786	200	0	0	0	0	0	0	0	0	NA	NA	NA	NA	NA
ST140709crossori0001-sort_reduceddata_V1_cell33_spiketimes.csv	Contrast50_Orientation90	Contrast50_Orientation180	Contrast50_Orientation90+Contrast50_Orientation180	30	230	20.9091864019237	0.2459	0.472	0.2459	0.787591117138498	0.900375989272474	0.726966788039281	6.51823035310645e-08	2.39751101104913e-10	0.999999610507575	3.24070370571276e-07	outside	0.999999610507575	0.9805915	0.9928914	35	74	37	19.82857	14.08108	27.21622	15.61681	12.67827	19.78529	200	0	0	0	0	0	0	0	0	NA	NA	NA	NA	NA
ST140709crossori0001-sort_reduceddata_V1_cell34_spiketimes.csv	Contrast50_Orientation135	Contrast50_Orientation225	Contrast50_Orientation135+Contrast50_Orientation225	30	230	38.6512555050444	0.4153	0.3842	0.3842	0.812993920972644	0.566954011779849	0.483487151646761	1.77404366724514e-06	5.12594616684024e-07	0.999988063840457	9.64952125947103e-06	outside	0.999988063840457	0.01357671	0.005961211	41	32	37	16.04878	25.84375	33.18919	13.04756	14.65222	16.04655	200	0	0	0	0	0	0	0	0	NA	NA	NA	NA	NA
ST140709crossori0001-sort_reduceddata_V1_cell34_spiketimes.csv	Contrast50_Orientation180	Contrast50_Orientation270	Contrast50_Orientation180+Contrast50_Orientation270	30	230	3.15742924076203	0.9009	0.9905	0.9009	0.863502555873195	0.774541380758997	1.60242424242424	0.525397159768738	0.0103676336634286	0.232101097549762	0.232134109018072	mixture	0.525397159768738	0.2071857	0.03311195	74	38	34	17.41892	20.31579	25	15.04128	15.73542	40.06061	200	0	0	0	0	0	0	0	0	NA	NA	NA	NA	NA
ST140709crossori0001-sort_reduceddata_V1_cell35_spiketimes.csv	Contrast50_Orientation135	Contrast50_Orientation225	Contrast50_Orientation135+Contrast50_Orientation225	30	230	25.7728341570532	0.1531	0.6033	0.1531	0.568440905280805	0.697960811686693	0.58307521245334	6.31502277908898e-09	3.04654781906822e-11	0.999999962173733	3.14807791451474e-08	outside	0.999999962173733	0.9847366	0.9896068	41	32	37	29.09756	20.21875	37.81081	16.54024	14.1119	22.04655	200	0	0	0	0	0	0	0	0	NA	NA	NA	NA	NA
ST140709crossori0001-sort_reduceddata_V1_cell35_spiketimes.csv	Contrast50_Orientation180	Contrast50_Orientation270	Contrast50_Orientation180+Contrast50_Orientation270	30	230	32.0481580487053	0.2467	0.8228	0.2467	0.58308893591219	0.850270935141784	0.762973651862541	0.104100104675272	0.0571247359613693	0.0699882977662171	0.768786861597142	single	0.768786861597142	0.9809669	0.9633665	74	38	34	29.91892	21.39474	33.35294	17.44539	18.19132	25.44742	200	0	0	0	0	0	0	0	0	NA	NA	NA	NA	NA
ST140709crossori0001-sort_reduceddata_V1_cell35_spiketimes.csv	Contrast50_Orientation90	Contrast50_Orientation180	Contrast50_Orientation90+Contrast50_Orientation180	30	230	18.3585895728141	0.1978	0.2507	0.1978	0.650051087432492	0.58308893591219	0.449712294351244	7.11085354797678e-07	3.04812906772091e-07	0.999995585589821	3.39851191741208e-06	outside	0.999995585589821	0.01360555	0.005228729	35	74	37	23.02857	29.91892	37.05405	14.96975	17.44539	16.66366	200	0	0	0	0	0	0	0	0	NA	NA	NA	NA	NA
ST140709crossori0001-sort_reduceddata_V1_cell36_spiketimes.csv	Contrast50_Orientation180	Contrast50_Orientation270	Contrast50_Orientation180+Contrast50_Orientation270	30	230	11.5539629685765	0.1437	0.172	0.1437	1.74293682693322	2.5434737062644	1.24517906336088	0.0309124345185527	0.113416814743093	0.000383732323951723	0.855287018414403	single	0.855287018414403	0.1154506	0.08128731	74	38	34	15.7973	20.36842	22	27.53369	51.80654	27.39394	200	0	0	0	0	0	0	0	0	NA	NA	NA	NA	NA
ST140709crossori0001-sort_reduceddata_V1_cell37_spiketimes.csv	Contrast50_Orientation135	Contrast50_Orientation225	Contrast50_Orientation135+Contrast50_Orientation225	30	230	16.5520512694337	0.1011	0.7793	0.1011	1.34809885931559	1.00021649707729	0.891799189273464	1.69462082109618e-15	1.50576601358211e-22	0.999999999999989	9.54250820351996e-15	outside	0.999999999999989	0.01115431	0.00660474	41	32	37	12.82927	18.625	28.89189	17.29512	18.62903	25.76577	200	0	0	0	0	0	0	0	0	NA	NA	NA	NA	NA
ST140709crossori0001-sort_reduceddata_V1_cell37_spiketimes.csv	Contrast50_Orientation180	Contrast50_Orientation270	Contrast50_Orientation180+Contrast50_Orientation270	30	230	28.3099759070389	0.1907	0.5505	0.1907	0.738617977858621	0.604319800972521	0.742247376488622	0.0355768398855767	0.0109327263116306	0.781252685479069	0.172237748323724	outside	0.781252685479069	0.9780217	0.9739935	74	38	34	18.87838	12.57895	22.67647	13.94391	7.601707	16.83155	200	0	0	0	0	0	0	0	0	NA	NA	NA	NA	NA
ST140709crossori0001-sort_reduceddata_V1_cell37_spiketimes.csv	Contrast50_Orientation90	Contrast50_Orientation180	Contrast50_Orientation90+Contrast50_Orientation180	30	230	28.3830053945169	0.294	0.191	0.191	1.83575601141149	0.738617977858621	0.679960119641077	2.95740728912626e-15	2.10423762469727e-16	0.99999999999998	1.65709760244815e-14	outside	0.99999999999998	0.01327977	0.004832129	35	74	37	12.37143	18.87838	27.10811	22.71092	13.94391	18.43243	200	0	0	0	0	0	0	0	0	NA	NA	NA	NA	NA
ST140709crossori0001-sort_reduceddata_V1_cell39_spiketimes.csv	Contrast50_Orientation180	Contrast50_Orientation270	Contrast50_Orientation180+Contrast50_Orientation270	30	230	3.86692791098129	0.5508	0.6333	0.5508	0.916498017149609	0.629278647511467	0.624624306071214	0.000148502851559535	2.92025820989245e-06	0.999733345639667	0.000115231250564011	outside	0.999733345639667	0.03061286	0.04271663	74	38	34	15.82432	18.76316	25.20588	14.50296	11.80725	15.74421	200	0	0	0	0	0	0	0	0	NA	NA	NA	NA	NA
ST140709crossori0001-sort_reduceddata_V1_cell43_spiketimes.csv	Contrast50_Orientation180	Contrast50_Orientation270	Contrast50_Orientation180+Contrast50_Orientation270	30	230	11.6919510972214	0.4519	0.6711	0.4519	0.94118535559506	1.26692178904568	0.959620656442172	8.01346032484995e-16	2.13352666914025e-19	0.999999999999993	5.85774107694708e-15	outside	0.999999999999993	0.9633818	0.9867467	74	38	34	15.93243	11.89474	24.05882	14.99537	15.0697	23.08734	200	0	0	0	0	0	0	0	0	NA	NA	NA	NA	NA
ST140709crossori0001-sort_reduceddata_V1_cell43_spiketimes.csv	Contrast50_Orientation90	Contrast50_Orientation180	Contrast50_Orientation90+Contrast50_Orientation180	30	230	12.1244288974907	0.7531	0.4478	0.4478	1.04866180048662	0.94118535559506	0.949781378600823	5.68094222216427e-14	1.88004064046169e-16	0.9999999999995	4.42533098468674e-13	outside	0.9999999999995	0.01716349	0.03919265	35	74	37	11.74286	15.93243	23.35135	12.31429	14.99537	22.17868	200	0	0	0	0	0	0	0	0	NA	NA	NA	NA	NA
ST140709crossori0001-sort_reduceddata_V1_cell44_spiketimes.csv	Contrast50_Orientation135	Contrast50_Orientation225	Contrast50_Orientation135+Contrast50_Orientation225	30	230	47.6917214343579	0.5249	0.7672	0.5249	0.75213963963964	0.839161189986455	0.936774709883954	0.183294087997025	0.0606015726390621	0.0382917820668358	0.717812557297077	single	0.717812557297077	0.02435632	0.03657243	41	32	37	10.82927	20.09375	22.51351	8.145122	16.8619	21.09009	200	0	0	0	0	0	0	0	0	NA	NA	NA	NA	NA
ST140709crossori0001-sort_reduceddata_V1_cell44_spiketimes.csv	Contrast50_Orientation180	Contrast50_Orientation270	Contrast50_Orientation180+Contrast50_Orientation270	30	230	9.82186012108899	0.393	0.2477	0.2477	0.887874175545408	0.760115144730529	0.467490438364225	2.4727940905549e-14	1.8191830755906e-20	0.999999999999848	1.27443884147948e-13	outside	0.999999999999848	0.013238	0.009504551	74	38	34	13.86486	17.78947	27.26471	12.31026	13.52205	12.74599	200	0	0	0	0	0	0	0	0	NA	NA	NA	NA	NA
ST140709crossori0001-sort_reduceddata_V1_cell44_spiketimes.csv	Contrast50_Orientation90	Contrast50_Orientation180	Contrast50_Orientation90+Contrast50_Orientation180	30	230	11.9045795879664	0.7158	0.3902	0.3902	0.851698425849213	0.887874175545408	0.551647124511446	0.00906704540934839	0.0629007154017012	0.0394479800051216	0.888584259183829	single	0.888584259183829	0.9315042	0.9429187	35	74	37	18.25714	13.86486	21.51351	15.54958	12.31026	11.86787	200	0	0	0	0	0	0	0	0	NA	NA	NA	NA	NA
ST140709crossori0001-sort_reduceddata_V1_cell45_spiketimes.csv	Contrast50_Orientation180	Contrast50_Orientation270	Contrast50_Orientation180+Contrast50_Orientation270	30	230	15.069387206972	0.1433	0.3498	0.1433	0.95444372132891	0.942667257421356	0.502043692741367	3.89766932895461e-15	4.16490045734251e-21	0.999999999999974	2.16301237567143e-14	outside	0.999999999999974	0.01466682	0.02270841	74	38	34	11.66216	16.05263	25.29412	11.13088	15.13229	12.69875	200	0	0	0	0	0	0	0	0	NA	NA	NA	NA	NA
ST140709crossori0001-sort_reduceddata_V1_cell45_spiketimes.csv	Contrast50_Orientation90	Contrast50_Orientation180	Contrast50_Orientation90+Contrast50_Orientation180	30	230	11.9100251542833	0.453	0.151	0.151	0.765775401069519	0.95444372132891	0.474354079165076	3.17633327717522e-11	1.21111940032143e-13	0.999999999725232	2.42883775474405e-10	outside	0.999999999725232	0.9816392	0.9386238	35	74	37	15.71429	11.66216	23.59459	12.03361	11.13088	11.19219	200	0	0	0	0	0	0	0	0	NA	NA	NA	NA	NA
ST140709crossori0001-sort_reduceddata_V1_cell48_spiketimes.csv	Contrast50_Orientation135	Contrast50_Orientation225	Contrast50_Orientation135+Contrast50_Orientation225	30	230	10.2042233797784	0.1258	0.9805	0.1258	1.13875295974743	0.946632782719187	0.839125196923362	0.0362624635255958	0.11225714902049	0.000356799848918914	0.851123587604995	single	0.851123587604995	0.8547922	0.9200228	41	32	37	30.90244	24.59375	32.40541	35.19024	23.28125	27.19219	200	0	0	0	0	0	0	0	0	NA	NA	NA	NA	NA
ST140709crossori0001-sort_reduceddata_V1_cell48_spiketimes.csv	Contrast50_Orientation180	Contrast50_Orientation270	Contrast50_Orientation180+Contrast50_Orientation270	30	230	39.7459178988398	0.4434	0.134	0.134	0.617489168259383	0.524748767242994	0.787068305641857	0.040114169400392	0.0140598652864723	0.764404807184879	0.181421158128257	outside	0.764404807184879	0.01636059	0.02430795	74	38	34	24.31081	34.18421	39.58824	15.01166	17.93812	31.15865	200	0	0	0	0	0	0	0	0	NA	NA	NA	NA	NA
ST140709crossori0001-sort_reduceddata_V1_cell48_spiketimes.csv	Contrast50_Orientation90	Contrast50_Orientation180	Contrast50_Orientation90+Contrast50_Orientation180	30	230	5.0346582532377	0.4862	0.4516	0.4516	0.964279367336058	0.617489168259383	1.24259098368568	0.0755405865427349	0.0927648487209967	0.00120751357659982	0.830487051159669	single	0.830487051159669	0.7692386	0.9152879	35	74	37	28.37143	24.31081	31.10811	27.35798	15.01166	38.65465	200	0	0	0	0	0	0	0	0	NA	NA	NA	NA	NA
ST140709crossori0001-sort_reduceddata_V1_cell49_spiketimes.csv	Contrast50_Orientation180	Contrast50_Orientation270	Contrast50_Orientation180+Contrast50_Orientation270	30	230	47.0472637529482	0.1003	0.7576	0.1003	0.8006553034264	0.90457804743519	0.915861120162195	0.105416177717696	0.0256938178188673	0.422673035315103	0.446216969148334	single	0.446216969148334	0.9829024	0.9732476	74	38	34	21.24324	12.89474	24.61765	17.00852	11.6643	22.54635	200	0	0	0	0	0	0	0	0	NA	NA	NA	NA	NA
ST140709crossori0001-sort_reduceddata_V1_cell49_spiketimes.csv	Contrast50_Orientation90	Contrast50_Orientation180	Contrast50_Orientation90+Contrast50_Orientation180	30	230	16.6792852748677	0.1497	0.1064	0.1064	0.728342245989305	0.8006553034264	0.585928666872238	1.5978554197733e-12	5.36997515113227e-12	0.999999999983753	9.2797436287665e-12	outside	0.999999999983753	0.01458491	0.006287638	35	74	37	15.71429	21.24324	29.21622	11.44538	17.00852	17.11862	200	0	0	0	0	0	0	0	0	NA	NA	NA	NA	NA
ST140709crossori0001-sort_reduceddata_V1_cell5_spiketimes.csv	Contrast50_Orientation180	Contrast50_Orientation270	Contrast50_Orientation180+Contrast50_Orientation270	30	230	110.338285714462	0.5475	0.2925	0.2925	1.1906612223393	0.843579330625963	1.01023312795013	0.146677762918578	0.0498241195741641	0.144334229839816	0.659163887667442	single	0.659163887667442	0.9798903	0.9742987	74	38	34	22.48649	10.15789	24.73529	26.77379	8.56899	24.98841	200	0	0	0	0	0	0	0	0	NA	NA	NA	NA	NA
ST140709crossori0001-sort_reduceddata_V1_cell50_spiketimes.csv	Contrast50_Orientation90	Contrast50_Orientation180	Contrast50_Orientation90+Contrast50_Orientation180	30	230	5.05554744787529	0.325	0.1675	0.1675	0.504390855868414	0.504929929271948	0.745558436569672	0.04132213149263	0.0815563301685183	0.0075644356683528	0.869557102670499	single	0.869557102670499	0.09301605	0.07153881	35	74	37	24.11429	28.16216	31.27027	12.16303	14.21992	23.31381	200	0	0	0	0	0	0	0	0	NA	NA	NA	NA	NA
ST140709crossori0001-sort_reduceddata_V1_cell57_spiketimes.csv	Contrast50_Orientation180	Contrast50_Orientation270	Contrast50_Orientation180+Contrast50_Orientation270	30	230	5.43075980623239	0.1459	0.4831	0.1459	0.390222332168589	0.567401926952489	0.380969457892535	0.0493829933842771	0.264173405181726	0.000386366095184467	0.686057235338813	single	0.686057235338813	0.6595201	0.7850868	74	38	34	29.93243	25.76316	29.82353	11.6803	14.61807	11.36185	200	0	0	0	0	0	0	0	0	NA	NA	NA	NA	NA
ST140709crossori0001-sort_reduceddata_V1_cell59_spiketimes.csv	Contrast50_Orientation180	Contrast50_Orientation270	Contrast50_Orientation180+Contrast50_Orientation270	30	230	8.67251810310694	0.3632	0.6864	0.3632	0.853101562842649	0.903631346094879	0.976577367881716	0.0165738540219708	0.0903436560528473	0.00120243244004479	0.891880057485137	single	0.891880057485137	0.1443762	0.07856904	74	38	34	12.66216	16.23684	18.26471	10.80211	14.67212	17.8369	200	0	0	0	0	0	0	0	0	NA	NA	NA	NA	NA
ST140709crossori0001-sort_reduceddata_V1_cell6_spiketimes.csv	Contrast50_Orientation135	Contrast50_Orientation225	Contrast50_Orientation135+Contrast50_Orientation225	30	230	16.4315408869501	0.1546	0.1799	0.1546	0.653788748564868	0.680236067332841	0.779419308505181	1.07066519943926e-09	9.21686154401673e-13	0.999999994012243	4.91617009947101e-09	outside	0.999999994012243	0.9815551	0.9729841	41	32	37	21.2439	15.03125	29.27027	13.88902	10.2248	22.81381	200	0	0	0	0	0	0	0	0	NA	NA	NA	NA	NA
ST140709crossori0001-sort_reduceddata_V1_cell60_spiketimes.csv	Contrast50_Orientation135	Contrast50_Orientation225	Contrast50_Orientation135+Contrast50_Orientation225	30	230	13.363999446831	0.4032	0.3418	0.3418	0.819427148194271	0.541305109148216	0.997025443895296	6.63456619956515e-05	1.60897521577763e-06	0.99932316169294	0.000608883669848233	outside	0.99932316169294	0.01252155	0.0154289	41	32	37	19.58537	25.90625	32.81081	16.04878	14.02319	32.71321	200	0	0	0	0	0	0	0	0	NA	NA	NA	NA	NA
ST140709crossori0001-sort_reduceddata_V1_cell64_spiketimes.csv	Contrast50_Orientation90	Contrast50_Orientation180	Contrast50_Orientation90+Contrast50_Orientation180	30	230	12.541036277315	0.5927	0.9533	0.5927	0.694753577106518	1.34466302743159	1.02880658436214	0.000320940282703933	3.67349256777307e-05	0.993421644709318	0.00622068008230077	outside	0.993421644709318	0.9866398	0.9783573	35	74	37	14.8	10.78378	19.7027	10.28235	14.50056	20.27027	200	0	0	0	0	0	0	0	0	NA	NA	NA	NA	NA
ST140709crossori0001-sort_reduceddata_V1_cell65_spiketimes.csv	Contrast50_Orientation90	Contrast50_Orientation180	Contrast50_Orientation90+Contrast50_Orientation180	30	230	4.61421081621975	0.378	0.2172	0.2172	0.64796889219823	0.665857878072399	0.531805039239983	2.28131285164074e-10	1.6348193828302e-15	0.999999998823811	9.48055985688982e-10	outside	0.999999998823811	0.9872274	0.9852056	35	74	37	20.31429	17.01351	29.08108	13.16303	11.32858	15.46547	200	0	0	0	0	0	0	0	0	NA	NA	NA	NA	NA
ST140709crossori0001-sort_reduceddata_V1_cell68_spiketimes.csv	Contrast50_Orientation135	Contrast50_Orientation225	Contrast50_Orientation135+Contrast50_Orientation225	30	230	23.0951026247139	0.8074	0.6657	0.6657	0.986902485659656	1.64876842213748	0.778102031993083	7.08933288796852e-10	3.19011280377315e-10	0.999999994683156	4.28889965387263e-09	outside	0.999999994683156	0.0143806	0.006999991	41	32	37	12.7561	19.5625	27.78378	12.58902	32.25403	21.61862	200	0	0	0	0	0	0	0	0	NA	NA	NA	NA	NA
ST140709crossori0001-sort_reduceddata_V1_cell69_spiketimes.csv	Contrast50_Orientation135	Contrast50_Orientation225	Contrast50_Orientation135+Contrast50_Orientation225	30	230	20.2090849862012	0.1328	0.7048	0.1328	0.903407880724175	0.843354329706687	0.531536486982031	4.76117585369481e-14	1.46268674060533e-19	0.999999999999689	2.63210482545789e-13	outside	0.999999999999689	0.9880192	0.9998462	41	32	37	22.90244	15.84375	32.75676	20.69024	13.3619	17.41141	200	0	0	0	0	0	0	0	0	NA	NA	NA	NA	NA
ST140709crossori0001-sort_reduceddata_V1_cell7_spiketimes.csv	Contrast50_Orientation135	Contrast50_Orientation225	Contrast50_Orientation135+Contrast50_Orientation225	30	230	28.90113025153	0.9828	0.1744	0.1744	0.940446768060836	0.807284847042019	0.82772928117254	0.274052907168989	0.0686103340700569	0.00531692411376997	0.652019834647184	single	0.652019834647184	0.9683088	0.9604141	41	32	37	25.65854	16.9375	27.86486	24.13049	13.67339	23.06456	200	0	0	0	0	0	0	0	0	NA	NA	NA	NA	NA
ST140709crossori0001-sort_reduceddata_V1_cell7_spiketimes.csv	Contrast50_Orientation90	Contrast50_Orientation180	Contrast50_Orientation90+Contrast50_Orientation180	30	230	7.31078841316097	0.8343	0.3493	0.3493	0.555299699951155	0.71210511601901	1.13320586360739	0.00673670393596215	0.102863625486401	0.0899203109263674	0.800479359651269	single	0.800479359651269	0.8990408	0.9423715	35	74	37	24.08571	19.86486	28.27027	13.37479	14.14587	32.03604	200	0	0	0	0	0	0	0	0	NA	NA	NA	NA	NA
ST140709crossori0001-sort_reduceddata_V1_cell71_spiketimes.csv	Contrast50_Orientation135	Contrast50_Orientation225	Contrast50_Orientation135+Contrast50_Orientation225	30	230	8.27098247119389	0.6745	0.6395	0.6395	0.880561440677966	0.742994282487471	0.857878588647819	1.47472785745623e-15	2.75806838166055e-23	0.99999999999999	8.48476316755025e-15	outside	0.99999999999999	0.0163528	0.02409599	41	32	37	23.02439	28.5625	41.10811	20.27439	21.22177	35.26577	200	0	0	0	0	0	0	0	0	NA	NA	NA	NA	NA
ST140709crossori0001-sort_reduceddata_V1_cell72_spiketimes.csv	Contrast50_Orientation135	Contrast50_Orientation225	Contrast50_Orientation135+Contrast50_Orientation225	30	230	12.4618043991491	0.2898	0.8073	0.2898	0.657794361525705	1.04708172928006	0.733891949801041	9.09812076733859e-11	7.33947218511865e-14	0.999999999433416	4.75529547249014e-10	outside	0.999999999433416	0.9817861	0.9948853	41	32	37	29.41463	22.78125	39.24324	19.34878	23.85383	28.8003	200	0	0	0	0	0	0	0	0	NA	NA	NA	NA	NA
ST140709crossori0001-sort_reduceddata_V1_cell74_spiketimes.csv	Contrast50_Orientation180	Contrast50_Orientation270	Contrast50_Orientation180+Contrast50_Orientation270	30	230	13.7788520751235	0.308	0.4815	0.308	0.82281922832528	0.635029725513345	0.842424242424242	1.10652201148108e-06	4.64079333918099e-08	0.999993468372593	5.37869746224647e-06	outside	0.999993468372593	0.01686627	0.01125369	74	38	34	12.52703	16.86842	23.38235	10.30748	10.71195	19.69786	200	0	0	0	0	0	0	0	0	NA	NA	NA	NA	NA
ST140709crossori0001-sort_reduceddata_V1_cell74_spiketimes.csv	Contrast50_Orientation90	Contrast50_Orientation180	Contrast50_Orientation90+Contrast50_Orientation180	30	230	23.7215586441691	0.7169	0.3224	0.3224	0.612737450674498	0.82281922832528	0.507548309178744	8.33085785624853e-07	4.22562597606967e-07	0.999993242995821	5.50135579574964e-06	outside	0.999993242995821	0.9865028	0.9903358	35	74	37	18.31429	12.52703	24.86486	11.22185	10.30748	12.62012	200	0	0	0	0	0	0	0	0	NA	NA	NA	NA	NA
ST140709crossori0001-sort_reduceddata_V1_cell76_spiketimes.csv	Contrast50_Orientation180	Contrast50_Orientation270	Contrast50_Orientation180+Contrast50_Orientation270	30	230	15.2396052133725	0.2115	0.8125	0.2115	0.531474426521845	0.872732460967755	0.609235209235209	1.44294727012327e-21	6.47170773777898e-25	1	8.26955788671011e-21	outside	1	0.9827648	0.9876179	74	38	34	22.83784	17.44737	33.97059	12.13773	15.22688	20.69608	200	0	0	0	0	0	0	0	0	NA	NA	NA	NA	NA
ST140709crossori0001-sort_reduceddata_V1_cell76_spiketimes.csv	Contrast50_Orientation90	Contrast50_Orientation180	Contrast50_Orientation90+Contrast50_Orientation180	30	230	15.5128332848344	0.5843	0.211	0.211	0.993085313595637	0.531474426521845	0.471413160733549	1.03558209737595e-20	5.45426349607722e-23	1	6.17593640986046e-20	outside	1	0.01359556	0.007212303	35	74	37	17.25714	22.83784	33.40541	17.13782	12.13773	15.74775	200	0	0	0	0	0	0	0	0	NA	NA	NA	NA	NA
ST140709crossori0001-sort_reduceddata_V1_cell77_spiketimes.csv	Contrast50_Orientation135	Contrast50_Orientation225	Contrast50_Orientation135+Contrast50_Orientation225	30	230	4.48960299741748	0.2621	0.2941	0.2621	0.590555179417739	0.599375650364204	0.624638420963076	0.0704851981778116	0.335915494557292	0.000769516810192566	0.592829790454704	single	0.592829790454704	0.6156048	0.733874	41	32	37	36.02439	31	35.2973	21.27439	18.58065	22.04805	200	0	0	0	0	0	0	0	0	NA	NA	NA	NA	NA
ST140709crossori0001-sort_reduceddata_V1_cell78_spiketimes.csv	Contrast50_Orientation180	Contrast50_Orientation270	Contrast50_Orientation180+Contrast50_Orientation270	30	230	3.99614686517466	0.3229	0.5969	0.3229	0.865562280981204	0.771036342464914	0.870390044012749	2.84255435234047e-07	2.82021617654906e-11	0.999999157877369	5.5783899342659e-07	outside	0.999999157877369	0.05672954	0.03043188	74	38	34	9.297297	11.60526	17.61765	8.04739	8.94808	15.33422	200	0	0	0	0	0	0	0	0	NA	NA	NA	NA	NA
ST140709crossori0001-sort_reduceddata_V1_cell8_spiketimes.csv	Contrast50_Orientation90	Contrast50_Orientation180	Contrast50_Orientation90+Contrast50_Orientation180	30	230	15.6532131114663	0.8941	0.4163	0.4163	0.924218335983042	0.628227346483724	0.777518656716418	1.5198854627562e-05	1.01041934738254e-06	0.999902951311945	8.08394140806365e-05	outside	0.999902951311945	0.9782524	0.982589	35	74	37	22.2	16.77027	28.97297	20.51765	10.53554	22.52703	200	0	0	0	0	0	0	0	0	NA	NA	NA	NA	NA
ST140709crossori0001-sort_reduceddata_V1_cell81_spiketimes.csv	Contrast50_Orientation180	Contrast50_Orientation270	Contrast50_Orientation180+Contrast50_Orientation270	30	230	11.103706023176	0.8008	0.1787	0.1787	1.28964727220658	1.03063063063063	1.10829060897837	0.0427724263741736	0.0849135256522528	0.00142272288223357	0.87089132509134	single	0.87089132509134	0.8614322	0.9338684	74	38	34	19.39189	15	21.38235	25.0087	15.45946	23.69786	200	0	0	0	0	0	0	0	0	NA	NA	NA	NA	NA
ST140709crossori0001-sort_reduceddata_V1_cell81_spiketimes.csv	Contrast50_Orientation90	Contrast50_Orientation180	Contrast50_Orientation90+Contrast50_Orientation180	30	230	10.9034047003673	0.5331	0.7936	0.5331	1.55210567912386	1.28964727220658	0.912834385332131	1.43766714430298e-23	2.96238926347092e-29	1	7.18694662834218e-23	outside	1	0.01309931	0.004567453	35	74	37	14.88571	19.39189	29.97297	23.1042	25.0087	27.36036	200	0	0	0	0	0	0	0	0	NA	NA	NA	NA	NA
ST140709crossori0001-sort_reduceddata_V1_cell83_spiketimes.csv	Contrast50_Orientation135	Contrast50_Orientation225	Contrast50_Orientation135+Contrast50_Orientation225	30	230	7.08586356775679	0.2947	0.3758	0.2947	1.02803738317757	1.12420862224902	0.547452896022331	2.91715150709828e-11	5.19743404391563e-13	0.999999999794679	1.75629789462589e-10	outside	0.999999999794679	0.9803388	0.9859369	41	32	37	28.70732	23.40625	38.72973	29.5122	26.31351	21.2027	200	0	0	0	0	0	0	0	0	NA	NA	NA	NA	NA
ST140709crossori0001-sort_reduceddata_V1_cell83_spiketimes.csv	Contrast50_Orientation180	Contrast50_Orientation270	Contrast50_Orientation180+Contrast50_Orientation270	30	230	7.69292936445598	0.1804	0.2238	0.1804	0.820097293102934	0.910215300045809	0.759995278982621	0.0185174437304735	0.180655146690425	8.02140915830332e-05	0.800747195487518	single	0.800747195487518	0.2186084	0.1379235	74	38	34	24.81081	29.5	30.20588	20.34728	26.85135	22.95633	200	0	0	0	0	0	0	0	0	NA	NA	NA	NA	NA
ST140709crossori0001-sort_reduceddata_V1_cell83_spiketimes.csv	Contrast50_Orientation90	Contrast50_Orientation180	Contrast50_Orientation90+Contrast50_Orientation180	30	230	6.39362306004704	0.3399	0.1792	0.1792	0.770444763271162	0.820097293102934	0.626098715348208	1.87619840154977e-11	6.22603435164143e-16	0.999999999865597	1.15640548822004e-10	outside	0.999999999865597	0.9913712	0.9904059	35	74	37	29.28571	24.81081	39.97297	22.56303	20.34728	25.02703	200	0	0	0	0	0	0	0	0	NA	NA	NA	NA	NA
ST140709crossori0001-sort_reduceddata_V1_cell84_spiketimes.csv	Contrast50_Orientation135	Contrast50_Orientation225	Contrast50_Orientation135+Contrast50_Orientation225	30	230	3.23271041189255	0.1044	0.1287	0.1044	0.880570291777188	0.41391212000531	0.711538461538462	5.58245204041601e-09	1.00352086051794e-12	0.999999977735542	1.66810026116627e-08	outside	0.999999977735542	0.974992	0.9665747	41	32	37	18.39024	15.1875	26	16.1939	6.28629	18.5	200	0	0	0	0	0	0	0	0	NA	NA	NA	NA	NA
ST140709crossori0001-sort_reduceddata_V1_cell84_spiketimes.csv	Contrast50_Orientation90	Contrast50_Orientation180	Contrast50_Orientation90+Contrast50_Orientation180	30	230	3.06340742475425	0.7524	0.2286	0.2286	0.779996402230617	0.741859516176042	0.883263009845288	6.91853094013097e-09	6.57895657904101e-09	0.999990640392151	9.34611036147421e-06	outside	0.999990640392151	0.9459289	0.9755834	35	74	37	18.68571	15.87838	25.62162	14.57479	11.77953	22.63063	200	0	0	0	0	0	0	0	0	NA	NA	NA	NA	NA
ST140709crossori0001-sort_reduceddata_V1_cell87_spiketimes.csv	Contrast50_Orientation180	Contrast50_Orientation270	Contrast50_Orientation180+Contrast50_Orientation270	30	230	3.39429787577791	0.3641	0.1702	0.1702	1.00670219374244	0.640157398778088	0.739880557398806	0.00963683532161462	0.0911561454931488	0.00301586493707584	0.896191154248161	single	0.896191154248161	0.1592979	0.06805498	74	38	34	11.32432	13.73684	16.11765	11.40022	8.793741	11.92513	200	0	0	0	0	0	0	0	0	NA	NA	NA	NA	NA
ST140709crossori0001-sort_reduceddata_V1_cell88_spiketimes.csv	Contrast50_Orientation90	Contrast50_Orientation180	Contrast50_Orientation90+Contrast50_Orientation180	30	230	4.46585101444974	0.2866	0.7722	0.2866	1.06649616368286	0.888987313739758	0.999005964214712	0.117377107940684	0.0704826795060041	0.00236384661676975	0.809776365936542	single	0.809776365936542	0.2107359	0.07528066	35	74	37	9.2	11.7027	13.59459	9.811765	10.40355	13.58108	200	0	0	0	0	0	0	0	0	NA	NA	NA	NA	NA
ST140709crossori0001-sort_reduceddata_V1_cell9_spiketimes.csv	Contrast50_Orientation135	Contrast50_Orientation225	Contrast50_Orientation135+Contrast50_Orientation225	30	230	38.200412401219	0.8184	0.5263	0.5263	0.982219251336898	0.543090996629754	1.40500824711351	0.143342082842602	0.0501249466812446	0.239056740672426	0.567476229803727	single	0.567476229803727	0.009672253	0.02172237	41	32	37	9.121951	16.75	20.02703	8.959756	9.096774	28.13814	200	0	0	0	0	0	0	0	0	NA	NA	NA	NA	NA
ST140709crossori0001-sort_reduceddata_V1_cell90_spiketimes.csv	Contrast50_Orientation135	Contrast50_Orientation225	Contrast50_Orientation135+Contrast50_Orientation225	30	230	3.3778482921919	0.8574	0.6304	0.6304	0.980555555555556	0.716516584976633	0.667667137476459	2.12373283919052e-08	6.49323070845447e-13	0.999999936300598	4.24614246946571e-08	outside	0.999999936300598	0.03973355	0.03771483	41	32	37	14.4878	17.6875	25.51351	14.2061	12.67339	17.03453	200	0	0	0	0	0	0	0	0	NA	NA	NA	NA	NA
ST140709crossori0001-sort_reduceddata_V1_cell94_spiketimes.csv	Contrast50_Orientation135	Contrast50_Orientation225	Contrast50_Orientation135+Contrast50_Orientation225	30	230	5.80812496974701	0.2931	0.4599	0.2931	0.662624378109453	0.855840713685435	0.991976806903991	0.015354080680419	0.0926007297189682	0.00447589619817786	0.887569293402435	single	0.887569293402435	0.919755	0.9394096	41	32	37	19.60976	15.59375	22.27027	12.9939	13.34577	22.09159	200	0	0	0	0	0	0	0	0	NA	NA	NA	NA	NA
ST140709crossori0001-sort_reduceddata_V1_cell94_spiketimes.csv	Contrast50_Orientation180	Contrast50_Orientation270	Contrast50_Orientation180+Contrast50_Orientation270	30	230	14.2449786494713	0.2939	0.29	0.29	0.711040650003716	0.845405405405405	0.696351267779839	0.013559133082625	0.0733637684427194	0.0370128264318216	0.876064272042834	single	0.876064272042834	0.06166449	0.02976453	74	38	34	14.94595	19.73684	23.05882	10.62718	16.68563	16.05704	200	0	0	0	0	0	0	0	0	NA	NA	NA	NA	NA
ST140709crossori0001-sort_reduceddata_V1_cell94_spiketimes.csv	Contrast50_Orientation90	Contrast50_Orientation180	Contrast50_Orientation90+Contrast50_Orientation180	30	230	5.238515402046	0.813	0.2867	0.2867	0.76535229476406	0.711040650003716	0.833333333333333	3.00846940073322e-08	1.61365072738513e-09	0.999990856565855	9.11173580067916e-06	outside	0.999990856565855	0.9618827	0.9874364	35	74	37	18.2	14.94595	25	13.92941	10.62718	20.83333	200	0	0	0	0	0	0	0	0	NA	NA	NA	NA	NA
ST140709crossori0001-sort_reduceddata_V1_cell96_spiketimes.csv	Contrast50_Orientation135	Contrast50_Orientation225	Contrast50_Orientation135+Contrast50_Orientation225	30	230	40.8113760241708	0.9615	0.6249	0.6249	1.06636670416198	1.17161290322581	0.540609903381642	4.39512142681503e-44	7.07683414740907e-67	1	2.38014684531933e-43	outside	1	0.9873089	0.9833093	41	32	37	21.68293	12.5	39.78378	23.12195	14.64516	21.50751	200	0	0	0	0	0	0	0	0	NA	NA	NA	NA	NA
ST140709crossori0001-sort_reduceddata_V1_cell96_spiketimes.csv	Contrast50_Orientation180	Contrast50_Orientation270	Contrast50_Orientation180+Contrast50_Orientation270	30	230	115.148622731319	0.8596	0.12	0.12	1.47357679581929	0.952015574896931	0.684276119919684	6.89980198542496e-23	3.95363077629367e-33	1	3.57968181560922e-22	outside	1	0.01415721	0.005417332	74	38	34	11.97297	24.84211	38.61765	17.6431	23.65007	26.42513	200	0	0	0	0	0	0	0	0	NA	NA	NA	NA	NA
ST140709crossori0001-sort_reduceddata_V1_cell96_spiketimes.csv	Contrast50_Orientation90	Contrast50_Orientation180	Contrast50_Orientation90+Contrast50_Orientation180	30	230	43.5594811252854	0.1231	0.8533	0.1231	1.11832808376607	1.47357679581929	0.434468179795283	4.99882664612778e-54	1.10477500996163e-98	1	2.70356708215237e-53	outside	1	0.9881038	0.999703	35	74	37	19.74286	11.97297	40.48649	22.07899	17.6431	17.59009	200	0	0	0	0	0	0	0	0	NA	NA	NA	NA	NA
ST140924crossori0001-sort_reduceddata_V1_cell11_spiketimes.csv	Contrast50_Orientation292.5	Contrast50_Orientation382.5	Contrast50_Orientation292.5+Contrast50_Orientation382.5	30	230	9.00409876461151	0.6846	0.3303	0.3303	0.62824427480916	0.83046875	1.28941684665227	0.277229914437994	0.185194728488796	0.0005307050630323	0.537044652010178	single	0.537044652010178	0.1564422	0.1487085	11	9	13	23.81818	35.55556	35.61538	14.96364	29.52778	45.92308	200	0	0	0	0	0	0	0	0	NA	NA	NA	NA	NA
ST140924crossori0001-sort_reduceddata_V1_cell11_spiketimes.csv	Contrast50_Orientation315	Contrast50_Orientation405	Contrast50_Orientation315+Contrast50_Orientation405	30	230	4.16644311172965	0.3994	0.1355	0.1355	0.320143884892086	1.45777777777778	0.451261077027948	0.201024162708511	0.249268476936808	0.00227816544974762	0.547429194904934	single	0.547429194904934	0.4901676	0.7667337	17	10	10	32.70588	25	32.6	10.47059	36.44444	14.71111	200	0	0	0	0	0	0	0	0	NA	NA	NA	NA	NA
ST140924crossori0001-sort_reduceddata_V1_cell13_spiketimes.csv	Contrast50_Orientation292.5	Contrast50_Orientation382.5	Contrast50_Orientation292.5+Contrast50_Orientation382.5	30	230	4.28082813784073	0.1416	0.3692	0.1416	0.271052631578947	1.17857142857143	1.0637408568443	0.19233741205501	0.12462121533481	0.00835724391050771	0.674684128699673	single	0.674684128699673	0.9307014	0.9123951	11	9	13	20.72727	14	24.53846	5.618182	16.5	26.10256	200	0	0	0	0	0	0	0	0	NA	NA	NA	NA	NA
ST140924crossori0001-sort_reduceddata_V1_cell15_spiketimes.csv	Contrast50_Orientation270	Contrast50_Orientation360	Contrast50_Orientation270+Contrast50_Orientation360	30	230	9.425580218634	0.3342	0.2095	0.2095	0.671428571428571	0.369944657300979	0.181316348195329	0.204461739745492	0.154096903649302	0.0184459335803459	0.62299542302486	single	0.62299542302486	0.955582	0.9040648	9	10	11	38.88889	26.1	42.81818	26.11111	9.655556	7.763636	200	0	0	0	0	0	0	0	0	NA	NA	NA	NA	NA
ST140924crossori0001-sort_reduceddata_V1_cell15_spiketimes.csv	Contrast50_Orientation315	Contrast50_Orientation405	Contrast50_Orientation315+Contrast50_Orientation405	30	230	25.1113236321104	0.8034	0.4449	0.4449	0.842615012106538	0.838432635534085	0.500268384326355	0.197454260871228	0.22287799316611	0.00699369247288125	0.572674053489781	single	0.572674053489781	0.466465	0.1193243	17	10	10	24.29412	41.4	41.4	20.47059	34.71111	20.71111	200	0	0	0	0	0	0	0	0	NA	NA	NA	NA	NA
ST140924crossori0001-sort_reduceddata_V1_cell16_spiketimes.csv	Contrast50_Orientation315	Contrast50_Orientation405	Contrast50_Orientation315+Contrast50_Orientation405	30	230	3.02497436874638	0.3658	0.2343	0.2343	0.847142857142857	0.514739229024943	0.764550264550265	0.209558513625893	0.170710207148738	0.000629884308983957	0.619101394916385	single	0.619101394916385	0.4896673	0.1506962	17	10	10	10.29412	14.7	16.8	8.720588	7.566667	12.84444	200	0	0	0	0	0	0	0	0	NA	NA	NA	NA	NA
ST140924crossori0001-sort_reduceddata_V1_cell17_spiketimes.csv	Contrast50_Orientation270	Contrast50_Orientation360	Contrast50_Orientation270+Contrast50_Orientation360	30	230	7.52800701782942	0.837	0.4812	0.4812	0.927631578947368	0.736111111111111	1.41684981684982	0.286157633990132	0.209804099925895	0.000216355829545656	0.503821910254428	single	0.503821910254428	0.8471152	0.8038945	9	10	11	25.33333	16	24.81818	23.5	11.77778	35.16364	200	0	0	0	0	0	0	0	0	NA	NA	NA	NA	NA
ST140924crossori0001-sort_reduceddata_V1_cell18_spiketimes.csv	Contrast50_Orientation315	Contrast50_Orientation405	Contrast50_Orientation315+Contrast50_Orientation405	30	230	6.34934385473828	0.6504	0.6838	0.6504	0.372389033942559	0.799564270152505	0.974769529354682	0.231770894118665	0.200218394615363	0.000305405029990556	0.567705306235981	single	0.567705306235981	0.4929959	0.8310747	17	10	10	22.52941	15.3	22.9	8.389706	12.23333	22.32222	200	0	0	0	0	0	0	0	0	NA	NA	NA	NA	NA
ST140924crossori0001-sort_reduceddata_V1_cell19_spiketimes.csv	Contrast50_Orientation292.5	Contrast50_Orientation382.5	Contrast50_Orientation292.5+Contrast50_Orientation382.5	30	230	4.9354602294761	0.6901	0.3669	0.3669	0.992028985507246	0.882258064516129	0.90587219343696	0.200522001711825	0.110576868571532	0.0181710082696386	0.670730121447005	single	0.670730121447005	0.9643324	0.9255498	11	9	13	25.09091	17.22222	29.69231	24.89091	15.19444	26.89744	200	0	0	0	0	0	0	0	0	NA	NA	NA	NA	NA
ST140924crossori0001-sort_reduceddata_V1_cell20_spiketimes.csv	Contrast50_Orientation292.5	Contrast50_Orientation382.5	Contrast50_Orientation292.5+Contrast50_Orientation382.5	30	230	9.18914002767447	0.7373	0.3482	0.3482	0.956589147286822	0.722826086956522	1.05763688760807	0.1293602747182	0.0687736512557018	0.384049427664091	0.417816646362008	single	0.417816646362008	0.03674409	0.03884816	11	9	13	11.72727	20.44444	26.69231	11.21818	14.77778	28.23077	200	0	0	0	0	0	0	0	0	NA	NA	NA	NA	NA
ST140924crossori0001-sort_reduceddata_V1_cell21_spiketimes.csv	Contrast50_Orientation292.5	Contrast50_Orientation382.5	Contrast50_Orientation292.5+Contrast50_Orientation382.5	30	230	18.8823696810939	0.1457	0.3475	0.1457	0.708333333333333	0.426136363636364	0.584928229665072	0.195242267141825	0.140767027238555	0.0592866562008124	0.604704049418807	single	0.604704049418807	0.03980536	0.07618896	11	9	13	15.27273	29.33333	32.15385	10.81818	12.5	18.80769	200	0	0	0	0	0	0	0	0	NA	NA	NA	NA	NA
ST140924crossori0001-sort_reduceddata_V1_cell21_spiketimes.csv	Contrast50_Orientation315	Contrast50_Orientation405	Contrast50_Orientation315+Contrast50_Orientation405	30	230	23.813377337815	0.1036	0.211	0.1036	0.494173728813559	0.334159438248658	0.500377928949358	0.206895421110373	0.157559726558706	0.044356488335926	0.591188363994994	single	0.591188363994994	0.511222	0.07344181	17	10	10	13.88235	26.9	29.4	6.860294	8.988889	14.71111	200	0	0	0	0	0	0	0	0	NA	NA	NA	NA	NA
ST140924crossori0001-sort_reduceddata_V1_cell22_spiketimes.csv	Contrast50_Orientation315	Contrast50_Orientation405	Contrast50_Orientation315+Contrast50_Orientation405	30	230	15.5046162228044	0.4463	0.2041	0.2041	0.646538461538462	0.953554841014648	0.603418803418803	0.208432382796801	0.180421134004051	0.00384635473075833	0.60730012846839	single	0.60730012846839	0.4965678	0.1133898	17	10	10	19.11765	31.1	32.5	12.36029	29.65556	19.61111	200	0	0	0	0	0	0	0	0	NA	NA	NA	NA	NA
ST140924crossori0001-sort_reduceddata_V1_cell23_spiketimes.csv	Contrast50_Orientation270	Contrast50_Orientation360	Contrast50_Orientation270+Contrast50_Orientation360	30	230	25.174330739618	0.3366	0.4636	0.3366	0.591796875	1.17207472959685	0.529061784897025	0.158839325173416	0.36107283638426	0.00236996456881294	0.477717873873511	single	0.477717873873511	0.9584584	0.8234868	9	10	11	42.66667	22.6	39.72727	25.25	26.48889	21.01818	200	0	0	0	0	0	0	0	0	NA	NA	NA	NA	NA
ST140924crossori0001-sort_reduceddata_V1_cell23_spiketimes.csv	Contrast50_Orientation337.5	Contrast50_Orientation427.5	Contrast50_Orientation337.5+Contrast50_Orientation427.5	30	230	17.2360292838944	0.6882	0.332	0.332	0.464285714285714	0.358455882352941	0.273922187171399	0.187121521973507	0.154459316154008	0.0576974150941915	0.600721746778293	single	0.600721746778293	0.03604484	0.07003642	11	9	13	28	45.33333	48.76923	13	16.25	13.35897	200	0	0	0	0	0	0	0	0	NA	NA	NA	NA	NA
ST140924crossori0001-sort_reduceddata_V1_cell24_spiketimes.csv	Contrast50_Orientation270	Contrast50_Orientation360	Contrast50_Orientation270+Contrast50_Orientation360	30	230	22.7864643154001	0.8413	0.5082	0.5082	0.54936974789916	0.568627450980392	0.578191489361702	0.01919648547064	0.0111238417023363	0.912599438445961	0.0570802343810625	outside	0.912599438445961	0.9579207	0.9356482	9	10	11	26.44444	11.9	34.18182	14.52778	6.766667	19.76364	200	0	0	0	0	0	0	0	0	NA	NA	NA	NA	NA
ST140924crossori0001-sort_reduceddata_V1_cell24_spiketimes.csv	Contrast50_Orientation292.5	Contrast50_Orientation382.5	Contrast50_Orientation292.5+Contrast50_Orientation382.5	30	230	24.0962535074927	0.6793	0.8715	0.6793	1.76521739130435	0.876288659793814	0.696197411003236	0.026134320160545	0.0214159990724217	0.868394563471222	0.0840551172958111	outside	0.868394563471222	0.9627821	0.9787421	11	9	13	25.09091	10.77778	31.69231	44.29091	9.444444	22.0641	200	0	0	0	0	0	0	0	0	NA	NA	NA	NA	NA
ST140924crossori0001-sort_reduceddata_V1_cell24_spiketimes.csv	Contrast50_Orientation337.5	Contrast50_Orientation427.5	Contrast50_Orientation337.5+Contrast50_Orientation427.5	30	230	4.20845833287709	0.2784	0.3517	0.2784	0.605673758865248	0.411337209302326	0.540674603174603	0.109933400971401	0.0682140914462171	0.445257037546622	0.37659547003576	outside	0.445257037546622	0.03635192	0.04326023	11	9	13	12.81818	19.11111	25.84615	7.763636	7.861111	13.97436	200	0	0	0	0	0	0	0	0	NA	NA	NA	NA	NA
ST140924crossori0001-sort_reduceddata_V1_cell25_spiketimes.csv	Contrast50_Orientation315	Contrast50_Orientation405	Contrast50_Orientation315+Contrast50_Orientation405	30	230	4.07376084655202	0.4199	0.4819	0.4199	0.834031100478469	0.594843462246777	0.858710562414266	0.0780341045195714	0.0534819756978146	0.637287627076217	0.231196292706397	outside	0.637287627076217	0.5095162	0.9255163	17	10	10	24.58824	18.1	32.4	20.50735	10.76667	27.82222	200	0	0	0	0	0	0	0	0	NA	NA	NA	NA	NA
ST140924crossori0001-sort_reduceddata_V1_cell26_spiketimes.csv	Contrast50_Orientation270	Contrast50_Orientation360	Contrast50_Orientation270+Contrast50_Orientation360	30	230	13.7063480053849	0.3495	0.2433	0.2433	0.490489130434783	1.17601760176018	0.404912280701754	0.111958255508313	0.0553847854397719	0.496861621069859	0.335795337982056	outside	0.496861621069859	0.9577314	0.9674803	9	10	11	20.44444	10.1	25.90909	10.02778	11.87778	10.49091	200	0	0	0	0	0	0	0	0	NA	NA	NA	NA	NA
ST140924crossori0001-sort_reduceddata_V1_cell27_spiketimes.csv	Contrast50_Orientation292.5	Contrast50_Orientation382.5	Contrast50_Orientation292.5+Contrast50_Orientation382.5	30	230	7.86602001597342	0.4591	0.1634	0.1634	0.48253358925144	1.12337662337662	0.546461372231226	0.182411319311789	0.221666573049919	0.000495454997215592	0.595426652641077	single	0.595426652641077	0.9396887	0.8531322	11	9	13	47.36364	34.22222	47.46154	22.85455	38.44444	25.9359	200	0	0	0	0	0	0	0	0	NA	NA	NA	NA	NA
ST140924crossori0001-sort_reduceddata_V1_cell27_spiketimes.csv	Contrast50_Orientation315	Contrast50_Orientation405	Contrast50_Orientation315+Contrast50_Orientation405	30	230	18.7648727880039	0.1182	0.641	0.1182	0.491348448687351	0.530099759201926	0.453703703703704	0.190272532557943	0.261541728935045	0.000859576184583121	0.547326162322429	single	0.547326162322429	0.4908685	0.8468202	17	10	10	49.29412	32.3	48	24.22059	17.12222	21.77778	200	0	0	0	0	0	0	0	0	NA	NA	NA	NA	NA
ST140924crossori0001-sort_reduceddata_V1_cell30_spiketimes.csv	Contrast50_Orientation292.5	Contrast50_Orientation382.5	Contrast50_Orientation292.5+Contrast50_Orientation382.5	30	230	7.02437360751067	0.115	0.8405	0.115	0.642857142857143	1.66791044776119	0.782976827094474	0.142513061150981	0.0774735335670583	0.327540095856952	0.452473309425008	single	0.452473309425008	0.03763866	0.03151277	11	9	13	14	22.33333	28.76923	9	37.25	22.52564	200	0	0	0	0	0	0	0	0	NA	NA	NA	NA	NA
ST140924crossori0001-sort_reduceddata_V1_cell30_spiketimes.csv	Contrast50_Orientation315	Contrast50_Orientation405	Contrast50_Orientation315+Contrast50_Orientation405	30	230	9.49465138208874	0.1435	0.6525	0.1435	0.883522727272727	0.929824561403509	1.04785077047851	0.151341497436723	0.0677003378786862	0.344954789497533	0.436003375187058	single	0.436003375187058	0.4791904	0.06028209	17	10	10	12.94118	20.9	27.4	11.43382	19.43333	28.71111	200	0	0	0	0	0	0	0	0	NA	NA	NA	NA	NA
ST140924crossori0001-sort_reduceddata_V1_cell31_spiketimes.csv	Contrast50_Orientation270	Contrast50_Orientation360	Contrast50_Orientation270+Contrast50_Orientation360	30	230	6.57646072088983	0.3464	0.2272	0.2272	1.01036866359447	0.591397849462366	0.283890577507599	0.184737795758475	0.11621577891842	0.146203939443323	0.552842485879782	single	0.552842485879782	0.9573929	0.9363401	9	10	11	24.11111	15.5	29.90909	24.36111	9.166667	8.490909	200	0	0	0	0	0	0	0	0	NA	NA	NA	NA	NA
ST140924crossori0001-sort_reduceddata_V1_cell31_spiketimes.csv	Contrast50_Orientation292.5	Contrast50_Orientation382.5	Contrast50_Orientation292.5+Contrast50_Orientation382.5	30	230	4.45138934109649	0.6815	0.3546	0.3546	0.818390804597701	0.442567567567568	0.590277777777778	0.185556592862939	0.0909097098065875	0.104068184699484	0.619465512630989	single	0.619465512630989	0.9616343	0.9431952	11	9	13	23.72727	16.44444	29.53846	19.41818	7.277778	17.4359	200	0	0	0	0	0	0	0	0	NA	NA	NA	NA	NA
ST140924crossori0001-sort_reduceddata_V1_cell31_spiketimes.csv	Contrast50_Orientation337.5	Contrast50_Orientation427.5	Contrast50_Orientation337.5+Contrast50_Orientation427.5	30	230	3.59302651203359	0.7133	0.1705	0.1705	0.4175	0.538770053475936	0.393579595426561	0.022240451007081	0.00552326675445227	0.901597850479017	0.0706384317594497	outside	0.901597850479017	0.03632261	0.03428899	11	9	13	14.54545	20.77778	29.15385	6.072727	11.19444	11.47436	200	0	0	0	0	0	0	0	0	NA	NA	NA	NA	NA
ST140924crossori0001-sort_reduceddata_V1_cell34_spiketimes.csv	Contrast50_Orientation315	Contrast50_Orientation405	Contrast50_Orientation315+Contrast50_Orientation405	30	230	7.76429670141037	0.6931	0.2133	0.2133	0.94017094017094	0.710691823899371	1.17523250122369	0.220664724452829	0.170674351370289	0.000808305918059479	0.607852618258823	single	0.607852618258823	0.501012	0.1316519	17	10	10	13.76471	21.2	22.7	12.94118	15.06667	26.67778	200	0	0	0	0	0	0	0	0	NA	NA	NA	NA	NA
ST140924crossori0001-sort_reduceddata_V1_cell35_spiketimes.csv	Contrast50_Orientation270	Contrast50_Orientation360	Contrast50_Orientation270+Contrast50_Orientation360	30	230	5.65763144682002	0.362	0.2104	0.2104	1.21428571428571	0.777777777777778	0.609811320754717	0.194292501230496	0.191829021607974	0.00076377853201061	0.61311469862952	single	0.61311469862952	0.06885563	0.1437007	9	10	11	14.77778	22.8	24.09091	17.94444	17.73333	14.69091	200	0	0	0	0	0	0	0	0	NA	NA	NA	NA	NA
ST140924crossori0001-sort_reduceddata_V1_cell35_spiketimes.csv	Contrast50_Orientation337.5	Contrast50_Orientation427.5	Contrast50_Orientation337.5+Contrast50_Orientation427.5	30	230	7.93340725963315	0.6844	0.1907	0.1907	0.411023622047244	0.76953125	0.972052845528455	0.208039688873042	0.154035626030612	0.0026104769779885	0.635314208118358	single	0.635314208118358	0.9438171	0.9065744	11	9	13	23.09091	14.22222	25.23077	9.490909	10.94444	24.52564	200	0	0	0	0	0	0	0	0	NA	NA	NA	NA	NA
ST140924crossori0001-sort_reduceddata_V1_cell36_spiketimes.csv	Contrast50_Orientation292.5	Contrast50_Orientation382.5	Contrast50_Orientation292.5+Contrast50_Orientation382.5	30	230	4.8833001403628	0.1342	0.3642	0.1342	0.310505836575875	0.872377622377622	0.942678227360308	0.214171720639225	0.133582419576608	0.00327466081700811	0.648971198967159	single	0.648971198967159	0.9505396	0.9175985	11	9	13	23.36364	15.88889	26.61538	7.254545	13.86111	25.08974	200	0	0	0	0	0	0	0	0	NA	NA	NA	NA	NA
ST140924crossori0001-sort_reduceddata_V1_cell36_spiketimes.csv	Contrast50_Orientation315	Contrast50_Orientation405	Contrast50_Orientation315+Contrast50_Orientation405	30	230	3.28870338108935	0.6714	0.4634	0.4634	0.495662460567823	0.814814814814815	0.311034217608612	0.213412918151735	0.134536263660683	0.00474645489454805	0.647304363293034	single	0.647304363293034	0.4914739	0.1037857	17	10	10	18.64706	24.6	28.9	9.242647	20.04444	8.988889	200	0	0	0	0	0	0	0	0	NA	NA	NA	NA	NA
ST140924crossori0001-sort_reduceddata_V1_cell37_spiketimes.csv	Contrast50_Orientation270	Contrast50_Orientation360	Contrast50_Orientation270+Contrast50_Orientation360	30	230	9.54676706686152	0.3648	0.2162	0.2162	1.14204545454545	0.401433691756272	0.340512820512821	0.000464874316905767	0.000379075004295037	0.997764275393876	0.00139177528492338	outside	0.997764275393876	0.03862028	0.02915692	9	10	11	14.66667	24.8	35.45455	16.75	9.955556	12.07273	200	0	0	0	0	0	0	0	0	NA	NA	NA	NA	NA
ST140924crossori0001-sort_reduceddata_V1_cell37_spiketimes.csv	Contrast50_Orientation292.5	Contrast50_Orientation382.5	Contrast50_Orientation292.5+Contrast50_Orientation382.5	30	230	27.5471969258483	0.7197	0.1723	0.1723	1.50641025641026	0.461607142857143	0.805732484076433	0.124510481379832	0.0732269592791425	0.398245793559203	0.404016765781822	single	0.404016765781822	0.03695754	0.05234374	11	9	13	14.18182	31.11111	36.23077	21.36364	14.36111	29.19231	200	0	0	0	0	0	0	0	0	NA	NA	NA	NA	NA
ST140924crossori0001-sort_reduceddata_V1_cell37_spiketimes.csv	Contrast50_Orientation315	Contrast50_Orientation405	Contrast50_Orientation315+Contrast50_Orientation405	30	230	34.4523566434795	0.8379	0.6486	0.6486	1.44579646017699	0.698358151966399	0.563427187405389	0.024631361084567	0.0164835339636134	0.888984812021863	0.0699002929299564	outside	0.888984812021863	0.5033958	0.03170085	17	10	10	13.29412	29.1	36.7	19.22059	20.32222	20.67778	200	0	0	0	0	0	0	0	0	NA	NA	NA	NA	NA
ST140924crossori0001-sort_reduceddata_V1_cell38_spiketimes.csv	Contrast50_Orientation337.5	Contrast50_Orientation427.5	Contrast50_Orientation337.5+Contrast50_Orientation427.5	30	230	4.26233083040089	0.1436	0.8545	0.1436	0.937931034482759	0.597457627118644	0.858782435129741	0.179965799964201	0.09545477104827	0.150120151057153	0.574459277930377	single	0.574459277930377	0.03831859	0.04064254	11	9	13	13.18182	19.66667	25.69231	12.36364	11.75	22.0641	200	0	0	0	0	0	0	0	0	NA	NA	NA	NA	NA
ST140924crossori0001-sort_reduceddata_V1_cell39_spiketimes.csv	Contrast50_Orientation270	Contrast50_Orientation360	Contrast50_Orientation270+Contrast50_Orientation360	30	230	7.86296567176512	0.1703	0.232	0.1703	1.28170731707317	1.12399355877617	2.23571428571429	0.222543205405294	0.126204724057813	0.0336974470674838	0.617554623469409	single	0.617554623469409	0.9454477	0.9359535	9	10	11	22.77778	13.8	28	29.19444	15.51111	62.6	200	0	0	0	0	0	0	0	0	NA	NA	NA	NA	NA
ST140924crossori0001-sort_reduceddata_V1_cell40_spiketimes.csv	Contrast50_Orientation315	Contrast50_Orientation405	Contrast50_Orientation315+Contrast50_Orientation405	30	230	12.7451845722943	0.1174	0.6783	0.1174	0.687992125984252	0.862433862433862	0.557682083997873	0.0428308898607338	0.0225935730213361	0.812481308090427	0.122094229027503	outside	0.812481308090427	0.5043554	0.0581998	17	10	10	7.470588	14.7	20.9	5.139706	12.67778	11.65556	200	0	0	0	0	0	0	0	0	NA	NA	NA	NA	NA
ST140924crossori0001-sort_reduceddata_V1_cell43_spiketimes.csv	Contrast50_Orientation270	Contrast50_Orientation360	Contrast50_Orientation270+Contrast50_Orientation360	30	230	8.30486226598096	0.208	0.6567	0.208	2.40533980582524	1.20792079207921	1.93904109589041	0.166349573217905	0.0746619150505324	0.270101194570859	0.488887317160704	single	0.488887317160704	0.04972933	0.04146127	9	10	11	11.44444	20.2	26.54545	27.52778	24.4	51.47273	200	0	0	0	0	0	0	0	0	NA	NA	NA	NA	NA
ST140924crossori0001-sort_reduceddata_V1_cell44_spiketimes.csv	Contrast50_Orientation270	Contrast50_Orientation360	Contrast50_Orientation270+Contrast50_Orientation360	30	230	4.56441295205402	0.8344	0.6439	0.6439	1.36764705882353	0.724014336917563	0.915384615384615	0.185501509632991	0.281815205444482	0.000446857413535985	0.53223642750899	single	0.53223642750899	0.8789562	0.7593312	9	10	11	34	24.8	33.09091	46.5	17.95556	30.29091	200	0	0	0	0	0	0	0	0	NA	NA	NA	NA	NA
ST140924crossori0001-sort_reduceddata_V1_cell44_spiketimes.csv	Contrast50_Orientation337.5	Contrast50_Orientation427.5	Contrast50_Orientation337.5+Contrast50_Orientation427.5	30	230	24.9002531601661	0.2587	0.8297	0.2587	1.49211618257261	1.60810810810811	0.800844704353476	0.160559401280949	0.275287241922758	0.00456101097953179	0.559592345816761	single	0.559592345816761	0.04302428	0.1381717	11	9	13	21.90909	41.11111	39.46154	32.69091	66.11111	31.60256	200	0	0	0	0	0	0	0	0	NA	NA	NA	NA	NA
ST140924crossori0001-sort_reduceddata_V1_cell45_spiketimes.csv	Contrast50_Orientation270	Contrast50_Orientation360	Contrast50_Orientation270+Contrast50_Orientation360	30	230	14.8900729213689	0.3383	0.2234	0.2234	0.993975903614458	1.33407904548844	0.6375	0.190740425306298	0.117078192011947	0.121276724436181	0.570904658245574	single	0.570904658245574	0.9564199	0.9380756	9	10	11	27.66667	14.9	32	27.5	19.87778	20.4	200	0	0	0	0	0	0	0	0	NA	NA	NA	NA	NA
ST140924crossori0001-sort_reduceddata_V1_cell45_spiketimes.csv	Contrast50_Orientation315	Contrast50_Orientation405	Contrast50_Orientation315+Contrast50_Orientation405	30	230	10.5012421823827	0.682	0.6419	0.6419	0.96117747440273	0.682896379525593	0.449119021934556	0.21555937990306	0.137790570923948	0.022747608698104	0.623902440474888	single	0.623902440474888	0.4774496	0.07011584	17	10	10	17.23529	26.7	30.9	16.56618	18.23333	13.87778	200	0	0	0	0	0	0	0	0	NA	NA	NA	NA	NA
ST140924crossori0001-sort_reduceddata_V1_cell46_spiketimes.csv	Contrast50_Orientation292.5	Contrast50_Orientation382.5	Contrast50_Orientation292.5+Contrast50_Orientation382.5	30	230	21.4976616078597	0.6837	0.1608	0.1608	1.27595818815331	0.517857142857143	0.641456582633053	0.19623554400297	0.191340258423789	0.0153268761165657	0.597097321456675	single	0.597097321456675	0.04821147	0.09394155	11	9	13	26.09091	45.11111	45.76923	33.29091	23.36111	29.35897	200	0	0	0	0	0	0	0	0	NA	NA	NA	NA	NA
ST140924crossori0001-sort_reduceddata_V1_cell47_spiketimes.csv	Contrast50_Orientation292.5	Contrast50_Orientation382.5	Contrast50_Orientation292.5+Contrast50_Orientation382.5	30	230	42.3566799242712	0.6573	0.3643	0.3643	1.06021505376344	1.20833333333333	0.428947368421053	0.161821422685418	0.141198659400665	0.168894963458545	0.528084954455373	single	0.528084954455373	0.9634771	0.9402439	11	9	13	42.27273	18	43.84615	44.81818	21.75	18.80769	200	0	0	0	0	0	0	0	0	NA	NA	NA	NA	NA
ST140924crossori0001-sort_reduceddata_V1_cell48_spiketimes.csv	Contrast50_Orientation337.5	Contrast50_Orientation427.5	Contrast50_Orientation337.5+Contrast50_Orientation427.5	30	230	7.33040683729954	0.6799	0.3583	0.3583	0.609688581314879	1.60526315789474	0.654241645244216	0.199772116014506	0.133969528317655	0.0108452267101291	0.65541312895771	single	0.65541312895771	0.9624654	0.9361393	11	9	13	26.27273	16.88889	29.92308	16.01818	27.11111	19.57692	200	0	0	0	0	0	0	0	0	NA	NA	NA	NA	NA
ST140924crossori0001-sort_reduceddata_V1_cell49_spiketimes.csv	Contrast50_Orientation292.5	Contrast50_Orientation382.5	Contrast50_Orientation292.5+Contrast50_Orientation382.5	30	230	6.95745052327676	0.7039	0.8392	0.7039	0.730434782608696	1.29545454545455	0.774451097804391	0.182454588734331	0.225150923290002	0.000313537673053304	0.592080950302614	single	0.592080950302614	0.07695868	0.1656294	11	9	13	16.72727	25.66667	25.69231	12.21818	33.25	19.89744	200	0	0	0	0	0	0	0	0	NA	NA	NA	NA	NA
ST140924crossori0001-sort_reduceddata_V1_cell49_spiketimes.csv	Contrast50_Orientation315	Contrast50_Orientation405	Contrast50_Orientation315+Contrast50_Orientation405	30	230	9.82180494334477	0.4603	0.1378	0.1378	0.720346715328467	0.88	0.591985428051002	0.200860767120179	0.128291272533128	0.0909622174966263	0.579885742850067	single	0.579885742850067	0.4599799	0.06392649	17	10	10	16.11765	25	30.5	11.61029	22	18.05556	200	0	0	0	0	0	0	0	0	NA	NA	NA	NA	NA
ST140924crossori0001-sort_reduceddata_V1_cell5_spiketimes.csv	Contrast50_Orientation270	Contrast50_Orientation360	Contrast50_Orientation270+Contrast50_Orientation360	30	230	3.81028239989988	0.3826	0.2204	0.2204	0.710526315789474	0.522633744855967	0.796282527881041	0.192064959389942	0.124149922898684	0.0803727305705478	0.603412387140827	single	0.603412387140827	0.04801093	0.07909889	9	10	11	12.66667	18.9	24.45455	9	9.877778	19.47273	200	0	0	0	0	0	0	0	0	NA	NA	NA	NA	NA
ST140924crossori0001-sort_reduceddata_V1_cell50_spiketimes.csv	Contrast50_Orientation292.5	Contrast50_Orientation382.5	Contrast50_Orientation292.5+Contrast50_Orientation382.5	30	230	28.7176360756861	0.1247	0.8384	0.1247	0.21304347826087	1.02981651376147	0.0899940793368857	0.149640504762355	0.361261056165147	0.00764926289086145	0.481449176181636	single	0.481449176181636	0.9648023	0.850369	11	9	13	46	24.22222	43.30769	9.8	24.94444	3.897436	200	0	0	0	0	0	0	0	0	NA	NA	NA	NA	NA
ST140924crossori0001-sort_reduceddata_V1_cell50_spiketimes.csv	Contrast50_Orientation337.5	Contrast50_Orientation427.5	Contrast50_Orientation337.5+Contrast50_Orientation427.5	30	230	9.56314063817309	0.1247	0.8348	0.1247	0.27906976744186	0.438202247191011	0.660638939119952	0.190193796996075	0.236084997725519	0.00043365255352599	0.573287552724881	single	0.573287552724881	0.9339715	0.8393176	11	9	13	43	29.66667	42.53846	12	13	28.10256	200	0	0	0	0	0	0	0	0	NA	NA	NA	NA	NA
ST140924crossori0001-sort_reduceddata_V1_cell51_spiketimes.csv	Contrast50_Orientation337.5	Contrast50_Orientation427.5	Contrast50_Orientation337.5+Contrast50_Orientation427.5	30	230	12.5593454919183	0.662	0.3363	0.3363	0.438461538461539	0.286516853932584	0.420634920634921	0.179331787450503	0.212051102884704	0.00170293497619509	0.606914174688599	single	0.606914174688599	0.9623497	0.8764639	11	9	13	44.90909	29.66667	45.23077	19.69091	8.5	19.02564	200	0	0	0	0	0	0	0	0	NA	NA	NA	NA	NA
ST140924crossori0001-sort_reduceddata_V1_cell52_spiketimes.csv	Contrast50_Orientation315	Contrast50_Orientation405	Contrast50_Orientation315+Contrast50_Orientation405	30	230	14.4444445471454	0.833	0.448	0.448	0.701958955223881	0.986531986531987	0.785858585858586	0.209846782348798	0.187246268907711	0.00235364402209423	0.600553304721397	single	0.600553304721397	0.5079349	0.1165265	17	10	10	15.76471	26.4	27.5	11.06618	26.04444	21.61111	200	0	0	0	0	0	0	0	0	NA	NA	NA	NA	NA
ST140924crossori0001-sort_reduceddata_V1_cell53_spiketimes.csv	Contrast50_Orientation270	Contrast50_Orientation360	Contrast50_Orientation270+Contrast50_Orientation360	30	230	10.3508514749776	0.34	0.6657	0.34	0.589219330855019	0.618357487922705	0.509133489461358	0.0239154194462723	0.010876433793259	0.893278609495312	0.0719295372651571	outside	0.893278609495312	0.9563891	0.9626134	9	10	11	29.88889	18.4	38.81818	17.61111	11.37778	19.76364	200	0	0	0	0	0	0	0	0	NA	NA	NA	NA	NA
ST140924crossori0001-sort_reduceddata_V1_cell53_spiketimes.csv	Contrast50_Orientation315	Contrast50_Orientation405	Contrast50_Orientation315+Contrast50_Orientation405	30	230	13.2135582302122	0.1815	0.6484	0.1815	0.895904436860068	0.454036770583533	0.516166960611405	0.00421342817672384	0.00138346929559931	0.982421794813558	0.0119813077141187	outside	0.982421794813558	0.4833302	0.03307515	17	10	10	17.23529	27.8	37.8	15.44118	12.62222	19.51111	200	0	0	0	0	0	0	0	0	NA	NA	NA	NA	NA
ST140924crossori0001-sort_reduceddata_V1_cell54_spiketimes.csv	Contrast50_Orientation270	Contrast50_Orientation360	Contrast50_Orientation270+Contrast50_Orientation360	30	230	14.0488307113882	0.3322	0.6561	0.3322	0.394736842105263	0.515325670498084	0.361751152073733	0.198861440297809	0.191507565231488	0.00790506175767316	0.60172593271303	single	0.60172593271303	0.9534594	0.8963418	9	10	11	38	23.2	39.45455	15	11.95556	14.27273	200	0	0	0	0	0	0	0	0	NA	NA	NA	NA	NA
ST140924crossori0001-sort_reduceddata_V1_cell55_spiketimes.csv	Contrast50_Orientation315	Contrast50_Orientation405	Contrast50_Orientation315+Contrast50_Orientation405	30	230	6.26449240141938	0.7196	0.67	0.67	0.796542553191489	1.10852713178295	0.918069584736251	0.231634597048745	0.151353845241974	0.00240012489383596	0.614611432815445	single	0.614611432815445	0.4947505	0.1082332	17	10	10	11.05882	17.2	19.8	8.808824	19.06667	18.17778	200	0	0	0	0	0	0	0	0	NA	NA	NA	NA	NA
ST140924crossori0001-sort_reduceddata_V1_cell56_spiketimes.csv	Contrast50_Orientation292.5	Contrast50_Orientation382.5	Contrast50_Orientation292.5+Contrast50_Orientation382.5	30	230	4.89837666748803	0.6889	0.3649	0.3649	1.58974358974359	0.362204724409449	0.873598369011213	0.219623051149264	0.117842452390368	0.0112972897515968	0.651237206708771	single	0.651237206708771	0.9531186	0.93118	11	9	13	21.27273	14.11111	25.15385	33.81818	5.111111	21.97436	200	0	0	0	0	0	0	0	0	NA	NA	NA	NA	NA
ST140924crossori0001-sort_reduceddata_V1_cell56_spiketimes.csv	Contrast50_Orientation315	Contrast50_Orientation405	Contrast50_Orientation315+Contrast50_Orientation405	30	230	5.2039769267958	0.4313	0.4943	0.4313	0.621671597633136	0.624183006535948	0.259259259259259	0.141030400487582	0.0636393297766466	0.38264728004423	0.412682989691542	single	0.412682989691542	0.5072155	0.9329395	17	10	10	19.88235	13.6	26.1	12.36029	8.488889	6.766667	200	0	0	0	0	0	0	0	0	NA	NA	NA	NA	NA
ST140924crossori0001-sort_reduceddata_V1_cell58_spiketimes.csv	Contrast50_Orientation315	Contrast50_Orientation405	Contrast50_Orientation315+Contrast50_Orientation405	30	230	14.6897041495054	0.6448	0.2054	0.2054	0.336683417085427	0.427516158818098	0.335180055401662	0.194952751833746	0.227779506252168	0.00110152125830828	0.576166220655778	single	0.576166220655778	0.5041708	0.1415796	17	10	10	23.41176	36.1	36.1	7.882353	15.43333	12.1	200	0	0	0	0	0	0	0	0	NA	NA	NA	NA	NA
ST140924crossori0001-sort_reduceddata_V1_cell58_spiketimes.csv	Contrast50_Orientation337.5	Contrast50_Orientation427.5	Contrast50_Orientation337.5+Contrast50_Orientation427.5	30	230	17.5538036260741	0.133	0.165	0.133	0.484615384615385	0.309888579387187	0.354595336076818	0.149219638536524	0.353828992406357	0.000657212926627771	0.49629415613049	single	0.49629415613049	0.0422574	0.19465	11	9	13	23.63636	39.88889	37.38462	11.45455	12.36111	13.25641	200	0	0	0	0	0	0	0	0	NA	NA	NA	NA	NA
ST140924crossori0001-sort_reduceddata_V1_cell59_spiketimes.csv	Contrast50_Orientation315	Contrast50_Orientation405	Contrast50_Orientation315+Contrast50_Orientation405	30	230	13.0020503946061	0.6976	0.2098	0.2098	0.752480158730159	0.381210478771454	0.417954378219279	0.172362339387031	0.107513922871914	0.22709724218013	0.493026495560924	single	0.493026495560924	0.4885309	0.04882875	17	10	10	14.82353	24.6	30.2	11.15441	9.377778	12.62222	200	0	0	0	0	0	0	0	0	NA	NA	NA	NA	NA
ST140924crossori0001-sort_reduceddata_V1_cell60_spiketimes.csv	Contrast50_Orientation315	Contrast50_Orientation405	Contrast50_Orientation315+Contrast50_Orientation405	30	230	17.8619135041269	0.6468	0.6332	0.6332	0.740116279069767	1.06627680311891	0.613824621536704	0.191230680901246	0.25673492852919	0.000957177092632009	0.551077213476932	single	0.551077213476932	0.5102484	0.160784	17	10	10	25.29412	39.9	38.9	18.72059	42.54444	23.87778	200	0	0	0	0	0	0	0	0	NA	NA	NA	NA	NA
ST140924crossori0001-sort_reduceddata_V1_cell62_spiketimes.csv	Contrast50_Orientation337.5	Contrast50_Orientation427.5	Contrast50_Orientation337.5+Contrast50_Orientation427.5	30	230	5.76121495128288	0.4929	0.3639	0.3639	0.573094170403587	0.269230769230769	0.927427427427427	0.196823823031391	0.0834507972520525	0.118723786586848	0.601001593129708	single	0.601001593129708	0.9540796	0.9499456	11	9	13	20.27273	13	25.61538	11.61818	3.5	23.75641	200	0	0	0	0	0	0	0	0	NA	NA	NA	NA	NA
ST140924crossori0001-sort_reduceddata_V1_cell63_spiketimes.csv	Contrast50_Orientation315	Contrast50_Orientation405	Contrast50_Orientation315+Contrast50_Orientation405	30	230	27.1632700389617	0.3644	0.4691	0.3644	0.629310344827586	0.64110127826942	0.583054626532887	0.0202757089480495	0.0143430695566549	0.907830635081365	0.0575505864139311	outside	0.907830635081365	0.4807767	0.02390575	17	10	10	10.23529	22.6	29.9	6.441176	14.48889	17.43333	200	0	0	0	0	0	0	0	0	NA	NA	NA	NA	NA
ST140924crossori0001-sort_reduceddata_V1_cell63_spiketimes.csv	Contrast50_Orientation337.5	Contrast50_Orientation427.5	Contrast50_Orientation337.5+Contrast50_Orientation427.5	30	230	76.155060387706	0.2925	0.3276	0.2925	0.8	0.79375	0.337875611460517	0.126221615925039	0.381357154605266	0.0851453017821756	0.407275927687519	single	0.407275927687519	0.03589255	0.1294457	11	9	13	11.27273	40	36.69231	9.018182	31.75	12.39744	200	0	0	0	0	0	0	0	0	NA	NA	NA	NA	NA
ST140924crossori0001-sort_reduceddata_V1_cell67_spiketimes.csv	Contrast50_Orientation292.5	Contrast50_Orientation382.5	Contrast50_Orientation292.5+Contrast50_Orientation382.5	30	230	10.8647647178158	0.7093	0.343	0.343	0.653086419753086	0.571902654867257	0.59153713298791	0.190272440303432	0.109237548697841	0.0807025645374256	0.619787446461301	single	0.619787446461301	0.03815891	0.05095165	11	9	13	14.72727	25.11111	29.69231	9.618182	14.36111	17.5641	200	0	0	0	0	0	0	0	0	NA	NA	NA	NA	NA
ST140924crossori0001-sort_reduceddata_V1_cell68_spiketimes.csv	Contrast50_Orientation315	Contrast50_Orientation405	Contrast50_Orientation315+Contrast50_Orientation405	30	230	3.3839859456441	0.5108	0.6788	0.5108	1.05796089385475	1.43863471314452	0.315315315315315	0.216828067697157	0.131495765470157	0.0032011371635445	0.648475029669142	single	0.648475029669142	0.5028232	0.09894193	17	10	10	10.52941	15.3	18.5	11.13971	22.01111	5.833333	200	0	0	0	0	0	0	0	0	NA	NA	NA	NA	NA
ST140924crossori0001-sort_reduceddata_V1_cell69_spiketimes.csv	Contrast50_Orientation337.5	Contrast50_Orientation427.5	Contrast50_Orientation337.5+Contrast50_Orientation427.5	30	230	5.69276183547731	0.6745	0.3468	0.3468	0.63448275862069	0.726519337016575	0.472962066182405	0.18949144901291	0.150171077995976	0.00278155390213717	0.657555919088976	single	0.657555919088976	0.956992	0.9006611	11	9	13	29	20.11111	31.76923	18.4	14.61111	15.02564	200	0	0	0	0	0	0	0	0	NA	NA	NA	NA	NA
ST140924crossori0001-sort_reduceddata_V1_cell7_spiketimes.csv	Contrast50_Orientation292.5	Contrast50_Orientation382.5	Contrast50_Orientation292.5+Contrast50_Orientation382.5	30	230	4.98584932514406	0.477	0.3701	0.3701	0.801532567049808	0.782758620689655	0.815363881401617	0.230725053520433	0.117114393802103	0.0258090251821569	0.626351527495307	single	0.626351527495307	0.9492089	0.9260385	11	9	13	23.72727	16.11111	28.53846	19.01818	12.61111	23.26923	200	0	0	0	0	0	0	0	0	NA	NA	NA	NA	NA
ST140924crossori0001-sort_reduceddata_V1_cell70_spiketimes.csv	Contrast50_Orientation270	Contrast50_Orientation360	Contrast50_Orientation270+Contrast50_Orientation360	30	230	22.5191103583926	0.3293	0.1419	0.1419	0.969339622641509	1.12277470841007	0.550623441396509	0.197243623426579	0.189621958961241	0.0294305246607439	0.583703892951437	single	0.583703892951437	0.9551312	0.9103919	9	10	11	35.33333	18.1	36.45455	34.25	20.32222	20.07273	200	0	0	0	0	0	0	0	0	NA	NA	NA	NA	NA
ST140924crossori0001-sort_reduceddata_V1_cell70_spiketimes.csv	Contrast50_Orientation337.5	Contrast50_Orientation427.5	Contrast50_Orientation337.5+Contrast50_Orientation427.5	30	230	21.9491983302577	0.6926	0.3288	0.3288	1.00080971659919	0.519917582417582	0.413669064748201	0.179119141374014	0.160654127362385	0.0618201199080663	0.598406611355534	single	0.598406611355534	0.03694295	0.07638982	11	9	13	22.45455	40.44444	42.76923	22.47273	21.02778	17.69231	200	0	0	0	0	0	0	0	0	NA	NA	NA	NA	NA
ST140924crossori0001-sort_reduceddata_V1_cell72_spiketimes.csv	Contrast50_Orientation315	Contrast50_Orientation405	Contrast50_Orientation315+Contrast50_Orientation405	30	230	24.373543420409	0.2555	0.2154	0.2154	0.637403100775194	0.891472868217054	0.431290232297789	0.212102270160698	0.159595308798544	0.0225497717856087	0.605752649255149	single	0.605752649255149	0.5067587	0.9214294	17	10	10	37.94118	21.5	39.7	24.18382	19.16667	17.12222	200	0	0	0	0	0	0	0	0	NA	NA	NA	NA	NA
ST140924crossori0001-sort_reduceddata_V1_cell72_spiketimes.csv	Contrast50_Orientation337.5	Contrast50_Orientation427.5	Contrast50_Orientation337.5+Contrast50_Orientation427.5	30	230	15.3103283371605	0.2469	0.3427	0.2469	0.596199524940618	0.459134615384615	0.598214285714286	0.181728889205323	0.19834700289781	0.00372331030835956	0.616200797588508	single	0.616200797588508	0.9613212	0.8947338	11	9	13	38.27273	23.11111	38.76923	22.81818	10.61111	23.19231	200	0	0	0	0	0	0	0	0	NA	NA	NA	NA	NA
ST140924crossori0001-sort_reduceddata_V1_cell73_spiketimes.csv	Contrast50_Orientation315	Contrast50_Orientation405	Contrast50_Orientation315+Contrast50_Orientation405	30	230	4.20828066672091	0.2833	0.4629	0.2833	0.573467966573816	0.301587301587302	0.309178743961353	0.209999622210739	0.155068466276989	0.00413065556175231	0.63080125595052	single	0.63080125595052	0.5099426	0.09547401	17	10	10	21.11765	28	32.2	12.11029	8.444444	9.955556	200	0	0	0	0	0	0	0	0	NA	NA	NA	NA	NA
ST140924crossori0001-sort_reduceddata_V1_cell74_spiketimes.csv	Contrast50_Orientation270	Contrast50_Orientation360	Contrast50_Orientation270+Contrast50_Orientation360	30	230	9.38506711382522	0.3444	0.6822	0.3444	0.762019230769231	0.843621399176955	0.583745583038869	0.197528635569406	0.161994023577565	0.00931970575620242	0.631157635096826	single	0.631157635096826	0.9557429	0.902326	9	10	11	23.11111	13.5	25.72727	17.61111	11.38889	15.01818	200	0	0	0	0	0	0	0	0	NA	NA	NA	NA	NA
ST140924crossori0001-sort_reduceddata_V1_cell74_spiketimes.csv	Contrast50_Orientation337.5	Contrast50_Orientation427.5	Contrast50_Orientation337.5+Contrast50_Orientation427.5	30	230	5.15469748111272	0.1184	0.1766	0.1184	1.32857142857143	0.9609375	0.399425287356322	0.185190022146359	0.118711626224126	0.102972823890369	0.593125527739146	single	0.593125527739146	0.03770931	0.06587473	11	9	13	14	21.33333	26.76923	18.6	20.5	10.69231	200	0	0	0	0	0	0	0	0	NA	NA	NA	NA	NA
ST140924crossori0001-sort_reduceddata_V1_cell75_spiketimes.csv	Contrast50_Orientation292.5	Contrast50_Orientation382.5	Contrast50_Orientation292.5+Contrast50_Orientation382.5	30	230	5.51575464192383	0.6774	0.3574	0.3574	0.599367088607595	0.6625	0.290820165537998	0.186792426153131	0.124367982475105	0.0500557497154718	0.638783841656293	single	0.638783841656293	0.9580067	0.9445095	11	9	13	28.72727	20	34.07692	17.21818	13.25	9.910256	200	0	0	0	0	0	0	0	0	NA	NA	NA	NA	NA
ST140924crossori0001-sort_reduceddata_V1_cell76_spiketimes.csv	Contrast50_Orientation270	Contrast50_Orientation360	Contrast50_Orientation270+Contrast50_Orientation360	30	230	6.35533961722113	0.8693	0.2181	0.2181	0.738207547169811	0.484168105929764	0.478813559322034	0.208477044982051	0.159888166805788	0.00253213628325148	0.62910265192891	single	0.62910265192891	0.05429789	0.1090152	9	10	11	11.77778	19.3	21.45455	8.694444	9.344444	10.27273	200	0	0	0	0	0	0	0	0	NA	NA	NA	NA	NA
ST140924crossori0001-sort_reduceddata_V1_cell76_spiketimes.csv	Contrast50_Orientation315	Contrast50_Orientation405	Contrast50_Orientation315+Contrast50_Orientation405	30	230	12.4032612668976	0.487	0.6656	0.487	0.97876213592233	0.664008506113769	0.579520697167756	0.197920387964856	0.249275240597342	0.000327842170374731	0.552476529267427	single	0.552476529267427	0.5074837	0.182657	17	10	10	12.11765	20.9	20.4	11.86029	13.87778	11.82222	200	0	0	0	0	0	0	0	0	NA	NA	NA	NA	NA
ST140924crossori0001-sort_reduceddata_V1_cell78_spiketimes.csv	Contrast50_Orientation337.5	Contrast50_Orientation427.5	Contrast50_Orientation337.5+Contrast50_Orientation427.5	30	230	13.3751582776443	0.2846	0.1708	0.1708	0.65503355704698	0.476351351351351	0.738738738738739	0.211080638033346	0.178505378506207	0.00334943668088808	0.607064546779559	single	0.607064546779559	0.04992545	0.1140692	11	9	13	13.54545	24.66667	25.61538	8.872727	11.75	18.92308	200	0	0	0	0	0	0	0	0	NA	NA	NA	NA	NA
ST140924crossori0001-sort_reduceddata_V1_cell81_spiketimes.csv	Contrast50_Orientation270	Contrast50_Orientation360	Contrast50_Orientation270+Contrast50_Orientation360	30	230	9.62947678454191	0.3637	0.2055	0.2055	0.883333333333333	0.192239858906526	0.505573770491803	0.209455579416179	0.158143815130003	0.00782135870631332	0.624579246747505	single	0.624579246747505	0.04479516	0.09334771	9	10	11	15	25.2	27.72727	13.25	4.844444	14.01818	200	0	0	0	0	0	0	0	0	NA	NA	NA	NA	NA
ST140924crossori0001-sort_reduceddata_V1_cell81_spiketimes.csv	Contrast50_Orientation292.5	Contrast50_Orientation382.5	Contrast50_Orientation292.5+Contrast50_Orientation382.5	30	230	8.83874082736574	0.28	0.8451	0.28	0.967105263157895	0.826086956521739	1.19267515923567	0.22209544433524	0.171873906320053	0.00110402836517755	0.604926620979529	single	0.604926620979529	0.07928142	0.1163812	11	9	13	13.81818	23	24.15385	13.36364	19	28.80769	200	0	0	0	0	0	0	0	0	NA	NA	NA	NA	NA
ST140924crossori0001-sort_reduceddata_V1_cell82_spiketimes.csv	Contrast50_Orientation292.5	Contrast50_Orientation382.5	Contrast50_Orientation292.5+Contrast50_Orientation382.5	30	230	4.41759959855545	0.7219	0.8468	0.7219	0.540397350993377	0.442622950819672	2.02796052631579	0.450938776350194	0.0943256548878068	0.00118743574618918	0.45354813301581	single	0.45354813301581	0.1195527	0.09783099	11	9	13	13.72727	20.33333	23.38462	7.418182	9	47.42308	200	0	0	0	0	0	0	0	0	NA	NA	NA	NA	NA
ST140924crossori0001-sort_reduceddata_V1_cell83_spiketimes.csv	Contrast50_Orientation292.5	Contrast50_Orientation382.5	Contrast50_Orientation292.5+Contrast50_Orientation382.5	30	230	8.03044366965884	0.6788	0.1854	0.1854	0.485365853658537	0.310975609756098	0.723280423280423	0.200713660359538	0.155011540983053	0.00220153069270823	0.642073267964701	single	0.642073267964701	0.9589978	0.8950461	11	9	13	22.36364	13.66667	24.23077	10.85455	4.25	17.52564	200	0	0	0	0	0	0	0	0	NA	NA	NA	NA	NA
ST140924crossori0001-sort_reduceddata_V1_cell88_spiketimes.csv	Contrast50_Orientation270	Contrast50_Orientation360	Contrast50_Orientation270+Contrast50_Orientation360	30	230	3.4421617513835	0.3806	0.2206	0.2206	1.36764705882353	1.14728682170543	0.850961538461538	0.251778281375721	0.163932797461416	0.000609074211365197	0.583679846951498	single	0.583679846951498	0.07503844	0.1345804	9	10	11	11.33333	17.2	18.90909	15.5	19.73333	16.09091	200	0	0	0	0	0	0	0	0	NA	NA	NA	NA	NA
ST140924crossori0001-sort_reduceddata_V1_cell93_spiketimes.csv	Contrast50_Orientation292.5	Contrast50_Orientation382.5	Contrast50_Orientation292.5+Contrast50_Orientation382.5	30	230	17.7087862685591	0.247	0.3677	0.247	0.57283950617284	0.869642857142857	1.2202380952381	0.167296464276943	0.26849881108752	0.000723348815452594	0.563481375820084	single	0.563481375820084	0.9398753	0.8407916	11	9	13	29.45455	15.55556	28	16.87273	13.52778	34.16667	200	0	0	0	0	0	0	0	0	NA	NA	NA	NA	NA
ST140924crossori0001-sort_reduceddata_V1_cell95_spiketimes.csv	Contrast50_Orientation315	Contrast50_Orientation405	Contrast50_Orientation315+Contrast50_Orientation405	30	230	3.61405879324993	0.5297	0.2687	0.2687	0.618421052631579	0.665223665223665	1.17153996101365	0.309629576656612	0.392606948682325	0.0496554058751412	0.248108068785922	intermediate	0.392606948682325	0.5024229	0.5780238	17	10	10	4.470588	7.7	5.7	2.764706	5.122222	6.677778	200	0	0	0	0	0	0	0	0	NA	NA	NA	NA	NA
ST140924crossori0001-sort_reduceddata_V1_cell96_spiketimes.csv	Contrast50_Orientation270	Contrast50_Orientation360	Contrast50_Orientation270+Contrast50_Orientation360	30	230	15.1425455193381	0.8438	0.7312	0.7312	0.6625	0.997635933806147	0.792452830188679	0.185229438990887	0.114287096871946	0.155319432219133	0.545164031918034	single	0.545164031918034	0.9561937	0.946386	9	10	11	20	9.4	24.09091	13.25	9.377778	19.09091	200	0	0	0	0	0	0	0	0	NA	NA	NA	NA	NA
ST140924crossori0001-sort_reduceddata_V1_cell96_spiketimes.csv	Contrast50_Orientation337.5	Contrast50_Orientation427.5	Contrast50_Orientation337.5+Contrast50_Orientation427.5	30	230	6.35074988910944	0.3036	0.3556	0.3036	1.20175438596491	0.519230769230769	0.545668549905838	0.000166562839498412	1.06632134865754e-05	0.999277458553185	0.000545315393829613	outside	0.999277458553185	0.03285308	0.005949709	11	9	13	10.36364	17.33333	27.23077	12.45455	9	14.85897	200	0	0	0	0	0	0	0	0	NA	NA	NA	NA	NA
ST140925crossori0001-sort_reduceddata_V1_cell1_spiketimes.csv	Contrast50_Orientation112.5	Contrast50_Orientation202.5	Contrast50_Orientation112.5+Contrast50_Orientation202.5	30	230	10.4393372189842	0.3219	0.2595	0.2595	0.898148148148148	0.777777777777778	0.531772575250836	0.200160624633494	0.157728991932332	0.00111658703079146	0.640993796403383	single	0.640993796403383	0.9377299	0.8935137	13	19	14	16.61538	10	18.07143	14.92308	7.777778	9.60989	200	0	0	0	0	0	0	0	0	NA	NA	NA	NA	NA
ST140925crossori0001-sort_reduceddata_V1_cell1_spiketimes.csv	Contrast50_Orientation135	Contrast50_Orientation225	Contrast50_Orientation135+Contrast50_Orientation225	30	230	5.91385526270199	0.7685	0.9156	0.7685	1.03592814371257	1.02284626368396	0.85258358662614	0.0311248569885522	0.0223533960145587	0.834143492805523	0.112378254191366	outside	0.834143492805523	0.9655953	0.973433	13	23	15	12.84615	8.304348	18.8	13.30769	8.494071	16.02857	200	0	0	0	0	0	0	0	0	NA	NA	NA	NA	NA
ST140925crossori0001-sort_reduceddata_V1_cell10_spiketimes.csv	Contrast50_Orientation90	Contrast50_Orientation180	Contrast50_Orientation90+Contrast50_Orientation180	30	230	7.89589891264396	0.4273	0.8067	0.4273	0.557460317460317	0.752688172043011	0.550899191552549	0.17120491270156	0.103848033931761	0.00975967950852977	0.715187373858149	single	0.715187373858149	0.9703109	0.9350525	16	19	20	13.125	8.157895	15.95	7.316667	6.140351	8.786842	200	0	0	0	0	0	0	0	0	NA	NA	NA	NA	NA
ST140925crossori0001-sort_reduceddata_V1_cell11_spiketimes.csv	Contrast50_Orientation112.5	Contrast50_Orientation202.5	Contrast50_Orientation112.5+Contrast50_Orientation202.5	30	230	13.502766636884	0.3272	0.8131	0.3272	1.17204301075269	0.595858383433534	0.497617426820967	0.0889813435404661	0.0289909726925404	0.586713078007285	0.295314605759708	outside	0.586713078007285	0.03492157	0.03254181	13	19	14	16.69231	26.26316	32.28571	19.5641	15.64912	16.06593	200	0	0	0	0	0	0	0	0	NA	NA	NA	NA	NA
ST140925crossori0001-sort_reduceddata_V1_cell11_spiketimes.csv	Contrast50_Orientation135	Contrast50_Orientation225	Contrast50_Orientation135+Contrast50_Orientation225	30	230	28.676790691321	0.5433	0.506	0.506	0.824906367041199	1.77700534759358	0.985221674876847	0.186683533702651	0.146653590629143	0.00825754294581217	0.658405332722394	single	0.658405332722394	0.967	0.9203915	13	23	15	27.38462	14.78261	29	22.58974	26.26877	28.57143	200	0	0	0	0	0	0	0	0	NA	NA	NA	NA	NA
ST140925crossori0001-sort_reduceddata_V1_cell11_spiketimes.csv	Contrast50_Orientation157.5	Contrast50_Orientation247.5	Contrast50_Orientation157.5+Contrast50_Orientation247.5	30	230	81.1630938622028	0.1261	0.1842	0.1261	0.387594202898551	1.28673245614035	0.454307783719548	0.153741911608322	0.219718219202028	0.0774599487869066	0.549079920402743	single	0.549079920402743	0.9697029	0.9130766	16	17	16	35.9375	13.41176	35.0625	13.92917	17.25735	15.92917	200	0	0	0	0	0	0	0	0	NA	NA	NA	NA	NA
ST140925crossori0001-sort_reduceddata_V1_cell12_spiketimes.csv	Contrast50_Orientation157.5	Contrast50_Orientation247.5	Contrast50_Orientation157.5+Contrast50_Orientation247.5	30	230	8.1843803250947	0.3684	0.6217	0.3684	0.743589743589744	0.577169274537696	0.544562468386444	0.0655128846914842	0.254575281553163	0.00017515127279841	0.679736682482555	single	0.679736682482555	0.1228732	0.1727633	16	17	16	31.6875	41.35294	41.1875	23.5625	23.86765	22.42917	200	0	0	0	0	0	0	0	0	NA	NA	NA	NA	NA
ST140925crossori0001-sort_reduceddata_V1_cell13_spiketimes.csv	Contrast50_Orientation112.5	Contrast50_Orientation202.5	Contrast50_Orientation112.5+Contrast50_Orientation202.5	30	230	4.92168547363951	0.3341	0.6094	0.3341	2.12156862745098	0.949556918882072	0.780043249922768	0.163861561643831	0.0952445015493977	0.135077696188307	0.605816240618465	single	0.605816240618465	0.9591293	0.9421934	13	19	14	13.07692	8.578947	17.78571	27.74359	8.146199	13.87363	200	0	0	0	0	0	0	0	0	NA	NA	NA	NA	NA
ST140925crossori0001-sort_reduceddata_V1_cell14_spiketimes.csv	Contrast50_Orientation157.5	Contrast50_Orientation247.5	Contrast50_Orientation157.5+Contrast50_Orientation247.5	30	230	24.8041835794362	0.2118	0.4758	0.2118	0.524575513851653	0.94047619047619	0.685534591194969	0.179907314588287	0.193487025434339	0.00140239626177475	0.6252032637156	single	0.6252032637156	0.9514364	0.8863082	16	17	16	23.3125	12.35294	23.1875	12.22917	11.61765	15.89583	200	0	0	0	0	0	0	0	0	NA	NA	NA	NA	NA
ST140925crossori0001-sort_reduceddata_V1_cell14_spiketimes.csv	Contrast50_Orientation90	Contrast50_Orientation180	Contrast50_Orientation90+Contrast50_Orientation180	30	230	28.3138089013456	0.4339	0.467	0.4339	1.39613526570048	0.585406301824212	0.584962406015038	0.165628607866332	0.130236342144788	0.0123792449179912	0.691755805070889	single	0.691755805070889	0.0257388	0.05865253	16	19	20	12.9375	24.68421	26.25	18.0625	14.45029	15.35526	200	0	0	0	0	0	0	0	0	NA	NA	NA	NA	NA
ST140925crossori0001-sort_reduceddata_V1_cell15_spiketimes.csv	Contrast50_Orientation90	Contrast50_Orientation180	Contrast50_Orientation90+Contrast50_Orientation180	30	230	4.43060036352105	0.3558	0.2314	0.2314	0.691832229580574	0.68792270531401	0.925739005046864	0.0125461950778905	0.000588190289262185	0.943645188886984	0.0432204257458636	outside	0.943645188886984	0.9704398	0.9533026	16	19	20	9.4375	6.052632	14.6	6.529167	4.163743	13.51579	200	0	0	0	0	0	0	0	0	NA	NA	NA	NA	NA
ST140925crossori0001-sort_reduceddata_V1_cell20_spiketimes.csv	Contrast50_Orientation135	Contrast50_Orientation225	Contrast50_Orientation135+Contrast50_Orientation225	30	230	3.71845047250753	0.1034	0.2516	0.1034	1.06422018348624	0.965506125080593	0.961538461538462	0.0672786162336336	0.0190624145170938	0.672273894941856	0.241385074307417	outside	0.672273894941856	0.03093958	0.04839152	13	23	15	8.384615	12.26087	17.33333	8.923077	11.83794	16.66667	200	0	0	0	0	0	0	0	0	NA	NA	NA	NA	NA
ST140925crossori0001-sort_reduceddata_V1_cell20_spiketimes.csv	Contrast50_Orientation157.5	Contrast50_Orientation247.5	Contrast50_Orientation157.5+Contrast50_Orientation247.5	30	230	4.04597110867718	0.4972	0.3178	0.3178	1.27407407407407	2.09877232142857	0.746456692913386	0.218082157918094	0.107769248660856	0.00296134751243436	0.671187245908615	single	0.671187245908615	0.047002	0.08937583	16	17	16	9	13.17647	15.875	11.46667	27.65441	11.85	200	0	0	0	0	0	0	0	0	NA	NA	NA	NA	NA
ST140925crossori0001-sort_reduceddata_V1_cell23_spiketimes.csv	Contrast50_Orientation157.5	Contrast50_Orientation247.5	Contrast50_Orientation157.5+Contrast50_Orientation247.5	30	230	26.7095540100272	0.3082	0.277	0.277	1.26917057902973	0.944509345794393	0.81808143547274	0.0991937556127838	0.052461241795729	0.483522939163103	0.364822063428384	outside	0.483522939163103	0.02907668	0.0368633	16	17	16	13.3125	25.17647	30.1875	16.89583	23.77941	24.69583	200	0	0	0	0	0	0	0	0	NA	NA	NA	NA	NA
ST140925crossori0001-sort_reduceddata_V1_cell23_spiketimes.csv	Contrast50_Orientation90	Contrast50_Orientation180	Contrast50_Orientation90+Contrast50_Orientation180	30	230	21.0817661960393	0.7829	0.8575	0.7829	0.620512820512821	0.775396825396825	0.544852697782191	0.00968657356510763	0.00114407956709399	0.950340931818151	0.0388284150496473	outside	0.950340931818151	0.9739212	0.9805034	16	19	20	25.1875	14.73684	31.8	15.62917	11.4269	17.32632	200	0	0	0	0	0	0	0	0	NA	NA	NA	NA	NA
ST140925crossori0001-sort_reduceddata_V1_cell27_spiketimes.csv	Contrast50_Orientation112.5	Contrast50_Orientation202.5	Contrast50_Orientation112.5+Contrast50_Orientation202.5	30	230	18.5667448286558	0.3712	0.7354	0.3712	1.7202380952381	0.435185185185185	0.953846153846154	0.0973652349845104	0.0396243079516984	0.542750685703666	0.320259771360125	outside	0.542750685703666	0.9663273	0.9687122	13	19	14	10.76923	4.421053	15	18.52564	1.923977	14.30769	200	0	0	0	0	0	0	0	0	NA	NA	NA	NA	NA
ST140925crossori0001-sort_reduceddata_V1_cell27_spiketimes.csv	Contrast50_Orientation135	Contrast50_Orientation225	Contrast50_Orientation135+Contrast50_Orientation225	30	230	5.0963511143591	0.2668	0.1236	0.1236	1.42898550724638	0.911308203991131	1.11558980438648	5.23591125817415e-05	2.98912094346735e-05	0.999732285463378	0.000185464214605915	outside	0.999732285463378	0.9649669	0.9715317	13	23	15	8.846154	5.347826	16.06667	12.64103	4.873518	17.92381	200	0	0	0	0	0	0	0	0	NA	NA	NA	NA	NA
ST140925crossori0001-sort_reduceddata_V1_cell27_spiketimes.csv	Contrast50_Orientation90	Contrast50_Orientation180	Contrast50_Orientation90+Contrast50_Orientation180	30	230	7.05681620950947	0.4688	0.283	0.283	0.563137254901961	1.01561065197429	0.234247590808006	0.170719093973384	0.0661731771940494	0.113951308223569	0.649156420608998	single	0.649156420608998	0.973576	0.9619437	16	19	20	10.625	6.368421	14.2	5.983333	6.467836	3.326316	200	0	0	0	0	0	0	0	0	NA	NA	NA	NA	NA
ST140925crossori0001-sort_reduceddata_V1_cell28_spiketimes.csv	Contrast50_Orientation90	Contrast50_Orientation180	Contrast50_Orientation90+Contrast50_Orientation180	30	230	9.6746675163842	0.3334	0.6304	0.3334	2.23547400611621	1.32015065913371	2.06191950464396	0.176566892107602	0.0921619330990665	0.0018948939290731	0.729376280864258	single	0.729376280864258	0.9216486	0.9207792	16	19	20	6.8125	3.105263	8.5	15.22917	4.099415	17.52632	200	0	0	0	0	0	0	0	0	NA	NA	NA	NA	NA
ST140925crossori0001-sort_reduceddata_V1_cell31_spiketimes.csv	Contrast50_Orientation157.5	Contrast50_Orientation247.5	Contrast50_Orientation157.5+Contrast50_Orientation247.5	30	230	17.9585349061175	0.3176	0.317	0.317	2.06962962962963	1.31810035842294	1.18564102564103	0.254237923200339	0.175416420482078	0.000327751443849394	0.570017904873734	single	0.570017904873734	0.1476235	0.1422298	16	17	16	8.4375	16.41176	16.25	17.4625	21.63235	19.26667	200	0	0	0	0	0	0	0	0	NA	NA	NA	NA	NA
ST140925crossori0001-sort_reduceddata_V1_cell31_spiketimes.csv	Contrast50_Orientation90	Contrast50_Orientation180	Contrast50_Orientation90+Contrast50_Orientation180	30	230	4.53584006559725	0.3049	0.9108	0.3049	1.19716312056738	1.70672713529856	1.12846632710809	0.000136007086186167	5.65200578704401e-07	0.999266667233076	0.00059676048015922	outside	0.999266667233076	0.9680948	0.994609	16	19	20	11.75	7.736842	18.6	14.06667	13.20468	20.98947	200	0	0	0	0	0	0	0	0	NA	NA	NA	NA	NA
ST140925crossori0001-sort_reduceddata_V1_cell33_spiketimes.csv	Contrast50_Orientation112.5	Contrast50_Orientation202.5	Contrast50_Orientation112.5+Contrast50_Orientation202.5	30	230	6.90621541895239	0.2194	0.4774	0.2194	0.725714285714286	1.34381551362683	0.746709564200059	0.0989954315827071	0.0478204355693795	0.520814782041665	0.332369350806248	outside	0.520814782041665	0.9626784	0.9620019	13	19	14	13.46154	8.368421	18.78571	9.769231	11.24561	14.02747	200	0	0	0	0	0	0	0	0	NA	NA	NA	NA	NA
ST140925crossori0001-sort_reduceddata_V1_cell33_spiketimes.csv	Contrast50_Orientation90	Contrast50_Orientation180	Contrast50_Orientation90+Contrast50_Orientation180	30	230	12.6101849860496	0.8059	0.2443	0.2443	0.935449735449735	1.22860791826309	1.64411027568922	0.0696654581393801	0.0188783521664059	0.654744601570627	0.256711588123587	outside	0.654744601570627	0.9648026	0.9756309	16	19	20	15.75	9.157895	21	14.73333	11.25146	34.52632	200	0	0	0	0	0	0	0	0	NA	NA	NA	NA	NA
ST140925crossori0001-sort_reduceddata_V1_cell34_spiketimes.csv	Contrast50_Orientation112.5	Contrast50_Orientation202.5	Contrast50_Orientation112.5+Contrast50_Orientation202.5	30	230	14.9523303143368	0.1169	0.2074	0.1169	0.945333333333333	0.912175648702595	0.493762993762994	0.191034228519401	0.0906061542090835	0.0850899263401815	0.633269690931334	single	0.633269690931334	0.03437408	0.05292563	13	19	14	9.615385	17.57895	21.14286	9.089744	16.03509	10.43956	200	0	0	0	0	0	0	0	0	NA	NA	NA	NA	NA
ST140925crossori0001-sort_reduceddata_V1_cell34_spiketimes.csv	Contrast50_Orientation135	Contrast50_Orientation225	Contrast50_Orientation135+Contrast50_Orientation225	30	230	28.3778507627212	0.802	0.4155	0.4155	1.44656488549618	0.990293074481986	0.809927360774818	0.187625895962148	0.107662310929954	0.0430441058135981	0.6616676872943	single	0.6616676872943	0.03388438	0.05013508	13	23	15	10.07692	21.17391	23.6	14.57692	20.96838	19.11429	200	0	0	0	0	0	0	0	0	NA	NA	NA	NA	NA
ST140925crossori0001-sort_reduceddata_V1_cell34_spiketimes.csv	Contrast50_Orientation157.5	Contrast50_Orientation247.5	Contrast50_Orientation157.5+Contrast50_Orientation247.5	30	230	19.9467491523415	0.1845	0.2985	0.1845	1.53002070393375	1.39192307692308	1.32835112692764	0.342775002698305	0.249777828380617	7.54892067269138e-05	0.407371679714351	single	0.407371679714351	0.211453	0.1993422	16	17	16	10.0625	19.11765	17.5625	15.39583	26.61029	23.32917	200	0	0	0	0	0	0	0	0	NA	NA	NA	NA	NA
ST140925crossori0001-sort_reduceddata_V1_cell35_spiketimes.csv	Contrast50_Orientation135	Contrast50_Orientation225	Contrast50_Orientation135+Contrast50_Orientation225	30	230	7.8403656352587	0.747	0.1783	0.1783	0.650492264416315	1.60606060606061	0.779385171790235	0.00136445475149512	0.0234513701917448	0.970418971265083	0.00476520379167689	outside	0.970418971265083	0.966285	0.9811514	13	23	15	18.23077	12.13043	26.33333	11.85897	19.48221	20.52381	200	0	0	0	0	0	0	0	0	NA	NA	NA	NA	NA
ST140925crossori0001-sort_reduceddata_V1_cell35_spiketimes.csv	Contrast50_Orientation157.5	Contrast50_Orientation247.5	Contrast50_Orientation157.5+Contrast50_Orientation247.5	30	230	15.3338346741732	0.3897	0.1028	0.1028	0.82020202020202	1.81432038834951	0.625352112676056	0.0326641024752911	0.0160126710171489	0.832486310199993	0.118836916307567	outside	0.832486310199993	0.9672901	0.9702267	16	17	16	20.625	12.11765	26.625	16.91667	21.98529	16.65	200	0	0	0	0	0	0	0	0	NA	NA	NA	NA	NA
ST140925crossori0001-sort_reduceddata_V1_cell35_spiketimes.csv	Contrast50_Orientation90	Contrast50_Orientation180	Contrast50_Orientation90+Contrast50_Orientation180	30	230	11.2362237004795	0.438	0.3455	0.3455	0.704	0.595472147750968	0.539150333300169	0.00148544504005381	0.00159845071975227	0.99137455434784	0.00554154989235429	outside	0.99137455434784	0.03047784	0.01843404	16	19	20	12.5	19.63158	26.45	8.8	11.69006	14.26053	200	0	0	0	0	0	0	0	0	NA	NA	NA	NA	NA
ST140925crossori0001-sort_reduceddata_V1_cell36_spiketimes.csv	Contrast50_Orientation90	Contrast50_Orientation180	Contrast50_Orientation90+Contrast50_Orientation180	30	230	11.9720015083391	0.8136	0.5789	0.5789	1.72338308457711	0.878417684700407	0.626794258373206	0.0512434949591852	0.0220048550200543	0.729073296661449	0.197678353359312	outside	0.729073296661449	0.9758856	0.9562367	16	19	20	16.75	10.05263	22	28.86667	8.830409	13.78947	200	0	0	0	0	0	0	0	0	NA	NA	NA	NA	NA
ST140925crossori0001-sort_reduceddata_V1_cell37_spiketimes.csv	Contrast50_Orientation112.5	Contrast50_Orientation202.5	Contrast50_Orientation112.5+Contrast50_Orientation202.5	30	230	13.3535823141241	0.3372	0.8291	0.3372	1.18468468468468	0.528473804100228	0.451282051282051	0.0116501387234924	0.0044403529928163	0.945319949549452	0.0385895587342392	outside	0.945319949549452	0.03425011	0.02659338	13	19	14	14.23077	23.10526	30	16.85897	12.21053	13.53846	200	0	0	0	0	0	0	0	0	NA	NA	NA	NA	NA
ST140925crossori0001-sort_reduceddata_V1_cell37_spiketimes.csv	Contrast50_Orientation135	Contrast50_Orientation225	Contrast50_Orientation135+Contrast50_Orientation225	30	230	14.4322974155445	0.1818	0.1516	0.1516	2.50871459694989	1.45238095238095	0.728969103701438	6.27357383235556e-09	6.19356500717096e-09	0.999999965772774	2.176008739783e-08	outside	0.999999965772774	0.03121331	0.03187313	13	23	15	11.76923	20.08696	31.13333	29.52564	29.17391	22.69524	200	0	0	0	0	0	0	0	0	NA	NA	NA	NA	NA
ST140925crossori0001-sort_reduceddata_V1_cell38_spiketimes.csv	Contrast50_Orientation90	Contrast50_Orientation180	Contrast50_Orientation90+Contrast50_Orientation180	30	230	8.14506999865004	0.4673	0.3172	0.3172	1.09066666666667	1.17263544536272	1.1810797089186	0.0653585726446957	0.0163706039910715	0.636832232211108	0.281438591153124	outside	0.636832232211108	0.9750926	0.9684898	16	19	20	10.9375	6.368421	15.55	11.92917	7.467836	18.36579	200	0	0	0	0	0	0	0	0	NA	NA	NA	NA	NA
ST140925crossori0001-sort_reduceddata_V1_cell4_spiketimes.csv	Contrast50_Orientation157.5	Contrast50_Orientation247.5	Contrast50_Orientation157.5+Contrast50_Orientation247.5	30	230	17.627141925479	0.2866	0.5066	0.2866	1.05222929936306	2.77445652173913	0.978684807256236	0.285666310598323	0.250417900224687	0.00011099357635808	0.463804795600631	single	0.463804795600631	0.8946675	0.8141608	16	17	16	19.625	10.82353	18.375	20.65	30.02941	17.98333	200	0	0	0	0	0	0	0	0	NA	NA	NA	NA	NA
ST140925crossori0001-sort_reduceddata_V1_cell41_spiketimes.csv	Contrast50_Orientation112.5	Contrast50_Orientation202.5	Contrast50_Orientation112.5+Contrast50_Orientation202.5	30	230	25.9202109698957	0.1997	0.381	0.1997	1.17661691542289	0.966666666666667	0.948839758816006	5.5572147952093e-05	2.67877383331134e-06	0.999755863902855	0.000185885175359071	outside	0.999755863902855	0.9667916	0.992981	13	19	14	20.61538	10	30.07143	24.25641	9.666667	28.53297	200	0	0	0	0	0	0	0	0	NA	NA	NA	NA	NA
ST140925crossori0001-sort_reduceddata_V1_cell43_spiketimes.csv	Contrast50_Orientation135	Contrast50_Orientation225	Contrast50_Orientation135+Contrast50_Orientation225	30	230	4.86872987372386	0.1122	0.2493	0.1122	0.882205513784461	1.26113483831605	1.00284575981787	0.00230127982446875	0.000497779299853016	0.989416917387303	0.00778402348837502	outside	0.989416917387303	0.9669241	0.9726034	13	23	15	10.23077	6.478261	16.73333	9.025641	8.16996	16.78095	200	0	0	0	0	0	0	0	0	NA	NA	NA	NA	NA
ST140925crossori0001-sort_reduceddata_V1_cell44_spiketimes.csv	Contrast50_Orientation112.5	Contrast50_Orientation202.5	Contrast50_Orientation112.5+Contrast50_Orientation202.5	30	230	4.66211336825574	0.1158	0.387	0.1158	1.38567493112948	0.61489898989899	0.660675772825306	1.03377846218909e-06	4.62014351004579e-08	0.999995339203358	3.58081674501344e-06	outside	0.999995339203358	0.03439869	0.01752532	13	19	14	9.307692	13.89474	22.92857	12.89744	8.54386	15.14835	200	0	0	0	0	0	0	0	0	NA	NA	NA	NA	NA
ST140925crossori0001-sort_reduceddata_V1_cell44_spiketimes.csv	Contrast50_Orientation135	Contrast50_Orientation225	Contrast50_Orientation135+Contrast50_Orientation225	30	230	4.48178590827623	0.3672	0.5021	0.3672	0.833333333333333	0.932689729149906	0.536488279522335	0.000862165277975818	0.000559684601282113	0.995405514979557	0.00317263514118544	outside	0.995405514979557	0.03540625	0.019498	13	23	15	10.23077	14.73913	21.53333	8.525641	13.74704	11.55238	200	0	0	0	0	0	0	0	0	NA	NA	NA	NA	NA
ST140925crossori0001-sort_reduceddata_V1_cell45_spiketimes.csv	Contrast50_Orientation135	Contrast50_Orientation225	Contrast50_Orientation135+Contrast50_Orientation225	30	230	11.8940676964731	0.8253	0.8106	0.8106	0.689814814814815	0.899677245831092	0.558441558441559	3.58147677773997e-05	5.40572119229294e-06	0.999832658462477	0.000126121048553549	outside	0.999832658462477	0.03270494	0.02290649	13	23	15	8.307692	14.69565	22	5.730769	13.22134	12.28571	200	0	0	0	0	0	0	0	0	NA	NA	NA	NA	NA
ST140925crossori0001-sort_reduceddata_V1_cell45_spiketimes.csv	Contrast50_Orientation157.5	Contrast50_Orientation247.5	Contrast50_Orientation157.5+Contrast50_Orientation247.5	30	230	14.6214206365229	0.369	0.1026	0.1026	1.38540145985401	0.62687265917603	1.31677559912854	0.246011840573475	0.0835124848516137	0.0494276068136371	0.621048067761275	single	0.621048067761275	0.07448446	0.0531727	16	17	16	8.5625	15.70588	19.125	11.8625	9.845588	25.18333	200	0	0	0	0	0	0	0	0	NA	NA	NA	NA	NA
ST140925crossori0001-sort_reduceddata_V1_cell46_spiketimes.csv	Contrast50_Orientation157.5	Contrast50_Orientation247.5	Contrast50_Orientation157.5+Contrast50_Orientation247.5	30	230	13.0911975779689	0.2089	0.1607	0.1607	2.62834645669291	3.0035140562249	0.830880230880231	0.133736425387483	0.224003953196429	0.000186690810993411	0.642072930605094	single	0.642072930605094	0.07090596	0.1517888	16	17	16	7.9375	14.64706	14.4375	20.8625	43.99265	11.99583	200	0	0	0	0	0	0	0	0	NA	NA	NA	NA	NA
ST140925crossori0001-sort_reduceddata_V1_cell47_spiketimes.csv	Contrast50_Orientation157.5	Contrast50_Orientation247.5	Contrast50_Orientation157.5+Contrast50_Orientation247.5	30	230	36.4973636223488	0.2573	0.4398	0.2573	0.39552495697074	0.701409495548961	0.378666666666667	2.15017135501635e-07	5.09210066002201e-09	0.999999011911589	7.67979174613156e-07	outside	0.999999011911589	0.9706002	0.9902164	16	17	16	36.3125	19.82353	50	14.3625	13.90441	18.93333	200	0	0	0	0	0	0	0	0	NA	NA	NA	NA	NA
ST140925crossori0001-sort_reduceddata_V1_cell47_spiketimes.csv	Contrast50_Orientation90	Contrast50_Orientation180	Contrast50_Orientation90+Contrast50_Orientation180	30	230	90.0998146528631	0.5872	0.8384	0.5872	0.459259259259259	1.06618748128182	0.565482114630291	0.139696331308844	0.228350484831842	0.0724869538231628	0.559466230036151	single	0.559466230036151	0.9764961	0.916945	16	19	20	46.125	19.52632	44.95	21.18333	20.81871	25.41842	200	0	0	0	0	0	0	0	0	NA	NA	NA	NA	NA
ST140925crossori0001-sort_reduceddata_V1_cell49_spiketimes.csv	Contrast50_Orientation135	Contrast50_Orientation225	Contrast50_Orientation135+Contrast50_Orientation225	30	230	45.6716205294506	0.6029	0.7545	0.6029	1.05379746835443	1.27315274429159	1.07212205270458	0.00770091994773335	0.00352657104459407	0.96217455125238	0.0265979577552929	outside	0.96217455125238	0.03183651	0.01787965	13	23	15	12.15385	27.86957	34.33333	12.80769	35.48221	36.80952	200	0	0	0	0	0	0	0	0	NA	NA	NA	NA	NA
ST140925crossori0001-sort_reduceddata_V1_cell49_spiketimes.csv	Contrast50_Orientation157.5	Contrast50_Orientation247.5	Contrast50_Orientation157.5+Contrast50_Orientation247.5	30	230	3.79608342387608	0.6696	0.1564	0.1564	1.1570487483531	1.86977715877437	0.534952766531714	2.250054283121e-05	1.1620662530297e-05	0.99988638579206	7.94930025780778e-05	outside	0.99988638579206	0.03261585	0.01197197	16	17	16	15.8125	21.11765	30.875	18.29583	39.48529	16.51667	200	0	0	0	0	0	0	0	0	NA	NA	NA	NA	NA
ST140925crossori0001-sort_reduceddata_V1_cell50_spiketimes.csv	Contrast50_Orientation112.5	Contrast50_Orientation202.5	Contrast50_Orientation112.5+Contrast50_Orientation202.5	30	230	10.4916596318384	0.1656	0.1537	0.1537	1.35754189944134	0.864114114114114	0.912761567933982	0.13600870330027	0.042410838916157	0.38059308977173	0.440987368011843	single	0.440987368011843	0.9640588	0.9635593	13	19	14	13.76923	7.789474	18.64286	18.69231	6.730994	17.01648	200	0	0	0	0	0	0	0	0	NA	NA	NA	NA	NA
ST140925crossori0001-sort_reduceddata_V1_cell53_spiketimes.csv	Contrast50_Orientation135	Contrast50_Orientation225	Contrast50_Orientation135+Contrast50_Orientation225	30	230	3.87910043847499	0.664	0.2467	0.2467	2.04661016949153	1.76132662126147	1.90287769784173	0.0893054754825479	0.0611746036063473	0.4889333692187	0.360586551692405	outside	0.4889333692187	0.04501229	0.04126526	13	23	15	9.076923	13.34783	18.53333	18.57692	23.50988	35.26667	200	0	0	0	0	0	0	0	0	NA	NA	NA	NA	NA
ST140925crossori0001-sort_reduceddata_V1_cell53_spiketimes.csv	Contrast50_Orientation157.5	Contrast50_Orientation247.5	Contrast50_Orientation157.5+Contrast50_Orientation247.5	30	230	16.2776672641302	0.1321	0.1569	0.1321	1.44864864864865	2.05841924398625	1.1206779661017	0.245412529939631	0.120755915974493	0.00172575305571233	0.632105801030163	single	0.632105801030163	0.05666477	0.09246538	16	17	16	9.25	17.11765	18.4375	13.4	35.23529	20.6625	200	0	0	0	0	0	0	0	0	NA	NA	NA	NA	NA
ST140925crossori0001-sort_reduceddata_V1_cell53_spiketimes.csv	Contrast50_Orientation90	Contrast50_Orientation180	Contrast50_Orientation90+Contrast50_Orientation180	30	230	4.76566463338335	0.1512	0.2778	0.1512	1.80860215053763	1.98084291187739	1.18655794415617	3.22155959894706e-05	1.36791511146052e-05	0.999819890319766	0.000134214933129578	outside	0.999819890319766	0.9750308	0.9787598	16	19	20	13.5625	9.157895	21.3	24.52917	18.14035	25.27368	200	0	0	0	0	0	0	0	0	NA	NA	NA	NA	NA
ST140925crossori0001-sort_reduceddata_V1_cell54_spiketimes.csv	Contrast50_Orientation157.5	Contrast50_Orientation247.5	Contrast50_Orientation157.5+Contrast50_Orientation247.5	30	230	48.1127894941806	0.2008	0.4217	0.2008	2.31919191919192	0.949	0.638356164383562	0.175596552801667	0.152232330307249	0.0399882966955303	0.632182820195554	single	0.632182820195554	0.02927214	0.07228868	16	17	16	8.25	22.05882	22.8125	19.13333	20.93382	14.5625	200	0	0	0	0	0	0	0	0	NA	NA	NA	NA	NA
ST140925crossori0001-sort_reduceddata_V1_cell54_spiketimes.csv	Contrast50_Orientation90	Contrast50_Orientation180	Contrast50_Orientation90+Contrast50_Orientation180	30	230	21.2540212449864	0.412	0.5914	0.412	1.50511945392491	1.32228360957643	0.437960634700425	6.74022976770183e-11	1.05845230692618e-14	0.999999999664289	2.68298348152175e-10	outside	0.999999999664289	0.9750314	0.9942862	16	19	20	18.3125	9.526316	30.35	27.5625	12.59649	13.29211	200	0	0	0	0	0	0	0	0	NA	NA	NA	NA	NA
ST140925crossori0001-sort_reduceddata_V1_cell56_spiketimes.csv	Contrast50_Orientation135	Contrast50_Orientation225	Contrast50_Orientation135+Contrast50_Orientation225	30	230	10.0899255111941	0.1224	0.1838	0.1224	3.31039755351682	0.614523614523614	1.6153096050707	0.0829906855517645	0.0197328194960521	0.648442582834172	0.248833912118011	outside	0.648442582834172	0.04109029	0.02945271	13	23	15	8.384615	14.47826	19.53333	27.75641	8.897233	31.55238	200	0	0	0	0	0	0	0	0	NA	NA	NA	NA	NA
ST140925crossori0001-sort_reduceddata_V1_cell57_spiketimes.csv	Contrast50_Orientation112.5	Contrast50_Orientation202.5	Contrast50_Orientation112.5+Contrast50_Orientation202.5	30	230	8.07686295869672	0.2266	0.4949	0.2266	1.23577235772358	1.14263199369582	0.65587044534413	0.00697592114070386	0.00129118231103166	0.967797984606381	0.0239349119418832	outside	0.967797984606381	0.9658552	0.9692516	13	19	14	12.61538	7.421053	19	15.58974	8.479532	12.46154	200	0	0	0	0	0	0	0	0	NA	NA	NA	NA	NA
ST140925crossori0001-sort_reduceddata_V1_cell57_spiketimes.csv	Contrast50_Orientation135	Contrast50_Orientation225	Contrast50_Orientation135+Contrast50_Orientation225	30	230	9.98190541905947	0.7609	0.1628	0.1628	0.545197740112994	1.10227272727273	1.1455525606469	0.214160625726321	0.0680619561750459	0.0704407336571673	0.647336684441466	single	0.647336684441466	0.9518623	0.9540751	13	23	15	13.61538	8	17.66667	7.423077	8.818182	20.2381	200	0	0	0	0	0	0	0	0	NA	NA	NA	NA	NA
ST140925crossori0001-sort_reduceddata_V1_cell59_spiketimes.csv	Contrast50_Orientation112.5	Contrast50_Orientation202.5	Contrast50_Orientation112.5+Contrast50_Orientation202.5	30	230	12.6994816815224	0.742	0.5261	0.5261	0.873333333333333	0.717948717948718	1.3531254895817	6.41020559523133e-09	1.16572359542661e-08	0.999999960456003	2.14765551813781e-08	outside	0.999999960456003	0.96541	0.9787672	13	19	14	21.15385	13	35.07143	18.47436	9.333333	47.45604	200	0	0	0	0	0	0	0	0	NA	NA	NA	NA	NA
ST140925crossori0001-sort_reduceddata_V1_cell59_spiketimes.csv	Contrast50_Orientation135	Contrast50_Orientation225	Contrast50_Orientation135+Contrast50_Orientation225	30	230	7.91858197997705	0.7831	0.678	0.678	1.90752688172043	0.568508046976946	0.644173798551679	6.02518826014237e-09	8.66857800617055e-11	0.999999972906956	2.0981170332504e-08	outside	0.999999972906956	0.03210234	0.01411635	13	23	15	11.92308	18.17391	28.93333	22.74359	10.33202	18.6381	200	0	0	0	0	0	0	0	0	NA	NA	NA	NA	NA
ST140925crossori0001-sort_reduceddata_V1_cell59_spiketimes.csv	Contrast50_Orientation90	Contrast50_Orientation180	Contrast50_Orientation90+Contrast50_Orientation180	30	230	107.108351366728	0.2537	0.1305	0.1305	1.32647249190939	0.860493827160494	0.685354691075515	0.0466104887000266	0.0269701437770637	0.740542336998373	0.185877030524537	outside	0.740542336998373	0.974958	0.9809954	16	19	20	32.1875	9.473684	36.8	42.69583	8.152047	25.22105	200	0	0	0	0	0	0	0	0	NA	NA	NA	NA	NA
ST140925crossori0001-sort_reduceddata_V1_cell6_spiketimes.csv	Contrast50_Orientation112.5	Contrast50_Orientation202.5	Contrast50_Orientation112.5+Contrast50_Orientation202.5	30	230	14.2941269070692	0.3165	0.867	0.3165	0.707878787878788	0.591203703703704	0.637396449704142	0.176185448382841	0.138676678531699	0.00383447730452709	0.681303395780933	single	0.681303395780933	0.9626146	0.9111531	13	19	14	21.15385	12.63158	23.21429	14.97436	7.467836	14.7967	200	0	0	0	0	0	0	0	0	NA	NA	NA	NA	NA
ST140925crossori0001-sort_reduceddata_V1_cell6_spiketimes.csv	Contrast50_Orientation135	Contrast50_Orientation225	Contrast50_Orientation135+Contrast50_Orientation225	30	230	7.75930978641477	0.1992	0.8935	0.1992	0.779715762273902	0.933645133002046	1.06062030075188	0.192875974966304	0.191665734059469	0.000162892137873348	0.615295398836353	single	0.615295398836353	0.8497408	0.8378611	13	23	15	19.84615	13.52174	20.26667	15.47436	12.62451	21.49524	200	0	0	0	0	0	0	0	0	NA	NA	NA	NA	NA
ST140925crossori0001-sort_reduceddata_V1_cell6_spiketimes.csv	Contrast50_Orientation90	Contrast50_Orientation180	Contrast50_Orientation90+Contrast50_Orientation180	30	230	4.08973503502471	0.1299	0.525	0.1299	0.792888888888889	0.553459119496855	1.25310467179184	0.125707094174737	0.102203360044665	0.00509598671094834	0.76699355906965	single	0.76699355906965	0.970612	0.9214447	16	19	20	18.75	13.94737	22.25	14.86667	7.719298	27.88158	200	0	0	0	0	0	0	0	0	NA	NA	NA	NA	NA
ST140925crossori0001-sort_reduceddata_V1_cell60_spiketimes.csv	Contrast50_Orientation135	Contrast50_Orientation225	Contrast50_Orientation135+Contrast50_Orientation225	30	230	5.86574122948268	0.7973	0.8074	0.7973	0.536895674300255	1.3371757925072	1	0.00546461300898413	0.00472844013314683	0.969419361969973	0.0203875848878962	outside	0.969419361969973	0.03288432	0.05329725	13	23	15	10.07692	15.08696	21.4	5.410256	20.17391	21.4	200	0	0	0	0	0	0	0	0	NA	NA	NA	NA	NA
ST140925crossori0001-sort_reduceddata_V1_cell60_spiketimes.csv	Contrast50_Orientation90	Contrast50_Orientation180	Contrast50_Orientation90+Contrast50_Orientation180	30	230	15.6488237331579	0.4282	0.157	0.157	0.602231520223152	1.43055555555556	0.575469510781359	9.78360262257083e-06	5.90701071267689e-08	0.999951532387162	3.86249401088106e-05	outside	0.999951532387162	0.9755811	0.9776522	16	19	20	14.9375	8	22.7	8.995833	11.44444	13.06316	200	0	0	0	0	0	0	0	0	NA	NA	NA	NA	NA
ST140925crossori0001-sort_reduceddata_V1_cell62_spiketimes.csv	Contrast50_Orientation157.5	Contrast50_Orientation247.5	Contrast50_Orientation157.5+Contrast50_Orientation247.5	30	230	3.66988033444813	0.51	0.3233	0.3233	2.4015037593985	2.84285714285714	1.30866910866911	0.153426857015923	0.0366786190049395	0.285764160673819	0.524130363305319	single	0.524130363305319	0.05569231	0.02731084	16	17	16	8.3125	12.35294	17.0625	19.9625	35.11765	22.32917	200	0	0	0	0	0	0	0	0	NA	NA	NA	NA	NA
ST140925crossori0001-sort_reduceddata_V1_cell62_spiketimes.csv	Contrast50_Orientation90	Contrast50_Orientation180	Contrast50_Orientation90+Contrast50_Orientation180	30	230	5.92904391086019	0.8538	0.2301	0.2301	1.38825995807128	0.963285024154589	0.877544865027899	9.51393466250211e-07	8.32444545342894e-10	0.999995232077777	3.81569631211381e-06	outside	0.999995232077777	0.9769016	0.9803444	16	19	20	9.9375	6.052632	17.45	13.79583	5.830409	15.31316	200	0	0	0	0	0	0	0	0	NA	NA	NA	NA	NA
ST140925crossori0001-sort_reduceddata_V1_cell63_spiketimes.csv	Contrast50_Orientation135	Contrast50_Orientation225	Contrast50_Orientation135+Contrast50_Orientation225	30	230	22.9938869307961	0.2902	0.2479	0.2479	0.777777777777778	0.698845128812555	1.02966784908094	0.112606316340392	0.0632787833701562	0.430322736243054	0.393792164046397	outside	0.430322736243054	0.9657163	0.9682086	13	23	15	24	13.34783	29.53333	18.66667	9.328063	30.40952	200	0	0	0	0	0	0	0	0	NA	NA	NA	NA	NA
ST140925crossori0001-sort_reduceddata_V1_cell63_spiketimes.csv	Contrast50_Orientation157.5	Contrast50_Orientation247.5	Contrast50_Orientation157.5+Contrast50_Orientation247.5	30	230	7.1848715297283	0.7997	0.8039	0.7997	1.02097902097902	0.764150943396226	0.80969696969697	0.25453239823131	0.107093456494751	0.00162993305448257	0.636744212219456	single	0.636744212219456	0.05840203	0.09293179	16	17	16	17.875	24.94118	27.5	18.25	19.05882	22.26667	200	0	0	0	0	0	0	0	0	NA	NA	NA	NA	NA
ST140925crossori0001-sort_reduceddata_V1_cell64_spiketimes.csv	Contrast50_Orientation135	Contrast50_Orientation225	Contrast50_Orientation135+Contrast50_Orientation225	30	230	9.81407759927565	0.113	0.887	0.113	0.839181286549707	1.08688656476267	1.47826086956522	1.25465916643629e-08	6.01264684658377e-11	0.999999943477677	4.3915605209443e-08	outside	0.999999943477677	0.03025407	0.04498417	13	23	15	8.769231	14.73913	24.53333	7.358974	16.01976	36.26667	200	0	0	0	0	0	0	0	0	NA	NA	NA	NA	NA
ST140925crossori0001-sort_reduceddata_V1_cell64_spiketimes.csv	Contrast50_Orientation157.5	Contrast50_Orientation247.5	Contrast50_Orientation157.5+Contrast50_Orientation247.5	30	230	42.0100134460234	0.3688	0.1351	0.1351	1.45513784461153	1.59357541899441	0.389843028624192	0.171929300978004	0.132447697397265	0.0704633407465128	0.625159660878218	single	0.625159660878218	0.03014616	0.05937299	16	17	16	8.3125	21.05882	22.5625	12.09583	33.55882	8.795833	200	0	0	0	0	0	0	0	0	NA	NA	NA	NA	NA
ST140925crossori0001-sort_reduceddata_V1_cell64_spiketimes.csv	Contrast50_Orientation90	Contrast50_Orientation180	Contrast50_Orientation90+Contrast50_Orientation180	30	230	13.3016429095298	0.668	0.2084	0.2084	1.31617440225035	0.949367088607595	0.481504967237371	2.83087299983202e-09	1.88471541834925e-11	0.999999985978898	1.11713820822269e-08	outside	0.999999985978898	0.9748482	0.9827047	16	19	20	14.8125	8.315789	24.9	19.49583	7.894737	11.98947	200	0	0	0	0	0	0	0	0	NA	NA	NA	NA	NA
ST140925crossori0001-sort_reduceddata_V1_cell65_spiketimes.csv	Contrast50_Orientation157.5	Contrast50_Orientation247.5	Contrast50_Orientation157.5+Contrast50_Orientation247.5	30	230	3.41837448343883	0.1014	0.3748	0.1014	3.14666666666667	3.20707831325301	1.95105973025048	0.212262618429916	0.143572271515343	0.000170289947112614	0.643994820107628	single	0.643994820107628	0.07887141	0.1348291	16	17	16	6.25	9.764706	10.8125	19.66667	31.31618	21.09583	200	0	0	0	0	0	0	0	0	NA	NA	NA	NA	NA
ST140925crossori0001-sort_reduceddata_V1_cell66_spiketimes.csv	Contrast50_Orientation112.5	Contrast50_Orientation202.5	Contrast50_Orientation112.5+Contrast50_Orientation202.5	30	230	7.2680650467229	0.3314	0.5793	0.3314	1.91459369817579	1.57287933094385	0.675546243639629	0.201269457020224	0.109463358145337	0.00600374564021009	0.683263439194229	single	0.683263439194229	0.9516655	0.9193967	13	19	14	15.46154	9.789474	18.35714	29.60256	15.39766	12.4011	200	0	0	0	0	0	0	0	0	NA	NA	NA	NA	NA
ST140925crossori0001-sort_reduceddata_V1_cell66_spiketimes.csv	Contrast50_Orientation157.5	Contrast50_Orientation247.5	Contrast50_Orientation157.5+Contrast50_Orientation247.5	30	230	21.201756791437	0.3384	0.2478	0.2478	0.960248447204969	1.20098784194529	0.768253968253968	0.13106095709684	0.276629876727398	0.000262321015141483	0.592046845160621	single	0.592046845160621	0.05691514	0.1672282	16	17	16	10.0625	19.35294	18.375	9.6625	23.24265	14.11667	200	0	0	0	0	0	0	0	0	NA	NA	NA	NA	NA
ST140925crossori0001-sort_reduceddata_V1_cell66_spiketimes.csv	Contrast50_Orientation90	Contrast50_Orientation180	Contrast50_Orientation90+Contrast50_Orientation180	30	230	22.9974892701752	0.803	0.5975	0.5975	0.724716553287982	1.22912743251726	0.50581465052152	0.144648813392519	0.0688186982123015	0.197983666177716	0.588548822217463	single	0.588548822217463	0.9757368	0.9495251	16	19	20	18.375	9.315789	21.95	13.31667	11.45029	11.10263	200	0	0	0	0	0	0	0	0	NA	NA	NA	NA	NA
ST140925crossori0001-sort_reduceddata_V1_cell68_spiketimes.csv	Contrast50_Orientation112.5	Contrast50_Orientation202.5	Contrast50_Orientation112.5+Contrast50_Orientation202.5	30	230	5.42707831722768	0.5774	0.283	0.283	1.04613095238095	0.513486760702796	0.873580458538676	0.202432619122566	0.13476020598845	0.00065914739621237	0.662148027492772	single	0.662148027492772	0.06716077	0.1186438	13	19	14	17.23077	23.63158	25.64286	18.02564	12.1345	22.4011	200	0	0	0	0	0	0	0	0	NA	NA	NA	NA	NA
ST140925crossori0001-sort_reduceddata_V1_cell68_spiketimes.csv	Contrast50_Orientation157.5	Contrast50_Orientation247.5	Contrast50_Orientation157.5+Contrast50_Orientation247.5	30	230	11.8653679617643	0.4211	0.419	0.419	0.877490774907749	0.923563218390805	0.748617886178862	0.161356546104177	0.205127440984262	0.000241896020397	0.633274116891164	single	0.633274116891164	0.04964969	0.1395504	16	17	16	16.9375	25.58824	25.625	14.8625	23.63235	19.18333	200	0	0	0	0	0	0	0	0	NA	NA	NA	NA	NA
ST140925crossori0001-sort_reduceddata_V1_cell7_spiketimes.csv	Contrast50_Orientation112.5	Contrast50_Orientation202.5	Contrast50_Orientation112.5+Contrast50_Orientation202.5	30	230	21.030371346953	0.766	0.8138	0.766	0.854761904761905	0.709284627092846	1.0282339383463	0.200021908502556	0.115975281738092	0.0347455126400378	0.649257297119314	single	0.649257297119314	0.9661765	0.939899	13	19	14	16.15385	7.684211	19.07143	13.80769	5.450292	19.60989	200	0	0	0	0	0	0	0	0	NA	NA	NA	NA	NA
ST140925crossori0001-sort_reduceddata_V1_cell7_spiketimes.csv	Contrast50_Orientation135	Contrast50_Orientation225	Contrast50_Orientation135+Contrast50_Orientation225	30	230	10.6514554914677	0.17	0.1762	0.17	1.78142076502732	1.31963249516441	1.45492371705964	0.0112761535776187	0.00229481925526823	0.9503988663067	0.0360301608604129	outside	0.9503988663067	0.9572275	0.9704021	13	23	15	14.07692	8.173913	20.6	25.07692	10.78656	29.97143	200	0	0	0	0	0	0	0	0	NA	NA	NA	NA	NA
ST140925crossori0001-sort_reduceddata_V1_cell7_spiketimes.csv	Contrast50_Orientation90	Contrast50_Orientation180	Contrast50_Orientation90+Contrast50_Orientation180	30	230	11.8829289803411	0.1611	0.1463	0.1463	0.781224489795918	0.864197530864197	0.770897832817337	0.0503012223699767	0.0424000347381796	0.708424462352401	0.198874280539443	outside	0.708424462352401	0.9732004	0.9685676	16	19	20	15.3125	9	20.4	11.9625	7.777778	15.72632	200	0	0	0	0	0	0	0	0	NA	NA	NA	NA	NA
ST140925crossori0001-sort_reduceddata_V1_cell70_spiketimes.csv	Contrast50_Orientation157.5	Contrast50_Orientation247.5	Contrast50_Orientation157.5+Contrast50_Orientation247.5	30	230	35.6618560852993	0.6283	0.3214	0.3214	0.582117647058824	1.86187214611872	0.372496263079223	0.179009254721676	0.147011537253839	0.0299143263523605	0.644064881672124	single	0.644064881672124	0.9700738	0.9304323	16	17	16	26.5625	12.88235	27.875	15.4625	23.98529	10.38333	200	0	0	0	0	0	0	0	0	NA	NA	NA	NA	NA
ST140925crossori0001-sort_reduceddata_V1_cell72_spiketimes.csv	Contrast50_Orientation157.5	Contrast50_Orientation247.5	Contrast50_Orientation157.5+Contrast50_Orientation247.5	30	230	10.8294775587711	0.534	0.6956	0.534	0.666666666666667	1.71918604651163	0.310612855007474	0.189984479365665	0.140586398932301	0.00112576254249298	0.668303359159541	single	0.668303359159541	0.04108331	0.1041463	16	17	16	7	12.64706	13.9375	4.666667	21.74265	4.329167	200	0	0	0	0	0	0	0	0	NA	NA	NA	NA	NA
ST140925crossori0001-sort_reduceddata_V1_cell74_spiketimes.csv	Contrast50_Orientation112.5	Contrast50_Orientation202.5	Contrast50_Orientation112.5+Contrast50_Orientation202.5	30	230	19.6106833006948	0.7287	0.4258	0.4258	0.429378531073446	0.386773829667231	0.185232827373296	0.187890726580867	0.168639273029291	0.00355647766605962	0.639913522723783	single	0.639913522723783	0.03064211	0.09076194	13	19	14	27.23077	41.47368	42.71429	11.69231	16.04094	7.912088	200	0	0	0	0	0	0	0	0	NA	NA	NA	NA	NA
ST140925crossori0001-sort_reduceddata_V1_cell75_spiketimes.csv	Contrast50_Orientation157.5	Contrast50_Orientation247.5	Contrast50_Orientation157.5+Contrast50_Orientation247.5	30	230	12.5804606597428	0.4912	0.8243	0.4912	0.818259023354565	1.09396853146853	0.418717139852787	0.195425341514589	0.104878581509715	0.0185102762632497	0.681185800712446	single	0.681185800712446	0.02898414	0.05413546	16	17	16	9.8125	16.82353	19.8125	8.029167	18.40441	8.295833	200	0	0	0	0	0	0	0	0	NA	NA	NA	NA	NA
ST140925crossori0001-sort_reduceddata_V1_cell76_spiketimes.csv	Contrast50_Orientation135	Contrast50_Orientation225	Contrast50_Orientation135+Contrast50_Orientation225	30	230	100.529292566701	0.7151	0.4154	0.4154	0.475219824140687	0.933119743692431	0.314935064935065	0.121376835901365	0.402429058054581	0.0567222434342292	0.419471862609825	single	0.419471862609825	0.9690464	0.8622019	13	23	15	32.07692	9.869565	29.33333	15.24359	9.209486	9.238095	200	0	0	0	0	0	0	0	0	NA	NA	NA	NA	NA
ST140925crossori0001-sort_reduceddata_V1_cell76_spiketimes.csv	Contrast50_Orientation157.5	Contrast50_Orientation247.5	Contrast50_Orientation157.5+Contrast50_Orientation247.5	30	230	43.0425024360221	0.3802	0.2727	0.2727	0.776792313377679	1.37613636363636	0.820823970037453	0.166048784397115	0.205114896223466	0.00737951936361699	0.621456800015802	single	0.621456800015802	0.9659359	0.9020178	16	17	16	28.1875	12.94118	27.8125	21.89583	17.80882	22.82917	200	0	0	0	0	0	0	0	0	NA	NA	NA	NA	NA
ST140925crossori0001-sort_reduceddata_V1_cell77_spiketimes.csv	Contrast50_Orientation135	Contrast50_Orientation225	Contrast50_Orientation135+Contrast50_Orientation225	30	230	16.025377768348	0.5439	0.2981	0.2981	0.873598369011213	0.363104109005748	0.945916416279705	0.145197119843207	0.362587767636398	8.69313982681032e-05	0.492128181122127	single	0.492128181122127	0.1875765	0.2175773	13	23	15	25.15385	37.13043	34.86667	21.97436	13.48221	32.98095	200	0	0	0	0	0	0	0	0	NA	NA	NA	NA	NA
ST140925crossori0001-sort_reduceddata_V1_cell78_spiketimes.csv	Contrast50_Orientation135	Contrast50_Orientation225	Contrast50_Orientation135+Contrast50_Orientation225	30	230	13.1707587437354	0.7426	0.6225	0.6225	0.982587064676617	0.893577412348743	0.896214896214896	0.188459594706005	0.122721239428341	0.00619432886287166	0.682624837002783	single	0.682624837002783	0.9694224	0.9277722	13	23	15	20.61538	12.73913	23.4	20.25641	11.3834	20.97143	200	0	0	0	0	0	0	0	0	NA	NA	NA	NA	NA
ST140925crossori0001-sort_reduceddata_V1_cell79_spiketimes.csv	Contrast50_Orientation157.5	Contrast50_Orientation247.5	Contrast50_Orientation157.5+Contrast50_Orientation247.5	30	230	14.3072229575625	0.6716	0.1341	0.1341	0.706270627062706	1.08321629213483	1.2574358974359	0.201623348393055	0.0980970894678671	0.017364939913767	0.682914622225311	single	0.682914622225311	0.03884017	0.05611778	16	17	16	12.625	20.94118	24.375	8.916667	22.68382	30.65	200	0	0	0	0	0	0	0	0	NA	NA	NA	NA	NA
ST140925crossori0001-sort_reduceddata_V1_cell79_spiketimes.csv	Contrast50_Orientation90	Contrast50_Orientation180	Contrast50_Orientation90+Contrast50_Orientation180	30	230	30.8830246305723	0.1327	0.5339	0.1327	0.926460481099656	1.01994301994302	0.902429871470119	0.26943734380245	0.0570867426207999	0.190126466809861	0.483349446766888	single	0.483349446766888	0.9413557	0.9524943	16	19	20	24.25	12.31579	28.05	22.46667	12.5614	25.31316	200	0	0	0	0	0	0	0	0	NA	NA	NA	NA	NA
ST140925crossori0001-sort_reduceddata_V1_cell8_spiketimes.csv	Contrast50_Orientation90	Contrast50_Orientation180	Contrast50_Orientation90+Contrast50_Orientation180	30	230	14.7140335304451	0.621	0.3749	0.3749	1.03365079365079	1.07832988267771	0.704683395235076	0.173619230422987	0.104646355792207	0.0082613693088165	0.71347304447599	single	0.71347304447599	0.9714758	0.932651	16	19	20	26.25	16.94737	29.05	27.13333	18.27485	20.47105	200	0	0	0	0	0	0	0	0	NA	NA	NA	NA	NA
ST140925crossori0001-sort_reduceddata_V1_cell81_spiketimes.csv	Contrast50_Orientation112.5	Contrast50_Orientation202.5	Contrast50_Orientation112.5+Contrast50_Orientation202.5	30	230	7.85074415123576	0.5986	0.7968	0.5986	0.439473684210526	0.584457289659602	0.692307692307692	0.186304025729101	0.136639243041454	0.00217605831917411	0.674880672910271	single	0.674880672910271	0.9597851	0.916502	13	19	14	14.61538	9.105263	16.85714	6.423077	5.321637	11.67033	200	0	0	0	0	0	0	0	0	NA	NA	NA	NA	NA
ST140925crossori0001-sort_reduceddata_V1_cell81_spiketimes.csv	Contrast50_Orientation135	Contrast50_Orientation225	Contrast50_Orientation135+Contrast50_Orientation225	30	230	4.09696729035051	0.3358	0.9065	0.3358	1.03483992467043	0.871559633027523	0.676470588235294	0.200196464402579	0.081281771352809	0.0678880503321439	0.650633713912468	single	0.650633713912468	0.9533337	0.9335368	13	23	15	13.61538	9.478261	18.13333	14.08974	8.26087	12.26667	200	0	0	0	0	0	0	0	0	NA	NA	NA	NA	NA
ST140925crossori0001-sort_reduceddata_V1_cell82_spiketimes.csv	Contrast50_Orientation112.5	Contrast50_Orientation202.5	Contrast50_Orientation112.5+Contrast50_Orientation202.5	30	230	12.6908482401718	0.1798	0.3456	0.1798	0.663440860215054	0.524397413286302	1.01882893226177	0.195433451827495	0.0955010308343985	0.0535898407781474	0.65547567655996	single	0.65547567655996	0.0333893	0.04900745	13	19	14	11.92308	19.89474	23.92857	7.910256	10.43275	24.37912	200	0	0	0	0	0	0	0	0	NA	NA	NA	NA	NA
ST140925crossori0001-sort_reduceddata_V1_cell82_spiketimes.csv	Contrast50_Orientation90	Contrast50_Orientation180	Contrast50_Orientation90+Contrast50_Orientation180	30	230	27.7578881483322	0.4745	0.2777	0.2777	0.591820040899796	0.822165677127509	0.568439816117835	0.000111287845154489	4.02118528439143e-05	0.99940180788389	0.00044669241811145	outside	0.99940180788389	0.02204393	0.01172936	16	19	20	10.1875	20.68421	28.05	6.029167	17.00585	15.94474	200	0	0	0	0	0	0	0	0	NA	NA	NA	NA	NA
ST140925crossori0001-sort_reduceddata_V1_cell83_spiketimes.csv	Contrast50_Orientation135	Contrast50_Orientation225	Contrast50_Orientation135+Contrast50_Orientation225	30	230	6.08369415806025	0.1139	0.603	0.1139	0.971604938271605	0.602495543672014	1.03560830860534	0.000913944449504143	6.19957482607291e-05	0.995724339433941	0.00329972036829373	outside	0.995724339433941	0.02957755	0.03098845	13	23	15	10.38462	15.52174	22.46667	10.08974	9.351779	23.26667	200	0	0	0	0	0	0	0	0	NA	NA	NA	NA	NA
ST140925crossori0001-sort_reduceddata_V1_cell84_spiketimes.csv	Contrast50_Orientation112.5	Contrast50_Orientation202.5	Contrast50_Orientation112.5+Contrast50_Orientation202.5	30	230	8.5111944309824	0.2074	0.5227	0.2074	0.61703431372549	0.935849056603774	0.669835782195333	0.18860688970717	0.0852800945888598	0.0410949039818275	0.685018111722143	single	0.685018111722143	0.9608768	0.9522916	13	19	14	20.92308	13.94737	25.42857	12.91026	13.05263	17.03297	200	0	0	0	0	0	0	0	0	NA	NA	NA	NA	NA
ST140925crossori0001-sort_reduceddata_V1_cell84_spiketimes.csv	Contrast50_Orientation135	Contrast50_Orientation225	Contrast50_Orientation135+Contrast50_Orientation225	30	230	8.88627165043654	0.573	0.5036	0.5036	0.672794117647059	0.967452300785634	0.545918367346939	0.15998808024315	0.120401106990779	0.129753863437602	0.589856949328469	single	0.589856949328469	0.9649098	0.9461179	13	23	15	20.92308	14.08696	26.13333	14.07692	13.62846	14.26667	200	0	0	0	0	0	0	0	0	NA	NA	NA	NA	NA
ST140925crossori0001-sort_reduceddata_V1_cell84_spiketimes.csv	Contrast50_Orientation90	Contrast50_Orientation180	Contrast50_Orientation90+Contrast50_Orientation180	30	230	4.59688774842545	0.4013	0.7286	0.4013	1.26037735849057	0.583034647550777	0.520251245397444	0.177009687678498	0.0804842878587634	0.0363997794285562	0.706106245034183	single	0.706106245034183	0.9606856	0.9387882	16	19	20	19.875	14.68421	24.3	25.05	8.561404	12.64211	200	0	0	0	0	0	0	0	0	NA	NA	NA	NA	NA
ST140925crossori0001-sort_reduceddata_V1_cell85_spiketimes.csv	Contrast50_Orientation112.5	Contrast50_Orientation202.5	Contrast50_Orientation112.5+Contrast50_Orientation202.5	30	230	6.10193707056702	0.5862	0.1011	0.1011	1.07755102040816	0.64957264957265	0.883984867591425	0.200208147317445	0.122159255633056	0.00294375520276967	0.674688841846729	single	0.674688841846729	0.959965	0.9118467	13	19	14	18.84615	13	21.78571	20.30769	8.444444	19.25824	200	0	0	0	0	0	0	0	0	NA	NA	NA	NA	NA
ST140925crossori0001-sort_reduceddata_V1_cell88_spiketimes.csv	Contrast50_Orientation112.5	Contrast50_Orientation202.5	Contrast50_Orientation112.5+Contrast50_Orientation202.5	30	230	34.3583686229479	0.7217	0.8613	0.7217	0.902854511970534	0.70242656449553	0.548387096774194	0.164579289726925	0.275547318026235	0.00230429016062886	0.557569102086211	single	0.557569102086211	0.9616412	0.853249	13	19	14	27.84615	13.73684	26.57143	25.14103	9.649123	14.57143	200	0	0	0	0	0	0	0	0	NA	NA	NA	NA	NA
ST140925crossori0001-sort_reduceddata_V1_cell88_spiketimes.csv	Contrast50_Orientation157.5	Contrast50_Orientation247.5	Contrast50_Orientation157.5+Contrast50_Orientation247.5	30	230	6.80640591813681	0.1503	0.2263	0.1503	1.55117370892019	1.54720902612827	1.40473933649289	0.252400207240676	0.135487723418768	0.000434153255395158	0.611677916085161	single	0.611677916085161	0.1002024	0.1162796	16	17	16	17.75	24.76471	26.375	27.53333	38.31618	37.05	200	0	0	0	0	0	0	0	0	NA	NA	NA	NA	NA
ST140925crossori0001-sort_reduceddata_V1_cell88_spiketimes.csv	Contrast50_Orientation90	Contrast50_Orientation180	Contrast50_Orientation90+Contrast50_Orientation180	30	230	26.2889391461752	0.1177	0.5099	0.1177	1.25953488372093	1.88419405320814	1.12674543501611	0.292832849508225	0.143559581190708	0.00126397787139218	0.562343591429675	single	0.562343591429675	0.9303223	0.8993284	16	19	20	26.875	14.94737	26.95	33.85	28.16374	30.36579	200	0	0	0	0	0	0	0	0	NA	NA	NA	NA	NA
ST140925crossori0001-sort_reduceddata_V1_cell89_spiketimes.csv	Contrast50_Orientation90	Contrast50_Orientation180	Contrast50_Orientation90+Contrast50_Orientation180	30	230	5.86605176172299	0.4751	0.5084	0.4751	1.3410101010101	1.03256704980843	1.21203007518797	0.412314369099055	0.0800539267096261	0.00107707036811703	0.506554633823202	single	0.506554633823202	0.07295464	0.08309477	16	19	20	10.3125	15.26316	17.5	13.82917	15.76023	21.21053	200	0	0	0	0	0	0	0	0	NA	NA	NA	NA	NA
ST140925crossori0001-sort_reduceddata_V1_cell9_spiketimes.csv	Contrast50_Orientation112.5	Contrast50_Orientation202.5	Contrast50_Orientation112.5+Contrast50_Orientation202.5	30	230	32.6957747696692	0.3608	0.4579	0.3608	0.400966183574879	0.796087283671934	0.230769230769231	0.166323082948365	0.256956227430259	0.00291389575953826	0.573806793861837	single	0.573806793861837	0.03158642	0.1255173	13	19	14	10.61538	23.31579	22.5	4.25641	18.5614	5.192308	200	0	0	0	0	0	0	0	0	NA	NA	NA	NA	NA
ST140925crossori0001-sort_reduceddata_V1_cell9_spiketimes.csv	Contrast50_Orientation135	Contrast50_Orientation225	Contrast50_Orientation135+Contrast50_Orientation225	30	230	69.6263984942545	0.3786	0.8332	0.3786	0.78042328042328	0.617151607963247	0.785714285714286	0.17293390462041	0.155600171211552	0.0667530361126608	0.604712888055377	single	0.604712888055377	0.03141764	0.06799535	13	23	15	9.692308	28.3913	28.66667	7.564103	17.52174	22.52381	200	0	0	0	0	0	0	0	0	NA	NA	NA	NA	NA
ST140925crossori0001-sort_reduceddata_V1_cell90_spiketimes.csv	Contrast50_Orientation112.5	Contrast50_Orientation202.5	Contrast50_Orientation112.5+Contrast50_Orientation202.5	30	230	4.42054790118219	0.7706	0.6056	0.6056	0.692307692307692	0.837349397590362	0.573663624511082	0.18966156850885	0.0830399485008004	0.0246819521016077	0.702616530888742	single	0.702616530888742	0.9628576	0.9164265	13	19	14	13	8.736842	16.85714	9	7.315789	9.67033	200	0	0	0	0	0	0	0	0	NA	NA	NA	NA	NA
ST140925crossori0001-sort_reduceddata_V1_cell90_spiketimes.csv	Contrast50_Orientation157.5	Contrast50_Orientation247.5	Contrast50_Orientation157.5+Contrast50_Orientation247.5	30	230	10.2966467607186	0.3678	0.1568	0.1568	0.863768115942029	1.6039156626506	0.531242740998839	0.183587516293678	0.107134816837231	0.0308550131145892	0.678422653754502	single	0.678422653754502	0.03101669	0.07526066	16	17	16	8.625	14.64706	17.9375	7.45	23.49265	9.529167	200	0	0	0	0	0	0	0	0	NA	NA	NA	NA	NA
ST140925crossori0001-sort_reduceddata_V1_cell90_spiketimes.csv	Contrast50_Orientation90	Contrast50_Orientation180	Contrast50_Orientation90+Contrast50_Orientation180	30	230	4.08101870856925	0.3018	0.8073	0.3018	0.744162436548223	1.27083333333333	1.41948153967007	0.181738344121697	0.0326903492954412	0.200554445523349	0.585016861059514	single	0.585016861059514	0.9586621	0.945085	16	19	20	12.3125	8.421053	16.75	9.1625	10.70175	23.77632	200	0	0	0	0	0	0	0	0	NA	NA	NA	NA	NA
ST140925crossori0001-sort_reduceddata_V1_cell94_spiketimes.csv	Contrast50_Orientation112.5	Contrast50_Orientation202.5	Contrast50_Orientation112.5+Contrast50_Orientation202.5	30	230	38.5459640877097	0.5435	0.8622	0.5435	0.479109900090827	0.600174978127734	0.813323153273526	0.188428822380173	0.171713398459633	0.015588611452197	0.624269167707998	single	0.624269167707998	0.9626228	0.9116393	13	19	14	28.23077	13.36842	28.78571	13.52564	8.023392	23.41209	200	0	0	0	0	0	0	0	0	NA	NA	NA	NA	NA
ST140925crossori0001-sort_reduceddata_V1_cell94_spiketimes.csv	Contrast50_Orientation157.5	Contrast50_Orientation247.5	Contrast50_Orientation157.5+Contrast50_Orientation247.5	30	230	11.9029873774445	0.2163	0.152	0.152	0.684536082474227	1.57388475836431	0.713804713804714	0.17143587912591	0.179831736831395	0.000415664736740285	0.648316719305955	single	0.648316719305955	0.9519677	0.8805798	16	17	16	24.25	15.82353	24.75	16.6	24.90441	17.66667	200	0	0	0	0	0	0	0	0	NA	NA	NA	NA	NA
ST140925crossori0001-sort_reduceddata_V1_cell97_spiketimes.csv	Contrast50_Orientation112.5	Contrast50_Orientation202.5	Contrast50_Orientation112.5+Contrast50_Orientation202.5	30	230	35.1503663348476	0.2021	0.6059	0.2021	0.958937198067633	1.08477842003854	1.27759197324415	0.19373710881309	0.132750499713252	0.0201886630572708	0.653323728416387	single	0.653323728416387	0.9659324	0.930913	13	19	14	21.23077	9.105263	23	20.35897	9.877193	29.38462	200	0	0	0	0	0	0	0	0	NA	NA	NA	NA	NA
ST140925crossori0001-sort_reduceddata_V1_cell97_spiketimes.csv	Contrast50_Orientation135	Contrast50_Orientation225	Contrast50_Orientation135+Contrast50_Orientation225	30	230	11.1973090811798	0.1762	0.1062	0.1062	1.83878504672897	2.55028157683025	2.63265306122449	0.219998490315176	0.0773145949646143	0.0365177950612385	0.666169119658971	single	0.666169119658971	0.9426936	0.9589048	13	23	15	16.46154	9.826087	21	30.26923	25.05929	55.28571	200	0	0	0	0	0	0	0	0	NA	NA	NA	NA	NA
ST140929crossori0001-sort_reduceddata_V1_cell1_spiketimes.csv	Contrast50_Orientation112.5	Contrast50_Orientation202.5	Contrast50_Orientation112.5+Contrast50_Orientation202.5	30	230	22.8782805190788	0.4687	0.7681	0.4687	0.881028180639076	1.60195758564437	0.65186555658341	0.137353332523776	0.112795258502538	0.00248374989368197	0.747367659080004	single	0.747367659080004	0.9810632	0.9234629	23	27	24	33.52174	22.7037	35.25	29.5336	36.37037	22.97826	200	0	0	0	0	0	0	0	0	NA	NA	NA	NA	NA
ST140929crossori0001-sort_reduceddata_V1_cell1_spiketimes.csv	Contrast50_Orientation135	Contrast50_Orientation225	Contrast50_Orientation135+Contrast50_Orientation225	30	230	4.05611596334868	0.2779	0.3369	0.2779	0.923913043478261	0.976395534290271	0.70394387158499	0.224816810951247	0.0708112003279598	0.0248818885761352	0.679490100144658	single	0.679490100144658	0.9025121	0.9453073	24	26	24	29.33333	24.11538	34.08333	27.10145	23.54615	23.99275	200	0	0	0	0	0	0	0	0	NA	NA	NA	NA	NA
ST140929crossori0001-sort_reduceddata_V1_cell1_spiketimes.csv	Contrast50_Orientation157.5	Contrast50_Orientation247.5	Contrast50_Orientation157.5+Contrast50_Orientation247.5	30	230	4.02132435061593	0.2069	0.3556	0.2069	1.04001081373344	0.658611223617299	0.446759259259259	0.0307890497424201	0.00525009156441797	0.796470884032127	0.167489974661035	outside	0.796470884032127	0.01325078	0.01193119	28	28	25	24.46429	29.39286	36	25.44312	19.35847	16.08333	200	0	0	0	0	0	0	0	0	NA	NA	NA	NA	NA
ST140929crossori0001-sort_reduceddata_V1_cell10_spiketimes.csv	Contrast50_Orientation90	Contrast50_Orientation180	Contrast50_Orientation90+Contrast50_Orientation180	30	230	16.4462902786685	0.9821	0.2394	0.2394	0.797396777979302	0.762820512820513	1.1895896656535	0.132743892376071	0.208596882562942	8.64580135580846e-05	0.658572767047429	single	0.658572767047429	0.804036	0.8507673	27	29	25	26.7037	18.82759	26.32	21.29345	14.36207	31.31	200	0	0	0	0	0	0	0	0	NA	NA	NA	NA	NA
ST140929crossori0001-sort_reduceddata_V1_cell11_spiketimes.csv	Contrast50_Orientation112.5	Contrast50_Orientation202.5	Contrast50_Orientation112.5+Contrast50_Orientation202.5	30	230	8.14125240176393	0.5456	0.2035	0.2035	1.05597375024127	0.410327241818955	0.831945729263028	4.75014607825869e-05	1.10657473173127e-06	0.999740995513323	0.000210396451162545	outside	0.999740995513323	0.02359344	0.007000406	23	27	24	20.47826	26.81481	35.25	21.62451	11.00285	29.32609	200	0	0	0	0	0	0	0	0	NA	NA	NA	NA	NA
ST140929crossori0001-sort_reduceddata_V1_cell11_spiketimes.csv	Contrast50_Orientation135	Contrast50_Orientation225	Contrast50_Orientation135+Contrast50_Orientation225	30	230	11.8894210182617	0.8751	0.1895	0.1895	1.10222693531283	1.60743215031315	0.632929436920884	0.136010991271332	0.0581085225470963	0.193419652428816	0.612460833752755	single	0.612460833752755	0.9738979	0.9647146	24	26	24	25.625	18.42308	30.5	28.24457	29.61385	19.30435	200	0	0	0	0	0	0	0	0	NA	NA	NA	NA	NA
ST140929crossori0001-sort_reduceddata_V1_cell11_spiketimes.csv	Contrast50_Orientation157.5	Contrast50_Orientation247.5	Contrast50_Orientation157.5+Contrast50_Orientation247.5	30	230	85.6885273571063	0.1925	0.3756	0.1925	0.458173040657766	0.795160911439981	0.343001841620626	0.146773629189418	0.118696350041525	0.0762233423501698	0.658306678418886	single	0.658306678418886	0.9811435	0.9504914	28	28	25	35.07143	16.89286	36.2	16.06878	13.43254	12.41667	200	0	0	0	0	0	0	0	0	NA	NA	NA	NA	NA
ST140929crossori0001-sort_reduceddata_V1_cell11_spiketimes.csv	Contrast50_Orientation90	Contrast50_Orientation180	Contrast50_Orientation90+Contrast50_Orientation180	30	230	78.814539765	0.501	0.8078	0.501	1.23417004048583	0.674067867616255	0.721766848816029	0.152209587142918	0.108150179344143	0.0414676594795558	0.698172574033383	single	0.698172574033383	0.0198722	0.04565245	27	29	25	17.59259	35.27586	36.6	21.71225	23.77833	26.41667	200	0	0	0	0	0	0	0	0	NA	NA	NA	NA	NA
ST140929crossori0001-sort_reduceddata_V1_cell12_spiketimes.csv	Contrast50_Orientation90	Contrast50_Orientation180	Contrast50_Orientation90+Contrast50_Orientation180	30	230	29.3439959846416	0.8456	0.6237	0.6237	1.35722466119488	1.52029804727646	0.969485130936529	0.131673981025635	0.163954758721432	0.000463090812298132	0.703908169440635	single	0.703908169440635	0.976478	0.9032229	27	29	25	29.85185	19.17241	30.04	40.51567	29.14778	29.12333	200	0	0	0	0	0	0	0	0	NA	NA	NA	NA	NA
ST140929crossori0001-sort_reduceddata_V1_cell13_spiketimes.csv	Contrast50_Orientation112.5	Contrast50_Orientation202.5	Contrast50_Orientation112.5+Contrast50_Orientation202.5	30	230	5.29064600488614	0.9578	0.5562	0.5562	1.07988980716253	0.962952488687783	0.620578192579103	5.94382164460148e-06	6.53348275130338e-08	0.999959588115511	3.44027280166588e-05	outside	0.999959588115511	0.02154445	0.009759145	23	27	24	24.3913	30.22222	39.79167	26.33992	29.10256	24.69384	200	0	0	0	0	0	0	0	0	NA	NA	NA	NA	NA
ST140929crossori0001-sort_reduceddata_V1_cell13_spiketimes.csv	Contrast50_Orientation90	Contrast50_Orientation180	Contrast50_Orientation90+Contrast50_Orientation180	30	230	12.1299217894659	0.5883	0.575	0.575	0.995755081039362	0.654873164218959	0.549946581196581	0.000206534163351263	5.0213933536034e-05	0.998738960969298	0.0010042909338145	outside	0.998738960969298	0.0247814	0.03062719	27	29	25	22.14815	29.51724	37.44	22.05413	19.33005	20.59	200	0	0	0	0	0	0	0	0	NA	NA	NA	NA	NA
ST140929crossori0001-sort_reduceddata_V1_cell14_spiketimes.csv	Contrast50_Orientation157.5	Contrast50_Orientation247.5	Contrast50_Orientation157.5+Contrast50_Orientation247.5	30	230	11.1266183238001	0.3392	0.7698	0.3392	1.15692153923038	0.884268726804514	0.628063725490196	0.116423376839385	0.0979469440777892	0.0107388510526487	0.774890828030177	single	0.774890828030177	0.9690564	0.937493	28	28	25	23.82143	17.46429	27.2	27.55952	15.44312	17.08333	200	0	0	0	0	0	0	0	0	NA	NA	NA	NA	NA
ST140929crossori0001-sort_reduceddata_V1_cell17_spiketimes.csv	Contrast50_Orientation135	Contrast50_Orientation225	Contrast50_Orientation135+Contrast50_Orientation225	30	230	8.53666454055737	0.5463	0.484	0.484	1.05612648221344	1.06857142857143	0.413597733711048	0.116971457616699	0.0467475357820294	0.206724728501393	0.629556278099879	single	0.629556278099879	0.01431367	0.05314804	24	26	24	18.33333	24.5	29.41667	19.36232	26.18	12.16667	200	0	0	0	0	0	0	0	0	NA	NA	NA	NA	NA
ST140929crossori0001-sort_reduceddata_V1_cell17_spiketimes.csv	Contrast50_Orientation157.5	Contrast50_Orientation247.5	Contrast50_Orientation157.5+Contrast50_Orientation247.5	30	230	43.0423397277651	0.2429	0.9815	0.2429	1.03209369533805	0.704588698614983	0.664830681354549	0.156004908130675	0.0867857985319347	0.0445341693851012	0.712675123952289	single	0.712675123952289	0.02490757	0.04422371	28	28	25	17.39286	29.89286	32.68	17.95106	21.06217	21.72667	200	0	0	0	0	0	0	0	0	NA	NA	NA	NA	NA
ST140929crossori0001-sort_reduceddata_V1_cell17_spiketimes.csv	Contrast50_Orientation90	Contrast50_Orientation180	Contrast50_Orientation90+Contrast50_Orientation180	30	230	6.86275046537063	0.3137	0.4963	0.3137	0.824587706146927	0.914030612244898	0.509868421052632	0.0649503770340558	0.0201058244472222	0.610677316357837	0.304266482160885	outside	0.610677316357837	0.9741338	0.9673294	27	29	25	24.7037	19.31034	30.4	20.37037	17.65025	15.5	200	0	0	0	0	0	0	0	0	NA	NA	NA	NA	NA
ST140929crossori0001-sort_reduceddata_V1_cell18_spiketimes.csv	Contrast50_Orientation112.5	Contrast50_Orientation202.5	Contrast50_Orientation112.5+Contrast50_Orientation202.5	30	230	120.831190819636	0.4963	0.1816	0.1816	0.49544343187375	1.15028295954726	0.374869266397729	0.132001365598285	0.125063691671034	0.166326183062112	0.576608759668569	single	0.576608759668569	0.9807369	0.9487349	23	27	24	35.56522	13.59259	36.375	17.62055	15.63533	13.63587	200	0	0	0	0	0	0	0	0	NA	NA	NA	NA	NA
ST140929crossori0001-sort_reduceddata_V1_cell18_spiketimes.csv	Contrast50_Orientation90	Contrast50_Orientation180	Contrast50_Orientation90+Contrast50_Orientation180	30	230	26.3601132304654	0.7392	0.8581	0.7392	1.27792553191489	1.07921332969134	0.501075899843506	0.00489537154239392	0.00106325778590855	0.971193647288705	0.0228477233829929	outside	0.971193647288705	0.9781716	0.9770403	27	29	25	27.85185	18.03448	34.08	35.59259	19.46305	17.07667	200	0	0	0	0	0	0	0	0	NA	NA	NA	NA	NA
[truncated: 216 more rows]
