# Supplementary material for: Coordinated multiplexing of information about separate objects in visual cortex
Source: eLife. 2022 Nov 29;11:e76452. doi: 10.7554/eLife.76452 (PMC9708082; doi:10.7554/eLife.76452)
Supplement: Source data 1. — The file and folder names are informative regarding which analyses they relate to. Some analyses are based on multiple runs of the modeling code, with slight variations due to the probabilistic nature of the analysis. [file elife-76452-data1.zip › SourceData2022/model_comparison_considering_latency/Cohen1_superimposed_V4_50_250_bw23_alpha_merged_selected_origpoi.csv]

CellId	ACond	BCond	ABCond	SpikeWindowON	SpikeWindowOFF	SepBF	PoisPvalA	PoisPvalB	minPoisPval	FanoA	FanoB	FanoAB	PrMix	PrInt	PrOut	PrSing	WinModel	WinPr	mix_alpha	int_alpha	nA	nB	nAB	meanA	meanB	meanAB	varA	varB	varAB	BaseDuration	meanAbase	meanBbase	meanABbase	meanbase_all	varAbase	varBbase	varABbase	varbase_all	FanoAbase	FanoBbase	FanoABbase	Fanobase_all
JD130901CrossOri0001-sort_reduceddata_V4_cell2_spiketimes.csv	Contrast50_Orientation120	Contrast50_Orientation210	Contrast50_Orientation120+Contrast50_Orientation210	50	250	3.701826322	0.123	0.2928	0.123	2.578518519	2.261150834	1.274091025	0.276307122	0.412442679	0.006977252	0.304272947	intermediate	0.412442679	0.4021809	0.4186118	26	23	20	8.307692	11.6087	10.35	21.42154	26.24901	13.18684	200	0	0	0	0	0	0	0	0	NA	NA	NA	NA
JD130901CrossOri0001-sort_reduceddata_V4_cell2_spiketimes.csv	Contrast50_Orientation90	Contrast50_Orientation180	Contrast50_Orientation90+Contrast50_Orientation180	50	250	10.12611313	0.3517	0.6299	0.3517	4.226102293	1.968089054	1.225332594	0.152822015	0.037823374	0.301610337	0.507744275	single	0.507744275	0.03157949	0.03833076	22	23	23	6.136364	10.65217	14.26087	25.9329	20.96443	17.47431	200	0	0	0	0	0	0	0	0	NA	NA	NA	NA
JD130901CrossOri0001-sort_reduceddata_V4_cell49_spiketimes.csv	Contrast50_Orientation120	Contrast50_Orientation210	Contrast50_Orientation120+Contrast50_Orientation210	50	250	3.60550302	0.6601	0.2196	0.2196	1.681643836	3.211570248	2.187368421	0.247562601	0.090985739	0.000548193	0.660903467	single	0.660903467	0.185872	0.09154854	26	23	20	2.807692	4.782609	6.25	4.721538	15.35968	13.67105	200	0	0	0	0	0	0	0	0	NA	NA	NA	NA
JD130902CrossOri0001-sort_reduceddata_V4_cell2_spiketimes.csv	Contrast50_Orientation90	Contrast50_Orientation180	Contrast50_Orientation90+Contrast50_Orientation180	50	250	3.425447758	0.1985	0.8762	0.1985	1.16653297	1.43014513	1.14525339	0.262605694	0.070255935	0.01849912	0.648639251	single	0.648639251	0.05536185	0.06253605	24	20	25	11.29167	15.05	18.68	13.1721	21.52368	21.39333	200	0	0	0	0	0	0	0	0	NA	NA	NA	NA
JD130902CrossOri0001-sort_reduceddata_V4_cell3_spiketimes.csv	Contrast50_Orientation150	Contrast50_Orientation240	Contrast50_Orientation150+Contrast50_Orientation240	50	250	20.6169992	0.592	0.1695	0.1695	0.962737127	1.666414714	1.837656802	0.356927814	0.103320022	0.000245097	0.539507067	single	0.539507067	0.099376	0.09245958	25	22	22	9.84	17.18182	17.77273	9.473333	28.63203	32.66017	200	0	0	0	0	0	0	0	0	NA	NA	NA	NA
JD130902CrossOri0001-sort_reduceddata_V4_cell3_spiketimes.csv	Contrast50_Orientation90	Contrast50_Orientation180	Contrast50_Orientation90+Contrast50_Orientation180	50	250	17.22562964	0.7214	0.3304	0.3304	0.657325366	1.066801619	0.965128755	0.053982061	0.129240111	0.000993826	0.815784002	single	0.815784002	0.9224001	0.9140306	24	20	25	17.58333	10.4	18.64	11.55797	11.09474	17.99	200	0	0	0	0	0	0	0	0	NA	NA	NA	NA
JD130902CrossOri0001-sort_reduceddata_V4_cell48_spiketimes.csv	Contrast50_Orientation150	Contrast50_Orientation240	Contrast50_Orientation150+Contrast50_Orientation240	50	250	5.576938318	0.503	0.8625	0.503	0.924050633	1.149859944	0.69047619	0.090990394	0.302512673	0.000175903	0.606321031	single	0.606321031	0.7915766	0.7634527	25	22	22	9.48	6.181818	9.090909	8.76	7.108225	6.277056	200	0	0	0	0	0	0	0	0	NA	NA	NA	NA
JD130902CrossOri0001-sort_reduceddata_V4_cell74_spiketimes.csv	Contrast50_Orientation150	Contrast50_Orientation240	Contrast50_Orientation150+Contrast50_Orientation240	50	250	4.515202615	0.629	0.4399	0.4399	1.199541284	1.09771641	0.648259304	0.142244552	0.523262759	0.008161525	0.326331164	intermediate	0.523262759	0.4076073	0.4135859	25	22	22	8.72	12.22727	10.81818	10.46	13.42208	7.012987	200	0	0	0	0	0	0	0	0	NA	NA	NA	NA
JD130902CrossOri0001-sort_reduceddata_V4_cell83_spiketimes.csv	Contrast50_Orientation120	Contrast50_Orientation210	Contrast50_Orientation120+Contrast50_Orientation210	50	250	3.312449026	0.8716	0.7632	0.7632	1.464414091	1.455045872	0.821428571	0.255777676	0.466112019	0.008806008	0.269304297	intermediate	0.466112019	0.4713182	0.4488006	27	21	25	11.88889	15.57143	14	17.41026	22.65714	11.5	200	0	0	0	0	0	0	0	0	NA	NA	NA	NA
JD130902CrossOri0001-sort_reduceddata_V4_cell88_spiketimes.csv	Contrast50_Orientation90	Contrast50_Orientation180	Contrast50_Orientation90+Contrast50_Orientation180	50	250	5.909380224	0.6672	0.3863	0.3863	1.204968944	0.561859193	1.084776335	0.324964522	0.096171334	0.000580031	0.578284112	single	0.578284112	0.06879015	0.08962545	24	20	25	4.666667	7.7	9.24	5.623188	4.326316	10.02333	200	0	0	0	0	0	0	0	0	NA	NA	NA	NA
JD130902CrossOri0002-sort_reduceddata_V4_cell2_spiketimes.csv	Contrast50_Orientation120	Contrast50_Orientation210	Contrast50_Orientation120+Contrast50_Orientation210	50	250	3.11850615	0.51	0.1662	0.1662	1.253777558	2.006103286	1.310228889	0.074475249	0.249320943	0.000183936	0.676019872	single	0.676019872	0.3501627	0.2091492	45	41	39	8.155556	10.39024	10.4359	10.22525	20.8439	13.67341	200	0	0	0	0	0	0	0	0	NA	NA	NA	NA
JD130902CrossOri0002-sort_reduceddata_V4_cell3_spiketimes.csv	Contrast50_Orientation120	Contrast50_Orientation210	Contrast50_Orientation120+Contrast50_Orientation210	50	250	3.951425994	0.456	0.9408	0.456	1.075965131	1.105940594	0.842760428	4.86e-10	3.67e-11	0.999999972	2.71e-08	outside	0.999999972	0.07440218	0.02244477	45	41	39	9.733333	12.31707	18.53846	10.47273	13.62195	15.62348	200	0	0	0	0	0	0	0	0	NA	NA	NA	NA
JD130902CrossOri0002-sort_reduceddata_V4_cell74_spiketimes.csv	Contrast50_Orientation120	Contrast50_Orientation210	Contrast50_Orientation120+Contrast50_Orientation210	50	250	7.591749554	0.179	0.9961	0.179	1.35429793	0.842068273	1.21840946	0.158180194	0.298052127	4.09e-05	0.543726824	single	0.543726824	0.3326812	0.2453614	45	41	39	8.977778	12.14634	11.64103	12.15859	10.22805	14.18354	200	0	0	0	0	0	0	0	0	NA	NA	NA	NA
JD130902CrossOri0002-sort_reduceddata_V4_cell83_spiketimes.csv	Contrast50_Orientation120	Contrast50_Orientation210	Contrast50_Orientation120+Contrast50_Orientation210	50	250	6.920388097	0.5065	0.2813	0.2813	1.490631506	3.592371134	1.369481639	0.539606802	0.381512276	0.005474403	0.073406519	mixture	0.539606802	0.5005939	0.525411	45	41	39	8.733333	11.82927	10.17949	13.01818	42.49512	13.94062	200	0	0	0	0	0	0	0	0	NA	NA	NA	NA
JD130903CrossOri0001-sort_reduceddata_V4_cell43_spiketimes.csv	Contrast50_Orientation90	Contrast50_Orientation180	Contrast50_Orientation90+Contrast50_Orientation180	50	250	28.0537888	0.1531	0.7118	0.1531	2.127243808	1.101352418	1.004155817	3.62e-17	1.6e-24	1	2.59e-16	outside	1	0.9909795	0.9890728	55	63	59	14.81818	9.730159	22.22034	31.52189	10.71633	22.31268	200	0	0	0	0	0	0	0	0	NA	NA	NA	NA
JD130903CrossOri0001-sort_reduceddata_V4_cell73_spiketimes.csv	Contrast50_Orientation150	Contrast50_Orientation240	Contrast50_Orientation150+Contrast50_Orientation240	50	250	4.378390653	0.5585	0.5603	0.5585	2.03628447	1.489178618	1.548022599	7.86e-13	9.49e-15	0.999999999	5.08e-10	outside	0.999999999	0.9195106	0.9743419	54	53	60	7.462963	5.566038	12	15.19672	8.288824	18.57627	200	0	0	0	0	0	0	0	0	NA	NA	NA	NA
JD130903CrossOri0001-sort_reduceddata_V4_cell74_spiketimes.csv	Contrast50_Orientation120	Contrast50_Orientation210	Contrast50_Orientation120+Contrast50_Orientation210	50	250	3.334136906	0.743	0.1086	0.1086	1.117457086	1.276236204	0.885642983	0.012254882	0.167441261	5e-05	0.820253821	single	0.820253821	0.3413476	0.1587283	62	59	53	7.532258	9.372881	9.886792	8.416975	11.96201	8.756168	200	0	0	0	0	0	0	0	0	NA	NA	NA	NA
JD130903CrossOri0001-sort_reduceddata_V4_cell88_spiketimes.csv	Contrast50_Orientation150	Contrast50_Orientation240	Contrast50_Orientation150+Contrast50_Orientation240	50	250	16.26278473	0.1079	0.3903	0.1079	1.51546022	0.877653504	1.179061455	1.69e-11	5.38e-17	0.999999999	5.71e-10	outside	0.999999999	0.9626309	0.9904513	54	53	60	9.740741	6.358491	14.7	14.76171	5.580552	17.3322	200	0	0	0	0	0	0	0	0	NA	NA	NA	NA
JD130903CrossOri0001-sort_reduceddata_V4_cell96_spiketimes.csv	Contrast50_Orientation90	Contrast50_Orientation180	Contrast50_Orientation90+Contrast50_Orientation180	50	250	3.388208425	0.111	0.413	0.111	1.73274247	1.714973519	2.685119723	0.986004869	0.007080735	1.87e-05	0.006895647	mixture	0.986004869	0.4833563	0.6198337	55	63	59	9.345455	7.444444	8.762712	16.19327	12.76703	23.52893	200	0	0	0	0	0	0	0	0	NA	NA	NA	NA
SY150420crossori0002-sort_reduceddata_V4_cell1_spiketimes.csv	Contrast50_Orientation135	Contrast50_Orientation225	Contrast50_Orientation135+Contrast50_Orientation225	50	250	4.301526055	0.9931	0.9699	0.9699	1.537890999	1.592654657	1.179499767	1.17e-197	0	1	2.13e-176	outside	1	0.0758756	0.000494493	140	125	186	7.842857	9.24	22.49462	12.06146	14.71613	26.5324	200	0	0	0	0	0	0	0	0	NA	NA	NA	NA
SY150420crossori0002-sort_reduceddata_V4_cell1_spiketimes.csv	Contrast50_Orientation157.5	Contrast50_Orientation247.5	Contrast50_Orientation157.5+Contrast50_Orientation247.5	50	250	4.231558489	0.6487	0.829	0.6487	1.800654779	1.462139159	1.090890326	4.27e-194	0	1	2.05e-167	outside	1	0.9383346	0.9996751	127	132	200	9.314961	7.909091	21.91	16.77303	11.56419	23.90141	200	0	0	0	0	0	0	0	0	NA	NA	NA	NA
SY150420crossori0002-sort_reduceddata_V4_cell101_spiketimes.csv	Contrast50_Orientation135	Contrast50_Orientation225	Contrast50_Orientation135+Contrast50_Orientation225	50	250	105.0635911	0.8357	0.9509	0.8357	2.041799673	2.355717128	1.733438945	2.32e-45	2.73e-80	1	3.48e-43	outside	1	0.9758287	0.9993712	140	125	186	19.41429	12.192	27.24194	39.64008	28.7209	47.22223	200	0	0	0	0	0	0	0	0	NA	NA	NA	NA
SY150420crossori0002-sort_reduceddata_V4_cell101_spiketimes.csv	Contrast50_Orientation90	Contrast50_Orientation180	Contrast50_Orientation90+Contrast50_Orientation180	50	250	25.72721017	0.4171	0.7731	0.4171	1.980044158	3.118764302	1.52486946	5.1e-61	8.17e-112	1	8.47e-54	outside	1	0.9423868	0.9972761	129	139	195	14.26357	10.93525	22.11282	28.24249	34.10447	33.71916	200	0	0	0	0	0	0	0	0	NA	NA	NA	NA
SY150420crossori0002-sort_reduceddata_V4_cell14_spiketimes.csv	Contrast50_Orientation112.5	Contrast50_Orientation202.5	Contrast50_Orientation112.5+Contrast50_Orientation202.5	50	250	9.355239925	0.7661	0.9937	0.7661	2.760825902	1.749712644	1.850343804	0.865345015	0.014788722	2.56e-06	0.119863707	mixture	0.865345015	0.4029297	0.09156072	136	131	190	13.55882	15.93893	16.26842	37.43355	27.88855	30.10217	200	0	0	0	0	0	0	0	0	NA	NA	NA	NA
SY150420crossori0002-sort_reduceddata_V4_cell14_spiketimes.csv	Contrast50_Orientation157.5	Contrast50_Orientation247.5	Contrast50_Orientation157.5+Contrast50_Orientation247.5	50	250	4.832642409	0.9918	0.2107	0.2107	1.090685682	2.192498246	1.42683469	0.005064157	0.079129027	0.000172794	0.915634023	single	0.915634023	0.6237059	0.9405065	127	132	200	15.51181	13.59848	16.445	16.91851	29.81465	23.4643	200	0	0	0	0	0	0	0	0	NA	NA	NA	NA
SY150420crossori0002-sort_reduceddata_V4_cell14_spiketimes.csv	Contrast50_Orientation90	Contrast50_Orientation180	Contrast50_Orientation90+Contrast50_Orientation180	50	250	25.99424151	0.437	0.5533	0.437	2.28788482	2.069875776	1.793530242	0.038044444	0.007627669	0.384056946	0.570270941	single	0.570270941	0.2259303	0.007567405	129	139	195	10.95349	14.30216	16.18462	25.06032	29.60369	29.0276	200	0	0	0	0	0	0	0	0	NA	NA	NA	NA
SY150420crossori0002-sort_reduceddata_V4_cell15_spiketimes.csv	Contrast50_Orientation90	Contrast50_Orientation180	Contrast50_Orientation90+Contrast50_Orientation180	50	250	3.638210504	0.7371	0.9581	0.7371	1.758560427	1.796128708	1.545212055	0.784319583	0.123436371	0.000168786	0.09207526	mixture	0.784319583	0.4886151	0.352906	129	139	195	8.178295	9.539568	9.097436	14.38203	17.13429	14.05747	200	0	0	0	0	0	0	0	0	NA	NA	NA	NA
SY150420crossori0002-sort_reduceddata_V4_cell17_spiketimes.csv	Contrast50_Orientation112.5	Contrast50_Orientation202.5	Contrast50_Orientation112.5+Contrast50_Orientation202.5	50	250	3.166543154	0.3335	0.9114	0.3335	2.540142565	1.766437944	1.175205053	2.42e-06	0.030036154	0.028954545	0.941006883	single	0.941006883	0.6282637	0.957191	136	131	190	16.38971	14.63359	18.13684	41.63219	25.84932	21.31451	200	0	0	0	0	0	0	0	0	NA	NA	NA	NA
SY150420crossori0002-sort_reduceddata_V4_cell18_spiketimes.csv	Contrast50_Orientation90	Contrast50_Orientation180	Contrast50_Orientation90+Contrast50_Orientation180	50	250	5.754768636	0.3806	0.9969	0.3806	1.003761574	1.99192794	1.233430061	0.138024715	0.307196953	0.029103266	0.525675066	single	0.525675066	0.5883693	0.7856045	129	139	195	7.534884	9.028777	7.779487	7.563227	17.98467	9.595453	200	0	0	0	0	0	0	0	0	NA	NA	NA	NA
SY150420crossori0002-sort_reduceddata_V4_cell19_spiketimes.csv	Contrast50_Orientation112.5	Contrast50_Orientation202.5	Contrast50_Orientation112.5+Contrast50_Orientation202.5	50	250	98.99356049	0.1767	0.2253	0.1767	4.874619598	1.515990601	2.226779933	1	2.35e-14	4.28e-28	6.71e-23	mixture	1	0.579893	0.6065435	136	131	190	12.08088	18.99237	14.81053	58.88971	28.79225	32.97978	200	0	0	0	0	0	0	0	0	NA	NA	NA	NA
SY150420crossori0002-sort_reduceddata_V4_cell19_spiketimes.csv	Contrast50_Orientation90	Contrast50_Orientation180	Contrast50_Orientation90+Contrast50_Orientation180	50	250	141.8447463	0.7602	0.3399	0.3399	3.528320313	2.054989331	2.340358486	1	2.45e-18	2.56e-49	4.14e-36	mixture	1	0.5477729	0.5252971	129	139	195	10.7907	18.81295	14.57949	38.07304	38.66041	34.12123	200	0	0	0	0	0	0	0	0	NA	NA	NA	NA
SY150420crossori0002-sort_reduceddata_V4_cell2_spiketimes.csv	Contrast50_Orientation135	Contrast50_Orientation225	Contrast50_Orientation135+Contrast50_Orientation225	50	250	7.742030773	0.998	0.9851	0.9851	1.608539384	1.821001061	2.619908346	1.42e-21	1.35e-29	1	5.83e-18	outside	1	0.250376	0.000889675	140	125	186	8.664286	10.456	14.55376	13.93684	19.04039	38.12953	200	0	0	0	0	0	0	0	0	NA	NA	NA	NA
SY150420crossori0002-sort_reduceddata_V4_cell20_spiketimes.csv	Contrast50_Orientation90	Contrast50_Orientation180	Contrast50_Orientation90+Contrast50_Orientation180	50	250	4.438191811	0.8916	0.1713	0.1713	1.480801336	0.974932145	1.724422197	2.2e-13	6.59e-12	0.999999193	8.07e-07	outside	0.999999193	0.6725164	0.9835837	129	139	195	13.93023	12.21583	17.04615	20.62791	11.9096	29.39477	200	0	0	0	0	0	0	0	0	NA	NA	NA	NA
SY150420crossori0002-sort_reduceddata_V4_cell21_spiketimes.csv	Contrast50_Orientation157.5	Contrast50_Orientation247.5	Contrast50_Orientation157.5+Contrast50_Orientation247.5	50	250	15.60968021	0.6649	0.3314	0.3314	2.284921061	3.322438447	1.634339924	0.000647658	0.002120722	0.90705455	0.09017707	outside	0.90705455	0.3180495	0.01983679	127	132	200	14.65354	11.83333	10.7	33.48219	39.31552	17.48744	200	0	0	0	0	0	0	0	0	NA	NA	NA	NA
SY150420crossori0002-sort_reduceddata_V4_cell22_spiketimes.csv	Contrast50_Orientation157.5	Contrast50_Orientation247.5	Contrast50_Orientation157.5+Contrast50_Orientation247.5	50	250	40.89384138	0.3072	0.1698	0.1698	2.001396533	3.149553811	2.109122422	0.010781339	0.020956101	0.041360022	0.926902539	single	0.926902539	0.7664802	0.9687417	127	132	200	13.69291	9.681818	15.265	27.40495	30.49341	32.19575	200	0	0	0	0	0	0	0	0	NA	NA	NA	NA
SY150420crossori0002-sort_reduceddata_V4_cell22_spiketimes.csv	Contrast50_Orientation90	Contrast50_Orientation180	Contrast50_Orientation90+Contrast50_Orientation180	50	250	106.1505166	0.7285	0.8524	0.7285	1.867698121	2.496356479	1.626770492	0.982071982	0.005542621	2.27e-07	0.01238517	mixture	0.982071982	0.2514487	0.1048061	129	139	195	7.116279	12.82014	12.26154	13.29106	32.00365	19.94671	200	0	0	0	0	0	0	0	0	NA	NA	NA	NA
SY150420crossori0002-sort_reduceddata_V4_cell24_spiketimes.csv	Contrast50_Orientation135	Contrast50_Orientation225	Contrast50_Orientation135+Contrast50_Orientation225	50	250	13.4584978	0.9981	0.9924	0.9924	1.593658407	1.660512551	1.322882652	7.42e-20	1.13e-17	0.999999999	5.06e-10	outside	0.999999999	0.2082376	0.00529934	140	125	186	10.8	13.272	16.81183	17.21151	22.03832	22.24008	200	0	0	0	0	0	0	0	0	NA	NA	NA	NA
SY150420crossori0002-sort_reduceddata_V4_cell24_spiketimes.csv	Contrast50_Orientation90	Contrast50_Orientation180	Contrast50_Orientation90+Contrast50_Orientation180	50	250	11.33141488	0.768	0.9936	0.768	2.102203437	1.633684004	1.716145378	7.25e-15	2.68e-12	0.999999741	2.59e-07	outside	0.999999741	0.2707266	0.01127608	129	139	195	10.48837	12.7554	15.73333	22.04869	20.83829	27.00069	200	0	0	0	0	0	0	0	0	NA	NA	NA	NA
SY150420crossori0002-sort_reduceddata_V4_cell26_spiketimes.csv	Contrast50_Orientation112.5	Contrast50_Orientation202.5	Contrast50_Orientation112.5+Contrast50_Orientation202.5	50	250	62.97464033	0.8817	0.455	0.455	2.181143023	2.291680778	2.228262972	1	6.98e-12	4.72e-12	6.32e-11	mixture	1	0.2219707	0.05381531	136	131	190	22.52941	16.29771	16.26842	49.13987	37.34915	36.25032	200	0	0	0	0	0	0	0	0	NA	NA	NA	NA
SY150420crossori0002-sort_reduceddata_V4_cell26_spiketimes.csv	Contrast50_Orientation157.5	Contrast50_Orientation247.5	Contrast50_Orientation157.5+Contrast50_Orientation247.5	50	250	15.94811955	0.5831	0.7819	0.5831	2.101853049	1.299635477	1.579158806	0.550328545	0.075871161	0.024520219	0.349280076	mixture	0.550328545	0.369848	0.107614	127	132	200	17.40157	14.32576	14.41	36.57555	18.61826	22.75568	200	0	0	0	0	0	0	0	0	NA	NA	NA	NA
SY150420crossori0002-sort_reduceddata_V4_cell26_spiketimes.csv	Contrast50_Orientation90	Contrast50_Orientation180	Contrast50_Orientation90+Contrast50_Orientation180	50	250	9.888984905	0.5499	0.9449	0.5499	1.333032683	1.62085321	1.91543508	1.09e-10	8.32e-09	0.999994212	5.78e-06	outside	0.999994212	0.3160959	0.009606169	129	139	195	13.69767	11.47482	9.533333	18.25945	18.599	18.26048	200	0	0	0	0	0	0	0	0	NA	NA	NA	NA
SY150420crossori0002-sort_reduceddata_V4_cell28_spiketimes.csv	Contrast50_Orientation157.5	Contrast50_Orientation247.5	Contrast50_Orientation157.5+Contrast50_Orientation247.5	50	250	14.01732619	0.9981	1	0.9981	1.428571429	2.016357688	1.92349163	0.994776087	0.003494542	6.35e-05	0.001665866	mixture	0.994776087	0.6170254	0.7423893	127	132	200	0.5826772	1.272727	0.755	0.832396	2.566273	1.452236	200	0	0	0	0	0	0	0	0	NA	NA	NA	NA
SY150420crossori0002-sort_reduceddata_V4_cell28_spiketimes.csv	Contrast50_Orientation90	Contrast50_Orientation180	Contrast50_Orientation90+Contrast50_Orientation180	50	250	19.55733961	1	0.9993	0.9993	1.778279959	1.726322885	1.7708617	0.127488288	0.026877842	0.003425681	0.84220819	single	0.84220819	0.6709804	0.9703126	129	139	195	0.9379845	0.3093525	1.358974	1.667999	0.5340423	2.406556	200	0	0	0	0	0	0	0	0	NA	NA	NA	NA
SY150420crossori0002-sort_reduceddata_V4_cell29_spiketimes.csv	Contrast50_Orientation112.5	Contrast50_Orientation202.5	Contrast50_Orientation112.5+Contrast50_Orientation202.5	50	250	433.8993962	0.2791	0.9477	0.2791	2.224164765	1.56484502	1.513741309	9.26e-05	2.68e-06	0.999624696	0.000280001	outside	0.999624696	0.009653844	0.002475883	136	131	190	27.92647	11.91603	10.18947	62.11307	18.64674	15.42423	200	0	0	0	0	0	0	0	0	NA	NA	NA	NA
SY150420crossori0002-sort_reduceddata_V4_cell29_spiketimes.csv	Contrast50_Orientation90	Contrast50_Orientation180	Contrast50_Orientation90+Contrast50_Orientation180	50	250	114.6895021	0.5403	0.982	0.5403	1.731581439	1.518379	1.860516172	4.32e-28	2.05e-42	1	9.56e-27	outside	1	0.05082569	-0.000401693	129	139	195	23.02326	14.86331	10.45128	39.86664	22.56814	19.44478	200	0	0	0	0	0	0	0	0	NA	NA	NA	NA
SY150420crossori0002-sort_reduceddata_V4_cell3_spiketimes.csv	Contrast50_Orientation157.5	Contrast50_Orientation247.5	Contrast50_Orientation157.5+Contrast50_Orientation247.5	50	250	10.79880081	0.9553	0.4081	0.4081	1.697176312	1.535700337	1.19071789	2.1e-21	5.31e-20	1	6.99e-11	outside	1	0.7596592	0.9906653	127	132	200	13.74803	11.40152	17.395	23.33283	17.50931	20.71254	200	0	0	0	0	0	0	0	0	NA	NA	NA	NA
SY150420crossori0002-sort_reduceddata_V4_cell3_spiketimes.csv	Contrast50_Orientation90	Contrast50_Orientation180	Contrast50_Orientation90+Contrast50_Orientation180	50	250	8.202795019	0.9784	0.9949	0.9784	1.225292885	1.787964296	1.339694867	6.15e-35	3.32e-40	1	5.36e-23	outside	1	0.1836083	0.004547486	129	139	195	9.015504	10.86331	15.30256	11.04663	19.42321	20.50077	200	0	0	0	0	0	0	0	0	NA	NA	NA	NA
SY150420crossori0002-sort_reduceddata_V4_cell31_spiketimes.csv	Contrast50_Orientation112.5	Contrast50_Orientation202.5	Contrast50_Orientation112.5+Contrast50_Orientation202.5	50	250	28.01635431	0.6573	0.4765	0.4765	2.397996496	2.08049728	1.36641842	6.35e-11	5.87e-07	0.998436896	0.001562516	outside	0.998436896	0.8347095	0.9891718	136	131	190	22.53676	18.1374	25.62105	54.04308	37.73482	35.00908	200	0	0	0	0	0	0	0	0	NA	NA	NA	NA
SY150420crossori0002-sort_reduceddata_V4_cell31_spiketimes.csv	Contrast50_Orientation157.5	Contrast50_Orientation247.5	Contrast50_Orientation157.5+Contrast50_Orientation247.5	50	250	11.85948515	0.6817	0.2479	0.2479	1.941577621	1.897039416	1.021866063	1.73e-27	7.8e-22	1	1.21e-13	outside	1	0.2117707	0.008265994	127	132	200	20.14173	23.35606	28.405	39.10674	44.30737	29.02611	200	0	0	0	0	0	0	0	0	NA	NA	NA	NA
SY150420crossori0002-sort_reduceddata_V4_cell31_spiketimes.csv	Contrast50_Orientation90	Contrast50_Orientation180	Contrast50_Orientation90+Contrast50_Orientation180	50	250	14.82897623	0.3597	0.4174	0.3597	1.81445596	1.826161929	1.022530367	5.29e-31	6.21e-31	1	8.24e-19	outside	1	0.8233607	0.9940455	129	139	195	21.36434	18.07914	26.98974	38.76466	33.01543	27.59783	200	0	0	0	0	0	0	0	0	NA	NA	NA	NA
SY150420crossori0002-sort_reduceddata_V4_cell33_spiketimes.csv	Contrast50_Orientation135	Contrast50_Orientation225	Contrast50_Orientation135+Contrast50_Orientation225	50	250	7.065131239	0.8609	0.3349	0.3349	2.259729224	2.296558627	1.70286313	0.006901087	0.057668517	0.000192277	0.935238119	single	0.935238119	0.35892	0.06027596	140	125	186	14.51429	16.76	17.75269	32.79836	38.49032	30.2304	200	0	0	0	0	0	0	0	0	NA	NA	NA	NA
SY150420crossori0002-sort_reduceddata_V4_cell33_spiketimes.csv	Contrast50_Orientation157.5	Contrast50_Orientation247.5	Contrast50_Orientation157.5+Contrast50_Orientation247.5	50	250	33.65612086	0.7396	0.9483	0.7396	2.346801347	1.333366498	1.458271751	0.996339511	0.00362416	7.9e-11	3.63e-05	mixture	0.996339511	0.4525319	0.3727424	127	132	200	12.73228	16.85606	15.3	29.88014	22.47531	22.31156	200	0	0	0	0	0	0	0	0	NA	NA	NA	NA
SY150420crossori0002-sort_reduceddata_V4_cell34_spiketimes.csv	Contrast50_Orientation135	Contrast50_Orientation225	Contrast50_Orientation135+Contrast50_Orientation225	50	250	16.54618539	0.5382	0.8622	0.5382	1.106716349	1.092289335	0.8096159	3.48e-55	1.14e-85	1	1.28e-39	outside	1	0.1128522	0.001453985	140	125	186	9.957143	12.544	18.99462	11.01973	13.70168	15.37835	200	0	0	0	0	0	0	0	0	NA	NA	NA	NA
SY150420crossori0002-sort_reduceddata_V4_cell34_spiketimes.csv	Contrast50_Orientation90	Contrast50_Orientation180	Contrast50_Orientation90+Contrast50_Orientation180	50	250	3.054060769	0.7906	0.8008	0.7906	0.982087469	1.131960847	1.120913894	6.19e-74	1.03e-108	1	1.23e-50	outside	1	0.1801619	0.003676481	129	139	195	9.372093	10.72662	17.29231	9.204215	12.14211	19.38319	200	0	0	0	0	0	0	0	0	NA	NA	NA	NA
SY150420crossori0002-sort_reduceddata_V4_cell35_spiketimes.csv	Contrast50_Orientation112.5	Contrast50_Orientation202.5	Contrast50_Orientation112.5+Contrast50_Orientation202.5	50	250	141.4378034	0.9521	0.8127	0.8127	1.860999477	2.183546753	1.918802489	1	1.57e-10	2.02e-17	2.68e-12	mixture	1	0.701972	0.798615	136	131	190	21.34559	12.74809	19.57368	39.72413	27.83605	37.55803	200	0	0	0	0	0	0	0	0	NA	NA	NA	NA
SY150420crossori0002-sort_reduceddata_V4_cell35_spiketimes.csv	Contrast50_Orientation157.5	Contrast50_Orientation247.5	Contrast50_Orientation157.5+Contrast50_Orientation247.5	50	250	95.10180268	0.954	0.556	0.556	1.919693707	1.640969147	1.93673591	0.999999999	6.73e-10	1.45e-16	1.93e-11	mixture	0.999999999	0.3588206	0.2242113	127	132	200	15.66929	23.38636	21.635	30.08024	38.3763	41.90128	200	0	0	0	0	0	0	0	0	NA	NA	NA	NA
SY150420crossori0002-sort_reduceddata_V4_cell35_spiketimes.csv	Contrast50_Orientation90	Contrast50_Orientation180	Contrast50_Orientation90+Contrast50_Orientation180	50	250	81.58745275	0.2351	0.9579	0.2351	2.187617067	2.232771739	2.041449676	0.999992309	9.43e-07	1.92e-10	6.75e-06	mixture	0.999992309	0.691947	0.9284202	129	139	195	17.58915	11.51079	17.41026	38.47832	25.70097	35.54216	200	0	0	0	0	0	0	0	0	NA	NA	NA	NA
SY150420crossori0002-sort_reduceddata_V4_cell37_spiketimes.csv	Contrast50_Orientation90	Contrast50_Orientation180	Contrast50_Orientation90+Contrast50_Orientation180	50	250	5.370600707	0.7063	0.916	0.7063	1.362165179	1.336956522	1.009545628	0.021356144	0.265868224	5.12e-06	0.712770513	single	0.712770513	0.5517479	0.7703038	129	139	195	0.4341085	0.1726619	0.4153846	0.5913275	0.2308414	0.4193497	200	0	0	0	0	0	0	0	0	NA	NA	NA	NA
SY150420crossori0002-sort_reduceddata_V4_cell39_spiketimes.csv	Contrast50_Orientation157.5	Contrast50_Orientation247.5	Contrast50_Orientation157.5+Contrast50_Orientation247.5	50	250	44.31493799	0.1425	0.1825	0.1425	2.377019318	1.571901072	1.496805672	0.00047999	0.015875819	0.616085732	0.367558459	outside	0.616085732	0.7413754	0.9721654	127	132	200	15.09449	20.21212	14.115	35.87989	31.77146	21.12741	200	0	0	0	0	0	0	0	0	NA	NA	NA	NA
SY150420crossori0002-sort_reduceddata_V4_cell4_spiketimes.csv	Contrast50_Orientation135	Contrast50_Orientation225	Contrast50_Orientation135+Contrast50_Orientation225	50	250	10.04769772	0.5146	0.9862	0.5146	1.0286633	1.380271715	1.050312542	1.38e-09	0.001124448	0.822389758	0.176485793	outside	0.822389758	0.280379	0.0259395	140	125	186	6.328571	8.016	9.693548	6.509969	11.06426	10.18126	200	0	0	0	0	0	0	0	0	NA	NA	NA	NA
SY150420crossori0002-sort_reduceddata_V4_cell41_spiketimes.csv	Contrast50_Orientation112.5	Contrast50_Orientation202.5	Contrast50_Orientation112.5+Contrast50_Orientation202.5	50	250	31.52224722	0.3568	0.8446	0.3568	2.041334596	2.123062073	1.370624605	1.58e-19	3.96e-19	1	1.66e-11	outside	1	0.1441787	0.005690097	136	131	190	18.98529	23.72519	28.47895	38.75534	50.37005	39.03395	200	0	0	0	0	0	0	0	0	NA	NA	NA	NA
SY150420crossori0002-sort_reduceddata_V4_cell41_spiketimes.csv	Contrast50_Orientation135	Contrast50_Orientation225	Contrast50_Orientation135+Contrast50_Orientation225	50	250	50.82470764	0.9845	0.2252	0.2252	1.612549814	1.642653561	1.57548209	3.13e-06	8.99e-08	0.99946984	0.000526943	outside	0.99946984	0.1492846	0.00640202	140	125	186	19.53571	25.624	29.04839	31.50231	42.09135	45.76521	200	0	0	0	0	0	0	0	0	NA	NA	NA	NA
SY150420crossori0002-sort_reduceddata_V4_cell41_spiketimes.csv	Contrast50_Orientation90	Contrast50_Orientation180	Contrast50_Orientation90+Contrast50_Orientation180	50	250	93.84969123	0.9857	0.5378	0.5378	1.651648773	2.359696386	1.356100956	5.5e-17	1.99e-18	1	3.81e-12	outside	1	0.0768999	0.003245393	129	139	195	15.16279	22.58273	27.11795	25.0436	53.2884	36.77468	200	0	0	0	0	0	0	0	0	NA	NA	NA	NA
SY150420crossori0002-sort_reduceddata_V4_cell42_spiketimes.csv	Contrast50_Orientation135	Contrast50_Orientation225	Contrast50_Orientation135+Contrast50_Orientation225	50	250	9.173870711	0.6225	0.9339	0.6225	1.14821691	1.456213085	1.163159025	8.86e-30	5.17e-31	1	1.46e-17	outside	1	0.2208407	0.004061194	140	125	186	5.314286	6.816	10.14516	6.101953	9.925548	11.80044	200	0	0	0	0	0	0	0	0	NA	NA	NA	NA
SY150420crossori0002-sort_reduceddata_V4_cell44_spiketimes.csv	Contrast50_Orientation112.5	Contrast50_Orientation202.5	Contrast50_Orientation112.5+Contrast50_Orientation202.5	50	250	38.83213703	0.9921	0.6914	0.6914	2.231600956	1.739481884	1.202382789	8.8e-46	7.92e-71	1	1.77e-36	outside	1	0.03555329	0.00111178	136	131	190	14.58824	19.22137	26.53158	32.55512	33.43523	31.90111	200	0	0	0	0	0	0	0	0	NA	NA	NA	NA
SY150420crossori0002-sort_reduceddata_V4_cell44_spiketimes.csv	Contrast50_Orientation135	Contrast50_Orientation225	Contrast50_Orientation135+Contrast50_Orientation225	50	250	31.39204882	0.9485	0.92	0.92	1.348933849	1.59248932	1.431154791	5.37e-35	1.19e-49	1	1.05e-25	outside	1	0.08146921	0.00221617	140	125	186	15.82857	20.176	26.6129	21.3517	32.13006	38.08718	200	0	0	0	0	0	0	0	0	NA	NA	NA	NA
SY150420crossori0002-sort_reduceddata_V4_cell44_spiketimes.csv	Contrast50_Orientation157.5	Contrast50_Orientation247.5	Contrast50_Orientation157.5+Contrast50_Orientation247.5	50	250	3.809388312	1	0.49	0.49	1.603912082	1.491644316	0.998329962	8.64e-44	1.98e-46	1	1.7e-28	outside	1	0.2622267	0.01127099	127	132	200	18.13386	20.18182	26.78	29.08511	30.10409	26.73528	200	0	0	0	0	0	0	0	0	NA	NA	NA	NA
SY150420crossori0002-sort_reduceddata_V4_cell44_spiketimes.csv	Contrast50_Orientation90	Contrast50_Orientation180	Contrast50_Orientation90+Contrast50_Orientation180	50	250	33.27607302	0.5233	0.9443	0.5233	2.303617414	1.812911203	1.535479117	1.46e-68	3.14e-123	1	1.09e-62	outside	1	0.07959541	0.006383186	129	139	195	13.92248	18.1295	27.33846	32.07207	32.86717	41.97764	200	0	0	0	0	0	0	0	0	NA	NA	NA	NA
SY150420crossori0002-sort_reduceddata_V4_cell45_spiketimes.csv	Contrast50_Orientation112.5	Contrast50_Orientation202.5	Contrast50_Orientation112.5+Contrast50_Orientation202.5	50	250	68.50642856	0.2971	0.1896	0.1896	2.193224504	0.859052059	0.916695003	7.35e-35	8.41e-56	1	3.66e-30	outside	1	0.04450718	0.004040597	136	131	190	12.41176	18.1374	24.56842	27.22179	15.58097	22.52175	200	0	0	0	0	0	0	0	0	NA	NA	NA	NA
SY150420crossori0002-sort_reduceddata_V4_cell45_spiketimes.csv	Contrast50_Orientation135	Contrast50_Orientation225	Contrast50_Orientation135+Contrast50_Orientation225	50	250	223.4720239	0.8285	0.3772	0.3772	1.010694728	1.124787776	0.812095124	1.26e-06	0.006813272	0.583784962	0.409400508	outside	0.583784962	0.02604986	0.02324718	140	125	186	11.96429	22.8	24.70968	12.09224	25.64516	20.06661	200	0	0	0	0	0	0	0	0	NA	NA	NA	NA
SY150420crossori0002-sort_reduceddata_V4_cell45_spiketimes.csv	Contrast50_Orientation90	Contrast50_Orientation180	Contrast50_Orientation90+Contrast50_Orientation180	50	250	4.289120475	0.7735	0.8793	0.7735	0.908288043	1.252205419	1.119198357	5.98e-42	9.07e-53	1	3.47e-26	outside	1	0.7442206	0.9984581	129	139	195	16.4031	14.56115	22.24615	14.89874	18.23355	24.89786	200	0	0	0	0	0	0	0	0	NA	NA	NA	NA
SY150420crossori0002-sort_reduceddata_V4_cell46_spiketimes.csv	Contrast50_Orientation112.5	Contrast50_Orientation202.5	Contrast50_Orientation112.5+Contrast50_Orientation202.5	50	250	118.1417884	0.1296	0.7484	0.1296	2.836194987	1.637597103	1.502130227	0.998700384	0.001299616	3.75e-21	2.4e-14	mixture	0.998700384	0.5936126	0.5960985	136	131	190	12.41912	20.10687	15.51053	35.22304	32.92695	23.29883	200	0	0	0	0	0	0	0	0	NA	NA	NA	NA
SY150420crossori0002-sort_reduceddata_V4_cell46_spiketimes.csv	Contrast50_Orientation135	Contrast50_Orientation225	Contrast50_Orientation135+Contrast50_Orientation225	50	250	97.8272488	0.9897	0.9102	0.9102	1.55592786	1.745558672	1.836602507	0.999999999	1.36e-09	3.35e-21	3.43e-17	mixture	0.999999999	0.5806429	0.6257557	140	125	186	14.6	22.08	17.4086	22.71655	38.54194	31.97268	200	0	0	0	0	0	0	0	0	NA	NA	NA	NA
SY150420crossori0002-sort_reduceddata_V4_cell46_spiketimes.csv	Contrast50_Orientation157.5	Contrast50_Orientation247.5	Contrast50_Orientation157.5+Contrast50_Orientation247.5	50	250	114.1476246	0.7769	0.9507	0.7769	1.795666549	1.664662391	1.270106554	0.009962814	0.99003714	1.08e-12	4.64e-08	intermediate	0.99003714	0.6387511	0.6628719	127	132	200	14.8189	23.12121	17.645	26.6098	38.48901	22.41103	200	0	0	0	0	0	0	0	0	NA	NA	NA	NA
SY150420crossori0002-sort_reduceddata_V4_cell46_spiketimes.csv	Contrast50_Orientation90	Contrast50_Orientation180	Contrast50_Orientation90+Contrast50_Orientation180	50	250	5.666278948	0.8675	0.8528	0.8528	1.903125	2.334495562	1.610643826	0.474242523	0.109011847	3.48e-06	0.416742151	mixture	0.474242523	0.4296724	0.1571518	129	139	195	11.51163	13.36691	13.36923	21.90807	31.20498	21.53307	200	0	0	0	0	0	0	0	0	NA	NA	NA	NA
SY150420crossori0002-sort_reduceddata_V4_cell47_spiketimes.csv	Contrast50_Orientation112.5	Contrast50_Orientation202.5	Contrast50_Orientation112.5+Contrast50_Orientation202.5	50	250	12.92001027	0.445	0.4009	0.4009	1.82848448	1.037573503	0.818522042	7.21e-19	2.74e-13	0.9999998	2e-07	outside	0.9999998	0.7936861	0.9912503	136	131	190	12.08088	9.78626	15.01579	22.08971	10.15396	12.29075	200	0	0	0	0	0	0	0	0	NA	NA	NA	NA
SY150420crossori0002-sort_reduceddata_V4_cell47_spiketimes.csv	Contrast50_Orientation135	Contrast50_Orientation225	Contrast50_Orientation135+Contrast50_Orientation225	50	250	22.34343163	0.2704	0.8848	0.2704	0.949687566	1.2002207	0.891850629	1.65e-12	7.86e-07	0.999333674	0.000665541	outside	0.999333674	0.8032341	0.9945172	140	125	186	13.04286	10.056	15.49462	12.38664	12.06942	13.81889	200	0	0	0	0	0	0	0	0	NA	NA	NA	NA
SY150420crossori0002-sort_reduceddata_V4_cell47_spiketimes.csv	Contrast50_Orientation157.5	Contrast50_Orientation247.5	Contrast50_Orientation157.5+Contrast50_Orientation247.5	50	250	27.63471651	0.5527	0.5303	0.5303	1.005433492	0.996221345	0.95839891	1.81e-10	0.01205932	0.219978527	0.767962153	single	0.767962153	0.7673526	0.9772043	127	132	200	13.15748	9.856061	14.895	13.22897	9.818818	14.27535	200	0	0	0	0	0	0	0	0	NA	NA	NA	NA
SY150420crossori0002-sort_reduceddata_V4_cell48_spiketimes.csv	Contrast50_Orientation112.5	Contrast50_Orientation202.5	Contrast50_Orientation112.5+Contrast50_Orientation202.5	50	250	96.23720469	0.9937	0.9556	0.9556	3.761887027	1.982699892	1.373487239	0	0	1	0	outside	1	0.002454078	0.00029714	136	131	190	7.897059	13.54962	42.83158	29.70784	26.86483	58.82863	200	0	0	0	0	0	0	0	0	NA	NA	NA	NA
SY150420crossori0002-sort_reduceddata_V4_cell48_spiketimes.csv	Contrast50_Orientation135	Contrast50_Orientation225	Contrast50_Orientation135+Contrast50_Orientation225	50	250	24.39127287	0.9918	0.3479	0.3479	1.827903969	1.560076287	1.059223975	0	0	1	0	outside	1	0.002520334	5.01e-05	140	125	186	9.535714	12.584	43.3172	17.43037	19.632	45.88262	200	0	0	0	0	0	0	0	0	NA	NA	NA	NA
SY150420crossori0002-sort_reduceddata_V4_cell48_spiketimes.csv	Contrast50_Orientation157.5	Contrast50_Orientation247.5	Contrast50_Orientation157.5+Contrast50_Orientation247.5	50	250	5.955470249	0.99	0.9708	0.9708	2.023525524	1.973358273	1.027492733	0	0	1	0	outside	1	0.9970472	0.9983251	127	132	200	12.10236	10.29545	40.42	24.48944	20.31662	41.53126	200	0	0	0	0	0	0	0	0	NA	NA	NA	NA
SY150420crossori0002-sort_reduceddata_V4_cell48_spiketimes.csv	Contrast50_Orientation90	Contrast50_Orientation180	Contrast50_Orientation90+Contrast50_Orientation180	50	250	56.39635805	0.4284	0.303	0.303	2.336113344	1.915065893	1.330574058	0	0	1	0	outside	1	0.00231759	0.000613019	129	139	195	9.643411	14.28058	38.25641	22.5281	27.34824	50.90299	200	0	0	0	0	0	0	0	0	NA	NA	NA	NA
SY150420crossori0002-sort_reduceddata_V4_cell5_spiketimes.csv	Contrast50_Orientation112.5	Contrast50_Orientation202.5	Contrast50_Orientation112.5+Contrast50_Orientation202.5	50	250	177.1696268	0.9279	0.8369	0.8369	1.72155492	1.158100319	1.133986673	2.31e-07	0.999999752	1.76e-15	1.68e-08	intermediate	0.999999752	0.2726468	0.3319026	136	131	190	15.42647	25.9771	22.43684	26.55752	30.08409	25.44308	200	0	0	0	0	0	0	0	0	NA	NA	NA	NA
SY150420crossori0002-sort_reduceddata_V4_cell5_spiketimes.csv	Contrast50_Orientation157.5	Contrast50_Orientation247.5	Contrast50_Orientation157.5+Contrast50_Orientation247.5	50	250	58.79992067	0.8036	0.5626	0.5626	1.11086506	1.088279587	1.26527168	0.000675719	0.181682334	1.74e-05	0.817624552	single	0.817624552	0.7168067	0.9065826	127	132	200	22.85827	16.70455	22.495	25.39245	18.17922	28.46229	200	0	0	0	0	0	0	0	0	NA	NA	NA	NA
SY150420crossori0002-sort_reduceddata_V4_cell5_spiketimes.csv	Contrast50_Orientation90	Contrast50_Orientation180	Contrast50_Orientation90+Contrast50_Orientation180	50	250	326.3015132	0.3265	0.9697	0.3265	0.872772318	1.09453465	1.20707307	2.06e-14	1	2.41e-23	3.21e-13	intermediate	1	0.2196559	0.3112522	129	139	195	11.63566	24.98561	20.78974	10.15528	27.34762	25.09474	200	0	0	0	0	0	0	0	0	NA	NA	NA	NA
SY150420crossori0002-sort_reduceddata_V4_cell50_spiketimes.csv	Contrast50_Orientation157.5	Contrast50_Orientation247.5	Contrast50_Orientation157.5+Contrast50_Orientation247.5	50	250	8.22183768	0.9865	0.9106	0.9106	1.919024216	1.301546331	1.24305577	5.54e-35	1.62e-37	1	2.91e-20	outside	1	0.7847429	0.9966798	127	132	200	9.07874	7.371212	13.04	17.42232	9.593974	16.20945	200	0	0	0	0	0	0	0	0	NA	NA	NA	NA
SY150420crossori0002-sort_reduceddata_V4_cell50_spiketimes.csv	Contrast50_Orientation90	Contrast50_Orientation180	Contrast50_Orientation90+Contrast50_Orientation180	50	250	20.09564116	0.9341	0.9998	0.9341	1.241594404	1.464472892	1.365479122	9.45e-19	2.55e-17	0.999999998	1.73e-09	outside	0.999999998	0.2221553	0.01338215	129	139	195	5.922481	8.136691	10.77949	7.353319	11.91596	14.71916	200	0	0	0	0	0	0	0	0	NA	NA	NA	NA
SY150420crossori0002-sort_reduceddata_V4_cell52_spiketimes.csv	Contrast50_Orientation157.5	Contrast50_Orientation247.5	Contrast50_Orientation157.5+Contrast50_Orientation247.5	50	250	18.80506686	0.8251	0.9228	0.8251	2.017835649	1.492853874	1.433297401	8.23e-67	4.56e-124	1	9.69e-59	outside	1	0.9272195	0.9967495	127	132	200	21.07874	17.43939	30.86	42.53343	26.03447	44.23156	200	0	0	0	0	0	0	0	0	NA	NA	NA	NA
SY150420crossori0002-sort_reduceddata_V4_cell54_spiketimes.csv	Contrast50_Orientation157.5	Contrast50_Orientation247.5	Contrast50_Orientation157.5+Contrast50_Orientation247.5	50	250	5.640673842	0.2769	0.4035	0.2769	1.221370033	1.031320114	1.235004204	5.85e-31	2.37e-35	1	2.48e-18	outside	1	0.3114526	0.001471154	127	132	200	15.69291	17.81061	22.89	19.16685	18.36844	28.26925	200	0	0	0	0	0	0	0	0	NA	NA	NA	NA
SY150420crossori0002-sort_reduceddata_V4_cell54_spiketimes.csv	Contrast50_Orientation90	Contrast50_Orientation180	Contrast50_Orientation90+Contrast50_Orientation180	50	250	18.75094298	0.8591	0.3658	0.3658	1.109223231	1.12491191	1.329553947	1.98e-20	1.27e-20	1	2.68e-10	outside	1	0.8020539	0.9951228	129	139	195	16.75969	13.61151	20.65641	18.59024	15.31175	27.46381	200	0	0	0	0	0	0	0	0	NA	NA	NA	NA
SY150420crossori0002-sort_reduceddata_V4_cell63_spiketimes.csv	Contrast50_Orientation135	Contrast50_Orientation225	Contrast50_Orientation135+Contrast50_Orientation225	50	250	12.65442292	0.1327	0.2171	0.1327	3.285238237	2.38935644	1.81332856	0.98972263	0.00147923	1.14e-07	0.008798026	mixture	0.98972263	0.3767408	0.1072204	140	125	186	11.93571	14.504	14.6129	39.21166	34.65523	26.49799	200	0	0	0	0	0	0	0	0	NA	NA	NA	NA
SY150420crossori0002-sort_reduceddata_V4_cell63_spiketimes.csv	Contrast50_Orientation90	Contrast50_Orientation180	Contrast50_Orientation90+Contrast50_Orientation180	50	250	26.09552944	0.9936	0.5639	0.5639	3.182385952	2.488853728	1.924334988	0.993666667	0.000327735	2.28e-06	0.006003315	mixture	0.993666667	0.2941462	0.03850508	129	139	195	10.70543	14.03597	14.95385	34.0688	34.93348	28.77621	200	0	0	0	0	0	0	0	0	NA	NA	NA	NA
SY150420crossori0002-sort_reduceddata_V4_cell64_spiketimes.csv	Contrast50_Orientation112.5	Contrast50_Orientation202.5	Contrast50_Orientation112.5+Contrast50_Orientation202.5	50	250	41.89959981	0.9908	0.5923	0.5923	2.634942903	2.390977972	2.484600825	1	1.13e-14	6.51e-21	2.7e-15	mixture	1	0.4706088	0.2462088	136	131	190	8.036765	11.70229	10.78421	21.17642	27.97992	26.79446	200	0	0	0	0	0	0	0	0	NA	NA	NA	NA
SY150420crossori0002-sort_reduceddata_V4_cell64_spiketimes.csv	Contrast50_Orientation90	Contrast50_Orientation180	Contrast50_Orientation90+Contrast50_Orientation180	50	250	5.194442601	0.9872	0.9429	0.9429	1.729363208	1.763922119	1.82797058	0.004247566	0.032578255	0.519356871	0.443817308	outside	0.519356871	0.3259453	0.05560307	129	139	195	9.03876	7.582734	6.94359	15.6313	13.37535	12.69268	200	0	0	0	0	0	0	0	0	NA	NA	NA	NA
SY150420crossori0002-sort_reduceddata_V4_cell69_spiketimes.csv	Contrast50_Orientation112.5	Contrast50_Orientation202.5	Contrast50_Orientation112.5+Contrast50_Orientation202.5	50	250	19.00337005	0.2735	0.5963	0.2735	3.271141702	2.630914369	1.807904424	1.66e-05	1.54e-05	0.985864768	0.014103265	outside	0.985864768	0.7453699	0.9978143	136	131	190	12.46324	9.709924	14.66842	40.76901	25.54598	26.5191	200	0	0	0	0	0	0	0	0	NA	NA	NA	NA
SY150420crossori0002-sort_reduceddata_V4_cell69_spiketimes.csv	Contrast50_Orientation135	Contrast50_Orientation225	Contrast50_Orientation135+Contrast50_Orientation225	50	250	25.90115722	0.9089	0.4468	0.4468	2.291091207	1.963067464	1.477742597	0.000146734	0.014649883	0.18632021	0.798883173	single	0.798883173	0.2125284	0.01389875	140	125	186	11.83571	15.32	17.20968	27.1167	30.07419	25.43147	200	0	0	0	0	0	0	0	0	NA	NA	NA	NA
SY150420crossori0002-sort_reduceddata_V4_cell69_spiketimes.csv	Contrast50_Orientation157.5	Contrast50_Orientation247.5	Contrast50_Orientation157.5+Contrast50_Orientation247.5	50	250	41.92844687	0.221	0.9928	0.221	3.779523376	1.481525557	1.528776852	0.015570779	0.067359437	6.9e-05	0.917000827	single	0.917000827	0.2973993	0.049573	127	132	200	11.52756	15.93939	16.395	43.56868	23.61462	25.0643	200	0	0	0	0	0	0	0	0	NA	NA	NA	NA
SY150420crossori0002-sort_reduceddata_V4_cell69_spiketimes.csv	Contrast50_Orientation90	Contrast50_Orientation180	Contrast50_Orientation90+Contrast50_Orientation180	50	250	87.33793614	0.6598	0.8472	0.6598	2.280685599	2.465129556	1.956163845	0.297652927	0.000888372	0.455354393	0.246104308	outside	0.455354393	0.8446851	0.9906722	129	139	195	12.23256	7.122302	13.99487	27.89862	17.5574	27.37626	200	0	0	0	0	0	0	0	0	NA	NA	NA	NA
SY150420crossori0002-sort_reduceddata_V4_cell7_spiketimes.csv	Contrast50_Orientation112.5	Contrast50_Orientation202.5	Contrast50_Orientation112.5+Contrast50_Orientation202.5	50	250	290.5898903	0.8921	0.9881	0.8921	1.399580223	1.614546627	0.860636468	7.5e-05	0.064206578	0.003619155	0.932099267	single	0.932099267	0.9286722	0.9724871	136	131	190	23.09559	10.9313	23.39474	32.32413	17.64909	20.13436	200	0	0	0	0	0	0	0	0	NA	NA	NA	NA
SY150420crossori0002-sort_reduceddata_V4_cell7_spiketimes.csv	Contrast50_Orientation135	Contrast50_Orientation225	Contrast50_Orientation135+Contrast50_Orientation225	50	250	87.86658157	0.8427	0.881	0.8427	1.425386877	1.174117348	0.974546052	5.32e-08	0.035898905	0.008454887	0.955646155	single	0.955646155	0.8407599	0.9737146	140	125	186	22.46429	15.24	23.8871	32.0203	17.89355	23.27908	200	0	0	0	0	0	0	0	0	NA	NA	NA	NA
SY150420crossori0002-sort_reduceddata_V4_cell7_spiketimes.csv	Contrast50_Orientation157.5	Contrast50_Orientation247.5	Contrast50_Orientation157.5+Contrast50_Orientation247.5	50	250	22.77322586	0.754	0.9897	0.754	1.340095892	1.374156929	0.987954249	7.82e-19	1.85e-14	0.999999981	1.9e-08	outside	0.999999981	0.172872	0.01672417	127	132	200	16.44882	20.29545	24.175	22.04299	27.88914	23.88379	200	0	0	0	0	0	0	0	0	NA	NA	NA	NA
SY150420crossori0002-sort_reduceddata_V4_cell7_spiketimes.csv	Contrast50_Orientation90	Contrast50_Orientation180	Contrast50_Orientation90+Contrast50_Orientation180	50	250	210.9480409	0.6162	0.9914	0.6162	1.343247155	1.486761626	0.881173962	1.02e-06	0.017370007	0.198714912	0.783914065	single	0.783914065	0.9422583	0.9892526	129	139	195	19.75194	10.05755	21.29744	26.53173	14.95319	18.76675	200	0	0	0	0	0	0	0	0	NA	NA	NA	NA
SY150420crossori0002-sort_reduceddata_V4_cell71_spiketimes.csv	Contrast50_Orientation135	Contrast50_Orientation225	Contrast50_Orientation135+Contrast50_Orientation225	50	250	3.639511223	0.7613	0.619	0.619	1.307731193	1.442603535	1.203957098	9.1e-98	2.6e-174	1	3.82e-78	outside	1	0.1349401	0.003812542	140	125	186	8.335714	9.696	18.05914	10.90087	13.98748	21.74243	200	0	0	0	0	0	0	0	0	NA	NA	NA	NA
SY150420crossori0002-sort_reduceddata_V4_cell72_spiketimes.csv	Contrast50_Orientation157.5	Contrast50_Orientation247.5	Contrast50_Orientation157.5+Contrast50_Orientation247.5	50	250	3.106967934	0.7957	0.9925	0.7957	1.111721612	1.450381679	1.336049998	3.63e-07	7.34e-05	0.946109108	0.053817134	outside	0.946109108	0.7063442	0.9898243	127	132	200	0.2047244	0.06060606	0.595	0.2275966	0.08790192	0.7949497	200	0	0	0	0	0	0	0	0	NA	NA	NA	NA
SY150420crossori0002-sort_reduceddata_V4_cell73_spiketimes.csv	Contrast50_Orientation157.5	Contrast50_Orientation247.5	Contrast50_Orientation157.5+Contrast50_Orientation247.5	50	250	3.497921491	0.22	0.27	0.22	1.366995831	0.945164227	1.215474823	1.32e-46	1.77e-62	1	6.91e-31	outside	1	0.1969074	0.004527912	127	132	200	8.543307	9.909091	14.895	11.67867	9.365718	18.1045	200	0	0	0	0	0	0	0	0	NA	NA	NA	NA
SY150420crossori0002-sort_reduceddata_V4_cell74_spiketimes.csv	Contrast50_Orientation135	Contrast50_Orientation225	Contrast50_Orientation135+Contrast50_Orientation225	50	250	3.158452027	0.7722	0.6653	0.6653	1.170768648	1.029054165	1.072829311	7.47e-99	2.22e-160	1	1.22e-71	outside	1	0.192112	0.004070937	140	125	186	8.142857	9.424	17.2957	9.533402	9.697806	18.55533	200	0	0	0	0	0	0	0	0	NA	NA	NA	NA
SY150420crossori0002-sort_reduceddata_V4_cell76_spiketimes.csv	Contrast50_Orientation157.5	Contrast50_Orientation247.5	Contrast50_Orientation157.5+Contrast50_Orientation247.5	50	250	8.092036389	0.9799	0.5664	0.5664	1.326881087	1.200156952	1.109278948	4.06e-06	0.047691776	0.001086743	0.951217421	single	0.951217421	0.2877488	0.04001372	127	132	200	10.18898	12.15909	13.255	13.51956	14.59282	14.70349	200	0	0	0	0	0	0	0	0	NA	NA	NA	NA
SY150420crossori0002-sort_reduceddata_V4_cell77_spiketimes.csv	Contrast50_Orientation112.5	Contrast50_Orientation202.5	Contrast50_Orientation112.5+Contrast50_Orientation202.5	50	250	6.893783297	0.5934	0.1671	0.1671	3.794551576	2.556745095	1.9770568	5.12e-168	0	1	1.51e-153	outside	1	0.07572261	0.001593762	136	131	190	7.117647	8.709924	20.34737	27.00828	22.26905	40.2279	200	0	0	0	0	0	0	0	0	NA	NA	NA	NA
SY150420crossori0002-sort_reduceddata_V4_cell77_spiketimes.csv	Contrast50_Orientation157.5	Contrast50_Orientation247.5	Contrast50_Orientation157.5+Contrast50_Orientation247.5	50	250	40.72343425	0.9724	1	0.9724	2.147604582	2.109879088	1.813981477	1.7e-131	1.15171592307357e-315	1	3.01e-129	outside	1	0.984161	0.9995707	127	132	200	9.503937	6.227273	20.355	20.4107	13.13879	36.92359	200	0	0	0	0	0	0	0	0	NA	NA	NA	NA
SY150420crossori0002-sort_reduceddata_V4_cell77_spiketimes.csv	Contrast50_Orientation90	Contrast50_Orientation180	Contrast50_Orientation90+Contrast50_Orientation180	50	250	26.77903149	0.9685	0.9293	0.9293	2.031106275	2.042306506	1.914274366	9.53e-181	0	1	2.76e-180	outside	1	0.0206288	0.000195344	129	139	195	5.899225	8.453237	20.7641	11.98195	17.2641	39.74819	200	0	0	0	0	0	0	0	0	NA	NA	NA	NA
SY150420crossori0002-sort_reduceddata_V4_cell78_spiketimes.csv	Contrast50_Orientation112.5	Contrast50_Orientation202.5	Contrast50_Orientation112.5+Contrast50_Orientation202.5	50	250	11.87004217	0.8768	0.7267	0.7267	2.520571313	1.333441296	1.035592343	2.3e-21	3.58e-19	1	9.13e-11	outside	1	0.2250422	0.009459694	136	131	190	9.419118	11.60305	14.95789	23.74156	15.47199	15.49028	200	0	0	0	0	0	0	0	0	NA	NA	NA	NA
SY150420crossori0002-sort_reduceddata_V4_cell78_spiketimes.csv	Contrast50_Orientation90	Contrast50_Orientation180	Contrast50_Orientation90+Contrast50_Orientation180	50	250	24.27971161	0.499	0.9239	0.499	1.084301206	1.197518434	0.973494707	3.49e-30	1.84e-32	1	2.21e-18	outside	1	0.1412547	0.01213964	129	139	195	7.550388	10.2518	14.11795	8.186894	12.27672	13.74375	200	0	0	0	0	0	0	0	0	NA	NA	NA	NA
SY150420crossori0002-sort_reduceddata_V4_cell79_spiketimes.csv	Contrast50_Orientation157.5	Contrast50_Orientation247.5	Contrast50_Orientation157.5+Contrast50_Orientation247.5	50	250	24.83475424	0.9693	0.9841	0.9693	4.180899564	3.889640131	2.409698877	2.51e-29	3.69e-59	1	1.45e-29	outside	1	0.8150355	0.9971878	127	132	200	8.992126	6.363636	13.715	37.59518	24.75226	33.04902	200	0	0	0	0	0	0	0	0	NA	NA	NA	NA
SY150420crossori0002-sort_reduceddata_V4_cell80_spiketimes.csv	Contrast50_Orientation135	Contrast50_Orientation225	Contrast50_Orientation135+Contrast50_Orientation225	50	250	12.25382304	0.9529	0.9033	0.9033	1.655349537	1.760451257	2.404186776	0.927743224	0.003221911	4.1e-05	0.068993879	mixture	0.927743224	0.340321	0.03415739	140	125	186	6.792857	8.704	9.634409	11.24455	15.32297	23.16292	200	0	0	0	0	0	0	0	0	NA	NA	NA	NA
SY150420crossori0002-sort_reduceddata_V4_cell80_spiketimes.csv	Contrast50_Orientation90	Contrast50_Orientation180	Contrast50_Orientation90+Contrast50_Orientation180	50	250	11.72147221	0.9693	0.994	0.9693	1.371415915	1.833809275	1.496553033	0.008817078	0.070512914	9.01e-05	0.920579925	single	0.920579925	0.3255364	0.05137685	129	139	195	6.015504	7.776978	8.358974	8.249758	14.2615	12.50965	200	0	0	0	0	0	0	0	0	NA	NA	NA	NA
SY150420crossori0002-sort_reduceddata_V4_cell82_spiketimes.csv	Contrast50_Orientation135	Contrast50_Orientation225	Contrast50_Orientation135+Contrast50_Orientation225	50	250	6.076234553	0.8327	0.2435	0.2435	4.114951176	3.694168734	1.610163313	0	0	1	0	outside	1	0.9967652	0.9996462	140	125	186	6.557143	5.2	24.23656	26.98232	19.20968	39.02482	200	0	0	0	0	0	0	0	0	NA	NA	NA	NA
SY150420crossori0002-sort_reduceddata_V4_cell82_spiketimes.csv	Contrast50_Orientation157.5	Contrast50_Orientation247.5	Contrast50_Orientation157.5+Contrast50_Orientation247.5	50	250	12.92150673	0.2839	0.2128	0.2128	4.220658713	3.968153134	1.382959114	8.59e-225	0	1	1.04e-223	outside	1	0.9900421	0.9998359	127	132	200	7.354331	5.507576	21.21	31.04012	21.8549	29.33256	200	0	0	0	0	0	0	0	0	NA	NA	NA	NA
SY150420crossori0002-sort_reduceddata_V4_cell83_spiketimes.csv	Contrast50_Orientation112.5	Contrast50_Orientation202.5	Contrast50_Orientation112.5+Contrast50_Orientation202.5	50	250	7.574888957	0.5897	0.9714	0.5897	2.971383715	1.458112635	1.220240817	2.92e-28	1.3e-23	1	4.96e-15	outside	1	0.2616866	0.001605802	136	131	190	7.632353	9.290076	12.78947	22.67865	13.54598	15.60624	200	0	0	0	0	0	0	0	0	NA	NA	NA	NA
SY150420crossori0002-sort_reduceddata_V4_cell83_spiketimes.csv	Contrast50_Orientation157.5	Contrast50_Orientation247.5	Contrast50_Orientation157.5+Contrast50_Orientation247.5	50	250	22.47683598	0.7649	0.9275	0.7649	1.476783306	1.240967951	1.090850955	3.17e-08	0.009521094	0.081771474	0.9087074	single	0.9087074	0.262921	0.01359586	127	132	200	8.433071	11.22727	12.73	12.45382	13.93269	13.88653	200	0	0	0	0	0	0	0	0	NA	NA	NA	NA
SY150420crossori0002-sort_reduceddata_V4_cell87_spiketimes.csv	Contrast50_Orientation135	Contrast50_Orientation225	Contrast50_Orientation135+Contrast50_Orientation225	50	250	6.424098646	0.9607	0.5133	0.5133	1.330381848	1.021505376	1.127027027	0.003939995	0.213584446	0.115412594	0.667062965	single	0.667062965	0.435793	0.1357573	140	125	186	0.3714286	0.12	0.1290323	0.4941418	0.1225806	0.1454228	200	0	0	0	0	0	0	0	0	NA	NA	NA	NA
SY150420crossori0002-sort_reduceddata_V4_cell87_spiketimes.csv	Contrast50_Orientation90	Contrast50_Orientation180	Contrast50_Orientation90+Contrast50_Orientation180	50	250	3.436692789	0.9494	0.3248	0.3248	1.347355769	0.949275362	0.948453608	0.004479233	0.19343068	0.174094195	0.627995892	single	0.627995892	0.4323432	0.1376272	129	139	195	0.2015504	0.05755396	0.05641026	0.2715601	0.05463455	0.05350251	200	0	0	0	0	0	0	0	0	NA	NA	NA	NA
SY150420crossori0002-sort_reduceddata_V4_cell89_spiketimes.csv	Contrast50_Orientation90	Contrast50_Orientation180	Contrast50_Orientation90+Contrast50_Orientation180	50	250	23.2137334	0.6693	0.9863	0.6693	1.151001564	1.558594619	1.902454331	1.12e-273	0	1	1.38e-272	outside	1	0.001672821	0.000224971	129	139	195	8.054264	10.78417	28.22051	9.27047	16.80815	53.68824	200	0	0	0	0	0	0	0	0	NA	NA	NA	NA
SY150420crossori0002-sort_reduceddata_V4_cell91_spiketimes.csv	Contrast50_Orientation112.5	Contrast50_Orientation202.5	Contrast50_Orientation112.5+Contrast50_Orientation202.5	50	250	12.54111933	0.7526	0.9343	0.7526	2.095615826	1.411904557	1.553654195	1.81e-31	9.14e-38	1	8.36e-20	outside	1	0.1481087	0.000806394	136	131	190	11.20588	13.63359	18.33684	23.48322	19.24932	28.48911	200	0	0	0	0	0	0	0	0	NA	NA	NA	NA
SY150420crossori0002-sort_reduceddata_V4_cell91_spiketimes.csv	Contrast50_Orientation90	Contrast50_Orientation180	Contrast50_Orientation90+Contrast50_Orientation180	50	250	3.811688288	0.9827	0.9755	0.9755	1.16663328	1.489528357	1.612713032	1.07e-47	7.46e-68	1	3.36e-34	outside	1	0.1993768	0.00285188	129	139	195	10.88372	12.44604	18.18462	12.69731	18.53873	29.32657	200	0	0	0	0	0	0	0	0	NA	NA	NA	NA
SY150420crossori0002-sort_reduceddata_V4_cell92_spiketimes.csv	Contrast50_Orientation157.5	Contrast50_Orientation247.5	Contrast50_Orientation157.5+Contrast50_Orientation247.5	50	250	17.26019891	0.8623	0.7384	0.7384	1.457139485	1.173230869	1.313657106	4.23e-05	0.041700549	0.001612749	0.956644367	single	0.956644367	0.3161656	0.03000723	127	132	200	14.82677	18.05303	19.365	21.60467	21.18037	25.43897	200	0	0	0	0	0	0	0	0	NA	NA	NA	NA
SY150420crossori0002-sort_reduceddata_V4_cell93_spiketimes.csv	Contrast50_Orientation90	Contrast50_Orientation180	Contrast50_Orientation90+Contrast50_Orientation180	50	250	4.056044019	0.743	0.4036	0.4036	1.327793561	1.091714127	1.349612732	5.32e-33	2.54e-35	1	9.15e-20	outside	1	0.2625617	1.22e-05	129	139	195	7.674419	9.007194	12.82564	10.19004	9.833281	17.30965	200	0	0	0	0	0	0	0	0	NA	NA	NA	NA
SY150420crossori0002-sort_reduceddata_V4_cell94_spiketimes.csv	Contrast50_Orientation135	Contrast50_Orientation225	Contrast50_Orientation135+Contrast50_Orientation225	50	250	27.85283368	0.2625	0.5543	0.2625	0.956977756	1.440098051	1.292000241	5.76e-54	4.45e-88	1	8.96e-44	outside	1	0.07933258	0.003639993	140	125	186	9.328571	12.528	19.31183	8.927235	18.04155	24.95089	200	0	0	0	0	0	0	0	0	NA	NA	NA	NA
SY150420crossori0002-sort_reduceddata_V4_cell94_spiketimes.csv	Contrast50_Orientation90	Contrast50_Orientation180	Contrast50_Orientation90+Contrast50_Orientation180	50	250	25.39605341	0.7822	0.7939	0.7822	1.176755097	1.03921841	1.378245165	7.21e-61	1.26e-116	1	1.89e-55	outside	1	0.1139022	0.000775755	129	139	195	8.364341	11.25899	18.26667	9.842781	11.70055	25.17595	200	0	0	0	0	0	0	0	0	NA	NA	NA	NA
SY150420crossori0002-sort_reduceddata_V4_cell97_spiketimes.csv	Contrast50_Orientation112.5	Contrast50_Orientation202.5	Contrast50_Orientation112.5+Contrast50_Orientation202.5	50	250	23.41552852	0.9188	0.989	0.9188	4.695056833	1.803486027	1.918994802	0.999844658	3.19e-05	8.86e-10	0.000123468	mixture	0.999844658	0.3892486	0.1252253	136	131	190	9.272059	12.22901	12.02105	43.53284	22.05484	23.06834	200	0	0	0	0	0	0	0	0	NA	NA	NA	NA
SY150420crossori0002-sort_reduceddata_V4_cell97_spiketimes.csv	Contrast50_Orientation135	Contrast50_Orientation225	Contrast50_Orientation135+Contrast50_Orientation225	50	250	364.9127949	0.3584	0.289	0.289	4.253416202	2.084550972	1.77978015	3.39e-05	0.999966079	1.55e-55	2.01e-33	intermediate	0.999966079	0.5964455	0.6325911	140	125	186	9.657143	22.96	14.55376	41.07585	47.86129	25.9025	200	0	0	0	0	0	0	0	0	NA	NA	NA	NA
SY150420crossori0002-sort_reduceddata_V4_cell97_spiketimes.csv	Contrast50_Orientation157.5	Contrast50_Orientation247.5	Contrast50_Orientation157.5+Contrast50_Orientation247.5	50	250	697.7795113	0.1168	0.652	0.1168	2.83177584	1.667070626	1.483145737	9.44e-53	1	9.72e-140	2.57e-73	intermediate	1	0.3457533	0.5066944	127	132	200	8.385827	27.77273	17.945	23.74678	46.2991	26.61505	200	0	0	0	0	0	0	0	0	NA	NA	NA	NA
SY150421crossori0001-sort_reduceddata_V4_cell1_spiketimes.csv	Contrast50_Orientation270	Contrast50_Orientation360	Contrast50_Orientation270+Contrast50_Orientation360	50	250	24.81621367	0.5244	0.9986	0.5244	2.353234959	1.902452386	1.257739629	0	0	1	0	outside	1	0.002653684	0.000409853	158	144	220	5.335443	7.534722	24.57727	12.55555	14.33445	30.91181	200	0	0	0	0	0	0	0	0	NA	NA	NA	NA
SY150421crossori0001-sort_reduceddata_V4_cell1_spiketimes.csv	Contrast50_Orientation292.5	Contrast50_Orientation382.5	Contrast50_Orientation292.5+Contrast50_Orientation382.5	50	250	23.34695523	0.9982	1	0.9982	2.089129223	1.935162843	1.430594103	0	0	1	0	outside	1	0.002230495	0.00069434	162	148	230	4.746914	6.743243	24.14783	9.916916	13.04927	34.54574	200	0	0	0	0	0	0	0	0	NA	NA	NA	NA
SY150421crossori0001-sort_reduceddata_V4_cell101_spiketimes.csv	Contrast50_Orientation270	Contrast50_Orientation360	Contrast50_Orientation270+Contrast50_Orientation360	50	250	22.28448075	0.996	0.9886	0.9886	1.849564746	1.671738952	1.396600772	7.73e-06	0.044369341	0.010363904	0.945259028	single	0.945259028	0.6726886	0.9738727	158	144	220	13.53165	10.65278	14.85455	25.02765	17.80866	20.74587	200	0	0	0	0	0	0	0	0	NA	NA	NA	NA
SY150421crossori0001-sort_reduceddata_V4_cell101_spiketimes.csv	Contrast50_Orientation292.5	Contrast50_Orientation382.5	Contrast50_Orientation292.5+Contrast50_Orientation382.5	50	250	38.08122248	0.7696	0.9792	0.7696	1.990220215	1.775813159	1.592172158	0.000524261	0.001685786	0.870321396	0.127468556	outside	0.870321396	0.768878	0.9799773	162	148	230	13.58025	10.01351	15.46087	27.02768	17.78213	24.61637	200	0	0	0	0	0	0	0	0	NA	NA	NA	NA
SY150421crossori0001-sort_reduceddata_V4_cell102_spiketimes.csv	Contrast50_Orientation292.5	Contrast50_Orientation382.5	Contrast50_Orientation292.5+Contrast50_Orientation382.5	50	250	399.5273352	0.6478	0.3654	0.3654	1.969116551	3.073046107	1.718038326	1.12e-65	5.56e-126	1	2.25e-65	outside	1	0.9905158	0.9990506	162	148	230	26.23457	12.16216	36.33478	51.65892	37.37489	62.42455	200	0	0	0	0	0	0	0	0	NA	NA	NA	NA
SY150421crossori0001-sort_reduceddata_V4_cell14_spiketimes.csv	Contrast50_Orientation270	Contrast50_Orientation360	Contrast50_Orientation270+Contrast50_Orientation360	50	250	44.20783196	0.104	0.8775	0.104	3.076719046	2.027642687	1.827627923	0.999999994	6.19e-09	5.17e-18	4.64e-14	mixture	0.999999994	0.5290432	0.5091593	158	144	220	13.25316	17.69444	15.44091	40.77626	35.87801	28.22024	200	0	0	0	0	0	0	0	0	NA	NA	NA	NA
SY150421crossori0001-sort_reduceddata_V4_cell17_spiketimes.csv	Contrast50_Orientation292.5	Contrast50_Orientation382.5	Contrast50_Orientation292.5+Contrast50_Orientation382.5	50	250	58.99489495	0.397	0.5849	0.397	2.397086656	2.438315963	1.61481779	0.99150233	0.001767354	8.43e-08	0.006730232	mixture	0.99150233	0.686909	0.8943762	162	148	230	17.96914	12.9527	17.58261	43.07358	31.58278	28.39271	200	0	0	0	0	0	0	0	0	NA	NA	NA	NA
SY150421crossori0001-sort_reduceddata_V4_cell17_spiketimes.csv	Contrast50_Orientation337.5	Contrast50_Orientation427.5	Contrast50_Orientation337.5+Contrast50_Orientation427.5	50	250	43.49980387	0.2567	0.9783	0.2567	2.074343675	1.863255242	1.597982827	0.39430636	0.037260698	6.11e-05	0.568371819	single	0.568371819	0.7095678	0.9533594	141	163	214	17.82979	13.42331	18.43458	36.98511	25.01106	29.45814	200	0	0	0	0	0	0	0	0	NA	NA	NA	NA
SY150421crossori0001-sort_reduceddata_V4_cell19_spiketimes.csv	Contrast50_Orientation292.5	Contrast50_Orientation382.5	Contrast50_Orientation292.5+Contrast50_Orientation382.5	50	250	171.8236699	0.8117	0.3543	0.3543	3.248573706	2.280612933	2.479587728	1	4.91e-28	1.85e-56	4.32e-45	mixture	1	0.6089567	0.5965279	162	148	230	9.092593	16.69595	12.16522	29.53796	38.07699	30.16472	200	0	0	0	0	0	0	0	0	NA	NA	NA	NA
SY150421crossori0001-sort_reduceddata_V4_cell19_spiketimes.csv	Contrast50_Orientation337.5	Contrast50_Orientation427.5	Contrast50_Orientation337.5+Contrast50_Orientation427.5	50	250	9.591299174	0.9713	0.8797	0.8797	2.323747539	2.564373898	2.179468294	0.999990266	3.05e-06	2.32e-11	6.69e-06	mixture	0.999990266	0.4600794	0.1933446	141	163	214	9.262411	11.16564	10.90187	21.52351	28.63289	23.76028	200	0	0	0	0	0	0	0	0	NA	NA	NA	NA
SY150421crossori0001-sort_reduceddata_V4_cell2_spiketimes.csv	Contrast50_Orientation337.5	Contrast50_Orientation427.5	Contrast50_Orientation337.5+Contrast50_Orientation427.5	50	250	19.86769339	0.4418	0.9714	0.4418	1.739137466	1.940024579	2.03973364	1.61e-10	1.04e-14	0.999999977	2.32e-08	outside	0.999999977	0.7350251	0.9924885	141	163	214	15.03546	12.1411	18.31776	26.14873	23.55404	37.36335	200	0	0	0	0	0	0	0	0	NA	NA	NA	NA
SY150421crossori0001-sort_reduceddata_V4_cell20_spiketimes.csv	Contrast50_Orientation270	Contrast50_Orientation360	Contrast50_Orientation270+Contrast50_Orientation360	50	250	5.572091097	0.6162	0.814	0.6162	0.990328055	1.251646904	1.076144074	9.45e-11	8.87e-05	0.972779917	0.027131413	outside	0.972779917	0.6713122	0.9843042	158	144	220	10.09494	8.625	11.93636	9.997299	10.79545	12.84525	200	0	0	0	0	0	0	0	0	NA	NA	NA	NA
SY150421crossori0001-sort_reduceddata_V4_cell21_spiketimes.csv	Contrast50_Orientation270	Contrast50_Orientation360	Contrast50_Orientation270+Contrast50_Orientation360	50	250	6.522697129	0.9591	0.1157	0.1157	2.27200111	2.769230769	1.573400928	0.00030932	0.025769522	0.614648717	0.359272442	outside	0.614648717	0.6432685	0.954067	158	144	220	6.974684	8.416667	6.35	15.84649	23.30769	9.991096	200	0	0	0	0	0	0	0	0	NA	NA	NA	NA
SY150421crossori0001-sort_reduceddata_V4_cell21_spiketimes.csv	Contrast50_Orientation315	Contrast50_Orientation405	Contrast50_Orientation315+Contrast50_Orientation405	50	250	8.073764717	0.9777	0.9989	0.9777	2.325162402	2.152863417	1.650158061	1.43e-13	4.01e-10	0.999999087	9.13e-07	outside	0.999999087	0.6867708	0.9852894	150	143	222	7.48	9.104895	5.918919	17.39221	19.6016	9.767152	200	0	0	0	0	0	0	0	0	NA	NA	NA	NA
SY150421crossori0001-sort_reduceddata_V4_cell23_spiketimes.csv	Contrast50_Orientation292.5	Contrast50_Orientation382.5	Contrast50_Orientation292.5+Contrast50_Orientation382.5	50	250	9.458272167	0.971	0.9088	0.9088	1.7803107	1.871613762	1.192567051	1.5e-09	0.000803615	0.780714155	0.218482228	outside	0.780714155	0.3029752	0.04038896	162	148	230	8.141975	9.878378	11.55217	14.49525	18.48851	13.77674	200	0	0	0	0	0	0	0	0	NA	NA	NA	NA
SY150421crossori0001-sort_reduceddata_V4_cell24_spiketimes.csv	Contrast50_Orientation270	Contrast50_Orientation360	Contrast50_Orientation270+Contrast50_Orientation360	50	250	9.700749278	0.9316	0.8436	0.8436	1.484920246	2.539609644	1.841149146	5.92e-27	1.33e-29	1	4.37e-16	outside	1	0.2335055	0.003513475	158	144	220	5.924051	7.444444	10.52273	8.796743	18.90598	19.37391	200	0	0	0	0	0	0	0	0	NA	NA	NA	NA
SY150421crossori0001-sort_reduceddata_V4_cell26_spiketimes.csv	Contrast50_Orientation292.5	Contrast50_Orientation382.5	Contrast50_Orientation292.5+Contrast50_Orientation382.5	50	250	58.17460118	0.5575	0.9707	0.5575	1.004218199	1.429051621	1.402618344	6.35e-07	0.030019519	0.327374755	0.642605091	single	0.642605091	0.2069196	0.02455781	162	148	230	16.17901	11.48649	10.8913	16.24726	16.41478	15.27634	200	0	0	0	0	0	0	0	0	NA	NA	NA	NA
SY150421crossori0001-sort_reduceddata_V4_cell26_spiketimes.csv	Contrast50_Orientation315	Contrast50_Orientation405	Contrast50_Orientation315+Contrast50_Orientation405	50	250	99.56587764	0.889	0.2384	0.2384	1.586880909	2.109469827	1.735010513	0.223299812	0.003948532	0.646479842	0.126271814	outside	0.646479842	0.1509803	0.01308349	150	143	222	22.83333	15.48252	14.33784	36.23378	32.6599	24.8763	200	0	0	0	0	0	0	0	0	NA	NA	NA	NA
SY150421crossori0001-sort_reduceddata_V4_cell26_spiketimes.csv	Contrast50_Orientation337.5	Contrast50_Orientation427.5	Contrast50_Orientation337.5+Contrast50_Orientation427.5	50	250	17.89929092	0.9998	0.5353	0.5353	1.441471215	2.448383994	1.528951487	0.12548582	0.10386212	0.068419205	0.702232854	single	0.702232854	0.6509584	0.9178981	141	163	214	14.25532	17.2454	14.14486	20.54863	42.22336	21.6268	200	0	0	0	0	0	0	0	0	NA	NA	NA	NA
SY150421crossori0001-sort_reduceddata_V4_cell28_spiketimes.csv	Contrast50_Orientation270	Contrast50_Orientation360	Contrast50_Orientation270+Contrast50_Orientation360	50	250	37.20670254	0.3083	0.7809	0.3083	2.087437486	1.947046057	1.641179287	1.24e-25	8.66e-24	1	2.24e-16	outside	1	0.1728746	-0.001072945	158	144	220	25.10127	20.13889	16.12727	52.39732	39.21134	26.46775	200	0	0	0	0	0	0	0	0	NA	NA	NA	NA
SY150421crossori0001-sort_reduceddata_V4_cell3_spiketimes.csv	Contrast50_Orientation270	Contrast50_Orientation360	Contrast50_Orientation270+Contrast50_Orientation360	50	250	30.7448775	0.9273	0.9999	0.9273	2.402746018	2.018027358	1.515823072	1.73e-59	2.32e-107	1	3.52e-53	outside	1	0.9235173	0.9985721	158	144	220	12.32278	9.180556	18.96818	29.60852	18.52661	28.75241	200	0	0	0	0	0	0	0	0	NA	NA	NA	NA
SY150421crossori0001-sort_reduceddata_V4_cell3_spiketimes.csv	Contrast50_Orientation292.5	Contrast50_Orientation382.5	Contrast50_Orientation292.5+Contrast50_Orientation382.5	50	250	9.275930083	0.9277	0.1067	0.1067	2.145532528	2.290891783	2.060774436	5.24e-70	1.05e-125	1	4.55e-60	outside	1	0.8011653	0.9978104	162	148	230	11.80864	9.898649	18.67391	25.33583	22.67673	38.48272	200	0	0	0	0	0	0	0	0	NA	NA	NA	NA
SY150421crossori0001-sort_reduceddata_V4_cell3_spiketimes.csv	Contrast50_Orientation337.5	Contrast50_Orientation427.5	Contrast50_Orientation337.5+Contrast50_Orientation427.5	50	250	11.22690079	0.9869	0.8015	0.8015	2.492683732	2.022381666	1.458242272	1.49e-46	2.17e-67	1	1.74e-32	outside	1	0.7786877	0.995208	141	163	214	12.2695	10.16564	17.67757	30.58399	20.55881	25.77818	200	0	0	0	0	0	0	0	0	NA	NA	NA	NA
SY150421crossori0001-sort_reduceddata_V4_cell30_spiketimes.csv	Contrast50_Orientation270	Contrast50_Orientation360	Contrast50_Orientation270+Contrast50_Orientation360	50	250	40.49765085	0.6446	0.9624	0.6446	1.63073879	1.960712238	1.268773605	5.65e-43	1.39e-64	1	2.26e-33	outside	1	0.8965776	0.9967193	158	144	220	20.4557	15.84028	27.02727	33.3579	31.05823	34.29149	200	0	0	0	0	0	0	0	0	NA	NA	NA	NA
SY150421crossori0001-sort_reduceddata_V4_cell30_spiketimes.csv	Contrast50_Orientation292.5	Contrast50_Orientation382.5	Contrast50_Orientation292.5+Contrast50_Orientation382.5	50	250	24.45606941	0.9858	0.5782	0.5782	1.663800173	1.982938881	1.316505629	1.37e-39	1.28e-44	1	2.25e-25	outside	1	0.8083499	0.9970309	162	148	230	19.21605	15.65541	24.73913	31.97167	31.04371	32.5692	200	0	0	0	0	0	0	0	0	NA	NA	NA	NA
SY150421crossori0001-sort_reduceddata_V4_cell30_spiketimes.csv	Contrast50_Orientation315	Contrast50_Orientation405	Contrast50_Orientation315+Contrast50_Orientation405	50	250	11.25557452	0.4291	0.5634	0.4291	1.637776433	1.98890933	1.40336392	1.27e-29	8.83e-42	1	1.27e-21	outside	1	0.7828519	0.9986791	150	143	222	19.52	16.81119	24.87387	31.9694	33.43593	34.9071	200	0	0	0	0	0	0	0	0	NA	NA	NA	NA
SY150421crossori0001-sort_reduceddata_V4_cell30_spiketimes.csv	Contrast50_Orientation337.5	Contrast50_Orientation427.5	Contrast50_Orientation337.5+Contrast50_Orientation427.5	50	250	6.859946152	0.9419	0.5468	0.5468	1.887182911	2.156186222	1.331951536	2.47e-47	1.29e-59	1	7.99e-31	outside	1	0.2486123	0.01079533	141	163	214	15.93617	18.11043	24.11682	30.07447	39.04946	32.12244	200	0	0	0	0	0	0	0	0	NA	NA	NA	NA
SY150421crossori0001-sort_reduceddata_V4_cell33_spiketimes.csv	Contrast50_Orientation270	Contrast50_Orientation360	Contrast50_Orientation270+Contrast50_Orientation360	50	250	5.795805528	0.7589	0.5258	0.5258	1.176439921	1.087790898	1.033956813	5.31e-87	1.38e-144	1	8.73e-62	outside	1	0.1971375	0.002618846	158	144	220	7.113924	8.472222	14.82727	8.369104	9.216006	15.33076	200	0	0	0	0	0	0	0	0	NA	NA	NA	NA
SY150421crossori0001-sort_reduceddata_V4_cell33_spiketimes.csv	Contrast50_Orientation292.5	Contrast50_Orientation382.5	Contrast50_Orientation292.5+Contrast50_Orientation382.5	50	250	6.349039792	0.5935	0.6214	0.5935	1.258473824	1.133899764	0.990097526	3.84e-100	4.18e-175	1	1.4e-73	outside	1	0.1572647	0.000159412	162	148	230	6.91358	8.277027	15.07391	8.70056	9.385319	14.92464	200	0	0	0	0	0	0	0	0	NA	NA	NA	NA
SY150421crossori0001-sort_reduceddata_V4_cell34_spiketimes.csv	Contrast50_Orientation270	Contrast50_Orientation360	Contrast50_Orientation270+Contrast50_Orientation360	50	250	321.8462917	0.6312	0.9505	0.6312	1.209003563	1.384964839	1.341383517	1.1e-06	0.891356244	1.25e-05	0.108630123	intermediate	0.891356244	0.8593757	0.8850925	158	144	220	25.01899	12.36806	23.53182	30.24804	17.12932	31.56519	200	0	0	0	0	0	0	0	0	NA	NA	NA	NA
SY150421crossori0001-sort_reduceddata_V4_cell34_spiketimes.csv	Contrast50_Orientation292.5	Contrast50_Orientation382.5	Contrast50_Orientation292.5+Contrast50_Orientation382.5	50	250	387.7495288	0.8307	0.5757	0.5757	1.150113869	1.588166412	1.657093679	1.69e-06	0.999998309	9.1e-22	1.76e-12	intermediate	0.999998309	0.8204854	0.7203427	162	148	230	26.54938	12.56081	22.63478	30.53481	19.94866	37.50796	200	0	0	0	0	0	0	0	0	NA	NA	NA	NA
SY150421crossori0001-sort_reduceddata_V4_cell34_spiketimes.csv	Contrast50_Orientation315	Contrast50_Orientation405	Contrast50_Orientation315+Contrast50_Orientation405	50	250	105.6728684	0.1396	0.6529	0.1396	1.283472062	2.085832643	1.760142392	0.999998922	4.42e-07	1.02e-11	6.36e-07	mixture	0.999998922	0.7149655	0.8848047	150	143	222	23.03333	15.45455	22.17568	29.56264	32.2356	39.03235	200	0	0	0	0	0	0	0	0	NA	NA	NA	NA
SY150421crossori0001-sort_reduceddata_V4_cell38_spiketimes.csv	Contrast50_Orientation270	Contrast50_Orientation360	Contrast50_Orientation270+Contrast50_Orientation360	50	250	3.879536114	0.9987	0.9985	0.9985	1.624608568	1.890513603	1.158788518	1.53e-52	3.25e-70	1	4.3e-35	outside	1	0.7775559	0.9940096	158	144	220	7.56962	6.409722	11.92273	12.29767	12.11767	13.81592	200	0	0	0	0	0	0	0	0	NA	NA	NA	NA
SY150421crossori0001-sort_reduceddata_V4_cell4_spiketimes.csv	Contrast50_Orientation270	Contrast50_Orientation360	Contrast50_Orientation270+Contrast50_Orientation360	50	250	16.79166368	0.3999	0.8258	0.3999	0.927522628	1.06437892	1.078578363	8.68e-16	3.2e-11	0.999996805	3.19e-06	outside	0.999996805	0.7611319	0.9951101	158	144	220	7.21519	5.388889	9.236364	6.692252	5.73582	9.962142	200	0	0	0	0	0	0	0	0	NA	NA	NA	NA
SY150421crossori0001-sort_reduceddata_V4_cell40_spiketimes.csv	Contrast50_Orientation270	Contrast50_Orientation360	Contrast50_Orientation270+Contrast50_Orientation360	50	250	93.80736915	0.9765	0.9999	0.9765	1.586137298	1.566433566	1.301110724	0.133174559	0.866825332	1.73e-15	1.09e-07	intermediate	0.866825332	0.5962319	0.5858919	158	144	220	11.28481	6.5	9.290909	17.89926	10.18182	12.0885	200	0	0	0	0	0	0	0	0	NA	NA	NA	NA
SY150421crossori0001-sort_reduceddata_V4_cell40_spiketimes.csv	Contrast50_Orientation292.5	Contrast50_Orientation382.5	Contrast50_Orientation292.5+Contrast50_Orientation382.5	50	250	47.59727175	0.9927	0.8021	0.8021	1.564683322	1.293942265	1.45483021	0.999264074	0.000688184	1.07e-10	4.77e-05	mixture	0.999264074	0.593517	0.7269378	162	148	230	9.117284	5.966216	8.243478	14.26566	7.719939	11.99286	200	0	0	0	0	0	0	0	0	NA	NA	NA	NA
SY150421crossori0001-sort_reduceddata_V4_cell40_spiketimes.csv	Contrast50_Orientation315	Contrast50_Orientation405	Contrast50_Orientation315+Contrast50_Orientation405	50	250	8.441086767	0.9546	0.7763	0.7763	1.878567249	1.732579689	1.409832302	0.155422044	0.148271243	4.87e-06	0.696301843	single	0.696301843	0.635995	0.8739948	150	143	222	8.486667	6.909091	8.522523	15.94277	11.97055	12.01533	200	0	0	0	0	0	0	0	0	NA	NA	NA	NA
SY150421crossori0001-sort_reduceddata_V4_cell42_spiketimes.csv	Contrast50_Orientation270	Contrast50_Orientation360	Contrast50_Orientation270+Contrast50_Orientation360	50	250	39.53141214	0.9872	0.8651	0.8651	1.649050006	1.727834866	1.424115781	7.44e-88	9.33e-158	1	1.76e-78	outside	1	0.9566247	0.998846	158	144	220	17.10759	12.95833	26.55	28.21128	22.38986	37.81027	200	0	0	0	0	0	0	0	0	NA	NA	NA	NA
SY150421crossori0001-sort_reduceddata_V4_cell42_spiketimes.csv	Contrast50_Orientation292.5	Contrast50_Orientation382.5	Contrast50_Orientation292.5+Contrast50_Orientation382.5	50	250	5.701465276	0.9688	0.9346	0.9346	1.36288396	1.650019101	1.331145179	1.18e-97	4.22e-142	1	1.82e-72	outside	1	0.8385977	0.9967881	162	148	230	14.92593	13.11486	23.32609	20.34231	21.63978	31.05041	200	0	0	0	0	0	0	0	0	NA	NA	NA	NA
SY150421crossori0001-sort_reduceddata_V4_cell44_spiketimes.csv	Contrast50_Orientation270	Contrast50_Orientation360	Contrast50_Orientation270+Contrast50_Orientation360	50	250	7.452453425	0.9883	0.3502	0.3502	1.504537512	1.669546631	1.270360526	8.69e-80	3.49e-123	1	4.02e-59	outside	1	0.8384148	0.9943473	158	144	220	11.44304	9.701389	18.27273	17.21648	16.19692	23.21295	200	0	0	0	0	0	0	0	0	NA	NA	NA	NA
SY150421crossori0001-sort_reduceddata_V4_cell45_spiketimes.csv	Contrast50_Orientation270	Contrast50_Orientation360	Contrast50_Orientation270+Contrast50_Orientation360	50	250	117.2050364	0.624	0.4542	0.4542	0.92302375	1.072067644	0.604517776	8.41e-12	0.022000439	0.034473937	0.943525624	single	0.943525624	0.9005457	0.9869403	158	144	220	24.49367	16.40278	26.05455	22.60824	17.58489	15.75044	200	0	0	0	0	0	0	0	0	NA	NA	NA	NA
SY150421crossori0001-sort_reduceddata_V4_cell45_spiketimes.csv	Contrast50_Orientation315	Contrast50_Orientation405	Contrast50_Orientation315+Contrast50_Orientation405	50	250	405.2032492	0.2195	0.2005	0.2005	0.905871934	0.988400562	0.919836764	9.45e-08	0.386143607	0.000646064	0.613210234	single	0.613210234	0.05931972	0.06629529	150	143	222	12.22667	26.83217	25.89189	11.07579	26.52093	23.81631	200	0	0	0	0	0	0	0	0	NA	NA	NA	NA
SY150421crossori0001-sort_reduceddata_V4_cell45_spiketimes.csv	Contrast50_Orientation337.5	Contrast50_Orientation427.5	Contrast50_Orientation337.5+Contrast50_Orientation427.5	50	250	336.7513433	0.4971	0.1536	0.1536	1.045025103	0.756079226	0.753388319	2.89e-08	0.477530744	0.000272934	0.522196294	single	0.522196294	0.05558268	0.076512	141	163	214	13.31915	26.69939	25.68692	13.91884	20.18685	19.35222	200	0	0	0	0	0	0	0	0	NA	NA	NA	NA
SY150421crossori0001-sort_reduceddata_V4_cell46_spiketimes.csv	Contrast50_Orientation270	Contrast50_Orientation360	Contrast50_Orientation270+Contrast50_Orientation360	50	250	67.59021687	0.9928	0.9388	0.9388	1.407727325	1.60508441	1.034700989	7.58e-09	0.064137077	9.37e-05	0.935769187	single	0.935769187	0.7351461	0.959528	158	144	220	25.91139	19.36806	26.33182	36.47618	31.08736	27.24556	200	0	0	0	0	0	0	0	0	NA	NA	NA	NA
SY150421crossori0001-sort_reduceddata_V4_cell46_spiketimes.csv	Contrast50_Orientation292.5	Contrast50_Orientation382.5	Contrast50_Orientation292.5+Contrast50_Orientation382.5	50	250	46.67179661	0.8864	0.995	0.8864	1.365739208	1.552219126	0.891612881	9.32e-10	0.049471782	0.000163309	0.950364908	single	0.950364908	0.7171413	0.9588386	162	148	230	23.62963	18.40541	24.33913	32.27191	28.56922	21.70108	200	0	0	0	0	0	0	0	0	NA	NA	NA	NA
SY150421crossori0001-sort_reduceddata_V4_cell46_spiketimes.csv	Contrast50_Orientation315	Contrast50_Orientation405	Contrast50_Orientation315+Contrast50_Orientation405	50	250	33.03739137	0.9925	0.775	0.775	1.683482726	1.536922732	0.966680754	1.38e-05	0.11629119	2.26e-05	0.883672474	single	0.883672474	0.3260091	0.08018877	150	143	222	19.86667	24.57343	24.64414	33.44519	37.76746	23.82302	200	0	0	0	0	0	0	0	0	NA	NA	NA	NA
SY150421crossori0001-sort_reduceddata_V4_cell47_spiketimes.csv	Contrast50_Orientation315	Contrast50_Orientation405	Contrast50_Orientation315+Contrast50_Orientation405	50	250	50.71580824	0.4374	0.7768	0.4374	0.883258222	1.15022315	0.919826966	2.29e-14	1.56e-07	0.999383153	0.000616691	outside	0.999383153	0.8436191	0.9769027	150	143	222	12.42	8.496503	14.64414	10.97007	9.772875	13.47008	200	0	0	0	0	0	0	0	0	NA	NA	NA	NA
SY150421crossori0001-sort_reduceddata_V4_cell47_spiketimes.csv	Contrast50_Orientation337.5	Contrast50_Orientation427.5	Contrast50_Orientation337.5+Contrast50_Orientation427.5	50	250	50.62837674	0.5395	0.8013	0.5395	1.14235205	1.232400059	1.117226692	6.69e-27	2.19e-27	1	6.03e-16	outside	1	0.9288727	0.9983097	141	163	214	12.03546	8.245399	15.82243	13.74873	10.16163	17.67724	200	0	0	0	0	0	0	0	0	NA	NA	NA	NA
SY150421crossori0001-sort_reduceddata_V4_cell49_spiketimes.csv	Contrast50_Orientation337.5	Contrast50_Orientation427.5	Contrast50_Orientation337.5+Contrast50_Orientation427.5	50	250	23.14080463	0.8393	0.8357	0.8357	1.075370647	1.459222024	1.096040316	1.83e-54	3.31e-84	1	3.37e-39	outside	1	0.9049083	0.9983597	141	163	214	8.815603	6.509202	13.93925	9.480041	9.498372	15.27798	200	0	0	0	0	0	0	0	0	NA	NA	NA	NA
SY150421crossori0001-sort_reduceddata_V4_cell5_spiketimes.csv	Contrast50_Orientation270	Contrast50_Orientation360	Contrast50_Orientation270+Contrast50_Orientation360	50	250	98.57396066	0.8875	0.3706	0.3706	1.120412288	0.917567774	1.010896037	1.31e-09	0.096413136	4.9e-05	0.903537832	single	0.903537832	0.1983503	0.05501434	158	144	220	9.234177	14.92361	14.92273	10.34609	13.69342	15.08533	200	0	0	0	0	0	0	0	0	NA	NA	NA	NA
SY150421crossori0001-sort_reduceddata_V4_cell5_spiketimes.csv	Contrast50_Orientation292.5	Contrast50_Orientation382.5	Contrast50_Orientation292.5+Contrast50_Orientation382.5	50	250	70.23714441	0.9775	0.2779	0.2779	1.291435001	0.840538437	1.000864077	1.55e-10	0.041592821	0.000447187	0.957959992	single	0.957959992	0.182807	0.02702252	162	148	230	9.302469	13.99324	14.72174	12.01353	11.76186	14.73446	200	0	0	0	0	0	0	0	0	NA	NA	NA	NA
SY150421crossori0001-sort_reduceddata_V4_cell5_spiketimes.csv	Contrast50_Orientation337.5	Contrast50_Orientation427.5	Contrast50_Orientation337.5+Contrast50_Orientation427.5	50	250	38.3378397	0.6156	0.755	0.6156	0.982697143	1.057898049	1.055372909	1.23e-08	0.039380211	0.000331177	0.9602886	single	0.9602886	0.7075762	0.9703099	141	163	214	13.29787	9.748466	14.09346	13.06778	10.31288	14.87385	200	0	0	0	0	0	0	0	0	NA	NA	NA	NA
SY150421crossori0001-sort_reduceddata_V4_cell51_spiketimes.csv	Contrast50_Orientation292.5	Contrast50_Orientation382.5	Contrast50_Orientation292.5+Contrast50_Orientation382.5	50	250	46.11917953	0.8084	0.7568	0.7568	1.636588878	1.909813179	1.73212902	9.43e-52	2.73e-84	1	2.71e-46	outside	1	0.9080688	0.9994442	162	148	230	19.14198	14.48649	26.53478	31.32754	27.66648	45.96167	200	0	0	0	0	0	0	0	0	NA	NA	NA	NA
SY150421crossori0001-sort_reduceddata_V4_cell51_spiketimes.csv	Contrast50_Orientation315	Contrast50_Orientation405	Contrast50_Orientation315+Contrast50_Orientation405	50	250	20.33756621	0.8211	0.9285	0.8211	1.180861875	1.693400708	1.615153992	1.12e-55	4.77e-86	1	3.57e-47	outside	1	0.8517508	0.9950059	150	143	222	20.03333	16.58741	27.92793	23.6566	28.08914	45.1079	200	0	0	0	0	0	0	0	0	NA	NA	NA	NA
SY150421crossori0001-sort_reduceddata_V4_cell51_spiketimes.csv	Contrast50_Orientation337.5	Contrast50_Orientation427.5	Contrast50_Orientation337.5+Contrast50_Orientation427.5	50	250	8.282338333	0.4304	0.9812	0.4304	2.218963669	1.759554512	1.504858053	7e-98	6.79e-173	1	7.16e-80	outside	1	0.8769578	0.998934	141	163	214	18.9078	16.54601	29.36916	41.95572	29.11361	44.19642	200	0	0	0	0	0	0	0	0	NA	NA	NA	NA
SY150421crossori0001-sort_reduceddata_V4_cell53_spiketimes.csv	Contrast50_Orientation292.5	Contrast50_Orientation382.5	Contrast50_Orientation292.5+Contrast50_Orientation382.5	50	250	41.98539656	0.115	0.3463	0.115	0.930547713	0.937803693	1.175773708	2.39e-58	2.86e-84	1	2.91e-47	outside	1	0.9293783	0.9993467	162	148	230	14.80247	10.92568	21.44783	13.7744	10.24614	25.21779	200	0	0	0	0	0	0	0	0	NA	NA	NA	NA
SY150421crossori0001-sort_reduceddata_V4_cell54_spiketimes.csv	Contrast50_Orientation270	Contrast50_Orientation360	Contrast50_Orientation270+Contrast50_Orientation360	50	250	4.998090245	0.9523	0.9541	0.9523	3.10487512	3.657058145	1.922822471	3.09e-14	2.14e-14	0.999999974	2.64e-08	outside	0.999999974	0.3217334	0.002372088	158	144	220	5.303797	6.486111	8.709091	16.46763	23.72009	16.74604	200	0	0	0	0	0	0	0	0	NA	NA	NA	NA
SY150421crossori0001-sort_reduceddata_V4_cell55_spiketimes.csv	Contrast50_Orientation292.5	Contrast50_Orientation382.5	Contrast50_Orientation292.5+Contrast50_Orientation382.5	50	250	3.460170068	0.9997	0.8912	0.8912	1.568553976	1.122239665	0.932340717	0.000197973	0.092785115	0.251021774	0.655995138	single	0.655995138	0.4057154	0.08349009	162	148	230	0.7469136	0.4391892	0.3608696	1.171574	0.4928755	0.3364534	200	0	0	0	0	0	0	0	0	NA	NA	NA	NA
SY150421crossori0001-sort_reduceddata_V4_cell55_spiketimes.csv	Contrast50_Orientation315	Contrast50_Orientation405	Contrast50_Orientation315+Contrast50_Orientation405	50	250	3.115846304	0.9834	0.998	0.9834	1.683014972	1.425871016	0.899623988	0.137814868	0.501016269	0.018670056	0.342498807	intermediate	0.501016269	0.4692456	0.3495384	150	143	222	0.8666667	0.5314685	0.6396396	1.458613	0.7578056	0.5754352	200	0	0	0	0	0	0	0	0	NA	NA	NA	NA
SY150421crossori0001-sort_reduceddata_V4_cell62_spiketimes.csv	Contrast50_Orientation270	Contrast50_Orientation360	Contrast50_Orientation270+Contrast50_Orientation360	50	250	13.810418	1	0.6787	0.6787	1.824157619	1.761960994	1.322280907	2.26e-11	0.000120312	0.989260853	0.010618835	outside	0.989260853	0.3048675	0.008414057	158	144	220	6.107595	7.895833	9.631818	11.14122	13.91215	12.73597	200	0	0	0	0	0	0	0	0	NA	NA	NA	NA
SY150421crossori0001-sort_reduceddata_V4_cell62_spiketimes.csv	Contrast50_Orientation337.5	Contrast50_Orientation427.5	Contrast50_Orientation337.5+Contrast50_Orientation427.5	50	250	6.479996514	0.9368	0.9898	0.9368	1.438629084	2.50297246	1.578061956	1.03e-06	0.010135896	0.703859178	0.286003892	outside	0.703859178	0.7024258	0.9849102	141	163	214	9.489362	7.97546	11.16822	13.65167	19.96236	17.62415	200	0	0	0	0	0	0	0	0	NA	NA	NA	NA
SY150421crossori0001-sort_reduceddata_V4_cell65_spiketimes.csv	Contrast50_Orientation315	Contrast50_Orientation405	Contrast50_Orientation315+Contrast50_Orientation405	50	250	175.2881573	0.5754	0.6749	0.5754	3.034495201	4.786264652	1.987344995	0.967680743	6.66e-14	0.032319253	3.72e-09	mixture	0.967680743	0.912684	0.9933976	150	143	222	14.88	7.503497	17.77477	45.15329	35.91372	35.32461	200	0	0	0	0	0	0	0	0	NA	NA	NA	NA
SY150421crossori0001-sort_reduceddata_V4_cell67_spiketimes.csv	Contrast50_Orientation270	Contrast50_Orientation360	Contrast50_Orientation270+Contrast50_Orientation360	50	250	5.568882382	0.5907	0.7678	0.5907	1.05753645	1.482145457	1.270627671	0.126474239	0.304882562	1.5e-05	0.568628238	single	0.568628238	0.4539314	0.2332716	158	144	220	7.620253	9.006944	8.786364	8.058695	13.3496	11.1642	200	0	0	0	0	0	0	0	0	NA	NA	NA	NA
SY150421crossori0001-sort_reduceddata_V4_cell67_spiketimes.csv	Contrast50_Orientation292.5	Contrast50_Orientation382.5	Contrast50_Orientation292.5+Contrast50_Orientation382.5	50	250	4.704764816	0.2559	0.9279	0.2559	1.294002314	0.993341594	1.021062482	0.006897115	0.206143802	7.18e-06	0.786951903	single	0.786951903	0.40172	0.1565529	162	148	230	7.919753	9.236486	9.252174	10.24818	9.174986	9.447048	200	0	0	0	0	0	0	0	0	NA	NA	NA	NA
SY150421crossori0001-sort_reduceddata_V4_cell68_spiketimes.csv	Contrast50_Orientation292.5	Contrast50_Orientation382.5	Contrast50_Orientation292.5+Contrast50_Orientation382.5	50	250	4.520729304	1	1	1	1.892001764	3.138115852	2.292011991	2.98e-17	2.74e-23	1	1.08e-12	outside	1	0.6918508	0.991242	162	148	230	9.648148	8.25	12.64783	18.25431	25.88946	28.98897	200	0	0	0	0	0	0	0	0	NA	NA	NA	NA
SY150421crossori0001-sort_reduceddata_V4_cell7_spiketimes.csv	Contrast50_Orientation270	Contrast50_Orientation360	Contrast50_Orientation270+Contrast50_Orientation360	50	250	16.58459321	0.2783	0.1794	0.1794	0.853769132	1.075925501	0.863666669	9.65e-63	6.32e-91	1	4.4e-44	outside	1	0.8865776	0.9931173	158	144	220	12.12658	9.736111	18.11818	10.3533	10.47533	15.64807	200	0	0	0	0	0	0	0	0	NA	NA	NA	NA
SY150421crossori0001-sort_reduceddata_V4_cell7_spiketimes.csv	Contrast50_Orientation292.5	Contrast50_Orientation382.5	Contrast50_Orientation292.5+Contrast50_Orientation382.5	50	250	21.92197376	0.3232	0.5463	0.3232	0.924830276	1.063074396	0.855480471	5.7e-64	1.66e-87	1	8.73e-46	outside	1	0.873397	0.9986205	162	148	230	11.94444	9.317568	17.9	11.04658	9.905268	15.3131	200	0	0	0	0	0	0	0	0	NA	NA	NA	NA
SY150421crossori0001-sort_reduceddata_V4_cell7_spiketimes.csv	Contrast50_Orientation337.5	Contrast50_Orientation427.5	Contrast50_Orientation337.5+Contrast50_Orientation427.5	50	250	3.894736284	0.5307	0.6092	0.5307	0.995471014	0.847949909	0.723188965	4.99e-59	7.86e-68	1	1.23e-36	outside	1	0.2285805	0.002851861	141	163	214	11.74468	13.25767	18.92991	11.69149	11.24184	13.6899	200	0	0	0	0	0	0	0	0	NA	NA	NA	NA
SY150421crossori0001-sort_reduceddata_V4_cell71_spiketimes.csv	Contrast50_Orientation270	Contrast50_Orientation360	Contrast50_Orientation270+Contrast50_Orientation360	50	250	86.05217905	0.827	0.4901	0.4901	1.058723442	1.339760322	1.12514724	2.82e-09	0.033475089	0.0030811	0.963443808	single	0.963443808	0.8282095	0.9745885	158	144	220	13.57595	8.465278	14.55455	14.37318	11.34144	16.37601	200	0	0	0	0	0	0	0	0	NA	NA	NA	NA
SY150421crossori0001-sort_reduceddata_V4_cell71_spiketimes.csv	Contrast50_Orientation292.5	Contrast50_Orientation382.5	Contrast50_Orientation292.5+Contrast50_Orientation382.5	50	250	85.91909527	0.6801	0.2775	0.2775	1.081053334	1.17569241	1.022154277	7.4e-10	0.020428478	0.032229178	0.947342343	single	0.947342343	0.8146394	0.9852317	162	148	230	13.44444	8.425676	14.70435	14.53416	9.906003	15.03011	200	0	0	0	0	0	0	0	0	NA	NA	NA	NA
SY150421crossori0001-sort_reduceddata_V4_cell71_spiketimes.csv	Contrast50_Orientation315	Contrast50_Orientation405	Contrast50_Orientation315+Contrast50_Orientation405	50	250	8.225574173	0.9317	0.7357	0.7357	1.113791568	0.964385529	1.034159565	7.68e-57	5.62e-74	1	7.93e-37	outside	1	0.7630829	0.9932469	150	143	222	10.65333	8.916084	15.90991	11.86559	8.598542	16.45339	200	0	0	0	0	0	0	0	0	NA	NA	NA	NA
SY150421crossori0001-sort_reduceddata_V4_cell72_spiketimes.csv	Contrast50_Orientation270	Contrast50_Orientation360	Contrast50_Orientation270+Contrast50_Orientation360	50	250	15.94386396	0.5295	0.6593	0.5295	0.96144673	1.004524887	0.573284456	8.62e-11	0.009262768	0.011265015	0.979472217	single	0.979472217	0.7026409	0.976865	158	144	220	1.436709	0.7083333	1.936364	1.381319	0.7115385	1.110087	200	0	0	0	0	0	0	0	0	NA	NA	NA	NA
SY150421crossori0001-sort_reduceddata_V4_cell72_spiketimes.csv	Contrast50_Orientation315	Contrast50_Orientation405	Contrast50_Orientation315+Contrast50_Orientation405	50	250	32.61553099	0.1516	0.4208	0.1516	0.813795131	0.952464789	0.817307692	1.17e-07	0.103175746	7.1e-06	0.896817036	single	0.896817036	0.6974728	0.9217628	150	143	222	1.826667	0.7272727	1.873874	1.486532	0.6927017	1.531532	200	0	0	0	0	0	0	0	0	NA	NA	NA	NA
SY150421crossori0001-sort_reduceddata_V4_cell73_spiketimes.csv	Contrast50_Orientation270	Contrast50_Orientation360	Contrast50_Orientation270+Contrast50_Orientation360	50	250	7.223431958	0.6411	0.9373	0.6411	0.997300689	1.054070613	0.951797543	1.78e-107	1.33e-191	1	5.56e-80	outside	1	0.1161135	0.001433511	158	144	220	6.810127	8.243056	15.49091	6.791744	8.688763	14.74421	200	0	0	0	0	0	0	0	0	NA	NA	NA	NA
SY150421crossori0001-sort_reduceddata_V4_cell75_spiketimes.csv	Contrast50_Orientation292.5	Contrast50_Orientation382.5	Contrast50_Orientation292.5+Contrast50_Orientation382.5	50	250	25.69691843	0.8793	0.9991	0.8793	1.316836029	1.545609598	1.417337487	1.08e-24	3.1e-25	1	8.17e-15	outside	1	0.8066921	0.9913753	162	148	230	12.2284	9.378378	15.74348	16.10279	14.49531	22.31382	200	0	0	0	0	0	0	0	0	NA	NA	NA	NA
SY150421crossori0001-sort_reduceddata_V4_cell75_spiketimes.csv	Contrast50_Orientation315	Contrast50_Orientation405	Contrast50_Orientation315+Contrast50_Orientation405	50	250	28.61680964	0.6948	0.9269	0.6948	1.401112857	1.36986902	1.298412294	3.61e-19	2.82e-16	0.999999999	6.95e-10	outside	0.999999999	0.8055311	0.9941716	150	143	222	12.01333	8.986014	15.04955	16.83204	12.30966	19.54052	200	0	0	0	0	0	0	0	0	NA	NA	NA	NA
SY150421crossori0001-sort_reduceddata_V4_cell76_spiketimes.csv	Contrast50_Orientation270	Contrast50_Orientation360	Contrast50_Orientation270+Contrast50_Orientation360	50	250	28.3894381	0.7827	0.8884	0.7827	2.01215181	2.02508965	1.546084898	2.44e-113	2.98e-256	1	1.57e-105	outside	1	0.01899443	0.00182363	158	144	220	5.493671	7.868056	16.2	11.0541	15.93352	25.04658	200	0	0	0	0	0	0	0	0	NA	NA	NA	NA
SY150421crossori0001-sort_reduceddata_V4_cell76_spiketimes.csv	Contrast50_Orientation292.5	Contrast50_Orientation382.5	Contrast50_Orientation292.5+Contrast50_Orientation382.5	50	250	8.391786819	0.94	0.942	0.94	1.818029209	1.764118665	1.724194062	4.36e-155	0	1	1.5e-134	outside	1	0.08728907	0.001497234	162	148	230	5.481481	6.851351	15.80435	9.965493	12.0866	27.24976	200	0	0	0	0	0	0	0	0	NA	NA	NA	NA
SY150421crossori0001-sort_reduceddata_V4_cell76_spiketimes.csv	Contrast50_Orientation337.5	Contrast50_Orientation427.5	Contrast50_Orientation337.5+Contrast50_Orientation427.5	50	250	36.81528899	0.9484	0.6556	0.6556	3.060770578	3.022465776	1.692375286	5.42e-62	4.75e-120	1	1.69e-54	outside	1	0.9203174	0.9992051	141	163	214	8.099291	5.411043	13.98131	24.79007	16.35469	23.66162	200	0	0	0	0	0	0	0	0	NA	NA	NA	NA
SY150421crossori0001-sort_reduceddata_V4_cell78_spiketimes.csv	Contrast50_Orientation270	Contrast50_Orientation360	Contrast50_Orientation270+Contrast50_Orientation360	50	250	27.77932526	0.9966	0.2626	0.2626	4.551144367	3.582560059	2.238040878	5.61e-80	2.24e-168	1	1.38e-73	outside	1	0.1152762	0.001187092	158	144	220	5.867089	8.326389	15.27273	26.70197	29.82979	34.18099	200	0	0	0	0	0	0	0	0	NA	NA	NA	NA
SY150421crossori0001-sort_reduceddata_V4_cell83_spiketimes.csv	Contrast50_Orientation270	Contrast50_Orientation360	Contrast50_Orientation270+Contrast50_Orientation360	50	250	36.74736893	0.4513	0.1679	0.1679	1.248220001	0.810901769	0.792581398	2.61e-07	0.154183259	1.19e-05	0.845804539	single	0.845804539	0.6827329	0.9037837	158	144	220	15.46835	11.67361	15.32727	19.30791	9.466152	12.14811	200	0	0	0	0	0	0	0	0	NA	NA	NA	NA
SY150421crossori0001-sort_reduceddata_V4_cell85_spiketimes.csv	Contrast50_Orientation270	Contrast50_Orientation360	Contrast50_Orientation270+Contrast50_Orientation360	50	250	6.703539897	0.2456	0.4229	0.2456	1.048640773	0.914708821	1.339550307	2.34e-53	6.56e-72	1	1.78e-36	outside	1	0.2157868	0.001700744	158	144	220	14.52532	16.52778	23.00909	15.23184	15.1181	30.82183	200	0	0	0	0	0	0	0	0	NA	NA	NA	NA
SY150421crossori0001-sort_reduceddata_V4_cell85_spiketimes.csv	Contrast50_Orientation337.5	Contrast50_Orientation427.5	Contrast50_Orientation337.5+Contrast50_Orientation427.5	50	250	11.13435719	0.6025	0.2988	0.2988	1.395476899	0.989788011	0.985831246	1.73e-20	1.6e-12	0.999999918	8.22e-08	outside	0.999999918	0.7365672	0.9935221	141	163	214	16.68794	14.26994	20.0514	23.28764	14.12421	19.7673	200	0	0	0	0	0	0	0	0	NA	NA	NA	NA
SY150421crossori0001-sort_reduceddata_V4_cell86_spiketimes.csv	Contrast50_Orientation315	Contrast50_Orientation405	Contrast50_Orientation315+Contrast50_Orientation405	50	250	6.674322006	0.5058	0.7144	0.5058	0.922339406	1.048289738	0.939942411	0.003901279	0.153628026	2.38e-06	0.84246832	single	0.84246832	0.5844581	0.8612949	150	143	222	0.56	0.2447552	0.5945946	0.5165101	0.2565744	0.5588847	200	0	0	0	0	0	0	0	0	NA	NA	NA	NA
SY150421crossori0001-sort_reduceddata_V4_cell87_spiketimes.csv	Contrast50_Orientation292.5	Contrast50_Orientation382.5	Contrast50_Orientation292.5+Contrast50_Orientation382.5	50	250	6.835628506	0.2027	0.3456	0.2027	0.903237604	0.925611482	0.99433144	1.95e-47	1.5e-58	1	2.25e-29	outside	1	0.7586188	0.9972666	162	148	230	12.89506	11.14189	17.85217	11.6473	10.31306	17.75098	200	0	0	0	0	0	0	0	0	NA	NA	NA	NA
SY150421crossori0001-sort_reduceddata_V4_cell88_spiketimes.csv	Contrast50_Orientation270	Contrast50_Orientation360	Contrast50_Orientation270+Contrast50_Orientation360	50	250	6.916724048	0.7587	0.8061	0.7587	1.187360619	1.26126502	1.619772511	1.97626258336499e-323	0	1	8.70879725858434e-312	outside	1	0.0304676	0.000298154	158	144	220	10.05063	11.75694	30.55909	11.93373	14.82862	49.49878	200	0	0	0	0	0	0	0	0	NA	NA	NA	NA
SY150421crossori0001-sort_reduceddata_V4_cell88_spiketimes.csv	Contrast50_Orientation292.5	Contrast50_Orientation382.5	Contrast50_Orientation292.5+Contrast50_Orientation382.5	50	250	9.580046255	0.9805	0.733	0.733	1.20906908	1.022560817	1.929450623	0	0	1	0	outside	1	0.001939199	7.46e-05	162	148	230	9.117284	10.93243	30.69565	11.02343	11.17908	59.22575	200	0	0	0	0	0	0	0	0	NA	NA	NA	NA
SY150421crossori0001-sort_reduceddata_V4_cell89_spiketimes.csv	Contrast50_Orientation270	Contrast50_Orientation360	Contrast50_Orientation270+Contrast50_Orientation360	50	250	41.19871799	0.9177	0.9822	0.9177	1.516015877	1.726891291	1.132218527	3.06e-08	0.046662969	0.000284575	0.953052425	single	0.953052425	0.7695485	0.9630824	158	144	220	10.0443	6.875	10.70909	15.22732	11.87238	12.12503	200	0	0	0	0	0	0	0	0	NA	NA	NA	NA
SY150421crossori0001-sort_reduceddata_V4_cell91_spiketimes.csv	Contrast50_Orientation270	Contrast50_Orientation360	Contrast50_Orientation270+Contrast50_Orientation360	50	250	15.9723961	0.1519	0.7517	0.1519	0.895590437	1.191365157	0.837098758	1.78e-06	0.076565389	0.000126445	0.923306386	single	0.923306386	0.6962271	0.9513662	158	144	220	15.4557	12.77778	16.18636	13.84197	15.223	13.54958	200	0	0	0	0	0	0	0	0	NA	NA	NA	NA
SY150421crossori0001-sort_reduceddata_V4_cell91_spiketimes.csv	Contrast50_Orientation292.5	Contrast50_Orientation382.5	Contrast50_Orientation292.5+Contrast50_Orientation382.5	50	250	25.92014295	0.6548	0.4916	0.4916	0.980151559	1.010029111	0.912375179	1.42e-08	0.050801682	0.000214791	0.948983513	single	0.948983513	0.6747003	0.9619874	162	148	230	15.14815	11.9527	15.92174	14.84748	12.07258	14.5266	200	0	0	0	0	0	0	0	0	NA	NA	NA	NA
SY150421crossori0001-sort_reduceddata_V4_cell95_spiketimes.csv	Contrast50_Orientation270	Contrast50_Orientation360	Contrast50_Orientation270+Contrast50_Orientation360	50	250	7.767426024	0.1056	0.5745	0.1056	1.467963919	1.397242102	1.815084596	3.66e-72	3.65e-117	1	4.6e-52	outside	1	0.1771119	0.001807099	158	144	220	7.360759	8.895833	14.82273	10.80533	12.42963	26.9045	200	0	0	0	0	0	0	0	0	NA	NA	NA	NA
SY150421crossori0001-sort_reduceddata_V4_cell98_spiketimes.csv	Contrast50_Orientation270	Contrast50_Orientation360	Contrast50_Orientation270+Contrast50_Orientation360	50	250	421.3797038	0.6474	0.4729	0.4729	2.299967787	4.629173643	2.609380772	1	5.75e-16	6.73e-119	2.03e-64	mixture	1	0.4233908	0.424348	158	144	220	20.39873	7.888889	13.20455	46.91643	36.51904	34.45569	200	0	0	0	0	0	0	0	0	NA	NA	NA	NA
SY150421crossori0001-sort_reduceddata_V4_cell98_spiketimes.csv	Contrast50_Orientation292.5	Contrast50_Orientation382.5	Contrast50_Orientation292.5+Contrast50_Orientation382.5	50	250	41.82797391	0.9955	0.9965	0.9955	2.894711451	1.902424258	1.548482578	0.997777677	0.000995966	4.34e-09	0.001226352	mixture	0.997777677	0.3724321	0.1675916	162	148	230	7.62963	10.93243	10.3913	22.08558	20.79812	16.09075	200	0	0	0	0	0	0	0	0	NA	NA	NA	NA
SY150421crossori0001-sort_reduceddata_V4_cell98_spiketimes.csv	Contrast50_Orientation337.5	Contrast50_Orientation427.5	Contrast50_Orientation337.5+Contrast50_Orientation427.5	50	250	871.0028663	0.2691	0.994	0.2691	4.300876424	2.012810348	2.298640417	8.92e-21	1	1.12e-123	2.23e-58	intermediate	1	0.7054854	0.7047762	141	163	214	6.93617	26.07975	12.57009	29.83161	52.4936	28.89412	200	0	0	0	0	0	0	0	0	NA	NA	NA	NA
SY150422crossori0001-sort_reduceddata_V4_cell1_spiketimes.csv	Contrast50_Orientation157.5	Contrast50_Orientation247.5	Contrast50_Orientation157.5+Contrast50_Orientation247.5	50	250	4.610592482	0.9664	0.7815	0.7815	2.136090897	2.263433004	1.44743924	8.74e-242	0	1	4.57e-234	outside	1	0.9654156	0.9999434	127	128	177	8.811024	7.367188	24.42938	18.82115	16.67514	35.36004	200	0	0	0	0	0	0	0	0	NA	NA	NA	NA
SY150422crossori0001-sort_reduceddata_V4_cell1_spiketimes.csv	Contrast50_Orientation90	Contrast50_Orientation180	Contrast50_Orientation90+Contrast50_Orientation180	50	250	11.75462207	0.755	0.992	0.755	1.941481967	1.891264668	0.929457738	2.53e-253	0	1	2.3e-252	outside	1	0.001264074	0.000202922	126	119	188	7.261905	9.285714	26.23404	14.09886	17.56174	24.38343	200	0	0	0	0	0	0	0	0	NA	NA	NA	NA
SY150422crossori0001-sort_reduceddata_V4_cell100_spiketimes.csv	Contrast50_Orientation112.5	Contrast50_Orientation202.5	Contrast50_Orientation112.5+Contrast50_Orientation202.5	50	250	8.070808795	0.8078	0.7276	0.7276	4.052229323	3.067690937	1.860063114	0.453626002	0.036470752	2.68e-05	0.509876482	single	0.509876482	0.3656173	0.06776631	132	127	185	6.234848	7.858268	8.378378	25.26504	24.10674	15.58431	200	0	0	0	0	0	0	0	0	NA	NA	NA	NA
SY150422crossori0001-sort_reduceddata_V4_cell100_spiketimes.csv	Contrast50_Orientation157.5	Contrast50_Orientation247.5	Contrast50_Orientation157.5+Contrast50_Orientation247.5	50	250	285.8950653	1	0.3927	0.3927	5.170788283	1.976318888	1.940784172	0.001347031	2.28e-06	0.997800415	0.00085027	outside	0.997800415	0.03772631	0.004928662	127	128	177	6.519685	16.66406	19.11864	33.71191	32.9335	37.10516	200	0	0	0	0	0	0	0	0	NA	NA	NA	NA
SY150422crossori0001-sort_reduceddata_V4_cell12_spiketimes.csv	Contrast50_Orientation112.5	Contrast50_Orientation202.5	Contrast50_Orientation112.5+Contrast50_Orientation202.5	50	250	10.60800325	0.4539	0.5624	0.4539	2.120383304	3.14450827	1.710369599	8.07e-40	9.43e-54	1	5.25e-29	outside	1	0.2048701	0.008356076	132	127	185	7.121212	9.007874	13.77297	15.0997	28.32533	23.55687	200	0	0	0	0	0	0	0	0	NA	NA	NA	NA
SY150422crossori0001-sort_reduceddata_V4_cell15_spiketimes.csv	Contrast50_Orientation157.5	Contrast50_Orientation247.5	Contrast50_Orientation157.5+Contrast50_Orientation247.5	50	250	4.671891793	0.9151	0.9933	0.9151	1.563407633	1.715472682	1.200036337	5.52e-23	1.08e-21	1	1.8e-12	outside	1	0.7443641	0.9919214	127	128	177	11.84252	10.1875	15.54802	18.51469	17.47638	18.65819	200	0	0	0	0	0	0	0	0	NA	NA	NA	NA
SY150422crossori0001-sort_reduceddata_V4_cell18_spiketimes.csv	Contrast50_Orientation135	Contrast50_Orientation225	Contrast50_Orientation135+Contrast50_Orientation225	50	250	6.149570744	0.9229	0.9576	0.9229	2.419468423	2.134488321	2.076371879	0.036680555	0.032387827	0.120108129	0.810823489	single	0.810823489	0.6636085	0.9835377	125	119	171	7.952	6.445378	9.409357	19.23961	13.75758	19.53732	200	0	0	0	0	0	0	0	0	NA	NA	NA	NA
SY150422crossori0001-sort_reduceddata_V4_cell19_spiketimes.csv	Contrast50_Orientation157.5	Contrast50_Orientation247.5	Contrast50_Orientation157.5+Contrast50_Orientation247.5	50	250	8.50703668	0.9971	0.3708	0.3708	3.102987495	2.999912857	2.153455098	0.999927771	2.92e-05	1.65e-06	4.14e-05	mixture	0.999927771	0.6050075	0.7764813	127	128	177	8.015748	9.882812	8.372881	24.87277	29.64758	18.03062	200	0	0	0	0	0	0	0	0	NA	NA	NA	NA
SY150422crossori0001-sort_reduceddata_V4_cell2_spiketimes.csv	Contrast50_Orientation135	Contrast50_Orientation225	Contrast50_Orientation135+Contrast50_Orientation225	50	250	5.333484369	0.5852	0.105	0.105	2.20417546	1.827992871	1.647576711	2.07e-92	1.73e-155	1	8.34e-77	outside	1	0.1342219	5.56e-05	125	119	171	17.12	19.42017	30.95322	37.73548	35.49993	50.9978	200	0	0	0	0	0	0	0	0	NA	NA	NA	NA
SY150422crossori0001-sort_reduceddata_V4_cell2_spiketimes.csv	Contrast50_Orientation90	Contrast50_Orientation180	Contrast50_Orientation90+Contrast50_Orientation180	50	250	57.22267558	0.6583	0.3574	0.3574	1.819018256	1.867617095	1.812091346	6.32e-42	2.49e-80	1	8.84e-40	outside	1	0.04542771	0.007596883	126	119	188	15.65079	21.7395	30.09574	28.46908	40.60105	54.53624	200	0	0	0	0	0	0	0	0	NA	NA	NA	NA
SY150422crossori0001-sort_reduceddata_V4_cell26_spiketimes.csv	Contrast50_Orientation112.5	Contrast50_Orientation202.5	Contrast50_Orientation112.5+Contrast50_Orientation202.5	50	250	55.62398372	0.6318	0.6763	0.6318	1.658922447	2.258068524	1.370135379	0.543742893	0.276024657	0.005868615	0.174363836	mixture	0.543742893	0.3172967	0.1555694	132	127	185	17.25	12.07087	12.88108	28.61641	27.25684	17.64882	200	0	0	0	0	0	0	0	0	NA	NA	NA	NA
SY150422crossori0001-sort_reduceddata_V4_cell26_spiketimes.csv	Contrast50_Orientation90	Contrast50_Orientation180	Contrast50_Orientation90+Contrast50_Orientation180	50	250	127.1526134	0.1175	0.7237	0.1175	2.773147035	1.367630735	1.28551921	0.00098578	0.990181001	0.000281192	0.008552027	intermediate	0.990181001	0.256755	0.1821076	126	119	188	19.53968	11.42017	12.91489	54.18641	15.61857	16.60234	200	0	0	0	0	0	0	0	0	NA	NA	NA	NA
SY150422crossori0001-sort_reduceddata_V4_cell29_spiketimes.csv	Contrast50_Orientation112.5	Contrast50_Orientation202.5	Contrast50_Orientation112.5+Contrast50_Orientation202.5	50	250	10.98168717	0.1817	0.3548	0.1817	2.561220029	2.443332753	2.02484472	0.991742132	0.000763842	0.00096776	0.006526266	mixture	0.991742132	0.366495	0.08184219	132	127	185	15.47727	12.92913	12.6	39.6407	31.59018	25.51304	200	0	0	0	0	0	0	0	0	NA	NA	NA	NA
SY150422crossori0001-sort_reduceddata_V4_cell3_spiketimes.csv	Contrast50_Orientation157.5	Contrast50_Orientation247.5	Contrast50_Orientation157.5+Contrast50_Orientation247.5	50	250	3.131190561	0.998	0.9991	0.998	1.470905324	1.73327287	1.732981645	5.18e-29	3.07e-37	1	7.44e-19	outside	1	0.7116931	0.9928937	127	128	177	7.11811	5.96875	10.66102	10.47007	10.34547	18.47535	200	0	0	0	0	0	0	0	0	NA	NA	NA	NA
SY150422crossori0001-sort_reduceddata_V4_cell3_spiketimes.csv	Contrast50_Orientation90	Contrast50_Orientation180	Contrast50_Orientation90+Contrast50_Orientation180	50	250	13.89330434	0.8498	0.9641	0.8498	1.835388235	1.905616484	1.598317682	3.73e-27	7.33e-37	1	1.04e-18	outside	1	0.20123	0.004514297	126	119	188	5.396825	7.285714	10.8617	9.90527	13.88378	17.36045	200	0	0	0	0	0	0	0	0	NA	NA	NA	NA
SY150422crossori0001-sort_reduceddata_V4_cell30_spiketimes.csv	Contrast50_Orientation135	Contrast50_Orientation225	Contrast50_Orientation135+Contrast50_Orientation225	50	250	3.090898194	0.432	0.4905	0.432	2.892413514	2.382378989	2.195874246	1.39e-28	2.04e-38	1	4.88e-20	outside	1	0.7649346	0.9957249	125	119	171	10.824	9.327731	15.27485	31.30748	22.22219	33.54166	200	0	0	0	0	0	0	0	0	NA	NA	NA	NA
SY150422crossori0001-sort_reduceddata_V4_cell31_spiketimes.csv	Contrast50_Orientation112.5	Contrast50_Orientation202.5	Contrast50_Orientation112.5+Contrast50_Orientation202.5	50	250	58.91723132	0.9374	0.2476	0.2476	1.582101176	2.516387337	1.919829691	0.940771036	0.003802406	4.1e-06	0.05542246	mixture	0.940771036	0.7351086	0.9537038	132	127	185	19.82576	14.09449	20.21622	31.36635	35.46719	38.81169	200	0	0	0	0	0	0	0	0	NA	NA	NA	NA
SY150422crossori0001-sort_reduceddata_V4_cell31_spiketimes.csv	Contrast50_Orientation90	Contrast50_Orientation180	Contrast50_Orientation90+Contrast50_Orientation180	50	250	87.43739363	0.853	0.2203	0.2203	1.863565074	2.363109182	1.548996059	0.759013548	0.084412263	3.35e-06	0.156570839	mixture	0.759013548	0.7189626	0.885186	126	119	188	19.26984	12.40336	18.52128	35.9106	29.3105	28.68938	200	0	0	0	0	0	0	0	0	NA	NA	NA	NA
SY150422crossori0001-sort_reduceddata_V4_cell34_spiketimes.csv	Contrast50_Orientation112.5	Contrast50_Orientation202.5	Contrast50_Orientation112.5+Contrast50_Orientation202.5	50	250	9.581847149	0.1059	0.6916	0.1059	0.977497873	1.046333482	0.83375668	2.29e-54	7.29e-73	1	4.6e-37	outside	1	0.1328966	0.000845893	132	127	185	9.719697	11.76378	17.81081	9.500983	12.30884	14.84988	200	0	0	0	0	0	0	0	0	NA	NA	NA	NA
SY150422crossori0001-sort_reduceddata_V4_cell34_spiketimes.csv	Contrast50_Orientation157.5	Contrast50_Orientation247.5	Contrast50_Orientation157.5+Contrast50_Orientation247.5	50	250	22.44035874	0.6323	0.2922	0.2922	1.122821954	0.878304058	0.979745239	2.31e-33	1.19e-39	1	1.32e-21	outside	1	0.890269	0.9901576	127	128	177	13.2126	10.15625	18.12429	14.8354	8.920276	17.75719	200	0	0	0	0	0	0	0	0	NA	NA	NA	NA
SY150422crossori0001-sort_reduceddata_V4_cell34_spiketimes.csv	Contrast50_Orientation90	Contrast50_Orientation180	Contrast50_Orientation90+Contrast50_Orientation180	50	250	13.88773547	0.1654	0.2035	0.1654	0.826332784	0.864831393	0.793726814	5.55e-52	1.66e-79	1	1.57e-37	outside	1	0.1408315	0.02438718	126	119	188	9.634921	12.07563	18.34043	7.961651	10.44338	14.55729	200	0	0	0	0	0	0	0	0	NA	NA	NA	NA
SY150422crossori0001-sort_reduceddata_V4_cell35_spiketimes.csv	Contrast50_Orientation112.5	Contrast50_Orientation202.5	Contrast50_Orientation112.5+Contrast50_Orientation202.5	50	250	123.4840547	0.9675	0.9714	0.9675	1.64729307	1.884878329	2.727099049	0.99999993	2.84e-09	1.82e-11	6.66e-08	mixture	0.99999993	0.787489	0.9729412	132	127	185	13.81061	7.385827	14.36216	22.75012	13.92138	39.16704	200	0	0	0	0	0	0	0	0	NA	NA	NA	NA
SY150422crossori0001-sort_reduceddata_V4_cell35_spiketimes.csv	Contrast50_Orientation135	Contrast50_Orientation225	Contrast50_Orientation135+Contrast50_Orientation225	50	250	35.30978507	0.9525	0.9645	0.9525	1.659457478	1.907956244	2.036724577	0.05793889	0.020836533	0.468444289	0.452780288	outside	0.468444289	0.7462729	0.981675	125	119	171	12.672	8.957983	14.5731	21.02865	17.09144	29.68139	200	0	0	0	0	0	0	0	0	NA	NA	NA	NA
SY150422crossori0001-sort_reduceddata_V4_cell35_spiketimes.csv	Contrast50_Orientation90	Contrast50_Orientation180	Contrast50_Orientation90+Contrast50_Orientation180	50	250	51.77413684	0.913	0.6038	0.6038	1.583225806	2.093584278	2.413795241	1	1.41e-12	5.83e-21	3.82e-15	mixture	1	0.5030997	0.6496866	126	119	188	12.54762	8.218487	11.01064	19.86571	17.2061	26.57743	200	0	0	0	0	0	0	0	0	NA	NA	NA	NA
SY150422crossori0001-sort_reduceddata_V4_cell38_spiketimes.csv	Contrast50_Orientation112.5	Contrast50_Orientation202.5	Contrast50_Orientation112.5+Contrast50_Orientation202.5	50	250	4.845266301	0.5406	0.8959	0.5406	1.245403178	1.448093237	1.163786928	1.75e-18	1.83e-17	0.999999993	6.51e-09	outside	0.999999993	0.2763998	0.001894565	132	127	185	6.765152	8.11811	10.82703	8.425341	11.75578	12.60035	200	0	0	0	0	0	0	0	0	NA	NA	NA	NA
SY150422crossori0001-sort_reduceddata_V4_cell38_spiketimes.csv	Contrast50_Orientation157.5	Contrast50_Orientation247.5	Contrast50_Orientation157.5+Contrast50_Orientation247.5	50	250	6.307376236	0.8437	0.7295	0.7295	2.012685663	1.041734237	1.382775792	0.002774446	0.078579211	6.76e-05	0.918578747	single	0.918578747	0.3337315	0.06389946	127	128	177	7.84252	9.445312	10.0565	15.78453	9.839505	13.90588	200	0	0	0	0	0	0	0	0	NA	NA	NA	NA
SY150422crossori0001-sort_reduceddata_V4_cell38_spiketimes.csv	Contrast50_Orientation90	Contrast50_Orientation180	Contrast50_Orientation90+Contrast50_Orientation180	50	250	8.818097657	0.8979	0.8744	0.8744	1.507870968	1.211476573	1.236022181	2.07e-06	0.034906958	0.090618161	0.874472811	single	0.874472811	0.2841382	0.02722212	126	119	188	6.888889	8.630252	10.07979	10.38756	10.45535	12.45884	200	0	0	0	0	0	0	0	0	NA	NA	NA	NA
SY150422crossori0001-sort_reduceddata_V4_cell4_spiketimes.csv	Contrast50_Orientation135	Contrast50_Orientation225	Contrast50_Orientation135+Contrast50_Orientation225	50	250	7.667982131	0.9924	0.2498	0.2498	1.407200296	0.951366802	1.061024826	1.15e-06	0.02827837	0.105343596	0.866376885	single	0.866376885	0.3139367	0.04232189	125	119	171	5.584	7.07563	8.438596	7.857806	6.73152	8.95356	200	0	0	0	0	0	0	0	0	NA	NA	NA	NA
SY150422crossori0001-sort_reduceddata_V4_cell4_spiketimes.csv	Contrast50_Orientation157.5	Contrast50_Orientation247.5	Contrast50_Orientation157.5+Contrast50_Orientation247.5	50	250	3.209249311	0.6368	0.8637	0.6368	1.052855925	1.230056002	1.341226252	9.76e-05	0.042219746	0.001890962	0.955791665	single	0.955791665	0.3648161	0.03894313	127	128	177	6.15748	7.304688	8.299435	6.48294	8.985175	11.13142	200	0	0	0	0	0	0	0	0	NA	NA	NA	NA
SY150422crossori0001-sort_reduceddata_V4_cell40_spiketimes.csv	Contrast50_Orientation112.5	Contrast50_Orientation202.5	Contrast50_Orientation112.5+Contrast50_Orientation202.5	50	250	5.013787352	0.9046	0.8397	0.8397	1.087707725	1.486575383	0.843372585	7.72e-46	6.75e-52	1	5.04e-28	outside	1	0.1938654	0.000233431	132	127	185	5.522727	6.76378	10.8973	6.007113	10.05487	9.190482	200	0	0	0	0	0	0	0	0	NA	NA	NA	NA
SY150422crossori0001-sort_reduceddata_V4_cell41_spiketimes.csv	Contrast50_Orientation112.5	Contrast50_Orientation202.5	Contrast50_Orientation112.5+Contrast50_Orientation202.5	50	250	4.883118139	0.6004	0.9506	0.6004	1.73804964	1.717002188	0.925241523	2.07e-106	6.25e-178	1	2.71e-83	outside	1	0.1334321	0.001056487	132	127	185	15.00758	17.02362	27.95135	26.08391	29.2296	25.86175	200	0	0	0	0	0	0	0	0	NA	NA	NA	NA
SY150422crossori0001-sort_reduceddata_V4_cell41_spiketimes.csv	Contrast50_Orientation135	Contrast50_Orientation225	Contrast50_Orientation135+Contrast50_Orientation225	50	250	4.689772771	0.8689	0.3613	0.3613	1.42310099	1.745826883	1.146191833	5.2e-83	2.62e-117	1	2.79e-62	outside	1	0.1725712	0.000895163	125	119	171	15.672	17.7563	27.65497	22.30284	30.99943	31.6979	200	0	0	0	0	0	0	0	0	NA	NA	NA	NA
SY150422crossori0001-sort_reduceddata_V4_cell41_spiketimes.csv	Contrast50_Orientation90	Contrast50_Orientation180	Contrast50_Orientation90+Contrast50_Orientation180	50	250	45.29847298	0.9789	0.8315	0.8315	1.824387665	1.598525595	1.155836969	5.52e-51	1.25e-108	1	9.04e-50	outside	1	0.02135053	0.004656669	126	119	188	12.61111	17.5042	26.01064	23.00756	27.98091	30.06406	200	0	0	0	0	0	0	0	0	NA	NA	NA	NA
SY150422crossori0001-sort_reduceddata_V4_cell43_spiketimes.csv	Contrast50_Orientation112.5	Contrast50_Orientation202.5	Contrast50_Orientation112.5+Contrast50_Orientation202.5	50	250	30.2749659	0.6078	0.9275	0.6078	1.237889943	1.318586965	1.441662832	1.61e-08	0.001084995	0.801060408	0.197854582	outside	0.801060408	0.2140375	0.0284723	132	127	185	10.23485	13.75591	15.83243	12.66962	18.13836	22.82503	200	0	0	0	0	0	0	0	0	NA	NA	NA	NA
SY150422crossori0001-sort_reduceddata_V4_cell43_spiketimes.csv	Contrast50_Orientation157.5	Contrast50_Orientation247.5	Contrast50_Orientation157.5+Contrast50_Orientation247.5	50	250	20.69235246	0.646	0.9863	0.646	1.291022724	1.457874837	1.113462873	7.12e-13	9.43e-07	0.999455301	0.000543756	outside	0.999455301	0.8560289	0.9939341	127	128	177	14.33858	11.24219	17.0226	18.51144	16.3897	18.95403	200	0	0	0	0	0	0	0	0	NA	NA	NA	NA
SY150422crossori0001-sort_reduceddata_V4_cell43_spiketimes.csv	Contrast50_Orientation90	Contrast50_Orientation180	Contrast50_Orientation90+Contrast50_Orientation180	50	250	45.67917919	0.9581	0.9991	0.9581	1.422032086	1.400720176	1.351448239	1.41e-11	7.55e-09	0.999949077	5.09e-05	outside	0.999949077	0.1775864	0.007265188	126	119	188	8.904762	13.09244	15.81383	12.66286	18.33884	21.37157	200	0	0	0	0	0	0	0	0	NA	NA	NA	NA
SY150422crossori0001-sort_reduceddata_V4_cell44_spiketimes.csv	Contrast50_Orientation135	Contrast50_Orientation225	Contrast50_Orientation135+Contrast50_Orientation225	50	250	221.7327539	0.9605	0.4008	0.4008	1.204741162	0.850967867	0.798361876	5.51e-10	0.803240906	3.23e-05	0.196726817	intermediate	0.803240906	0.09485139	0.1287113	125	119	171	15.344	27.91597	26.33333	18.48555	23.75559	21.02353	200	0	0	0	0	0	0	0	0	NA	NA	NA	NA
SY150422crossori0001-sort_reduceddata_V4_cell44_spiketimes.csv	Contrast50_Orientation157.5	Contrast50_Orientation247.5	Contrast50_Orientation157.5+Contrast50_Orientation247.5	50	250	124.851927	0.3427	0.5282	0.3427	0.923385596	1.271142653	0.676071026	6.53e-10	0.054613094	0.00089111	0.944495795	single	0.944495795	0.1020896	0.02627391	127	128	177	15.44882	24.38281	25.0565	14.26522	30.99403	16.93997	200	0	0	0	0	0	0	0	0	NA	NA	NA	NA
SY150422crossori0001-sort_reduceddata_V4_cell45_spiketimes.csv	Contrast50_Orientation112.5	Contrast50_Orientation202.5	Contrast50_Orientation112.5+Contrast50_Orientation202.5	50	250	17.02868962	0.1353	0.2386	0.1353	1.507482169	1.92052688	1.133582455	6.05e-21	3.16e-23	1	3.78e-12	outside	1	0.2009832	0.01531126	132	127	185	11.07576	13.88189	17.75135	16.69651	26.66054	20.12262	200	0	0	0	0	0	0	0	0	NA	NA	NA	NA
SY150422crossori0001-sort_reduceddata_V4_cell45_spiketimes.csv	Contrast50_Orientation135	Contrast50_Orientation225	Contrast50_Orientation135+Contrast50_Orientation225	50	250	25.40910478	0.3667	0.5874	0.3667	2.0336152	1.600721694	1.31946272	6.54e-06	0.022835292	0.012980655	0.964177515	single	0.964177515	0.2648452	0.01981934	125	119	171	12.36	16.02521	17.61988	25.13548	25.6519	23.24878	200	0	0	0	0	0	0	0	0	NA	NA	NA	NA
SY150422crossori0001-sort_reduceddata_V4_cell45_spiketimes.csv	Contrast50_Orientation90	Contrast50_Orientation180	Contrast50_Orientation90+Contrast50_Orientation180	50	250	39.11497841	0.9963	0.9932	0.9932	1.446530739	1.702017188	0.846359583	8.17e-19	5.38e-17	1	1.46e-10	outside	1	0.1138785	0.004784196	126	119	188	10.19841	14.31933	18.03723	14.75232	24.37174	15.26599	200	0	0	0	0	0	0	0	0	NA	NA	NA	NA
SY150422crossori0001-sort_reduceddata_V4_cell47_spiketimes.csv	Contrast50_Orientation135	Contrast50_Orientation225	Contrast50_Orientation135+Contrast50_Orientation225	50	250	27.53570219	0.7127	0.916	0.7127	1.219935535	1.191864407	1.068925831	9.25e-05	0.113410986	1.93e-05	0.886477164	single	0.886477164	0.6758973	0.9252037	125	119	171	10.088	7.142857	10.22222	12.30671	8.513317	10.9268	200	0	0	0	0	0	0	0	0	NA	NA	NA	NA
SY150422crossori0001-sort_reduceddata_V4_cell47_spiketimes.csv	Contrast50_Orientation157.5	Contrast50_Orientation247.5	Contrast50_Orientation157.5+Contrast50_Orientation247.5	50	250	62.87404326	0.7406	0.7	0.7	1.069947961	1.21929437	0.888755643	0.000869961	0.99614523	5.92e-09	0.002984803	intermediate	0.99614523	0.6483424	0.668589	127	128	177	11.48031	7.101562	10.0113	12.28334	8.658895	8.897599	200	0	0	0	0	0	0	0	0	NA	NA	NA	NA
SY150422crossori0001-sort_reduceddata_V4_cell47_spiketimes.csv	Contrast50_Orientation90	Contrast50_Orientation180	Contrast50_Orientation90+Contrast50_Orientation180	50	250	18.65561326	0.4584	0.1625	0.1625	1.119653846	0.967470359	1.157575367	2.1e-06	0.05939876	0.000279307	0.940319831	single	0.940319831	0.2525592	0.03994585	126	119	188	6.603175	8.94958	9.712766	7.39327	8.658453	11.24326	200	0	0	0	0	0	0	0	0	NA	NA	NA	NA
SY150422crossori0001-sort_reduceddata_V4_cell48_spiketimes.csv	Contrast50_Orientation135	Contrast50_Orientation225	Contrast50_Orientation135+Contrast50_Orientation225	50	250	7.864563628	0.378	0.3657	0.3657	0.947580645	1	1.847058824	0.703083629	0.24412205	0.00628409	0.046510231	mixture	0.703083629	0.3936641	0.3072575	125	119	171	0.16	0.008403361	0.05263158	0.1516129	0.008403361	0.09721362	200	0	0	0	0	0	0	0	0	NA	NA	NA	NA
SY150422crossori0001-sort_reduceddata_V4_cell5_spiketimes.csv	Contrast50_Orientation112.5	Contrast50_Orientation202.5	Contrast50_Orientation112.5+Contrast50_Orientation202.5	50	250	69.88864025	0.7046	0.9995	0.7046	1.122758684	1.313580247	1.220647455	3.62e-06	0.044393198	0.065133949	0.890469235	single	0.890469235	0.204364	0.01562969	132	127	185	11.35606	17.00787	18.67568	12.75012	22.34121	22.79642	200	0	0	0	0	0	0	0	0	NA	NA	NA	NA
SY150422crossori0001-sort_reduceddata_V4_cell5_spiketimes.csv	Contrast50_Orientation157.5	Contrast50_Orientation247.5	Contrast50_Orientation157.5+Contrast50_Orientation247.5	50	250	44.90295932	0.5529	0.5964	0.5529	1.185752706	1.041943287	1.18983232	2.42e-07	0.004347012	0.692581535	0.303071212	outside	0.692581535	0.8181001	0.9769156	127	128	177	16.59055	11.95312	18.74576	19.67229	12.45448	22.30431	200	0	0	0	0	0	0	0	0	NA	NA	NA	NA
SY150422crossori0001-sort_reduceddata_V4_cell5_spiketimes.csv	Contrast50_Orientation90	Contrast50_Orientation180	Contrast50_Orientation90+Contrast50_Orientation180	50	250	125.4559818	0.2931	0.4074	0.2931	0.938502793	1.159889989	1.118998291	1.85e-08	0.043095677	0.002035613	0.954868692	single	0.954868692	0.1324657	0.02133961	126	119	188	9.944444	17.5042	18.35638	9.332889	20.30295	20.54076	200	0	0	0	0	0	0	0	0	NA	NA	NA	NA
SY150422crossori0001-sort_reduceddata_V4_cell51_spiketimes.csv	Contrast50_Orientation157.5	Contrast50_Orientation247.5	Contrast50_Orientation157.5+Contrast50_Orientation247.5	50	250	22.31192353	0.8295	0.7497	0.7497	1.500598229	1.004724409	1.224606868	5.69e-54	1.25e-93	1	2.1e-46	outside	1	0.9154967	0.9975673	127	128	177	10.9685	8.203125	17.60452	16.45932	8.24188	21.55862	200	0	0	0	0	0	0	0	0	NA	NA	NA	NA
SY150422crossori0001-sort_reduceddata_V4_cell51_spiketimes.csv	Contrast50_Orientation90	Contrast50_Orientation180	Contrast50_Orientation90+Contrast50_Orientation180	50	250	34.76106429	0.6548	0.4479	0.4479	1.381581599	1.239755673	1.460220179	2.23e-52	1.93e-88	1	5.88e-45	outside	1	0.07445904	0.004161771	126	119	188	7.246032	10.56303	17.04255	10.01098	13.09557	24.88588	200	0	0	0	0	0	0	0	0	NA	NA	NA	NA
SY150422crossori0001-sort_reduceddata_V4_cell54_spiketimes.csv	Contrast50_Orientation90	Contrast50_Orientation180	Contrast50_Orientation90+Contrast50_Orientation180	50	250	21.45848583	0.8592	0.1281	0.1281	1.722329114	1.776942591	1.216019256	1.13e-45	7.87e-77	1	1.32e-37	outside	1	0.1040635	0.00434124	126	119	188	20.06349	24.31092	32.8883	34.55594	43.19912	39.9928	200	0	0	0	0	0	0	0	0	NA	NA	NA	NA
SY150422crossori0001-sort_reduceddata_V4_cell56_spiketimes.csv	Contrast50_Orientation112.5	Contrast50_Orientation202.5	Contrast50_Orientation112.5+Contrast50_Orientation202.5	50	250	3.015143463	0.139	0.981	0.139	0.729852417	1.024388652	0.771036798	1.18e-23	3.1e-22	1	7.56e-12	outside	1	0.7966393	0.9531267	132	127	185	17.04545	15.32283	21.24865	12.44067	15.69654	16.38349	200	0	0	0	0	0	0	0	0	NA	NA	NA	NA
SY150422crossori0001-sort_reduceddata_V4_cell58_spiketimes.csv	Contrast50_Orientation157.5	Contrast50_Orientation247.5	Contrast50_Orientation157.5+Contrast50_Orientation247.5	50	250	4.807337951	0.4835	0.1655	0.1655	1.080201645	0.791705539	0.910691656	1.04e-25	2.29e-27	1	1.53e-14	outside	1	0.7386893	0.9961234	127	128	177	11.50394	9.890625	15.40113	12.42657	7.830463	14.02568	200	0	0	0	0	0	0	0	0	NA	NA	NA	NA
SY150422crossori0001-sort_reduceddata_V4_cell58_spiketimes.csv	Contrast50_Orientation90	Contrast50_Orientation180	Contrast50_Orientation90+Contrast50_Orientation180	50	250	15.93598278	0.9752	0.3078	0.3078	1.164755595	1.016473123	0.974608607	3.25e-15	6.23e-08	0.999934391	6.55e-05	outside	0.999934391	0.2088643	0.009971241	126	119	188	8.865079	11.36975	13.96277	10.32565	11.55704	13.60823	200	0	0	0	0	0	0	0	0	NA	NA	NA	NA
SY150422crossori0001-sort_reduceddata_V4_cell65_spiketimes.csv	Contrast50_Orientation112.5	Contrast50_Orientation202.5	Contrast50_Orientation112.5+Contrast50_Orientation202.5	50	250	23.86360436	0.8885	0.3356	0.3356	2.480419698	2.542718197	2.093486081	0.999999396	5e-07	1.6e-13	1.04e-07	mixture	0.999999396	0.4718539	0.3065091	132	127	185	5.825758	8.275591	7.513514	14.45032	21.04249	15.72944	200	0	0	0	0	0	0	0	0	NA	NA	NA	NA
SY150422crossori0001-sort_reduceddata_V4_cell65_spiketimes.csv	Contrast50_Orientation157.5	Contrast50_Orientation247.5	Contrast50_Orientation157.5+Contrast50_Orientation247.5	50	250	15.92634706	0.9108	0.9552	0.9108	3.155205285	3.777186202	1.722373837	0.919136412	0.015739128	0.003817258	0.061307201	mixture	0.919136412	0.7023991	0.8815783	127	128	177	5.637795	7.671875	5.740113	17.7884	28.9781	9.88662	200	0	0	0	0	0	0	0	0	NA	NA	NA	NA
SY150422crossori0001-sort_reduceddata_V4_cell65_spiketimes.csv	Contrast50_Orientation90	Contrast50_Orientation180	Contrast50_Orientation90+Contrast50_Orientation180	50	250	4.685557225	0.1136	0.9567	0.1136	3.50276129	2.324870577	2.694328811	0.999998583	6.36e-07	3.57e-11	7.81e-07	mixture	0.999998583	0.4751012	0.7118572	126	119	188	7.380952	6.02521	7.058511	25.85371	14.00783	19.01795	200	0	0	0	0	0	0	0	0	NA	NA	NA	NA
SY150422crossori0001-sort_reduceddata_V4_cell67_spiketimes.csv	Contrast50_Orientation157.5	Contrast50_Orientation247.5	Contrast50_Orientation157.5+Contrast50_Orientation247.5	50	250	36.06609093	0.5088	0.7525	0.5088	3.348375784	3.357363663	1.621805291	2.32e-27	1.24e-37	1	4.81e-22	outside	1	0.8722002	0.9976152	127	128	177	9.480315	6.328125	13.74576	31.74366	21.24582	22.29295	200	0	0	0	0	0	0	0	0	NA	NA	NA	NA
SY150422crossori0001-sort_reduceddata_V4_cell69_spiketimes.csv	Contrast50_Orientation135	Contrast50_Orientation225	Contrast50_Orientation135+Contrast50_Orientation225	50	250	3.362005682	0.6942	0.8892	0.6942	1.509292313	0.996601948	1.139995458	3.1e-06	0.02090778	0.089865215	0.889223907	single	0.889223907	0.7584635	0.9692415	125	119	171	11.928	10.39496	13.63158	18.00284	10.35964	15.53994	200	0	0	0	0	0	0	0	0	NA	NA	NA	NA
SY150422crossori0001-sort_reduceddata_V4_cell73_spiketimes.csv	Contrast50_Orientation135	Contrast50_Orientation225	Contrast50_Orientation135+Contrast50_Orientation225	50	250	15.33141002	0.6333	0.454	0.454	1.008609416	1.478760169	1.181190398	1.07e-13	5.78e-11	0.999988544	1.15e-05	outside	0.999988544	0.2366026	0.002839506	125	119	171	11.84	14.67227	17.78363	11.94194	21.69677	21.00585	200	0	0	0	0	0	0	0	0	NA	NA	NA	NA
SY150422crossori0001-sort_reduceddata_V4_cell73_spiketimes.csv	Contrast50_Orientation157.5	Contrast50_Orientation247.5	Contrast50_Orientation157.5+Contrast50_Orientation247.5	50	250	47.03254441	0.8397	0.8162	0.8162	1.243530239	1.190984038	1.105235788	6.27e-07	0.045335292	0.001206926	0.953457156	single	0.953457156	0.228871	0.02963601	127	128	177	12.44094	17.28125	18.39548	15.47069	20.58169	20.33134	200	0	0	0	0	0	0	0	0	NA	NA	NA	NA
SY150422crossori0001-sort_reduceddata_V4_cell73_spiketimes.csv	Contrast50_Orientation90	Contrast50_Orientation180	Contrast50_Orientation90+Contrast50_Orientation180	50	250	4.066186697	0.8254	0.8999	0.8254	0.938126065	1.226939374	1.02559689	5.98e-22	3.33e-18	1	2.42e-10	outside	1	0.7307136	0.9956998	126	119	188	13.97619	12.23529	17.64894	13.11143	15.01196	18.10069	200	0	0	0	0	0	0	0	0	NA	NA	NA	NA
SY150422crossori0001-sort_reduceddata_V4_cell76_spiketimes.csv	Contrast50_Orientation112.5	Contrast50_Orientation202.5	Contrast50_Orientation112.5+Contrast50_Orientation202.5	50	250	12.29695825	0.4336	0.8272	0.4336	1.25987388	1.84602016	1.171498712	6.57e-09	0.000905057	0.905353297	0.093741639	outside	0.905353297	0.2679326	0.02496821	132	127	185	7.666667	9.708661	11.58378	9.659033	17.92238	13.57039	200	0	0	0	0	0	0	0	0	NA	NA	NA	NA
SY150422crossori0001-sort_reduceddata_V4_cell76_spiketimes.csv	Contrast50_Orientation157.5	Contrast50_Orientation247.5	Contrast50_Orientation157.5+Contrast50_Orientation247.5	50	250	18.22811409	0.6577	0.8899	0.6577	1.414054261	1.277757711	1.179400762	6.6e-09	0.000322508	0.864911391	0.134766095	outside	0.864911391	0.7526811	0.9851823	127	128	177	9.125984	6.8125	10.91525	12.90464	8.704724	12.87346	200	0	0	0	0	0	0	0	0	NA	NA	NA	NA
SY150422crossori0001-sort_reduceddata_V4_cell76_spiketimes.csv	Contrast50_Orientation90	Contrast50_Orientation180	Contrast50_Orientation90+Contrast50_Orientation180	50	250	16.37500275	0.6805	0.7849	0.6805	1.108506159	1.612098293	1.021650571	3.71e-06	0.028489512	0.003438423	0.968068356	single	0.968068356	0.2233013	0.03643774	126	119	188	7.087302	9.378151	10.49468	7.856317	15.1185	10.7219	200	0	0	0	0	0	0	0	0	NA	NA	NA	NA
SY150422crossori0001-sort_reduceddata_V4_cell77_spiketimes.csv	Contrast50_Orientation112.5	Contrast50_Orientation202.5	Contrast50_Orientation112.5+Contrast50_Orientation202.5	50	250	5.052223063	0.7526	0.9952	0.7526	1.161733209	1.220669427	0.907959327	5.29e-51	4.77e-65	1	2.07e-32	outside	1	0.1531629	0.000478587	132	127	185	2.106061	2.897638	6.032432	2.446681	3.537058	5.477203	200	0	0	0	0	0	0	0	0	NA	NA	NA	NA
SY150422crossori0001-sort_reduceddata_V4_cell77_spiketimes.csv	Contrast50_Orientation157.5	Contrast50_Orientation247.5	Contrast50_Orientation157.5+Contrast50_Orientation247.5	50	250	5.455181239	0.4731	0.6318	0.4731	0.931087882	1.026207545	1.065062577	1.23e-58	3e-93	1	1.03e-44	outside	1	0.8992771	0.9985497	127	128	177	2.905512	2.09375	6.689266	2.705287	2.148622	7.124486	200	0	0	0	0	0	0	0	0	NA	NA	NA	NA
SY150422crossori0001-sort_reduceddata_V4_cell77_spiketimes.csv	Contrast50_Orientation90	Contrast50_Orientation180	Contrast50_Orientation90+Contrast50_Orientation180	50	250	15.48906767	0.8408	0.7413	0.7413	1.075764706	1.17526145	1.114438503	7.2e-40	9.2e-64	1	1.37e-28	outside	1	0.1246391	0.003671563	126	119	188	1.619048	2.764706	5.691489	1.741714	3.249252	6.342815	200	0	0	0	0	0	0	0	0	NA	NA	NA	NA
SY150422crossori0001-sort_reduceddata_V4_cell78_spiketimes.csv	Contrast50_Orientation112.5	Contrast50_Orientation202.5	Contrast50_Orientation112.5+Contrast50_Orientation202.5	50	250	44.6932725	0.9287	0.4685	0.4685	1.99157277	1.684415455	1.280291391	6.16e-205	0	1	6.87e-204	outside	1	0.003338127	0.000158351	132	127	185	5.537879	8.795276	22.94595	11.02909	14.8149	29.3775	200	0	0	0	0	0	0	0	0	NA	NA	NA	NA
SY150422crossori0001-sort_reduceddata_V4_cell78_spiketimes.csv	Contrast50_Orientation135	Contrast50_Orientation225	Contrast50_Orientation135+Contrast50_Orientation225	50	250	7.995115734	0.9903	0.1002	0.1002	2.209616402	2.510042952	1.734931099	2.68e-144	2.25425469600501e-316	1	1.28e-134	outside	1	0.03764502	0.001500802	125	119	171	6.344	7.991597	19.04678	14.01781	20.05925	33.04486	200	0	0	0	0	0	0	0	0	NA	NA	NA	NA
SY150422crossori0001-sort_reduceddata_V4_cell78_spiketimes.csv	Contrast50_Orientation157.5	Contrast50_Orientation247.5	Contrast50_Orientation157.5+Contrast50_Orientation247.5	50	250	56.05231942	0.992	0.8742	0.8742	2.806642657	2.185929429	1.88990313	4.43e-128	2.07e-298	1	3.46e-127	outside	1	0.996694	0.9994906	127	128	177	9.370079	5.632812	20.33333	26.29846	12.31293	38.42803	200	0	0	0	0	0	0	0	0	NA	NA	NA	NA
SY150422crossori0001-sort_reduceddata_V4_cell78_spiketimes.csv	Contrast50_Orientation90	Contrast50_Orientation180	Contrast50_Orientation90+Contrast50_Orientation180	50	250	78.47010356	0.8554	0.9794	0.8554	1.85945124	1.984446291	1.732759777	4.54e-151	0	1	4.66e-150	outside	1	0.003240978	0.000569855	126	119	188	4.801587	9.084034	21.21277	8.928317	18.02678	36.75663	200	0	0	0	0	0	0	0	0	NA	NA	NA	NA
SY150422crossori0001-sort_reduceddata_V4_cell79_spiketimes.csv	Contrast50_Orientation112.5	Contrast50_Orientation202.5	Contrast50_Orientation112.5+Contrast50_Orientation202.5	50	250	6.493595296	0.7157	0.9608	0.7157	1.515703607	1.447596432	1.444730388	1.54e-51	4.89e-68	1	1.4e-35	outside	1	0.1973464	9.18e-05	132	127	185	7.287879	8.84252	14.08649	11.04626	12.8004	20.35118	200	0	0	0	0	0	0	0	0	NA	NA	NA	NA
SY150422crossori0001-sort_reduceddata_V4_cell81_spiketimes.csv	Contrast50_Orientation112.5	Contrast50_Orientation202.5	Contrast50_Orientation112.5+Contrast50_Orientation202.5	50	250	14.75078115	0.9539	0.7345	0.7345	1.454697325	2.135236092	1.487363168	6.64e-27	1.07e-34	1	2.56e-17	outside	1	0.2381627	0.01203156	132	127	185	9.969697	12.48031	16.78919	14.50289	26.64842	24.97162	200	0	0	0	0	0	0	0	0	NA	NA	NA	NA
SY150422crossori0001-sort_reduceddata_V4_cell82_spiketimes.csv	Contrast50_Orientation157.5	Contrast50_Orientation247.5	Contrast50_Orientation157.5+Contrast50_Orientation247.5	50	250	13.69299724	0.8932	0.2843	0.2843	1.962437486	3.304820773	1.672651585	1.28e-12	1.75e-16	1	4.32e-10	outside	1	0.8240497	0.9914622	127	128	177	9.19685	7.085938	12.21469	18.04824	23.41775	20.43092	200	0	0	0	0	0	0	0	0	NA	NA	NA	NA
SY150422crossori0001-sort_reduceddata_V4_cell82_spiketimes.csv	Contrast50_Orientation90	Contrast50_Orientation180	Contrast50_Orientation90+Contrast50_Orientation180	50	250	13.97282819	0.6485	0.9122	0.6485	2.319197294	2.694017491	1.744270613	4.5e-09	1.59e-07	0.999430033	0.000569803	outside	0.999430033	0.2437265	0.001918044	126	119	188	7.039683	9.201681	11.43617	16.32641	24.78949	19.94778	200	0	0	0	0	0	0	0	0	NA	NA	NA	NA
SY150422crossori0001-sort_reduceddata_V4_cell83_spiketimes.csv	Contrast50_Orientation157.5	Contrast50_Orientation247.5	Contrast50_Orientation157.5+Contrast50_Orientation247.5	50	250	9.199096228	0.3411	0.12	0.12	5.758512545	6.036204237	1.566045109	1.25e-298	0	1	2.7e-297	outside	1	0.9970526	0.9965557	127	128	177	7.811024	6.0625	25.29944	44.97988	36.59449	39.62006	200	0	0	0	0	0	0	0	0	NA	NA	NA	NA
SY150422crossori0001-sort_reduceddata_V4_cell85_spiketimes.csv	Contrast50_Orientation157.5	Contrast50_Orientation247.5	Contrast50_Orientation157.5+Contrast50_Orientation247.5	50	250	11.15657271	0.7592	0.2441	0.2441	1.190792806	0.793313457	0.863436238	3.96e-18	1.8e-12	0.999999022	9.78e-07	outside	0.999999022	0.7344988	0.9641234	127	128	177	11.84252	9.65625	14.75706	14.10199	7.660433	12.74178	200	0	0	0	0	0	0	0	0	NA	NA	NA	NA
SY150422crossori0001-sort_reduceddata_V4_cell85_spiketimes.csv	Contrast50_Orientation90	Contrast50_Orientation180	Contrast50_Orientation90+Contrast50_Orientation180	50	250	16.31629157	0.9416	0.9558	0.9416	1.194721872	1.219786566	0.926167517	1.29e-15	7.79e-10	0.999830546	0.000169453	outside	0.999830546	0.223637	0.01015095	126	119	188	8.81746	11.34454	13.86702	10.53441	13.83791	12.84318	200	0	0	0	0	0	0	0	0	NA	NA	NA	NA
SY150422crossori0001-sort_reduceddata_V4_cell86_spiketimes.csv	Contrast50_Orientation112.5	Contrast50_Orientation202.5	Contrast50_Orientation112.5+Contrast50_Orientation202.5	50	250	3.250654357	0.3853	0.3286	0.3286	0.884298113	0.936064636	0.824349264	1.71e-29	5.98e-27	1	9.19e-17	outside	1	0.7539278	0.9954335	132	127	185	19.35606	17.48031	24.51351	17.11653	16.3627	20.2077	200	0	0	0	0	0	0	0	0	NA	NA	NA	NA
SY150422crossori0001-sort_reduceddata_V4_cell86_spiketimes.csv	Contrast50_Orientation135	Contrast50_Orientation225	Contrast50_Orientation135+Contrast50_Orientation225	50	250	10.04043275	0.61	0.2207	0.2207	0.922473501	0.773588457	0.959562244	4.09e-16	4.86e-11	0.999995493	4.51e-06	outside	0.999995493	0.7477488	0.9993227	125	119	171	20.232	17.40336	23.88889	18.66348	13.46304	22.92288	200	0	0	0	0	0	0	0	0	NA	NA	NA	NA
SY150422crossori0001-sort_reduceddata_V4_cell87_spiketimes.csv	Contrast50_Orientation90	Contrast50_Orientation180	Contrast50_Orientation90+Contrast50_Orientation180	50	250	12.20900396	0.1406	0.563	0.1406	0.911864407	1.05345502	0.996539792	0.072055061	0.485840888	5.74e-07	0.442103476	intermediate	0.485840888	0.5704492	0.7104105	126	119	188	0.468254	0.1092437	0.3617021	0.4269841	0.1150833	0.3604506	200	0	0	0	0	0	0	0	0	NA	NA	NA	NA
SY150422crossori0001-sort_reduceddata_V4_cell88_spiketimes.csv	Contrast50_Orientation112.5	Contrast50_Orientation202.5	Contrast50_Orientation112.5+Contrast50_Orientation202.5	50	250	8.39724388	0.1163	0.9999	0.1163	1.395959503	1.445979391	0.923093499	9.5e-28	2.02e-25	1	9.93e-16	outside	1	0.7793431	0.9929589	132	127	185	12.53788	10.50394	16.63243	17.50237	15.18848	15.35329	200	0	0	0	0	0	0	0	0	NA	NA	NA	NA
SY150422crossori0001-sort_reduceddata_V4_cell88_spiketimes.csv	Contrast50_Orientation135	Contrast50_Orientation225	Contrast50_Orientation135+Contrast50_Orientation225	50	250	3.333856616	0.6715	0.874	0.6715	1.259657507	1.435903557	1.145035891	1.34e-16	2.93e-13	0.999999891	1.09e-07	outside	0.999999891	0.732052	0.9935704	125	119	171	11.664	10.14286	14.76023	14.69265	14.56416	16.901	200	0	0	0	0	0	0	0	0	NA	NA	NA	NA
SY150422crossori0001-sort_reduceddata_V4_cell89_spiketimes.csv	Contrast50_Orientation112.5	Contrast50_Orientation202.5	Contrast50_Orientation112.5+Contrast50_Orientation202.5	50	250	6.308722661	0.8566	0.9142	0.8566	1.272654132	1.286338155	0.83550345	1.14e-239	0	1	1.19e-225	outside	1	0.04598833	0.001538661	132	127	185	12.07576	14.02362	31.98378	15.36826	18.03912	26.72256	200	0	0	0	0	0	0	0	0	NA	NA	NA	NA
SY150422crossori0001-sort_reduceddata_V4_cell89_spiketimes.csv	Contrast50_Orientation135	Contrast50_Orientation225	Contrast50_Orientation135+Contrast50_Orientation225	50	250	3.950042552	0.6805	0.3287	0.3287	1.368332279	1.092114516	1.003215701	2.83e-219	0	1	1.72e-202	outside	1	0.02229617	0.002470751	125	119	171	12.24	13.97479	31.51462	16.74839	15.26207	31.61596	200	0	0	0	0	0	0	0	0	NA	NA	NA	NA
SY150422crossori0001-sort_reduceddata_V4_cell90_spiketimes.csv	Contrast50_Orientation112.5	Contrast50_Orientation202.5	Contrast50_Orientation112.5+Contrast50_Orientation202.5	50	250	9.781055444	0.8582	0.9504	0.8582	1.368194908	1.67900218	1.544806345	1.11e-10	6.07e-09	0.999834207	0.000165787	outside	0.999834207	0.730858	0.9910805	132	127	185	10.12121	8.19685	12.47568	13.84779	13.76253	19.2725	200	0	0	0	0	0	0	0	0	NA	NA	NA	NA
SY150422crossori0001-sort_reduceddata_V4_cell92_spiketimes.csv	Contrast50_Orientation112.5	Contrast50_Orientation202.5	Contrast50_Orientation112.5+Contrast50_Orientation202.5	50	250	24.67259428	0.2373	0.5371	0.2373	1.04370229	0.981642996	0.982542819	9.83e-06	0.067055751	9.65e-05	0.9328379	single	0.9328379	0.7152778	0.9448817	132	127	185	14.54545	11.22047	15.16216	15.18112	11.0145	14.89747	200	0	0	0	0	0	0	0	0	NA	NA	NA	NA
SY150422crossori0001-sort_reduceddata_V4_cell92_spiketimes.csv	Contrast50_Orientation90	Contrast50_Orientation180	Contrast50_Orientation90+Contrast50_Orientation180	50	250	8.699641636	0.2234	0.6463	0.2234	1.040512	0.900999878	1.175200706	0.00112275	0.088697925	6.55e-05	0.910113837	single	0.910113837	0.6656445	0.9309336	126	119	188	13.88889	11.68067	14.53723	14.45156	10.52428	17.08417	200	0	0	0	0	0	0	0	0	NA	NA	NA	NA
SY150422crossori0001-sort_reduceddata_V4_cell96_spiketimes.csv	Contrast50_Orientation112.5	Contrast50_Orientation202.5	Contrast50_Orientation112.5+Contrast50_Orientation202.5	50	250	28.3570352	0.4869	0.9246	0.4869	1.021990335	1.423249957	0.862377614	3.64e-101	6.42e-211	1	3.23e-97	outside	1	0.01432689	0.003006578	132	127	185	9.083333	12.30709	22.65946	9.283079	17.51606	19.54101	200	0	0	0	0	0	0	0	0	NA	NA	NA	NA
SY150422crossori0001-sort_reduceddata_V4_cell96_spiketimes.csv	Contrast50_Orientation135	Contrast50_Orientation225	Contrast50_Orientation135+Contrast50_Orientation225	50	250	9.780266556	0.9246	0.8862	0.8862	1.30626036	1.381217005	0.903808484	6.1e-111	6.08e-238	1	1.34e-100	outside	1	0.06574618	0.002660636	125	119	171	10.12	12.30252	23.32164	13.21935	16.99245	21.07829	200	0	0	0	0	0	0	0	0	NA	NA	NA	NA
SY150422crossori0001-sort_reduceddata_V4_cell96_spiketimes.csv	Contrast50_Orientation90	Contrast50_Orientation180	Contrast50_Orientation90+Contrast50_Orientation180	50	250	12.76088393	0.8497	0.9154	0.8497	1.280702988	1.087939446	0.899542852	1.97e-110	3.39e-231	1	2.06e-99	outside	1	0.05056128	0.006291271	126	119	188	9.031746	11.32773	21.69681	11.56698	12.32389	19.51721	200	0	0	0	0	0	0	0	0	NA	NA	NA	NA
SY150422crossori0001-sort_reduceddata_V4_cell97_spiketimes.csv	Contrast50_Orientation90	Contrast50_Orientation180	Contrast50_Orientation90+Contrast50_Orientation180	50	250	4.512957663	0.6165	0.4526	0.4526	1.209894737	1.170049817	1.162434674	6.76e-08	0.003183551	0.466515195	0.530301186	single	0.530301186	0.3115469	0.02190268	126	119	188	8.444444	9.94958	11.70745	10.21689	11.6415	13.60914	200	0	0	0	0	0	0	0	0	NA	NA	NA	NA
SY150427crossori0001-sort_reduceddata_V4_cell1_spiketimes.csv	Contrast50_Orientation112.5	Contrast50_Orientation202.5	Contrast50_Orientation112.5+Contrast50_Orientation202.5	50	250	65.71080905	0.8229	0.5639	0.5639	3.741851369	3.136156787	1.299227501	0	0	1	0	outside	1	0.002286516	5.46e-05	170	179	219	6.941176	10.70391	38.26941	25.97285	33.56914	49.72067	200	0	0	0	0	0	0	0	0	NA	NA	NA	NA
SY150427crossori0001-sort_reduceddata_V4_cell1_spiketimes.csv	Contrast50_Orientation135	Contrast50_Orientation225	Contrast50_Orientation135+Contrast50_Orientation225	50	250	38.13997969	0.6567	0.9748	0.6567	2.750420404	3.223030326	1.334817895	0	0	1	0	outside	1	0.9976091	0.999697	169	167	213	10.55621	7.538922	40.62441	29.03402	24.29817	54.22619	200	0	0	0	0	0	0	0	0	NA	NA	NA	NA
SY150427crossori0001-sort_reduceddata_V4_cell1_spiketimes.csv	Contrast50_Orientation157.5	Contrast50_Orientation247.5	Contrast50_Orientation157.5+Contrast50_Orientation247.5	50	250	12.29070802	0.9981	0.9978	0.9978	3.559383357	3.193537697	1.103258385	0	0	1	0	outside	1	0.9980277	0.9993944	164	171	244	9.75	7.888889	40.72131	34.70399	25.19346	44.92613	200	0	0	0	0	0	0	0	0	NA	NA	NA	NA
SY150427crossori0001-sort_reduceddata_V4_cell1_spiketimes.csv	Contrast50_Orientation90	Contrast50_Orientation180	Contrast50_Orientation90+Contrast50_Orientation180	50	250	56.3376462	0.4719	0.474	0.4719	4.475192628	3.071177419	1.243062185	0	0	1	0	outside	1	0.002058682	0.000136131	169	158	240	8.118343	11.98101	41.72917	36.33115	36.79582	51.87195	200	0	0	0	0	0	0	0	0	NA	NA	NA	NA
SY150427crossori0001-sort_reduceddata_V4_cell10_spiketimes.csv	Contrast50_Orientation112.5	Contrast50_Orientation202.5	Contrast50_Orientation112.5+Contrast50_Orientation202.5	50	250	7.645858701	1	0.9997	0.9997	2.38260822	1.81209785	1.299865558	1.92e-212	0	1	2.22e-186	outside	1	0.05827573	0.000529273	170	179	219	7.005882	8.418994	19.47489	16.69227	15.25604	25.31473	200	0	0	0	0	0	0	0	0	NA	NA	NA	NA
SY150427crossori0001-sort_reduceddata_V4_cell10_spiketimes.csv	Contrast50_Orientation90	Contrast50_Orientation180	Contrast50_Orientation90+Contrast50_Orientation180	50	250	12.77875478	0.6789	0.9276	0.6789	2.120744072	1.520776248	1.459663681	4.08e-177	0	1	3.87e-170	outside	1	0.05924014	0.000232106	169	158	240	7.142012	8.93038	19.94583	15.14638	13.58111	29.11421	200	0	0	0	0	0	0	0	0	NA	NA	NA	NA
SY150427crossori0001-sort_reduceddata_V4_cell12_spiketimes.csv	Contrast50_Orientation112.5	Contrast50_Orientation202.5	Contrast50_Orientation112.5+Contrast50_Orientation202.5	50	250	7.932845298	0.4725	0.9837	0.4725	2.924566855	1.723080969	1.960409453	0	0	1	0	outside	1	0.0301552	0.000908389	170	179	219	7.358824	8.832402	25.75799	21.52137	15.21894	50.49621	200	0	0	0	0	0	0	0	0	NA	NA	NA	NA
SY150427crossori0001-sort_reduceddata_V4_cell12_spiketimes.csv	Contrast50_Orientation90	Contrast50_Orientation180	Contrast50_Orientation90+Contrast50_Orientation180	50	250	122.2211361	0.9992	0.9957	0.9957	2.749825834	1.597609823	1.345745824	1.11e-83	1.08e-188	1	1.23e-81	outside	1	0.01711364	0.001610101	169	158	240	6.87574	12.27848	20.45	18.90709	19.61622	27.5205	200	0	0	0	0	0	0	0	0	NA	NA	NA	NA
SY150427crossori0001-sort_reduceddata_V4_cell14_spiketimes.csv	Contrast50_Orientation90	Contrast50_Orientation180	Contrast50_Orientation90+Contrast50_Orientation180	50	250	21.64715614	0.6768	0.451	0.451	2.843551089	2.857163271	2.344761943	9.43e-22	7.92e-26	1	4.91e-17	outside	1	0.7140119	1.001997	169	158	240	17.66272	21.15823	14.06667	50.22485	60.45251	32.98298	200	0	0	0	0	0	0	0	0	NA	NA	NA	NA
SY150427crossori0001-sort_reduceddata_V4_cell17_spiketimes.csv	Contrast50_Orientation157.5	Contrast50_Orientation247.5	Contrast50_Orientation157.5+Contrast50_Orientation247.5	50	250	25.06178887	0.7764	0.6196	0.6196	1.584244687	1.69453632	1.369785368	8.69e-07	0.035251499	0.001337749	0.963409883	single	0.963409883	0.3117443	0.03191421	164	171	244	11.78049	14.78947	15.85656	18.66318	25.0613	21.72008	200	0	0	0	0	0	0	0	0	NA	NA	NA	NA
SY150427crossori0001-sort_reduceddata_V4_cell17_spiketimes.csv	Contrast50_Orientation90	Contrast50_Orientation180	Contrast50_Orientation90+Contrast50_Orientation180	50	250	4.886726593	0.9302	0.4766	0.4766	1.556152871	2.213526003	1.520162691	2.32e-23	8.7e-20	1	5.48e-13	outside	1	0.7023375	0.9850216	169	158	240	13.56213	11.94304	17.0125	21.10475	26.43623	25.86177	200	0	0	0	0	0	0	0	0	NA	NA	NA	NA
SY150427crossori0001-sort_reduceddata_V4_cell19_spiketimes.csv	Contrast50_Orientation112.5	Contrast50_Orientation202.5	Contrast50_Orientation112.5+Contrast50_Orientation202.5	50	250	266.31811	0.9758	0.9991	0.9758	2.605466138	1.976776549	1.731727322	0.999998091	1.91e-06	3.96e-12	4.79e-10	mixture	0.999998091	0.7534855	0.842964	170	179	219	6.976471	15.20112	8.273973	18.17696	30.04921	14.32826	200	0	0	0	0	0	0	0	0	NA	NA	NA	NA
SY150427crossori0001-sort_reduceddata_V4_cell19_spiketimes.csv	Contrast50_Orientation135	Contrast50_Orientation225	Contrast50_Orientation135+Contrast50_Orientation225	50	250	85.8871214	0.8114	0.9802	0.8114	2.201469367	1.480744354	1.371908056	0.987740808	0.012259192	1.62e-15	1.19e-11	mixture	0.987740808	0.5603712	0.5514902	169	167	213	7.804734	12.43713	9.873239	17.18188	18.4162	13.54518	200	0	0	0	0	0	0	0	0	NA	NA	NA	NA
SY150427crossori0001-sort_reduceddata_V4_cell19_spiketimes.csv	Contrast50_Orientation157.5	Contrast50_Orientation247.5	Contrast50_Orientation157.5+Contrast50_Orientation247.5	50	250	18.29895778	0.9987	0.9885	0.9885	1.714421498	1.584045396	1.894248765	0.999882744	0.000115548	4.31e-08	1.66e-06	mixture	0.999882744	0.5717849	0.5554315	164	171	244	8.22561	10.4269	9.20082	14.10216	16.51668	17.42864	200	0	0	0	0	0	0	0	0	NA	NA	NA	NA
SY150427crossori0001-sort_reduceddata_V4_cell19_spiketimes.csv	Contrast50_Orientation90	Contrast50_Orientation180	Contrast50_Orientation90+Contrast50_Orientation180	50	250	35.97622333	0.511	0.7749	0.511	2.729415373	2.136186392	1.800546898	0.999999903	9.32e-08	6.09e-15	3.69e-09	mixture	0.999999903	0.4404147	0.3280734	169	158	240	8.497041	11.62025	10.58333	23.19196	24.82303	19.05579	200	0	0	0	0	0	0	0	0	NA	NA	NA	NA
SY150427crossori0001-sort_reduceddata_V4_cell2_spiketimes.csv	Contrast50_Orientation112.5	Contrast50_Orientation202.5	Contrast50_Orientation112.5+Contrast50_Orientation202.5	50	250	10.18234749	0.9455	1	0.9455	1.661775749	1.56717147	1.352253598	9.09e-05	0.047109812	0.000586157	0.952213094	single	0.952213094	0.3150548	0.04529355	170	179	219	9.270588	11.05028	11.94521	15.40564	17.31768	16.15295	200	0	0	0	0	0	0	0	0	NA	NA	NA	NA
SY150427crossori0001-sort_reduceddata_V4_cell2_spiketimes.csv	Contrast50_Orientation135	Contrast50_Orientation225	Contrast50_Orientation135+Contrast50_Orientation225	50	250	11.20225777	0.8669	0.9309	0.8669	1.345589997	1.339782022	1.506700201	5.93e-11	4.18e-07	0.996898555	0.003101027	outside	0.996898555	0.2785238	0.01168814	169	167	213	9.408284	11.2994	13.3662	12.65969	15.13873	20.13885	200	0	0	0	0	0	0	0	0	NA	NA	NA	NA
SY150427crossori0001-sort_reduceddata_V4_cell21_spiketimes.csv	Contrast50_Orientation112.5	Contrast50_Orientation202.5	Contrast50_Orientation112.5+Contrast50_Orientation202.5	50	250	7.303423911	0.9973	0.9996	0.9973	1.902013323	2.152407859	1.475243432	0.172860629	0.207995739	0.033882445	0.585261187	single	0.585261187	0.65602	0.8270953	170	179	219	4.676471	5.821229	4.762557	8.894709	12.52966	7.025931	200	0	0	0	0	0	0	0	0	NA	NA	NA	NA
SY150427crossori0001-sort_reduceddata_V4_cell21_spiketimes.csv	Contrast50_Orientation135	Contrast50_Orientation225	Contrast50_Orientation135+Contrast50_Orientation225	50	250	4.462727831	0.9958	1	0.9958	2.096053839	1.729156189	1.39535391	5.75e-06	0.009593214	0.83590795	0.154493089	outside	0.83590795	0.6707626	0.9377696	169	167	213	5.526627	6.598802	4.873239	11.58411	11.41036	6.799894	200	0	0	0	0	0	0	0	0	NA	NA	NA	NA
SY150427crossori0001-sort_reduceddata_V4_cell23_spiketimes.csv	Contrast50_Orientation135	Contrast50_Orientation225	Contrast50_Orientation135+Contrast50_Orientation225	50	250	6.124502109	0.8631	0.9183	0.8631	1.279163	1.32023702	1.236194498	2.21e-18	9.66e-14	0.999999921	7.9e-08	outside	0.999999921	0.2905293	0.01624996	169	167	213	5.763314	6.952096	9.103286	7.372218	9.178414	11.25343	200	0	0	0	0	0	0	0	0	NA	NA	NA	NA
SY150427crossori0001-sort_reduceddata_V4_cell24_spiketimes.csv	Contrast50_Orientation112.5	Contrast50_Orientation202.5	Contrast50_Orientation112.5+Contrast50_Orientation202.5	50	250	71.65808988	0.9358	0.9994	0.9358	1.742722281	1.888174959	1.481979945	3.93e-25	8.37e-27	1	4.32e-18	outside	1	0.1436124	0.000980051	170	179	219	7.182353	11.15642	14.72603	12.51685	21.06528	21.82368	200	0	0	0	0	0	0	0	0	NA	NA	NA	NA
SY150427crossori0001-sort_reduceddata_V4_cell24_spiketimes.csv	Contrast50_Orientation135	Contrast50_Orientation225	Contrast50_Orientation135+Contrast50_Orientation225	50	250	7.870989315	0.8211	0.9894	0.8211	1.206310331	1.533941392	1.319454536	9.83e-14	1.9e-09	0.999989645	1.04e-05	outside	0.999989645	0.3030069	0.01184909	169	167	213	7.852071	9.365269	11.58216	9.472034	14.36577	15.28213	200	0	0	0	0	0	0	0	0	NA	NA	NA	NA
SY150427crossori0001-sort_reduceddata_V4_cell26_spiketimes.csv	Contrast50_Orientation135	Contrast50_Orientation225	Contrast50_Orientation135+Contrast50_Orientation225	50	250	14.48914086	0.9924	0.9447	0.9447	1.494077577	1.655732037	1.259038421	0.001589347	0.092965228	0.116231095	0.789214331	single	0.789214331	0.6843201	0.9211093	169	167	213	15.28402	17.94611	15.00469	22.83552	29.71395	18.89149	200	0	0	0	0	0	0	0	0	NA	NA	NA	NA
SY150427crossori0001-sort_reduceddata_V4_cell26_spiketimes.csv	Contrast50_Orientation90	Contrast50_Orientation180	Contrast50_Orientation90+Contrast50_Orientation180	50	250	237.831207	0.8986	0.7489	0.7489	1.656564409	1.009860203	1.27238282	1.19e-07	0.105560806	0.049450026	0.844989049	single	0.844989049	0.1442307	0.03382565	169	158	240	22.23669	12.18354	12.35417	36.8365	12.30368	15.71923	200	0	0	0	0	0	0	0	0	NA	NA	NA	NA
SY150427crossori0001-sort_reduceddata_V4_cell27_spiketimes.csv	Contrast50_Orientation135	Contrast50_Orientation225	Contrast50_Orientation135+Contrast50_Orientation225	50	250	19.62611131	0.1674	0.9978	0.1674	3.788547746	2.406818274	1.364384212	0.005518568	0.082551194	2.77e-05	0.911902492	single	0.911902492	0.3674103	0.06811683	169	167	213	9.994083	12.50898	12.87324	37.86306	30.10685	17.56404	200	0	0	0	0	0	0	0	0	NA	NA	NA	NA
SY150427crossori0001-sort_reduceddata_V4_cell27_spiketimes.csv	Contrast50_Orientation157.5	Contrast50_Orientation247.5	Contrast50_Orientation157.5+Contrast50_Orientation247.5	50	250	3.235543149	0.9996	0.325	0.325	2.46055512	3.297797211	1.751912262	0.0043275	0.061472346	0.000251765	0.933948389	single	0.933948389	0.3979121	0.07144788	164	171	244	11.07317	12.50877	13.37295	27.24615	41.25139	23.42824	200	0	0	0	0	0	0	0	0	NA	NA	NA	NA
SY150427crossori0001-sort_reduceddata_V4_cell29_spiketimes.csv	Contrast50_Orientation112.5	Contrast50_Orientation202.5	Contrast50_Orientation112.5+Contrast50_Orientation202.5	50	250	61.35022926	0.9969	0.9538	0.9538	1.373803356	1.966667392	1.233279996	8.33e-15	1.22e-06	0.999938972	5.98e-05	outside	0.999938972	0.1763151	0.007109215	170	179	219	16.07059	11.5419	9.922374	22.07783	22.69908	12.23707	200	0	0	0	0	0	0	0	0	NA	NA	NA	NA
SY150427crossori0001-sort_reduceddata_V4_cell29_spiketimes.csv	Contrast50_Orientation90	Contrast50_Orientation180	Contrast50_Orientation90+Contrast50_Orientation180	50	250	141.5425464	0.9854	0.5463	0.5463	1.698410714	1.862258519	1.470235236	1.1e-21	1.52e-29	1	7.96e-17	outside	1	0.05463653	-0.001325299	169	158	240	23.66864	15.34177	11.975	40.19907	28.57035	17.60607	200	0	0	0	0	0	0	0	0	NA	NA	NA	NA
SY150427crossori0001-sort_reduceddata_V4_cell3_spiketimes.csv	Contrast50_Orientation157.5	Contrast50_Orientation247.5	Contrast50_Orientation157.5+Contrast50_Orientation247.5	50	250	23.12987372	0.2039	0.9126	0.2039	1.00063117	1.163819924	1.259999157	6.61e-23	6.54e-18	1	1.04e-11	outside	1	0.7466424	0.9910872	164	171	244	8.890244	6.678363	11.60246	8.895855	7.772411	14.61909	200	0	0	0	0	0	0	0	0	NA	NA	NA	NA
SY150427crossori0001-sort_reduceddata_V4_cell3_spiketimes.csv	Contrast50_Orientation90	Contrast50_Orientation180	Contrast50_Orientation90+Contrast50_Orientation180	50	250	5.517202989	0.5869	0.9521	0.5869	1.200182955	1.38226202	1.363156077	2e-39	2.41e-48	1	1.9e-22	outside	1	0.2741941	0.003962874	169	158	240	5.544379	6.689873	9.945833	6.654269	9.247158	13.55772	200	0	0	0	0	0	0	0	0	NA	NA	NA	NA
SY150427crossori0001-sort_reduceddata_V4_cell30_spiketimes.csv	Contrast50_Orientation112.5	Contrast50_Orientation202.5	Contrast50_Orientation112.5+Contrast50_Orientation202.5	50	250	3.313072349	0.955	0.784	0.784	1.215429233	1.097935797	1.274055636	0.138649695	0.33755803	8.14e-05	0.523710924	single	0.523710924	0.4697922	0.2794605	170	179	219	6.552941	7.581006	7.388128	7.964636	8.323457	9.412886	200	0	0	0	0	0	0	0	0	NA	NA	NA	NA
SY150427crossori0001-sort_reduceddata_V4_cell31_spiketimes.csv	Contrast50_Orientation157.5	Contrast50_Orientation247.5	Contrast50_Orientation157.5+Contrast50_Orientation247.5	50	250	5.226537676	0.5166	0.9879	0.5166	1.684652842	1.965640578	1.509489947	7.11e-44	5.38e-51	1	2.48e-28	outside	1	0.2735694	0.001138635	164	171	244	19.98171	22.08187	28.14754	33.66224	43.40502	42.48843	200	0	0	0	0	0	0	0	0	NA	NA	NA	NA
SY150427crossori0001-sort_reduceddata_V4_cell32_spiketimes.csv	Contrast50_Orientation135	Contrast50_Orientation225	Contrast50_Orientation135+Contrast50_Orientation225	50	250	9.029522595	0.9866	0.9952	0.9866	1.681208098	1.596954725	2.111381931	0.029925231	0.02552976	0.005598083	0.938946926	single	0.938946926	0.3722421	0.03499568	169	167	213	10.63314	12.48503	13.75587	17.87651	19.93803	29.04389	200	0	0	0	0	0	0	0	0	NA	NA	NA	NA
SY150427crossori0001-sort_reduceddata_V4_cell32_spiketimes.csv	Contrast50_Orientation90	Contrast50_Orientation180	Contrast50_Orientation90+Contrast50_Orientation180	50	250	6.197572435	0.7765	0.9978	0.7765	1.508398565	1.836918482	1.402203193	0.387255222	0.203009954	2.55e-06	0.409732279	single	0.409732279	0.5372366	0.7818571	169	158	240	11.23077	9.664557	10.99583	16.94048	17.753	15.41839	200	0	0	0	0	0	0	0	0	NA	NA	NA	NA
SY150427crossori0001-sort_reduceddata_V4_cell33_spiketimes.csv	Contrast50_Orientation135	Contrast50_Orientation225	Contrast50_Orientation135+Contrast50_Orientation225	50	250	8.396670738	0.7764	0.7674	0.7674	1.887080395	2.255715168	1.732411418	0.014313699	0.068573848	0.000399518	0.916712936	single	0.916712936	0.6117291	0.9530655	169	167	213	22.05917	19.61677	23.23005	41.62743	44.24984	40.244	200	0	0	0	0	0	0	0	0	NA	NA	NA	NA
SY150427crossori0001-sort_reduceddata_V4_cell33_spiketimes.csv	Contrast50_Orientation90	Contrast50_Orientation180	Contrast50_Orientation90+Contrast50_Orientation180	50	250	7.72522219	0.8617	0.134	0.134	2.390740429	2.529191419	1.701553211	0.960873689	0.011293521	1.57e-07	0.027832633	mixture	0.960873689	0.4403296	0.1912447	169	158	240	20.10059	22.55696	22.27917	48.0553	57.05087	37.90919	200	0	0	0	0	0	0	0	0	NA	NA	NA	NA
SY150427crossori0001-sort_reduceddata_V4_cell34_spiketimes.csv	Contrast50_Orientation112.5	Contrast50_Orientation202.5	Contrast50_Orientation112.5+Contrast50_Orientation202.5	50	250	25.96171672	0.8905	0.7958	0.7958	1.099203864	1.181818182	1.21407395	2.5e-102	4.35e-181	1	5.8e-89	outside	1	0.08972883	0.0008789	170	179	219	6.947059	9.27933	16.74429	7.636234	10.96648	20.32881	200	0	0	0	0	0	0	0	0	NA	NA	NA	NA
SY150427crossori0001-sort_reduceddata_V4_cell35_spiketimes.csv	Contrast50_Orientation112.5	Contrast50_Orientation202.5	Contrast50_Orientation112.5+Contrast50_Orientation202.5	50	250	47.06263691	0.7446	0.9216	0.7446	1.182716587	1.4089009	1.329545736	0.971599927	0.019459892	2.64e-08	0.008940154	mixture	0.971599927	0.6049113	0.7856542	170	179	219	7.347059	4.715084	6.776256	8.689488	6.643086	9.009342	200	0	0	0	0	0	0	0	0	NA	NA	NA	NA
SY150427crossori0001-sort_reduceddata_V4_cell35_spiketimes.csv	Contrast50_Orientation157.5	Contrast50_Orientation247.5	Contrast50_Orientation157.5+Contrast50_Orientation247.5	50	250	28.06283442	0.9841	0.9662	0.9662	1.791717465	1.362696436	1.536747951	0.366906513	0.100164298	3.48e-06	0.532925714	single	0.532925714	0.4015471	0.1017375	164	171	244	5.737805	8.011696	7.934426	10.28053	10.91751	12.19321	200	0	0	0	0	0	0	0	0	NA	NA	NA	NA
SY150427crossori0001-sort_reduceddata_V4_cell35_spiketimes.csv	Contrast50_Orientation90	Contrast50_Orientation180	Contrast50_Orientation90+Contrast50_Orientation180	50	250	62.78710939	0.8393	0.9671	0.8393	1.292186589	1.377299938	1.648357518	0.926930059	0.012984866	4.63e-07	0.060084613	mixture	0.926930059	0.6797311	0.9064817	169	158	240	7.248521	4.208861	7.05	9.366441	5.796864	11.62092	200	0	0	0	0	0	0	0	0	NA	NA	NA	NA
SY150427crossori0001-sort_reduceddata_V4_cell37_spiketimes.csv	Contrast50_Orientation135	Contrast50_Orientation225	Contrast50_Orientation135+Contrast50_Orientation225	50	250	23.00098125	0.9996	0.2978	0.2978	1.384538153	0.915662651	1.09796807	9.07e-08	0.050770411	0.356546308	0.59268319	single	0.59268319	0.296853	0.03344576	169	167	213	0.4911243	0.08982036	0.06103286	0.6799803	0.08224515	0.06701214	200	0	0	0	0	0	0	0	0	NA	NA	NA	NA
SY150427crossori0001-sort_reduceddata_V4_cell37_spiketimes.csv	Contrast50_Orientation157.5	Contrast50_Orientation247.5	Contrast50_Orientation157.5+Contrast50_Orientation247.5	50	250	4.313504705	0.9924	0.9997	0.9924	1.467930842	1.852595156	0.991769547	5.83e-11	2.72e-05	0.999245969	0.000726847	outside	0.999245969	0.3743082	0.02031728	164	171	244	0.2682927	0.0994152	0.01229508	0.3938351	0.1841761	0.01219389	200	0	0	0	0	0	0	0	0	NA	NA	NA	NA
SY150427crossori0001-sort_reduceddata_V4_cell37_spiketimes.csv	Contrast50_Orientation90	Contrast50_Orientation180	Contrast50_Orientation90+Contrast50_Orientation180	50	250	20.85732973	0.8923	0.9953	0.8923	1.210034014	1.526185421	1.189679219	5.94e-10	0.01578821	0.698383163	0.285828627	outside	0.698383163	0.6743269	0.9753479	169	158	240	0.08284024	0.4556962	0.0375	0.1002395	0.6954769	0.04461297	200	0	0	0	0	0	0	0	0	NA	NA	NA	NA
SY150427crossori0001-sort_reduceddata_V4_cell4_spiketimes.csv	Contrast50_Orientation135	Contrast50_Orientation225	Contrast50_Orientation135+Contrast50_Orientation225	50	250	8.467330899	0.1286	0.9531	0.1286	0.901510225	1.142970857	0.9393531	7.56e-54	2.14e-59	1	2.07e-34	outside	1	0.232752	0.004086718	169	167	213	7.798817	9.335329	14	7.030713	10.67001	13.15094	200	0	0	0	0	0	0	0	0	NA	NA	NA	NA
SY150427crossori0001-sort_reduceddata_V4_cell4_spiketimes.csv	Contrast50_Orientation157.5	Contrast50_Orientation247.5	Contrast50_Orientation157.5+Contrast50_Orientation247.5	50	250	35.97051625	0.8223	0.4407	0.4407	1.200429195	0.867471491	1.036318882	4.18e-21	5.6e-16	0.999999984	1.6e-08	outside	0.999999984	0.1582372	0.007840593	164	171	244	7.408537	10.28655	12.79918	8.893424	8.923289	13.26403	200	0	0	0	0	0	0	0	0	NA	NA	NA	NA
SY150427crossori0001-sort_reduceddata_V4_cell4_spiketimes.csv	Contrast50_Orientation90	Contrast50_Orientation180	Contrast50_Orientation90+Contrast50_Orientation180	50	250	26.81507421	0.5597	0.1239	0.1239	1.121792539	0.97538096	0.975075574	1.12e-27	1.39e-26	1	2.01e-13	outside	1	0.8103582	0.9979904	169	158	240	9.289941	6.85443	12.19167	10.42139	6.685681	11.8878	200	0	0	0	0	0	0	0	0	NA	NA	NA	NA
SY150427crossori0001-sort_reduceddata_V4_cell41_spiketimes.csv	Contrast50_Orientation135	Contrast50_Orientation225	Contrast50_Orientation135+Contrast50_Orientation225	50	250	9.481178769	0.993	0.9992	0.993	2.289814645	2.606950599	3.434527034	0.999980195	1.08e-13	1.98e-05	6.62e-10	mixture	0.999980195	0.3845329	0.01397288	169	167	213	4.621302	5.91018	7.685446	10.58192	15.40755	26.39587	200	0	0	0	0	0	0	0	0	NA	NA	NA	NA
SY150427crossori0001-sort_reduceddata_V4_cell41_spiketimes.csv	Contrast50_Orientation90	Contrast50_Orientation180	Contrast50_Orientation90+Contrast50_Orientation180	50	250	7.804483983	0.9999	0.9987	0.9987	2.447284169	3.209155337	2.892587273	7.27e-05	3.44e-20	0.999927315	3.23e-10	outside	0.999927315	0.3745519	0.01840221	169	158	240	3.828402	4.943038	6.979167	9.369189	15.86298	20.18785	200	0	0	0	0	0	0	0	0	NA	NA	NA	NA
SY150427crossori0001-sort_reduceddata_V4_cell43_spiketimes.csv	Contrast50_Orientation112.5	Contrast50_Orientation202.5	Contrast50_Orientation112.5+Contrast50_Orientation202.5	50	250	13.17625855	0.9998	0.9906	0.9906	1.862413172	1.732681356	1.243076841	2.4e-83	1.9e-116	1	2.03e-62	outside	1	0.1453818	0.001162474	170	179	219	13.52941	15.90503	23.69863	25.19735	27.55835	29.45922	200	0	0	0	0	0	0	0	0	NA	NA	NA	NA
SY150427crossori0001-sort_reduceddata_V4_cell43_spiketimes.csv	Contrast50_Orientation135	Contrast50_Orientation225	Contrast50_Orientation135+Contrast50_Orientation225	50	250	5.100591433	0.9982	0.8737	0.8737	1.56400007	1.943160832	1.280127449	1.11e-41	1.4e-41	1	7e-25	outside	1	0.2722102	0.01257291	169	167	213	16.17751	18.0479	23.43662	25.30163	35.06998	30.00186	200	0	0	0	0	0	0	0	0	NA	NA	NA	NA
SY150427crossori0001-sort_reduceddata_V4_cell43_spiketimes.csv	Contrast50_Orientation90	Contrast50_Orientation180	Contrast50_Orientation90+Contrast50_Orientation180	50	250	144.6005171	0.8037	0.9841	0.8037	2.404379003	1.596027898	1.007650567	2.19e-28	1.02e-38	1	6.15e-23	outside	1	0.02389129	0.002227911	169	158	240	12.14201	19.72152	24.925	29.194	31.47609	25.11569	200	0	0	0	0	0	0	0	0	NA	NA	NA	NA
SY150427crossori0001-sort_reduceddata_V4_cell45_spiketimes.csv	Contrast50_Orientation135	Contrast50_Orientation225	Contrast50_Orientation135+Contrast50_Orientation225	50	250	16.86649227	0.8456	0.576	0.576	1.847968135	3.171362742	3.623952794	1	5.8e-14	6.64e-17	5.22e-15	mixture	1	0.6264344	0.6374191	169	167	213	3.147929	4.508982	3.647887	5.817272	14.29962	13.21977	200	0	0	0	0	0	0	0	0	NA	NA	NA	NA
SY150427crossori0001-sort_reduceddata_V4_cell45_spiketimes.csv	Contrast50_Orientation157.5	Contrast50_Orientation247.5	Contrast50_Orientation157.5+Contrast50_Orientation247.5	50	250	30.08045716	0.8934	0.8942	0.8934	1.966021708	3.355104801	3.299311072	1	1.36e-15	2.04e-16	5.97e-15	mixture	1	0.6684232	0.905136	164	171	244	2.853659	4.578947	2.942623	5.610355	15.36285	9.708628	200	0	0	0	0	0	0	0	0	NA	NA	NA	NA
SY150427crossori0001-sort_reduceddata_V4_cell46_spiketimes.csv	Contrast50_Orientation135	Contrast50_Orientation225	Contrast50_Orientation135+Contrast50_Orientation225	50	250	121.2284974	0.7773	0.1747	0.1747	0.975278103	1.003016237	0.821135887	9.25e-10	0.27674954	1.54e-05	0.723235077	single	0.723235077	0.7665012	0.9053003	169	167	213	14.43787	8.610778	13.94366	14.08094	8.636751	11.44964	200	0	0	0	0	0	0	0	0	NA	NA	NA	NA
SY150427crossori0001-sort_reduceddata_V4_cell46_spiketimes.csv	Contrast50_Orientation157.5	Contrast50_Orientation247.5	Contrast50_Orientation157.5+Contrast50_Orientation247.5	50	250	123.0439424	0.9574	0.8323	0.8323	1.148220201	1.385332988	0.87471735	2.26e-09	0.04114785	0.001148039	0.957704109	single	0.957704109	0.8331559	0.9748258	164	171	244	13.65244	7.964912	14.37295	15.67601	11.03406	12.57227	200	0	0	0	0	0	0	0	0	NA	NA	NA	NA
SY150427crossori0001-sort_reduceddata_V4_cell46_spiketimes.csv	Contrast50_Orientation90	Contrast50_Orientation180	Contrast50_Orientation90+Contrast50_Orientation180	50	250	47.15526697	0.3534	0.6343	0.3534	1.224169378	1.059153686	1.034605434	4.45e-13	0.00011466	0.996895299	0.002990041	outside	0.996895299	0.1666944	0.005718289	169	158	240	8.573964	12.14557	14.19167	10.49598	12.86402	14.68278	200	0	0	0	0	0	0	0	0	NA	NA	NA	NA
SY150427crossori0001-sort_reduceddata_V4_cell5_spiketimes.csv	Contrast50_Orientation112.5	Contrast50_Orientation202.5	Contrast50_Orientation112.5+Contrast50_Orientation202.5	50	250	38.57677743	0.4584	0.364	0.364	0.975265537	0.989967897	0.937549268	0.025535921	0.973285222	1.45e-09	0.001178855	intermediate	0.973285222	0.524908	0.4334226	170	179	219	3.788235	5.944134	4.995434	3.694535	5.884502	4.683465	200	0	0	0	0	0	0	0	0	NA	NA	NA	NA
SY150427crossori0001-sort_reduceddata_V4_cell5_spiketimes.csv	Contrast50_Orientation157.5	Contrast50_Orientation247.5	Contrast50_Orientation157.5+Contrast50_Orientation247.5	50	250	14.01346277	0.2654	0.4937	0.2654	1.136761711	0.905137956	1.050475312	0.153693908	0.695713373	5.28e-06	0.150587442	intermediate	0.695713373	0.5348924	0.6358638	164	171	244	5.676829	4.251462	5.155738	6.453202	3.84816	5.415975	200	0	0	0	0	0	0	0	0	NA	NA	NA	NA
SY150427crossori0001-sort_reduceddata_V4_cell5_spiketimes.csv	Contrast50_Orientation90	Contrast50_Orientation180	Contrast50_Orientation90+Contrast50_Orientation180	50	250	20.6136541	0.8	0.899	0.8	1.171302309	1.022245893	0.815159397	0.002622788	0.715349705	4.89e-07	0.282027018	intermediate	0.715349705	0.4184491	0.278818	169	158	240	3.905325	5.563291	5.0875	4.574317	5.687052	4.147123	200	0	0	0	0	0	0	0	0	NA	NA	NA	NA
SY150427crossori0001-sort_reduceddata_V4_cell50_spiketimes.csv	Contrast50_Orientation112.5	Contrast50_Orientation202.5	Contrast50_Orientation112.5+Contrast50_Orientation202.5	50	250	3.71821666	0.9162	0.6594	0.6594	1.927157723	1.976460276	1.439886322	2.58e-167	1.42e-298	1	1.39e-139	outside	1	0.1448732	0.000397231	170	179	219	17.91176	19.69274	32.94521	34.5188	38.92191	47.43735	200	0	0	0	0	0	0	0	0	NA	NA	NA	NA
SY150427crossori0001-sort_reduceddata_V4_cell50_spiketimes.csv	Contrast50_Orientation90	Contrast50_Orientation180	Contrast50_Orientation90+Contrast50_Orientation180	50	250	5.303116988	0.8536	0.5847	0.5847	1.719672609	2.284137094	1.738764076	9.81e-138	6.65e-232	1	1.21e-106	outside	1	0.8348948	0.9977762	169	158	240	17.87574	15.94937	28.825	30.74042	36.43054	50.11987	200	0	0	0	0	0	0	0	0	NA	NA	NA	NA
SY150427crossori0001-sort_reduceddata_V4_cell52_spiketimes.csv	Contrast50_Orientation112.5	Contrast50_Orientation202.5	Contrast50_Orientation112.5+Contrast50_Orientation202.5	50	250	36.05593829	0.132	0.703	0.132	0.869350065	1.084495111	1.103015507	2.2e-56	5.79e-74	1	1.02e-40	outside	1	0.8909433	0.9966417	170	179	219	17.53529	13.78212	24.15982	15.24431	14.94664	26.64865	200	0	0	0	0	0	0	0	0	NA	NA	NA	NA
SY150427crossori0001-sort_reduceddata_V4_cell52_spiketimes.csv	Contrast50_Orientation135	Contrast50_Orientation225	Contrast50_Orientation135+Contrast50_Orientation225	50	250	5.104310603	0.1328	0.4653	0.1328	0.907252999	0.987384891	1.307283747	2.37e-90	8.92e-128	1	2.02e-67	outside	1	0.78314	0.9977143	169	167	213	16.37278	14.63473	24.8169	14.85425	14.45011	32.44273	200	0	0	0	0	0	0	0	0	NA	NA	NA	NA
SY150427crossori0001-sort_reduceddata_V4_cell55_spiketimes.csv	Contrast50_Orientation112.5	Contrast50_Orientation202.5	Contrast50_Orientation112.5+Contrast50_Orientation202.5	50	250	25.72872778	0.9969	0.992	0.992	2.087256458	2.677363214	1.731073817	1.14e-94	3.6e-166	1	1.23e-83	outside	1	0.1314711	0.000334127	170	179	219	6.029412	8.223464	15.08676	12.58493	22.0172	26.11629	200	0	0	0	0	0	0	0	0	NA	NA	NA	NA
SY150427crossori0001-sort_reduceddata_V4_cell56_spiketimes.csv	Contrast50_Orientation157.5	Contrast50_Orientation247.5	Contrast50_Orientation157.5+Contrast50_Orientation247.5	50	250	12.55109466	0.3455	0.9799	0.3455	4.57541126	2.398757506	2.0876389	0.962216715	0.002178339	2.96e-06	0.035601985	mixture	0.962216715	0.3978651	0.05517294	164	171	244	11.02439	13.23392	13.88934	50.44112	31.74496	28.99594	200	0	0	0	0	0	0	0	0	NA	NA	NA	NA
SY150427crossori0001-sort_reduceddata_V4_cell59_spiketimes.csv	Contrast50_Orientation112.5	Contrast50_Orientation202.5	Contrast50_Orientation112.5+Contrast50_Orientation202.5	50	250	15.47755595	0.9978	0.9985	0.9978	1.5624522	2.587655209	1.358392676	4.76e-95	2.18e-162	1	9.73e-78	outside	1	0.105804	0.002731952	170	179	219	5.188235	6.804469	12.89498	8.10637	17.60762	17.51644	200	0	0	0	0	0	0	0	0	NA	NA	NA	NA
SY150427crossori0001-sort_reduceddata_V4_cell6_spiketimes.csv	Contrast50_Orientation112.5	Contrast50_Orientation202.5	Contrast50_Orientation112.5+Contrast50_Orientation202.5	50	250	5.379287382	0.807	0.8054	0.8054	3.447617964	3.562344636	1.807826581	0.461026571	0.066812638	6.58e-06	0.472154209	single	0.472154209	0.4071129	0.1131754	170	179	219	11.01176	12.6257	12.89954	37.96436	44.97709	23.32014	200	0	0	0	0	0	0	0	0	NA	NA	NA	NA
SY150427crossori0001-sort_reduceddata_V4_cell60_spiketimes.csv	Contrast50_Orientation112.5	Contrast50_Orientation202.5	Contrast50_Orientation112.5+Contrast50_Orientation202.5	50	250	8.128535724	0.9933	0.9052	0.9052	1.272439056	1.29837028	1.205999662	7.1e-14	2.6e-08	0.999974187	2.58e-05	outside	0.999974187	0.3026998	0.01530078	170	179	219	7.805882	9.301676	11.40639	9.93251	12.07702	13.75611	200	0	0	0	0	0	0	0	0	NA	NA	NA	NA
SY150427crossori0001-sort_reduceddata_V4_cell64_spiketimes.csv	Contrast50_Orientation112.5	Contrast50_Orientation202.5	Contrast50_Orientation112.5+Contrast50_Orientation202.5	50	250	40.57193707	1	0.9781	0.9781	2.163642961	2.628327314	1.442436366	0.004571246	0.051254768	5.91e-05	0.944114929	single	0.944114929	0.3192594	0.04195066	170	179	219	4.988235	7.50838	7.894977	10.79276	19.73448	11.388	200	0	0	0	0	0	0	0	0	NA	NA	NA	NA
SY150427crossori0001-sort_reduceddata_V4_cell64_spiketimes.csv	Contrast50_Orientation135	Contrast50_Orientation225	Contrast50_Orientation135+Contrast50_Orientation225	50	250	51.06807166	0.8752	0.9961	0.8752	1.687183549	3.63608871	1.187621231	0.000130831	0.120910349	1.21e-05	0.878946702	single	0.878946702	0.7070748	0.9237687	169	167	213	9.071006	5.94012	9.042254	15.30445	21.5988	10.73877	200	0	0	0	0	0	0	0	0	NA	NA	NA	NA
SY150427crossori0001-sort_reduceddata_V4_cell64_spiketimes.csv	Contrast50_Orientation157.5	Contrast50_Orientation247.5	Contrast50_Orientation157.5+Contrast50_Orientation247.5	50	250	102.2530905	0.6695	0.9937	0.6695	1.69309028	2.455909336	1.384422515	3.56e-07	0.041868051	0.000430659	0.957700935	single	0.957700935	0.7646639	0.9766715	164	171	244	10.20732	5.736842	10.78279	17.28191	14.08916	14.92793	200	0	0	0	0	0	0	0	0	NA	NA	NA	NA
SY150427crossori0001-sort_reduceddata_V4_cell64_spiketimes.csv	Contrast50_Orientation90	Contrast50_Orientation180	Contrast50_Orientation90+Contrast50_Orientation180	50	250	254.0171604	0.9968	0.7294	0.7294	2.735866942	2.394088329	1.677371822	0.999708635	0.000291365	2.38e-43	4.64e-27	mixture	0.999708635	0.5805853	0.6303987	169	158	240	5.721893	13.38608	8.554167	15.65434	32.04745	14.34852	200	0	0	0	0	0	0	0	0	NA	NA	NA	NA
SY150427crossori0001-sort_reduceddata_V4_cell67_spiketimes.csv	Contrast50_Orientation135	Contrast50_Orientation225	Contrast50_Orientation135+Contrast50_Orientation225	50	250	18.2664829	0.9608	1	0.9608	2.037604469	1.563511635	1.842781803	0.754011262	0.014270091	1.97e-05	0.231698988	mixture	0.754011262	0.6446492	0.9437398	169	167	213	16.6213	13.80838	17.30047	33.86764	21.58957	31.88099	200	0	0	0	0	0	0	0	0	NA	NA	NA	NA
SY150427crossori0001-sort_reduceddata_V4_cell69_spiketimes.csv	Contrast50_Orientation112.5	Contrast50_Orientation202.5	Contrast50_Orientation112.5+Contrast50_Orientation202.5	50	250	11.30929588	0.5735	0.6147	0.5735	1.069962649	1.011796263	0.844676171	2.95e-45	2.9e-45	1	1.63e-26	outside	1	0.2319305	0.003492477	170	179	219	8.741176	10.53073	14.73973	9.352732	10.65495	12.4503	200	0	0	0	0	0	0	0	0	NA	NA	NA	NA
SY150427crossori0001-sort_reduceddata_V4_cell69_spiketimes.csv	Contrast50_Orientation135	Contrast50_Orientation225	Contrast50_Orientation135+Contrast50_Orientation225	50	250	4.145773849	0.2905	0.1263	0.1263	1.076906598	0.829890502	1.057202303	5.63e-57	6.67e-62	1	6.77e-36	outside	1	0.2585007	0.00154989	169	167	213	9.207101	10.50898	15.53991	9.915187	8.721304	16.42882	200	0	0	0	0	0	0	0	0	NA	NA	NA	NA
SY150427crossori0001-sort_reduceddata_V4_cell7_spiketimes.csv	Contrast50_Orientation112.5	Contrast50_Orientation202.5	Contrast50_Orientation112.5+Contrast50_Orientation202.5	50	250	55.33169655	0.8522	0.1497	0.1497	1.122278762	0.991471228	0.988993415	4.01e-30	5.48e-28	1	3.58e-19	outside	1	0.8954115	0.9996331	170	179	219	15.12353	10.94413	19.41096	16.97282	10.85079	19.19731	200	0	0	0	0	0	0	0	0	NA	NA	NA	NA
SY150427crossori0001-sort_reduceddata_V4_cell7_spiketimes.csv	Contrast50_Orientation157.5	Contrast50_Orientation247.5	Contrast50_Orientation157.5+Contrast50_Orientation247.5	50	250	8.489942868	0.8984	0.1045	0.1045	1.079742294	0.882621989	0.916787945	2.56e-74	2.77e-98	1	6.61e-48	outside	1	0.209524	0.006569641	164	171	244	12.15854	14.06433	20.44262	13.12809	12.41348	18.74155	200	0	0	0	0	0	0	0	0	NA	NA	NA	NA
SY150427crossori0001-sort_reduceddata_V4_cell7_spiketimes.csv	Contrast50_Orientation90	Contrast50_Orientation180	Contrast50_Orientation90+Contrast50_Orientation180	50	250	60.03010469	0.55	0.4209	0.4209	1.071134367	1.030024175	0.89506644	4.52e-48	1.93e-72	1	3.63e-38	outside	1	0.9419151	0.9981998	169	158	240	13.40828	9.221519	18.95833	14.36207	9.498387	16.96897	200	0	0	0	0	0	0	0	0	NA	NA	NA	NA
SY150427crossori0001-sort_reduceddata_V4_cell70_spiketimes.csv	Contrast50_Orientation135	Contrast50_Orientation225	Contrast50_Orientation135+Contrast50_Orientation225	50	250	20.79497661	0.8477	0.9372	0.8477	1.047551742	1.127907604	1.099887191	1.84e-14	1.08e-08	0.999839631	0.000160358	outside	0.999839631	0.260009	0.01567115	169	167	213	8.372781	10.70659	12.87793	8.770921	12.07604	14.16427	200	0	0	0	0	0	0	0	0	NA	NA	NA	NA
SY150427crossori0001-sort_reduceddata_V4_cell71_spiketimes.csv	Contrast50_Orientation157.5	Contrast50_Orientation247.5	Contrast50_Orientation157.5+Contrast50_Orientation247.5	50	250	5.865178539	0.2083	0.8343	0.2083	1.011143756	1.222876915	0.908742702	3.88e-16	7.1e-08	0.999919259	8.07e-05	outside	0.999919259	0.674809	0.9946955	164	171	244	8.237805	6.959064	10.18033	8.329605	8.510079	9.251299	200	0	0	0	0	0	0	0	0	NA	NA	NA	NA
SY150427crossori0001-sort_reduceddata_V4_cell74_spiketimes.csv	Contrast50_Orientation112.5	Contrast50_Orientation202.5	Contrast50_Orientation112.5+Contrast50_Orientation202.5	50	250	34.99668336	0.6412	0.9791	0.6412	1.168399607	1.537723035	1.39859355	1.2e-06	0.015838273	0.295159245	0.68900128	single	0.68900128	0.2615577	0.02302549	170	179	219	8.576471	11.55307	13.06393	10.02074	17.76543	18.27112	200	0	0	0	0	0	0	0	0	NA	NA	NA	NA
SY150427crossori0001-sort_reduceddata_V4_cell74_spiketimes.csv	Contrast50_Orientation135	Contrast50_Orientation225	Contrast50_Orientation135+Contrast50_Orientation225	50	250	10.94778862	0.5211	0.9911	0.5211	1.293769677	1.344208914	1.535825422	0.259716611	0.138328013	4.57e-06	0.601950805	single	0.601950805	0.4082261	0.1325949	169	167	213	11.45562	13.51497	13.49296	14.82094	18.16694	20.72283	200	0	0	0	0	0	0	0	0	NA	NA	NA	NA
SY150427crossori0001-sort_reduceddata_V4_cell74_spiketimes.csv	Contrast50_Orientation157.5	Contrast50_Orientation247.5	Contrast50_Orientation157.5+Contrast50_Orientation247.5	50	250	18.89792512	0.8682	0.8742	0.8682	1.699974744	1.366198062	1.214787857	3.64e-09	0.015044178	0.281442441	0.703513377	single	0.703513377	0.3173035	0.0265346	164	171	244	11.70122	14.33918	16.01639	19.89178	19.59016	19.45652	200	0	0	0	0	0	0	0	0	NA	NA	NA	NA
SY150427crossori0001-sort_reduceddata_V4_cell74_spiketimes.csv	Contrast50_Orientation90	Contrast50_Orientation180	Contrast50_Orientation90+Contrast50_Orientation180	50	250	10.89439786	0.9993	1	0.9993	1.459673197	1.756177466	1.072667886	2.94e-21	3.7e-15	0.999999993	7.33e-09	outside	0.999999993	0.2554603	0.0053709	169	158	240	9.147929	11.02532	13.77083	13.35299	19.36241	14.77153	200	0	0	0	0	0	0	0	0	NA	NA	NA	NA
SY150427crossori0001-sort_reduceddata_V4_cell76_spiketimes.csv	Contrast50_Orientation112.5	Contrast50_Orientation202.5	Contrast50_Orientation112.5+Contrast50_Orientation202.5	50	250	4.795485029	1	1	1	1.8515287	2.112888516	1.954831311	6.51e-112	9.28e-193	1	5.33e-91	outside	1	0.1420557	0.002345474	170	179	219	5.776471	6.882682	13.58904	10.6953	14.54234	26.56428	200	0	0	0	0	0	0	0	0	NA	NA	NA	NA
SY150427crossori0001-sort_reduceddata_V4_cell76_spiketimes.csv	Contrast50_Orientation157.5	Contrast50_Orientation247.5	Contrast50_Orientation157.5+Contrast50_Orientation247.5	50	250	16.02481709	0.9387	1	0.9387	2.291292148	2.895362114	1.785109599	8.02e-157	0	1	3.52e-145	outside	1	0.9188896	0.9979293	164	171	244	7.079268	5.362573	16.06557	16.22067	15.52659	28.67881	200	0	0	0	0	0	0	0	0	NA	NA	NA	NA
SY150427crossori0001-sort_reduceddata_V4_cell77_spiketimes.csv	Contrast50_Orientation112.5	Contrast50_Orientation202.5	Contrast50_Orientation112.5+Contrast50_Orientation202.5	50	250	4.322594845	0.6856	0.6139	0.6139	1.290762824	1.342805458	1.047769351	9.51e-34	5.8e-32	1	1.93e-18	outside	1	0.2243551	0.00670837	170	179	219	11.51765	12.97765	16.90868	14.86655	17.42646	17.71639	200	0	0	0	0	0	0	0	0	NA	NA	NA	NA
SY150427crossori0001-sort_reduceddata_V4_cell77_spiketimes.csv	Contrast50_Orientation135	Contrast50_Orientation225	Contrast50_Orientation135+Contrast50_Orientation225	50	250	3.18507677	0.8656	0.8776	0.8656	1.171888554	1.331847197	1.448640078	9.66e-31	4.91e-32	1	1.48e-17	outside	1	0.3474954	0.006906017	169	167	213	12.3432	13.75449	17.8216	14.46485	18.31888	25.81708	200	0	0	0	0	0	0	0	0	NA	NA	NA	NA
SY150427crossori0001-sort_reduceddata_V4_cell78_spiketimes.csv	Contrast50_Orientation135	Contrast50_Orientation225	Contrast50_Orientation135+Contrast50_Orientation225	50	250	22.13873579	0.1175	1	0.1175	3.980979924	4.30307598	1.935513595	2.92e-21	9.4e-22	1	1.14e-14	outside	1	0.8039493	0.9924594	169	167	213	9.207101	6.94012	12.30516	36.65328	29.86386	23.81681	200	0	0	0	0	0	0	0	0	NA	NA	NA	NA
SY150427crossori0001-sort_reduceddata_V4_cell78_spiketimes.csv	Contrast50_Orientation157.5	Contrast50_Orientation247.5	Contrast50_Orientation157.5+Contrast50_Orientation247.5	50	250	5.920501309	0.9978	0.9985	0.9978	4.246946009	4.707370301	2.039730004	3.7e-82	1.04e-143	1	9.6e-67	outside	1	0.8306875	0.9841947	164	171	244	8.317073	6.935673	14.46721	35.32216	32.64878	29.50921	200	0	0	0	0	0	0	0	0	NA	NA	NA	NA
SY150427crossori0001-sort_reduceddata_V4_cell79_spiketimes.csv	Contrast50_Orientation112.5	Contrast50_Orientation202.5	Contrast50_Orientation112.5+Contrast50_Orientation202.5	50	250	27.32749788	0.9982	0.9821	0.9821	2.426692965	1.987714673	1.519102045	0.25352184	0.099131382	6.71e-06	0.647340069	single	0.647340069	0.3787364	0.09653352	170	179	219	9.476471	12.26257	12.26027	22.99648	24.37449	18.62461	200	0	0	0	0	0	0	0	0	NA	NA	NA	NA
SY150427crossori0001-sort_reduceddata_V4_cell79_spiketimes.csv	Contrast50_Orientation157.5	Contrast50_Orientation247.5	Contrast50_Orientation157.5+Contrast50_Orientation247.5	50	250	5.033627855	0.9679	0.9199	0.9199	1.590783518	1.776668163	1.839438796	3.08e-17	8.42e-15	0.999999993	7.16e-09	outside	0.999999993	0.6904062	0.9950828	164	171	244	13.06707	11.49123	16.02049	20.78688	20.4161	29.46871	200	0	0	0	0	0	0	0	0	NA	NA	NA	NA
SY150427crossori0001-sort_reduceddata_V4_cell79_spiketimes.csv	Contrast50_Orientation90	Contrast50_Orientation180	Contrast50_Orientation90+Contrast50_Orientation180	50	250	13.41375811	0.4465	0.9694	0.4465	2.213207258	2.034610172	1.482066385	5.98e-09	0.000156706	0.928561443	0.071281844	outside	0.928561443	0.3062417	0.02883884	169	158	240	10.12426	12.28481	14.18333	22.40709	24.9948	21.02064	200	0	0	0	0	0	0	0	0	NA	NA	NA	NA
SY150427crossori0001-sort_reduceddata_V4_cell8_spiketimes.csv	Contrast50_Orientation112.5	Contrast50_Orientation202.5	Contrast50_Orientation112.5+Contrast50_Orientation202.5	50	250	4.519834808	0.9532	0.2315	0.2315	2.17854886	3.239858116	2.778441837	0.112341196	0.001355542	0.827170772	0.059132491	outside	0.827170772	0.3737486	0.004669399	170	179	219	13.32941	14.98883	17.09589	29.03877	48.56167	47.49994	200	0	0	0	0	0	0	0	0	NA	NA	NA	NA
SY150427crossori0001-sort_reduceddata_V4_cell8_spiketimes.csv	Contrast50_Orientation135	Contrast50_Orientation225	Contrast50_Orientation135+Contrast50_Orientation225	50	250	45.14077664	0.972	0.6727	0.6727	3.131335689	2.298826041	2.466787284	1	2.22e-15	2.09e-19	1.37e-17	mixture	1	0.6209482	0.6732456	169	167	213	12.68047	16.83234	14.05164	39.70682	38.69461	34.66241	200	0	0	0	0	0	0	0	0	NA	NA	NA	NA
SY150427crossori0001-sort_reduceddata_V4_cell81_spiketimes.csv	Contrast50_Orientation135	Contrast50_Orientation225	Contrast50_Orientation135+Contrast50_Orientation225	50	250	4.998946393	0.9917	0.9537	0.9537	3.948406784	4.428333279	1.407503221	0	0	1	0	outside	1	0.9896424	0.9996542	169	167	213	7.940828	6.664671	26.60563	31.35362	29.51338	37.44752	200	0	0	0	0	0	0	0	0	NA	NA	NA	NA
SY150427crossori0001-sort_reduceddata_V4_cell84_spiketimes.csv	Contrast50_Orientation135	Contrast50_Orientation225	Contrast50_Orientation135+Contrast50_Orientation225	50	250	3.353468775	0.1094	0.9018	0.1094	0.924844376	1.097690339	1.059511167	4.74e-05	0.046774013	0.002209139	0.950969445	single	0.950969445	0.6146926	0.9313977	169	167	213	14.21302	12.77246	15.43192	13.14483	14.0202	16.3503	200	0	0	0	0	0	0	0	0	NA	NA	NA	NA
SY150427crossori0001-sort_reduceddata_V4_cell84_spiketimes.csv	Contrast50_Orientation157.5	Contrast50_Orientation247.5	Contrast50_Orientation157.5+Contrast50_Orientation247.5	50	250	15.09820167	0.6975	0.1694	0.1694	1.107230109	0.87197682	1.002879542	7.33e-10	0.015001263	0.066857029	0.918141707	single	0.918141707	0.7035129	0.9746174	164	171	244	15.03659	12.5848	16.61066	16.64896	10.97365	16.65849	200	0	0	0	0	0	0	0	0	NA	NA	NA	NA
SY150427crossori0001-sort_reduceddata_V4_cell86_spiketimes.csv	Contrast50_Orientation112.5	Contrast50_Orientation202.5	Contrast50_Orientation112.5+Contrast50_Orientation202.5	50	250	24.64761338	0.7796	0.1109	0.1109	1.021076954	0.938796062	1.054185542	0	0	1	0	outside	1	0.002336539	0.000211863	170	179	219	8.917647	11.46927	33.0137	9.105604	10.76731	34.80256	200	0	0	0	0	0	0	0	0	NA	NA	NA	NA
SY150427crossori0001-sort_reduceddata_V4_cell87_spiketimes.csv	Contrast50_Orientation135	Contrast50_Orientation225	Contrast50_Orientation135+Contrast50_Orientation225	50	250	16.81392879	0.9886	0.9244	0.9244	1.883825033	1.575519155	1.470809199	5.58e-45	1.08e-45	1	2.94e-29	outside	1	0.1926281	-0.000495546	169	167	213	15.98817	13.32335	9.267606	30.11891	20.9912	13.63088	200	0	0	0	0	0	0	0	0	NA	NA	NA	NA
SY150427crossori0001-sort_reduceddata_V4_cell89_spiketimes.csv	Contrast50_Orientation135	Contrast50_Orientation225	Contrast50_Orientation135+Contrast50_Orientation225	50	250	4.032696668	0.8472	0.8631	0.8472	1.064651234	1.1686068	0.924671824	1.55e-27	7.09e-24	1	1.06e-13	outside	1	0.2738595	0.01576361	169	167	213	8.325444	9.562874	12.65258	8.863694	11.17524	11.69949	200	0	0	0	0	0	0	0	0	NA	NA	NA	NA
SY150427crossori0001-sort_reduceddata_V4_cell89_spiketimes.csv	Contrast50_Orientation157.5	Contrast50_Orientation247.5	Contrast50_Orientation157.5+Contrast50_Orientation247.5	50	250	14.10919317	0.8574	0.4602	0.4602	1.10993902	0.876666323	1.008018373	3.3e-10	0.00019649	0.791583989	0.208219521	outside	0.791583989	0.2903677	0.0164908	164	171	244	8.085366	10.01754	11.61066	8.974263	8.782043	11.70375	200	0	0	0	0	0	0	0	0	NA	NA	NA	NA
SY150427crossori0001-sort_reduceddata_V4_cell9_spiketimes.csv	Contrast50_Orientation112.5	Contrast50_Orientation202.5	Contrast50_Orientation112.5+Contrast50_Orientation202.5	50	250	8.602287844	0.8591	0.8018	0.8018	3.360522775	3.059711717	2.199269832	2.44e-08	7.75e-07	0.999884456	0.000114745	outside	0.999884456	0.7216892	0.9792735	170	179	219	9.441176	11.17877	7.986301	31.72729	34.20382	17.56403	200	0	0	0	0	0	0	0	0	NA	NA	NA	NA
SY150427crossori0001-sort_reduceddata_V4_cell90_spiketimes.csv	Contrast50_Orientation135	Contrast50_Orientation225	Contrast50_Orientation135+Contrast50_Orientation225	50	250	19.514836	0.1149	0.8057	0.1149	0.797534483	1.130991053	1.119431358	2.25e-30	2.9e-31	1	1.37e-19	outside	1	0.7728136	0.9954669	169	167	213	14.99408	12.28144	19.38498	11.9583	13.8902	21.70015	200	0	0	0	0	0	0	0	0	NA	NA	NA	NA
SY150427crossori0001-sort_reduceddata_V4_cell91_spiketimes.csv	Contrast50_Orientation112.5	Contrast50_Orientation202.5	Contrast50_Orientation112.5+Contrast50_Orientation202.5	50	250	12.00053288	0.9783	0.9965	0.9783	1.375328655	1.323595506	1.218265899	1.21e-228	0	1	1.45e-206	outside	1	0.02883401	0.00648625	170	179	219	12.78824	15	29.77626	17.58803	19.85393	36.2754	200	0	0	0	0	0	0	0	0	NA	NA	NA	NA
SY150427crossori0001-sort_reduceddata_V4_cell93_spiketimes.csv	Contrast50_Orientation135	Contrast50_Orientation225	Contrast50_Orientation135+Contrast50_Orientation225	50	250	4.908044099	0.9544	0.9862	0.9544	1.485230341	2.131876442	0.899118669	0.08513357	0.620019307	0.000596019	0.294251104	intermediate	0.620019307	0.4203632	0.3992629	169	167	213	9.810651	11.25749	10.70423	14.57108	23.99957	9.624369	200	0	0	0	0	0	0	0	0	NA	NA	NA	NA
SY150427crossori0001-sort_reduceddata_V4_cell95_spiketimes.csv	Contrast50_Orientation112.5	Contrast50_Orientation202.5	Contrast50_Orientation112.5+Contrast50_Orientation202.5	50	250	225.6878188	0.3932	0.8821	0.3932	3.160021179	2.013110282	1.962216836	0.999999999	6.94e-10	4.11e-39	1.31e-27	mixture	0.999999999	0.4300627	0.4427798	170	179	219	10.12353	18.82123	14.96804	31.99057	37.88921	29.37053	200	0	0	0	0	0	0	0	0	NA	NA	NA	NA
SY150427crossori0001-sort_reduceddata_V4_cell95_spiketimes.csv	Contrast50_Orientation135	Contrast50_Orientation225	Contrast50_Orientation135+Contrast50_Orientation225	50	250	713.1639472	0.2934	0.8002	0.2934	4.020793851	1.814552327	1.686164927	3.07e-27	1	2.8e-84	1.79e-47	intermediate	1	0.7004555	0.687767	169	167	213	9.366864	26.56886	14.70892	37.66223	48.21059	24.80167	200	0	0	0	0	0	0	0	0	NA	NA	NA	NA
SY150427crossori0001-sort_reduceddata_V4_cell96_spiketimes.csv	Contrast50_Orientation157.5	Contrast50_Orientation247.5	Contrast50_Orientation157.5+Contrast50_Orientation247.5	50	250	24.97676804	0.9092	0.9971	0.9092	3.512627159	2.385269944	1.697383474	9.01e-12	3.99e-10	0.999997008	2.99e-06	outside	0.999997008	0.2514256	0.007703166	164	171	244	8.115854	10.67251	12.9877	28.50797	25.45683	22.04512	200	0	0	0	0	0	0	0	0	NA	NA	NA	NA
SY150427crossori0001-sort_reduceddata_V4_cell98_spiketimes.csv	Contrast50_Orientation112.5	Contrast50_Orientation202.5	Contrast50_Orientation112.5+Contrast50_Orientation202.5	50	250	16.88821363	0.9974	0.9619	0.9619	1.377387237	1.281429709	1.53890071	0.00026581	0.040210971	0.001969338	0.957553881	single	0.957553881	0.6584174	0.9733718	170	179	219	9.823529	7.804469	10.80822	13.5308	10.00088	16.63278	200	0	0	0	0	0	0	0	0	NA	NA	NA	NA
SY150427crossori0001-sort_reduceddata_V4_cell99_spiketimes.csv	Contrast50_Orientation112.5	Contrast50_Orientation202.5	Contrast50_Orientation112.5+Contrast50_Orientation202.5	50	250	436.4796752	0.3575	0.2081	0.2081	1.861378321	2.773268136	1.834859102	5.63e-29	6.51e-47	1	2.51e-28	outside	1	0.9840251	0.9981991	170	179	219	31.21176	15.90503	38.27397	58.0969	44.10891	70.22735	200	0	0	0	0	0	0	0	0	NA	NA	NA	NA
SY150427crossori0001-sort_reduceddata_V4_cell99_spiketimes.csv	Contrast50_Orientation157.5	Contrast50_Orientation247.5	Contrast50_Orientation157.5+Contrast50_Orientation247.5	50	250	124.0527661	0.4442	0.3746	0.3746	1.65089909	2.279030958	1.173453933	8.59e-114	1.59e-235	1	3.73e-112	outside	1	0.987391	0.997557	164	171	244	36.25	26.46784	51.65984	59.84509	60.32102	60.62044	200	0	0	0	0	0	0	0	0	NA	NA	NA	NA
SY150504crossori0001-sort_reduceddata_V4_cell1_spiketimes.csv	Contrast50_Orientation292.5	Contrast50_Orientation382.5	Contrast50_Orientation292.5+Contrast50_Orientation382.5	50	250	35.19393113	1	0.9995	0.9995	2.813159635	2.619467744	0.902044769	0	0	1	0	outside	1	0.002040081	4.5e-05	174	180	254	6.931034	9.638889	42.26378	19.49811	25.24876	38.12382	200	0	0	0	0	0	0	0	0	NA	NA	NA	NA
SY150504crossori0001-sort_reduceddata_V4_cell15_spiketimes.csv	Contrast50_Orientation270	Contrast50_Orientation360	Contrast50_Orientation270+Contrast50_Orientation360	50	250	77.66012268	0.9996	0.9995	0.9995	1.865029554	1.450592492	1.661822699	0.997450489	0.000440045	3.04e-08	0.002109435	mixture	0.997450489	0.2965971	0.08585184	174	186	254	15.27586	21.00538	20.66929	28.48993	30.47024	34.3487	200	0	0	0	0	0	0	0	0	NA	NA	NA	NA
SY150504crossori0001-sort_reduceddata_V4_cell15_spiketimes.csv	Contrast50_Orientation315	Contrast50_Orientation405	Contrast50_Orientation315+Contrast50_Orientation405	50	250	29.31220721	0.8655	0.9961	0.8655	1.605622143	1.590731493	1.507437614	0.99921108	0.000788489	2.02e-10	4.31e-07	mixture	0.99921108	0.4802099	0.4999303	164	182	242	21.32927	17.48901	19.41322	34.24675	27.82032	29.26422	200	0	0	0	0	0	0	0	0	NA	NA	NA	NA
SY150504crossori0001-sort_reduceddata_V4_cell15_spiketimes.csv	Contrast50_Orientation337.5	Contrast50_Orientation427.5	Contrast50_Orientation337.5+Contrast50_Orientation427.5	50	250	64.01565237	0.9925	0.9296	0.9296	1.572420091	1.833418585	1.307569686	0.387942514	0.33162941	1.74e-06	0.280426335	mixture	0.387942514	0.6521836	0.838921	176	196	269	21.15341	15.95918	20.32714	33.26205	29.25986	26.57915	200	0	0	0	0	0	0	0	0	NA	NA	NA	NA
SY150504crossori0001-sort_reduceddata_V4_cell16_spiketimes.csv	Contrast50_Orientation337.5	Contrast50_Orientation427.5	Contrast50_Orientation337.5+Contrast50_Orientation427.5	50	250	4.13859237	0.8704	0.9608	0.8704	1.242920635	2.459460314	1.235449301	0.261483077	0.436215878	0.000292063	0.302008982	intermediate	0.436215878	0.5219155	0.6508656	176	196	269	11.25	9.933673	10.81041	13.98286	24.43148	13.35571	200	0	0	0	0	0	0	0	0	NA	NA	NA	NA
SY150504crossori0001-sort_reduceddata_V4_cell18_spiketimes.csv	Contrast50_Orientation292.5	Contrast50_Orientation382.5	Contrast50_Orientation292.5+Contrast50_Orientation382.5	50	250	3.283553393	0.3791	0.9831	0.3791	2.554828176	3.050300962	1.785136088	5.47e-107	3.52e-178	1	2.03e-83	outside	1	0.7987893	0.9936047	174	180	254	12.87931	11.47778	21.00787	32.90442	35.01068	37.50191	200	0	0	0	0	0	0	0	0	NA	NA	NA	NA
SY150504crossori0001-sort_reduceddata_V4_cell2_spiketimes.csv	Contrast50_Orientation270	Contrast50_Orientation360	Contrast50_Orientation270+Contrast50_Orientation360	50	250	18.6670683	0.948	0.9146	0.9146	1.868195211	1.869740785	1.651474475	5.4e-57	2.56e-82	1	3.71e-42	outside	1	0.1705405	0.001375307	174	186	254	12.37931	14.98387	20.91339	23.12697	28.01595	34.53792	200	0	0	0	0	0	0	0	0	NA	NA	NA	NA
SY150504crossori0001-sort_reduceddata_V4_cell2_spiketimes.csv	Contrast50_Orientation292.5	Contrast50_Orientation382.5	Contrast50_Orientation292.5+Contrast50_Orientation382.5	50	250	45.09668755	0.9986	0.9854	0.9854	1.818005474	1.606559981	1.58653949	6.41e-98	3.38e-189	1	1.23e-88	outside	1	0.0468686	0.000548335	174	180	254	11.91954	15.82778	24.87008	21.66979	25.42827	39.45736	200	0	0	0	0	0	0	0	0	NA	NA	NA	NA
SY150504crossori0001-sort_reduceddata_V4_cell2_spiketimes.csv	Contrast50_Orientation315	Contrast50_Orientation405	Contrast50_Orientation315+Contrast50_Orientation405	50	250	14.84361426	0.9373	0.9971	0.9373	1.905692384	1.865797376	1.814375014	2.65e-105	1.73e-175	1	2.64e-86	outside	1	0.08852792	0.000177906	164	182	242	11.73171	14.08242	22.63223	22.35703	26.27494	41.06336	200	0	0	0	0	0	0	0	0	NA	NA	NA	NA
SY150504crossori0001-sort_reduceddata_V4_cell2_spiketimes.csv	Contrast50_Orientation337.5	Contrast50_Orientation427.5	Contrast50_Orientation337.5+Contrast50_Orientation427.5	50	250	4.122056731	0.826	0.9301	0.826	1.650225564	2.126441745	1.766650761	5.52e-106	2.32e-179	1	8.27e-78	outside	1	0.7836238	0.9970021	176	196	269	13.0625	11.63265	20.81413	21.55607	24.73616	36.77129	200	0	0	0	0	0	0	0	0	NA	NA	NA	NA
SY150504crossori0001-sort_reduceddata_V4_cell22_spiketimes.csv	Contrast50_Orientation270	Contrast50_Orientation360	Contrast50_Orientation270+Contrast50_Orientation360	50	250	55.64765919	0.9785	0.9999	0.9785	1.542591183	2.205541468	1.824278969	0.999967807	8.48e-06	7.8e-07	2.29e-05	mixture	0.999967807	0.6938703	0.897516	174	186	254	6.195402	9.397849	6.472441	9.556973	20.72735	11.80754	200	0	0	0	0	0	0	0	0	NA	NA	NA	NA
SY150504crossori0001-sort_reduceddata_V4_cell22_spiketimes.csv	Contrast50_Orientation292.5	Contrast50_Orientation382.5	Contrast50_Orientation292.5+Contrast50_Orientation382.5	50	250	4.82429988	1	0.9835	0.9835	2.147643286	1.971349145	1.2177889	6.56e-09	0.00035548	0.992118747	0.007525766	outside	0.992118747	0.6297525	0.9810405	174	180	254	6.931034	8.127778	5.988189	14.88539	16.02269	7.29235	200	0	0	0	0	0	0	0	0	NA	NA	NA	NA
SY150504crossori0001-sort_reduceddata_V4_cell25_spiketimes.csv	Contrast50_Orientation270	Contrast50_Orientation360	Contrast50_Orientation270+Contrast50_Orientation360	50	250	34.62790308	0.9991	0.9951	0.9951	1.784437378	2.015965837	1.950175182	4.11e-53	8.89e-91	1	1.07e-45	outside	1	0.8470451	0.9977315	174	186	254	13.64368	10.44624	19.68898	24.34629	21.05926	38.39695	200	0	0	0	0	0	0	0	0	NA	NA	NA	NA
SY150504crossori0001-sort_reduceddata_V4_cell25_spiketimes.csv	Contrast50_Orientation292.5	Contrast50_Orientation382.5	Contrast50_Orientation292.5+Contrast50_Orientation382.5	50	250	17.64734824	0.7093	0.9959	0.7093	2.325055803	1.537761225	1.604127511	6.83e-32	5.51e-36	1	4.98e-19	outside	1	0.7778198	0.9926824	174	180	254	13.20115	10.8	17.11417	30.69341	16.60782	27.45332	200	0	0	0	0	0	0	0	0	NA	NA	NA	NA
SY150504crossori0001-sort_reduceddata_V4_cell25_spiketimes.csv	Contrast50_Orientation315	Contrast50_Orientation405	Contrast50_Orientation315+Contrast50_Orientation405	50	250	17.61886919	0.5577	0.851	0.5577	1.725705158	1.694059497	1.406723217	3.67e-24	1.77e-21	1	2.07e-12	outside	1	0.7724436	0.9934682	164	182	242	14.42683	11.89011	17.91736	24.89645	20.14255	25.20476	200	0	0	0	0	0	0	0	0	NA	NA	NA	NA
SY150504crossori0001-sort_reduceddata_V4_cell27_spiketimes.csv	Contrast50_Orientation270	Contrast50_Orientation360	Contrast50_Orientation270+Contrast50_Orientation360	50	250	26.52022425	0.5536	0.9954	0.5536	2.194423665	1.831367888	1.705727899	0.999928841	5.7e-05	3.1e-11	1.42e-05	mixture	0.999928841	0.5592339	0.7246579	174	186	254	14.16667	11.24731	13.33465	31.08767	20.59797	22.74528	200	0	0	0	0	0	0	0	0	NA	NA	NA	NA
SY150504crossori0001-sort_reduceddata_V4_cell27_spiketimes.csv	Contrast50_Orientation292.5	Contrast50_Orientation382.5	Contrast50_Orientation292.5+Contrast50_Orientation382.5	50	250	10.08422947	0.9886	0.9877	0.9877	1.62030816	1.988619905	1.740356038	0.839003107	0.028979234	0.008056412	0.123961246	mixture	0.839003107	0.2978343	0.1294618	174	180	254	14.16092	12.15	12.18898	22.94505	24.16173	21.21316	200	0	0	0	0	0	0	0	0	NA	NA	NA	NA
SY150504crossori0001-sort_reduceddata_V4_cell29_spiketimes.csv	Contrast50_Orientation270	Contrast50_Orientation360	Contrast50_Orientation270+Contrast50_Orientation360	50	250	25.05080378	0.9993	0.6828	0.6828	1.597952812	2.679476841	2.092682076	0.999999998	1.98e-09	2.04e-14	3.17e-12	mixture	0.999999998	0.5365184	0.5339309	174	186	254	7.798851	10.19892	8.917323	12.4622	27.32778	18.66112	200	0	0	0	0	0	0	0	0	NA	NA	NA	NA
SY150504crossori0001-sort_reduceddata_V4_cell29_spiketimes.csv	Contrast50_Orientation292.5	Contrast50_Orientation382.5	Contrast50_Orientation292.5+Contrast50_Orientation382.5	50	250	42.1145518	0.9884	0.6489	0.6489	1.674567653	2.881892588	1.65564221	0.999373175	0.000294647	1.09e-05	0.000321269	mixture	0.999373175	0.644019	0.8466499	174	180	254	8.454023	11.68333	8.933071	14.15683	33.67011	14.78997	200	0	0	0	0	0	0	0	0	NA	NA	NA	NA
SY150504crossori0001-sort_reduceddata_V4_cell29_spiketimes.csv	Contrast50_Orientation315	Contrast50_Orientation405	Contrast50_Orientation315+Contrast50_Orientation405	50	250	17.21576152	0.9995	0.1847	0.1847	1.951071443	2.909760589	2.020559056	0.999328344	6.99e-05	5.16e-05	0.000550106	mixture	0.999328344	0.6530963	0.9223907	164	182	242	8.164634	10.28571	8.033058	15.92978	29.92897	16.23127	200	0	0	0	0	0	0	0	0	NA	NA	NA	NA
SY150504crossori0001-sort_reduceddata_V4_cell29_spiketimes.csv	Contrast50_Orientation337.5	Contrast50_Orientation427.5	Contrast50_Orientation337.5+Contrast50_Orientation427.5	50	250	9.236633062	0.7686	1	0.7686	2.230055699	2.677595628	1.732047483	0.987525704	0.006304119	0.000200627	0.00596955	mixture	0.987525704	0.4535904	0.2531215	176	196	269	10.34659	8.714286	9.100372	23.07347	23.33333	15.76228	200	0	0	0	0	0	0	0	0	NA	NA	NA	NA
SY150504crossori0001-sort_reduceddata_V4_cell3_spiketimes.csv	Contrast50_Orientation315	Contrast50_Orientation405	Contrast50_Orientation315+Contrast50_Orientation405	50	250	6.744950686	1	0.9811	0.9811	1.623563467	1.482221005	1.188311554	3.31e-21	3.84e-16	0.999999994	5.55e-09	outside	0.999999994	0.6933462	0.9956137	164	182	242	6.926829	5.708791	9.136364	11.24615	8.46169	10.85685	200	0	0	0	0	0	0	0	0	NA	NA	NA	NA
SY150504crossori0001-sort_reduceddata_V4_cell31_spiketimes.csv	Contrast50_Orientation270	Contrast50_Orientation360	Contrast50_Orientation270+Contrast50_Orientation360	50	250	9.780691339	0.9974	0.9842	0.9842	1.705037088	2.539605925	1.520784692	0.573484461	0.1222716	1.32e-06	0.304242619	mixture	0.573484461	0.5724927	0.8197512	174	186	254	13.27011	11.34946	13.04331	22.62604	28.82316	19.83606	200	0	0	0	0	0	0	0	0	NA	NA	NA	NA
SY150504crossori0001-sort_reduceddata_V4_cell31_spiketimes.csv	Contrast50_Orientation292.5	Contrast50_Orientation382.5	Contrast50_Orientation292.5+Contrast50_Orientation382.5	50	250	83.80446454	0.9753	0.999	0.9753	1.594057639	2.539484488	2.034901248	1	6.81e-13	1.12e-25	4.03e-19	mixture	1	0.4990765	0.5801047	174	180	254	14.51724	9.638889	12.46063	23.14132	24.47781	25.35615	200	0	0	0	0	0	0	0	0	NA	NA	NA	NA
SY150504crossori0001-sort_reduceddata_V4_cell31_spiketimes.csv	Contrast50_Orientation315	Contrast50_Orientation405	Contrast50_Orientation315+Contrast50_Orientation405	50	250	16.79953542	0.4394	1	0.4394	2.581848902	1.663875995	2.194067494	0.999998798	5.36e-07	1.86e-08	6.47e-07	mixture	0.999998798	0.4428187	0.1979798	164	182	242	15.29878	12.71978	13.20248	39.49914	21.16414	28.96713	200	0	0	0	0	0	0	0	0	NA	NA	NA	NA
SY150504crossori0001-sort_reduceddata_V4_cell31_spiketimes.csv	Contrast50_Orientation337.5	Contrast50_Orientation427.5	Contrast50_Orientation337.5+Contrast50_Orientation427.5	50	250	27.27883173	1	0.8046	0.8046	1.942232941	2.007511302	1.850005978	0.999998416	9.8e-07	1.6e-08	5.88e-07	mixture	0.999998416	0.6149816	0.7859145	176	196	269	11.44318	14.38265	12.06691	22.22532	28.87334	22.32386	200	0	0	0	0	0	0	0	0	NA	NA	NA	NA
SY150504crossori0001-sort_reduceddata_V4_cell33_spiketimes.csv	Contrast50_Orientation315	Contrast50_Orientation405	Contrast50_Orientation315+Contrast50_Orientation405	50	250	7.508728758	0.3211	0.1983	0.1983	2.318218771	2.828920785	2.028574961	0.332656982	0.011883228	0.464568749	0.190891041	outside	0.464568749	0.6187953	0.9633149	164	182	242	16.84146	19.02198	15.80992	39.0422	53.81167	32.0716	200	0	0	0	0	0	0	0	0	NA	NA	NA	NA
SY150504crossori0001-sort_reduceddata_V4_cell33_spiketimes.csv	Contrast50_Orientation337.5	Contrast50_Orientation427.5	Contrast50_Orientation337.5+Contrast50_Orientation427.5	50	250	54.22409387	0.9997	0.237	0.237	2.392520131	2.589664027	1.855526809	1	3.45e-11	1.9e-16	1.47e-14	mixture	1	0.4186968	0.340917	176	196	269	19.05114	14.46939	16.0632	45.58023	37.47085	29.80569	200	0	0	0	0	0	0	0	0	NA	NA	NA	NA
SY150504crossori0001-sort_reduceddata_V4_cell35_spiketimes.csv	Contrast50_Orientation270	Contrast50_Orientation360	Contrast50_Orientation270+Contrast50_Orientation360	50	250	370.1103965	0.9824	0.9985	0.9824	1.892903694	1.899857151	1.861415112	0.999551346	0.000448654	4.38e-34	7.33e-22	mixture	0.999551346	0.6624757	0.6390717	174	186	254	17.76437	7.629032	14.10236	33.62624	14.49407	26.25035	200	0	0	0	0	0	0	0	0	NA	NA	NA	NA
SY150504crossori0001-sort_reduceddata_V4_cell35_spiketimes.csv	Contrast50_Orientation292.5	Contrast50_Orientation382.5	Contrast50_Orientation292.5+Contrast50_Orientation382.5	50	250	393.1498363	0.8664	0.9959	0.8664	2.40962294	2.044968881	2.038280728	0.999997318	2.64e-06	1.92e-12	4.01e-08	mixture	0.999997318	0.8288928	0.863269	174	180	254	17.76437	7.305556	16.29921	42.80543	14.93963	33.22237	200	0	0	0	0	0	0	0	0	NA	NA	NA	NA
SY150504crossori0001-sort_reduceddata_V4_cell35_spiketimes.csv	Contrast50_Orientation315	Contrast50_Orientation405	Contrast50_Orientation315+Contrast50_Orientation405	50	250	197.8435406	0.5934	1	0.5934	1.80331356	2.114922364	2.194060964	1	6.58e-13	1.94e-17	9.56e-13	mixture	1	0.7529235	0.9006735	164	182	242	15.47561	8.115385	14.7562	27.90738	17.16341	32.376	200	0	0	0	0	0	0	0	0	NA	NA	NA	NA
SY150504crossori0001-sort_reduceddata_V4_cell37_spiketimes.csv	Contrast50_Orientation270	Contrast50_Orientation360	Contrast50_Orientation270+Contrast50_Orientation360	50	250	7.332573273	0.4252	0.4127	0.4127	1.053930827	0.920491164	0.97004528	7.81e-14	1.82e-06	0.995747628	0.004250549	outside	0.995747628	0.6500967	0.9685821	174	186	254	10.44828	8.946237	12.33071	11.01176	8.234932	11.96135	200	0	0	0	0	0	0	0	0	NA	NA	NA	NA
SY150504crossori0001-sort_reduceddata_V4_cell37_spiketimes.csv	Contrast50_Orientation292.5	Contrast50_Orientation382.5	Contrast50_Orientation292.5+Contrast50_Orientation382.5	50	250	4.951580269	0.2478	0.6225	0.2478	0.937854161	1.035224969	1.072791007	1.87e-08	0.002384955	0.703921203	0.293693823	outside	0.703921203	0.6558728	0.9821581	174	180	254	10.51149	9.172222	12.11024	9.858249	9.495313	12.99175	200	0	0	0	0	0	0	0	0	NA	NA	NA	NA
SY150504crossori0001-sort_reduceddata_V4_cell37_spiketimes.csv	Contrast50_Orientation315	Contrast50_Orientation405	Contrast50_Orientation315+Contrast50_Orientation405	50	250	9.049703786	0.771	0.954	0.771	1.130646812	1.163109628	0.897605741	1.1e-06	0.064751902	0.000214384	0.935032616	single	0.935032616	0.6212218	0.9525094	164	182	242	11.47561	9.741758	12.2438	12.97486	11.33073	10.99011	200	0	0	0	0	0	0	0	0	NA	NA	NA	NA
SY150504crossori0001-sort_reduceddata_V4_cell39_spiketimes.csv	Contrast50_Orientation292.5	Contrast50_Orientation382.5	Contrast50_Orientation292.5+Contrast50_Orientation382.5	50	250	3.790887991	0.8452	0.7204	0.7204	1.077998705	1.273014331	0.992807383	3.11e-42	1.04e-43	1	1.24e-24	outside	1	0.2490965	0.000172482	174	180	254	5.54023	6.516667	9.69685	5.972361	8.29581	9.627105	200	0	0	0	0	0	0	0	0	NA	NA	NA	NA
SY150504crossori0001-sort_reduceddata_V4_cell4_spiketimes.csv	Contrast50_Orientation270	Contrast50_Orientation360	Contrast50_Orientation270+Contrast50_Orientation360	50	250	11.48414665	0.6327	0.5807	0.5807	1.005282348	1.028851473	1.04780787	0.010743096	0.244066484	3.03e-06	0.745187387	single	0.745187387	0.5613773	0.8350776	174	186	254	7.471264	5.989247	7.346457	7.51073	6.162046	7.697675	200	0	0	0	0	0	0	0	0	NA	NA	NA	NA
SY150504crossori0001-sort_reduceddata_V4_cell42_spiketimes.csv	Contrast50_Orientation270	Contrast50_Orientation360	Contrast50_Orientation270+Contrast50_Orientation360	50	250	22.00301843	0.8943	0.9891	0.8943	1.172789137	1.676796281	1.070426185	3.54e-27	1.11e-20	1	7.12e-12	outside	1	0.2197554	0.02064292	174	186	254	10.37356	12.94086	16.03543	12.166	21.69919	17.16475	200	0	0	0	0	0	0	0	0	NA	NA	NA	NA
SY150504crossori0001-sort_reduceddata_V4_cell42_spiketimes.csv	Contrast50_Orientation292.5	Contrast50_Orientation382.5	Contrast50_Orientation292.5+Contrast50_Orientation382.5	50	250	44.49796993	0.9989	0.9982	0.9982	1.373342401	1.886790439	0.917109588	1.28e-10	0.039608609	0.000804531	0.95958686	single	0.95958686	0.2709093	0.03627942	174	180	254	11.33333	15.12222	16.03543	15.56455	28.53246	14.70625	200	0	0	0	0	0	0	0	0	NA	NA	NA	NA
SY150504crossori0001-sort_reduceddata_V4_cell42_spiketimes.csv	Contrast50_Orientation337.5	Contrast50_Orientation427.5	Contrast50_Orientation337.5+Contrast50_Orientation427.5	50	250	34.95279574	0.9613	0.8409	0.8409	1.402227603	1.30667039	1.131906802	1.39e-16	1.18e-05	0.997649517	0.00233864	outside	0.997649517	0.7861483	0.987356	176	196	269	16.09091	12.64796	18.35316	22.56312	16.52671	20.77407	200	0	0	0	0	0	0	0	0	NA	NA	NA	NA
SY150504crossori0001-sort_reduceddata_V4_cell43_spiketimes.csv	Contrast50_Orientation292.5	Contrast50_Orientation382.5	Contrast50_Orientation292.5+Contrast50_Orientation382.5	50	250	48.11944945	0.267	0.9074	0.267	0.96107827	1.148938254	0.884770885	5.28e-18	2.19e-08	0.999621175	0.000378803	outside	0.999621175	0.1857608	0.001954003	174	180	254	9.12069	12.67778	14.79921	8.765697	14.56598	13.09391	200	0	0	0	0	0	0	0	0	NA	NA	NA	NA
SY150504crossori0001-sort_reduceddata_V4_cell43_spiketimes.csv	Contrast50_Orientation315	Contrast50_Orientation405	Contrast50_Orientation315+Contrast50_Orientation405	50	250	78.54259906	0.7705	0.373	0.373	1.015398062	1.148761773	0.908158673	4.13e-12	0.037053884	0.000365298	0.962580818	single	0.962580818	0.2340189	0.02761323	164	182	242	8.945122	13.56593	14.21074	9.082859	15.58403	12.90561	200	0	0	0	0	0	0	0	0	NA	NA	NA	NA
SY150504crossori0001-sort_reduceddata_V4_cell43_spiketimes.csv	Contrast50_Orientation337.5	Contrast50_Orientation427.5	Contrast50_Orientation337.5+Contrast50_Orientation427.5	50	250	16.69374989	0.4922	0.7096	0.4922	1.078619367	1.08811168	0.847228759	9.97e-19	3.47e-09	0.999970298	2.97e-05	outside	0.999970298	0.2845775	0.01699358	176	196	269	9.3125	11.42347	13.55762	10.04464	12.43001	11.48641	200	0	0	0	0	0	0	0	0	NA	NA	NA	NA
SY150504crossori0001-sort_reduceddata_V4_cell44_spiketimes.csv	Contrast50_Orientation270	Contrast50_Orientation360	Contrast50_Orientation270+Contrast50_Orientation360	50	250	17.23722868	0.1705	0.9096	0.1705	1.272932898	1.249342921	0.890064537	1.45e-13	0.000134427	0.960042247	0.039823326	outside	0.960042247	0.2390601	0.008171772	174	186	254	3.833333	5.274194	6.507874	4.879576	6.589276	5.792428	200	0	0	0	0	0	0	0	0	NA	NA	NA	NA
SY150504crossori0001-sort_reduceddata_V4_cell44_spiketimes.csv	Contrast50_Orientation292.5	Contrast50_Orientation382.5	Contrast50_Orientation292.5+Contrast50_Orientation382.5	50	250	42.63027788	0.7283	0.5262	0.5262	1.089335779	1.05682159	1.014496853	1.33e-07	0.064844472	2.72e-05	0.935128232	single	0.935128232	0.3104349	0.05003835	174	180	254	3.83908	6.105556	6.326772	4.182048	6.452483	6.41849	200	0	0	0	0	0	0	0	0	NA	NA	NA	NA
SY150504crossori0001-sort_reduceddata_V4_cell44_spiketimes.csv	Contrast50_Orientation315	Contrast50_Orientation405	Contrast50_Orientation315+Contrast50_Orientation405	50	250	5.234202799	0.8039	0.3129	0.3129	1.043012368	1.366919385	1.056402987	1.12e-06	0.085648842	0.016282663	0.89806737	single	0.89806737	0.3655095	0.02657514	164	182	242	4.981707	6.021978	6.966942	5.195982	8.231558	7.359898	200	0	0	0	0	0	0	0	0	NA	NA	NA	NA
SY150504crossori0001-sort_reduceddata_V4_cell45_spiketimes.csv	Contrast50_Orientation270	Contrast50_Orientation360	Contrast50_Orientation270+Contrast50_Orientation360	50	250	32.34541283	0.7276	0.2111	0.2111	1.109934456	1.058468533	1.002533647	1.34e-07	0.0697639	3.21e-05	0.930203873	single	0.930203873	0.3262945	0.05281769	174	186	254	5.235632	7.478495	7.775591	5.811209	7.915751	7.795291	200	0	0	0	0	0	0	0	0	NA	NA	NA	NA
SY150504crossori0001-sort_reduceddata_V4_cell45_spiketimes.csv	Contrast50_Orientation315	Contrast50_Orientation405	Contrast50_Orientation315+Contrast50_Orientation405	50	250	18.88823567	0.9243	0.7114	0.7114	1.389534633	1.190996521	0.984447867	9.86e-06	0.099966335	1.48e-05	0.900009033	single	0.900009033	0.628251	0.9236822	164	182	242	7.810976	5.934066	8.004132	10.85362	7.067452	7.879651	200	0	0	0	0	0	0	0	0	NA	NA	NA	NA
SY150504crossori0001-sort_reduceddata_V4_cell45_spiketimes.csv	Contrast50_Orientation337.5	Contrast50_Orientation427.5	Contrast50_Orientation337.5+Contrast50_Orientation427.5	50	250	61.44541797	0.1305	0.9601	0.1305	0.996244898	1.399960362	0.976426109	5.97e-05	0.919192729	1.71e-07	0.080747431	intermediate	0.919192729	0.635673	0.7528981	176	196	269	8.352273	5.280612	7.579926	8.320909	7.392648	7.401237	200	0	0	0	0	0	0	0	0	NA	NA	NA	NA
SY150504crossori0001-sort_reduceddata_V4_cell48_spiketimes.csv	Contrast50_Orientation292.5	Contrast50_Orientation382.5	Contrast50_Orientation292.5+Contrast50_Orientation382.5	50	250	20.64112714	0.4525	0.5486	0.4525	0.92136824	1.648598976	0.903133053	2.97e-205	0	1	2.83e-192	outside	1	0.03181576	0.000509882	174	180	254	8.373563	10.63889	22.53543	7.715135	17.53926	20.35249	200	0	0	0	0	0	0	0	0	NA	NA	NA	NA
SY150504crossori0001-sort_reduceddata_V4_cell5_spiketimes.csv	Contrast50_Orientation270	Contrast50_Orientation360	Contrast50_Orientation270+Contrast50_Orientation360	50	250	9.31225799	0.5735	0.7975	0.5735	1.016428354	1.111351351	1.1256917	1.45e-07	0.004781043	0.869827136	0.125391677	outside	0.869827136	0.3572654	0.03564311	174	186	254	0.4367816	0.1612903	0.07874016	0.4439572	0.1792502	0.08863714	200	0	0	0	0	0	0	0	0	NA	NA	NA	NA
SY150504crossori0001-sort_reduceddata_V4_cell50_spiketimes.csv	Contrast50_Orientation270	Contrast50_Orientation360	Contrast50_Orientation270+Contrast50_Orientation360	50	250	92.34259823	0.9657	0.9945	0.9657	1.951001343	1.949841324	1.074593367	3.42e-126	2.6e-270	1	2.56e-123	outside	1	0.000568868	0.000132122	174	186	254	17.06897	23.67204	36.42126	33.30157	46.15673	39.13804	200	0	0	0	0	0	0	0	0	NA	NA	NA	NA
SY150504crossori0001-sort_reduceddata_V4_cell50_spiketimes.csv	Contrast50_Orientation292.5	Contrast50_Orientation382.5	Contrast50_Orientation292.5+Contrast50_Orientation382.5	50	250	140.2061344	0.8985	0.6607	0.6607	1.586537876	1.960521815	1.029360191	6.47e-105	1.47e-211	1	4e-104	outside	1	0.001680412	0.000708471	174	180	254	17.47126	25.86111	38.07087	27.71882	50.70127	39.18863	200	0	0	0	0	0	0	0	0	NA	NA	NA	NA
SY150504crossori0001-sort_reduceddata_V4_cell50_spiketimes.csv	Contrast50_Orientation315	Contrast50_Orientation405	Contrast50_Orientation315+Contrast50_Orientation405	50	250	5.986886338	0.5432	0.6829	0.5432	1.331481931	1.940727067	1.12686671	8.33e-205	0	1	1.49e-164	outside	1	0.08206689	0.000596169	164	182	242	21.2561	23.46703	38.68595	28.30211	45.54311	43.59391	200	0	0	0	0	0	0	0	0	NA	NA	NA	NA
SY150504crossori0001-sort_reduceddata_V4_cell50_spiketimes.csv	Contrast50_Orientation337.5	Contrast50_Orientation427.5	Contrast50_Orientation337.5+Contrast50_Orientation427.5	50	250	30.87802798	0.433	0.9592	0.433	1.445346772	1.709224783	1.094055966	4.63e-178	0	1	1.31e-166	outside	1	0.9634154	0.9998279	176	196	269	23.67614	19.66837	38.88104	34.22023	33.61766	42.53803	200	0	0	0	0	0	0	0	0	NA	NA	NA	NA
SY150504crossori0001-sort_reduceddata_V4_cell52_spiketimes.csv	Contrast50_Orientation270	Contrast50_Orientation360	Contrast50_Orientation270+Contrast50_Orientation360	50	250	7.889728592	0.2647	0.5376	0.2647	0.89613827	0.987348218	0.86938041	6.07e-28	6.99e-24	1	1.92e-13	outside	1	0.7087297	0.9882851	174	186	254	10.44253	8.903226	13.47244	9.35795	8.790584	11.71268	200	0	0	0	0	0	0	0	0	NA	NA	NA	NA
SY150504crossori0001-sort_reduceddata_V4_cell59_spiketimes.csv	Contrast50_Orientation337.5	Contrast50_Orientation427.5	Contrast50_Orientation337.5+Contrast50_Orientation427.5	50	250	5.22484691	0.9889	0.3407	0.3407	2.278881119	3.746624079	2.130769915	1.32e-98	2.98e-145	1	3.02e-73	outside	1	0.2310397	0.003796385	176	196	269	8.9375	10.32143	16.84758	20.3675	38.67051	35.89832	200	0	0	0	0	0	0	0	0	NA	NA	NA	NA
SY150504crossori0001-sort_reduceddata_V4_cell6_spiketimes.csv	Contrast50_Orientation292.5	Contrast50_Orientation382.5	Contrast50_Orientation292.5+Contrast50_Orientation382.5	50	250	129.6464866	0.298	0.1859	0.1859	0.88221918	1.060286616	1.158887788	2e-08	0.034887333	0.002605992	0.962506655	single	0.962506655	0.1781874	0.02331785	174	180	254	7.304598	12.77778	13.59843	6.444256	13.54811	15.75905	200	0	0	0	0	0	0	0	0	NA	NA	NA	NA
SY150504crossori0001-sort_reduceddata_V4_cell6_spiketimes.csv	Contrast50_Orientation337.5	Contrast50_Orientation427.5	Contrast50_Orientation337.5+Contrast50_Orientation427.5	50	250	72.50398735	0.21	0.8072	0.21	0.883031393	1.395502284	0.99995139	5.41e-12	0.004490824	0.254173697	0.741335479	single	0.741335479	0.8402435	0.976305	176	196	269	11.73864	7.760204	13.12639	10.36558	10.82938	13.12576	200	0	0	0	0	0	0	0	0	NA	NA	NA	NA
SY150504crossori0001-sort_reduceddata_V4_cell63_spiketimes.csv	Contrast50_Orientation315	Contrast50_Orientation405	Contrast50_Orientation315+Contrast50_Orientation405	50	250	3.247235871	0.7855	0.7677	0.7677	2.353185845	2.63161951	1.510103829	4.45e-11	4.17e-08	0.999656323	0.000343635	outside	0.999656323	0.7362679	0.9952102	164	182	242	10.60366	9.335165	12.71901	24.95238	24.5666	19.20702	200	0	0	0	0	0	0	0	0	NA	NA	NA	NA
SY150504crossori0001-sort_reduceddata_V4_cell63_spiketimes.csv	Contrast50_Orientation337.5	Contrast50_Orientation427.5	Contrast50_Orientation337.5+Contrast50_Orientation427.5	50	250	12.39026054	0.9369	0.4462	0.4462	2.418097365	3.080161557	1.588571979	1.1e-05	0.003535065	0.625324414	0.371129519	outside	0.625324414	0.7025663	0.9847967	176	196	269	12.72159	10.68878	14.4052	30.76205	32.92316	22.8837	200	0	0	0	0	0	0	0	0	NA	NA	NA	NA
SY150504crossori0001-sort_reduceddata_V4_cell65_spiketimes.csv	Contrast50_Orientation270	Contrast50_Orientation360	Contrast50_Orientation270+Contrast50_Orientation360	50	250	11.17763506	0.9753	0.9996	0.9753	2.081161308	2.147786648	1.226063465	0.000231553	0.064497691	0.216512819	0.718757937	single	0.718757937	0.6463652	0.9449847	174	186	254	9.132184	10.95699	8.744094	19.00555	23.53328	10.72081	200	0	0	0	0	0	0	0	0	NA	NA	NA	NA
SY150504crossori0001-sort_reduceddata_V4_cell65_spiketimes.csv	Contrast50_Orientation315	Contrast50_Orientation405	Contrast50_Orientation315+Contrast50_Orientation405	50	250	43.99478321	0.9985	0.9575	0.9575	1.811338816	1.739777955	1.385601357	0.937860331	0.041638439	6.15e-08	0.020501169	mixture	0.937860331	0.6063719	0.790367	164	182	242	12.03659	8.664835	11.32231	21.80233	15.07489	15.68821	200	0	0	0	0	0	0	0	0	NA	NA	NA	NA
SY150504crossori0001-sort_reduceddata_V4_cell66_spiketimes.csv	Contrast50_Orientation337.5	Contrast50_Orientation427.5	Contrast50_Orientation337.5+Contrast50_Orientation427.5	50	250	3.029433306	0.9537	0.9999	0.9537	2.077896372	2.412110932	1.80737134	1.19e-96	1.24e-157	1	3.04e-68	outside	1	0.7897797	0.9982305	176	196	269	10.44886	9.255102	17.00743	21.71166	22.32433	30.73875	200	0	0	0	0	0	0	0	0	NA	NA	NA	NA
SY150504crossori0001-sort_reduceddata_V4_cell68_spiketimes.csv	Contrast50_Orientation270	Contrast50_Orientation360	Contrast50_Orientation270+Contrast50_Orientation360	50	250	7.438664288	0.8423	0.9415	0.8423	1.312349365	1.209430131	1.289674309	9.26e-108	1.39e-173	1	4.18e-84	outside	1	0.1933181	0.003970979	174	186	254	8.201149	9.66129	16.70079	10.76277	11.68466	21.53858	200	0	0	0	0	0	0	0	0	NA	NA	NA	NA
SY150504crossori0001-sort_reduceddata_V4_cell68_spiketimes.csv	Contrast50_Orientation292.5	Contrast50_Orientation382.5	Contrast50_Orientation292.5+Contrast50_Orientation382.5	50	250	30.97753814	0.9322	0.8816	0.8816	1.336643223	1.101664496	1.091355062	3.03e-66	1.12e-103	1	7.48e-50	outside	1	0.1361528	0.00196501	174	180	254	7.637931	10.27222	15.77165	10.20919	11.31654	17.21247	200	0	0	0	0	0	0	0	0	NA	NA	NA	NA
SY150504crossori0001-sort_reduceddata_V4_cell69_spiketimes.csv	Contrast50_Orientation292.5	Contrast50_Orientation382.5	Contrast50_Orientation292.5+Contrast50_Orientation382.5	50	250	15.62744715	0.9318	0.5947	0.5947	1.158924604	0.879934909	1.008089351	4e-27	6.07e-20	1	3.68e-12	outside	1	0.210837	0.001009326	174	180	254	7.132184	8.983333	11.65748	8.265663	7.904749	11.75178	200	0	0	0	0	0	0	0	0	NA	NA	NA	NA
SY150504crossori0001-sort_reduceddata_V4_cell69_spiketimes.csv	Contrast50_Orientation315	Contrast50_Orientation405	Contrast50_Orientation315+Contrast50_Orientation405	50	250	5.242716814	0.8379	0.7553	0.7553	1.259442061	1.053472136	1.164348236	1.28e-37	4.93e-40	1	6.75e-21	outside	1	0.2495938	0.005108948	164	182	242	7.29878	8.543956	11.88843	9.192391	9.00082	13.84227	200	0	0	0	0	0	0	0	0	NA	NA	NA	NA
SY150504crossori0001-sort_reduceddata_V4_cell7_spiketimes.csv	Contrast50_Orientation337.5	Contrast50_Orientation427.5	Contrast50_Orientation337.5+Contrast50_Orientation427.5	50	250	9.373766187	1	1	1	1.87196726	3.048563843	1.436474617	8.68e-05	0.046361046	0.355871587	0.597680552	single	0.597680552	0.3884107	0.05379665	176	196	269	8.528409	7.045918	6.594796	15.9649	21.47993	9.473256	200	0	0	0	0	0	0	0	0	NA	NA	NA	NA
SY150504crossori0001-sort_reduceddata_V4_cell70_spiketimes.csv	Contrast50_Orientation292.5	Contrast50_Orientation382.5	Contrast50_Orientation292.5+Contrast50_Orientation382.5	50	250	4.125050967	0.2071	0.2361	0.2071	0.975852873	0.947087469	0.969216697	1.09e-72	3.05e-91	1	2.43e-46	outside	1	0.2326289	0.005623901	174	180	254	5.505747	6.494444	10.85433	5.372799	6.150807	10.5202	200	0	0	0	0	0	0	0	0	NA	NA	NA	NA
SY150504crossori0001-sort_reduceddata_V4_cell73_spiketimes.csv	Contrast50_Orientation270	Contrast50_Orientation360	Contrast50_Orientation270+Contrast50_Orientation360	50	250	4.640338899	0.9624	0.9642	0.9624	1.180768782	1.187648992	1.329723822	4.54e-127	2.24e-200	1	5.98e-94	outside	1	0.1501974	0.000944856	174	186	254	7.683908	8.887097	16.11811	9.072919	10.55475	21.43264	200	0	0	0	0	0	0	0	0	NA	NA	NA	NA
SY150504crossori0001-sort_reduceddata_V4_cell73_spiketimes.csv	Contrast50_Orientation292.5	Contrast50_Orientation382.5	Contrast50_Orientation292.5+Contrast50_Orientation382.5	50	250	14.63390113	0.4341	0.9183	0.4341	0.920466787	1.235471541	1.05463635	6.81e-105	1.11e-185	1	1.66e-83	outside	1	0.1423056	7.03e-05	174	180	254	7.925287	9.816667	16.94882	7.294964	12.12821	17.87484	200	0	0	0	0	0	0	0	0	NA	NA	NA	NA
SY150504crossori0001-sort_reduceddata_V4_cell74_spiketimes.csv	Contrast50_Orientation270	Contrast50_Orientation360	Contrast50_Orientation270+Contrast50_Orientation360	50	250	34.63788254	0.9378	0.9996	0.9378	1.186727723	1.620879703	1.370291994	0	0	1	0	outside	1	0.002522035	0.000549751	174	186	254	4.425287	6.580645	20.97244	5.251611	10.66643	28.73837	200	0	0	0	0	0	0	0	0	NA	NA	NA	NA
SY150504crossori0001-sort_reduceddata_V4_cell74_spiketimes.csv	Contrast50_Orientation337.5	Contrast50_Orientation427.5	Contrast50_Orientation337.5+Contrast50_Orientation427.5	50	250	22.51136163	0.9923	0.9975	0.9923	1.62268511	1.860683761	1.93794187	3.68e-258	0	1	2.06e-249	outside	1	0.9785714	0.9988283	176	196	269	6.982955	5.142857	18.85874	11.33114	9.569231	36.54713	200	0	0	0	0	0	0	0	0	NA	NA	NA	NA
SY150504crossori0001-sort_reduceddata_V4_cell77_spiketimes.csv	Contrast50_Orientation315	Contrast50_Orientation405	Contrast50_Orientation315+Contrast50_Orientation405	50	250	20.47459632	0.6869	0.6291	0.6291	1.833404363	1.731966017	1.230753901	9.42e-35	8.72e-35	1	5.5e-22	outside	1	0.2097166	0.004065862	164	182	242	11.32317	13.97802	18.23967	20.75995	24.20946	22.44854	200	0	0	0	0	0	0	0	0	NA	NA	NA	NA
SY150504crossori0001-sort_reduceddata_V4_cell77_spiketimes.csv	Contrast50_Orientation337.5	Contrast50_Orientation427.5	Contrast50_Orientation337.5+Contrast50_Orientation427.5	50	250	3.224589494	0.4656	0.9999	0.4656	1.485714286	1.586673199	1.534939085	9.78e-55	9.08e-65	1	8.52e-34	outside	1	0.3159549	0.003057471	176	196	269	11.5	12.81633	17.64312	17.08571	20.33532	27.08112	200	0	0	0	0	0	0	0	0	NA	NA	NA	NA
SY150504crossori0001-sort_reduceddata_V4_cell78_spiketimes.csv	Contrast50_Orientation270	Contrast50_Orientation360	Contrast50_Orientation270+Contrast50_Orientation360	50	250	28.99458118	0.955	0.7608	0.7608	1.138796865	1.083130705	1.203894754	1.15e-20	1.54e-14	0.999999989	1.07e-08	outside	0.999999989	0.2047001	0.001595521	174	186	254	8.724138	11.41398	13.99606	9.935021	12.36283	16.84979	200	0	0	0	0	0	0	0	0	NA	NA	NA	NA
SY150504crossori0001-sort_reduceddata_V4_cell78_spiketimes.csv	Contrast50_Orientation292.5	Contrast50_Orientation382.5	Contrast50_Orientation292.5+Contrast50_Orientation382.5	50	250	25.33450353	0.9642	0.7145	0.7145	1.141155102	1.065851044	1.211812486	4.17e-23	1.01e-16	1	1.46e-10	outside	1	0.2262936	0.01344359	174	180	254	8.925287	11.49444	14.31496	10.18514	12.25137	17.34705	200	0	0	0	0	0	0	0	0	NA	NA	NA	NA
SY150504crossori0001-sort_reduceddata_V4_cell78_spiketimes.csv	Contrast50_Orientation337.5	Contrast50_Orientation427.5	Contrast50_Orientation337.5+Contrast50_Orientation427.5	50	250	11.4953571	0.6464	0.9178	0.6464	1.10233306	1.480581981	1.356843779	9.3e-19	5.22e-16	0.999999793	2.07e-07	outside	0.999999793	0.7078113	0.9919186	176	196	269	10.90341	9.117347	13.33086	12.01919	13.49898	18.08789	200	0	0	0	0	0	0	0	0	NA	NA	NA	NA
SY150504crossori0001-sort_reduceddata_V4_cell81_spiketimes.csv	Contrast50_Orientation270	Contrast50_Orientation360	Contrast50_Orientation270+Contrast50_Orientation360	50	250	129.6028284	0.8953	0.9656	0.8953	1.009394918	1.121884114	1.005558344	8.76e-09	0.708431975	3e-06	0.291565019	intermediate	0.708431975	0.2622169	0.1440113	174	186	254	6.718391	11.95699	11.19291	6.78151	13.41436	11.25513	200	0	0	0	0	0	0	0	0	NA	NA	NA	NA
SY150504crossori0001-sort_reduceddata_V4_cell81_spiketimes.csv	Contrast50_Orientation292.5	Contrast50_Orientation382.5	Contrast50_Orientation292.5+Contrast50_Orientation382.5	50	250	42.22647823	0.9769	0.9854	0.9769	1.311991396	1.24278091	0.911796704	4.51e-19	1.72e-07	0.999948551	5.13e-05	outside	0.999948551	0.2034909	0.01354292	174	180	254	6.764368	9.672222	11.65748	8.874792	12.02045	10.62925	200	0	0	0	0	0	0	0	0	NA	NA	NA	NA
SY150504crossori0001-sort_reduceddata_V4_cell81_spiketimes.csv	Contrast50_Orientation337.5	Contrast50_Orientation427.5	Contrast50_Orientation337.5+Contrast50_Orientation427.5	50	250	132.0541895	0.4648	0.9464	0.4648	1.226641357	1.505210918	0.920895041	5.87e-10	0.999979162	7.3e-12	2.08e-05	intermediate	0.999979162	0.6604047	0.6893068	176	196	269	13.25568	7.75	11.53532	16.25997	11.66538	10.62282	200	0	0	0	0	0	0	0	0	NA	NA	NA	NA
SY150504crossori0001-sort_reduceddata_V4_cell83_spiketimes.csv	Contrast50_Orientation315	Contrast50_Orientation405	Contrast50_Orientation315+Contrast50_Orientation405	50	250	6.277771044	0.7513	0.2293	0.2293	1.056027456	0.930328584	1.19853824	8.24e-06	0.046190334	0.001609278	0.952192151	single	0.952192151	0.6347971	0.9512521	164	182	242	8.054878	6.785714	8.954545	8.506172	6.312944	10.73237	200	0	0	0	0	0	0	0	0	NA	NA	NA	NA
SY150504crossori0001-sort_reduceddata_V4_cell85_spiketimes.csv	Contrast50_Orientation292.5	Contrast50_Orientation382.5	Contrast50_Orientation292.5+Contrast50_Orientation382.5	50	250	43.14844508	0.9986	0.9995	0.9986	1.900695096	1.432960894	1.737609916	0.999973499	2.65e-05	7.34e-13	6.21e-10	mixture	0.999973499	0.4571108	0.4430613	174	180	254	9.591954	6.666667	7.972441	18.23138	9.553073	13.85299	200	0	0	0	0	0	0	0	0	NA	NA	NA	NA
SY150504crossori0001-sort_reduceddata_V4_cell85_spiketimes.csv	Contrast50_Orientation315	Contrast50_Orientation405	Contrast50_Orientation315+Contrast50_Orientation405	50	250	5.885729002	0.9519	1	0.9519	1.928240908	1.69414853	1.344814539	1.55e-10	4.58e-05	0.999141303	0.000812911	outside	0.999141303	0.3175728	0.03312576	164	182	242	9.329268	7.956044	6.797521	17.98908	13.47872	9.141405	200	0	0	0	0	0	0	0	0	NA	NA	NA	NA
SY150504crossori0001-sort_reduceddata_V4_cell87_spiketimes.csv	Contrast50_Orientation270	Contrast50_Orientation360	Contrast50_Orientation270+Contrast50_Orientation360	50	250	5.481709571	0.49	0.8366	0.49	0.845317919	1.084551406	0.902275674	4.33e-13	3.32e-06	0.992243656	0.007753024	outside	0.992243656	0.6816924	0.9849598	174	186	254	10.91954	9.521505	12.80709	9.230483	10.32656	11.55552	200	0	0	0	0	0	0	0	0	NA	NA	NA	NA
SY150504crossori0001-sort_reduceddata_V4_cell87_spiketimes.csv	Contrast50_Orientation292.5	Contrast50_Orientation382.5	Contrast50_Orientation292.5+Contrast50_Orientation382.5	50	250	4.892132588	0.7021	0.6661	0.6661	0.95867916	1.014101044	0.876227104	1.95e-07	0.035486162	0.008035353	0.95647829	single	0.95647829	0.641316	0.9664656	174	180	254	11.91954	10.49444	13.12992	11.42701	10.64243	11.50479	200	0	0	0	0	0	0	0	0	NA	NA	NA	NA
SY150504crossori0001-sort_reduceddata_V4_cell89_spiketimes.csv	Contrast50_Orientation270	Contrast50_Orientation360	Contrast50_Orientation270+Contrast50_Orientation360	50	250	5.818076553	0.9464	0.8191	0.8191	1.340298871	1.105446668	0.949727917	3.77e-141	8.5e-239	1	3.74e-105	outside	1	0.1722913	0.000255714	174	186	254	9.810345	11.26882	19.77165	13.14879	12.45708	18.77769	200	0	0	0	0	0	0	0	0	NA	NA	NA	NA
SY150504crossori0001-sort_reduceddata_V4_cell89_spiketimes.csv	Contrast50_Orientation292.5	Contrast50_Orientation382.5	Contrast50_Orientation292.5+Contrast50_Orientation382.5	50	250	44.60148612	0.9981	0.8681	0.8681	1.36601533	1.520320273	1.154737198	5.72e-121	6.24e-249	1	2.44e-113	outside	1	0.01986834	7.11e-05	174	180	254	8.45977	11.77222	20.88976	11.55618	17.89755	24.12219	200	0	0	0	0	0	0	0	0	NA	NA	NA	NA
SY150504crossori0001-sort_reduceddata_V4_cell9_spiketimes.csv	Contrast50_Orientation270	Contrast50_Orientation360	Contrast50_Orientation270+Contrast50_Orientation360	50	250	6.13336822	0.8405	0.8499	0.8405	1.662156043	2.10899804	1.671427129	2.28e-27	3.14e-25	1	3.19e-15	outside	1	0.2888351	0.01714029	174	186	254	8.729885	10.15591	13.25197	14.51043	21.4188	22.1497	200	0	0	0	0	0	0	0	0	NA	NA	NA	NA
SY150504crossori0001-sort_reduceddata_V4_cell9_spiketimes.csv	Contrast50_Orientation337.5	Contrast50_Orientation427.5	Contrast50_Orientation337.5+Contrast50_Orientation427.5	50	250	3.102913541	0.9973	0.7617	0.7617	1.935200563	2.556094134	1.584845914	0.875397966	0.095896399	0.000399699	0.028305936	mixture	0.875397966	0.5032674	0.4638046	176	196	269	9.227273	10.42857	9.873606	17.85662	26.65641	15.64814	200	0	0	0	0	0	0	0	0	NA	NA	NA	NA
SY150504crossori0001-sort_reduceddata_V4_cell92_spiketimes.csv	Contrast50_Orientation315	Contrast50_Orientation405	Contrast50_Orientation315+Contrast50_Orientation405	50	250	9.747672547	1	0.9894	0.9894	2.154360582	2.260827451	1.340827128	0.04887033	0.17653033	0.049603447	0.724995892	single	0.724995892	0.375813	0.1310425	164	182	242	12.59146	10.68681	10.73554	27.12655	24.16104	14.3945	200	0	0	0	0	0	0	0	0	NA	NA	NA	NA
SY150504crossori0001-sort_reduceddata_V4_cell93_spiketimes.csv	Contrast50_Orientation292.5	Contrast50_Orientation382.5	Contrast50_Orientation292.5+Contrast50_Orientation382.5	50	250	334.4124735	0.2735	0.7995	0.2735	3.69743257	2.327050931	1.410947946	2.69e-07	0.999999731	1.97e-35	2.25e-20	intermediate	0.999999731	0.3091051	0.3767677	174	180	254	11.67241	23.15	18.79134	43.15796	53.87123	26.5136	200	0	0	0	0	0	0	0	0	NA	NA	NA	NA
SY150504crossori0001-sort_reduceddata_V4_cell94_spiketimes.csv	Contrast50_Orientation315	Contrast50_Orientation405	Contrast50_Orientation315+Contrast50_Orientation405	50	250	3.470922455	0.9997	0.9428	0.9428	1.761849885	2.426801559	1.413839735	2.95e-29	3.41e-29	1	1.88e-15	outside	1	0.2893302	0.001430953	164	182	242	7.72561	8.884615	11.86777	13.61136	21.5612	16.77912	200	0	0	0	0	0	0	0	0	NA	NA	NA	NA
SY150504crossori0001-sort_reduceddata_V4_cell96_spiketimes.csv	Contrast50_Orientation270	Contrast50_Orientation360	Contrast50_Orientation270+Contrast50_Orientation360	50	250	4.235906829	0.8619	0.9904	0.8619	1.510668816	1.404321744	1.232361625	0.010875887	0.161468418	5.77e-06	0.827649922	single	0.827649922	0.5735997	0.8675975	174	186	254	5.41954	4.505376	5.53937	8.18713	6.326998	6.826507	200	0	0	0	0	0	0	0	0	NA	NA	NA	NA
SY150504crossori0001-sort_reduceddata_V4_cell97_spiketimes.csv	Contrast50_Orientation270	Contrast50_Orientation360	Contrast50_Orientation270+Contrast50_Orientation360	50	250	44.6916957	0.5677	0.2771	0.2771	2.519552908	3.297152678	2.128785134	9.94e-28	9.95e-40	1	1.74e-20	outside	1	0.8138082	0.9987858	174	186	254	18.02299	13.86559	22.67717	45.40987	45.71697	48.27481	200	0	0	0	0	0	0	0	0	NA	NA	NA	NA
SY150511crossori0001-sort_reduceddata_V4_cell1_spiketimes.csv	Contrast50_Orientation90	Contrast50_Orientation180	Contrast50_Orientation90+Contrast50_Orientation180	50	250	4.225138217	0.8853	0.9998	0.8853	2.805267358	1.998801101	0.5957572	0	0	1	0	outside	1	0.003693614	0.000817835	120	107	154	7.458333	8.971963	42.7013	20.92262	17.93317	25.43961	200	0	0	0	0	0	0	0	0	NA	NA	NA	NA
SY150511crossori0001-sort_reduceddata_V4_cell14_spiketimes.csv	Contrast50_Orientation135	Contrast50_Orientation225	Contrast50_Orientation135+Contrast50_Orientation225	50	250	4.428793688	0.9562	0.9469	0.9469	1.387437593	1.457951564	1.193013166	0.103582005	0.336450992	0.033775534	0.526191468	single	0.526191468	0.3870244	0.2518792	119	109	150	17.91597	15.79817	16.18	24.85729	23.03296	19.30295	200	0	0	0	0	0	0	0	0	NA	NA	NA	NA
SY150511crossori0001-sort_reduceddata_V4_cell14_spiketimes.csv	Contrast50_Orientation157.5	Contrast50_Orientation247.5	Contrast50_Orientation157.5+Contrast50_Orientation247.5	50	250	11.70611276	0.1353	0.8303	0.1353	1.637926231	1.807285849	1.317303267	0.016997892	0.123113237	2.07e-05	0.859868161	single	0.859868161	0.6215374	0.9034338	104	114	165	17.42308	14.45614	17.66667	28.53771	26.12638	23.27236	200	0	0	0	0	0	0	0	0	NA	NA	NA	NA
SY150511crossori0001-sort_reduceddata_V4_cell17_spiketimes.csv	Contrast50_Orientation90	Contrast50_Orientation180	Contrast50_Orientation90+Contrast50_Orientation180	50	250	9.386002288	0.631	0.9663	0.631	1.133335738	1.447863991	0.913089312	0.028221617	0.456904596	2.59e-06	0.514871199	single	0.514871199	0.4785338	0.2526212	120	107	154	7.766667	9.728972	9.25974	8.802241	14.08623	8.45497	200	0	0	0	0	0	0	0	0	NA	NA	NA	NA
SY150511crossori0001-sort_reduceddata_V4_cell2_spiketimes.csv	Contrast50_Orientation112.5	Contrast50_Orientation202.5	Contrast50_Orientation112.5+Contrast50_Orientation202.5	50	250	38.83434138	0.9951	0.7555	0.7555	1.713144473	1.775980445	2.004755989	8.41e-34	6.28e-63	1	1.07e-30	outside	1	0.09027757	0.000693133	116	100	168	7.422414	11.24	17.18452	12.71567	19.96202	34.45078	200	0	0	0	0	0	0	0	0	NA	NA	NA	NA
SY150511crossori0001-sort_reduceddata_V4_cell2_spiketimes.csv	Contrast50_Orientation135	Contrast50_Orientation225	Contrast50_Orientation135+Contrast50_Orientation225	50	250	8.004045984	0.8535	0.9261	0.8535	1.740055167	1.390871816	1.957252555	1.83e-64	2.13e-115	1	4.21e-54	outside	1	0.0906902	0.01180041	119	109	150	8.210084	10.11009	17.76	14.286	14.06184	34.76081	200	0	0	0	0	0	0	0	0	NA	NA	NA	NA
SY150511crossori0001-sort_reduceddata_V4_cell2_spiketimes.csv	Contrast50_Orientation90	Contrast50_Orientation180	Contrast50_Orientation90+Contrast50_Orientation180	50	250	16.64908701	0.9733	0.6248	0.6248	1.710623133	1.811304926	1.459320329	1.42e-20	4.99e-24	1	4.39e-13	outside	1	0.1906482	0.008086663	120	107	154	8.508333	11.14019	15.1039	14.55455	20.17828	22.04142	200	0	0	0	0	0	0	0	0	NA	NA	NA	NA
SY150511crossori0001-sort_reduceddata_V4_cell21_spiketimes.csv	Contrast50_Orientation112.5	Contrast50_Orientation202.5	Contrast50_Orientation112.5+Contrast50_Orientation202.5	50	250	3.734665108	0.4111	0.797	0.4111	2.388921782	2.163127336	1.535615885	4.66e-14	1.4e-08	0.999999761	2.25e-07	outside	0.999999761	0.3134871	0.03060714	116	100	168	10.50862	8.89	6.791667	25.10427	19.2302	10.42939	200	0	0	0	0	0	0	0	0	NA	NA	NA	NA
SY150511crossori0001-sort_reduceddata_V4_cell21_spiketimes.csv	Contrast50_Orientation135	Contrast50_Orientation225	Contrast50_Orientation135+Contrast50_Orientation225	50	250	8.276264887	0.5365	0.548	0.5365	2.776111314	2.761574074	1.2540637	4.52e-10	4.98e-06	0.999733988	0.000261031	outside	0.999733988	0.2065682	0.02245141	119	109	150	10.51261	8.513761	6.92	29.18416	23.51138	8.678121	200	0	0	0	0	0	0	0	0	NA	NA	NA	NA
SY150511crossori0001-sort_reduceddata_V4_cell25_spiketimes.csv	Contrast50_Orientation112.5	Contrast50_Orientation202.5	Contrast50_Orientation112.5+Contrast50_Orientation202.5	50	250	10.24379868	0.9882	0.7555	0.7555	1.704642913	1.553295704	1.618097139	0.990938311	0.008159892	1.03e-06	0.000900768	mixture	0.990938311	0.5112987	0.5627974	116	100	168	11.93966	9.61	10.92857	20.35285	14.92717	17.68349	200	0	0	0	0	0	0	0	0	NA	NA	NA	NA
SY150511crossori0001-sort_reduceddata_V4_cell25_spiketimes.csv	Contrast50_Orientation135	Contrast50_Orientation225	Contrast50_Orientation135+Contrast50_Orientation225	50	250	15.99749853	0.8952	0.9219	0.8952	2.441956568	1.67003367	1.466076363	0.929196341	0.054426514	0.000535571	0.015841574	mixture	0.929196341	0.4165641	0.3078106	119	109	150	13.92437	11	11.9	34.00271	18.37037	17.44631	200	0	0	0	0	0	0	0	0	NA	NA	NA	NA
SY150511crossori0001-sort_reduceddata_V4_cell29_spiketimes.csv	Contrast50_Orientation112.5	Contrast50_Orientation202.5	Contrast50_Orientation112.5+Contrast50_Orientation202.5	50	250	21.95520565	0.3131	0.7048	0.3131	1.863113384	2.041680889	1.899729499	0.980746686	0.003866961	1.22e-07	0.015386231	mixture	0.980746686	0.6464715	0.8790431	116	100	168	10.99138	7.99	10.79167	20.47819	16.31303	20.50125	200	0	0	0	0	0	0	0	0	NA	NA	NA	NA
SY150511crossori0001-sort_reduceddata_V4_cell29_spiketimes.csv	Contrast50_Orientation135	Contrast50_Orientation225	Contrast50_Orientation135+Contrast50_Orientation225	50	250	29.9426035	0.4132	0.2044	0.2044	2.207211698	2.108984735	2.193680032	0.999999984	1.63e-08	8.23e-16	7.13e-11	mixture	0.999999984	0.4830393	0.5669344	119	109	150	14.57143	10.70642	12.89333	32.16223	22.57968	28.28385	200	0	0	0	0	0	0	0	0	NA	NA	NA	NA
SY150511crossori0001-sort_reduceddata_V4_cell3_spiketimes.csv	Contrast50_Orientation135	Contrast50_Orientation225	Contrast50_Orientation135+Contrast50_Orientation225	50	250	9.040671143	0.5478	0.822	0.5478	1.299003752	1.441909976	1.158059719	0.009493927	0.157754016	8.07e-06	0.832743985	single	0.832743985	0.6241761	0.8737319	119	109	150	6.605042	5.027523	6.68	8.579974	7.249235	7.735839	200	0	0	0	0	0	0	0	0	NA	NA	NA	NA
SY150511crossori0001-sort_reduceddata_V4_cell31_spiketimes.csv	Contrast50_Orientation112.5	Contrast50_Orientation202.5	Contrast50_Orientation112.5+Contrast50_Orientation202.5	50	250	26.16126846	0.1691	0.1064	0.1064	2.768448631	1.829160791	2.297078807	0.999946575	2.6e-06	1.16e-05	3.93e-05	mixture	0.999946575	0.7120749	0.9590718	116	100	168	18.02586	22.78	17.32738	49.90367	41.66828	39.80236	200	0	0	0	0	0	0	0	0	NA	NA	NA	NA
SY150511crossori0001-sort_reduceddata_V4_cell36_spiketimes.csv	Contrast50_Orientation112.5	Contrast50_Orientation202.5	Contrast50_Orientation112.5+Contrast50_Orientation202.5	50	250	15.30027829	0.5737	0.523	0.523	1.33610586	1.094313196	1.647743926	3.31e-05	0.16276761	0.704202656	0.132996656	outside	0.704202656	0.2399028	0.005222801	116	100	168	8.327586	10.89	12.9881	11.12654	11.91707	21.40106	200	0	0	0	0	0	0	0	0	NA	NA	NA	NA
SY150511crossori0001-sort_reduceddata_V4_cell36_spiketimes.csv	Contrast50_Orientation90	Contrast50_Orientation180	Contrast50_Orientation90+Contrast50_Orientation180	50	250	11.43015655	0.9574	0.6515	0.6515	2.595296107	1.737234464	0.999811333	7.84e-08	0.019431413	0.466852553	0.513715956	single	0.513715956	0.2079093	0.01187331	120	107	154	8.45	10.69159	12.5974	21.93025	18.5738	12.59503	200	0	0	0	0	0	0	0	0	NA	NA	NA	NA
SY150511crossori0001-sort_reduceddata_V4_cell38_spiketimes.csv	Contrast50_Orientation112.5	Contrast50_Orientation202.5	Contrast50_Orientation112.5+Contrast50_Orientation202.5	50	250	79.00865811	0.9815	0.759	0.759	1.183768116	1.511568282	1.24637032	5.89e-10	0.000563011	0.995093208	0.004343781	outside	0.995093208	0.09624011	0.009587706	116	100	168	7.5	13.08	15.51786	8.878261	19.77131	19.341	200	0	0	0	0	0	0	0	0	NA	NA	NA	NA
SY150511crossori0001-sort_reduceddata_V4_cell38_spiketimes.csv	Contrast50_Orientation135	Contrast50_Orientation225	Contrast50_Orientation135+Contrast50_Orientation225	50	250	14.612004	0.9995	0.9702	0.9702	1.453457723	1.653390359	1.337617833	1.67e-27	1.11e-39	1	1.61e-20	outside	1	0.1262399	0.007151976	119	109	150	8.915966	11.44037	16.34667	12.95898	18.91539	21.86559	200	0	0	0	0	0	0	0	0	NA	NA	NA	NA
SY150511crossori0001-sort_reduceddata_V4_cell38_spiketimes.csv	Contrast50_Orientation90	Contrast50_Orientation180	Contrast50_Orientation90+Contrast50_Orientation180	50	250	123.3693571	0.4426	0.5832	0.4426	1.255055869	1.895117305	1.180585815	2.22e-05	0.100857288	0.000145525	0.898975009	single	0.898975009	0.1764989	0.05179799	120	107	154	6.825	13.51402	13.5	8.565756	25.61065	15.93791	200	0	0	0	0	0	0	0	0	NA	NA	NA	NA
SY150511crossori0001-sort_reduceddata_V4_cell4_spiketimes.csv	Contrast50_Orientation157.5	Contrast50_Orientation247.5	Contrast50_Orientation157.5+Contrast50_Orientation247.5	50	250	6.227147792	0.8195	0.2167	0.2167	1.058252427	1.006808954	1.013852984	0.001039295	0.106660085	3.44e-05	0.89226622	single	0.89226622	0.3432496	0.08593885	104	114	165	5.951923	7.45614	7.890909	6.298637	7.506909	8.000222	200	0	0	0	0	0	0	0	0	NA	NA	NA	NA
SY150511crossori0001-sort_reduceddata_V4_cell40_spiketimes.csv	Contrast50_Orientation90	Contrast50_Orientation180	Contrast50_Orientation90+Contrast50_Orientation180	50	250	9.45459338	0.6047	0.5626	0.5626	1.557691711	1.273010664	1.315763378	2.78e-17	3.21e-17	0.999999996	3.95e-09	outside	0.999999996	0.2066404	0.01000249	120	107	154	13.55	16.1215	20.2013	21.10672	20.52284	26.58013	200	0	0	0	0	0	0	0	0	NA	NA	NA	NA
SY150511crossori0001-sort_reduceddata_V4_cell41_spiketimes.csv	Contrast50_Orientation112.5	Contrast50_Orientation202.5	Contrast50_Orientation112.5+Contrast50_Orientation202.5	50	250	26.95409524	0.6377	0.6026	0.6026	0.915438921	0.992685795	1.214937873	0.000231529	0.093259826	3.4e-05	0.906474651	single	0.906474651	0.2895559	0.06662629	116	100	168	7.698276	10.91	11.18452	7.047301	10.8302	13.5885	200	0	0	0	0	0	0	0	0	NA	NA	NA	NA
SY150511crossori0001-sort_reduceddata_V4_cell41_spiketimes.csv	Contrast50_Orientation135	Contrast50_Orientation225	Contrast50_Orientation135+Contrast50_Orientation225	50	250	13.63146671	0.9571	0.6617	0.6617	1.215744774	0.927884128	0.858810066	4.22e-07	0.048739848	0.002671279	0.948588451	single	0.948588451	0.265108	0.03008404	119	109	150	7.781513	10.06422	11.26	9.460333	9.33843	9.670201	200	0	0	0	0	0	0	0	0	NA	NA	NA	NA
SY150511crossori0001-sort_reduceddata_V4_cell42_spiketimes.csv	Contrast50_Orientation112.5	Contrast50_Orientation202.5	Contrast50_Orientation112.5+Contrast50_Orientation202.5	50	250	8.619384483	0.6934	0.6874	0.6874	0.90902126	1.036226931	0.9500998	6.15e-06	0.073886827	0.000262813	0.925844206	single	0.925844206	0.2663002	0.05056802	116	100	168	3.913793	5.32	6	3.557721	5.512727	5.700599	200	0	0	0	0	0	0	0	0	NA	NA	NA	NA
SY150511crossori0001-sort_reduceddata_V4_cell42_spiketimes.csv	Contrast50_Orientation135	Contrast50_Orientation225	Contrast50_Orientation135+Contrast50_Orientation225	50	250	5.610388	0.7946	0.1768	0.1768	1.258996747	0.869355657	1.19048143	0.001951304	0.105823149	2.23e-05	0.89220324	single	0.89220324	0.3198843	0.1011009	119	109	150	4.159664	5.357798	5.693333	5.237003	4.657832	6.777808	200	0	0	0	0	0	0	0	0	NA	NA	NA	NA
SY150511crossori0001-sort_reduceddata_V4_cell44_spiketimes.csv	Contrast50_Orientation112.5	Contrast50_Orientation202.5	Contrast50_Orientation112.5+Contrast50_Orientation202.5	50	250	7.081097375	0.8359	0.6151	0.6151	2.292528493	1.944256545	1.053092725	4.18e-116	2.34e-286	1	4.57e-107	outside	1	0.01655044	0.00462373	116	100	168	7.103448	8.87	19.66071	16.28486	17.24556	20.70456	200	0	0	0	0	0	0	0	0	NA	NA	NA	NA
SY150511crossori0001-sort_reduceddata_V4_cell44_spiketimes.csv	Contrast50_Orientation90	Contrast50_Orientation180	Contrast50_Orientation90+Contrast50_Orientation180	50	250	3.909731974	0.9491	0.9435	0.9435	3.137911164	1.71278826	1.092925315	1.61e-107	9.65e-225	1	1.77e-94	outside	1	0.08170207	0.001671814	120	107	154	7.291667	8.747664	18.62338	22.8806	14.9829	20.35396	200	0	0	0	0	0	0	0	0	NA	NA	NA	NA
SY150511crossori0001-sort_reduceddata_V4_cell46_spiketimes.csv	Contrast50_Orientation157.5	Contrast50_Orientation247.5	Contrast50_Orientation157.5+Contrast50_Orientation247.5	50	250	33.97948013	0.7971	0.9939	0.7971	1.944000795	1.327059418	0.949384245	9.89e-106	3.61e-238	1	1.16e-104	outside	1	0.9959407	0.9998116	104	114	165	11.26923	7.675439	22.79394	21.90739	10.18576	21.64021	200	0	0	0	0	0	0	0	0	NA	NA	NA	NA
SY150511crossori0001-sort_reduceddata_V4_cell46_spiketimes.csv	Contrast50_Orientation90	Contrast50_Orientation180	Contrast50_Orientation90+Contrast50_Orientation180	50	250	6.264163799	0.7896	0.5619	0.5619	1.64804594	1.795695476	1.015053763	3.24e-134	1.34e-284	1	3.21e-125	outside	1	0.04338462	0.001197412	120	107	154	8.158333	9.897196	22.14286	13.44531	17.77235	22.47619	200	0	0	0	0	0	0	0	0	NA	NA	NA	NA
SY150511crossori0001-sort_reduceddata_V4_cell48_spiketimes.csv	Contrast50_Orientation112.5	Contrast50_Orientation202.5	Contrast50_Orientation112.5+Contrast50_Orientation202.5	50	250	9.08147017	0.9091	0.719	0.719	1.042973678	1.304898486	1.398959621	1.36e-76	6.31e-162	1	1.49e-68	outside	1	0.07346626	0.008403368	116	100	168	8.913793	11.03	20.13095	9.296852	14.39303	28.16239	200	0	0	0	0	0	0	0	0	NA	NA	NA	NA
SY150511crossori0001-sort_reduceddata_V4_cell48_spiketimes.csv	Contrast50_Orientation157.5	Contrast50_Orientation247.5	Contrast50_Orientation157.5+Contrast50_Orientation247.5	50	250	13.27295607	0.665	0.8658	0.665	1.431421613	1.114715829	1.243169685	6.34e-90	1.26e-185	1	8.44e-82	outside	1	0.9282616	0.9925977	104	114	165	11.19231	8.745614	21.18182	16.02091	9.748874	26.33259	200	0	0	0	0	0	0	0	0	NA	NA	NA	NA
SY150511crossori0001-sort_reduceddata_V4_cell48_spiketimes.csv	Contrast50_Orientation90	Contrast50_Orientation180	Contrast50_Orientation90+Contrast50_Orientation180	50	250	8.570773347	0.9125	0.3941	0.3941	1.596334355	1.390748631	0.874258263	1.54e-89	9.59e-166	1	2.15e-76	outside	1	0.0509062	0.004337733	120	107	154	8.975	11.00935	20.58442	14.3271	15.31123	17.9961	200	0	0	0	0	0	0	0	0	NA	NA	NA	NA
SY150511crossori0001-sort_reduceddata_V4_cell5_spiketimes.csv	Contrast50_Orientation112.5	Contrast50_Orientation202.5	Contrast50_Orientation112.5+Contrast50_Orientation202.5	50	250	16.39792768	0.3002	0.5659	0.3002	0.784548882	0.821024313	1.075651467	4.9e-05	0.066100884	0.000227245	0.93362289	single	0.93362289	0.2892991	0.05117321	116	100	168	7.456897	9.95	10.74405	5.8503	8.169192	11.55685	200	0	0	0	0	0	0	0	0	NA	NA	NA	NA
SY150511crossori0001-sort_reduceddata_V4_cell5_spiketimes.csv	Contrast50_Orientation90	Contrast50_Orientation180	Contrast50_Orientation90+Contrast50_Orientation180	50	250	31.43110277	0.9986	0.4848	0.4848	1.250997696	0.886296412	0.985472992	3.61e-07	0.046148791	0.001088315	0.952762533	single	0.952762533	0.2313559	0.03741677	120	107	154	6.475	9.598131	10.55844	8.10021	8.506789	10.40506	200	0	0	0	0	0	0	0	0	NA	NA	NA	NA
SY150511crossori0001-sort_reduceddata_V4_cell56_spiketimes.csv	Contrast50_Orientation157.5	Contrast50_Orientation247.5	Contrast50_Orientation157.5+Contrast50_Orientation247.5	50	250	10.60798194	0.9976	0.9995	0.9976	1.625747889	2.932767254	1.265208735	0.723601991	0.266314387	0.000430858	0.009652763	mixture	0.723601991	0.5009128	0.5154795	104	114	165	5.913462	7.798246	6.830303	9.613798	22.87044	8.641759	200	0	0	0	0	0	0	0	0	NA	NA	NA	NA
SY150511crossori0001-sort_reduceddata_V4_cell60_spiketimes.csv	Contrast50_Orientation157.5	Contrast50_Orientation247.5	Contrast50_Orientation157.5+Contrast50_Orientation247.5	50	250	16.03114298	0.6181	0.4236	0.4236	2.437113143	2.030395482	1.174850858	0.526775771	0.438939725	4.1e-06	0.0342804	mixture	0.526775771	0.4699837	0.4080115	104	114	165	5.942308	8.192982	7.284848	14.48208	16.63499	8.55861	200	0	0	0	0	0	0	0	0	NA	NA	NA	NA
SY150511crossori0001-sort_reduceddata_V4_cell60_spiketimes.csv	Contrast50_Orientation90	Contrast50_Orientation180	Contrast50_Orientation90+Contrast50_Orientation180	50	250	6.546968779	0.9491	0.7943	0.7943	2.560054646	2.251935013	1.875928086	0.495564658	0.055683977	9.61e-06	0.448741756	mixture	0.495564658	0.6065492	0.910549	120	107	154	8.816667	7.130841	9.168831	22.57115	16.05819	17.20007	200	0	0	0	0	0	0	0	0	NA	NA	NA	NA
SY150511crossori0001-sort_reduceddata_V4_cell64_spiketimes.csv	Contrast50_Orientation112.5	Contrast50_Orientation202.5	Contrast50_Orientation112.5+Contrast50_Orientation202.5	50	250	6.761613424	0.9487	0.5323	0.5323	1.62193715	1.171472211	0.857879178	0.051306862	0.566276681	0.018089314	0.364327143	intermediate	0.566276681	0.4464757	0.313939	116	100	168	8.706897	7.01	7.52381	14.12204	8.21202	6.45452	200	0	0	0	0	0	0	0	0	NA	NA	NA	NA
SY150511crossori0001-sort_reduceddata_V4_cell65_spiketimes.csv	Contrast50_Orientation90	Contrast50_Orientation180	Contrast50_Orientation90+Contrast50_Orientation180	50	250	22.77749893	0.8461	0.8643	0.8461	2.077338819	2.11911375	1.214150505	2.09e-37	2.05e-59	1	2.64e-32	outside	1	0.9154696	0.9994865	120	107	154	8.033333	5.523364	13.07143	16.68796	11.70464	15.87068	200	0	0	0	0	0	0	0	0	NA	NA	NA	NA
SY150511crossori0001-sort_reduceddata_V4_cell69_spiketimes.csv	Contrast50_Orientation112.5	Contrast50_Orientation202.5	Contrast50_Orientation112.5+Contrast50_Orientation202.5	50	250	9.951119723	0.5247	0.1953	0.1953	1.240424962	0.960133145	1.166221932	1.74e-42	1.99e-66	1	7.33e-30	outside	1	0.07875384	0.001476012	116	100	168	8.396552	10.53	16.25595	10.41529	10.1102	18.95805	200	0	0	0	0	0	0	0	0	NA	NA	NA	NA
SY150511crossori0001-sort_reduceddata_V4_cell69_spiketimes.csv	Contrast50_Orientation135	Contrast50_Orientation225	Contrast50_Orientation135+Contrast50_Orientation225	50	250	5.657774882	0.9958	0.3369	0.3369	1.309750249	0.990512921	0.959321339	1.37e-38	7.05e-46	1	1.06e-25	outside	1	0.1506646	0.0108567	119	109	150	8.731092	10.44037	15.70667	11.43555	10.34132	15.06774	200	0	0	0	0	0	0	0	0	NA	NA	NA	NA
SY150511crossori0001-sort_reduceddata_V4_cell69_spiketimes.csv	Contrast50_Orientation90	Contrast50_Orientation180	Contrast50_Orientation90+Contrast50_Orientation180	50	250	6.596692645	0.6027	0.9362	0.6027	0.957923108	1.298042008	1.234900846	2.2e-29	4.81e-35	1	7.26e-20	outside	1	0.195966	0.002815552	120	107	154	8.158333	9.906542	14.46104	7.815056	12.85911	17.85795	200	0	0	0	0	0	0	0	0	NA	NA	NA	NA
SY150511crossori0001-sort_reduceddata_V4_cell7_spiketimes.csv	Contrast50_Orientation112.5	Contrast50_Orientation202.5	Contrast50_Orientation112.5+Contrast50_Orientation202.5	50	250	14.26787543	0.8111	0.6489	0.6489	1.06836715	0.913643477	0.83392885	1.27e-43	1.96e-73	1	1.6e-36	outside	1	0.9184504	0.9984977	116	100	168	7.758621	5.68	13.01786	8.289055	5.189495	10.85597	200	0	0	0	0	0	0	0	0	NA	NA	NA	NA
SY150511crossori0001-sort_reduceddata_V4_cell7_spiketimes.csv	Contrast50_Orientation90	Contrast50_Orientation180	Contrast50_Orientation90+Contrast50_Orientation180	50	250	3.723028339	0.4163	0.1385	0.1385	1.031073131	0.73913853	0.766831128	8.24e-70	1.06e-108	1	1.39e-51	outside	1	0.7484027	0.9879762	120	107	154	6.891667	5.682243	12.98052	7.105812	4.199965	9.953866	200	0	0	0	0	0	0	0	0	NA	NA	NA	NA
SY150511crossori0001-sort_reduceddata_V4_cell72_spiketimes.csv	Contrast50_Orientation112.5	Contrast50_Orientation202.5	Contrast50_Orientation112.5+Contrast50_Orientation202.5	50	250	3.028500368	0.7302	0.9211	0.7302	1.136768032	1.382572241	1.338630354	9.23e-40	6.1e-53	1	5.66e-26	outside	1	0.1970564	0.01109164	116	100	168	5.965517	7.18	11.72619	6.781409	9.926869	15.69703	200	0	0	0	0	0	0	0	0	NA	NA	NA	NA
SY150511crossori0001-sort_reduceddata_V4_cell73_spiketimes.csv	Contrast50_Orientation112.5	Contrast50_Orientation202.5	Contrast50_Orientation112.5+Contrast50_Orientation202.5	50	250	43.62307783	0.9468	0.9525	0.9468	1.380669378	1.649098612	1.69877001	2.67e-179	0	1	2.77e-178	outside	1	0.002798657	0.002309916	116	100	168	4.793103	8.13	22.45238	6.617691	13.40717	38.14143	200	0	0	0	0	0	0	0	0	NA	NA	NA	NA
SY150511crossori0001-sort_reduceddata_V4_cell73_spiketimes.csv	Contrast50_Orientation157.5	Contrast50_Orientation247.5	Contrast50_Orientation157.5+Contrast50_Orientation247.5	50	250	48.77775149	0.8214	0.966	0.8214	1.615558616	1.991473419	1.64998174	2.49e-113	4.43e-287	1	2.69e-112	outside	1	0.9971977	0.9981021	104	114	165	8.336538	4.807018	19.02424	13.46817	9.573048	31.38965	200	0	0	0	0	0	0	0	0	NA	NA	NA	NA
SY150511crossori0001-sort_reduceddata_V4_cell73_spiketimes.csv	Contrast50_Orientation90	Contrast50_Orientation180	Contrast50_Orientation90+Contrast50_Orientation180	50	250	73.92551457	0.3803	0.8008	0.3803	1.495034377	1.728503529	1.59550999	2.44e-171	0	1	2.63e-170	outside	1	0.003263423	0.00070852	120	107	154	4.4	8.570093	22.57792	6.578151	14.81344	36.0233	200	0	0	0	0	0	0	0	0	NA	NA	NA	NA
SY150511crossori0001-sort_reduceddata_V4_cell74_spiketimes.csv	Contrast50_Orientation112.5	Contrast50_Orientation202.5	Contrast50_Orientation112.5+Contrast50_Orientation202.5	50	250	4.708923738	0.9843	0.437	0.437	1.438873043	1.108838007	1.55489022	1.58e-47	1.54e-80	1	6.67e-37	outside	1	0.1352412	0.00532237	116	100	168	5.387931	6.71	12	7.752549	7.440303	18.65868	200	0	0	0	0	0	0	0	0	NA	NA	NA	NA
SY150511crossori0001-sort_reduceddata_V4_cell74_spiketimes.csv	Contrast50_Orientation90	Contrast50_Orientation180	Contrast50_Orientation90+Contrast50_Orientation180	50	250	3.183243519	0.6912	0.7387	0.6912	2.108152022	1.546326552	1.293536262	2.84e-46	6.71e-59	1	9.23e-31	outside	1	0.2033933	0.00882953	120	107	154	5.516667	6.691589	11.46104	11.62997	10.34738	14.82527	200	0	0	0	0	0	0	0	0	NA	NA	NA	NA
SY150511crossori0001-sort_reduceddata_V4_cell80_spiketimes.csv	Contrast50_Orientation112.5	Contrast50_Orientation202.5	Contrast50_Orientation112.5+Contrast50_Orientation202.5	50	250	7.903580665	0.5235	0.5749	0.5235	1.024006064	0.972632306	1.179869769	0.295983912	0.411864039	4.05e-05	0.292111548	intermediate	0.411864039	0.4648554	0.3134946	116	100	168	5.439655	7.02	6.535714	5.57024	6.827879	7.711292	200	0	0	0	0	0	0	0	0	NA	NA	NA	NA
SY150511crossori0001-sort_reduceddata_V4_cell80_spiketimes.csv	Contrast50_Orientation90	Contrast50_Orientation180	Contrast50_Orientation90+Contrast50_Orientation180	50	250	28.12889606	0.874	0.1498	0.1498	1.124976508	1.13232109	0.992063966	0.074922183	0.923949779	2.17e-05	0.001106379	intermediate	0.923949779	0.5266632	0.562794	120	107	154	5.216667	7.897196	6.396104	5.868627	8.942162	6.345344	200	0	0	0	0	0	0	0	0	NA	NA	NA	NA
SY150511crossori0001-sort_reduceddata_V4_cell84_spiketimes.csv	Contrast50_Orientation112.5	Contrast50_Orientation202.5	Contrast50_Orientation112.5+Contrast50_Orientation202.5	50	250	4.883117486	0.9607	0.6366	0.6366	1.550408865	1.122504111	1.320719557	0.299142759	0.277953034	0.024098153	0.398806053	single	0.398806053	0.4185492	0.244134	116	100	168	8.387931	6.88	7.172619	13.00472	7.722828	9.473018	200	0	0	0	0	0	0	0	0	NA	NA	NA	NA
SY150511crossori0001-sort_reduceddata_V4_cell85_spiketimes.csv	Contrast50_Orientation157.5	Contrast50_Orientation247.5	Contrast50_Orientation157.5+Contrast50_Orientation247.5	50	250	7.576147065	0.157	0.8066	0.157	1.592801843	1.068536999	1.278046928	1.15e-52	2.68e-81	1	5.42e-39	outside	1	0.8757339	0.9918056	104	114	165	9.682692	7.833333	15.95758	15.42261	8.370206	20.39453	200	0	0	0	0	0	0	0	0	NA	NA	NA	NA
SY150511crossori0001-sort_reduceddata_V4_cell89_spiketimes.csv	Contrast50_Orientation90	Contrast50_Orientation180	Contrast50_Orientation90+Contrast50_Orientation180	50	250	12.57979949	0.4575	0.2691	0.2691	1.343365253	0.942233135	0.862745098	1.82e-56	1.14e-92	1	3.71e-46	outside	1	0.05884875	0.004634527	120	107	154	8.6	10.91589	18.14286	11.55294	10.28531	15.65266	200	0	0	0	0	0	0	0	0	NA	NA	NA	NA
SY150511crossori0001-sort_reduceddata_V4_cell93_spiketimes.csv	Contrast50_Orientation135	Contrast50_Orientation225	Contrast50_Orientation135+Contrast50_Orientation225	50	250	157.0178162	0.124	0.6312	0.124	3.554841223	1.541090711	1.601933115	0.179219039	0.178768195	6.82e-05	0.641944595	single	0.641944595	0.1867896	0.08005324	119	109	150	10.23529	19.3211	18.72	36.38485	29.77557	29.98819	200	0	0	0	0	0	0	0	0	NA	NA	NA	NA
SY150511crossori0001-sort_reduceddata_V4_cell97_spiketimes.csv	Contrast50_Orientation135	Contrast50_Orientation225	Contrast50_Orientation135+Contrast50_Orientation225	50	250	6.557980331	0.6495	0.8526	0.6495	1.419874743	1.784084084	1.11556934	0.00196523	0.075052153	0.000113712	0.922868905	single	0.922868905	0.65768	0.9284949	119	109	150	6.504202	5.091743	7.126667	9.235152	9.084098	7.950291	200	0	0	0	0	0	0	0	0	NA	NA	NA	NA
SY150511crossori0001-sort_reduceddata_V4_cell98_spiketimes.csv	Contrast50_Orientation135	Contrast50_Orientation225	Contrast50_Orientation135+Contrast50_Orientation225	50	250	97.327978	0.1194	0.1221	0.1194	2.432213729	3.105433325	1.925294005	6.26e-36	2.82e-64	1	4.07e-35	outside	1	0.9629886	0.9985253	119	109	150	20.66387	12.92661	28.66	50.25894	40.14271	55.17893	200	0	0	0	0	0	0	0	0	NA	NA	NA	NA
SY150527crossori0001-sort_reduceddata_V4_cell12_spiketimes.csv	Contrast50_Orientation337.5	Contrast50_Orientation427.5	Contrast50_Orientation337.5+Contrast50_Orientation427.5	50	250	4.302439051	0.5597	0.3142	0.3142	2.548352778	2.285943387	1.881421164	6e-29	4.24e-34	1	2.67e-19	outside	1	0.784922	0.9928368	118	111	155	10.07627	8.477477	14.47742	25.67789	19.37903	27.23812	200	0	0	0	0	0	0	0	0	NA	NA	NA	NA
SY150527crossori0001-sort_reduceddata_V4_cell17_spiketimes.csv	Contrast50_Orientation270	Contrast50_Orientation360	Contrast50_Orientation270+Contrast50_Orientation360	50	250	7.944369218	0.3605	0.7062	0.3605	2.637105793	2.094384104	2.113931501	0.640935998	0.026438051	5.8e-05	0.332567934	mixture	0.640935998	0.3530271	0.06855419	103	112	157	10.21359	12.41964	13.31847	26.93432	26.0115	28.15434	200	0	0	0	0	0	0	0	0	NA	NA	NA	NA
SY150527crossori0001-sort_reduceddata_V4_cell17_spiketimes.csv	Contrast50_Orientation337.5	Contrast50_Orientation427.5	Contrast50_Orientation337.5+Contrast50_Orientation427.5	50	250	6.678763919	0.158	0.9157	0.158	2.095336853	1.627566434	1.2891173	1.31e-11	4.74e-10	0.99997421	2.58e-05	outside	0.99997421	0.7344666	0.9898046	118	111	155	13.83051	11.71171	16.89032	28.97957	19.06159	21.77361	200	0	0	0	0	0	0	0	0	NA	NA	NA	NA
SY150527crossori0001-sort_reduceddata_V4_cell2_spiketimes.csv	Contrast50_Orientation292.5	Contrast50_Orientation382.5	Contrast50_Orientation292.5+Contrast50_Orientation382.5	50	250	5.648913137	0.9606	0.7516	0.7516	1.139094466	1.310839161	1.743706719	1.24e-28	2.06e-36	1	3.08e-20	outside	1	0.2216914	0.01024422	118	111	150	11.62712	13.58559	18.86	13.24439	17.80852	32.88631	200	0	0	0	0	0	0	0	0	NA	NA	NA	NA
SY150527crossori0001-sort_reduceddata_V4_cell21_spiketimes.csv	Contrast50_Orientation270	Contrast50_Orientation360	Contrast50_Orientation270+Contrast50_Orientation360	50	250	7.691951395	0.4982	0.9178	0.4982	2.205294391	1.962496101	1.353515625	0.001931561	0.072009117	0.251977971	0.674081352	single	0.674081352	0.6531879	0.9316521	103	112	157	6.961165	8.767857	6.522293	15.35142	17.20689	8.828025	200	0	0	0	0	0	0	0	0	NA	NA	NA	NA
SY150527crossori0001-sort_reduceddata_V4_cell25_spiketimes.csv	Contrast50_Orientation270	Contrast50_Orientation360	Contrast50_Orientation270+Contrast50_Orientation360	50	250	8.191669446	0.3338	0.3639	0.3338	1.586715147	1.905517255	1.276384279	0.58093505	0.362199135	0.002251229	0.054614586	mixture	0.58093505	0.4622365	0.4298271	103	112	157	18.53398	15.82143	16.97452	29.40815	30.14801	21.66601	200	0	0	0	0	0	0	0	0	NA	NA	NA	NA
SY150527crossori0001-sort_reduceddata_V4_cell25_spiketimes.csv	Contrast50_Orientation292.5	Contrast50_Orientation382.5	Contrast50_Orientation292.5+Contrast50_Orientation382.5	50	250	46.40539147	0.1798	0.6326	0.1798	2.160620501	2.101114161	1.192640625	0.45694553	0.541588069	5.66e-09	0.001466396	intermediate	0.541588069	0.6111382	0.626839	118	111	150	20.83898	15.21622	18.72667	45.02513	31.97101	22.33418	200	0	0	0	0	0	0	0	0	NA	NA	NA	NA
SY150527crossori0001-sort_reduceddata_V4_cell25_spiketimes.csv	Contrast50_Orientation315	Contrast50_Orientation405	Contrast50_Orientation315+Contrast50_Orientation405	50	250	30.13381599	0.9993	0.1529	0.1529	1.768900124	3.095144265	1.095220963	0.000987564	0.194205159	1.49e-05	0.804792408	single	0.804792408	0.6904488	0.8909829	103	106	154	20.1068	15.32075	19.81818	35.56691	47.41995	21.70529	200	0	0	0	0	0	0	0	0	NA	NA	NA	NA
SY150527crossori0001-sort_reduceddata_V4_cell27_spiketimes.csv	Contrast50_Orientation292.5	Contrast50_Orientation382.5	Contrast50_Orientation292.5+Contrast50_Orientation382.5	50	250	4.291046323	0.6589	0.8663	0.6589	1.858394537	2.005146594	1.285410848	0.0590856	0.098173312	4.46e-05	0.84269653	single	0.84269653	0.6166874	0.9093154	118	111	150	13.49153	11.64865	14.11333	25.07258	23.35725	18.14143	200	0	0	0	0	0	0	0	0	NA	NA	NA	NA
SY150527crossori0001-sort_reduceddata_V4_cell29_spiketimes.csv	Contrast50_Orientation292.5	Contrast50_Orientation382.5	Contrast50_Orientation292.5+Contrast50_Orientation382.5	50	250	22.19712949	0.5978	0.2821	0.2821	1.523732049	3.076700997	2.059303134	0.999914674	2.52e-05	3.58e-10	6.02e-05	mixture	0.999914674	0.5639143	0.8389025	118	111	150	13.35593	10.0991	12.94	20.35086	31.07191	26.64738	200	0	0	0	0	0	0	0	0	NA	NA	NA	NA
SY150527crossori0001-sort_reduceddata_V4_cell29_spiketimes.csv	Contrast50_Orientation337.5	Contrast50_Orientation427.5	Contrast50_Orientation337.5+Contrast50_Orientation427.5	50	250	5.994161218	0.2325	0.921	0.2325	2.498276543	2.438267425	2.133686085	0.99924887	0.000661588	1.92e-06	8.76e-05	mixture	0.99924887	0.5579386	0.5046123	118	111	155	10.82203	12.81982	11.8129	27.03643	31.25815	25.20503	200	0	0	0	0	0	0	0	0	NA	NA	NA	NA
SY150527crossori0001-sort_reduceddata_V4_cell3_spiketimes.csv	Contrast50_Orientation315	Contrast50_Orientation405	Contrast50_Orientation315+Contrast50_Orientation405	50	250	11.55333999	0.9756	0.7717	0.7717	1.319092067	1.459096459	1.590953786	0.10369517	0.034374917	0.001922878	0.860007036	single	0.860007036	0.6942582	0.9693132	103	106	154	9.116505	6.990566	10.27273	12.02551	10.19991	16.34343	200	0	0	0	0	0	0	0	0	NA	NA	NA	NA
SY150527crossori0001-sort_reduceddata_V4_cell31_spiketimes.csv	Contrast50_Orientation270	Contrast50_Orientation360	Contrast50_Orientation270+Contrast50_Orientation360	50	250	13.83943472	0.3586	0.7948	0.3586	1.908091307	1.796324564	2.143338445	0.983160178	0.001734494	3.96e-07	0.015104933	mixture	0.983160178	0.3910834	0.0862728	103	112	157	15.49515	18.8125	19.17197	29.56615	33.79336	41.09203	200	0	0	0	0	0	0	0	0	NA	NA	NA	NA
SY150527crossori0001-sort_reduceddata_V4_cell31_spiketimes.csv	Contrast50_Orientation292.5	Contrast50_Orientation382.5	Contrast50_Orientation292.5+Contrast50_Orientation382.5	50	250	17.83903704	0.6154	0.3656	0.3656	1.993888013	1.572458221	1.558575458	0.984726535	0.014591867	1.42e-05	0.000667425	mixture	0.984726535	0.5361393	0.6016775	118	111	150	17.78814	21.61261	19.32	35.46755	33.98493	30.11168	200	0	0	0	0	0	0	0	0	NA	NA	NA	NA
SY150527crossori0001-sort_reduceddata_V4_cell31_spiketimes.csv	Contrast50_Orientation337.5	Contrast50_Orientation427.5	Contrast50_Orientation337.5+Contrast50_Orientation427.5	50	250	12.21857114	0.4143	0.1685	0.1685	1.803353752	1.841899767	1.794557652	0.998318331	0.001525363	1.82e-07	0.000156124	mixture	0.998318331	0.4900239	0.5773261	118	111	155	20.04237	16.86486	18.68387	36.14349	31.06339	33.52928	200	0	0	0	0	0	0	0	0	NA	NA	NA	NA
SY150527crossori0001-sort_reduceddata_V4_cell37_spiketimes.csv	Contrast50_Orientation292.5	Contrast50_Orientation382.5	Contrast50_Orientation292.5+Contrast50_Orientation382.5	50	250	3.059392229	0.6653	0.9713	0.6653	1.324649207	1.567602124	0.751163632	1.17e-61	1.44e-83	1	5.76e-43	outside	1	0.2062743	0.007741656	118	111	150	6.338983	7.558559	13.48667	8.396929	11.84881	10.13069	200	0	0	0	0	0	0	0	0	NA	NA	NA	NA
SY150527crossori0001-sort_reduceddata_V4_cell40_spiketimes.csv	Contrast50_Orientation292.5	Contrast50_Orientation382.5	Contrast50_Orientation292.5+Contrast50_Orientation382.5	50	250	8.407537168	0.9857	0.2908	0.2908	2.134150873	2.491574135	1.203687792	3.62e-06	0.06829306	0.011119188	0.920584129	single	0.920584129	0.2942071	0.03634604	118	111	150	11.5	13.79279	15.41333	24.54274	34.36577	18.55284	200	0	0	0	0	0	0	0	0	NA	NA	NA	NA
SY150527crossori0001-sort_reduceddata_V4_cell40_spiketimes.csv	Contrast50_Orientation315	Contrast50_Orientation405	Contrast50_Orientation315+Contrast50_Orientation405	50	250	10.79906602	0.2683	0.2196	0.2196	2.51072592	2.501650935	1.319495154	0.188645617	0.270628499	3.57e-06	0.540722311	single	0.540722311	0.5861312	0.7995493	103	106	154	15.48544	12.70755	15.06494	38.87969	31.78985	19.87811	200	0	0	0	0	0	0	0	0	NA	NA	NA	NA
SY150527crossori0001-sort_reduceddata_V4_cell40_spiketimes.csv	Contrast50_Orientation337.5	Contrast50_Orientation427.5	Contrast50_Orientation337.5+Contrast50_Orientation427.5	50	250	36.89914107	0.2642	0.93	0.2642	2.303004332	1.949738682	1.857689929	2.8e-06	0.008411616	0.500477287	0.491108295	outside	0.500477287	0.7732794	0.9918809	118	111	155	15.4661	11.12613	17.6129	35.6185	21.69304	32.71931	200	0	0	0	0	0	0	0	0	NA	NA	NA	NA
SY150527crossori0001-sort_reduceddata_V4_cell41_spiketimes.csv	Contrast50_Orientation315	Contrast50_Orientation405	Contrast50_Orientation315+Contrast50_Orientation405	50	250	29.19064828	0.2569	0.1669	0.1669	0.921937488	1.126689122	0.88910595	5.23e-06	0.076817671	7.66e-05	0.923100461	single	0.923100461	0.2243354	0.06231862	103	106	154	9.805825	13.60377	14.07792	9.040358	15.32722	12.51676	200	0	0	0	0	0	0	0	0	NA	NA	NA	NA
SY150527crossori0001-sort_reduceddata_V4_cell42_spiketimes.csv	Contrast50_Orientation270	Contrast50_Orientation360	Contrast50_Orientation270+Contrast50_Orientation360	50	250	74.86548351	0.5586	0.7149	0.5586	1.437306737	1.618441971	0.66854666	3.99e-19	6.31e-25	1	2.46e-15	outside	1	0.005055399	0.00209961	103	112	157	10.65049	17	21.89172	15.30801	27.51351	14.63564	200	0	0	0	0	0	0	0	0	NA	NA	NA	NA
SY150527crossori0001-sort_reduceddata_V4_cell42_spiketimes.csv	Contrast50_Orientation292.5	Contrast50_Orientation382.5	Contrast50_Orientation292.5+Contrast50_Orientation382.5	50	250	64.41659463	0.9188	0.3849	0.3849	1.534053213	1.580556471	0.845284136	1.31e-16	6.83e-17	1	3.83e-11	outside	1	0.0573464	0.005148861	118	111	150	11.55085	17.3964	21.77333	17.71961	27.49599	18.40465	200	0	0	0	0	0	0	0	0	NA	NA	NA	NA
SY150527crossori0001-sort_reduceddata_V4_cell42_spiketimes.csv	Contrast50_Orientation337.5	Contrast50_Orientation427.5	Contrast50_Orientation337.5+Contrast50_Orientation427.5	50	250	15.35195968	0.4295	0.4603	0.4295	1.245158078	1.437053212	0.800476613	4.42e-44	5.77e-53	1	3.63e-31	outside	1	0.8994418	0.9995101	118	111	155	17.45763	14.25225	24.47097	21.73751	20.48124	19.58844	200	0	0	0	0	0	0	0	0	NA	NA	NA	NA
SY150527crossori0001-sort_reduceddata_V4_cell43_spiketimes.csv	Contrast50_Orientation270	Contrast50_Orientation360	Contrast50_Orientation270+Contrast50_Orientation360	50	250	7.480984396	0.9087	0.8129	0.8129	1.167813934	0.96253031	1.04908587	2.05e-05	0.064352133	0.000705193	0.934922167	single	0.934922167	0.29751	0.04329836	103	112	157	7.300971	9.089286	10.07643	8.526176	8.748713	10.57104	200	0	0	0	0	0	0	0	0	NA	NA	NA	NA
SY150527crossori0001-sort_reduceddata_V4_cell43_spiketimes.csv	Contrast50_Orientation315	Contrast50_Orientation405	Contrast50_Orientation315+Contrast50_Orientation405	50	250	8.647091306	0.7184	0.5345	0.5345	1.190175366	1.547120181	1.197446131	0.431400013	0.42090751	0.000137702	0.147554775	mixture	0.431400013	0.5430838	0.6319345	103	106	154	11.02913	8.915094	10.24026	13.12659	13.79272	12.26216	200	0	0	0	0	0	0	0	0	NA	NA	NA	NA
SY150527crossori0001-sort_reduceddata_V4_cell43_spiketimes.csv	Contrast50_Orientation337.5	Contrast50_Orientation427.5	Contrast50_Orientation337.5+Contrast50_Orientation427.5	50	250	21.06576572	0.4827	0.474	0.474	1.190293981	0.87300437	1.139762645	0.026887146	0.24150656	5.58e-06	0.731600715	single	0.731600715	0.6946275	0.8559765	118	111	155	10.44915	7.684685	10.18065	12.43756	6.708763	11.60352	200	0	0	0	0	0	0	0	0	NA	NA	NA	NA
SY150527crossori0001-sort_reduceddata_V4_cell48_spiketimes.csv	Contrast50_Orientation270	Contrast50_Orientation360	Contrast50_Orientation270+Contrast50_Orientation360	50	250	20.6617115	0.8815	0.538	0.538	1.255895829	1.332479503	1.029102077	2.76e-97	9.67e-207	1	3.03e-97	outside	1	0.01328776	5.46e-05	103	112	157	11.30097	14.69643	26.80255	14.19284	19.58269	27.58256	200	0	0	0	0	0	0	0	0	NA	NA	NA	NA
SY150527crossori0001-sort_reduceddata_V4_cell48_spiketimes.csv	Contrast50_Orientation292.5	Contrast50_Orientation382.5	Contrast50_Orientation292.5+Contrast50_Orientation382.5	50	250	19.1924273	0.9928	0.1492	0.1492	1.443905665	2.130898236	1.344695045	2.25e-93	4.99e-192	1	2.78e-87	outside	1	0.02477252	0.007061434	118	111	150	11.83051	15.09009	26.77333	17.08214	32.15545	36.00197	200	0	0	0	0	0	0	0	0	NA	NA	NA	NA
SY150527crossori0001-sort_reduceddata_V4_cell48_spiketimes.csv	Contrast50_Orientation337.5	Contrast50_Orientation427.5	Contrast50_Orientation337.5+Contrast50_Orientation427.5	50	250	4.272899538	0.6675	0.9232	0.6675	1.792360237	1.298781631	1.498288873	4.3e-136	1.36e-250	1	2.43e-120	outside	1	0.9094068	0.9966755	118	111	155	15.02542	13.10811	28.64516	26.93097	17.02457	42.91873	200	0	0	0	0	0	0	0	0	NA	NA	NA	NA
SY150527crossori0001-sort_reduceddata_V4_cell5_spiketimes.csv	Contrast50_Orientation270	Contrast50_Orientation360	Contrast50_Orientation270+Contrast50_Orientation360	50	250	8.105210731	0.8941	0.131	0.131	1.245504653	1.142661649	0.894485921	0.000338075	0.130258331	1.34e-05	0.869390186	single	0.869390186	0.3494309	0.1126192	103	112	157	4.213592	5.642857	5.840764	5.248049	6.447876	5.224481	200	0	0	0	0	0	0	0	0	NA	NA	NA	NA
SY150527crossori0001-sort_reduceddata_V4_cell5_spiketimes.csv	Contrast50_Orientation337.5	Contrast50_Orientation427.5	Contrast50_Orientation337.5+Contrast50_Orientation427.5	50	250	8.816596845	0.7368	0.678	0.678	1.020271915	1.108858306	1.066664892	8.77e-05	0.060261085	0.000192025	0.939459203	single	0.939459203	0.6752194	0.9449586	118	111	155	5.652542	4.225225	6.296774	5.76713	4.685176	6.716548	200	0	0	0	0	0	0	0	0	NA	NA	NA	NA
SY150527crossori0001-sort_reduceddata_V4_cell52_spiketimes.csv	Contrast50_Orientation292.5	Contrast50_Orientation382.5	Contrast50_Orientation292.5+Contrast50_Orientation382.5	50	250	6.507730686	0.5983	0.4756	0.4756	1.024835932	1.166755868	0.89739818	1.6e-05	0.043399383	0.01145865	0.945125982	single	0.945125982	0.3239401	0.02527905	118	111	150	8.90678	10.71171	12.16667	9.127988	12.49795	10.91834	200	0	0	0	0	0	0	0	0	NA	NA	NA	NA
SY150527crossori0001-sort_reduceddata_V4_cell52_spiketimes.csv	Contrast50_Orientation337.5	Contrast50_Orientation427.5	Contrast50_Orientation337.5+Contrast50_Orientation427.5	50	250	3.176719095	0.1526	0.1276	0.1276	0.960859365	0.851024075	0.96984013	4.22e-12	1.33e-07	0.999531051	0.000468816	outside	0.999531051	0.7076835	0.9836528	118	111	155	10.55932	9.117117	13.07097	10.14602	7.758886	12.67675	200	0	0	0	0	0	0	0	0	NA	NA	NA	NA
SY150527crossori0001-sort_reduceddata_V4_cell58_spiketimes.csv	Contrast50_Orientation315	Contrast50_Orientation405	Contrast50_Orientation315+Contrast50_Orientation405	50	250	17.22882938	0.4938	0.3389	0.3389	2.287258574	2.815294171	1.532617121	0.564225838	0.138645438	1.77e-06	0.297126954	mixture	0.564225838	0.6726758	0.8273113	103	106	154	12.96117	9.933962	12.53896	29.64554	27.96703	19.21743	200	0	0	0	0	0	0	0	0	NA	NA	NA	NA
SY150527crossori0001-sort_reduceddata_V4_cell58_spiketimes.csv	Contrast50_Orientation337.5	Contrast50_Orientation427.5	Contrast50_Orientation337.5+Contrast50_Orientation427.5	50	250	7.033709691	0.728	0.1493	0.1493	2.242992962	2.422578135	1.700509889	0.04459952	0.091575383	5.22e-05	0.863772939	single	0.863772939	0.3801623	0.07377275	118	111	155	10.55932	12.63063	13.27742	23.68449	30.59869	22.57838	200	0	0	0	0	0	0	0	0	NA	NA	NA	NA
SY150527crossori0001-sort_reduceddata_V4_cell68_spiketimes.csv	Contrast50_Orientation270	Contrast50_Orientation360	Contrast50_Orientation270+Contrast50_Orientation360	50	250	5.038374567	0.1251	0.8843	0.1251	0.956256548	1.165030953	0.904044724	7.84e-08	0.000807393	0.826331201	0.172861328	outside	0.826331201	0.2561357	0.04171883	103	112	157	5.087379	6.392857	8.019108	4.864839	7.447876	7.249633	200	0	0	0	0	0	0	0	0	NA	NA	NA	NA
SY150527crossori0001-sort_reduceddata_V4_cell71_spiketimes.csv	Contrast50_Orientation270	Contrast50_Orientation360	Contrast50_Orientation270+Contrast50_Orientation360	50	250	43.01333587	0.925	0.9737	0.925	2.395053953	3.33605459	2.280785227	5.1e-234	0	1	5.19e-233	outside	1	0.003138879	0.00046317	103	112	157	4.533981	7.803571	23.99363	10.85913	26.03314	54.72432	200	0	0	0	0	0	0	0	0	NA	NA	NA	NA
SY150527crossori0001-sort_reduceddata_V4_cell71_spiketimes.csv	Contrast50_Orientation337.5	Contrast50_Orientation427.5	Contrast50_Orientation337.5+Contrast50_Orientation427.5	50	250	22.93836848	0.93	0.9985	0.93	2.244186933	2.223930684	2.412536879	3.66e-162	0	1	2.12e-161	outside	1	0.9903388	0.9982454	118	111	155	8.550847	5.954955	21.55484	19.1897	13.24341	52.00184	200	0	0	0	0	0	0	0	0	NA	NA	NA	NA
SY150527crossori0001-sort_reduceddata_V4_cell74_spiketimes.csv	Contrast50_Orientation315	Contrast50_Orientation405	Contrast50_Orientation315+Contrast50_Orientation405	50	250	5.84192179	0.8444	0.2194	0.2194	2.31223852	1.638104927	1.442936149	1.73e-22	2.3e-24	1	2.02e-13	outside	1	0.2372674	0.005034402	103	106	154	7.553398	9.273585	13	17.46526	15.19111	18.75817	200	0	0	0	0	0	0	0	0	NA	NA	NA	NA
SY150527crossori0001-sort_reduceddata_V4_cell75_spiketimes.csv	Contrast50_Orientation270	Contrast50_Orientation360	Contrast50_Orientation270+Contrast50_Orientation360	50	250	29.20359148	0.9823	0.7178	0.7178	1.258941768	1.227305342	0.894812165	1.79e-08	0.034016386	0.004939899	0.961043697	single	0.961043697	0.2343719	0.01881036	103	112	157	7.728155	11.09821	12.32484	9.729298	13.6209	11.02842	200	0	0	0	0	0	0	0	0	NA	NA	NA	NA
SY150527crossori0001-sort_reduceddata_V4_cell75_spiketimes.csv	Contrast50_Orientation292.5	Contrast50_Orientation382.5	Contrast50_Orientation292.5+Contrast50_Orientation382.5	50	250	14.27499831	0.7172	0.6152	0.6152	0.913655496	1.314473089	1.012912168	1.39e-06	0.044902929	0.00950768	0.945588	single	0.945588	0.2455975	0.03761209	118	111	150	8.449153	10.86486	12.26667	7.719615	14.28157	12.42506	200	0	0	0	0	0	0	0	0	NA	NA	NA	NA
SY150527crossori0001-sort_reduceddata_V4_cell75_spiketimes.csv	Contrast50_Orientation337.5	Contrast50_Orientation427.5	Contrast50_Orientation337.5+Contrast50_Orientation427.5	50	250	46.37648921	0.3262	0.5509	0.3262	1.001978129	1.178766234	1.09013087	8.99e-06	0.104978793	3.17e-05	0.894980547	single	0.894980547	0.7384131	0.9339558	118	111	155	11.64407	7.567568	11.73548	11.6671	8.920393	12.79321	200	0	0	0	0	0	0	0	0	NA	NA	NA	NA
SY150527crossori0001-sort_reduceddata_V4_cell77_spiketimes.csv	Contrast50_Orientation270	Contrast50_Orientation360	Contrast50_Orientation270+Contrast50_Orientation360	50	250	4.317955806	0.6503	0.1543	0.1543	1.061998594	1.068043305	1.011698863	4.98e-36	1.95e-43	1	6.95e-23	outside	1	0.2294221	0.001962246	103	112	157	7.854369	9.383929	14.05096	8.341329	10.02244	14.21534	200	0	0	0	0	0	0	0	0	NA	NA	NA	NA
SY150527crossori0001-sort_reduceddata_V4_cell79_spiketimes.csv	Contrast50_Orientation270	Contrast50_Orientation360	Contrast50_Orientation270+Contrast50_Orientation360	50	250	65.03591656	0.437	0.2004	0.2004	0.975770103	0.983039377	1.022950605	0.000965021	0.991109651	2.86e-08	0.007925299	intermediate	0.991109651	0.3043442	0.3012983	103	112	157	6.631068	11.41071	9.955414	6.470398	11.21718	10.1839	200	0	0	0	0	0	0	0	0	NA	NA	NA	NA
SY150527crossori0001-sort_reduceddata_V4_cell79_spiketimes.csv	Contrast50_Orientation315	Contrast50_Orientation405	Contrast50_Orientation315+Contrast50_Orientation405	50	250	5.499276143	0.8202	0.6732	0.6732	1.133084577	1.374014644	1.050505051	0.000511862	0.105194759	5.15e-05	0.89424183	single	0.89424183	0.6444969	0.919455	103	106	154	10.40777	8.650943	11	11.79288	11.88652	11.55556	200	0	0	0	0	0	0	0	0	NA	NA	NA	NA
SY150527crossori0001-sort_reduceddata_V4_cell83_spiketimes.csv	Contrast50_Orientation292.5	Contrast50_Orientation382.5	Contrast50_Orientation292.5+Contrast50_Orientation382.5	50	250	15.31367146	0.9526	0.9609	0.9526	1.639083447	1.458229613	1.641670076	0.99499165	0.003453178	9.73e-09	0.001555162	mixture	0.99499165	0.540163	0.6942347	118	111	150	10.70339	8.225225	9.953333	17.54375	11.99427	16.34009	200	0	0	0	0	0	0	0	0	NA	NA	NA	NA
SY150527crossori0001-sort_reduceddata_V4_cell92_spiketimes.csv	Contrast50_Orientation315	Contrast50_Orientation405	Contrast50_Orientation315+Contrast50_Orientation405	50	250	5.285301409	0.1804	0.1089	0.1089	2.252720677	3.461743731	3.065622029	0.999996425	2.25e-07	6.05e-10	3.35e-06	mixture	0.999996425	0.4008688	0.05474762	103	106	154	8.029126	9.764151	10.66883	18.08738	33.80099	32.7066	200	0	0	0	0	0	0	0	0	NA	NA	NA	NA
SY150527crossori0001-sort_reduceddata_V4_cell95_spiketimes.csv	Contrast50_Orientation270	Contrast50_Orientation360	Contrast50_Orientation270+Contrast50_Orientation360	50	250	26.82561955	0.8143	0.1117	0.1117	1.715018577	2.646628997	1.11821079	3.93e-12	2.96e-11	0.999999582	4.18e-07	outside	0.999999582	0.8697232	0.9881308	103	112	157	14.39806	10.63393	17.88535	24.69294	28.14406	19.99959	200	0	0	0	0	0	0	0	0	NA	NA	NA	NA
SY150527crossori0001-sort_reduceddata_V4_cell95_spiketimes.csv	Contrast50_Orientation292.5	Contrast50_Orientation382.5	Contrast50_Orientation292.5+Contrast50_Orientation382.5	50	250	133.5157374	0.6819	0.4622	0.4622	1.609937357	2.756847996	1.486113166	2.68e-10	1.14e-08	0.999993689	6.3e-06	outside	0.999993689	0.9263685	0.9925814	118	111	150	16.75424	8.927928	19.96	26.97327	24.61294	29.66282	200	0	0	0	0	0	0	0	0	NA	NA	NA	NA
SY150602crossori0001-sort_reduceddata_V4_cell1_spiketimes.csv	Contrast50_Orientation112.5	Contrast50_Orientation202.5	Contrast50_Orientation112.5+Contrast50_Orientation202.5	50	250	8.739747925	0.8414	1	0.8414	3.126206897	1.917542732	0.864639648	0	0	1	0	outside	1	0.002511777	0.001063771	146	156	199	7.945205	9.653846	46.16583	24.83836	18.51166	39.91681	200	0	0	0	0	0	0	0	0	NA	NA	NA	NA
SY150602crossori0001-sort_reduceddata_V4_cell1_spiketimes.csv	Contrast50_Orientation90	Contrast50_Orientation180	Contrast50_Orientation90+Contrast50_Orientation180	50	250	10.07061897	0.959	0.994	0.959	2.409114065	2.666046686	0.958063695	0	0	1	0	outside	1	0.002134198	0.001425545	152	152	212	7.526316	9.276316	45.38208	18.13175	24.73109	43.47892	200	0	0	0	0	0	0	0	0	NA	NA	NA	NA
SY150602crossori0001-sort_reduceddata_V4_cell14_spiketimes.csv	Contrast50_Orientation112.5	Contrast50_Orientation202.5	Contrast50_Orientation112.5+Contrast50_Orientation202.5	50	250	26.57861771	0.1041	0.1292	0.1041	2.000506932	3.025586465	1.814544716	0.000310052	0.003608241	0.906322227	0.089759479	outside	0.906322227	0.2925616	0.01956079	146	156	199	24.9726	20.67949	19.23116	49.95786	62.56758	34.89579	200	0	0	0	0	0	0	0	0	NA	NA	NA	NA
SY150602crossori0001-sort_reduceddata_V4_cell14_spiketimes.csv	Contrast50_Orientation135	Contrast50_Orientation225	Contrast50_Orientation135+Contrast50_Orientation225	50	250	10.62668523	0.1031	0.1168	0.1031	2.591801039	2.395728051	1.619080338	4.27e-11	1.74e-07	0.999983035	1.68e-05	outside	0.999983035	0.3216842	0.0139868	146	154	216	25.06164	22.04545	19.55556	64.95479	52.81491	31.66202	200	0	0	0	0	0	0	0	0	NA	NA	NA	NA
SY150602crossori0001-sort_reduceddata_V4_cell15_spiketimes.csv	Contrast50_Orientation90	Contrast50_Orientation180	Contrast50_Orientation90+Contrast50_Orientation180	50	250	19.59839158	0.9994	0.5941	0.5941	1.901664819	2.102432542	1.559569704	0.993438939	0.005378357	4.15e-09	0.0011827	mixture	0.993438939	0.4644469	0.3232551	152	152	212	7.822368	10.16447	9.40566	14.87552	21.37012	14.66878	200	0	0	0	0	0	0	0	0	NA	NA	NA	NA
SY150602crossori0001-sort_reduceddata_V4_cell17_spiketimes.csv	Contrast50_Orientation90	Contrast50_Orientation180	Contrast50_Orientation90+Contrast50_Orientation180	50	250	18.50304147	0.754	0.9284	0.754	1.39467817	1.85695063	1.29573164	0.000154263	0.074197137	3.65e-05	0.92561212	single	0.92561212	0.3506395	0.06321291	152	152	212	6.585526	8.677632	9.070755	9.18469	16.11393	11.75326	200	0	0	0	0	0	0	0	0	NA	NA	NA	NA
SY150602crossori0001-sort_reduceddata_V4_cell19_spiketimes.csv	Contrast50_Orientation112.5	Contrast50_Orientation202.5	Contrast50_Orientation112.5+Contrast50_Orientation202.5	50	250	7.805065632	0.5847	0.9381	0.5847	2.153078909	2.470057369	1.387992114	0.170419299	0.219535941	3.79e-06	0.610040972	single	0.610040972	0.4137102	0.1868364	146	156	199	9.239726	10.99359	10.8392	19.89386	27.1548	15.04472	200	0	0	0	0	0	0	0	0	NA	NA	NA	NA
SY150602crossori0001-sort_reduceddata_V4_cell19_spiketimes.csv	Contrast50_Orientation135	Contrast50_Orientation225	Contrast50_Orientation135+Contrast50_Orientation225	50	250	17.58407364	0.9968	0.9997	0.9968	2.448489157	1.992178292	1.604866661	0.227477623	0.086278893	1.02e-05	0.686233305	single	0.686233305	0.5939214	0.9170986	146	154	216	10.63014	8.318182	10.79167	26.02778	16.5713	17.31919	200	0	0	0	0	0	0	0	0	NA	NA	NA	NA
SY150602crossori0001-sort_reduceddata_V4_cell19_spiketimes.csv	Contrast50_Orientation90	Contrast50_Orientation180	Contrast50_Orientation90+Contrast50_Orientation180	50	250	40.84342061	0.7234	0.7173	0.7173	2.706263421	2.377575018	1.48565081	0.999202853	0.00079053	8.48e-12	6.62e-06	mixture	0.999202853	0.4530533	0.3621176	152	152	212	7.243421	10.46711	9.287736	19.60261	24.88633	13.79833	200	0	0	0	0	0	0	0	0	NA	NA	NA	NA
SY150602crossori0001-sort_reduceddata_V4_cell2_spiketimes.csv	Contrast50_Orientation112.5	Contrast50_Orientation202.5	Contrast50_Orientation112.5+Contrast50_Orientation202.5	50	250	9.85102027	0.9937	0.9899	0.9899	1.522358176	1.36956842	1.480302375	5.74e-26	7.78e-27	1	9.47e-16	outside	1	0.2142349	0.003128732	146	156	199	6.794521	8.423077	11.62312	10.34369	11.53598	17.20573	200	0	0	0	0	0	0	0	0	NA	NA	NA	NA
SY150602crossori0001-sort_reduceddata_V4_cell2_spiketimes.csv	Contrast50_Orientation135	Contrast50_Orientation225	Contrast50_Orientation135+Contrast50_Orientation225	50	250	6.310711091	0.7008	0.9846	0.7008	1.287392884	1.382304242	1.575462253	6.36e-30	2.57e-33	1	1.5e-18	outside	1	0.2403872	0.00645126	146	154	216	6.890411	8.279221	11.65741	8.870666	11.4444	18.36581	200	0	0	0	0	0	0	0	0	NA	NA	NA	NA
SY150602crossori0001-sort_reduceddata_V4_cell2_spiketimes.csv	Contrast50_Orientation90	Contrast50_Orientation180	Contrast50_Orientation90+Contrast50_Orientation180	50	250	13.05453514	0.9843	0.8841	0.8841	1.444962577	1.358232899	1.572282728	8.23e-21	5.57e-19	1	7.6e-13	outside	1	0.2438074	0.003538981	152	152	212	6.671053	8.473684	11.39623	9.639421	11.50924	17.91809	200	0	0	0	0	0	0	0	0	NA	NA	NA	NA
SY150602crossori0001-sort_reduceddata_V4_cell21_spiketimes.csv	Contrast50_Orientation90	Contrast50_Orientation180	Contrast50_Orientation90+Contrast50_Orientation180	50	250	22.64819442	0.9393	0.5127	0.5127	2.942677631	3.057888997	2.779332167	1	9.87e-13	4.01e-19	2.36e-13	mixture	1	0.5000576	0.305908	152	152	212	10.77632	13.70395	12.81604	31.71122	41.90515	35.62003	200	0	0	0	0	0	0	0	0	NA	NA	NA	NA
SY150602crossori0001-sort_reduceddata_V4_cell23_spiketimes.csv	Contrast50_Orientation90	Contrast50_Orientation180	Contrast50_Orientation90+Contrast50_Orientation180	50	250	3.325974135	0.8677	0.9839	0.8677	2.353520443	2.038353687	1.886273704	0.461263725	0.060170282	1.29e-05	0.478553123	single	0.478553123	0.6060957	0.9082251	152	152	212	10.86184	9.493421	11.31604	25.56357	19.35095	21.34514	200	0	0	0	0	0	0	0	0	NA	NA	NA	NA
SY150602crossori0001-sort_reduceddata_V4_cell25_spiketimes.csv	Contrast50_Orientation112.5	Contrast50_Orientation202.5	Contrast50_Orientation112.5+Contrast50_Orientation202.5	50	250	130.1004602	0.794	0.9613	0.794	1.869185097	1.182049184	1.299866605	0.002846797	0.997153203	3.43e-26	1.01e-14	intermediate	0.997153203	0.4621209	0.4900734	146	156	199	16.34932	9.602564	12.8995	30.5599	11.3507	16.76763	200	0	0	0	0	0	0	0	0	NA	NA	NA	NA
SY150602crossori0001-sort_reduceddata_V4_cell25_spiketimes.csv	Contrast50_Orientation135	Contrast50_Orientation225	Contrast50_Orientation135+Contrast50_Orientation225	50	250	47.63706937	0.7129	0.9948	0.7129	1.849377352	1.561188161	1.601065239	0.914050906	0.017425913	7.02e-07	0.068522479	mixture	0.914050906	0.65275	0.8928526	146	154	216	15.43836	11.18182	15.12037	28.55135	17.45692	24.2087	200	0	0	0	0	0	0	0	0	NA	NA	NA	NA
SY150602crossori0001-sort_reduceddata_V4_cell25_spiketimes.csv	Contrast50_Orientation157.5	Contrast50_Orientation247.5	Contrast50_Orientation157.5+Contrast50_Orientation247.5	50	250	9.640234968	0.8161	0.8098	0.8098	2.304043684	2.987517306	1.484204551	0.068087628	0.133483871	9.74e-06	0.798418756	single	0.798418756	0.5874944	0.8919469	155	149	212	14.19355	12.05369	14.33491	32.70256	36.01061	21.27593	200	0	0	0	0	0	0	0	0	NA	NA	NA	NA
SY150602crossori0001-sort_reduceddata_V4_cell26_spiketimes.csv	Contrast50_Orientation157.5	Contrast50_Orientation247.5	Contrast50_Orientation157.5+Contrast50_Orientation247.5	50	250	13.3107598	0.9714	0.9227	0.9227	2.198026338	3.785951414	1.682804307	0.998189587	0.001706848	3.79e-07	0.000103186	mixture	0.998189587	0.5184338	0.4506821	155	149	212	7.36129	9.288591	8.419811	16.18031	35.16615	14.16889	200	0	0	0	0	0	0	0	0	NA	NA	NA	NA
SY150602crossori0001-sort_reduceddata_V4_cell27_spiketimes.csv	Contrast50_Orientation112.5	Contrast50_Orientation202.5	Contrast50_Orientation112.5+Contrast50_Orientation202.5	50	250	102.6657897	0.7234	0.3593	0.3593	2.191439916	2.684426609	1.464668724	9.65e-15	7.42e-13	0.999999999	7.43e-10	outside	0.999999999	0.8864628	0.9958599	146	156	199	16.95205	10.71795	20.52261	37.14941	28.77155	30.05883	200	0	0	0	0	0	0	0	0	NA	NA	NA	NA
SY150602crossori0001-sort_reduceddata_V4_cell27_spiketimes.csv	Contrast50_Orientation157.5	Contrast50_Orientation247.5	Contrast50_Orientation157.5+Contrast50_Orientation247.5	50	250	16.64520044	0.5516	0.4097	0.4097	1.966052794	3.02916177	1.172094664	1.8e-79	1.4e-136	1	3.47e-64	outside	1	0.06702495	0.001108462	155	149	212	11.29677	13.89262	21.86321	22.21005	42.08299	25.62575	200	0	0	0	0	0	0	0	0	NA	NA	NA	NA
SY150602crossori0001-sort_reduceddata_V4_cell27_spiketimes.csv	Contrast50_Orientation90	Contrast50_Orientation180	Contrast50_Orientation90+Contrast50_Orientation180	50	250	33.38994993	0.9037	0.9958	0.9037	2.200025394	1.95136309	1.406240307	2.64e-72	3.29e-130	1	2.14e-62	outside	1	0.9356337	0.9987962	152	152	212	13.03947	9.710526	20.61321	28.68717	18.94876	28.98712	200	0	0	0	0	0	0	0	0	NA	NA	NA	NA
SY150602crossori0001-sort_reduceddata_V4_cell29_spiketimes.csv	Contrast50_Orientation112.5	Contrast50_Orientation202.5	Contrast50_Orientation112.5+Contrast50_Orientation202.5	50	250	81.48977781	0.9944	0.9839	0.9839	1.355068303	2.00095816	1.365070283	0.001174473	0.344607427	8.07e-06	0.654210025	single	0.654210025	0.7038683	0.8792395	146	156	199	14.9726	9.711538	14.37186	20.2889	19.43238	19.6186	200	0	0	0	0	0	0	0	0	NA	NA	NA	NA
SY150602crossori0001-sort_reduceddata_V4_cell29_spiketimes.csv	Contrast50_Orientation135	Contrast50_Orientation225	Contrast50_Orientation135+Contrast50_Orientation225	50	250	21.85225952	0.8596	0.9975	0.8596	1.193047201	1.943191312	1.552621154	0.997813673	0.001943965	6.41e-10	0.000242361	mixture	0.997813673	0.5467736	0.6614794	146	154	216	15.11644	12.09091	14.0787	18.03462	23.49495	21.85889	200	0	0	0	0	0	0	0	0	NA	NA	NA	NA
SY150602crossori0001-sort_reduceddata_V4_cell29_spiketimes.csv	Contrast50_Orientation90	Contrast50_Orientation180	Contrast50_Orientation90+Contrast50_Orientation180	50	250	38.30279941	0.7338	0.9937	0.7338	1.620224019	1.820394269	1.642006933	0.001393531	0.018400046	0.004244005	0.975962417	single	0.975962417	0.7332298	0.9698567	152	152	212	13.15132	9.611842	14.33019	21.30808	17.49734	23.53027	200	0	0	0	0	0	0	0	0	NA	NA	NA	NA
SY150602crossori0001-sort_reduceddata_V4_cell3_spiketimes.csv	Contrast50_Orientation112.5	Contrast50_Orientation202.5	Contrast50_Orientation112.5+Contrast50_Orientation202.5	50	250	15.08528236	0.9702	0.5833	0.5833	1.217563411	1.366033406	1.090059257	3.03e-52	5.58e-68	1	3.31e-38	outside	1	0.8739959	0.9971823	146	156	199	6.527397	4.865385	10.98995	7.94752	6.646278	11.9797	200	0	0	0	0	0	0	0	0	NA	NA	NA	NA
SY150602crossori0001-sort_reduceddata_V4_cell3_spiketimes.csv	Contrast50_Orientation135	Contrast50_Orientation225	Contrast50_Orientation135+Contrast50_Orientation225	50	250	51.42925211	0.5705	0.8193	0.5705	1.154446461	1.118963931	1.208955821	1.15e-16	3.49e-16	0.999999999	1.03e-09	outside	0.999999999	0.8513042	0.9875033	146	154	216	7.287671	4.383117	9.694444	8.413226	4.90455	11.72016	200	0	0	0	0	0	0	0	0	NA	NA	NA	NA
SY150602crossori0001-sort_reduceddata_V4_cell3_spiketimes.csv	Contrast50_Orientation157.5	Contrast50_Orientation247.5	Contrast50_Orientation157.5+Contrast50_Orientation247.5	50	250	25.96890606	0.9914	0.978	0.978	1.297816658	5.246346918	1.20478542	1.04e-29	4.71e-32	1	1.26e-18	outside	1	0.8452031	0.9895378	155	149	212	6.819355	4.704698	9.896226	8.850272	24.68248	11.92283	200	0	0	0	0	0	0	0	0	NA	NA	NA	NA
SY150602crossori0001-sort_reduceddata_V4_cell31_spiketimes.csv	Contrast50_Orientation90	Contrast50_Orientation180	Contrast50_Orientation90+Contrast50_Orientation180	50	250	4.682698567	0.9184	0.8277	0.8277	1.685438341	1.372518031	1.209909902	0.001884013	0.110640145	3.2e-05	0.887443822	single	0.887443822	0.6352699	0.9128414	152	152	212	16.59211	14.77632	17.11792	27.96497	20.28076	20.71115	200	0	0	0	0	0	0	0	0	NA	NA	NA	NA
SY150602crossori0001-sort_reduceddata_V4_cell32_spiketimes.csv	Contrast50_Orientation112.5	Contrast50_Orientation202.5	Contrast50_Orientation112.5+Contrast50_Orientation202.5	50	250	56.57917198	0.522	0.6774	0.522	1.123333545	1.170210424	0.984338548	4.04e-27	8.17e-33	1	2.62e-18	outside	1	0.09033338	0.00209062	146	156	199	11.15753	15.78205	20.25628	12.53363	18.46832	19.93904	200	0	0	0	0	0	0	0	0	NA	NA	NA	NA
SY150602crossori0001-sort_reduceddata_V4_cell32_spiketimes.csv	Contrast50_Orientation135	Contrast50_Orientation225	Contrast50_Orientation135+Contrast50_Orientation225	50	250	23.90969371	0.6302	0.2443	0.2443	1.303652386	1.194864652	1.044683209	4.53e-33	2.43e-33	1	7.15e-19	outside	1	0.1775637	0.01340412	146	154	216	12.03425	15.17532	19.62037	15.68847	18.13246	20.49707	200	0	0	0	0	0	0	0	0	NA	NA	NA	NA
SY150602crossori0001-sort_reduceddata_V4_cell32_spiketimes.csv	Contrast50_Orientation90	Contrast50_Orientation180	Contrast50_Orientation90+Contrast50_Orientation180	50	250	33.06337758	0.6611	0.7991	0.6611	1.075111394	1.146755729	0.973344296	1.56e-54	4.82e-79	1	9.99e-43	outside	1	0.07758462	0.001952035	152	152	212	10.33553	13.72368	20.06604	11.11184	15.73771	19.53116	200	0	0	0	0	0	0	0	0	NA	NA	NA	NA
SY150602crossori0001-sort_reduceddata_V4_cell33_spiketimes.csv	Contrast50_Orientation112.5	Contrast50_Orientation202.5	Contrast50_Orientation112.5+Contrast50_Orientation202.5	50	250	115.2884138	0.9997	0.6986	0.6986	1.627468154	2.160202099	1.687045756	0.686834005	0.019338029	2.9e-05	0.293799015	mixture	0.686834005	0.7744539	0.9580276	146	156	199	12.40411	6.916667	12.61307	20.18729	14.9414	21.27882	200	0	0	0	0	0	0	0	0	NA	NA	NA	NA
SY150602crossori0001-sort_reduceddata_V4_cell33_spiketimes.csv	Contrast50_Orientation135	Contrast50_Orientation225	Contrast50_Orientation135+Contrast50_Orientation225	50	250	24.97613622	0.6011	1	0.6011	1.15533412	1.527987731	1.79215713	6.01e-05	0.003327395	0.902298058	0.094314411	outside	0.902298058	0.7250022	0.9870012	146	154	216	10.80822	8.136364	12.62963	12.4871	12.43226	22.63428	200	0	0	0	0	0	0	0	0	NA	NA	NA	NA
SY150602crossori0001-sort_reduceddata_V4_cell33_spiketimes.csv	Contrast50_Orientation157.5	Contrast50_Orientation247.5	Contrast50_Orientation157.5+Contrast50_Orientation247.5	50	250	30.13085944	0.9567	0.9679	0.9567	1.821118184	2.32505927	1.742133664	0.353202523	0.043661893	2.32e-05	0.603112392	single	0.603112392	0.3346111	0.05531776	155	149	212	8.503226	11.47651	11.84434	15.48538	26.68357	20.63442	200	0	0	0	0	0	0	0	0	NA	NA	NA	NA
SY150602crossori0001-sort_reduceddata_V4_cell33_spiketimes.csv	Contrast50_Orientation90	Contrast50_Orientation180	Contrast50_Orientation90+Contrast50_Orientation180	50	250	124.6541181	0.9998	0.967	0.967	1.911897156	1.430552869	1.984078901	1	1.43e-12	8.43e-22	2.76e-16	mixture	1	0.6426436	0.707037	152	152	212	11.18421	5.855263	9.608491	21.38306	8.376264	19.064	200	0	0	0	0	0	0	0	0	NA	NA	NA	NA
SY150602crossori0001-sort_reduceddata_V4_cell36_spiketimes.csv	Contrast50_Orientation112.5	Contrast50_Orientation202.5	Contrast50_Orientation112.5+Contrast50_Orientation202.5	50	250	6.585257835	0.905	0.9564	0.905	1.856766459	1.318663594	1.486745845	0.577726524	0.160635075	4.56e-06	0.261633845	mixture	0.577726524	0.4489629	0.2435366	146	156	199	7.171233	8.615385	8.346734	13.3153	11.36079	12.40947	200	0	0	0	0	0	0	0	0	NA	NA	NA	NA
SY150602crossori0001-sort_reduceddata_V4_cell36_spiketimes.csv	Contrast50_Orientation135	Contrast50_Orientation225	Contrast50_Orientation135+Contrast50_Orientation225	50	250	4.084480818	0.8781	0.9719	0.8781	1.871406221	1.52456034	2.071356784	0.990774659	0.006602391	1.34e-05	0.002609507	mixture	0.990774659	0.4271064	0.4221856	146	154	216	7.547945	8.818182	8.291667	14.12527	13.44385	17.175	200	0	0	0	0	0	0	0	0	NA	NA	NA	NA
SY150602crossori0001-sort_reduceddata_V4_cell36_spiketimes.csv	Contrast50_Orientation157.5	Contrast50_Orientation247.5	Contrast50_Orientation157.5+Contrast50_Orientation247.5	50	250	17.69662884	0.951	0.2533	0.2533	1.403907017	3.319673034	1.824740402	0.998743849	0.001076658	4.29e-06	0.000175201	mixture	0.998743849	0.5911739	0.674926	155	149	212	7.677419	9.885906	8.396226	10.77838	32.81798	15.32093	200	0	0	0	0	0	0	0	0	NA	NA	NA	NA
SY150602crossori0001-sort_reduceddata_V4_cell36_spiketimes.csv	Contrast50_Orientation90	Contrast50_Orientation180	Contrast50_Orientation90+Contrast50_Orientation180	50	250	13.29473856	0.6328	0.8424	0.6328	1.572053959	1.745635407	1.591760389	0.975817243	0.013885869	3.66e-08	0.010296851	mixture	0.975817243	0.3396325	0.2671219	152	152	212	6.230263	7.993421	7.523585	9.79431	13.9536	11.97574	200	0	0	0	0	0	0	0	0	NA	NA	NA	NA
SY150602crossori0001-sort_reduceddata_V4_cell38_spiketimes.csv	Contrast50_Orientation157.5	Contrast50_Orientation247.5	Contrast50_Orientation157.5+Contrast50_Orientation247.5	50	250	3.379377378	0.3807	0.8953	0.3807	1.292237827	3.707485951	0.881512615	7.21e-148	5.42e-261	1	5.39e-113	outside	1	0.1738593	0.008027549	155	149	212	6.974194	8.134228	16.88208	9.012317	30.15754	14.88176	200	0	0	0	0	0	0	0	0	NA	NA	NA	NA
SY150602crossori0001-sort_reduceddata_V4_cell39_spiketimes.csv	Contrast50_Orientation112.5	Contrast50_Orientation202.5	Contrast50_Orientation112.5+Contrast50_Orientation202.5	50	250	38.46584404	0.8995	0.9962	0.8995	1.849872774	1.425003204	1.138928346	6.73e-34	2.34e-36	1	1.24e-22	outside	1	0.1111619	0.004447094	146	156	199	10.76712	14.51923	19.29648	19.91781	20.68995	21.97731	200	0	0	0	0	0	0	0	0	NA	NA	NA	NA
SY150602crossori0001-sort_reduceddata_V4_cell39_spiketimes.csv	Contrast50_Orientation135	Contrast50_Orientation225	Contrast50_Orientation135+Contrast50_Orientation225	50	250	33.59023412	0.6946	0.7392	0.6946	1.202559503	1.721548755	1.158568559	2.02e-22	1.19e-19	1	1.8e-11	outside	1	0.1671816	0.007022929	146	154	216	11.71918	15.37662	18.97222	14.09301	26.47161	21.98062	200	0	0	0	0	0	0	0	0	NA	NA	NA	NA
SY150602crossori0001-sort_reduceddata_V4_cell39_spiketimes.csv	Contrast50_Orientation90	Contrast50_Orientation180	Contrast50_Orientation90+Contrast50_Orientation180	50	250	114.2936701	0.9852	0.7996	0.7996	1.274364185	1.418611535	1.382080027	1.82e-11	3.88e-11	0.999999952	4.8e-08	outside	0.999999952	0.07866069	0.01608605	152	152	212	8.940789	15.01316	18.03302	11.39382	21.29784	24.92308	200	0	0	0	0	0	0	0	0	NA	NA	NA	NA
SY150602crossori0001-sort_reduceddata_V4_cell4_spiketimes.csv	Contrast50_Orientation135	Contrast50_Orientation225	Contrast50_Orientation135+Contrast50_Orientation225	50	250	3.28922625	0.4422	0.4243	0.4243	1.187062283	0.954053263	1.237101136	2.71e-22	8.45e-20	1	7.52e-11	outside	1	0.2986533	0.003961937	146	154	216	3.534247	4.350649	6.37037	4.195371	4.150751	7.880792	200	0	0	0	0	0	0	0	0	NA	NA	NA	NA
SY150602crossori0001-sort_reduceddata_V4_cell41_spiketimes.csv	Contrast50_Orientation157.5	Contrast50_Orientation247.5	Contrast50_Orientation157.5+Contrast50_Orientation247.5	50	250	27.40843535	0.2616	0.952	0.2616	1.180243437	2.169261747	0.885078748	4.36e-65	6.31e-105	1	7.08e-51	outside	1	0.9404091	0.9982467	155	149	212	13.56774	10.44966	20.43396	16.01324	22.66806	18.08567	200	0	0	0	0	0	0	0	0	NA	NA	NA	NA
SY150602crossori0001-sort_reduceddata_V4_cell42_spiketimes.csv	Contrast50_Orientation112.5	Contrast50_Orientation202.5	Contrast50_Orientation112.5+Contrast50_Orientation202.5	50	250	99.69128055	0.4568	0.1182	0.1182	0.923448276	0.730848548	0.730653795	3.64e-10	0.049672188	0.000322148	0.950005664	single	0.950005664	0.1411689	0.02836453	146	156	199	11.23288	17.48718	18.04523	10.37298	12.78048	13.18481	200	0	0	0	0	0	0	0	0	NA	NA	NA	NA
SY150602crossori0001-sort_reduceddata_V4_cell42_spiketimes.csv	Contrast50_Orientation135	Contrast50_Orientation225	Contrast50_Orientation135+Contrast50_Orientation225	50	250	118.2207319	0.5778	0.556	0.556	1.111126407	0.966498991	0.893371251	3.57e-11	0.10737135	6.32e-05	0.892565484	single	0.892565484	0.1956553	0.05414612	146	154	216	10.63699	17.36364	17.26389	11.81904	16.78194	15.42306	200	0	0	0	0	0	0	0	0	NA	NA	NA	NA
SY150602crossori0001-sort_reduceddata_V4_cell42_spiketimes.csv	Contrast50_Orientation157.5	Contrast50_Orientation247.5	Contrast50_Orientation157.5+Contrast50_Orientation247.5	50	250	14.18400876	0.6049	0.471	0.471	1.028694731	1.504278876	0.726517651	6.05e-09	0.06100937	0.003508644	0.935481979	single	0.935481979	0.3103314	0.02598992	155	149	212	12.50323	15.00671	16.29717	12.862	22.57428	11.84018	200	0	0	0	0	0	0	0	0	NA	NA	NA	NA
SY150602crossori0001-sort_reduceddata_V4_cell42_spiketimes.csv	Contrast50_Orientation90	Contrast50_Orientation180	Contrast50_Orientation90+Contrast50_Orientation180	50	250	26.79016346	0.3072	0.1485	0.1485	1.006443924	0.949372378	0.788951422	4.67e-19	1.49e-09	0.999997181	2.82e-06	outside	0.999997181	0.196694	0.00998971	152	152	212	11.95395	15.22368	18.11321	12.03098	14.45295	14.29044	200	0	0	0	0	0	0	0	0	NA	NA	NA	NA
SY150602crossori0001-sort_reduceddata_V4_cell43_spiketimes.csv	Contrast50_Orientation112.5	Contrast50_Orientation202.5	Contrast50_Orientation112.5+Contrast50_Orientation202.5	50	250	16.62413111	0.9865	0.9388	0.9388	1.881664258	1.532968713	0.927404123	4.24e-07	0.053364987	0.000438715	0.946195874	single	0.946195874	0.3029303	0.04969161	146	156	199	9.150685	11.49359	12.36181	17.21852	17.61931	11.46439	200	0	0	0	0	0	0	0	0	NA	NA	NA	NA
SY150602crossori0001-sort_reduceddata_V4_cell43_spiketimes.csv	Contrast50_Orientation135	Contrast50_Orientation225	Contrast50_Orientation135+Contrast50_Orientation225	50	250	29.27481314	0.5016	0.9986	0.5016	1.672225628	1.406468133	1.295182724	0.940355796	0.059078422	8.69e-06	0.000557095	mixture	0.940355796	0.5586147	0.6174751	146	154	216	11.17123	14.51948	12.44444	18.68082	20.42119	16.11783	200	0	0	0	0	0	0	0	0	NA	NA	NA	NA
SY150602crossori0001-sort_reduceddata_V4_cell43_spiketimes.csv	Contrast50_Orientation90	Contrast50_Orientation180	Contrast50_Orientation90+Contrast50_Orientation180	50	250	25.00681561	0.2682	0.9796	0.2682	0.956508846	1.401527	0.934356382	1.36e-09	0.038137496	0.017656107	0.944206395	single	0.944206395	0.282007	0.01272883	152	152	212	8.375	11.05921	12.33019	8.010762	15.49978	11.52079	200	0	0	0	0	0	0	0	0	NA	NA	NA	NA
SY150602crossori0001-sort_reduceddata_V4_cell44_spiketimes.csv	Contrast50_Orientation157.5	Contrast50_Orientation247.5	Contrast50_Orientation157.5+Contrast50_Orientation247.5	50	250	24.62090724	0.2654	0.2121	0.2121	1.012987013	3.602215198	0.888077836	3.67e-05	0.088297795	2.37e-05	0.91164187	single	0.91164187	0.6782527	0.9359265	155	149	212	9.193548	6.771812	9.448113	9.312945	24.39352	8.39066	200	0	0	0	0	0	0	0	0	NA	NA	NA	NA
SY150602crossori0001-sort_reduceddata_V4_cell44_spiketimes.csv	Contrast50_Orientation90	Contrast50_Orientation180	Contrast50_Orientation90+Contrast50_Orientation180	50	250	21.64210537	0.4489	0.3799	0.3799	0.901713445	1.149614925	1.017392598	6e-17	1.38e-08	0.999948153	5.18e-05	outside	0.999948153	0.2536378	0.007789922	152	152	212	5.802632	7.914474	9.915094	5.232311	9.098597	10.08754	200	0	0	0	0	0	0	0	0	NA	NA	NA	NA
SY150602crossori0001-sort_reduceddata_V4_cell45_spiketimes.csv	Contrast50_Orientation90	Contrast50_Orientation180	Contrast50_Orientation90+Contrast50_Orientation180	50	250	4.446175875	0.9995	0.857	0.857	1.877462442	1.223601096	0.85749907	7.75e-305	0	1	2.61e-287	outside	1	0.03177172	0.002167071	152	152	212	6.223684	7.407895	22.29717	11.68473	9.064308	19.1198	200	0	0	0	0	0	0	0	0	NA	NA	NA	NA
SY150602crossori0001-sort_reduceddata_V4_cell46_spiketimes.csv	Contrast50_Orientation90	Contrast50_Orientation180	Contrast50_Orientation90+Contrast50_Orientation180	50	250	7.33506522	0.5676	0.8364	0.5676	1.625243475	1.700307443	1.420298131	0.000462543	0.066491568	0.000151548	0.932894341	single	0.932894341	0.3043562	0.05629559	152	152	212	8.5	10.11842	10.84434	13.81457	17.20443	15.4022	200	0	0	0	0	0	0	0	0	NA	NA	NA	NA
SY150602crossori0001-sort_reduceddata_V4_cell49_spiketimes.csv	Contrast50_Orientation135	Contrast50_Orientation225	Contrast50_Orientation135+Contrast50_Orientation225	50	250	7.859681289	0.6949	0.5555	0.5555	1.486493729	1.228424021	1.19723034	5.27e-141	7.06e-285	1	8.57e-121	outside	1	0.9326512	0.9977485	146	154	216	11.28082	9.525974	21.69907	16.76887	11.70194	25.97879	200	0	0	0	0	0	0	0	0	NA	NA	NA	NA
SY150602crossori0001-sort_reduceddata_V4_cell49_spiketimes.csv	Contrast50_Orientation157.5	Contrast50_Orientation247.5	Contrast50_Orientation157.5+Contrast50_Orientation247.5	50	250	10.40918894	0.9339	0.84	0.84	1.219354548	2.583238536	1.103070487	1.02e-133	1.96e-260	1	7.61e-115	outside	1	0.916287	0.9952904	155	149	212	11.17419	9.248322	21.06604	13.6253	23.89062	23.23732	200	0	0	0	0	0	0	0	0	NA	NA	NA	NA
SY150602crossori0001-sort_reduceddata_V4_cell5_spiketimes.csv	Contrast50_Orientation157.5	Contrast50_Orientation247.5	Contrast50_Orientation157.5+Contrast50_Orientation247.5	50	250	7.630324633	0.8367	0.2873	0.2873	1.194469849	2.948193738	0.921161993	4.38e-05	0.066176802	0.000141453	0.93363792	single	0.93363792	0.625693	0.9514528	155	149	212	8.245161	6.778523	8.886792	9.848597	19.9844	8.186175	200	0	0	0	0	0	0	0	0	NA	NA	NA	NA
SY150602crossori0001-sort_reduceddata_V4_cell5_spiketimes.csv	Contrast50_Orientation90	Contrast50_Orientation180	Contrast50_Orientation90+Contrast50_Orientation180	50	250	25.50192057	0.3397	0.2131	0.2131	0.984679253	0.786596436	0.879190004	1.28e-05	0.125935845	1.06e-05	0.874040706	single	0.874040706	0.3382289	0.08859123	152	152	212	6.171053	8.519737	8.561321	6.076507	6.701595	7.527028	200	0	0	0	0	0	0	0	0	NA	NA	NA	NA
SY150602crossori0001-sort_reduceddata_V4_cell51_spiketimes.csv	Contrast50_Orientation157.5	Contrast50_Orientation247.5	Contrast50_Orientation157.5+Contrast50_Orientation247.5	50	250	4.430929367	0.3879	0.4673	0.3879	1.057749167	2.702869212	0.848554898	2.41e-10	0.070363461	0.80347371	0.126162829	outside	0.80347371	0.3453142	0.07291294	155	149	212	8.954839	10.34899	12.13679	9.471973	27.97198	10.29873	200	0	0	0	0	0	0	0	0	NA	NA	NA	NA
SY150602crossori0001-sort_reduceddata_V4_cell53_spiketimes.csv	Contrast50_Orientation90	Contrast50_Orientation180	Contrast50_Orientation90+Contrast50_Orientation180	50	250	8.234854679	0.1101	0.7054	0.1101	0.89025544	1.007310282	0.844188755	2.29e-18	2.65e-12	0.999998725	1.28e-06	outside	0.999998725	0.3172577	0.001710426	152	152	212	6.401316	7.855263	10.0566	5.698806	7.912687	8.489672	200	0	0	0	0	0	0	0	0	NA	NA	NA	NA
SY150602crossori0001-sort_reduceddata_V4_cell54_spiketimes.csv	Contrast50_Orientation112.5	Contrast50_Orientation202.5	Contrast50_Orientation112.5+Contrast50_Orientation202.5	50	250	35.99524178	0.2465	1	0.2465	2.489933656	3.318362666	1.365481493	0.000600335	0.081286228	3.28e-05	0.918080627	single	0.918080627	0.6905212	0.9390998	146	156	199	11.53425	8.294872	11.82915	28.71951	27.52539	16.15248	200	0	0	0	0	0	0	0	0	NA	NA	NA	NA
SY150602crossori0001-sort_reduceddata_V4_cell54_spiketimes.csv	Contrast50_Orientation90	Contrast50_Orientation180	Contrast50_Orientation90+Contrast50_Orientation180	50	250	3.450930639	0.8715	0.9949	0.8715	2.991127642	3.048678462	1.262682911	0.003253021	0.107782818	2.27e-05	0.888941459	single	0.888941459	0.4183565	0.102035	152	152	212	9.605263	11.01974	11.42453	28.73057	33.59563	14.42556	200	0	0	0	0	0	0	0	0	NA	NA	NA	NA
SY150602crossori0001-sort_reduceddata_V4_cell55_spiketimes.csv	Contrast50_Orientation135	Contrast50_Orientation225	Contrast50_Orientation135+Contrast50_Orientation225	50	250	17.39840812	0.2393	0.9983	0.2393	3.300987485	1.903090454	1.816715651	0.999944883	4.88e-05	1.36e-07	6.21e-06	mixture	0.999944883	0.4342643	0.3270574	146	154	216	8.945205	6.837662	7.546296	29.52801	13.01269	13.70947	200	0	0	0	0	0	0	0	0	NA	NA	NA	NA
SY150602crossori0001-sort_reduceddata_V4_cell55_spiketimes.csv	Contrast50_Orientation157.5	Contrast50_Orientation247.5	Contrast50_Orientation157.5+Contrast50_Orientation247.5	50	250	6.077228344	0.9907	0.9407	0.9407	2.890405735	5.259047183	1.925546911	0.503254681	0.047323568	1e-05	0.449411733	mixture	0.503254681	0.6222092	0.9194866	155	149	212	7.690323	6.33557	8.056604	22.22815	33.31906	15.51337	200	0	0	0	0	0	0	0	0	NA	NA	NA	NA
SY150602crossori0001-sort_reduceddata_V4_cell56_spiketimes.csv	Contrast50_Orientation90	Contrast50_Orientation180	Contrast50_Orientation90+Contrast50_Orientation180	50	250	10.22158483	0.2681	0.2083	0.2083	4.327328301	3.967961591	2.019635125	0.999956162	3.05e-05	5.56e-10	1.33e-05	mixture	0.999956162	0.461299	0.3334946	152	152	212	7.526316	9.328947	8.740566	32.56884	37.0169	17.65275	200	0	0	0	0	0	0	0	0	NA	NA	NA	NA
SY150602crossori0001-sort_reduceddata_V4_cell59_spiketimes.csv	Contrast50_Orientation112.5	Contrast50_Orientation202.5	Contrast50_Orientation112.5+Contrast50_Orientation202.5	50	250	21.74195079	0.9683	0.9998	0.9683	2.634864944	1.930169207	1.528464978	0.500945812	0.063829352	6.11e-06	0.435218728	mixture	0.500945812	0.6321049	0.9106679	146	156	199	13.71918	10.83974	13.79397	36.14818	20.92254	21.0836	200	0	0	0	0	0	0	0	0	NA	NA	NA	NA
SY150602crossori0001-sort_reduceddata_V4_cell59_spiketimes.csv	Contrast50_Orientation157.5	Contrast50_Orientation247.5	Contrast50_Orientation157.5+Contrast50_Orientation247.5	50	250	6.31223103	0.2025	0.9192	0.2025	2.671647629	3.18550536	1.655201902	0.088927609	0.090404119	2.5e-05	0.820643235	single	0.820643235	0.4112431	0.09173887	155	149	212	12.85161	14.77181	15.24057	34.33498	47.05569	25.22621	200	0	0	0	0	0	0	0	0	NA	NA	NA	NA
SY150602crossori0001-sort_reduceddata_V4_cell64_spiketimes.csv	Contrast50_Orientation135	Contrast50_Orientation225	Contrast50_Orientation135+Contrast50_Orientation225	50	250	4.446436551	0.6557	0.9745	0.6557	2.623556668	1.539731457	1.426594821	0.020733136	0.093446628	0.163457259	0.722362977	single	0.722362977	0.4149508	0.08930634	146	154	216	11.41781	9.915584	9.550926	29.95527	15.26734	13.6253	200	0	0	0	0	0	0	0	0	NA	NA	NA	NA
SY150602crossori0001-sort_reduceddata_V4_cell64_spiketimes.csv	Contrast50_Orientation90	Contrast50_Orientation180	Contrast50_Orientation90+Contrast50_Orientation180	50	250	33.42001122	0.8738	0.7851	0.7851	1.588828766	2.278249987	1.271493237	8.83e-05	0.084234366	0.096426246	0.819251043	single	0.819251043	0.6995481	0.9426836	152	152	212	8.559211	11.69737	8.40566	13.59912	26.64953	10.68774	200	0	0	0	0	0	0	0	0	NA	NA	NA	NA
SY150602crossori0001-sort_reduceddata_V4_cell65_spiketimes.csv	Contrast50_Orientation90	Contrast50_Orientation180	Contrast50_Orientation90+Contrast50_Orientation180	50	250	3.316337356	0.4132	0.9755	0.4132	1.201045918	1.668378023	1.267433988	3.95e-07	0.02090702	0.250193642	0.728898943	single	0.728898943	0.6431693	0.9652382	152	152	212	7.131579	6.059211	8.45283	8.565354	10.10905	10.7134	200	0	0	0	0	0	0	0	0	NA	NA	NA	NA
SY150602crossori0001-sort_reduceddata_V4_cell66_spiketimes.csv	Contrast50_Orientation157.5	Contrast50_Orientation247.5	Contrast50_Orientation157.5+Contrast50_Orientation247.5	50	250	10.17038315	0.6491	0.4481	0.4481	1.27746774	4.019835707	1.076809936	3.03e-05	0.068000416	7.74e-05	0.931891835	single	0.931891835	0.6357068	0.9386159	155	149	212	8.077419	6.469799	8.617925	10.31864	26.00753	9.279867	200	0	0	0	0	0	0	0	0	NA	NA	NA	NA
SY150602crossori0001-sort_reduceddata_V4_cell7_spiketimes.csv	Contrast50_Orientation112.5	Contrast50_Orientation202.5	Contrast50_Orientation112.5+Contrast50_Orientation202.5	50	250	13.4893429	0.2839	0.1812	0.1812	1.146452189	0.860216714	0.68047289	3.16e-73	1.45e-104	1	1.57e-53	outside	1	0.9068119	0.9990963	146	156	199	10.32192	8.301282	16.80905	11.83359	7.140902	11.4381	200	0	0	0	0	0	0	0	0	NA	NA	NA	NA
SY150602crossori0001-sort_reduceddata_V4_cell7_spiketimes.csv	Contrast50_Orientation90	Contrast50_Orientation180	Contrast50_Orientation90+Contrast50_Orientation180	50	250	24.51462092	0.5166	0.5532	0.5166	1.020912754	0.949325871	0.721565341	1.3e-66	1.54e-120	1	3.33e-56	outside	1	0.9304279	0.9933788	152	152	212	10.04605	7.519737	16.43396	10.25614	7.138681	11.85818	200	0	0	0	0	0	0	0	0	NA	NA	NA	NA
SY150602crossori0001-sort_reduceddata_V4_cell72_spiketimes.csv	Contrast50_Orientation112.5	Contrast50_Orientation202.5	Contrast50_Orientation112.5+Contrast50_Orientation202.5	50	250	12.48994297	0.995	0.994	0.994	2.747886057	2.337207036	1.069725171	4.94065645841247e-324	0	1	9.88131291682493e-323	outside	1	0.002147512	0.000125711	146	156	199	6.30137	8.064103	24.65829	17.31545	18.84748	26.3776	200	0	0	0	0	0	0	0	0	NA	NA	NA	NA
SY150602crossori0001-sort_reduceddata_V4_cell72_spiketimes.csv	Contrast50_Orientation157.5	Contrast50_Orientation247.5	Contrast50_Orientation157.5+Contrast50_Orientation247.5	50	250	59.31599509	0.2702	0.7451	0.2702	2.920971405	6.916067967	1.27485142	8e-215	0	1	1.08e-213	outside	1	0.9975841	0.9975641	155	149	212	10.07097	6.362416	23.76887	29.41701	44.0029	30.30178	200	0	0	0	0	0	0	0	0	NA	NA	NA	NA
SY150602crossori0001-sort_reduceddata_V4_cell72_spiketimes.csv	Contrast50_Orientation90	Contrast50_Orientation180	Contrast50_Orientation90+Contrast50_Orientation180	50	250	49.35392381	1	0.4877	0.4877	3.094949688	3.112772538	1.233189105	3.86700371762185e-310	0	1	0	outside	1	0.002290517	1.92e-05	152	152	212	5.927632	9.184211	26.01415	18.34572	28.58836	32.08037	200	0	0	0	0	0	0	0	0	NA	NA	NA	NA
SY150602crossori0001-sort_reduceddata_V4_cell75_spiketimes.csv	Contrast50_Orientation90	Contrast50_Orientation180	Contrast50_Orientation90+Contrast50_Orientation180	50	250	3.379840814	0.8285	0.998	0.8285	1.180306214	1.441101086	1.192581329	9.17e-19	1.05e-15	0.999999996	4.12e-09	outside	0.999999996	0.3018339	0.01459101	152	152	212	4.914474	5.881579	8.056604	5.800584	8.47595	9.608155	200	0	0	0	0	0	0	0	0	NA	NA	NA	NA
SY150602crossori0001-sort_reduceddata_V4_cell76_spiketimes.csv	Contrast50_Orientation112.5	Contrast50_Orientation202.5	Contrast50_Orientation112.5+Contrast50_Orientation202.5	50	250	35.55923683	0.411	0.9933	0.411	1.518645468	1.475054889	1.430417397	1.83e-11	3.31e-07	0.999720429	0.00027924	outside	0.999720429	0.1948777	0.008661584	146	156	199	6.863014	9.794872	11.89447	10.42248	14.44797	17.01406	200	0	0	0	0	0	0	0	0	NA	NA	NA	NA
SY150602crossori0001-sort_reduceddata_V4_cell76_spiketimes.csv	Contrast50_Orientation157.5	Contrast50_Orientation247.5	Contrast50_Orientation157.5+Contrast50_Orientation247.5	50	250	11.43955873	0.9328	0.2459	0.2459	1.378471927	4.309166242	1.195923215	5.63e-30	7.1e-29	1	3.36e-16	outside	1	0.7601129	0.9907321	155	149	212	8.883871	7.114094	12.16038	12.24617	30.65581	14.54288	200	0	0	0	0	0	0	0	0	NA	NA	NA	NA
SY150602crossori0001-sort_reduceddata_V4_cell76_spiketimes.csv	Contrast50_Orientation90	Contrast50_Orientation180	Contrast50_Orientation90+Contrast50_Orientation180	50	250	18.64836577	0.964	0.8758	0.8758	1.245033113	1.440039583	1.268715928	8.38e-25	1.96e-23	1	3.03e-13	outside	1	0.191389	0.004369383	152	152	212	6.5	8.585526	11.55189	8.092715	12.3635	14.65606	200	0	0	0	0	0	0	0	0	NA	NA	NA	NA
SY150602crossori0001-sort_reduceddata_V4_cell78_spiketimes.csv	Contrast50_Orientation112.5	Contrast50_Orientation202.5	Contrast50_Orientation112.5+Contrast50_Orientation202.5	50	250	8.972203567	0.971	0.2666	0.2666	1.216885486	1.192434253	0.762807666	1.62e-108	5.54e-184	1	1.16e-87	outside	1	0.1111666	0.00198884	146	156	199	7.89726	9.576923	17.62814	9.610061	11.41985	13.44688	200	0	0	0	0	0	0	0	0	NA	NA	NA	NA
SY150602crossori0001-sort_reduceddata_V4_cell8_spiketimes.csv	Contrast50_Orientation135	Contrast50_Orientation225	Contrast50_Orientation135+Contrast50_Orientation225	50	250	4.402236536	0.9182	0.1611	0.1611	2.344810724	2.537709174	2.112970681	0.999573342	0.00026796	4.78e-06	0.000153919	mixture	0.999573342	0.5518911	0.6384932	146	154	216	11.20548	12.81818	11.75463	26.27473	32.52882	24.83719	200	0	0	0	0	0	0	0	0	NA	NA	NA	NA
SY150602crossori0001-sort_reduceddata_V4_cell80_spiketimes.csv	Contrast50_Orientation112.5	Contrast50_Orientation202.5	Contrast50_Orientation112.5+Contrast50_Orientation202.5	50	250	8.115728115	0.9951	0.3337	0.3337	1.360386772	1.00378198	1.120103747	8.41e-59	2.72e-80	1	1.21e-41	outside	1	0.1511435	0.01054992	146	156	199	5.349315	6.692308	11.31156	7.277137	6.717618	12.67012	200	0	0	0	0	0	0	0	0	NA	NA	NA	NA
SY150602crossori0001-sort_reduceddata_V4_cell80_spiketimes.csv	Contrast50_Orientation135	Contrast50_Orientation225	Contrast50_Orientation135+Contrast50_Orientation225	50	250	5.62158241	0.8043	0.6284	0.6284	1.098195098	1.089631471	1.586277672	6.11e-62	1.13e-92	1	2.3e-44	outside	1	0.7777477	0.9965154	146	154	216	6.726027	5.532468	11.55093	7.38649	6.028351	18.32298	200	0	0	0	0	0	0	0	0	NA	NA	NA	NA
SY150602crossori0001-sort_reduceddata_V4_cell80_spiketimes.csv	Contrast50_Orientation90	Contrast50_Orientation180	Contrast50_Orientation90+Contrast50_Orientation180	50	250	27.24973378	0.4389	0.6957	0.4389	1.117250802	1.166179113	0.934220698	6.54e-24	2.13e-23	1	1.05e-12	outside	1	0.2084777	0.005848664	152	152	212	4.592105	6.717105	9.311321	5.130533	7.833348	8.698829	200	0	0	0	0	0	0	0	0	NA	NA	NA	NA
SY150602crossori0001-sort_reduceddata_V4_cell83_spiketimes.csv	Contrast50_Orientation135	Contrast50_Orientation225	Contrast50_Orientation135+Contrast50_Orientation225	50	250	3.188793739	0.4707	0.8887	0.4707	1.302639756	1.067364023	0.827127154	0	0	1	0	outside	1	0.05793339	0.000180503	146	154	216	7.828767	9.019481	30.23611	10.19806	9.627069	25.00911	200	0	0	0	0	0	0	0	0	NA	NA	NA	NA
SY150602crossori0001-sort_reduceddata_V4_cell84_spiketimes.csv	Contrast50_Orientation112.5	Contrast50_Orientation202.5	Contrast50_Orientation112.5+Contrast50_Orientation202.5	50	250	16.03476058	0.963	0.6146	0.6146	1.07111481	1.142364551	1.106832347	0.000193007	0.093899354	0.113790864	0.792116775	single	0.792116775	0.3557612	0.07707158	146	156	199	13.05479	10.60256	10.39196	13.98318	12.11199	11.50216	200	0	0	0	0	0	0	0	0	NA	NA	NA	NA
SY150602crossori0001-sort_reduceddata_V4_cell84_spiketimes.csv	Contrast50_Orientation135	Contrast50_Orientation225	Contrast50_Orientation135+Contrast50_Orientation225	50	250	4.6156286	0.9699	0.679	0.679	1.323932064	1.220655102	1.338313552	1.58e-13	5.88e-08	0.999998018	1.92e-06	outside	0.999998018	0.3485631	0.02795173	146	154	216	12.84932	11.26623	9.37963	17.01162	13.75219	12.55289	200	0	0	0	0	0	0	0	0	NA	NA	NA	NA
SY150602crossori0001-sort_reduceddata_V4_cell87_spiketimes.csv	Contrast50_Orientation90	Contrast50_Orientation180	Contrast50_Orientation90+Contrast50_Orientation180	50	250	3.076098266	0.8219	0.5706	0.5706	1.243921224	1.164550354	1.020099058	4.72e-25	1.28e-22	1	1.07e-12	outside	1	0.7145774	0.9214074	152	152	212	8.032895	6.927632	10.88679	9.992288	8.067576	11.10561	200	0	0	0	0	0	0	0	0	NA	NA	NA	NA
SY150602crossori0001-sort_reduceddata_V4_cell88_spiketimes.csv	Contrast50_Orientation90	Contrast50_Orientation180	Contrast50_Orientation90+Contrast50_Orientation180	50	250	3.574769139	0.2915	0.2341	0.2341	1.070082236	1.356020233	0.927024365	3.83e-249	0	1	2.11e-211	outside	1	0.06931887	0.001230276	152	152	212	7.184211	8.355263	21.15094	7.687696	11.32991	19.60744	200	0	0	0	0	0	0	0	0	NA	NA	NA	NA
SY150602crossori0001-sort_reduceddata_V4_cell90_spiketimes.csv	Contrast50_Orientation112.5	Contrast50_Orientation202.5	Contrast50_Orientation112.5+Contrast50_Orientation202.5	50	250	5.929927793	0.8019	0.9934	0.8019	1.509275686	2.235842294	1.185350004	0.010376235	0.141296834	0.091009082	0.757317849	single	0.757317849	0.5848717	0.8865431	146	156	199	8.041096	9.519231	7.904523	12.13623	21.2835	9.369626	200	0	0	0	0	0	0	0	0	NA	NA	NA	NA
SY150602crossori0001-sort_reduceddata_V4_cell90_spiketimes.csv	Contrast50_Orientation90	Contrast50_Orientation180	Contrast50_Orientation90+Contrast50_Orientation180	50	250	12.57820707	1	0.999	0.999	1.737479305	1.772521407	1.339834032	0.854463894	0.123332834	0.000731125	0.021472147	mixture	0.854463894	0.573599	0.6482772	152	152	212	6.736842	8.532895	7.386792	11.70512	15.12474	9.897076	200	0	0	0	0	0	0	0	0	NA	NA	NA	NA
SY150602crossori0001-sort_reduceddata_V4_cell93_spiketimes.csv	Contrast50_Orientation157.5	Contrast50_Orientation247.5	Contrast50_Orientation157.5+Contrast50_Orientation247.5	50	250	21.28969311	0.9141	0.9981	0.9141	2.824602364	4.284983959	1.450155953	1.34e-05	0.038335962	0.003734832	0.957915812	single	0.957915812	0.2818924	0.01895582	155	149	212	5.741935	7.85906	8.830189	16.21868	33.67595	12.80515	200	0	0	0	0	0	0	0	0	NA	NA	NA	NA
SY150602crossori0001-sort_reduceddata_V4_cell93_spiketimes.csv	Contrast50_Orientation90	Contrast50_Orientation180	Contrast50_Orientation90+Contrast50_Orientation180	50	250	23.47581018	0.9947	0.9354	0.9354	2.018644931	3.870957228	1.527090856	0.063651836	0.075662025	2.14e-05	0.860664789	single	0.860664789	0.6918834	0.9348063	152	152	212	8.125	5.881579	8.400943	16.40149	22.76734	12.829	200	0	0	0	0	0	0	0	0	NA	NA	NA	NA
SY150602crossori0001-sort_reduceddata_V4_cell94_spiketimes.csv	Contrast50_Orientation157.5	Contrast50_Orientation247.5	Contrast50_Orientation157.5+Contrast50_Orientation247.5	50	250	6.86424782	0.7179	0.4369	0.4369	1.767763327	3.386486486	1.020232303	3.62e-05	0.083429429	5.26e-05	0.916481754	single	0.916481754	0.3551302	0.0755723	155	149	212	8.819355	10.43624	10.97642	15.59053	35.34219	11.19849	200	0	0	0	0	0	0	0	0	NA	NA	NA	NA
SY150602crossori0001-sort_reduceddata_V4_cell95_spiketimes.csv	Contrast50_Orientation157.5	Contrast50_Orientation247.5	Contrast50_Orientation157.5+Contrast50_Orientation247.5	50	250	6.566748609	0.9965	0.7274	0.7274	2.370806096	3.238680135	1.350644924	8.87e-18	3.47e-15	0.999999987	1.33e-08	outside	0.999999987	0.2984843	0.007217445	155	149	212	9.664516	11.34899	14.23113	22.91269	36.75576	19.22121	200	0	0	0	0	0	0	0	0	NA	NA	NA	NA
SY150602crossori0001-sort_reduceddata_V4_cell96_spiketimes.csv	Contrast50_Orientation157.5	Contrast50_Orientation247.5	Contrast50_Orientation157.5+Contrast50_Orientation247.5	50	250	8.209192362	0.8509	0.7637	0.7637	1.955609911	3.654400132	1.479690549	5.05e-183	0	1	1.98e-159	outside	1	0.9220091	0.999056	155	149	212	12.94839	11.00671	25.66038	25.32199	40.22293	37.96942	200	0	0	0	0	0	0	0	0	NA	NA	NA	NA
SY150602crossori0001-sort_reduceddata_V4_cell96_spiketimes.csv	Contrast50_Orientation90	Contrast50_Orientation180	Contrast50_Orientation90+Contrast50_Orientation180	50	250	28.55967003	0.9911	0.9986	0.9911	1.601523946	2.106984485	1.378277877	1.99e-134	2.32e-290	1	1.2e-128	outside	1	0.9639501	0.9952564	152	152	212	10.22368	7.486842	20.47642	16.37348	15.77466	28.22219	200	0	0	0	0	0	0	0	0	NA	NA	NA	NA
SY150604crossori0001-sort_reduceddata_V4_cell1_spiketimes.csv	Contrast50_Orientation292.5	Contrast50_Orientation382.5	Contrast50_Orientation292.5+Contrast50_Orientation382.5	50	250	5.842069332	0.9996	0.9803	0.9803	2.510707148	1.950151057	0.910944326	0	0	1	0	outside	1	0.002555351	0.000962922	159	161	227	5.018868	6.167702	34.10573	12.60091	12.02795	31.06842	200	0	0	0	0	0	0	0	0	NA	NA	NA	NA
SY150604crossori0001-sort_reduceddata_V4_cell13_spiketimes.csv	Contrast50_Orientation270	Contrast50_Orientation360	Contrast50_Orientation270+Contrast50_Orientation360	50	250	3.210673596	0.4552	0.9933	0.4552	3.105801825	2.101590792	1.485126993	7.29e-276	0	1	5.54e-243	outside	1	0.9100889	0.9977887	174	167	225	10.67241	9.383234	24.97333	33.1464	19.71972	37.08857	200	0	0	0	0	0	0	0	0	NA	NA	NA	NA
SY150604crossori0001-sort_reduceddata_V4_cell13_spiketimes.csv	Contrast50_Orientation292.5	Contrast50_Orientation382.5	Contrast50_Orientation292.5+Contrast50_Orientation382.5	50	250	28.77372575	0.9943	0.9877	0.9877	2.275698629	2.041007715	1.143322112	1.24e-225	0	1	1.42e-224	outside	1	0.004109126	0.001085343	159	161	227	9.842767	12.88199	27.95595	22.39917	26.29224	31.96265	200	0	0	0	0	0	0	0	0	NA	NA	NA	NA
SY150604crossori0001-sort_reduceddata_V4_cell13_spiketimes.csv	Contrast50_Orientation315	Contrast50_Orientation405	Contrast50_Orientation315+Contrast50_Orientation405	50	250	69.01150794	0.9998	0.7401	0.7401	1.959881723	2.778832327	1.055587325	1.39e-110	5.29e-247	1	1.2e-109	outside	1	0.9991694	0.999195	158	172	236	13.71519	9.22093	23.86864	26.88015	25.62342	25.19544	200	0	0	0	0	0	0	0	0	NA	NA	NA	NA
SY150604crossori0001-sort_reduceddata_V4_cell15_spiketimes.csv	Contrast50_Orientation315	Contrast50_Orientation405	Contrast50_Orientation315+Contrast50_Orientation405	50	250	5.271756613	0.6523	0.5203	0.5203	1.319114346	1.274597771	1.272176759	0.441356609	0.423569787	0.004187038	0.130886565	mixture	0.441356609	0.4866394	0.4114458	158	172	236	13.29114	11.68605	12.33898	17.53253	14.89501	15.69737	200	0	0	0	0	0	0	0	0	NA	NA	NA	NA
SY150604crossori0001-sort_reduceddata_V4_cell16_spiketimes.csv	Contrast50_Orientation292.5	Contrast50_Orientation382.5	Contrast50_Orientation292.5+Contrast50_Orientation382.5	50	250	10.78945904	0.89	0.8381	0.8381	2.149436343	1.327793296	2.436620985	0.997842632	0.000247609	0.00015785	0.001751909	mixture	0.997842632	0.6112798	0.9107787	159	161	227	6.207547	7.782609	6.070485	13.34273	10.3337	14.79147	200	0	0	0	0	0	0	0	0	NA	NA	NA	NA
SY150604crossori0001-sort_reduceddata_V4_cell16_spiketimes.csv	Contrast50_Orientation315	Contrast50_Orientation405	Contrast50_Orientation315+Contrast50_Orientation405	50	250	11.80203115	0.9999	0.9888	0.9888	1.916686294	1.305588692	1.81414301	0.867222029	0.020336404	0.007590975	0.104850591	mixture	0.867222029	0.4134817	0.1071406	158	172	236	8.044304	6.412791	6.389831	15.41841	8.372467	11.59207	200	0	0	0	0	0	0	0	0	NA	NA	NA	NA
SY150604crossori0001-sort_reduceddata_V4_cell16_spiketimes.csv	Contrast50_Orientation337.5	Contrast50_Orientation427.5	Contrast50_Orientation337.5+Contrast50_Orientation427.5	50	250	27.96755309	0.9807	0.9608	0.9608	1.860182666	1.999599582	1.815553944	0.999997028	2.95e-06	6.2e-10	2.49e-08	mixture	0.999997028	0.4304094	0.3828645	167	164	244	7.42515	5.231707	6.069672	13.81213	10.46132	11.01982	200	0	0	0	0	0	0	0	0	NA	NA	NA	NA
SY150604crossori0001-sort_reduceddata_V4_cell17_spiketimes.csv	Contrast50_Orientation315	Contrast50_Orientation405	Contrast50_Orientation315+Contrast50_Orientation405	50	250	4.993449932	0.8615	0.9951	0.8615	1.270787296	1.260485938	1.19217616	0.006210221	0.146722642	9.29e-06	0.84705785	single	0.84705785	0.6126064	0.8825606	158	172	236	7.443038	6.273256	7.639831	9.458518	7.907351	9.108024	200	0	0	0	0	0	0	0	0	NA	NA	NA	NA
SY150604crossori0001-sort_reduceddata_V4_cell18_spiketimes.csv	Contrast50_Orientation292.5	Contrast50_Orientation382.5	Contrast50_Orientation292.5+Contrast50_Orientation382.5	50	250	41.80500061	0.9965	0.9918	0.9918	1.986411237	2.402919408	1.64411913	0.026253669	0.060708406	5.8e-05	0.912979876	single	0.912979876	0.7150945	0.957554	159	161	227	10.77987	7.552795	11.21145	21.41326	18.14876	18.43297	200	0	0	0	0	0	0	0	0	NA	NA	NA	NA
SY150604crossori0001-sort_reduceddata_V4_cell18_spiketimes.csv	Contrast50_Orientation315	Contrast50_Orientation405	Contrast50_Orientation315+Contrast50_Orientation405	50	250	15.26733236	0.9987	0.9998	0.9987	1.919451876	1.903091061	1.233494553	1.66e-34	7.43e-38	1	7.72e-21	outside	1	0.8120358	0.9839764	158	172	236	8.905063	7	12.47034	17.09284	13.32164	15.3821	200	0	0	0	0	0	0	0	0	NA	NA	NA	NA
SY150604crossori0001-sort_reduceddata_V4_cell20_spiketimes.csv	Contrast50_Orientation270	Contrast50_Orientation360	Contrast50_Orientation270+Contrast50_Orientation360	50	250	22.66143004	0.9733	0.6934	0.6934	1.686135014	2.435120373	2.717266132	1	1.1e-10	1.12e-16	7.56e-11	mixture	1	0.4910834	0.2415103	174	167	225	7.62069	9.946108	9.386667	12.84951	24.21997	25.50607	200	0	0	0	0	0	0	0	0	NA	NA	NA	NA
SY150604crossori0001-sort_reduceddata_V4_cell20_spiketimes.csv	Contrast50_Orientation315	Contrast50_Orientation405	Contrast50_Orientation315+Contrast50_Orientation405	50	250	13.66283379	0.9905	0.8868	0.8868	1.987791554	2.207315958	1.24769579	0.991255534	0.00856706	3.22e-06	0.000174189	mixture	0.991255534	0.5004196	0.4942442	158	172	236	8.892405	7.063953	7.966102	17.67625	15.59238	9.939272	200	0	0	0	0	0	0	0	0	NA	NA	NA	NA
SY150604crossori0001-sort_reduceddata_V4_cell20_spiketimes.csv	Contrast50_Orientation337.5	Contrast50_Orientation427.5	Contrast50_Orientation337.5+Contrast50_Orientation427.5	50	250	21.82759732	0.9999	0.9967	0.9967	2.033488516	1.994955914	1.717538431	0.999924233	7.2e-05	6.52e-08	3.74e-06	mixture	0.999924233	0.3808757	0.3543664	167	164	244	9.778443	7.47561	8.290984	19.88435	14.91351	14.24008	200	0	0	0	0	0	0	0	0	NA	NA	NA	NA
SY150604crossori0001-sort_reduceddata_V4_cell22_spiketimes.csv	Contrast50_Orientation315	Contrast50_Orientation405	Contrast50_Orientation315+Contrast50_Orientation405	50	250	6.931903688	0.9401	1	0.9401	3.218192901	2.253552051	1.756343701	7.09e-08	2.79e-05	0.998950944	0.001021119	outside	0.998950944	0.2866648	0.02279492	158	172	236	7.803797	6.44186	5.394068	25.11413	14.51707	9.473837	200	0	0	0	0	0	0	0	0	NA	NA	NA	NA
SY150604crossori0001-sort_reduceddata_V4_cell22_spiketimes.csv	Contrast50_Orientation337.5	Contrast50_Orientation427.5	Contrast50_Orientation337.5+Contrast50_Orientation427.5	50	250	18.33934628	0.9882	0.9367	0.9367	3.020882388	2.216778645	1.527180835	1.47e-10	5.29e-05	0.998184082	0.00176306	outside	0.998184082	0.3094506	0.01046504	167	164	244	8.39521	6.408537	5.389344	25.36094	14.20631	8.230503	200	0	0	0	0	0	0	0	0	NA	NA	NA	NA
SY150604crossori0001-sort_reduceddata_V4_cell23_spiketimes.csv	Contrast50_Orientation337.5	Contrast50_Orientation427.5	Contrast50_Orientation337.5+Contrast50_Orientation427.5	50	250	32.11088569	0.1492	0.2732	0.1492	2.209001983	2.661217016	2.548578063	0.024299665	2.38e-07	0.975689538	1.06e-05	outside	0.975689538	0.2673244	0.007734037	167	164	244	17.31737	13.64634	11.7377	38.25409	36.31588	29.91446	200	0	0	0	0	0	0	0	0	NA	NA	NA	NA
SY150604crossori0001-sort_reduceddata_V4_cell24_spiketimes.csv	Contrast50_Orientation270	Contrast50_Orientation360	Contrast50_Orientation270+Contrast50_Orientation360	50	250	10.88724104	0.9479	1	0.9479	2.191117161	1.915161761	1.738202477	0.009829112	0.064241672	0.000131205	0.92579801	single	0.92579801	0.6284214	0.9469335	174	167	225	9.810345	8.065868	10.48444	21.49561	15.44744	18.22409	200	0	0	0	0	0	0	0	0	NA	NA	NA	NA
SY150604crossori0001-sort_reduceddata_V4_cell26_spiketimes.csv	Contrast50_Orientation270	Contrast50_Orientation360	Contrast50_Orientation270+Contrast50_Orientation360	50	250	24.35054898	0.9532	0.8209	0.8209	1.567919075	1.206966569	1.669376137	0.999657739	0.000339688	6.48e-08	2.51e-06	mixture	0.999657739	0.4395054	0.4223186	174	167	225	10.48276	8.02994	9.075556	16.43612	9.691869	15.15052	200	0	0	0	0	0	0	0	0	NA	NA	NA	NA
SY150604crossori0001-sort_reduceddata_V4_cell26_spiketimes.csv	Contrast50_Orientation292.5	Contrast50_Orientation382.5	Contrast50_Orientation292.5+Contrast50_Orientation382.5	50	250	4.805308846	0.4791	1	0.4791	1.23302723	1.626276677	1.483359868	0.403362762	0.124153887	0.032386966	0.440096386	single	0.440096386	0.425367	0.1528461	159	161	227	9.484277	8.149068	8.154185	11.69437	13.25264	12.09559	200	0	0	0	0	0	0	0	0	NA	NA	NA	NA
SY150604crossori0001-sort_reduceddata_V4_cell26_spiketimes.csv	Contrast50_Orientation315	Contrast50_Orientation405	Contrast50_Orientation315+Contrast50_Orientation405	50	250	190.5351145	0.9104	0.99	0.9104	1.71373527	1.504437345	1.256433432	2.04e-05	0.999979634	3.31e-38	5.58e-24	intermediate	0.999979634	0.4253187	0.4490914	158	172	236	14.35443	7.27907	10.45339	24.59969	10.9509	13.13399	200	0	0	0	0	0	0	0	0	NA	NA	NA	NA
SY150604crossori0001-sort_reduceddata_V4_cell26_spiketimes.csv	Contrast50_Orientation337.5	Contrast50_Orientation427.5	Contrast50_Orientation337.5+Contrast50_Orientation427.5	50	250	55.89062636	0.9992	0.9993	0.9992	1.370833985	1.485708673	1.333263958	0.938221886	0.061571349	1.74e-10	0.000206765	mixture	0.938221886	0.5884493	0.6602722	167	164	244	11.98802	8.189024	10.69672	16.43359	12.1665	14.26155	200	0	0	0	0	0	0	0	0	NA	NA	NA	NA
SY150604crossori0001-sort_reduceddata_V4_cell27_spiketimes.csv	Contrast50_Orientation315	Contrast50_Orientation405	Contrast50_Orientation315+Contrast50_Orientation405	50	250	9.260901972	0.9991	0.9892	0.9892	1.697244877	1.751345473	1.291589673	0.773361424	0.215068637	0.000254002	0.011315936	mixture	0.773361424	0.4973449	0.4802682	158	172	236	7.582278	6.127907	6.830508	12.86898	10.73208	8.822214	200	0	0	0	0	0	0	0	0	NA	NA	NA	NA
SY150604crossori0001-sort_reduceddata_V4_cell28_spiketimes.csv	Contrast50_Orientation270	Contrast50_Orientation360	Contrast50_Orientation270+Contrast50_Orientation360	50	250	81.3372707	0.9868	0.9475	0.9475	1.767026891	1.636668238	1.471561348	1.34e-05	0.063767095	4.67e-05	0.93617277	single	0.93617277	0.7603603	0.9520616	174	167	225	11.5	7.191617	11.71556	20.32081	11.77029	17.24016	200	0	0	0	0	0	0	0	0	NA	NA	NA	NA
SY150604crossori0001-sort_reduceddata_V4_cell28_spiketimes.csv	Contrast50_Orientation292.5	Contrast50_Orientation382.5	Contrast50_Orientation292.5+Contrast50_Orientation382.5	50	250	14.35823076	0.9996	0.8958	0.8958	1.742926174	1.790018182	1.593522815	0.175308939	0.130646586	5.2e-06	0.694039278	single	0.694039278	0.6249088	0.8888336	159	161	227	10.61006	8.540373	10.61233	18.49256	15.28742	16.911	200	0	0	0	0	0	0	0	0	NA	NA	NA	NA
SY150604crossori0001-sort_reduceddata_V4_cell28_spiketimes.csv	Contrast50_Orientation315	Contrast50_Orientation405	Contrast50_Orientation315+Contrast50_Orientation405	50	250	147.358434	0.6039	0.9916	0.6039	1.623121229	1.688611082	1.105851252	1.36e-07	0.999999864	1.72e-31	5.62e-17	intermediate	0.999999864	0.5195965	0.4902495	158	172	236	15.34177	8.738372	11.97034	24.90156	14.75571	13.23741	200	0	0	0	0	0	0	0	0	NA	NA	NA	NA
SY150604crossori0001-sort_reduceddata_V4_cell28_spiketimes.csv	Contrast50_Orientation337.5	Contrast50_Orientation427.5	Contrast50_Orientation337.5+Contrast50_Orientation427.5	50	250	11.4336003	0.8898	0.9934	0.8898	1.422023158	1.946727232	1.179985441	7.23e-51	5.97e-65	1	4.66e-32	outside	1	0.2359703	0.000567959	167	164	244	9.221557	11.13415	15.89344	13.11327	21.67515	18.75403	200	0	0	0	0	0	0	0	0	NA	NA	NA	NA
SY150604crossori0001-sort_reduceddata_V4_cell3_spiketimes.csv	Contrast50_Orientation315	Contrast50_Orientation405	Contrast50_Orientation315+Contrast50_Orientation405	50	250	107.0262528	0.996	0.9865	0.9865	1.482663006	1.419940798	1.065374892	7.52e-18	8.89e-18	1	4.01e-10	outside	1	0.9133502	0.9941729	158	172	236	8.955696	4.709302	11.48305	13.27828	6.686931	12.23375	200	0	0	0	0	0	0	0	0	NA	NA	NA	NA
SY150604crossori0001-sort_reduceddata_V4_cell3_spiketimes.csv	Contrast50_Orientation337.5	Contrast50_Orientation427.5	Contrast50_Orientation337.5+Contrast50_Orientation427.5	50	250	53.3983546	0.9507	0.9985	0.9507	1.203566648	1.449779976	1.172046832	6.37e-39	1.3e-50	1	3.8e-26	outside	1	0.9134032	0.9948459	167	164	244	7.54491	4.658537	11.10656	9.080802	6.753853	13.01741	200	0	0	0	0	0	0	0	0	NA	NA	NA	NA
SY150604crossori0001-sort_reduceddata_V4_cell30_spiketimes.csv	Contrast50_Orientation270	Contrast50_Orientation360	Contrast50_Orientation270+Contrast50_Orientation360	50	250	11.83819787	0.9992	0.9266	0.9266	1.899498712	1.332645322	1.510623247	8.6e-12	1e-05	0.997194091	0.002795901	outside	0.997194091	0.757465	0.9553617	174	167	225	10.90805	9.017964	12.90222	20.71982	12.01775	19.4904	200	0	0	0	0	0	0	0	0	NA	NA	NA	NA
SY150604crossori0001-sort_reduceddata_V4_cell30_spiketimes.csv	Contrast50_Orientation292.5	Contrast50_Orientation382.5	Contrast50_Orientation292.5+Contrast50_Orientation382.5	50	250	11.953673	0.9996	0.9447	0.9447	1.449170215	1.423554363	1.454759891	1.22e-26	3.36e-28	1	1.44e-15	outside	1	0.7822261	0.9799813	159	161	227	10.91824	8.968944	14.37885	15.82239	12.76778	20.91778	200	0	0	0	0	0	0	0	0	NA	NA	NA	NA
SY150604crossori0001-sort_reduceddata_V4_cell30_spiketimes.csv	Contrast50_Orientation315	Contrast50_Orientation405	Contrast50_Orientation315+Contrast50_Orientation405	50	250	26.04684172	0.9943	0.9963	0.9943	1.426347562	1.651938014	1.461368896	0.374555908	0.152215936	2.92e-06	0.473225233	single	0.473225233	0.6091843	0.8630516	158	172	236	13.56962	10.62791	13.2839	19.35499	17.55664	19.41268	200	0	0	0	0	0	0	0	0	NA	NA	NA	NA
SY150604crossori0001-sort_reduceddata_V4_cell32_spiketimes.csv	Contrast50_Orientation270	Contrast50_Orientation360	Contrast50_Orientation270+Contrast50_Orientation360	50	250	7.519028769	0.9886	1	0.9886	1.934651072	1.605853072	1.196668495	1.07e-07	0.010509814	0.288420606	0.701069473	single	0.701069473	0.3381232	0.018105	174	167	225	16.71264	18.85629	20.84	32.33313	30.28043	24.93857	200	0	0	0	0	0	0	0	0	NA	NA	NA	NA
SY150604crossori0001-sort_reduceddata_V4_cell32_spiketimes.csv	Contrast50_Orientation292.5	Contrast50_Orientation382.5	Contrast50_Orientation292.5+Contrast50_Orientation382.5	50	250	5.661335509	0.9663	0.4076	0.4076	1.651668912	2.107468399	1.102884386	0.037374856	0.327580106	6.5e-06	0.635038541	single	0.635038541	0.4325879	0.2237465	159	161	227	19.91824	22.1118	21.77533	32.89834	46.59992	24.01567	200	0	0	0	0	0	0	0	0	NA	NA	NA	NA
SY150604crossori0001-sort_reduceddata_V4_cell32_spiketimes.csv	Contrast50_Orientation315	Contrast50_Orientation405	Contrast50_Orientation315+Contrast50_Orientation405	50	250	12.57971161	0.887	0.9803	0.887	1.486971468	2.05155388	1.053170372	0.085657605	0.578373911	0.01142665	0.324541835	intermediate	0.578373911	0.3905924	0.2737049	158	172	236	23.03165	20.12791	20.91949	34.2474	41.29349	22.03179	200	0	0	0	0	0	0	0	0	NA	NA	NA	NA
SY150604crossori0001-sort_reduceddata_V4_cell32_spiketimes.csv	Contrast50_Orientation337.5	Contrast50_Orientation427.5	Contrast50_Orientation337.5+Contrast50_Orientation427.5	50	250	14.61686592	0.9314	0.9792	0.9314	1.316649831	1.557702286	1.142129966	0.02941193	0.33298783	0.029310653	0.608289586	single	0.608289586	0.430161	0.1795423	167	164	244	22.64072	19.60976	20.06557	29.8099	30.54616	22.91749	200	0	0	0	0	0	0	0	0	NA	NA	NA	NA
SY150604crossori0001-sort_reduceddata_V4_cell34_spiketimes.csv	Contrast50_Orientation270	Contrast50_Orientation360	Contrast50_Orientation270+Contrast50_Orientation360	50	250	292.8423136	0.9543	0.995	0.9543	1.441610059	1.75864264	1.59208123	0.996273176	0.001378526	2.42e-07	0.002348056	mixture	0.996273176	0.8546502	0.9225674	174	167	225	23.62069	12.46707	22.76889	34.05182	21.92511	36.24992	200	0	0	0	0	0	0	0	0	NA	NA	NA	NA
SY150604crossori0001-sort_reduceddata_V4_cell34_spiketimes.csv	Contrast50_Orientation292.5	Contrast50_Orientation382.5	Contrast50_Orientation292.5+Contrast50_Orientation382.5	50	250	434.3636715	0.7368	0.9991	0.7368	1.2411032	1.999695122	1.906337819	0.999832827	0.000166847	3.7e-11	3.27e-07	mixture	0.999832827	0.8194724	0.8511015	159	161	227	24.40881	10.69565	22.3348	30.29385	21.38804	42.57768	200	0	0	0	0	0	0	0	0	NA	NA	NA	NA
SY150604crossori0001-sort_reduceddata_V4_cell34_spiketimes.csv	Contrast50_Orientation315	Contrast50_Orientation405	Contrast50_Orientation315+Contrast50_Orientation405	50	250	158.0019477	0.3655	0.7913	0.3655	1.790825757	2.257447144	1.520507017	3.37e-05	0.029567272	0.002550096	0.967848931	single	0.967848931	0.8064069	0.9822911	158	172	236	21.32911	13.13372	22.30508	38.19673	29.64868	33.91504	200	0	0	0	0	0	0	0	0	NA	NA	NA	NA
SY150604crossori0001-sort_reduceddata_V4_cell37_spiketimes.csv	Contrast50_Orientation270	Contrast50_Orientation360	Contrast50_Orientation270+Contrast50_Orientation360	50	250	107.3060917	0.7777	0.7929	0.7777	1.430008451	1.683878371	1.722320781	0.998598722	0.001401275	1.42e-14	3.1e-09	mixture	0.998598722	0.5605114	0.6334901	174	167	225	14.27011	8.802395	12.25778	20.40638	14.82216	21.11183	200	0	0	0	0	0	0	0	0	NA	NA	NA	NA
SY150604crossori0001-sort_reduceddata_V4_cell37_spiketimes.csv	Contrast50_Orientation292.5	Contrast50_Orientation382.5	Contrast50_Orientation292.5+Contrast50_Orientation382.5	50	250	9.979068795	0.9999	0.8434	0.8434	2.144225093	2.708994528	1.480888009	0.70809778	0.146553512	7.11e-07	0.145347996	mixture	0.70809778	0.5913163	0.7415247	159	161	227	10.92453	9.080745	10.47137	23.42465	24.59969	15.50692	200	0	0	0	0	0	0	0	0	NA	NA	NA	NA
SY150604crossori0001-sort_reduceddata_V4_cell37_spiketimes.csv	Contrast50_Orientation315	Contrast50_Orientation405	Contrast50_Orientation315+Contrast50_Orientation405	50	250	9.256582801	0.9285	0.9496	0.9285	1.680507219	1.862082106	1.605607785	0.332249475	0.158900791	2.45e-06	0.508847286	single	0.508847286	0.6381812	0.8409468	158	172	236	11.05063	9.27907	10.9322	18.57067	17.27839	17.55283	200	0	0	0	0	0	0	0	0	NA	NA	NA	NA
SY150604crossori0001-sort_reduceddata_V4_cell4_spiketimes.csv	Contrast50_Orientation270	Contrast50_Orientation360	Contrast50_Orientation270+Contrast50_Orientation360	50	250	14.18251465	0.5639	0.8316	0.5639	0.999959613	1.119179807	1.088722369	3.78e-24	1.92e-19	1	8.85e-11	outside	1	0.7453168	0.9978584	174	167	225	6.58046	5.041916	8.875556	6.580194	5.642811	9.663016	200	0	0	0	0	0	0	0	0	NA	NA	NA	NA
SY150604crossori0001-sort_reduceddata_V4_cell4_spiketimes.csv	Contrast50_Orientation292.5	Contrast50_Orientation382.5	Contrast50_Orientation292.5+Contrast50_Orientation382.5	50	250	5.655415648	0.7665	0.1263	0.1263	1.167594401	0.880300128	1.119888796	1.62e-28	5.7e-27	1	2.28e-14	outside	1	0.7223559	0.9989333	159	161	227	5.949686	4.863354	8.497797	6.94682	4.281211	9.516588	200	0	0	0	0	0	0	0	0	NA	NA	NA	NA
SY150604crossori0001-sort_reduceddata_V4_cell40_spiketimes.csv	Contrast50_Orientation270	Contrast50_Orientation360	Contrast50_Orientation270+Contrast50_Orientation360	50	250	25.03540454	0.9998	0.9998	0.9998	1.631639397	1.862132976	1.434888405	5.24e-67	8.03e-101	1	2.61e-51	outside	1	0.8864648	0.9989636	174	167	225	10.58621	8.083832	16.47111	17.27287	15.05317	23.63421	200	0	0	0	0	0	0	0	0	NA	NA	NA	NA
SY150604crossori0001-sort_reduceddata_V4_cell40_spiketimes.csv	Contrast50_Orientation292.5	Contrast50_Orientation382.5	Contrast50_Orientation292.5+Contrast50_Orientation382.5	50	250	3.904208002	0.9986	0.9976	0.9976	1.699543136	1.442689775	1.344210109	1.56e-96	3.73e-151	1	1.09e-71	outside	1	0.7852163	0.9974056	159	161	227	9.27044	8.018634	16.14097	15.75551	11.5684	21.69685	200	0	0	0	0	0	0	0	0	NA	NA	NA	NA
SY150604crossori0001-sort_reduceddata_V4_cell40_spiketimes.csv	Contrast50_Orientation337.5	Contrast50_Orientation427.5	Contrast50_Orientation337.5+Contrast50_Orientation427.5	50	250	3.869644786	0.9183	0.9711	0.9183	1.47016487	1.634715481	1.268105969	3.52e-78	4.19e-108	1	2.94e-54	outside	1	0.7575015	0.9970374	167	164	244	9.101796	7.884146	14.77869	13.38114	12.88834	18.74094	200	0	0	0	0	0	0	0	0	NA	NA	NA	NA
SY150604crossori0001-sort_reduceddata_V4_cell42_spiketimes.csv	Contrast50_Orientation315	Contrast50_Orientation405	Contrast50_Orientation315+Contrast50_Orientation405	50	250	4.522325888	0.9887	0.3286	0.3286	1.41910828	0.953216374	1.261398176	0.000160453	0.059518034	0.440718506	0.499603007	single	0.499603007	0.4218357	0.06814291	158	172	236	0.1898734	0.05232558	0.02966102	0.2694509	0.0498776	0.03741435	200	0	0	0	0	0	0	0	0	NA	NA	NA	NA
SY150604crossori0001-sort_reduceddata_V4_cell42_spiketimes.csv	Contrast50_Orientation337.5	Contrast50_Orientation427.5	Contrast50_Orientation337.5+Contrast50_Orientation427.5	50	250	3.22702026	0.9696	0.4402	0.4402	1.34563253	0.98404908	0.967078189	6.68e-08	0.00104525	0.977866666	0.021088017	outside	0.977866666	0.3966962	0.02937895	167	164	244	0.2874251	0.1219512	0.03688525	0.3867686	0.120006	0.03567092	200	0	0	0	0	0	0	0	0	NA	NA	NA	NA
SY150604crossori0001-sort_reduceddata_V4_cell43_spiketimes.csv	Contrast50_Orientation337.5	Contrast50_Orientation427.5	Contrast50_Orientation337.5+Contrast50_Orientation427.5	50	250	16.86736026	0.9025	0.9863	0.9025	1.151420916	1.809606517	0.845119207	5.02e-132	3.31e-257	1	1.9e-113	outside	1	0.9361417	0.997524	167	164	244	12.73653	10.35976	22.52049	14.6651	18.74708	19.0325	200	0	0	0	0	0	0	0	0	NA	NA	NA	NA
SY150604crossori0001-sort_reduceddata_V4_cell44_spiketimes.csv	Contrast50_Orientation270	Contrast50_Orientation360	Contrast50_Orientation270+Contrast50_Orientation360	50	250	7.273134177	0.4605	0.3408	0.3408	0.987300428	0.966610313	0.786145916	3.5e-47	4.28e-52	1	2.82e-29	outside	1	0.2149824	0.001687466	174	167	225	12.36782	14.16766	19.30667	12.21075	13.69461	15.17786	200	0	0	0	0	0	0	0	0	NA	NA	NA	NA
SY150604crossori0001-sort_reduceddata_V4_cell44_spiketimes.csv	Contrast50_Orientation337.5	Contrast50_Orientation427.5	Contrast50_Orientation337.5+Contrast50_Orientation427.5	50	250	32.38466857	0.6903	0.4895	0.4895	1.098927936	0.959999598	0.726685537	8.63e-17	0.00010993	0.949112523	0.050777547	outside	0.949112523	0.2105846	0.01404896	167	164	244	11.52096	14.89024	16.90984	12.6607	14.29463	12.28813	200	0	0	0	0	0	0	0	0	NA	NA	NA	NA
SY150604crossori0001-sort_reduceddata_V4_cell45_spiketimes.csv	Contrast50_Orientation315	Contrast50_Orientation405	Contrast50_Orientation315+Contrast50_Orientation405	50	250	3.062688565	0.9442	0.7802	0.7802	1.48765987	1.426015387	0.8003131	2.11e-05	0.071923248	0.000414415	0.927641198	single	0.927641198	0.3968157	0.04776873	158	172	236	19.86709	21.66279	22.80508	29.55547	30.89147	18.25121	200	0	0	0	0	0	0	0	0	NA	NA	NA	NA
SY150604crossori0001-sort_reduceddata_V4_cell45_spiketimes.csv	Contrast50_Orientation337.5	Contrast50_Orientation427.5	Contrast50_Orientation337.5+Contrast50_Orientation427.5	50	250	6.527302513	0.9948	0.9715	0.9715	1.614457831	1.406849027	0.727128838	9.7e-07	0.03640464	0.001722235	0.961872156	single	0.961872156	0.6203165	0.9480733	167	164	244	21.39521	19.19512	22.75	34.54166	27.00464	16.54218	200	0	0	0	0	0	0	0	0	NA	NA	NA	NA
SY150604crossori0001-sort_reduceddata_V4_cell46_spiketimes.csv	Contrast50_Orientation292.5	Contrast50_Orientation382.5	Contrast50_Orientation292.5+Contrast50_Orientation382.5	50	250	26.34603655	0.5373	0.895	0.5373	1.236379773	1.240226675	1.000699844	1.04e-15	1.12e-06	0.999834124	0.000164757	outside	0.999834124	0.7680747	0.9915091	159	161	227	12.28931	9.453416	14.59471	15.19425	11.72438	14.60493	200	0	0	0	0	0	0	0	0	NA	NA	NA	NA
SY150604crossori0001-sort_reduceddata_V4_cell46_spiketimes.csv	Contrast50_Orientation315	Contrast50_Orientation405	Contrast50_Orientation315+Contrast50_Orientation405	50	250	64.18712116	0.708	0.7619	0.708	1.026205816	1.421783626	0.878749443	5.07e-18	1.55e-08	0.999964062	3.59e-05	outside	0.999964062	0.8497594	0.9888404	158	172	236	13.17722	8.930233	15.58051	13.52253	12.69686	13.69136	200	0	0	0	0	0	0	0	0	NA	NA	NA	NA
SY150604crossori0001-sort_reduceddata_V4_cell46_spiketimes.csv	Contrast50_Orientation337.5	Contrast50_Orientation427.5	Contrast50_Orientation337.5+Contrast50_Orientation427.5	50	250	80.75027802	0.4764	0.9489	0.4764	1.021659416	1.390685581	0.958117328	1.2e-14	2.39e-10	0.999998528	1.47e-06	outside	0.999998528	0.8763535	0.9919673	167	164	244	12.67066	8.085366	15.14754	12.9451	11.2442	14.51312	200	0	0	0	0	0	0	0	0	NA	NA	NA	NA
SY150604crossori0001-sort_reduceddata_V4_cell47_spiketimes.csv	Contrast50_Orientation292.5	Contrast50_Orientation382.5	Contrast50_Orientation292.5+Contrast50_Orientation382.5	50	250	6.762458094	0.9732	0.7793	0.7793	2.388424899	1.615390071	0.896010558	0	0	1	0	outside	1	0.01683027	0.000222369	159	161	227	7.320755	8.757764	27.29515	17.48507	14.1472	24.45675	200	0	0	0	0	0	0	0	0	NA	NA	NA	NA
SY150604crossori0001-sort_reduceddata_V4_cell5_spiketimes.csv	Contrast50_Orientation292.5	Contrast50_Orientation382.5	Contrast50_Orientation292.5+Contrast50_Orientation382.5	50	250	6.794440336	0.6279	0.2269	0.2269	1.298434574	0.913499049	1.001269995	0.000407734	0.121426211	1.21e-05	0.878153959	single	0.878153959	0.4100971	0.09628416	159	161	227	5.314465	6.52795	6.753304	6.900486	5.963276	6.761881	200	0	0	0	0	0	0	0	0	NA	NA	NA	NA
SY150604crossori0001-sort_reduceddata_V4_cell5_spiketimes.csv	Contrast50_Orientation337.5	Contrast50_Orientation427.5	Contrast50_Orientation337.5+Contrast50_Orientation427.5	50	250	7.850381227	0.7798	0.6819	0.6819	0.982845882	0.922813024	0.936272226	4.27e-06	0.0711627	8.67e-05	0.928746346	single	0.928746346	0.6007168	0.9383409	167	164	244	6.443114	5.20122	6.95082	6.332588	4.799753	6.507859	200	0	0	0	0	0	0	0	0	NA	NA	NA	NA
SY150604crossori0001-sort_reduceddata_V4_cell52_spiketimes.csv	Contrast50_Orientation315	Contrast50_Orientation405	Contrast50_Orientation315+Contrast50_Orientation405	50	250	11.67275458	0.9953	0.9998	0.9953	1.30237902	1.442959598	1.024334248	1.02e-102	3.43e-179	1	4.58e-79	outside	1	0.880559	0.9894514	158	172	236	11.22785	9.296512	19.02966	14.62291	13.41449	19.49273	200	0	0	0	0	0	0	0	0	NA	NA	NA	NA
SY150604crossori0001-sort_reduceddata_V4_cell52_spiketimes.csv	Contrast50_Orientation337.5	Contrast50_Orientation427.5	Contrast50_Orientation337.5+Contrast50_Orientation427.5	50	250	18.4822724	0.932	0.4876	0.4876	1.440605741	1.244932479	1.00391682	2.19e-138	8.88e-282	1	5.91e-121	outside	1	0.9374789	0.9952847	167	164	244	10.39521	8.182927	19.72131	14.9754	10.18719	19.79856	200	0	0	0	0	0	0	0	0	NA	NA	NA	NA
SY150604crossori0001-sort_reduceddata_V4_cell53_spiketimes.csv	Contrast50_Orientation315	Contrast50_Orientation405	Contrast50_Orientation315+Contrast50_Orientation405	50	250	3.956722048	0.8398	0.9862	0.8398	1.567142602	1.370106949	1.149906295	0.006448269	0.138502592	7.88e-06	0.855041256	single	0.855041256	0.5657921	0.874416	158	172	236	4.740506	3.872093	4.90678	7.429049	5.305182	5.642337	200	0	0	0	0	0	0	0	0	NA	NA	NA	NA
SY150604crossori0001-sort_reduceddata_V4_cell54_spiketimes.csv	Contrast50_Orientation270	Contrast50_Orientation360	Contrast50_Orientation270+Contrast50_Orientation360	50	250	10.50509845	0.3641	0.8635	0.3641	1.022114565	1.052236973	1.094267519	3.13e-90	7.06e-126	1	9.47e-65	outside	1	0.8519293	0.9993528	174	167	225	11.21839	9.401198	18.05778	11.46648	9.892288	19.76004	200	0	0	0	0	0	0	0	0	NA	NA	NA	NA
SY150604crossori0001-sort_reduceddata_V4_cell56_spiketimes.csv	Contrast50_Orientation337.5	Contrast50_Orientation427.5	Contrast50_Orientation337.5+Contrast50_Orientation427.5	50	250	4.510760673	0.7958	0.9253	0.7958	1.149881047	1.034640416	1.077549662	3.39e-29	1.87e-27	1	8.63e-15	outside	1	0.7097658	0.9868717	167	164	244	7.550898	6.414634	10.33607	8.682635	6.63684	11.13762	200	0	0	0	0	0	0	0	0	NA	NA	NA	NA
SY150604crossori0001-sort_reduceddata_V4_cell57_spiketimes.csv	Contrast50_Orientation270	Contrast50_Orientation360	Contrast50_Orientation270+Contrast50_Orientation360	50	250	3.593563357	0.1404	0.9937	0.1404	3.481681081	3.157227096	2.287631941	0.469384953	0.048304109	1.86e-05	0.482292323	single	0.482292323	0.6132061	0.9168273	174	167	225	9.172414	7.928144	9.684444	31.93542	25.03095	22.15444	200	0	0	0	0	0	0	0	0	NA	NA	NA	NA
SY150604crossori0001-sort_reduceddata_V4_cell57_spiketimes.csv	Contrast50_Orientation292.5	Contrast50_Orientation382.5	Contrast50_Orientation292.5+Contrast50_Orientation382.5	50	250	13.83200114	0.5398	0.9999	0.5398	2.507447103	2.401672777	1.396091197	0.000230164	0.062680288	7.01e-05	0.937019425	single	0.937019425	0.6824302	0.9471607	159	161	227	8.616352	6.776398	9.14978	21.60505	16.27469	12.77393	200	0	0	0	0	0	0	0	0	NA	NA	NA	NA
SY150604crossori0001-sort_reduceddata_V4_cell57_spiketimes.csv	Contrast50_Orientation315	Contrast50_Orientation405	Contrast50_Orientation315+Contrast50_Orientation405	50	250	33.91308188	0.9976	0.9999	0.9976	2.602272154	2.635651186	1.456981852	0.999057109	0.000940478	2.27e-12	2.41e-06	mixture	0.999057109	0.5254419	0.5716381	158	172	236	9.594937	6.854651	8.415254	24.96864	18.06647	12.26087	200	0	0	0	0	0	0	0	0	NA	NA	NA	NA
SY150604crossori0001-sort_reduceddata_V4_cell57_spiketimes.csv	Contrast50_Orientation337.5	Contrast50_Orientation427.5	Contrast50_Orientation337.5+Contrast50_Orientation427.5	50	250	10.79113004	0.7781	0.2705	0.2705	3.190814744	2.856128356	1.580637695	4.41e-14	1.14e-08	0.999994109	5.88e-06	outside	0.999994109	0.6816902	0.9859081	167	164	244	9.071856	7.353659	11.22131	28.94661	21.00299	17.73683	200	0	0	0	0	0	0	0	0	NA	NA	NA	NA
SY150604crossori0001-sort_reduceddata_V4_cell58_spiketimes.csv	Contrast50_Orientation315	Contrast50_Orientation405	Contrast50_Orientation315+Contrast50_Orientation405	50	250	11.30402603	0.9942	0.9732	0.9732	1.719923996	1.685149434	1.531069819	0.000171504	0.03947032	0.015251008	0.945107168	single	0.945107168	0.3611486	0.04011963	158	172	236	7.892405	9.668605	10.83898	13.57434	16.29304	16.59524	200	0	0	0	0	0	0	0	0	NA	NA	NA	NA
SY150604crossori0001-sort_reduceddata_V4_cell59_spiketimes.csv	Contrast50_Orientation337.5	Contrast50_Orientation427.5	Contrast50_Orientation337.5+Contrast50_Orientation427.5	50	250	4.769563906	0.9909	0.9998	0.9909	3.186872016	2.967213583	2.127795819	3.95e-166	0	1	3.53e-141	outside	1	0.8623456	0.9969926	167	164	244	6.347305	5.243902	14.77049	20.22805	15.55978	31.42859	200	0	0	0	0	0	0	0	0	NA	NA	NA	NA
SY150604crossori0001-sort_reduceddata_V4_cell6_spiketimes.csv	Contrast50_Orientation292.5	Contrast50_Orientation382.5	Contrast50_Orientation292.5+Contrast50_Orientation382.5	50	250	7.345926416	0.5892	0.754	0.5892	2.681087279	2.94058762	1.477656278	1.59e-19	3.01e-16	0.999999997	3.08e-09	outside	0.999999997	0.2978777	0.001232982	159	161	227	8.748428	10.38509	13.12335	23.4553	30.53828	19.3918	200	0	0	0	0	0	0	0	0	NA	NA	NA	NA
SY150604crossori0001-sort_reduceddata_V4_cell6_spiketimes.csv	Contrast50_Orientation337.5	Contrast50_Orientation427.5	Contrast50_Orientation337.5+Contrast50_Orientation427.5	50	250	12.73533029	0.8412	0.3666	0.3666	3.300087343	2.67663667	1.826652999	2.03e-55	8.48e-87	1	1.29e-43	outside	1	0.8691914	0.9957406	167	164	244	11.23353	9.195122	16.78279	37.07164	24.612	30.65633	200	0	0	0	0	0	0	0	0	NA	NA	NA	NA
SY150604crossori0001-sort_reduceddata_V4_cell68_spiketimes.csv	Contrast50_Orientation315	Contrast50_Orientation405	Contrast50_Orientation315+Contrast50_Orientation405	50	250	4.363842479	0.6146	0.6751	0.6146	2.239474114	1.4537773	1.272165635	0.061157488	0.261573918	0.03873963	0.638528963	single	0.638528963	0.4461222	0.1966158	158	172	236	9.873418	8.546512	8.665254	22.11126	12.42472	11.02364	200	0	0	0	0	0	0	0	0	NA	NA	NA	NA
SY150604crossori0001-sort_reduceddata_V4_cell68_spiketimes.csv	Contrast50_Orientation337.5	Contrast50_Orientation427.5	Contrast50_Orientation337.5+Contrast50_Orientation427.5	50	250	13.78519992	0.974	0.9445	0.9445	1.835101962	1.793115786	1.382803781	0.912904645	0.073235806	6.93e-07	0.013858857	mixture	0.912904645	0.5093556	0.6297195	167	164	244	8.94012	7.109756	8.266393	16.40603	12.74862	11.4308	200	0	0	0	0	0	0	0	0	NA	NA	NA	NA
SY150604crossori0001-sort_reduceddata_V4_cell69_spiketimes.csv	Contrast50_Orientation270	Contrast50_Orientation360	Contrast50_Orientation270+Contrast50_Orientation360	50	250	12.35876882	0.8667	0.8792	0.8667	1.237455394	1.522975337	1.533134548	1.02e-16	1.05e-11	0.999999161	8.39e-07	outside	0.999999161	0.7078014	0.9977437	174	167	225	7.41954	5.856287	9.475556	9.18135	8.918981	14.5273	200	0	0	0	0	0	0	0	0	NA	NA	NA	NA
SY150604crossori0001-sort_reduceddata_V4_cell7_spiketimes.csv	Contrast50_Orientation270	Contrast50_Orientation360	Contrast50_Orientation270+Contrast50_Orientation360	50	250	28.56419602	0.8398	0.4319	0.4319	1.043873627	1.015511805	0.618589107	4.08e-115	7.11e-208	1	1.63e-103	outside	1	0.9820683	0.9982378	174	167	225	14.21839	11.14371	23.97333	14.8422	11.31657	14.82964	200	0	0	0	0	0	0	0	0	NA	NA	NA	NA
SY150604crossori0001-sort_reduceddata_V4_cell7_spiketimes.csv	Contrast50_Orientation292.5	Contrast50_Orientation382.5	Contrast50_Orientation292.5+Contrast50_Orientation382.5	50	250	7.302952692	0.5078	0.9423	0.5078	1.082526299	1.083908046	0.632032826	2.98e-123	1.42e-199	1	3.92e-90	outside	1	0.8690044	0.9976936	159	161	227	14.2956	12.42857	23.64758	15.47536	13.47143	14.94604	200	0	0	0	0	0	0	0	0	NA	NA	NA	NA
SY150604crossori0001-sort_reduceddata_V4_cell70_spiketimes.csv	Contrast50_Orientation337.5	Contrast50_Orientation427.5	Contrast50_Orientation337.5+Contrast50_Orientation427.5	50	250	4.185872585	0.5004	0.393	0.393	1.204039688	1.191026765	0.972178792	3.23e-10	0.001379638	0.847320093	0.151300269	outside	0.847320093	0.6810302	0.9751328	167	164	244	10.17964	8.878049	11.84426	12.25669	10.57399	11.51474	200	0	0	0	0	0	0	0	0	NA	NA	NA	NA
SY150604crossori0001-sort_reduceddata_V4_cell75_spiketimes.csv	Contrast50_Orientation270	Contrast50_Orientation360	Contrast50_Orientation270+Contrast50_Orientation360	50	250	10.8753089	0.1642	0.9995	0.1642	1.249992074	1.309530091	1.668799113	2.74e-38	4.71e-40	1	2.26e-23	outside	1	0.762277	0.9947138	174	167	225	6.287356	4.922156	9.453333	7.859146	6.445711	15.77571	200	0	0	0	0	0	0	0	0	NA	NA	NA	NA
SY150604crossori0001-sort_reduceddata_V4_cell76_spiketimes.csv	Contrast50_Orientation270	Contrast50_Orientation360	Contrast50_Orientation270+Contrast50_Orientation360	50	250	16.34332155	1	1	1	2.743448835	3.784606125	1.5236883	3.17e-249	0	1	1.46e-238	outside	1	0.0169619	0.000368161	174	167	225	5.247126	6.952096	19.20444	14.39522	26.31094	29.26159	200	0	0	0	0	0	0	0	0	NA	NA	NA	NA
SY150604crossori0001-sort_reduceddata_V4_cell76_spiketimes.csv	Contrast50_Orientation292.5	Contrast50_Orientation382.5	Contrast50_Orientation292.5+Contrast50_Orientation382.5	50	250	7.483821484	0.9992	0.3676	0.3676	3.157703242	3.201242155	1.771750966	0	0	1	0	outside	1	0.01832443	0.003823004	159	161	227	4.704403	5.937888	20.51542	14.85511	19.00862	36.34821	200	0	0	0	0	0	0	0	0	NA	NA	NA	NA
SY150604crossori0001-sort_reduceddata_V4_cell76_spiketimes.csv	Contrast50_Orientation337.5	Contrast50_Orientation427.5	Contrast50_Orientation337.5+Contrast50_Orientation427.5	50	250	16.09644834	0.9899	0.6508	0.6508	3.068724077	3.69269012	1.504115226	5.27e-300	0	1	2.55e-296	outside	1	0.9936046	0.9991693	167	164	244	7.305389	5.530488	21.37705	22.41822	20.42238	32.15355	200	0	0	0	0	0	0	0	0	NA	NA	NA	NA
SY150604crossori0001-sort_reduceddata_V4_cell77_spiketimes.csv	Contrast50_Orientation292.5	Contrast50_Orientation382.5	Contrast50_Orientation292.5+Contrast50_Orientation382.5	50	250	5.321538934	0.6756	0.2879	0.2879	1.430419058	1.315448718	1.622548222	2.32e-73	1.61e-107	1	4.24e-52	outside	1	0.224517	0.003004785	159	161	227	6.075472	7.267081	12.45815	8.690471	9.559472	20.21395	200	0	0	0	0	0	0	0	0	NA	NA	NA	NA
SY150604crossori0001-sort_reduceddata_V4_cell77_spiketimes.csv	Contrast50_Orientation337.5	Contrast50_Orientation427.5	Contrast50_Orientation337.5+Contrast50_Orientation427.5	50	250	10.30591304	0.925	0.956	0.925	1.713675214	1.349148966	1.200921778	3.89e-80	7.94e-132	1	4.42e-63	outside	1	0.8685923	0.9954455	167	164	244	7.005988	5.567073	12.5041	12.00599	7.510811	15.01644	200	0	0	0	0	0	0	0	0	NA	NA	NA	NA
SY150604crossori0001-sort_reduceddata_V4_cell78_spiketimes.csv	Contrast50_Orientation292.5	Contrast50_Orientation382.5	Contrast50_Orientation292.5+Contrast50_Orientation382.5	50	250	29.94534361	0.9863	0.6477	0.6477	2.856572015	3.506776316	1.45694411	0.000603311	0.069866267	3.2e-05	0.929498426	single	0.929498426	0.3122177	0.05408634	159	161	227	5.81761	8.26087	8.585903	16.61842	28.96902	12.50918	200	0	0	0	0	0	0	0	0	NA	NA	NA	NA
SY150604crossori0001-sort_reduceddata_V4_cell80_spiketimes.csv	Contrast50_Orientation292.5	Contrast50_Orientation382.5	Contrast50_Orientation292.5+Contrast50_Orientation382.5	50	250	29.30943915	0.7693	0.8257	0.7693	1.400060976	1.35	1.18061668	1.18e-12	0.000447339	0.989353241	0.01019942	outside	0.989353241	0.2016295	0.0215266	159	161	227	7.050314	9.658385	11.46256	9.87087	13.03882	13.53288	200	0	0	0	0	0	0	0	0	NA	NA	NA	NA
SY150604crossori0001-sort_reduceddata_V4_cell80_spiketimes.csv	Contrast50_Orientation315	Contrast50_Orientation405	Contrast50_Orientation315+Contrast50_Orientation405	50	250	5.440557136	0.9534	0.8861	0.8861	1.439940925	1.039325957	1.332730941	2.79e-38	3.15e-40	1	1.98e-22	outside	1	0.266673	0.002049393	158	172	236	7.06962	8.343023	11.84322	10.17984	8.671121	15.78383	200	0	0	0	0	0	0	0	0	NA	NA	NA	NA
SY150604crossori0001-sort_reduceddata_V4_cell81_spiketimes.csv	Contrast50_Orientation270	Contrast50_Orientation360	Contrast50_Orientation270+Contrast50_Orientation360	50	250	6.928683777	0.9995	0.9971	0.9971	2.305929371	2.27965211	0.564713055	0	0	1	0	outside	1	0.9979043	0.9996255	174	167	225	5.885057	4.736527	33.26222	13.57053	10.79763	18.78361	200	0	0	0	0	0	0	0	0	NA	NA	NA	NA
SY150604crossori0001-sort_reduceddata_V4_cell83_spiketimes.csv	Contrast50_Orientation270	Contrast50_Orientation360	Contrast50_Orientation270+Contrast50_Orientation360	50	250	5.979308789	0.109	0.5574	0.109	1.202465988	1.120365458	1.535040746	1.11e-12	1.06e-06	0.999242125	0.000756818	outside	0.999242125	0.3665454	0.01417247	174	167	225	4.534483	5.57485	7.128889	5.452561	6.24587	10.94313	200	0	0	0	0	0	0	0	0	NA	NA	NA	NA
SY150604crossori0001-sort_reduceddata_V4_cell83_spiketimes.csv	Contrast50_Orientation315	Contrast50_Orientation405	Contrast50_Orientation315+Contrast50_Orientation405	50	250	9.908472308	0.846	0.439	0.439	1.108468779	1.079535066	1.090315176	5.76e-23	2.5e-17	0.999999999	5.68e-10	outside	0.999999999	0.725904	0.9793557	158	172	236	5.987342	4.686047	8.169492	6.636781	5.058752	8.907321	200	0	0	0	0	0	0	0	0	NA	NA	NA	NA
SY150604crossori0001-sort_reduceddata_V4_cell83_spiketimes.csv	Contrast50_Orientation337.5	Contrast50_Orientation427.5	Contrast50_Orientation337.5+Contrast50_Orientation427.5	50	250	17.59113367	0.9814	0.472	0.472	1.220883534	1.092613292	0.969720598	2.93e-19	7.36e-12	0.999996654	3.35e-06	outside	0.999996654	0.7675062	0.9890646	167	164	244	6	4.384146	7.786885	7.325301	4.790177	7.551103	200	0	0	0	0	0	0	0	0	NA	NA	NA	NA
SY150604crossori0001-sort_reduceddata_V4_cell86_spiketimes.csv	Contrast50_Orientation270	Contrast50_Orientation360	Contrast50_Orientation270+Contrast50_Orientation360	50	250	9.818580385	0.1614	0.2553	0.1614	0.911533008	0.884476425	0.948520916	0	0	1	0	outside	1	0.003699339	0.000462661	174	167	225	7.91954	9.54491	32.14667	7.218922	8.442248	30.49179	200	0	0	0	0	0	0	0	0	NA	NA	NA	NA
SY150604crossori0001-sort_reduceddata_V4_cell86_spiketimes.csv	Contrast50_Orientation292.5	Contrast50_Orientation382.5	Contrast50_Orientation292.5+Contrast50_Orientation382.5	50	250	20.97269595	0.6766	0.8629	0.6766	1.134719711	0.98160347	0.922680101	0	0	1	0	outside	1	0.001968944	0.000399332	159	161	227	7.396226	9.664596	31.02203	8.392644	9.486801	28.62341	200	0	0	0	0	0	0	0	0	NA	NA	NA	NA
SY150604crossori0001-sort_reduceddata_V4_cell87_spiketimes.csv	Contrast50_Orientation270	Contrast50_Orientation360	Contrast50_Orientation270+Contrast50_Orientation360	50	250	105.0936178	0.7983	0.7927	0.7927	1.308827023	1.119870551	1.110488682	1.06e-06	0.999960606	2.18e-10	3.83e-05	intermediate	0.999960606	0.6493933	0.6689792	174	167	225	14.26437	8.850299	12.45333	18.66959	9.91119	13.82929	200	0	0	0	0	0	0	0	0	NA	NA	NA	NA
SY150604crossori0001-sort_reduceddata_V4_cell87_spiketimes.csv	Contrast50_Orientation292.5	Contrast50_Orientation382.5	Contrast50_Orientation292.5+Contrast50_Orientation382.5	50	250	43.88756236	0.2074	0.9481	0.2074	1.552583607	1.275538532	1.304941737	0.73314885	0.222251626	0.001133943	0.043465581	mixture	0.73314885	0.3774733	0.2183501	159	161	227	14.01887	10.23602	11.07048	21.76546	13.05644	14.44634	200	0	0	0	0	0	0	0	0	NA	NA	NA	NA
SY150604crossori0001-sort_reduceddata_V4_cell87_spiketimes.csv	Contrast50_Orientation315	Contrast50_Orientation405	Contrast50_Orientation315+Contrast50_Orientation405	50	250	7.03328595	0.9999	0.9821	0.9821	1.568109261	1.663002962	1.106345427	0.352369345	0.577356294	0.001853054	0.068421307	intermediate	0.577356294	0.5383968	0.4605462	158	172	236	12.94304	11.19186	12.00424	20.2961	18.6121	13.28083	200	0	0	0	0	0	0	0	0	NA	NA	NA	NA
SY150604crossori0001-sort_reduceddata_V4_cell89_spiketimes.csv	Contrast50_Orientation270	Contrast50_Orientation360	Contrast50_Orientation270+Contrast50_Orientation360	50	250	5.74582908	0.9999	0.8456	0.8456	1.573197857	1.65060241	1.538048311	0.000141856	0.051693459	0.001232855	0.94693183	single	0.94693183	0.6032913	0.9508029	174	167	225	9.752874	8.359281	10.71111	15.3432	13.79785	16.47421	200	0	0	0	0	0	0	0	0	NA	NA	NA	NA
SY150604crossori0001-sort_reduceddata_V4_cell91_spiketimes.csv	Contrast50_Orientation270	Contrast50_Orientation360	Contrast50_Orientation270+Contrast50_Orientation360	50	250	3.725672086	0.2479	0.6652	0.2479	0.867629021	0.935818039	1.129290699	1.25e-198	0	1	5.76e-160	outside	1	0.1693697	0.004768203	174	167	225	9.614943	10.89222	22.28889	8.342203	10.19313	25.17063	200	0	0	0	0	0	0	0	0	NA	NA	NA	NA
SY150604crossori0001-sort_reduceddata_V4_cell91_spiketimes.csv	Contrast50_Orientation292.5	Contrast50_Orientation382.5	Contrast50_Orientation292.5+Contrast50_Orientation382.5	50	250	6.648099682	0.1109	0.6693	0.1109	1.155656646	1.161044177	1.122241654	7.26e-187	0	1	1.77e-156	outside	1	0.1177205	0.000829949	159	161	227	9.257862	10.82609	22.18062	10.69891	12.56957	24.89201	200	0	0	0	0	0	0	0	0	NA	NA	NA	NA
SY150604crossori0001-sort_reduceddata_V4_cell92_spiketimes.csv	Contrast50_Orientation270	Contrast50_Orientation360	Contrast50_Orientation270+Contrast50_Orientation360	50	250	11.11347863	0.9846	0.394	0.394	1.264844982	1.067179061	1.449331641	1.12e-11	0.000150943	0.985427339	0.014421719	outside	0.985427339	0.3192098	0.01224141	174	167	225	5.5	6.946108	8.502222	6.956647	7.412741	12.32254	200	0	0	0	0	0	0	0	0	NA	NA	NA	NA
SY150604crossori0001-sort_reduceddata_V4_cell96_spiketimes.csv	Contrast50_Orientation270	Contrast50_Orientation360	Contrast50_Orientation270+Contrast50_Orientation360	50	250	19.44692736	0.9838	0.9997	0.9838	1.777312598	2.584327951	1.690543673	0.005610264	0.079123868	1.78e-05	0.915248046	single	0.915248046	0.6160968	0.9356956	174	167	225	5.41954	3.838323	5.684444	9.632217	9.919486	9.609802	200	0	0	0	0	0	0	0	0	NA	NA	NA	NA
SY150604crossori0001-sort_reduceddata_V4_cell97_spiketimes.csv	Contrast50_Orientation270	Contrast50_Orientation360	Contrast50_Orientation270+Contrast50_Orientation360	50	250	3.360039464	0.5957	0.4221	0.4221	1.133426561	1.092076029	1.475649014	7.77e-05	0.059639182	0.000884727	0.939398401	single	0.939398401	0.6316394	0.9606614	174	167	225	9.787356	8.60479	10.72444	11.09325	9.397085	15.82552	200	0	0	0	0	0	0	0	0	NA	NA	NA	NA
SY150604crossori0001-sort_reduceddata_V4_cell97_spiketimes.csv	Contrast50_Orientation292.5	Contrast50_Orientation382.5	Contrast50_Orientation292.5+Contrast50_Orientation382.5	50	250	6.076544366	0.2924	0.7829	0.2924	1.240369154	1.026223109	1.353798513	5.44e-05	0.055791025	0.000240045	0.94391454	single	0.94391454	0.6378055	0.9467143	159	161	227	10.44654	8.950311	11.24229	12.95757	9.185016	15.2198	200	0	0	0	0	0	0	0	0	NA	NA	NA	NA
SY150604crossori0001-sort_reduceddata_V4_cell98_spiketimes.csv	Contrast50_Orientation270	Contrast50_Orientation360	Contrast50_Orientation270+Contrast50_Orientation360	50	250	6.720463259	0.9735	0.9988	0.9735	2.229234551	2.606433396	1.74221218	8.69e-58	2.69e-80	1	1.22e-40	outside	1	0.8085891	0.9984866	174	167	225	10.95977	9.377246	16.28	24.4319	24.44117	28.36321	200	0	0	0	0	0	0	0	0	NA	NA	NA	NA
SY150604crossori0001-sort_reduceddata_V4_cell98_spiketimes.csv	Contrast50_Orientation292.5	Contrast50_Orientation382.5	Contrast50_Orientation292.5+Contrast50_Orientation382.5	50	250	50.13134511	0.8759	0.7881	0.7881	2.173217855	2.820967742	1.838290252	1.58e-17	1.9e-18	1	7.26e-13	outside	1	0.8611369	0.9903644	159	161	227	12.66667	8.857143	16.04405	27.52743	24.98571	29.49363	200	0	0	0	0	0	0	0	0	NA	NA	NA	NA
SY150604crossori0001-sort_reduceddata_V4_cell98_spiketimes.csv	Contrast50_Orientation315	Contrast50_Orientation405	Contrast50_Orientation315+Contrast50_Orientation405	50	250	15.83311014	0.9534	0.5334	0.5334	2.417694151	2.887292597	1.047155711	5.57e-69	1.34e-88	1	3.78e-49	outside	1	0.8297961	0.9958008	158	172	236	11.03797	8.860465	17.0339	26.68645	25.58276	17.83714	200	0	0	0	0	0	0	0	0	NA	NA	NA	NA
SY150604crossori0001-sort_reduceddata_V4_cell99_spiketimes.csv	Contrast50_Orientation270	Contrast50_Orientation360	Contrast50_Orientation270+Contrast50_Orientation360	50	250	153.118258	0.9875	0.9983	0.9875	1.917254409	1.6514616	1.378676052	2.21e-89	2.91e-183	1	2.6e-88	outside	1	0.9885232	0.996376	174	167	225	13.57471	7.389222	22.30222	26.02618	12.20302	30.74754	200	0	0	0	0	0	0	0	0	NA	NA	NA	NA
SY150604crossori0001-sort_reduceddata_V4_cell99_spiketimes.csv	Contrast50_Orientation292.5	Contrast50_Orientation382.5	Contrast50_Orientation292.5+Contrast50_Orientation382.5	50	250	286.8894369	0.9824	0.9864	0.9824	1.633267962	2.306433524	1.347805127	7.93e-52	4e-99	1	1.41e-50	outside	1	0.9979899	0.9977738	159	161	227	16.96855	7.614907	24.25991	27.71419	17.56328	32.69763	200	0	0	0	0	0	0	0	0	NA	NA	NA	NA
SY150604crossori0001-sort_reduceddata_V4_cell99_spiketimes.csv	Contrast50_Orientation315	Contrast50_Orientation405	Contrast50_Orientation315+Contrast50_Orientation405	50	250	612.6496315	0.6479	0.7022	0.6479	1.473272166	2.320414326	1.487552463	1.38e-18	1.76e-30	1	1.87e-17	outside	1	0.9982073	0.9971162	158	172	236	21.37975	7.116279	25.99153	31.49819	16.51272	38.66376	200	0	0	0	0	0	0	0	0	NA	NA	NA	NA
SY150604crossori0001-sort_reduceddata_V4_cell99_spiketimes.csv	Contrast50_Orientation337.5	Contrast50_Orientation427.5	Contrast50_Orientation337.5+Contrast50_Orientation427.5	50	250	173.6593063	0.9668	0.9979	0.9668	1.864555414	2.117473302	0.940346805	7.89e-78	6.78e-161	1	1e-76	outside	1	0.9977094	0.9987845	167	164	244	16.63473	9.219512	25.41393	31.01638	19.52207	23.89791	200	0	0	0	0	0	0	0	0	NA	NA	NA	NA
SY150605crossori0001-sort_reduceddata_V4_cell14_spiketimes.csv	Contrast50_Orientation292.5	Contrast50_Orientation382.5	Contrast50_Orientation292.5+Contrast50_Orientation382.5	50	250	8.663613089	0.504	0.5471	0.504	1.552957246	1.905658182	1.897980165	0.839859128	0.022687811	2.12e-06	0.137450942	mixture	0.839859128	0.5590422	0.8892216	134	126	189	17.74627	15.27778	17.95767	27.5592	29.11422	34.08331	200	0	0	0	0	0	0	0	0	NA	NA	NA	NA
SY150605crossori0001-sort_reduceddata_V4_cell15_spiketimes.csv	Contrast50_Orientation337.5	Contrast50_Orientation427.5	Contrast50_Orientation337.5+Contrast50_Orientation427.5	50	250	11.3324107	0.9908	0.8407	0.8407	1.827303632	1.91740502	1.84678721	0.974799956	0.009590565	5.63e-08	0.015609422	mixture	0.974799956	0.5600143	0.7903364	136	127	177	12.17647	9.944882	11.77401	22.25011	19.06837	21.74409	200	0	0	0	0	0	0	0	0	NA	NA	NA	NA
SY150605crossori0001-sort_reduceddata_V4_cell17_spiketimes.csv	Contrast50_Orientation337.5	Contrast50_Orientation427.5	Contrast50_Orientation337.5+Contrast50_Orientation427.5	50	250	10.51215672	0.6093	0.666	0.6093	2.283057862	1.804997227	1.206380289	4.16e-11	5.05e-05	0.996363115	0.003586351	outside	0.996363115	0.7493176	0.9927721	136	127	177	10.33088	8.338583	12.49153	23.586	15.05112	15.06953	200	0	0	0	0	0	0	0	0	NA	NA	NA	NA
SY150605crossori0001-sort_reduceddata_V4_cell23_spiketimes.csv	Contrast50_Orientation292.5	Contrast50_Orientation382.5	Contrast50_Orientation292.5+Contrast50_Orientation382.5	50	250	6.767350928	0.9758	0.3774	0.3774	1.323784668	1.718330935	1.51617104	0.107181841	0.161384307	5.32e-06	0.73142853	single	0.73142853	0.5690063	0.8626503	134	126	189	8.126866	6.619048	8.169312	10.75822	11.37371	12.38607	200	0	0	0	0	0	0	0	0	NA	NA	NA	NA
SY150605crossori0001-sort_reduceddata_V4_cell25_spiketimes.csv	Contrast50_Orientation292.5	Contrast50_Orientation382.5	Contrast50_Orientation292.5+Contrast50_Orientation382.5	50	250	14.67598101	0.9996	0.9183	0.9183	1.640396587	1.179006512	1.340159574	0.001469462	0.091688796	2.84e-05	0.906813384	single	0.906813384	0.6410318	0.9281554	134	126	189	10.84328	8.531746	11.21693	17.78729	10.05898	15.03248	200	0	0	0	0	0	0	0	0	NA	NA	NA	NA
SY150605crossori0001-sort_reduceddata_V4_cell25_spiketimes.csv	Contrast50_Orientation315	Contrast50_Orientation405	Contrast50_Orientation315+Contrast50_Orientation405	50	250	20.01665001	0.9924	0.4039	0.4039	1.348650308	1.707593417	1.47431694	0.721700708	0.098511995	0.007735032	0.172052265	mixture	0.721700708	0.373747	0.1667336	135	122	184	12.42222	9.590164	10	16.75323	16.3761	14.74317	200	0	0	0	0	0	0	0	0	NA	NA	NA	NA
SY150605crossori0001-sort_reduceddata_V4_cell25_spiketimes.csv	Contrast50_Orientation337.5	Contrast50_Orientation427.5	Contrast50_Orientation337.5+Contrast50_Orientation427.5	50	250	14.89725454	0.9984	0.9335	0.9335	1.775815816	1.424900554	1.128515327	0.340004601	0.609747774	0.001486216	0.048761408	intermediate	0.609747774	0.4842034	0.4052727	136	127	177	12.24265	9.771654	10.75706	21.74069	13.92363	12.13951	200	0	0	0	0	0	0	0	0	NA	NA	NA	NA
SY150605crossori0001-sort_reduceddata_V4_cell27_spiketimes.csv	Contrast50_Orientation270	Contrast50_Orientation360	Contrast50_Orientation270+Contrast50_Orientation360	50	250	4.787695838	0.7266	0.5262	0.5262	2.685405936	1.718086791	1.455605124	0.747670573	0.184898522	0.000282102	0.067148804	mixture	0.747670573	0.5301405	0.5713649	136	124	184	8.882353	7.451613	8.288043	23.85272	12.80252	12.06412	200	0	0	0	0	0	0	0	0	NA	NA	NA	NA
SY150605crossori0001-sort_reduceddata_V4_cell29_spiketimes.csv	Contrast50_Orientation270	Contrast50_Orientation360	Contrast50_Orientation270+Contrast50_Orientation360	50	250	19.79124556	0.6447	0.4146	0.4146	2.678719686	2.360799645	2.078121514	0.987433016	0.000752134	2.22e-06	0.011812633	mixture	0.987433016	0.6838777	0.9597158	136	124	184	12.77941	9.91129	13.57609	34.23246	23.39857	28.21276	200	0	0	0	0	0	0	0	0	NA	NA	NA	NA
SY150605crossori0001-sort_reduceddata_V4_cell29_spiketimes.csv	Contrast50_Orientation292.5	Contrast50_Orientation382.5	Contrast50_Orientation292.5+Contrast50_Orientation382.5	50	250	50.16177641	0.9357	0.8052	0.8052	2.018390097	1.9943936	1.743057616	0.999998754	1.24e-06	1.42e-14	8.57e-09	mixture	0.999998754	0.5998752	0.668189	134	126	189	14.41045	9.920635	12.89947	29.08591	19.78565	22.48452	200	0	0	0	0	0	0	0	0	NA	NA	NA	NA
SY150605crossori0001-sort_reduceddata_V4_cell29_spiketimes.csv	Contrast50_Orientation315	Contrast50_Orientation405	Contrast50_Orientation315+Contrast50_Orientation405	50	250	50.85129652	0.9178	0.9237	0.9178	1.680151415	2.007654735	1.814010732	0.999999978	2.23e-08	7.86e-15	1.73e-12	mixture	0.999999978	0.4471733	0.4015586	135	122	184	14.83704	10.22131	12.06522	24.92847	20.52086	21.88643	200	0	0	0	0	0	0	0	0	NA	NA	NA	NA
SY150605crossori0001-sort_reduceddata_V4_cell3_spiketimes.csv	Contrast50_Orientation292.5	Contrast50_Orientation382.5	Contrast50_Orientation292.5+Contrast50_Orientation382.5	50	250	4.679223564	0.8634	0.8171	0.8171	1.272562678	1.440747153	1.292615042	2.84e-16	1.23e-13	0.999999838	1.62e-07	outside	0.999999838	0.7088137	0.9973349	134	126	189	4.462687	3.484127	6.37037	5.679048	5.019746	8.234437	200	0	0	0	0	0	0	0	0	NA	NA	NA	NA
SY150605crossori0001-sort_reduceddata_V4_cell3_spiketimes.csv	Contrast50_Orientation315	Contrast50_Orientation405	Contrast50_Orientation315+Contrast50_Orientation405	50	250	5.32077025	0.6972	0.968	0.6972	1.176773859	1.395357043	1.38096601	2.41e-05	0.032427756	0.007367126	0.960181043	single	0.960181043	0.6588041	0.9727447	135	122	184	4.696296	3.647541	5.603261	5.526479	5.089622	7.737913	200	0	0	0	0	0	0	0	0	NA	NA	NA	NA
SY150605crossori0001-sort_reduceddata_V4_cell31_spiketimes.csv	Contrast50_Orientation292.5	Contrast50_Orientation382.5	Contrast50_Orientation292.5+Contrast50_Orientation382.5	50	250	7.653114872	0.8101	0.7864	0.7864	1.940088256	1.790300787	1.651000379	0.00010807	0.012070364	0.810284225	0.177537341	outside	0.810284225	0.6419606	0.9493794	134	126	189	14.81343	17.15079	13.66138	28.73937	30.70508	22.55494	200	0	0	0	0	0	0	0	0	NA	NA	NA	NA
SY150605crossori0001-sort_reduceddata_V4_cell32_spiketimes.csv	Contrast50_Orientation270	Contrast50_Orientation360	Contrast50_Orientation270+Contrast50_Orientation360	50	250	13.62362869	0.5325	0.9453	0.5325	2.93214783	1.471810791	0.935953985	5.09e-27	4.96e-24	1	2.08e-15	outside	1	0.1615025	0.000875922	136	124	184	6.845588	8.870968	12.40217	20.07228	13.05639	11.60786	200	0	0	0	0	0	0	0	0	NA	NA	NA	NA
SY150605crossori0001-sort_reduceddata_V4_cell32_spiketimes.csv	Contrast50_Orientation292.5	Contrast50_Orientation382.5	Contrast50_Orientation292.5+Contrast50_Orientation382.5	50	250	37.3953815	0.6224	0.9371	0.6224	1.191729323	1.321614321	1.05669587	1.45e-17	9.37e-13	0.999999989	1.09e-08	outside	0.999999989	0.1162293	0.002945531	134	126	189	6.567164	9.753968	12.59259	7.826282	12.89098	13.30654	200	0	0	0	0	0	0	0	0	NA	NA	NA	NA
SY150605crossori0001-sort_reduceddata_V4_cell32_spiketimes.csv	Contrast50_Orientation315	Contrast50_Orientation405	Contrast50_Orientation315+Contrast50_Orientation405	50	250	12.94125862	0.2465	0.771	0.2465	1.1126955	1.217283608	1.065867327	3.08e-27	1.29e-28	1	1.11e-15	outside	1	0.191369	0.004918089	135	122	184	6.807407	8.778689	12.34239	7.574572	10.68615	13.15535	200	0	0	0	0	0	0	0	0	NA	NA	NA	NA
SY150605crossori0001-sort_reduceddata_V4_cell33_spiketimes.csv	Contrast50_Orientation270	Contrast50_Orientation360	Contrast50_Orientation270+Contrast50_Orientation360	50	250	328.5083874	0.925	0.8094	0.8094	2.056382146	2.423774898	1.546800146	7.89e-07	0.999999207	1.72e-16	4.53e-09	intermediate	0.999999207	0.8011338	0.7308932	136	124	184	18.77941	7.330645	15.69022	38.61765	17.76783	24.26963	200	0	0	0	0	0	0	0	0	NA	NA	NA	NA
SY150605crossori0001-sort_reduceddata_V4_cell33_spiketimes.csv	Contrast50_Orientation292.5	Contrast50_Orientation382.5	Contrast50_Orientation292.5+Contrast50_Orientation382.5	50	250	335.117417	0.3288	0.8192	0.3288	1.830773916	2.708172485	1.991192463	0.999999983	1.69e-08	7.06e-24	1.44e-16	mixture	0.999999983	0.7699596	0.7368086	134	126	189	19.52985	7.730159	16.41799	35.75474	20.9346	32.69138	200	0	0	0	0	0	0	0	0	NA	NA	NA	NA
SY150605crossori0001-sort_reduceddata_V4_cell33_spiketimes.csv	Contrast50_Orientation315	Contrast50_Orientation405	Contrast50_Orientation315+Contrast50_Orientation405	50	250	150.2606054	0.3124	0.7993	0.3124	2.116145809	2.234346021	2.257983949	1	1.05e-15	2.7e-22	2.02e-17	mixture	1	0.6991526	0.7979568	135	122	184	16.4963	8.729508	14.93478	34.90857	19.50474	33.7225	200	0	0	0	0	0	0	0	0	NA	NA	NA	NA
SY150605crossori0001-sort_reduceddata_V4_cell35_spiketimes.csv	Contrast50_Orientation292.5	Contrast50_Orientation382.5	Contrast50_Orientation292.5+Contrast50_Orientation382.5	50	250	6.263438378	0.9514	0.7408	0.7408	1.201478272	1.193472803	1.259816248	5.48e-06	0.051035141	0.010185601	0.93877378	single	0.93877378	0.6727431	0.9670928	134	126	189	7.044776	5.690476	8.148148	8.464145	6.791429	10.26517	200	0	0	0	0	0	0	0	0	NA	NA	NA	NA
SY150605crossori0001-sort_reduceddata_V4_cell36_spiketimes.csv	Contrast50_Orientation270	Contrast50_Orientation360	Contrast50_Orientation270+Contrast50_Orientation360	50	250	17.09580506	0.8447	0.8502	0.8447	3.017400833	2.125860578	1.639309121	0.122172767	0.088820675	1.33e-05	0.788993223	single	0.788993223	0.6367583	0.9201193	136	124	184	9.941176	7.580645	10.1413	29.99651	16.11539	16.62473	200	0	0	0	0	0	0	0	0	NA	NA	NA	NA
SY150605crossori0001-sort_reduceddata_V4_cell39_spiketimes.csv	Contrast50_Orientation270	Contrast50_Orientation360	Contrast50_Orientation270+Contrast50_Orientation360	50	250	13.28886378	0.8778	0.5519	0.5519	2.352670445	2.169883351	1.396224207	2.24e-24	3.49e-25	1	3.19e-14	outside	1	0.7734053	0.9950612	136	124	184	9.514706	7.419355	12.94022	22.38497	16.09913	18.06744	200	0	0	0	0	0	0	0	0	NA	NA	NA	NA
SY150605crossori0001-sort_reduceddata_V4_cell39_spiketimes.csv	Contrast50_Orientation292.5	Contrast50_Orientation382.5	Contrast50_Orientation292.5+Contrast50_Orientation382.5	50	250	3.398064529	0.9624	0.9497	0.9497	1.421483332	1.435609756	1.781767909	1.15e-32	1.64e-41	1	9.32e-22	outside	1	0.7276013	0.9814877	134	126	189	9.119403	7.809524	13.21164	12.96308	11.21143	23.54008	200	0	0	0	0	0	0	0	0	NA	NA	NA	NA
SY150605crossori0001-sort_reduceddata_V4_cell4_spiketimes.csv	Contrast50_Orientation270	Contrast50_Orientation360	Contrast50_Orientation270+Contrast50_Orientation360	50	250	7.229911796	0.7554	0.3906	0.3906	2.860094967	0.850982814	1.132001516	0.000148356	0.075239689	5.16e-05	0.924560365	single	0.924560365	0.6857977	0.9327327	136	124	184	5.735294	4.459677	6.190217	16.40349	3.795109	7.007335	200	0	0	0	0	0	0	0	0	NA	NA	NA	NA
SY150605crossori0001-sort_reduceddata_V4_cell41_spiketimes.csv	Contrast50_Orientation292.5	Contrast50_Orientation382.5	Contrast50_Orientation292.5+Contrast50_Orientation382.5	50	250	3.066963994	0.7825	0.6053	0.6053	0.969924812	1.0496	0.973404255	0.004208156	0.1495077	0.255599298	0.590684846	single	0.590684846	0.55009	0.8808401	134	126	189	0.03731343	0.1587302	0.03174603	0.03619122	0.1666032	0.03090172	200	0	0	0	0	0	0	0	0	NA	NA	NA	NA
SY150605crossori0001-sort_reduceddata_V4_cell42_spiketimes.csv	Contrast50_Orientation270	Contrast50_Orientation360	Contrast50_Orientation270+Contrast50_Orientation360	50	250	7.22177216	0.9442	0.9653	0.9442	1.502810203	1.170275282	0.808442322	1.89e-79	1.12e-124	1	3.96e-60	outside	1	0.1287673	0.001152367	136	124	184	7.558824	9.193548	16.28804	11.35948	10.75898	13.16794	200	0	0	0	0	0	0	0	0	NA	NA	NA	NA
SY150605crossori0001-sort_reduceddata_V4_cell42_spiketimes.csv	Contrast50_Orientation292.5	Contrast50_Orientation382.5	Contrast50_Orientation292.5+Contrast50_Orientation382.5	50	250	6.155577417	0.9327	0.689	0.689	1.257170828	1.327848341	0.950487785	6.74e-53	1.51e-69	1	1.3e-34	outside	1	0.1962303	0.000996416	134	126	189	8.425373	10.04762	15.49735	10.59213	13.34171	14.73005	200	0	0	0	0	0	0	0	0	NA	NA	NA	NA
SY150605crossori0001-sort_reduceddata_V4_cell42_spiketimes.csv	Contrast50_Orientation337.5	Contrast50_Orientation427.5	Contrast50_Orientation337.5+Contrast50_Orientation427.5	50	250	26.63502437	0.9672	0.5383	0.5383	1.158174336	1.181233859	0.935783989	1.57e-42	3.08e-53	1	2.46e-31	outside	1	0.9478551	0.9968961	136	127	177	11.64706	8.614173	17.0791	13.48932	10.17535	15.98234	200	0	0	0	0	0	0	0	0	NA	NA	NA	NA
SY150605crossori0001-sort_reduceddata_V4_cell43_spiketimes.csv	Contrast50_Orientation292.5	Contrast50_Orientation382.5	Contrast50_Orientation292.5+Contrast50_Orientation382.5	50	250	69.65907597	0.3014	0.1995	0.1995	0.912253974	0.84757047	0.97248254	7.13e-06	0.192722366	1.73e-05	0.807253229	single	0.807253229	0.2485157	0.09192303	134	126	189	9.097015	14.19048	13.86243	8.298788	12.02743	13.48097	200	0	0	0	0	0	0	0	0	NA	NA	NA	NA
SY150605crossori0001-sort_reduceddata_V4_cell43_spiketimes.csv	Contrast50_Orientation315	Contrast50_Orientation405	Contrast50_Orientation315+Contrast50_Orientation405	50	250	52.37891629	0.5117	0.105	0.105	0.988456437	0.802374982	0.705678689	3.33e-08	0.141069935	2.12e-05	0.858908783	single	0.858908783	0.239327	0.08284828	135	122	184	9.251852	13.69672	13.58696	9.145053	10.98991	9.588026	200	0	0	0	0	0	0	0	0	NA	NA	NA	NA
SY150605crossori0001-sort_reduceddata_V4_cell44_spiketimes.csv	Contrast50_Orientation270	Contrast50_Orientation360	Contrast50_Orientation270+Contrast50_Orientation360	50	250	64.88657468	0.9986	0.902	0.902	2.034202391	1.408959121	0.980742097	6.73e-11	0.010837926	0.249258711	0.739903363	single	0.739903363	0.1654168	0.007834014	136	124	184	9.338235	14.31452	16.05978	18.99586	20.16857	15.7505	200	0	0	0	0	0	0	0	0	NA	NA	NA	NA
SY150605crossori0001-sort_reduceddata_V4_cell44_spiketimes.csv	Contrast50_Orientation292.5	Contrast50_Orientation382.5	Contrast50_Orientation292.5+Contrast50_Orientation382.5	50	250	42.3027696	0.3837	0.9656	0.3837	2.194067039	1.511984	0.908797989	4.91e-07	0.104526633	3.04e-05	0.895442464	single	0.895442464	0.2727028	0.07149245	134	126	189	11.48507	15.87302	15.98413	25.19902	23.99975	14.52634	200	0	0	0	0	0	0	0	0	NA	NA	NA	NA
SY150605crossori0001-sort_reduceddata_V4_cell44_spiketimes.csv	Contrast50_Orientation315	Contrast50_Orientation405	Contrast50_Orientation315+Contrast50_Orientation405	50	250	11.90498526	0.967	0.1431	0.1431	1.942363112	1.830497402	0.900443931	1.44e-05	0.081564053	5.97e-05	0.918361929	single	0.918361929	0.3465953	0.07646864	135	122	184	12.85185	15.45082	16.04891	24.96296	28.28269	14.45115	200	0	0	0	0	0	0	0	0	NA	NA	NA	NA
SY150605crossori0001-sort_reduceddata_V4_cell44_spiketimes.csv	Contrast50_Orientation337.5	Contrast50_Orientation427.5	Contrast50_Orientation337.5+Contrast50_Orientation427.5	50	250	49.03985526	0.822	0.5668	0.5668	1.701177478	1.410724896	1.103009466	1.1e-07	0.046005635	0.000230923	0.953763332	single	0.953763332	0.7489734	0.9643207	136	127	177	16.53676	11.77953	17.25424	28.13197	16.61767	19.03159	200	0	0	0	0	0	0	0	0	NA	NA	NA	NA
SY150605crossori0001-sort_reduceddata_V4_cell46_spiketimes.csv	Contrast50_Orientation337.5	Contrast50_Orientation427.5	Contrast50_Orientation337.5+Contrast50_Orientation427.5	50	250	4.886007953	0.9294	0.9804	0.9294	1.941604727	1.508109713	0.754044512	2.13e-217	0	1	2.02e-208	outside	1	0.0132492	0.001248431	136	127	177	8.573529	10.10236	25.35028	16.64641	15.23547	19.11524	200	0	0	0	0	0	0	0	0	NA	NA	NA	NA
SY150605crossori0001-sort_reduceddata_V4_cell48_spiketimes.csv	Contrast50_Orientation337.5	Contrast50_Orientation427.5	Contrast50_Orientation337.5+Contrast50_Orientation427.5	50	250	4.002983244	0.2114	0.6527	0.2114	1.014237614	1.492549091	1.124138255	2.86e-128	4.17e-223	1	2.36e-102	outside	1	0.8856658	0.9911948	136	127	177	9.625	8.23622	19.14689	9.762037	12.29296	21.52375	200	0	0	0	0	0	0	0	0	NA	NA	NA	NA
SY150605crossori0001-sort_reduceddata_V4_cell5_spiketimes.csv	Contrast50_Orientation292.5	Contrast50_Orientation382.5	Contrast50_Orientation292.5+Contrast50_Orientation382.5	50	250	4.364017949	0.7598	0.1746	0.1746	1.377677685	0.93265272	1.331435421	0.010520353	0.133625163	1.5e-05	0.855839524	single	0.855839524	0.3637413	0.1073399	134	126	189	6.328358	7.587302	7.888889	8.718438	7.076317	10.50355	200	0	0	0	0	0	0	0	0	NA	NA	NA	NA
SY150605crossori0001-sort_reduceddata_V4_cell5_spiketimes.csv	Contrast50_Orientation337.5	Contrast50_Orientation427.5	Contrast50_Orientation337.5+Contrast50_Orientation427.5	50	250	7.359896648	0.1222	0.2701	0.1222	0.975997586	1.104286794	1.214679873	0.023153807	0.182318653	5.86e-06	0.794521676	single	0.794521676	0.6192732	0.8585665	136	127	177	7.220588	5.787402	7.259887	7.047277	6.390951	8.818439	200	0	0	0	0	0	0	0	0	NA	NA	NA	NA
SY150605crossori0001-sort_reduceddata_V4_cell50_spiketimes.csv	Contrast50_Orientation270	Contrast50_Orientation360	Contrast50_Orientation270+Contrast50_Orientation360	50	250	14.16866361	0.9988	0.9199	0.9199	2.683916909	1.298923732	1.107075671	6.13e-127	2.75e-293	1	3.97e-118	outside	1	0.03489261	0.000695595	136	124	184	6.463235	8.467742	18.56522	17.34679	10.99895	20.5531	200	0	0	0	0	0	0	0	0	NA	NA	NA	NA
SY150605crossori0001-sort_reduceddata_V4_cell50_spiketimes.csv	Contrast50_Orientation292.5	Contrast50_Orientation382.5	Contrast50_Orientation292.5+Contrast50_Orientation382.5	50	250	9.696308632	0.1144	0.9975	0.1144	1.131574747	1.471886686	0.985652609	8e-139	3.62808856288793e-311	1	9.87e-129	outside	1	0.08091512	0.00381319	134	126	189	6.679104	8.404762	18.87831	7.557906	12.37086	18.60745	200	0	0	0	0	0	0	0	0	NA	NA	NA	NA
SY150605crossori0001-sort_reduceddata_V4_cell50_spiketimes.csv	Contrast50_Orientation337.5	Contrast50_Orientation427.5	Contrast50_Orientation337.5+Contrast50_Orientation427.5	50	250	11.75443251	0.795	0.3	0.3	1.240885041	1.095115591	1.332925838	1.11e-143	1.14e-292	1	2.88e-133	outside	1	0.9548861	0.9989247	136	127	177	9.058824	7.141732	19.90395	11.24096	7.821022	26.5305	200	0	0	0	0	0	0	0	0	NA	NA	NA	NA
SY150605crossori0001-sort_reduceddata_V4_cell52_spiketimes.csv	Contrast50_Orientation270	Contrast50_Orientation360	Contrast50_Orientation270+Contrast50_Orientation360	50	250	9.329690452	0.5414	0.3655	0.3655	1.835157159	0.938547799	1.046402791	5.7e-16	5.27e-09	0.999989661	1.03e-05	outside	0.999989661	0.7753058	0.987526	136	124	184	12.63235	10.52419	15.40761	23.18235	9.877459	16.12256	200	0	0	0	0	0	0	0	0	NA	NA	NA	NA
SY150605crossori0001-sort_reduceddata_V4_cell60_spiketimes.csv	Contrast50_Orientation292.5	Contrast50_Orientation382.5	Contrast50_Orientation292.5+Contrast50_Orientation382.5	50	250	33.20649148	0.5508	0.9973	0.5508	2.204968562	1.903607911	1.746014656	0.999940615	5.89e-05	1.6e-08	4.62e-07	mixture	0.999940615	0.4033574	0.361371	134	126	189	12.76119	9.230159	10.50794	28.13803	17.5706	18.34701	200	0	0	0	0	0	0	0	0	NA	NA	NA	NA
SY150605crossori0001-sort_reduceddata_V4_cell62_spiketimes.csv	Contrast50_Orientation270	Contrast50_Orientation360	Contrast50_Orientation270+Contrast50_Orientation360	50	250	4.220883084	0.9947	0.9991	0.9947	1.925925926	2.392156863	1.715846995	0.000304125	0.043215538	0.574091225	0.382389113	outside	0.574091225	0.5819709	0.9401022	136	124	184	0.08823529	0.2741935	0.04347826	0.1699346	0.655914	0.07460204	200	0	0	0	0	0	0	0	0	NA	NA	NA	NA
SY150605crossori0001-sort_reduceddata_V4_cell62_spiketimes.csv	Contrast50_Orientation337.5	Contrast50_Orientation427.5	Contrast50_Orientation337.5+Contrast50_Orientation427.5	50	250	3.90509754	1	0.952	0.952	2.581676413	1.248677249	0.965909091	1.95e-05	0.025331698	0.703240376	0.271408419	outside	0.703240376	0.3993038	0.05871525	136	127	177	0.2794118	0.09448819	0.03954802	0.7213508	0.1179853	0.03819979	200	0	0	0	0	0	0	0	0	NA	NA	NA	NA
SY150605crossori0001-sort_reduceddata_V4_cell66_spiketimes.csv	Contrast50_Orientation292.5	Contrast50_Orientation382.5	Contrast50_Orientation292.5+Contrast50_Orientation382.5	50	250	5.220440766	0.9468	0.3632	0.3632	1.700493645	1.774325581	1.572090204	0.520984579	0.113961206	0.024709146	0.34034507	mixture	0.520984579	0.4052457	0.1756061	134	126	189	8.604478	7.166667	7.243386	14.63186	12.716	11.38726	200	0	0	0	0	0	0	0	0	NA	NA	NA	NA
SY150605crossori0001-sort_reduceddata_V4_cell66_spiketimes.csv	Contrast50_Orientation315	Contrast50_Orientation405	Contrast50_Orientation315+Contrast50_Orientation405	50	250	5.182280411	0.9856	0.8619	0.8619	1.85923593	1.561208321	1.168566446	0.241987743	0.475506902	0.012986519	0.269518836	intermediate	0.475506902	0.4681739	0.3569207	135	122	184	7.266667	5.942623	6.38587	13.51045	9.277672	7.462313	200	0	0	0	0	0	0	0	0	NA	NA	NA	NA
SY150605crossori0001-sort_reduceddata_V4_cell67_spiketimes.csv	Contrast50_Orientation270	Contrast50_Orientation360	Contrast50_Orientation270+Contrast50_Orientation360	50	250	10.62401099	0.9647	0.6469	0.6469	4.273544974	1.801626016	1.216767051	2.66e-26	5.93e-28	1	4.18e-15	outside	1	0.7650816	0.9945097	136	124	184	6.588235	5	9.570652	28.15512	9.00813	11.64525	200	0	0	0	0	0	0	0	0	NA	NA	NA	NA
SY150605crossori0001-sort_reduceddata_V4_cell68_spiketimes.csv	Contrast50_Orientation315	Contrast50_Orientation405	Contrast50_Orientation315+Contrast50_Orientation405	50	250	10.79984995	0.4118	0.5343	0.4118	0.955039161	0.999428724	1.239411359	0.002961584	0.118539746	1.47e-05	0.878483947	single	0.878483947	0.6672872	0.9062978	135	122	184	8.977778	7.114754	9.206522	8.574129	7.11069	11.41067	200	0	0	0	0	0	0	0	0	NA	NA	NA	NA
SY150605crossori0001-sort_reduceddata_V4_cell68_spiketimes.csv	Contrast50_Orientation337.5	Contrast50_Orientation427.5	Contrast50_Orientation337.5+Contrast50_Orientation427.5	50	250	3.523206566	0.3824	0.7732	0.3824	0.912864808	1.117742504	0.921257181	4.07e-05	0.086927185	0.000267221	0.912764875	single	0.912764875	0.6811602	0.9098833	136	127	177	8.323529	7.086614	9.118644	7.598257	7.92101	8.400616	200	0	0	0	0	0	0	0	0	NA	NA	NA	NA
SY150605crossori0001-sort_reduceddata_V4_cell7_spiketimes.csv	Contrast50_Orientation270	Contrast50_Orientation360	Contrast50_Orientation270+Contrast50_Orientation360	50	250	4.536839809	0.3335	0.2277	0.2277	2.159842762	0.770185029	1.069548325	4.43e-52	1.13e-66	1	3.13e-35	outside	1	0.7739843	0.9993929	136	124	184	8.867647	7.483871	13.97283	19.15272	5.763965	14.94461	200	0	0	0	0	0	0	0	0	NA	NA	NA	NA
SY150605crossori0001-sort_reduceddata_V4_cell77_spiketimes.csv	Contrast50_Orientation315	Contrast50_Orientation405	Contrast50_Orientation315+Contrast50_Orientation405	50	250	5.780476814	0.9724	0.39	0.39	1.642898581	1.772328604	1.30979989	0.000774305	0.049029655	0.002375762	0.947820278	single	0.947820278	0.2757721	0.04658408	135	122	184	4.192593	5.352459	6.23913	6.888004	9.486316	8.172012	200	0	0	0	0	0	0	0	0	NA	NA	NA	NA
SY150605crossori0001-sort_reduceddata_V4_cell78_spiketimes.csv	Contrast50_Orientation270	Contrast50_Orientation360	Contrast50_Orientation270+Contrast50_Orientation360	50	250	3.344294252	0.7721	0.9892	0.7721	2.937757291	1.478825979	1.085933439	2.69e-28	1.29e-28	1	3.73e-15	outside	1	0.2429178	0.005091871	136	124	184	8.507353	9.887097	13.59783	24.99254	14.6213	14.76633	200	0	0	0	0	0	0	0	0	NA	NA	NA	NA
SY150605crossori0001-sort_reduceddata_V4_cell78_spiketimes.csv	Contrast50_Orientation337.5	Contrast50_Orientation427.5	Contrast50_Orientation337.5+Contrast50_Orientation427.5	50	250	13.21665805	0.3714	0.9466	0.3714	1.038200739	1.336403423	1.184210526	1.15e-18	1.52e-15	0.99999998	2.04e-08	outside	0.99999998	0.8109982	0.9834049	136	127	177	9.735294	7.653543	12.55932	10.10719	10.22822	14.87288	200	0	0	0	0	0	0	0	0	NA	NA	NA	NA
SY150605crossori0001-sort_reduceddata_V4_cell81_spiketimes.csv	Contrast50_Orientation270	Contrast50_Orientation360	Contrast50_Orientation270+Contrast50_Orientation360	50	250	11.96875932	0.7654	0.5583	0.5583	3.337548683	1.025314445	0.953426974	1.99e-18	2.06e-11	0.999999854	1.46e-07	outside	0.999999854	0.1834622	0.01126401	136	124	184	7.132353	9.080645	11.7663	23.80458	9.310517	11.21831	200	0	0	0	0	0	0	0	0	NA	NA	NA	NA
SY150605crossori0001-sort_reduceddata_V4_cell81_spiketimes.csv	Contrast50_Orientation315	Contrast50_Orientation405	Contrast50_Orientation315+Contrast50_Orientation405	50	250	26.06885856	0.1457	0.8445	0.1457	0.898857855	1.552721904	0.935121566	4.87e-47	2.43e-62	1	1.01e-34	outside	1	0.9371081	0.9987047	135	122	184	9.844444	7.065574	15.11957	8.848756	10.97087	14.13863	200	0	0	0	0	0	0	0	0	NA	NA	NA	NA
SY150605crossori0001-sort_reduceddata_V4_cell81_spiketimes.csv	Contrast50_Orientation337.5	Contrast50_Orientation427.5	Contrast50_Orientation337.5+Contrast50_Orientation427.5	50	250	111.6270436	0.2405	0.7279	0.2405	0.884610016	1.11015105	0.817832238	2.42e-13	7.03e-13	0.999999968	3.22e-08	outside	0.999999968	0.9620332	0.9976317	136	127	177	11.31618	5.858268	14.14124	10.0104	6.503562	11.56516	200	0	0	0	0	0	0	0	0	NA	NA	NA	NA
SY150605crossori0001-sort_reduceddata_V4_cell85_spiketimes.csv	Contrast50_Orientation270	Contrast50_Orientation360	Contrast50_Orientation270+Contrast50_Orientation360	50	250	14.32689817	0.9625	0.9449	0.9449	2.519152555	1.449943508	1.143580607	0.391397851	0.560635975	0.000978703	0.046987471	intermediate	0.560635975	0.4815632	0.3954258	136	124	184	10.56618	8.298387	9.201087	26.61781	12.03219	10.52218	200	0	0	0	0	0	0	0	0	NA	NA	NA	NA
SY150605crossori0001-sort_reduceddata_V4_cell85_spiketimes.csv	Contrast50_Orientation292.5	Contrast50_Orientation382.5	Contrast50_Orientation292.5+Contrast50_Orientation382.5	50	250	38.26094878	0.983	0.9514	0.9514	1.553038124	1.125276909	1.021544467	0.024042075	0.975887831	2.81e-06	6.73e-05	intermediate	0.975887831	0.4666928	0.4579945	134	126	189	12.28358	8.626984	10.2963	19.07687	9.707746	10.51812	200	0	0	0	0	0	0	0	0	NA	NA	NA	NA
SY150605crossori0001-sort_reduceddata_V4_cell85_spiketimes.csv	Contrast50_Orientation315	Contrast50_Orientation405	Contrast50_Orientation315+Contrast50_Orientation405	50	250	4.410779865	0.8051	0.8465	0.8051	2.380371848	1.878162835	1.109797504	0.263312325	0.58551218	0.005632055	0.145543439	intermediate	0.58551218	0.5036578	0.4656991	135	122	184	10.31111	8.778689	9.472826	24.54428	16.48781	10.51292	200	0	0	0	0	0	0	0	0	NA	NA	NA	NA
SY150605crossori0001-sort_reduceddata_V4_cell86_spiketimes.csv	Contrast50_Orientation337.5	Contrast50_Orientation427.5	Contrast50_Orientation337.5+Contrast50_Orientation427.5	50	250	11.17253123	0.9882	0.9689	0.9689	1.175108712	1.261636486	1.327889502	4.78e-47	3.44e-64	1	5.33e-33	outside	1	0.8465347	0.995286	136	127	177	7.264706	5.590551	11.82486	8.536819	7.053243	15.70211	200	0	0	0	0	0	0	0	0	NA	NA	NA	NA
SY150605crossori0001-sort_reduceddata_V4_cell89_spiketimes.csv	Contrast50_Orientation292.5	Contrast50_Orientation382.5	Contrast50_Orientation292.5+Contrast50_Orientation382.5	50	250	18.98860264	0.7496	0.7128	0.7128	1.176923512	1.315249147	0.932141903	1.84e-102	1.96e-232	1	1.35e-96	outside	1	0.0529457	0.001094865	134	126	189	4.962687	6.97619	15.1746	5.840703	9.175429	14.14488	200	0	0	0	0	0	0	0	0	NA	NA	NA	NA
SY150605crossori0001-sort_reduceddata_V4_cell96_spiketimes.csv	Contrast50_Orientation292.5	Contrast50_Orientation382.5	Contrast50_Orientation292.5+Contrast50_Orientation382.5	50	250	8.126430237	0.2026	0.9988	0.2026	2.202820329	2.208054176	1.483897674	0.000316594	0.045516816	0.000486157	0.953680433	single	0.953680433	0.6319141	0.9612157	134	126	189	12.58955	10.54762	13.59788	27.73252	23.28971	20.17787	200	0	0	0	0	0	0	0	0	NA	NA	NA	NA
SY150605crossori0001-sort_reduceddata_V4_cell97_spiketimes.csv	Contrast50_Orientation270	Contrast50_Orientation360	Contrast50_Orientation270+Contrast50_Orientation360	50	250	76.30109297	0.8776	0.9322	0.8776	2.546100244	2.175387781	1.389592898	2.05e-21	7.6e-30	1	7.57e-17	outside	1	0.9477583	0.9984098	136	124	184	12.15441	7.266129	16.18478	30.94635	15.80665	22.49026	200	0	0	0	0	0	0	0	0	NA	NA	NA	NA
SY150605crossori0001-sort_reduceddata_V4_cell97_spiketimes.csv	Contrast50_Orientation292.5	Contrast50_Orientation382.5	Contrast50_Orientation292.5+Contrast50_Orientation382.5	50	250	191.5928043	0.2759	1	0.2759	2.526433197	2.561102107	1.717122238	3.12e-42	2.84e-81	1	1.94e-40	outside	1	0.9879619	0.9985328	134	126	189	11.94776	4.896825	18.06349	30.18522	12.54127	31.01722	200	0	0	0	0	0	0	0	0	NA	NA	NA	NA
SY150605crossori0001-sort_reduceddata_V4_cell97_spiketimes.csv	Contrast50_Orientation315	Contrast50_Orientation405	Contrast50_Orientation315+Contrast50_Orientation405	50	250	26.46672107	0.9797	0.995	0.9797	2.149253731	2.425961994	1.667400701	1.4e-158	0	1	2.92e-156	outside	1	0.9934824	0.9997023	135	122	184	10.66667	7.721311	23.30435	22.92537	18.73161	38.85769	200	0	0	0	0	0	0	0	0	NA	NA	NA	NA
SY150612crossori0001-sort_reduceddata_V4_cell1_spiketimes.csv	Contrast50_Orientation135	Contrast50_Orientation225	Contrast50_Orientation135+Contrast50_Orientation225	50	250	13.19180919	0.9989	0.9951	0.9951	2.110167531	2.209764874	1.209317668	0	0	1	0	outside	1	0.9979095	0.9996465	149	163	227	7.838926	6.104294	37.64317	16.54145	13.48906	45.52255	200	0	0	0	0	0	0	0	0	NA	NA	NA	NA
SY150612crossori0001-sort_reduceddata_V4_cell13_spiketimes.csv	Contrast50_Orientation135	Contrast50_Orientation225	Contrast50_Orientation135+Contrast50_Orientation225	50	250	44.71138351	0.5269	0.9985	0.5269	2.800804519	2.699925366	1.029094455	1.56e-199	0	1	1.67e-198	outside	1	0.9969414	0.9999585	149	163	227	13.55034	9.742331	28.26872	37.95184	26.30357	29.09119	200	0	0	0	0	0	0	0	0	NA	NA	NA	NA
SY150612crossori0001-sort_reduceddata_V4_cell15_spiketimes.csv	Contrast50_Orientation135	Contrast50_Orientation225	Contrast50_Orientation135+Contrast50_Orientation225	50	250	14.10593201	0.8193	0.8243	0.8193	1.672107304	1.888472265	2.230582509	0.999994168	5.69e-06	2.3e-09	1.36e-07	mixture	0.999994168	0.418527	0.4593025	149	163	227	20.7651	17.81595	19.17621	34.72148	33.64493	42.77412	200	0	0	0	0	0	0	0	0	NA	NA	NA	NA
SY150612crossori0001-sort_reduceddata_V4_cell16_spiketimes.csv	Contrast50_Orientation112.5	Contrast50_Orientation202.5	Contrast50_Orientation112.5+Contrast50_Orientation202.5	50	250	4.004928653	0.8615	0.8203	0.8203	3.423066032	2.418444326	2.364361872	0.086859887	0.010644612	0.697850329	0.204645172	outside	0.697850329	0.5962732	0.9456686	163	162	228	8.02454	9.320988	7.263158	27.46853	22.54229	17.17273	200	0	0	0	0	0	0	0	0	NA	NA	NA	NA
SY150612crossori0001-sort_reduceddata_V4_cell16_spiketimes.csv	Contrast50_Orientation90	Contrast50_Orientation180	Contrast50_Orientation90+Contrast50_Orientation180	50	250	4.916732194	0.9953	0.9984	0.9953	3.678029756	3.088285566	2.235757885	0.000602238	0.000846156	0.973399454	0.025152152	outside	0.973399454	0.6464687	0.9620643	162	159	232	8.228395	9.641509	7.232759	30.26428	29.77573	16.1707	200	0	0	0	0	0	0	0	0	NA	NA	NA	NA
SY150612crossori0001-sort_reduceddata_V4_cell18_spiketimes.csv	Contrast50_Orientation112.5	Contrast50_Orientation202.5	Contrast50_Orientation112.5+Contrast50_Orientation202.5	50	250	3.531001974	0.4141	0.1005	0.1005	2.843881068	3.265254586	1.639508905	5.01e-15	2.1e-12	0.999999618	3.82e-07	outside	0.999999618	0.3158767	0.01627514	163	162	228	12.15337	13.70988	16.55263	34.56275	44.76624	27.13819	200	0	0	0	0	0	0	0	0	NA	NA	NA	NA
SY150612crossori0001-sort_reduceddata_V4_cell18_spiketimes.csv	Contrast50_Orientation157.5	Contrast50_Orientation247.5	Contrast50_Orientation157.5+Contrast50_Orientation247.5	50	250	16.92244041	0.3618	0.8093	0.3618	2.795027889	2.295846065	2.004451001	2.56e-07	8.49e-08	0.996654393	0.003345266	outside	0.996654393	0.2655239	0.003383944	162	157	222	12.10494	14.75159	17.1036	33.83364	33.86739	34.28334	200	0	0	0	0	0	0	0	0	NA	NA	NA	NA
SY150612crossori0001-sort_reduceddata_V4_cell2_spiketimes.csv	Contrast50_Orientation90	Contrast50_Orientation180	Contrast50_Orientation90+Contrast50_Orientation180	50	250	5.747805627	0.8953	0.9289	0.8953	1.168712986	1.399718706	1.137453917	8.43e-13	3.91e-08	0.999815267	0.000184694	outside	0.999815267	0.30828	0.001184065	162	159	232	7.166667	8.490566	10.4569	8.375776	11.8844	11.89424	200	0	0	0	0	0	0	0	0	NA	NA	NA	NA
SY150612crossori0001-sort_reduceddata_V4_cell20_spiketimes.csv	Contrast50_Orientation135	Contrast50_Orientation225	Contrast50_Orientation135+Contrast50_Orientation225	50	250	4.248230111	0.9936	0.9879	0.9879	3.236452727	2.5322934	2.652428242	0.940151649	0.008534078	4.06e-07	0.051313867	mixture	0.940151649	0.5535175	0.8766179	149	163	227	9.402685	8.055215	9.590308	30.43134	20.39817	25.4376	200	0	0	0	0	0	0	0	0	NA	NA	NA	NA
SY150612crossori0001-sort_reduceddata_V4_cell22_spiketimes.csv	Contrast50_Orientation157.5	Contrast50_Orientation247.5	Contrast50_Orientation157.5+Contrast50_Orientation247.5	50	250	3.187508986	0.5877	0.8247	0.5877	2.784527709	2.362556951	2.092274099	0.780589443	0.026849301	0.024370293	0.168190964	mixture	0.780589443	0.3613333	0.1093546	162	157	222	13.84568	12.33121	12.01351	38.55368	29.13319	25.13556	200	0	0	0	0	0	0	0	0	NA	NA	NA	NA
SY150612crossori0001-sort_reduceddata_V4_cell26_spiketimes.csv	Contrast50_Orientation112.5	Contrast50_Orientation202.5	Contrast50_Orientation112.5+Contrast50_Orientation202.5	50	250	39.36504758	0.9378	0.7473	0.7473	1.490246276	1.159885547	1.206721234	0.42650104	0.510964284	1.28e-07	0.062534549	intermediate	0.510964284	0.5796064	0.7240482	163	162	228	9.496933	6.592593	8.679825	14.15277	7.646653	10.47413	200	0	0	0	0	0	0	0	0	NA	NA	NA	NA
SY150612crossori0001-sort_reduceddata_V4_cell26_spiketimes.csv	Contrast50_Orientation90	Contrast50_Orientation180	Contrast50_Orientation90+Contrast50_Orientation180	50	250	10.36322632	0.9895	0.9623	0.9623	1.714328948	1.342367833	1.102782931	0.012904059	0.247577671	3.24e-06	0.739515029	single	0.739515029	0.6285109	0.8310847	162	159	232	7.981481	6.415094	7.844828	13.68288	8.611416	8.651142	200	0	0	0	0	0	0	0	0	NA	NA	NA	NA
SY150612crossori0001-sort_reduceddata_V4_cell27_spiketimes.csv	Contrast50_Orientation157.5	Contrast50_Orientation247.5	Contrast50_Orientation157.5+Contrast50_Orientation247.5	50	250	6.390974271	0.9908	0.5199	0.5199	1.528481235	1.398639226	2.114355947	0.993572737	0.005060727	2.65e-05	0.001340052	mixture	0.993572737	0.5588233	0.5947675	162	157	222	5.993827	7.261146	6.509009	9.161452	10.15572	13.76236	200	0	0	0	0	0	0	0	0	NA	NA	NA	NA
SY150612crossori0001-sort_reduceddata_V4_cell28_spiketimes.csv	Contrast50_Orientation112.5	Contrast50_Orientation202.5	Contrast50_Orientation112.5+Contrast50_Orientation202.5	50	250	281.2261231	0.9029	0.9889	0.9029	1.754380797	1.575160229	1.245610631	4.92e-10	8.23e-06	0.998268753	0.001723019	outside	0.998268753	0.9672787	0.9950331	163	162	228	16.96933	7.746914	19.11842	29.77066	12.20263	23.81411	200	0	0	0	0	0	0	0	0	NA	NA	NA	NA
SY150612crossori0001-sort_reduceddata_V4_cell28_spiketimes.csv	Contrast50_Orientation135	Contrast50_Orientation225	Contrast50_Orientation135+Contrast50_Orientation225	50	250	12.85305778	0.9755	0.9999	0.9755	2.055084681	1.732781851	1.961747074	9.81e-76	1.43e-128	1	8.04e-62	outside	1	0.8337209	0.9953403	149	163	227	11.79195	9.668712	18.98238	24.23345	16.75377	37.23863	200	0	0	0	0	0	0	0	0	NA	NA	NA	NA
SY150612crossori0001-sort_reduceddata_V4_cell28_spiketimes.csv	Contrast50_Orientation157.5	Contrast50_Orientation247.5	Contrast50_Orientation157.5+Contrast50_Orientation247.5	50	250	31.45667451	0.9125	0.9998	0.9125	1.642800678	1.925674412	1.52139705	3.04e-43	6.33e-58	1	7.37e-34	outside	1	0.1065379	0.002661587	162	157	222	9.166667	12.2293	17.48649	15.05901	23.54965	26.60389	200	0	0	0	0	0	0	0	0	NA	NA	NA	NA
SY150612crossori0001-sort_reduceddata_V4_cell28_spiketimes.csv	Contrast50_Orientation90	Contrast50_Orientation180	Contrast50_Orientation90+Contrast50_Orientation180	50	250	207.498155	0.5598	0.9578	0.5598	2.596059113	2.19094999	1.221683522	1.13e-12	8.9e-08	0.99960389	0.000396021	outside	0.99960389	0.9356782	0.9977206	162	159	232	14.5	7.025157	16.67241	37.64286	15.39177	20.36841	200	0	0	0	0	0	0	0	0	NA	NA	NA	NA
SY150612crossori0001-sort_reduceddata_V4_cell3_spiketimes.csv	Contrast50_Orientation135	Contrast50_Orientation225	Contrast50_Orientation135+Contrast50_Orientation225	50	250	53.78211827	0.9313	0.9225	0.9225	1.230743243	1.395074724	1.546860889	3.15e-51	6.18e-91	1	1.12e-42	outside	1	0.9387037	0.9966979	149	163	227	9.127517	5.828221	14.37445	11.23363	8.130804	22.23527	200	0	0	0	0	0	0	0	0	NA	NA	NA	NA
SY150612crossori0001-sort_reduceddata_V4_cell3_spiketimes.csv	Contrast50_Orientation157.5	Contrast50_Orientation247.5	Contrast50_Orientation157.5+Contrast50_Orientation247.5	50	250	83.4657086	0.978	0.4553	0.4553	1.336777628	1.144651798	0.941710707	2.73e-48	2.35e-71	1	8.64e-43	outside	1	0.9926874	0.9995949	162	157	222	9.376543	5.382166	14.53604	12.53435	6.160706	13.68874	200	0	0	0	0	0	0	0	0	NA	NA	NA	NA
SY150612crossori0001-sort_reduceddata_V4_cell3_spiketimes.csv	Contrast50_Orientation90	Contrast50_Orientation180	Contrast50_Orientation90+Contrast50_Orientation180	50	250	19.17662109	0.6896	0.9304	0.6896	1.181726202	1.263059216	1.166752254	2.76e-98	8.08e-196	1	8.72e-88	outside	1	0.06347096	0.001457938	162	159	232	5.45679	7.345912	14.28017	6.448432	9.278322	16.66142	200	0	0	0	0	0	0	0	0	NA	NA	NA	NA
SY150612crossori0001-sort_reduceddata_V4_cell30_spiketimes.csv	Contrast50_Orientation112.5	Contrast50_Orientation202.5	Contrast50_Orientation112.5+Contrast50_Orientation202.5	50	250	11.42128732	0.9812	0.9962	0.9812	1.555543859	1.984812799	1.420873549	0.902741498	0.076054799	1.87e-06	0.021201836	mixture	0.902741498	0.527495	0.6423273	163	162	228	12.95092	10.85802	12.19737	20.14572	21.55115	17.33092	200	0	0	0	0	0	0	0	0	NA	NA	NA	NA
SY150612crossori0001-sort_reduceddata_V4_cell30_spiketimes.csv	Contrast50_Orientation135	Contrast50_Orientation225	Contrast50_Orientation135+Contrast50_Orientation225	50	250	13.95871572	0.5681	0.9819	0.5681	1.417828509	1.837828427	1.997475158	0.989404994	0.004456913	2.03e-08	0.006138073	mixture	0.989404994	0.5496585	0.7783193	149	163	227	14.38926	11.96319	13.91189	20.40151	21.98629	27.78866	200	0	0	0	0	0	0	0	0	NA	NA	NA	NA
SY150612crossori0001-sort_reduceddata_V4_cell30_spiketimes.csv	Contrast50_Orientation157.5	Contrast50_Orientation247.5	Contrast50_Orientation157.5+Contrast50_Orientation247.5	50	250	30.07268635	0.9997	0.965	0.965	1.631484112	1.511777252	1.144206177	6.67e-08	0.029546054	0.005576415	0.964877464	single	0.964877464	0.2789175	0.02596345	162	157	222	10.85185	14.08917	15.33333	17.70462	21.29969	17.54449	200	0	0	0	0	0	0	0	0	NA	NA	NA	NA
SY150612crossori0001-sort_reduceddata_V4_cell30_spiketimes.csv	Contrast50_Orientation90	Contrast50_Orientation180	Contrast50_Orientation90+Contrast50_Orientation180	50	250	8.640233045	0.6935	0.9998	0.6935	1.322921834	2.074381307	1.426580114	4.99e-10	9.17e-05	0.97238753	0.0275208	outside	0.97238753	0.7274203	0.9952032	162	159	232	11.59259	9.798742	13.52155	15.33609	20.32633	19.28958	200	0	0	0	0	0	0	0	0	NA	NA	NA	NA
SY150612crossori0001-sort_reduceddata_V4_cell32_spiketimes.csv	Contrast50_Orientation112.5	Contrast50_Orientation202.5	Contrast50_Orientation112.5+Contrast50_Orientation202.5	50	250	32.34439395	0.9401	0.9995	0.9401	1.301623156	1.714641592	1.134623497	0.51284166	0.486669768	3.55e-08	0.000488536	mixture	0.51284166	0.5193178	0.5422685	163	162	228	17.50307	13.79012	15.80263	22.7824	23.64512	17.93004	200	0	0	0	0	0	0	0	0	NA	NA	NA	NA
SY150612crossori0001-sort_reduceddata_V4_cell32_spiketimes.csv	Contrast50_Orientation135	Contrast50_Orientation225	Contrast50_Orientation135+Contrast50_Orientation225	50	250	24.7136001	0.93	0.9962	0.93	1.960871763	1.772881373	1.651378911	0.001538379	0.086506215	2.51e-05	0.911930315	single	0.911930315	0.6682369	0.9325733	149	163	227	18.30201	14.83436	18.62996	35.8879	26.29955	30.76512	200	0	0	0	0	0	0	0	0	NA	NA	NA	NA
SY150612crossori0001-sort_reduceddata_V4_cell32_spiketimes.csv	Contrast50_Orientation90	Contrast50_Orientation180	Contrast50_Orientation90+Contrast50_Orientation180	50	250	40.77237432	0.9933	0.485	0.485	1.581925528	2.31349396	1.232712657	0.003551924	0.167281262	1.02e-05	0.829156596	single	0.829156596	0.683286	0.9062365	162	159	232	18.59877	14.32704	18.38362	29.42186	33.14553	22.66172	200	0	0	0	0	0	0	0	0	NA	NA	NA	NA
SY150612crossori0001-sort_reduceddata_V4_cell33_spiketimes.csv	Contrast50_Orientation112.5	Contrast50_Orientation202.5	Contrast50_Orientation112.5+Contrast50_Orientation202.5	50	250	10.60903772	0.9782	0.7952	0.7952	1.189999297	1.151329536	1.484421435	1.66e-26	5.01e-21	1	1.36e-13	outside	1	0.2656868	0.01319045	163	162	228	6.466258	8.037037	10.86404	7.694842	9.253278	16.12681	200	0	0	0	0	0	0	0	0	NA	NA	NA	NA
SY150612crossori0001-sort_reduceddata_V4_cell34_spiketimes.csv	Contrast50_Orientation112.5	Contrast50_Orientation202.5	Contrast50_Orientation112.5+Contrast50_Orientation202.5	50	250	138.8707232	0.7253	0.5881	0.5881	1.368910852	2.093129661	1.521265299	0.854890094	0.124996355	2.48e-07	0.020113303	mixture	0.854890094	0.7361618	0.8405629	163	162	228	27.03681	18.14198	25.60088	37.01098	37.97351	38.94573	200	0	0	0	0	0	0	0	0	NA	NA	NA	NA
SY150612crossori0001-sort_reduceddata_V4_cell34_spiketimes.csv	Contrast50_Orientation157.5	Contrast50_Orientation247.5	Contrast50_Orientation157.5+Contrast50_Orientation247.5	50	250	69.99193655	0.965	0.9721	0.965	1.917929758	1.50983533	1.36157767	0.001325078	0.099602734	3.5e-05	0.899037201	single	0.899037201	0.2819644	0.06285069	162	157	222	20.31481	26.9172	26.92793	38.96239	40.64054	36.66447	200	0	0	0	0	0	0	0	0	NA	NA	NA	NA
SY150612crossori0001-sort_reduceddata_V4_cell34_spiketimes.csv	Contrast50_Orientation90	Contrast50_Orientation180	Contrast50_Orientation90+Contrast50_Orientation180	50	250	160.9058398	0.6335	0.9913	0.6335	1.865055916	1.90993485	1.461546073	0.98766308	0.01233692	9.29e-24	2.56e-13	mixture	0.98766308	0.5904934	0.6061623	162	159	232	25.52469	16.27673	21.875	47.60498	31.08749	31.97132	200	0	0	0	0	0	0	0	0	NA	NA	NA	NA
SY150612crossori0001-sort_reduceddata_V4_cell35_spiketimes.csv	Contrast50_Orientation90	Contrast50_Orientation180	Contrast50_Orientation90+Contrast50_Orientation180	50	250	4.296340745	0.7423	0.9916	0.7423	2.575598014	2.787318965	2.096277056	0.00243276	0.019599542	0.008181649	0.969786049	single	0.969786049	0.3574345	0.02447882	162	159	232	7.135802	8.377358	9.482759	18.37896	23.35037	19.87849	200	0	0	0	0	0	0	0	0	NA	NA	NA	NA
SY150612crossori0001-sort_reduceddata_V4_cell36_spiketimes.csv	Contrast50_Orientation90	Contrast50_Orientation180	Contrast50_Orientation90+Contrast50_Orientation180	50	250	5.078536455	0.5504	0.6325	0.5504	1.414147118	1.040520552	1.135016431	9.82e-06	0.037231115	0.007874499	0.95488457	single	0.95488457	0.6327899	0.9659867	162	159	232	6.722222	5.597484	7.693966	9.506211	5.824297	8.732777	200	0	0	0	0	0	0	0	0	NA	NA	NA	NA
SY150612crossori0001-sort_reduceddata_V4_cell37_spiketimes.csv	Contrast50_Orientation112.5	Contrast50_Orientation202.5	Contrast50_Orientation112.5+Contrast50_Orientation202.5	50	250	5.486291086	0.6338	0.9888	0.6338	1.361930669	1.538073505	1.405331847	3.44e-06	0.003879419	0.892202488	0.103914651	outside	0.892202488	0.6324498	0.9677354	163	162	228	7.601227	8.938272	6.79386	10.35234	13.74772	9.547627	200	0	0	0	0	0	0	0	0	NA	NA	NA	NA
SY150612crossori0001-sort_reduceddata_V4_cell37_spiketimes.csv	Contrast50_Orientation157.5	Contrast50_Orientation247.5	Contrast50_Orientation157.5+Contrast50_Orientation247.5	50	250	6.23360722	0.7488	0.9847	0.7488	1.116737757	1.425904136	1.712355455	0.000130006	0.022921337	0.682370197	0.29457846	outside	0.682370197	0.6422825	0.9553873	162	157	222	8.512346	9.993631	7.783784	9.506058	14.24996	13.3286	200	0	0	0	0	0	0	0	0	NA	NA	NA	NA
SY150612crossori0001-sort_reduceddata_V4_cell37_spiketimes.csv	Contrast50_Orientation90	Contrast50_Orientation180	Contrast50_Orientation90+Contrast50_Orientation180	50	250	5.972326355	0.7586	0.8952	0.7586	1.276495309	1.20158714	1.525418534	0.882069082	0.0903193	0.000835201	0.026776417	mixture	0.882069082	0.530169	0.5848647	162	159	232	7.253086	8.597484	7.793103	9.258531	10.33063	11.88774	200	0	0	0	0	0	0	0	0	NA	NA	NA	NA
SY150612crossori0001-sort_reduceddata_V4_cell39_spiketimes.csv	Contrast50_Orientation157.5	Contrast50_Orientation247.5	Contrast50_Orientation157.5+Contrast50_Orientation247.5	50	250	3.391063226	0.2553	0.8501	0.2553	0.94089774	1.12628795	0.712832796	4.45e-202	0	1	1.14e-159	outside	1	0.1258936	0.001404752	162	157	222	7.185185	8.305732	18.80631	6.760524	9.354646	13.40575	200	0	0	0	0	0	0	0	0	NA	NA	NA	NA
SY150612crossori0001-sort_reduceddata_V4_cell4_spiketimes.csv	Contrast50_Orientation157.5	Contrast50_Orientation247.5	Contrast50_Orientation157.5+Contrast50_Orientation247.5	50	250	20.02055443	0.4333	0.612	0.4333	1.024031621	1.032901682	1.131973174	5.07e-34	6.39e-38	1	2.33e-19	outside	1	0.1685639	0.002109907	162	157	222	5.092593	6.961783	10.09009	5.214976	7.190838	11.42171	200	0	0	0	0	0	0	0	0	NA	NA	NA	NA
SY150612crossori0001-sort_reduceddata_V4_cell40_spiketimes.csv	Contrast50_Orientation112.5	Contrast50_Orientation202.5	Contrast50_Orientation112.5+Contrast50_Orientation202.5	50	250	31.0873993	0.7919	0.9999	0.7919	1.227459224	1.684372338	1.293363223	8.63e-09	0.005480432	0.93537383	0.059145729	outside	0.93537383	0.2643437	0.01681429	163	162	228	8.214724	11.07407	12.85965	10.08324	18.65286	16.6322	200	0	0	0	0	0	0	0	0	NA	NA	NA	NA
SY150612crossori0001-sort_reduceddata_V4_cell40_spiketimes.csv	Contrast50_Orientation135	Contrast50_Orientation225	Contrast50_Orientation135+Contrast50_Orientation225	50	250	9.425760905	0.4375	0.9221	0.4375	0.896911786	1.430680051	1.858188031	4.4e-20	1.57e-18	0.999999998	1.85e-09	outside	0.999999998	0.2927259	0.001141436	149	163	227	8.798658	10.57055	13.34802	7.89162	15.12308	24.80313	200	0	0	0	0	0	0	0	0	NA	NA	NA	NA
[truncated: 613 more rows]
