# Supplementary material for: Coordinated multiplexing of information about separate objects in visual cortex
Source: eLife. 2022 Nov 29;11:e76452. doi: 10.7554/eLife.76452 (PMC9708082; doi:10.7554/eLife.76452)
Supplement: Source data 1. — The file and folder names are informative regarding which analyses they relate to. Some analyses are based on multiple runs of the modeling code, with slight variations due to the probabilistic nature of the analysis. [file elife-76452-data1.zip › SourceData2022/model_comparison_considering_latency/Cohen2_adjacent_V1_30_230_bw23_alpha_selected_origpoi.csv]

CellId	ACond	BCond	ABCond	SpikeWindowON	SpikeWindowOFF	SepBF	PoisPvalA	PoisPvalB	minPoisPval	FanoA	FanoB	FanoAB	PrMix	PrInt	PrOut	PrSing	WinModel	WinPr	mix_alpha	int_alpha	nA	nB	nAB	meanA	meanB	meanAB	varA	varB	varAB	BaseDuration	meanAbase	meanBbase	meanABbase	meanbase_all	varAbase	varBbase	varABbase	varbase_all	FanoAbase	FanoBbase	FanoABbase	Fanobase_all	X
BR130827task0002_V1_cell1_spiketimes.csv	Loc1Pref	Loc2Null	Loc1Pref+Loc2Null	0	230	76.9219640430374	0.5576	0.4172	0.4172	1.43667892800841	0.490780445969125	0.936928219563688	0.00628390860265355	0.321506069582055	0.000151661973909293	0.672058359841383	single	0.672058359841383	0.07893619	0.1236083	56	45	59	6.178571	14.13333	13.28814	8.876623	6.936364	12.45003	500	0	0	0	0	0	0	0	0	NA	NA	NA	NA	NA
BR130827task0002_V1_cell10_spiketimes.csv	Loc1Null	Loc2Pref	Loc1Null+Loc2Pref	0	230	21.116389872745	0.5889	0.5909	0.5889	0.673521850899743	0.632312764955252	0.975417439703154	0.027912232034959	0.337662667470432	1.34855848541127e-05	0.634411614909755	single	0.634411614909755	0.1950051	0.1932737	43	56	45	9.046512	13.78571	13.06667	6.093023	8.716883	12.74545	500	0	0	0	0	0	0	0	0	NA	NA	NA	NA	NA
BR130827task0002_V1_cell11_spiketimes.csv	Loc1Null	Loc2Pref	Loc1Null+Loc2Pref	0	230	17.6012491682401	0.5013	0.2593	0.2593	0.813762893881588	0.816001090363909	0.533255347593583	0.00630864724528996	0.161158561507892	5.7048479621845e-05	0.832475742767196	single	0.832475742767196	0.1819548	0.1082095	43	56	45	7.837209	11.91071	12.08889	6.37763	9.719156	6.446465	500	0	0	0	0	0	0	0	0	NA	NA	NA	NA	NA
BR130827task0002_V1_cell11_spiketimes.csv	Loc1Pref	Loc2Null	Loc1Pref+Loc2Null	0	230	16.8432502453187	0.789	0.2162	0.2162	1.08632268632269	0.610011939280232	0.947732437506175	0.00645619255114896	0.18718977901892	3.30934265540765e-05	0.806320935003378	single	0.806320935003378	0.1843294	0.1230855	56	45	59	7.928571	11.84444	11.83051	8.612987	7.225253	11.21216	500	0	0	0	0	0	0	0	0	NA	NA	NA	NA	NA
BR130827task0002_V1_cell12_spiketimes.csv	Loc1Pref	Loc2Null	Loc1Pref+Loc2Null	0	230	3.63995328365213	0.5576	0.3446	0.3446	0.801841196777906	1.17571234735414	0.86264367816092	0.0546452490449027	0.365031943505689	0.000240585859530924	0.580082221589878	single	0.580082221589878	0.4339015	0.2811433	56	45	59	5.642857	7.444444	7.118644	4.524675	8.752525	6.140853	500	0	0	0	0	0	0	0	0	NA	NA	NA	NA	NA
BR130827task0002_V1_cell14_spiketimes.csv	Loc1Null	Loc2Pref	Loc1Null+Loc2Pref	0	230	12.0519983738553	0.8014	0.9035	0.8014	1.03607503607504	0.91901147396293	1.15413442940039	0.239458769453169	0.405815386285714	1.52186493701589e-05	0.354710625611747	intermediate	0.405815386285714	0.3528835	0.2921201	43	56	45	6.139535	9.196429	8.355556	6.361019	8.451623	9.643434	500	0	0	0	0	0	0	0	0	NA	NA	NA	NA	NA
BR130827task0002_V1_cell14_spiketimes.csv	Loc1Pref	Loc2Null	Loc1Pref+Loc2Null	0	230	19.8560359443401	0.6184	0.46	0.46	0.802479338842975	0.841658341658342	0.884674329501916	0.0206379239217411	0.537018761509149	4.26412801585081e-06	0.442339050441094	intermediate	0.537018761509149	0.3229512	0.2549515	56	45	59	6.285714	10.11111	9.152542	5.044156	8.510101	8.097019	500	0	0	0	0	0	0	0	0	NA	NA	NA	NA	NA
BR130827task0002_V1_cell15_spiketimes.csv	Loc1Pref	Loc2Null	Loc1Pref+Loc2Null	0	230	15.1926727933449	0.8108	0.766	0.766	1.04705265915641	0.636999364272091	0.802460249950926	0.0124089137679941	0.376091137905922	7.21497401083647e-06	0.611492733352073	single	0.611492733352073	0.3036251	0.2181422	56	45	59	6.196429	9.533333	8.932203	6.487987	6.072727	7.167738	500	0	0	0	0	0	0	0	0	NA	NA	NA	NA	NA
BR130827task0002_V1_cell2_spiketimes.csv	Loc1Pref	Loc2Null	Loc1Pref+Loc2Null	0	230	537.27155278688	0.4432	0.3279	0.3279	1.46446280991736	0.546892474836236	0.673655423883318	0.0948426701982269	0.177747317441593	0.0804295071291511	0.646980505231029	single	0.646980505231029	0.008721791	0.04235048	56	45	59	7.857143	37.93333	37.18644	11.50649	20.74545	25.05085	500	0	0	0	0	0	0	0	0	NA	NA	NA	NA	NA
BR130827task0002_V1_cell3_spiketimes.csv	Loc1Null	Loc2Pref	Loc1Null+Loc2Pref	0	230	355.639854855916	0.7171	0.2718	0.2718	0.90709426627794	0.514432928634883	0.899525433783183	0.112570011721159	0.126455564535208	0.0907317381823029	0.67024268556133	single	0.67024268556133	0.01056725	0.03869181	43	56	45	5.697674	27.41071	27.24444	5.168328	14.10097	24.50707	500	0	0	0	0	0	0	0	0	NA	NA	NA	NA	NA
BR130827task0002_V1_cell3_spiketimes.csv	Loc1Pref	Loc2Null	Loc1Pref+Loc2Null	0	230	325.608723922323	0.4328	0.2095	0.2095	0.871910112359551	0.540425368550369	0.702563279530448	0.0951046815055385	0.211327897954957	0.0530239790387828	0.640543441500722	single	0.640543441500722	0.008189483	0.05812104	56	45	59	6.357143	26.31111	25.49153	5.542857	14.21919	17.90941	500	0	0	0	0	0	0	0	0	NA	NA	NA	NA	NA
BR130827task0002_V1_cell33_spiketimes.csv	Loc1Null	Loc2Pref	Loc1Null+Loc2Pref	0	230	397.715219894256	0.6173	0.7728	0.6173	0.8623973727422	0.848928723858301	0.687301025822427	0.0809703795726729	0.0419556385729274	0.394396934469593	0.482677047384806	single	0.482677047384806	0.01097809	0.01601817	43	56	45	10.11628	38.03571	39.97778	8.724252	32.28961	27.47677	500	0	0	0	0	0	0	0	0	NA	NA	NA	NA	NA
BR130827task0002_V1_cell33_spiketimes.csv	Loc1Pref	Loc2Null	Loc1Pref+Loc2Null	0	230	466.535058657451	0.4053	0.121	0.121	0.848264462809917	0.650868755817561	1.00338800840487	0.0221892005046934	0.83129967806105	0.00480826447453105	0.141702856959725	intermediate	0.83129967806105	0.009055266	0.106494	56	45	59	9.821429	39.06667	35.88136	8.331169	25.42727	36.00292	500	0	0	0	0	0	0	0	0	NA	NA	NA	NA	NA
BR130827task0002_V1_cell34_spiketimes.csv	Loc1Null	Loc2Pref	Loc1Null+Loc2Pref	0	230	674.898564958343	0.5841	0.2223	0.2223	0.82354363065023	0.546602234974328	0.685528756957328	0.0481584307068512	0.0223900908213031	0.642353672989295	0.287097805482551	outside	0.642353672989295	0.01142085	0.0114024	43	56	45	4.581395	37.625	40.28889	3.772979	20.56591	27.61919	500	0	0	0	0	0	0	0	0	NA	NA	NA	NA	NA
BR130827task0002_V1_cell34_spiketimes.csv	Loc1Pref	Loc2Null	Loc1Pref+Loc2Null	0	230	778.503794545178	0.5932	0.4593	0.4593	0.874317317663325	0.691761363636364	0.606478010994503	0.0774465626891483	0.345056458625065	0.0491816664530567	0.52831531223273	single	0.52831531223273	0.008681173	0.05403539	56	45	59	4.696429	39.11111	37.42373	4.106169	27.05556	22.69667	500	0	0	0	0	0	0	0	0	NA	NA	NA	NA	NA
BR130827task0002_V1_cell35_spiketimes.csv	Loc1Null	Loc2Pref	Loc1Null+Loc2Pref	0	230	569.911672720878	0.1634	0.2879	0.1634	1.01069703243616	1.52963311382879	1.02660817195369	0.106530362732588	0.068598618448662	0.189790093115073	0.635080925703677	single	0.635080925703677	0.01054618	0.02164977	43	56	45	6.418605	37.96429	38.91111	6.487265	58.07143	39.94646	500	0	0	0	0	0	0	0	0	NA	NA	NA	NA	NA
BR130827task0002_V1_cell35_spiketimes.csv	Loc1Pref	Loc2Null	Loc1Pref+Loc2Null	0	230	657.08664019096	0.5634	0.6981	0.5634	1.30428211586902	1.07443646271984	1.45168508951099	0.0825365498534466	0.322766077687728	0.0353845015392978	0.559312870919527	single	0.559312870919527	0.008166131	0.05920159	56	45	59	7.089286	40.77778	38.91525	9.246429	43.81313	56.49269	500	0	0	0	0	0	0	0	0	NA	NA	NA	NA	NA
BR130827task0002_V1_cell36_spiketimes.csv	Loc1Null	Loc2Pref	Loc1Null+Loc2Pref	0	230	619.905407554138	0.6746	0.8152	0.6746	1.56431308155446	1.07304218115522	0.994429590017825	0.0938223287403396	0.0506727742481485	0.296180512301821	0.559324384709691	single	0.559324384709691	0.01086263	0.01832038	43	56	45	6.069767	39.17857	40.8	9.495017	42.04026	40.57273	500	0	0	0	0	0	0	0	0	NA	NA	NA	NA	NA
BR130827task0002_V1_cell36_spiketimes.csv	Loc1Pref	Loc2Null	Loc1Pref+Loc2Null	0	230	746.64651288589	0.517	0.5145	0.5145	1.6344753169679	0.784791615890812	0.611633731407104	0.0218687559305649	0.818394635934578	0.0105550582226077	0.149181549912249	intermediate	0.818394635934578	0.008040252	0.0900998	56	45	59	6.017857	41.44444	38.27119	9.836039	32.52525	23.40795	500	0	0	0	0	0	0	0	0	NA	NA	NA	NA	NA
BR130827task0002_V1_cell37_spiketimes.csv	Loc1Null	Loc2Pref	Loc1Null+Loc2Pref	0	230	104.71126865397	0.2564	0.1421	0.1421	1.0377358490566	1.85788830004077	1.10463385130734	0.118884091019598	0.0537427369382876	0.0787535075187088	0.748619664523405	single	0.748619664523405	0.01178579	0.02572213	43	56	45	8.627907	19.91071	21.71111	8.953488	36.99188	23.98283	500	0	0	0	0	0	0	0	0	NA	NA	NA	NA	NA
BR130827task0002_V1_cell37_spiketimes.csv	Loc1Pref	Loc2Null	Loc1Pref+Loc2Null	0	230	118.797406260318	0.662	0.209	0.209	1.11588482691686	1.82842256557672	0.997564935064935	0.0126155544277597	0.50679162490967	0.000311175962134507	0.480281644700436	intermediate	0.50679162490967	0.08625452	0.1281856	56	45	59	10.03571	22.48889	20.88136	11.1987	41.11919	20.83051	500	0	0	0	0	0	0	0	0	NA	NA	NA	NA	NA
BR130827task0002_V1_cell38_spiketimes.csv	Loc1Pref	Loc2Null	Loc1Pref+Loc2Null	0	230	250.745433358751	0.5044	0.2726	0.2726	0.92601640202408	1.47210178406425	1.63084477178886	0.0834733593379579	0.59358032781181	0.00124974167073235	0.3216965711795	intermediate	0.59358032781181	0.04350089	0.1169514	56	45	59	9.303571	28.42222	26.18644	8.61526	41.8404	42.70602	500	0	0	0	0	0	0	0	0	NA	NA	NA	NA	NA
BR130827task0002_V1_cell4_spiketimes.csv	Loc1Pref	Loc2Null	Loc1Pref+Loc2Null	0	230	490.497474292053	0.3521	0.1546	0.1546	0.895563636363636	0.403679653679654	0.706164774755479	0.093476917736661	0.19755252650915	0.071464549329644	0.637506006424545	single	0.637506006424545	0.008423756	0.04726997	56	45	59	6.696429	33.6	32.74576	5.997078	13.56364	23.1239	500	0	0	0	0	0	0	0	0	NA	NA	NA	NA	NA
BR130827task0002_V1_cell41_spiketimes.csv	Loc1Pref	Loc2Null	Loc1Pref+Loc2Null	0	230	167.60586315498	0.766	0.2062	0.2062	1.4197628458498	1.79612081729346	1.08226870171472	0.0811063430268615	0.134348700986463	0.00939747011390266	0.775147485872773	single	0.775147485872773	0.9898727	0.9498888	56	45	59	31.21429	13.64444	31.01695	44.31688	24.50707	33.56867	500	0	0	0	0	0	0	0	0	NA	NA	NA	NA	NA
BR130827task0002_V1_cell42_spiketimes.csv	Loc1Null	Loc2Pref	Loc1Null+Loc2Pref	0	230	32.2489074687928	0.225	0.5288	0.225	1.74862848365153	1.15608919382504	1.46403501169945	0.00772046744846074	0.0438653286110132	0.0931700709176263	0.8552441330229	single	0.8552441330229	0.9969959	0.9716127	43	56	45	20.18605	13.25	23.31111	35.2979	15.31818	34.12828	500	0	0	0	0	0	0	0	0	NA	NA	NA	NA	NA
BR130827task0002_V1_cell42_spiketimes.csv	Loc1Pref	Loc2Null	Loc1Pref+Loc2Null	0	230	122.648211194472	0.2467	0.8822	0.2467	1.63437861535651	0.888978278358809	1.27449903366901	0.152541707232997	0.0489876505667935	0.104084843929318	0.694385798270892	single	0.694385798270892	0.966813	0.9807667	56	45	59	26.66071	12.55556	28.72881	43.5737	11.16162	36.61485	500	0	0	0	0	0	0	0	0	NA	NA	NA	NA	NA
BR130827task0002_V1_cell43_spiketimes.csv	Loc1Null	Loc2Pref	Loc1Null+Loc2Pref	0	230	288.717165170236	0.3618	0.9699	0.3618	0.769574700109051	1.25356454720617	0.683216783216783	0.0905450145926022	0.349718046444119	0.023036721813907	0.536700217149371	single	0.536700217149371	0.9884269	0.917134	43	56	45	30.46512	9.267857	28.88889	23.44518	11.61786	19.73737	500	0	0	0	0	0	0	0	0	NA	NA	NA	NA	NA
BR130827task0002_V1_cell43_spiketimes.csv	Loc1Pref	Loc2Null	Loc1Pref+Loc2Null	0	230	362.930257479901	0.8215	0.2742	0.2742	0.775228935386504	1.01642475171887	0.802549417332856	0.0384824701598107	0.698061436262117	0.0102627409106409	0.253193352667431	intermediate	0.698061436262117	0.9920676	0.9004679	56	45	59	31.73214	7.933333	29.38983	24.59968	8.063636	23.58679	500	0	0	0	0	0	0	0	0	NA	NA	NA	NA	NA
BR130827task0002_V1_cell44_spiketimes.csv	Loc1Null	Loc2Pref	Loc1Null+Loc2Pref	0	230	116.973318477462	0.5098	0.9706	0.5098	0.730028756640835	1.00485700591149	0.446177062374245	0.125012619608239	0.206230937469802	0.00277153720578551	0.665984905716173	single	0.665984905716173	0.9803453	0.9208267	43	56	45	22.72093	10.16071	22.08889	16.58693	10.21006	9.855556	500	0	0	0	0	0	0	0	0	NA	NA	NA	NA	NA
BR130827task0002_V1_cell44_spiketimes.csv	Loc1Pref	Loc2Null	Loc1Pref+Loc2Null	0	230	139.14442407086	0.4611	0.2396	0.2396	0.656319290465632	0.777939949958299	0.597746189601124	0.0632306724068849	0.606605136647215	0.000514913522796595	0.329649277423103	intermediate	0.606605136647215	0.9799902	0.8685605	56	45	59	23.42857	9.688889	21.62712	15.37662	7.537374	12.92753	500	0	0	0	0	0	0	0	0	NA	NA	NA	NA	NA
BR130827task0002_V1_cell45_spiketimes.csv	Loc1Null	Loc2Pref	Loc1Null+Loc2Pref	0	230	27.0569197300975	0.248	0.2208	0.2208	0.703504043126685	0.621617448369041	1.0230631437528	0.420698027077441	0.101757261519386	3.80620079813835e-05	0.477506649395192	single	0.477506649395192	0.8154984	0.891773	43	56	45	13.55814	8.410714	13.53333	9.538206	5.228247	13.84545	500	0	0	0	0	0	0	0	0	NA	NA	NA	NA	NA
BR130827task0002_V1_cell46_spiketimes.csv	Loc1Null	Loc2Pref	Loc1Null+Loc2Pref	0	230	152.361217567528	0.3137	0.5606	0.3137	0.849303135888502	1.12764078027236	0.887451809476433	0.116222235519472	0.0778396167797668	0.054427245769119	0.751510901931642	single	0.751510901931642	0.9875016	0.9661704	43	56	45	15.25581	4.410714	16.24444	12.95681	4.973701	14.41616	500	0	0	0	0	0	0	0	0	NA	NA	NA	NA	NA
BR130827task0002_V1_cell46_spiketimes.csv	Loc1Pref	Loc2Null	Loc1Pref+Loc2Null	0	230	206.540897165882	0.4286	0.1621	0.1621	0.954747474747475	1.14805194805195	0.769019117384313	0.11392689047046	0.18116475247967	0.0177647501413458	0.687143606908525	single	0.687143606908525	0.9892877	0.9388259	56	45	59	16.875	3.888889	16.35593	16.11136	4.464646	12.57802	500	0	0	0	0	0	0	0	0	NA	NA	NA	NA	NA
BR130827task0002_V1_cell47_spiketimes.csv	Loc1Pref	Loc2Null	Loc1Pref+Loc2Null	0	230	757.395986397826	0.316	0.8291	0.316	0.59882244386836	0.895368782161235	0.742982398743702	0.0880862139164961	0.24983401904295	0.0611842075777711	0.600895559462783	single	0.600895559462783	0.991553	0.9551234	56	45	59	36.94643	3.533333	35.72881	22.12435	3.163636	26.54588	500	0	0	0	0	0	0	0	0	NA	NA	NA	NA	NA
BR130827task0002_V1_cell48_spiketimes.csv	Loc1Null	Loc2Pref	Loc1Null+Loc2Pref	0	230	426.172402305754	0.4908	0.3599	0.3599	0.494051929243819	1.25648854961832	0.612996158770807	0.10656093350711	0.17002086722745	0.0881619390245098	0.635256260240931	single	0.635256260240931	0.9890572	0.9542624	43	56	45	32.11628	7.017857	31.55556	15.86711	8.817857	19.34343	500	0	0	0	0	0	0	0	0	NA	NA	NA	NA	NA
BR130827task0002_V1_cell48_spiketimes.csv	Loc1Pref	Loc2Null	Loc1Pref+Loc2Null	0	230	438.014045799429	0.1089	0.52	0.1089	0.674592074592075	0.817102778527111	0.62875203452061	0.00703173897262753	0.94307142010516	0.0020525241999927	0.0478443167222198	intermediate	0.94307142010516	0.9920824	0.8775393	56	45	59	34.125	7.488889	30.88136	23.02045	6.119192	19.41672	500	0	0	0	0	0	0	0	0	NA	NA	NA	NA	NA
BR130827task0002_V1_cell49_spiketimes.csv	Loc1Null	Loc2Pref	Loc1Null+Loc2Pref	0	230	903.835740488775	0.8318	0.5744	0.5744	0.626020408163265	1.65185185185185	0.723177723177723	0.102263467521814	0.213410586164628	0.0746794799400633	0.609646466373495	single	0.609646466373495	0.9891916	0.9564458	43	56	45	45.5814	5.303571	44.4	28.53488	8.760714	32.10909	500	0	0	0	0	0	0	0	0	NA	NA	NA	NA	NA
BR130827task0002_V1_cell49_spiketimes.csv	Loc1Pref	Loc2Null	Loc1Pref+Loc2Null	0	230	830.810015426853	0.1454	0.29	0.1454	0.597149398124215	0.580873671782763	0.568595110632766	0.0623663565122817	0.478382873785174	0.0338077290498243	0.42544304065272	intermediate	0.478382873785174	0.9921928	0.9418544	56	45	59	43.96429	5.133333	41.81356	26.25325	2.981818	23.77499	500	0	0	0	0	0	0	0	0	NA	NA	NA	NA	NA
BR130827task0002_V1_cell5_spiketimes.csv	Loc1Null	Loc2Pref	Loc1Null+Loc2Pref	0	230	7.02965628385572	0.1132	0.5747	0.1132	1.12113312478276	0.953498622589532	0.722159090909091	0.0285773386111841	0.213109869404604	2.31723158712851e-05	0.758289619668341	single	0.758289619668341	0.2829388	0.1618221	43	56	45	6.372093	8.839286	8.888889	7.143965	8.428247	6.419192	500	0	0	0	0	0	0	0	0	NA	NA	NA	NA	NA
BR130827task0002_V1_cell50_spiketimes.csv	Loc1Null	Loc2Pref	Loc1Null+Loc2Pref	0	230	27.1552212266925	0.8159	0.2177	0.2177	0.899088541666667	0.816994061215167	0.879980484631647	0.0162447988465556	0.118750540489569	0.000199980847923247	0.864804679815952	single	0.864804679815952	0.9011483	0.9212572	43	56	45	11.90698	7.107143	12.42222	10.70543	5.806494	10.93131	500	0	0	0	0	0	0	0	0	NA	NA	NA	NA	NA
BR130827task0002_V1_cell50_spiketimes.csv	Loc1Pref	Loc2Null	Loc1Pref+Loc2Null	0	230	35.2160251966363	0.175	0.3203	0.175	0.928769173213618	0.756260206859009	0.802420643982644	0.0203844071473094	0.181908356138007	6.5627989777261e-05	0.797641608724906	single	0.797641608724906	0.8902551	0.8961763	56	45	59	13.01786	7.422222	12.79661	12.09058	5.613131	10.26826	500	0	0	0	0	0	0	0	0	NA	NA	NA	NA	NA
BR130827task0002_V1_cell51_spiketimes.csv	Loc1Null	Loc2Pref	Loc1Null+Loc2Pref	0	230	149.734842082419	0.6228	0.6495	0.6228	0.6508466491772	0.752692804825506	0.797613001523616	0.106587900845534	0.772241523628379	0.000101480170248472	0.121069095355838	intermediate	0.772241523628379	0.9712823	0.8054931	43	56	45	13.93023	3.767857	11.93333	9.066445	2.836039	9.518182	500	0	0	0	0	0	0	0	0	NA	NA	NA	NA	NA
BR130827task0002_V1_cell52_spiketimes.csv	Loc1Null	Loc2Pref	Loc1Null+Loc2Pref	0	230	100.461907124563	0.7305	0.4801	0.4801	0.870451573197938	1.06708670867087	1.0417513796108	0.0683593889370551	0.196380632208462	0.000896116250639366	0.734363862603844	single	0.734363862603844	0.9004064	0.9089573	43	56	45	14.39535	5.410714	13.91111	12.53045	5.773701	14.49192	500	0	0	0	0	0	0	0	0	NA	NA	NA	NA	NA
BR130827task0002_V1_cell52_spiketimes.csv	Loc1Pref	Loc2Null	Loc1Pref+Loc2Null	0	230	107.979923835489	0.119	0.2726	0.119	0.99672514619883	1.38636363636364	0.930130440397779	0.00952389066537833	0.773822335572006	6.3149644477466e-05	0.216590624118138	intermediate	0.773822335572006	0.9325802	0.8251558	56	45	59	15.26786	5.644444	13.57627	15.21786	7.825253	12.6277	500	0	0	0	0	0	0	0	0	NA	NA	NA	NA	NA
BR130827task0002_V1_cell53_spiketimes.csv	Loc1Pref	Loc2Null	Loc1Pref+Loc2Null	0	230	50.2638828639702	0.3637	0.6052	0.3637	0.898438934802571	0.977341389728097	0.657335864718089	0.000880240056498824	0.386027058823032	3.87210602203843e-05	0.613053980060249	single	0.613053980060249	0.8637577	0.8516965	56	45	59	14.14286	7.355556	13.23729	12.70649	7.188889	8.701344	500	0	0	0	0	0	0	0	0	NA	NA	NA	NA	NA
BR130827task0002_V1_cell54_spiketimes.csv	Loc1Null	Loc2Pref	Loc1Null+Loc2Pref	0	230	410.364416997702	0.1888	0.4135	0.1888	0.65501694803699	1.02616897451335	0.651568389446113	0.0734475531636299	0.454162073749376	0.0339922337373622	0.438398139349632	intermediate	0.454162073749376	0.9892865	0.918095	43	56	45	33.65116	8.089286	31.62222	22.04208	8.300974	20.60404	500	0	0	0	0	0	0	0	0	NA	NA	NA	NA	NA
BR130827task0002_V1_cell54_spiketimes.csv	Loc1Pref	Loc2Null	Loc1Pref+Loc2Null	0	230	386.865889069831	0.8994	0.5718	0.5718	0.9526061867373	1.69909554730983	0.570895660888608	0.0182134930944593	0.850853105839784	0.00668479620649867	0.124248604859258	intermediate	0.850853105839784	0.9916802	0.8925398	56	45	59	34.32143	8.711111	31.49153	32.69481	14.80101	17.97838	500	0	0	0	0	0	0	0	0	NA	NA	NA	NA	NA
BR130827task0002_V1_cell55_spiketimes.csv	Loc1Null	Loc2Pref	Loc1Null+Loc2Pref	0	230	68.3167329334016	0.2245	0.9901	0.2245	0.816552451238798	1.10110283159463	0.534430685593476	0.110388895961307	0.0938999951937084	0.00337487448459906	0.792336234360385	single	0.792336234360385	0.9776111	0.9450966	43	56	45	12.60465	5.446429	13.37778	10.29236	5.997078	7.149495	500	0	0	0	0	0	0	0	0	NA	NA	NA	NA	NA
BR130827task0002_V1_cell55_spiketimes.csv	Loc1Pref	Loc2Null	Loc1Pref+Loc2Null	0	230	84.710346447881	0.2285	0.5609	0.2285	1.08766320927395	0.87673343605547	0.839080459770115	0.00445059011252448	0.322225121681882	0.000221344742565891	0.673102943463028	single	0.673102943463028	0.9481261	0.8865771	56	45	59	13.30357	5.244444	12.50847	14.46981	4.59798	10.49562	500	0	0	0	0	0	0	0	0	NA	NA	NA	NA	NA
BR130827task0002_V1_cell56_spiketimes.csv	Loc1Pref	Loc2Null	Loc1Pref+Loc2Null	0	230	5.18089558717557	0.3714	0.2531	0.2531	1.00805523590334	1.26472107438017	1.04632183908046	0.132036471965607	0.480567883805408	0.00116384229462354	0.386231801934361	intermediate	0.480567883805408	0.4055284	0.6406529	56	45	59	5.642857	3.911111	5.084746	5.688312	4.946465	5.320281	500	0	0	0	0	0	0	0	0	NA	NA	NA	NA	NA
BR130827task0002_V1_cell6_spiketimes.csv	Loc1Null	Loc2Pref	Loc1Null+Loc2Pref	0	230	167.509606060258	0.6587	0.6195	0.6195	0.748403575989783	0.902515934250252	1.04032688815298	0.116570295997666	0.16611740522801	0.00863615072659661	0.708676148047727	single	0.708676148047727	0.01095791	0.06535575	43	56	45	6.069767	19.35714	18.91111	4.542636	17.47013	19.67374	500	0	0	0	0	0	0	0	0	NA	NA	NA	NA	NA
BR130827task0002_V1_cell6_spiketimes.csv	Loc1Pref	Loc2Null	Loc1Pref+Loc2Null	0	230	168.563322644914	0.4479	0.3873	0.3873	0.966233766233766	0.731130675635572	0.777499005599241	0.0862840393595403	0.394327099495768	0.00212976289315957	0.517259098251532	single	0.517259098251532	0.007909563	0.1090435	56	45	59	7	20.42222	19.10169	6.763636	14.93131	14.85155	500	0	0	0	0	0	0	0	0	NA	NA	NA	NA	NA
BR130827task0002_V1_cell65_spiketimes.csv	Loc1Pref	Loc2Null	Loc1Pref+Loc2Null	0	230	4.26878709497194	0.4324	0.707	0.4324	0.736715218483174	0.942734430923407	0.678553047570032	0.096135295490346	0.417708749785408	0.000737478942675981	0.48541847578157	single	0.48541847578157	0.1996123	0.3242608	56	45	59	6.464286	8.466667	7.949153	4.762338	7.981818	5.393922	500	0	0	0	0	0	0	0	0	NA	NA	NA	NA	NA
BR130827task0002_V1_cell66_spiketimes.csv	Loc1Pref	Loc2Null	Loc1Pref+Loc2Null	0	230	189.532727982633	0.1379	0.4458	0.1379	1.11881074899943	0.725439029550744	0.459910631481325	0.0971292760151383	0.238326264899249	0.0144371469345472	0.650107312151066	single	0.650107312151066	0.008472166	0.06919231	56	45	59	11.35714	28.64444	27.72881	12.70649	20.7798	12.75278	500	0	0	0	0	0	0	0	0	NA	NA	NA	NA	NA
BR130827task0002_V1_cell68_spiketimes.csv	Loc1Null	Loc2Pref	Loc1Null+Loc2Pref	0	230	3.40856114703069	0.4334	0.793	0.4334	0.946583850931677	0.732884399551066	0.949260042283298	0.320948897554709	0.322189752540259	0.00210812978467859	0.354753220120354	single	0.354753220120354	0.4102545	0.3580292	43	56	45	8.023256	10.125	9.555556	7.594684	7.420455	9.070707	500	0	0	0	0	0	0	0	0	NA	NA	NA	NA	NA
BR130827task0002_V1_cell7_spiketimes.csv	Loc1Null	Loc2Pref	Loc1Null+Loc2Pref	0	230	28.3867783978878	0.3378	0.8754	0.3378	0.746031746031746	1.04415584415584	1.21177685950413	0.200232350677606	0.12209010502733	5.27306097016288e-05	0.677624813685362	single	0.677624813685362	0.2007726	0.09988313	43	56	45	4.604651	8.75	8.8	3.435216	9.136364	10.66364	500	0	0	0	0	0	0	0	0	NA	NA	NA	NA	NA
BR130827task0002_V1_cell7_spiketimes.csv	Loc1Pref	Loc2Null	Loc1Pref+Loc2Null	0	230	14.9788542874041	0.8547	0.4164	0.4164	1.10254545454545	0.58840372226199	0.775862068965517	0.00297522814491404	0.244611883631988	1.63036374291399e-05	0.752396584585669	single	0.752396584585669	0.1785121	0.1557008	56	45	59	5.357143	8.466667	8.237288	5.906494	4.981818	6.390999	500	0	0	0	0	0	0	0	0	NA	NA	NA	NA	NA
BR130827task0002_V1_cell77_spiketimes.csv	Loc1Pref	Loc2Null	Loc1Pref+Loc2Null	0	230	4.98660548495215	0.8198	0.1927	0.1927	1.01192371783003	1.0564738292011	0.779606802933375	0.158806529837572	0.588536423238585	0.0200127569528896	0.232644289970954	intermediate	0.588536423238585	0.4740043	0.4144826	56	45	59	8.767857	6.6	7.491525	8.872403	6.972727	5.840444	500	0	0	0	0	0	0	0	0	NA	NA	NA	NA	NA
BR130827task0002_V1_cell8_spiketimes.csv	Loc1Null	Loc2Pref	Loc1Null+Loc2Pref	0	230	114.432131659859	0.8548	0.2704	0.2704	0.980978260869565	0.616034359341446	0.572314049586777	0.111881655940892	0.0616658681575276	0.0992798052798743	0.727172670621706	single	0.727172670621706	0.01170819	0.02773435	43	56	45	8.55814	20.41071	22	8.395349	12.5737	12.59091	500	0	0	0	0	0	0	0	0	NA	NA	NA	NA	NA
BR130827task0002_V1_cell8_spiketimes.csv	Loc1Pref	Loc2Null	Loc1Pref+Loc2Null	0	230	123.82658875882	0.8432	0.3526	0.3526	0.935750569276581	0.526160889470242	0.775393712311926	0.00565815958721537	0.559242658016272	0.000365435276415071	0.434733747120098	intermediate	0.559242658016272	0.04102335	0.1355951	56	45	59	9.267857	21.62222	19.9661	8.672403	11.37677	15.48159	500	0	0	0	0	0	0	0	0	NA	NA	NA	NA	NA
BR130827task0002_V1_cell80_spiketimes.csv	Loc1Null	Loc2Pref	Loc1Null+Loc2Pref	0	230	43.2832025155582	0.8603	0.5265	0.5265	0.743846976993044	1.03988269794721	0.782225237449118	0.0229530182254121	0.161987476515036	0.000165553113695868	0.814893952145856	single	0.814893952145856	0.07542605	0.09235898	43	56	45	8.27907	14.94643	14.88889	6.158361	15.54253	11.64646	500	0	0	0	0	0	0	0	0	NA	NA	NA	NA	NA
BR130827task0002_V1_cell80_spiketimes.csv	Loc1Pref	Loc2Null	Loc1Pref+Loc2Null	0	230	61.3015559028747	0.7364	0.8897	0.7364	0.832871763997592	0.872612681436211	0.855497139322715	0.0012071299301469	0.285143948246922	0.000110265292189404	0.713538656530742	single	0.713538656530742	0.07190551	0.1193241	56	45	59	8.089286	15.86667	15.11864	6.737338	13.84545	12.93396	500	0	0	0	0	0	0	0	0	NA	NA	NA	NA	NA
BR130827task0002_V1_cell81_spiketimes.csv	Loc1Null	Loc2Pref	Loc1Null+Loc2Pref	0	230	79.2321206383859	0.5212	0.4996	0.4996	0.861228515074669	0.914600550964187	0.87409369771333	0.0159137523274007	0.433789129983665	0.000112085343294677	0.55018503234564	single	0.55018503234564	0.8992237	0.8511281	43	56	45	15.72093	7.071429	14.48889	13.53931	6.467532	12.66465	500	0	0	0	0	0	0	0	0	NA	NA	NA	NA	NA
BR130827task0002_V1_cell81_spiketimes.csv	Loc1Pref	Loc2Null	Loc1Pref+Loc2Null	0	230	74.5843948545408	0.6837	0.6649	0.6649	0.944270883865334	0.828212290502793	0.84167434999078	0.00255375318490782	0.320626108805615	0.000167422362608425	0.676652715646869	single	0.676652715646869	0.9176308	0.8810765	56	45	59	16.73214	7.955556	15.84746	15.79968	6.588889	13.3384	500	0	0	0	0	0	0	0	0	NA	NA	NA	NA	NA
BR130827task0002_V1_cell85_spiketimes.csv	Loc1Pref	Loc2Null	Loc1Pref+Loc2Null	0	230	4.71328652007233	0.2225	0.7894	0.2225	0.63239289446186	1.02973661852167	0.810181247137342	0.04357184718818	0.360627031494613	0.000301611962983865	0.595499509354223	single	0.595499509354223	0.5947626	0.7313731	56	45	59	9.321429	7.133333	8.932203	5.894805	7.345455	7.236704	500	0	0	0	0	0	0	0	0	NA	NA	NA	NA	NA
BR130902task0001_V1_cell1_spiketimes.csv	Loc1Null	Loc2Pref	Loc1Null+Loc2Pref	0	230	17.749863882604	0.8706	0.225	0.225	0.826747720364742	0.678410041841004	0.992352320675106	0.0110030415605964	0.137568850178976	6.57905051714641e-05	0.851362317755256	single	0.851362317755256	0.1907982	0.09663555	48	51	49	5.833333	9.372549	9.673469	4.822695	6.358431	9.59949	500	0	0	0	0	0	0	0	0	NA	NA	NA	NA	NA
BR130902task0001_V1_cell1_spiketimes.csv	Loc1Pref	Loc2Null	Loc1Pref+Loc2Null	0	230	17.0148147284856	0.1491	0.8058	0.1491	1.05812333797645	0.746435676392573	0.870209339774557	0.0343982751538027	0.12240864787955	0.00011006307303004	0.843083013893617	single	0.843083013893617	0.1734765	0.09444315	54	53	37	5.518519	8.754717	9.324324	5.839273	6.534833	8.114114	500	0	0	0	0	0	0	0	0	NA	NA	NA	NA	NA
BR130902task0001_V1_cell10_spiketimes.csv	Loc1Null	Loc2Pref	Loc1Null+Loc2Pref	0	230	21.8267666187209	0.2095	0.5371	0.2095	0.785982478097622	0.918469387755102	0.711029411764706	0.0151562744416665	0.46724893049332	6.68213388331403e-06	0.51758811293113	single	0.51758811293113	0.2196424	0.2327855	48	51	49	4.25	7.686275	6.938776	3.340426	7.059608	4.933673	500	0	0	0	0	0	0	0	0	NA	NA	NA	NA	NA
BR130902task0001_V1_cell10_spiketimes.csv	Loc1Pref	Loc2Null	Loc1Pref+Loc2Null	0	230	19.6477348642367	0.3287	0.8784	0.3287	0.991423670668954	1.03400909435392	0.952564102564103	0.313653240107524	0.278717107990803	5.54255244895909e-06	0.407624109349224	single	0.407624109349224	0.03608142	0.2316546	54	53	37	4.481481	7.660377	7.027027	4.443047	7.9209	6.693694	500	0	0	0	0	0	0	0	0	NA	NA	NA	NA	NA
BR130902task0001_V1_cell11_spiketimes.csv	Loc1Pref	Loc2Null	Loc1Pref+Loc2Null	0	230	14.7947713658002	0.896	0.3378	0.3378	1.2310595065312	1.01058401058401	0.865393061045235	0.265642930091846	0.409568880793574	3.9017710684063e-05	0.324749171403897	intermediate	0.409568880793574	0.3777458	0.309118	54	53	37	4.814815	7.679245	6.837838	5.927324	7.760522	5.917417	500	0	0	0	0	0	0	0	0	NA	NA	NA	NA	NA
BR130902task0001_V1_cell14_spiketimes.csv	Loc1Null	Loc2Pref	Loc1Null+Loc2Pref	0	230	6.84651140537372	0.1931	0.1317	0.1317	1.11253524737247	0.821	0.845870206489675	0.0468373250490621	0.267980481220952	2.40483251467465e-05	0.685158145404839	single	0.685158145404839	0.3305574	0.2040945	48	51	49	6.916667	9.411765	9.22449	7.695035	7.727059	7.802721	500	0	0	0	0	0	0	0	0	NA	NA	NA	NA	NA
BR130902task0001_V1_cell2_spiketimes.csv	Loc1Pref	Loc2Null	Loc1Pref+Loc2Null	0	230	473.636150119527	0.6816	0.3088	0.3088	1.13173854447439	0.561208791208791	0.631318487097914	0.109755975734955	0.224482109945165	0.0715249402058645	0.594236974114016	single	0.594236974114016	0.01367173	0.05736142	54	53	37	4.148148	26.41509	25.48649	4.694619	14.82438	16.09009	500	0	0	0	0	0	0	0	0	NA	NA	NA	NA	NA
BR130902task0001_V1_cell3_spiketimes.csv	Loc1Null	Loc2Pref	Loc1Null+Loc2Pref	0	230	193.665115636888	0.4401	0.6407	0.4401	1.08167792679238	0.80901023890785	0.557035519125683	0.115421909024376	0.113937242401041	0.0519710901047443	0.718669758469838	single	0.718669758469838	0.01034018	0.04468299	48	51	49	4.395833	17.23529	17.42857	4.754876	13.94353	9.708333	500	0	0	0	0	0	0	0	0	NA	NA	NA	NA	NA
BR130902task0001_V1_cell3_spiketimes.csv	Loc1Pref	Loc2Null	Loc1Pref+Loc2Null	0	230	210.600393777591	0.4447	0.6571	0.4447	0.775413515086028	0.922127255460589	0.69408945686901	0.13276495303703	0.122557222405262	0.040458292079595	0.704219532478113	single	0.704219532478113	0.01392454	0.05044121	54	53	37	4.203704	16.81132	16.91892	3.259609	15.50218	11.74324	500	0	0	0	0	0	0	0	0	NA	NA	NA	NA	NA
BR130902task0001_V1_cell33_spiketimes.csv	Loc1Null	Loc2Pref	Loc1Null+Loc2Pref	0	230	483.793817457693	0.5284	0.3717	0.3717	1.86322188449848	0.828377823408624	0.83337852494577	0.105970728833555	0.15624769692649	0.0790736893725074	0.658707884867448	single	0.658707884867448	0.01020771	0.04183975	48	51	49	8.604167	38.19608	37.63265	16.03147	31.64078	31.36224	500	0	0	0	0	0	0	0	0	NA	NA	NA	NA	NA
BR130902task0001_V1_cell33_spiketimes.csv	Loc1Pref	Loc2Null	Loc1Pref+Loc2Null	0	230	559.46942676282	0.9362	0.8878	0.8878	1.18621821164889	1.05763409143833	1.08048177394911	0.120614328986568	0.0990563681504379	0.127988631841417	0.652340671021578	single	0.652340671021578	0.01281394	0.0306397	54	53	37	7.666667	37.39623	37.64865	9.09434	39.55152	40.67868	500	0	0	0	0	0	0	0	0	NA	NA	NA	NA	NA
BR130902task0001_V1_cell34_spiketimes.csv	Loc1Null	Loc2Pref	Loc1Null+Loc2Pref	0	230	332.287166312493	0.2286	0.6098	0.2286	1.21497241922774	0.548812067881835	0.583646224447226	0.0889296262536122	0.0558800194199014	0.302172248168763	0.553018106157723	single	0.553018106157723	0.009724549	0.02145023	48	51	49	8.4375	31.19608	32.61224	10.25133	17.12078	19.03401	500	0	0	0	0	0	0	0	0	NA	NA	NA	NA	NA
BR130902task0001_V1_cell34_spiketimes.csv	Loc1Pref	Loc2Null	Loc1Pref+Loc2Null	0	230	379.21166310722	0.5192	0.4909	0.4909	0.991140278917145	0.62642219301029	0.746741678387248	0.12097626371247	0.121648367755584	0.102443952225572	0.654931416306374	single	0.654931416306374	0.01304468	0.04043281	54	53	37	8.518519	32.01887	32.02703	8.443047	20.05733	23.91592	500	0	0	0	0	0	0	0	0	NA	NA	NA	NA	NA
BR130902task0001_V1_cell35_spiketimes.csv	Loc1Null	Loc2Pref	Loc1Null+Loc2Pref	0	230	874.530267304394	0.2593	0.6066	0.2593	1.56750483558994	1.07176629213483	0.968547641073081	0.106663400155336	0.0832984109686468	0.146652228908141	0.663385959967877	single	0.663385959967877	0.0103448	0.02220162	48	51	49	4.583333	43.62745	44.12245	7.184397	46.75843	42.73469	500	0	0	0	0	0	0	0	0	NA	NA	NA	NA	NA
BR130902task0001_V1_cell35_spiketimes.csv	Loc1Pref	Loc2Null	Loc1Pref+Loc2Null	0	230	991.802715623757	0.2449	0.8753	0.2449	1.03197255574614	1.11259686259686	1.95629954109303	0.608907272217807	0.206091840591354	0.00862747544802924	0.17637341174281	mixture	0.608907272217807	0.03935355	0.07112644	54	53	37	5.092593	46.07547	43.18919	5.255416	51.26343	84.49099	500	0	0	0	0	0	0	0	0	NA	NA	NA	NA	NA
BR130902task0001_V1_cell36_spiketimes.csv	Loc1Null	Loc2Pref	Loc1Null+Loc2Pref	0	230	268.449889014501	0.7994	0.3496	0.3496	1.03325264364887	0.794615384615385	0.979988170347003	0.113641911410828	0.0937115129236689	0.0759590035585898	0.716687572106913	single	0.716687572106913	0.009565921	0.03517024	48	51	49	6.958333	25.4902	25.87755	7.189716	20.2549	25.35969	500	0	0	0	0	0	0	0	0	NA	NA	NA	NA	NA
BR130902task0001_V1_cell36_spiketimes.csv	Loc1Pref	Loc2Null	Loc1Pref+Loc2Null	0	230	265.211409846691	0.2796	0.7271	0.2796	1.16700487889124	0.852683491293806	0.780585424133811	0.111675813835957	0.276031101101927	0.0177774325167715	0.594515652545344	single	0.594515652545344	0.0135481	0.0780456	54	53	37	8.092593	26.33962	25.13514	9.444095	22.45936	19.62012	500	0	0	0	0	0	0	0	0	NA	NA	NA	NA	NA
BR130902task0001_V1_cell37_spiketimes.csv	Loc1Null	Loc2Pref	Loc1Null+Loc2Pref	0	230	143.226020502325	0.7893	0.3803	0.3803	1.16999528797709	1.45059829059829	1.22192693059629	0.0798936048101682	0.103026131508394	0.00904334854264385	0.808036915138793	single	0.808036915138793	0.03129782	0.04783461	48	51	49	12.22917	27.52941	27.83673	14.30807	39.93412	34.01446	500	0	0	0	0	0	0	0	0	NA	NA	NA	NA	NA
BR130902task0001_V1_cell37_spiketimes.csv	Loc1Pref	Loc2Null	Loc1Pref+Loc2Null	0	230	195.008653180385	0.4568	0.4447	0.4447	0.803238402097043	1.34736392540217	1.77142559616786	0.778891341261748	0.0814806830493522	0.000342380262939851	0.13928559542596	mixture	0.778891341261748	0.119144	0.1064204	54	53	37	12.7963	30.58491	28.83784	10.27848	41.209	51.08408	500	0	0	0	0	0	0	0	0	NA	NA	NA	NA	NA
BR130902task0001_V1_cell41_spiketimes.csv	Loc1Null	Loc2Pref	Loc1Null+Loc2Pref	0	230	22.0882008841074	0.4221	0.5309	0.4221	1.99281569494335	1.63720524017467	1.34857635893011	0.000371077076412856	0.00353026787048986	0.974312524617817	0.0217861304352798	outside	0.974312524617817	0.946612	0.9840109	48	51	49	19.25	13.47059	23.65306	38.3617	22.05412	31.89796	500	0	0	0	0	0	0	0	0	NA	NA	NA	NA	NA
BR130902task0001_V1_cell41_spiketimes.csv	Loc1Pref	Loc2Null	Loc1Pref+Loc2Null	0	230	66.1879745650281	0.2525	0.2082	0.2082	2.02642758965388	1.43820097428345	1.51458168382159	0.0121633091412709	0.120931441416581	0.000605889493253522	0.866299359948894	single	0.866299359948894	0.9407326	0.9328812	54	53	37	22.37037	12.81132	22.75676	45.33194	18.42525	34.46697	500	0	0	0	0	0	0	0	0	NA	NA	NA	NA	NA
BR130902task0001_V1_cell42_spiketimes.csv	Loc1Pref	Loc2Null	Loc1Pref+Loc2Null	0	230	90.4609960337329	0.3889	0.8829	0.3889	1.98603128323396	1.16668126861749	1.28521324354658	0.269864195989815	0.0388560156708879	0.0896822545812371	0.601597533758059	single	0.601597533758059	0.9883812	0.9759993	54	53	37	29.24074	16.56604	32.10811	58.07303	19.32729	41.26577	500	0	0	0	0	0	0	0	0	NA	NA	NA	NA	NA
BR130902task0001_V1_cell43_spiketimes.csv	Loc1Null	Loc2Pref	Loc1Null+Loc2Pref	0	230	264.215868736747	0.5025	0.7284	0.5025	1.33837370087872	1.18258726899384	1.11883034894399	0.115931785035472	0.127888801797449	0.0381679612818131	0.718011451885266	single	0.718011451885266	0.9898158	0.9568177	48	51	49	29.8125	9.54902	29.63265	39.90027	11.29255	33.15391	500	0	0	0	0	0	0	0	0	NA	NA	NA	NA	NA
BR130902task0001_V1_cell44_spiketimes.csv	Loc1Null	Loc2Pref	Loc1Null+Loc2Pref	0	230	108.122160299139	0.5675	0.9625	0.5675	1.26126211927846	0.783870967741935	1.13548875432526	0.420589817339463	0.0686376153772177	0.00227899919593838	0.508493568087381	single	0.508493568087381	0.9675512	0.9502191	48	51	49	23.27083	10.94118	23.59184	29.35062	8.576471	26.78827	500	0	0	0	0	0	0	0	0	NA	NA	NA	NA	NA
BR130902task0001_V1_cell44_spiketimes.csv	Loc1Pref	Loc2Null	Loc1Pref+Loc2Null	0	230	137.352962922726	0.5017	0.7219	0.5017	0.880820690733816	0.800290774517579	0.833765432098766	0.135329479494425	0.151858445799071	0.00393206963779659	0.708880005068708	single	0.708880005068708	0.9840659	0.93655	54	53	37	24.57407	10.98113	24.32432	21.64535	8.788099	20.28078	500	0	0	0	0	0	0	0	0	NA	NA	NA	NA	NA
BR130902task0001_V1_cell46_spiketimes.csv	Loc1Null	Loc2Pref	Loc1Null+Loc2Pref	0	230	148.600136178447	0.7181	0.6992	0.6992	0.708052787503367	1.02423076923077	0.969177413051973	0.0645880981993916	0.223806111697606	0.00330546734254919	0.708300322760454	single	0.708300322760454	0.9634189	0.9199259	48	51	49	18.10417	6.117647	17.40816	12.81871	6.265882	16.8716	500	0	0	0	0	0	0	0	0	NA	NA	NA	NA	NA
BR130902task0001_V1_cell47_spiketimes.csv	Loc1Null	Loc2Pref	Loc1Null+Loc2Pref	0	230	329.576029826535	0.6896	0.1942	0.1942	0.654729302717506	0.820704225352113	0.814613526570048	0.214825812323525	0.094884936570168	0.0684687684977181	0.621820482608589	single	0.621820482608589	0.979293	0.9617926	48	51	49	25.25	5.568627	25.34694	16.53191	4.570196	20.64796	500	0	0	0	0	0	0	0	0	NA	NA	NA	NA	NA
BR130902task0001_V1_cell47_spiketimes.csv	Loc1Pref	Loc2Null	Loc1Pref+Loc2Null	0	230	411.556371671613	0.7394	0.582	0.582	0.628118886855556	1.02785586506517	0.305820105820106	0.0597671913397871	0.585596297272087	0.0314938205190827	0.323142690869043	intermediate	0.585596297272087	0.987717	0.9012464	54	53	37	27.68519	5.679245	25.54054	17.38959	5.837446	7.810811	500	0	0	0	0	0	0	0	0	NA	NA	NA	NA	NA
BR130902task0001_V1_cell48_spiketimes.csv	Loc1Null	Loc2Pref	Loc1Null+Loc2Pref	0	230	306.021969821875	0.284	0.6017	0.284	0.618044343558674	0.718181818181818	0.99066091954023	0.0159440365143688	0.88108243041009	0.0015158271773862	0.101457705898155	intermediate	0.88108243041009	0.990572	0.8619945	48	51	49	27.72917	7.333333	24.85714	17.13785	5.266667	24.625	500	0	0	0	0	0	0	0	0	NA	NA	NA	NA	NA
BR130902task0001_V1_cell48_spiketimes.csv	Loc1Pref	Loc2Null	Loc1Pref+Loc2Null	0	230	308.620716722482	0.2337	0.3045	0.2337	0.813084611684216	0.999372909698997	0.528471468210882	0.10228637529012	0.300507223886973	0.0409014213469877	0.55630497947592	single	0.55630497947592	0.9870331	0.9235634	54	53	37	26.14815	6.943396	24.89189	21.26066	6.939042	13.15465	500	0	0	0	0	0	0	0	0	NA	NA	NA	NA	NA
BR130902task0001_V1_cell49_spiketimes.csv	Loc1Null	Loc2Pref	Loc1Null+Loc2Pref	0	230	820.966029141871	0.4132	0.7189	0.4132	0.55893528655166	1.36774193548387	0.665338334114705	0.0901507059332383	0.290410848372256	0.0587520903321059	0.560686355362399	single	0.560686355362399	0.989528	0.9519841	48	51	49	45.14583	6.078431	43.53061	25.2336	8.313725	28.96259	500	0	0	0	0	0	0	0	0	NA	NA	NA	NA	NA
BR130902task0001_V1_cell50_spiketimes.csv	Loc1Null	Loc2Pref	Loc1Null+Loc2Pref	0	230	51.6544937274229	0.1564	0.8305	0.1564	0.757930946617404	1.065	0.764057239057239	0.145346507308247	0.185110668212797	9.34979421345058e-05	0.669449326536821	single	0.669449326536821	0.9321393	0.8896433	48	51	49	10.4375	4.705882	10.10204	7.910904	5.011765	7.718537	500	0	0	0	0	0	0	0	0	NA	NA	NA	NA	NA
BR130902task0001_V1_cell50_spiketimes.csv	Loc1Pref	Loc2Null	Loc1Pref+Loc2Null	0	230	45.7724363091058	0.9856	0.4587	0.4587	0.786685889801291	1.14599948546437	0.526416122004357	0.0818462380664258	0.176017040881975	0.000114546523612271	0.742022174527987	single	0.742022174527987	0.9381745	0.8989232	54	53	37	11.14815	5.641509	11.02703	8.770091	6.465167	5.804805	500	0	0	0	0	0	0	0	0	NA	NA	NA	NA	NA
BR130902task0001_V1_cell51_spiketimes.csv	Loc1Null	Loc2Pref	Loc1Null+Loc2Pref	0	230	132.44478264772	0.7489	0.5732	0.5732	0.822655079412646	1.11142857142857	0.899033816425121	0.0603523994856405	0.248976623107358	0.00192213923710471	0.688748838169897	single	0.688748838169897	0.9904416	0.9061953	48	51	49	14.79167	4.666667	14.08163	12.16844	5.186667	12.65986	500	0	0	0	0	0	0	0	0	NA	NA	NA	NA	NA
BR130902task0001_V1_cell51_spiketimes.csv	Loc1Pref	Loc2Null	Loc1Pref+Loc2Null	0	230	130.734030633962	0.6795	0.5175	0.5175	0.531373409390083	0.912167832167832	1.15050310426033	0.0602587558337983	0.349531530910314	0.000543757714028438	0.58966595554186	single	0.58966595554186	0.919675	0.8783226	54	53	37	15.12963	5.188679	14.02703	8.039483	4.732946	16.13814	500	0	0	0	0	0	0	0	0	NA	NA	NA	NA	NA
BR130902task0001_V1_cell52_spiketimes.csv	Loc1Null	Loc2Pref	Loc1Null+Loc2Pref	0	230	116.682111896455	0.8316	0.7687	0.7687	1.08936170212766	1.02073394495413	1.00369286510591	0.068772361671511	0.410061673194252	0.000430381502930044	0.520735583631307	single	0.520735583631307	0.9130244	0.8693251	48	51	49	13.33333	4.27451	12.20408	14.52482	4.363137	12.24915	500	0	0	0	0	0	0	0	0	NA	NA	NA	NA	NA
BR130902task0001_V1_cell52_spiketimes.csv	Loc1Pref	Loc2Null	Loc1Pref+Loc2Null	0	230	102.802711719146	0.8924	0.8831	0.8831	0.823049464558898	1.14628820960699	1.19665683382498	0.117311086850548	0.136835578216502	0.00110599686652755	0.744747338066423	single	0.744747338066423	0.9138154	0.9254782	54	53	37	12.33333	4.320755	12.21622	10.15094	4.95283	14.61862	500	0	0	0	0	0	0	0	0	NA	NA	NA	NA	NA
BR130902task0001_V1_cell53_spiketimes.csv	Loc1Null	Loc2Pref	Loc1Null+Loc2Pref	0	230	18.8846462000212	0.9905	0.6712	0.6712	0.89514476282744	0.75	1.02321724709784	0.0169805911187071	0.132135401152865	9.05817869180532e-05	0.85079342594151	single	0.85079342594151	0.8222654	0.9038225	48	51	49	11.89583	7.764706	12.30612	10.64849	5.823529	12.59184	500	0	0	0	0	0	0	0	0	NA	NA	NA	NA	NA
BR130902task0001_V1_cell53_spiketimes.csv	Loc1Pref	Loc2Null	Loc1Pref+Loc2Null	0	230	16.0337010488108	0.7477	0.6387	0.6387	0.883112331327764	0.863925729442971	0.976831091180867	0.206081300580706	0.150775013101746	3.05583424920417e-05	0.643113127975057	single	0.643113127975057	0.7718375	0.870384	54	53	37	11.96296	8.207547	12.05405	10.56464	7.090711	11.77477	500	0	0	0	0	0	0	0	0	NA	NA	NA	NA	NA
BR130902task0001_V1_cell54_spiketimes.csv	Loc1Null	Loc2Pref	Loc1Null+Loc2Pref	0	230	272.950594077212	0.4642	0.2939	0.2939	0.844984802431611	1.34405405405405	0.685157790927022	0.108701771685195	0.0769796341840626	0.136974793764137	0.677343800366606	single	0.677343800366606	0.9891177	0.97057	48	51	49	23.33333	5.803922	24.14286	19.71631	7.800784	16.54167	500	0	0	0	0	0	0	0	0	NA	NA	NA	NA	NA
BR130902task0001_V1_cell54_spiketimes.csv	Loc1Pref	Loc2Null	Loc1Pref+Loc2Null	0	230	299.994263319428	0.5163	0.4953	0.4953	0.613243582167001	1.22958579881657	0.748581157775255	0.121174190414217	0.161752424453574	0.0591980205469465	0.657875364585262	single	0.657875364585262	0.9863386	0.9440067	54	53	37	24.24074	6.132075	23.81081	14.86548	7.539913	17.82432	500	0	0	0	0	0	0	0	0	NA	NA	NA	NA	NA
BR130902task0001_V1_cell55_spiketimes.csv	Loc1Null	Loc2Pref	Loc1Null+Loc2Pref	0	230	36.8276970783704	0.8272	0.4336	0.4336	1.14481336965324	1.11214285714286	1.02656071019473	0.0198853233981198	0.178378926036167	7.96761200667331e-05	0.801656074445647	single	0.801656074445647	0.8049185	0.897069	48	51	49	12.04167	6.588235	11.87755	13.78546	7.327059	12.19303	500	0	0	0	0	0	0	0	0	NA	NA	NA	NA	NA
BR130902task0001_V1_cell55_spiketimes.csv	Loc1Pref	Loc2Null	Loc1Pref+Loc2Null	0	230	48.2890810228714	0.792	0.7745	0.7745	0.790431266846361	0.784188034188034	1.01140223192625	0.0202195574785065	0.167284069909868	0.000151429940424154	0.812344942671201	single	0.812344942671201	0.9145718	0.9024033	54	53	37	12.44444	6.45283	12.37838	9.836478	5.060232	12.51952	500	0	0	0	0	0	0	0	0	NA	NA	NA	NA	NA
BR130902task0001_V1_cell58_spiketimes.csv	Loc1Null	Loc2Pref	Loc1Null+Loc2Pref	0	230	4.6202912556345	0.4257	0.6757	0.4257	1.17980377025686	0.920260586319218	1.14108187134503	0.095647302335054	0.203207148975321	2.5374870884023e-05	0.701120173818741	single	0.701120173818741	0.6836006	0.8136484	48	51	49	8.041667	6.019608	8.142857	9.487589	5.539608	9.291667	500	0	0	0	0	0	0	0	0	NA	NA	NA	NA	NA
BR130902task0001_V1_cell58_spiketimes.csv	Loc1Pref	Loc2Null	Loc1Pref+Loc2Null	0	230	6.67406640661756	0.1333	0.4343	0.1333	1.11294609786919	1.32405094905095	1.42462845010616	0.100359094055989	0.146936030082798	3.71657666022767e-05	0.75266771009461	single	0.75266771009461	0.7105125	0.8663001	54	53	37	8.018519	5.811321	8.486486	8.924179	7.694485	12.09009	500	0	0	0	0	0	0	0	0	NA	NA	NA	NA	NA
BR130902task0001_V1_cell6_spiketimes.csv	Loc1Null	Loc2Pref	Loc1Null+Loc2Pref	0	230	45.7776668607801	0.7145	0.5129	0.5129	0.80086635240158	0.913905325443787	0.546157684630739	0.0821357309027939	0.111907398845216	0.000411941662825408	0.805544928589165	single	0.805544928589165	0.04316543	0.07021817	48	51	49	6.958333	13.2549	13.63265	5.572695	12.11373	7.445578	500	0	0	0	0	0	0	0	0	NA	NA	NA	NA	NA
BR130902task0001_V1_cell6_spiketimes.csv	Loc1Pref	Loc2Null	Loc1Pref+Loc2Null	0	230	55.1720253006168	0.361	0.1162	0.1162	0.800121077590556	0.857654862522735	0.99083278109123	0.290618051267584	0.110801908013761	0.000180078167122469	0.598399962551533	single	0.598399962551533	0.06957995	0.08846552	54	53	37	6.925926	13.56604	13.59459	5.541579	11.63498	13.46997	500	0	0	0	0	0	0	0	0	NA	NA	NA	NA	NA
BR130902task0001_V1_cell65_spiketimes.csv	Loc1Null	Loc2Pref	Loc1Null+Loc2Pref	0	230	19.6841725817148	0.3737	0.467	0.3737	0.922893617021277	0.929127516778523	0.969678714859438	0.00783915889302108	0.242776817938468	1.97354517423295e-05	0.749364287716769	single	0.749364287716769	0.2783565	0.1551193	48	51	49	5.208333	8.764706	8.469388	4.806738	8.143529	8.212585	500	0	0	0	0	0	0	0	0	NA	NA	NA	NA	NA
BR130902task0001_V1_cell65_spiketimes.csv	Loc1Pref	Loc2Null	Loc1Pref+Loc2Null	0	230	18.8951038035535	0.242	0.3369	0.242	1.03301886792453	0.97980977807442	0.934789972899729	0.0366982284405221	0.160347973058151	4.7290973697459e-05	0.802906507527629	single	0.802906507527629	0.1067863	0.1221148	54	53	37	5.333333	8.698113	8.864865	5.509434	8.522496	8.286787	500	0	0	0	0	0	0	0	0	NA	NA	NA	NA	NA
BR130902task0001_V1_cell66_spiketimes.csv	Loc1Null	Loc2Pref	Loc1Null+Loc2Pref	0	230	125.419135638836	0.8601	0.5095	0.5095	0.854764107308048	0.841007194244604	0.767156862745098	0.11565176984922	0.0846427088972272	0.0175380325847934	0.782167488668759	single	0.782167488668759	0.01318673	0.04026321	48	51	49	5.75	16.35294	17	4.914894	13.75294	13.04167	500	0	0	0	0	0	0	0	0	NA	NA	NA	NA	NA
BR130902task0001_V1_cell66_spiketimes.csv	Loc1Pref	Loc2Null	Loc1Pref+Loc2Null	0	230	112.223306715158	0.4911	0.267	0.267	1.55973030286553	0.693785260141488	0.554759377211607	0.148101109050524	0.0869532820740265	0.0141534488933976	0.750792159982052	single	0.750792159982052	0.01623807	0.04395294	54	53	37	6.425926	16.20755	16.97297	10.02271	11.24456	9.415916	500	0	0	0	0	0	0	0	0	NA	NA	NA	NA	NA
BR130902task0001_V1_cell7_spiketimes.csv	Loc1Null	Loc2Pref	Loc1Null+Loc2Pref	0	230	48.6970344892336	0.3765	0.6839	0.3765	0.727251315066342	0.935581787521079	1.11810109289617	0.0117416399329558	0.0827710406122625	0.00122384765265065	0.904263471802131	single	0.904263471802131	0.07347132	0.05052423	48	51	49	5.645833	11.62745	12.44898	4.10594	10.87843	13.91922	500	0	0	0	0	0	0	0	0	NA	NA	NA	NA	NA
BR130902task0001_V1_cell7_spiketimes.csv	Loc1Pref	Loc2Null	Loc1Pref+Loc2Null	0	230	55.5593290696746	0.2256	0.9852	0.2256	0.824863988887603	1.02840508115737	1.04536571747627	0.275999681187169	0.52914121058309	4.86343243273122e-06	0.194854244797309	intermediate	0.52914121058309	0.2145136	0.2474643	54	53	37	6.037037	12.33962	10.75676	4.979734	12.69013	11.24474	500	0	0	0	0	0	0	0	0	NA	NA	NA	NA	NA
BR130902task0001_V1_cell74_spiketimes.csv	Loc1Null	Loc2Pref	Loc1Null+Loc2Pref	0	230	7.310435770053	0.3015	0.9479	0.3015	0.88031914893617	0.804845360824742	0.787717219589258	0.00965186507650888	0.0975535294663455	0.00028252506720198	0.892512080389944	single	0.892512080389944	0.190326	0.0708056	48	51	49	5.333333	7.607843	8.612245	4.695035	6.123137	6.784014	500	0	0	0	0	0	0	0	0	NA	NA	NA	NA	NA
BR130902task0001_V1_cell8_spiketimes.csv	Loc1Null	Loc2Pref	Loc1Null+Loc2Pref	0	230	27.8609376973875	0.4331	0.5608	0.4331	0.866316041118814	0.904766977363515	0.866163173037402	0.0126056002331766	0.0626205624273047	0.00670743394565807	0.918066403393861	single	0.918066403393861	0.1002665	0.05580564	48	51	49	9.270833	14.72549	16.55102	8.031472	13.32314	14.33588	500	0	0	0	0	0	0	0	0	NA	NA	NA	NA	NA
BR130902task0001_V1_cell8_spiketimes.csv	Loc1Pref	Loc2Null	Loc1Pref+Loc2Null	0	230	37.7551797826311	0.1715	0.5402	0.1715	0.744132535664979	0.907003444316877	0.56713368359603	0.0163146193833369	0.149257337020133	0.000191052596801932	0.834236990999728	single	0.834236990999728	0.05954067	0.08236872	54	53	37	9.111111	15.16981	15.43243	6.779874	13.75907	8.752252	500	0	0	0	0	0	0	0	0	NA	NA	NA	NA	NA
BR130902task0001_V1_cell81_spiketimes.csv	Loc1Null	Loc2Pref	Loc1Null+Loc2Pref	0	230	56.8570734437185	0.7348	0.1678	0.1678	1.11668533034714	1.02964028776978	0.896010186757216	0.0280955159354431	0.133932511974422	0.000419996476671618	0.837551975613463	single	0.837551975613463	0.9468288	0.9227071	48	51	49	11.875	5.45098	12.02041	13.26064	5.612549	10.77041	500	0	0	0	0	0	0	0	0	NA	NA	NA	NA	NA
BR130902task0001_V1_cell81_spiketimes.csv	Loc1Pref	Loc2Null	Loc1Pref+Loc2Null	0	230	65.9579549591627	0.8896	0.5426	0.5426	0.719904331650279	0.893884892086331	1.21998420221169	0.242214176445177	0.165743895476744	0.00010889808418223	0.591933029993897	single	0.591933029993897	0.8523743	0.8875863	54	53	37	11.83333	5.245283	11.40541	8.518868	4.688679	13.91441	500	0	0	0	0	0	0	0	0	NA	NA	NA	NA	NA
BR130902task0001_V1_cell9_spiketimes.csv	Loc1Null	Loc2Pref	Loc1Null+Loc2Pref	0	230	7.81936619698657	0.7307	0.8216	0.7307	1.1961094224924	0.792	0.825241046831956	0.019954486437261	0.247719042072243	1.71053155535767e-05	0.732309366174943	single	0.732309366174943	0.2930096	0.1823788	48	51	49	7.291667	10	9.877551	8.721631	7.92	8.151361	500	0	0	0	0	0	0	0	0	NA	NA	NA	NA	NA
BR130902task0001_V1_cell9_spiketimes.csv	Loc1Pref	Loc2Null	Loc1Pref+Loc2Null	0	230	6.2344191281764	0.1589	0.9537	0.1589	0.767842493847416	0.804883318928263	1.09126984126984	0.254669006429609	0.483186620931739	0.00433579489931222	0.25780857773934	intermediate	0.483186620931739	0.4177068	0.4266678	54	53	37	7.666667	10.07547	9.081081	5.886792	8.109579	9.90991	500	0	0	0	0	0	0	0	0	NA	NA	NA	NA	NA
ST140426task0001_V1_cell1_spiketimes.csv	Loc1Pref	Loc2Null	Loc1Pref+Loc2Null	0	230	20.3233206717855	0.4793	0.9205	0.4793	1.91217798594848	0.469444444444444	0.664302600472813	0.0691271541989571	0.841612670654069	0.0125153783235253	0.0767447968234488	intermediate	0.841612670654069	0.498961	0.3858322	15	17	10	8.133333	2.647059	4.7	15.55238	1.242647	3.122222	500	0	0	0	0	0	0	0	0	NA	NA	NA	NA	NA
ST140426task0001_V1_cell102_spiketimes.csv	Loc1Null	Loc2Pref	Loc1Null+Loc2Pref	0	230	43.6567490909448	0.1483	0.1241	0.1241	0.349206349206349	1.38515647430376	1.38888888888889	0.201258674480896	0.107432372080338	0.0880961458590734	0.603212807579693	single	0.603212807579693	0.04128454	0.05188479	13	19	11	21	40.73684	44.18182	7.333333	56.4269	61.36364	500	0	0	0	0	0	0	0	0	NA	NA	NA	NA	NA
ST140426task0001_V1_cell103_spiketimes.csv	Loc1Null	Loc2Pref	Loc1Null+Loc2Pref	0	230	26.0527333549658	0.4471	0.3836	0.3836	1.26995305164319	1.63444857496902	1.95	0.24194267343025	0.110574841014336	0.00758646938724424	0.639896016168169	single	0.639896016168169	0.0623309	0.06953085	13	19	11	5.461538	14.15789	16	6.935897	23.14035	31.2	500	0	0	0	0	0	0	0	0	NA	NA	NA	NA	NA
ST140426task0001_V1_cell104_spiketimes.csv	Loc1Null	Loc2Pref	Loc1Null+Loc2Pref	0	230	72.3861325190761	0.3174	0.4237	0.3174	0.6875	1.38507625272331	0.851127819548872	0.160405391608892	0.101638376006988	0.261253720245122	0.476702512138999	single	0.476702512138999	0.0403621	0.05601845	13	19	11	0.6153846	10.73684	12.09091	0.4230769	14.87135	10.29091	500	0	0	0	0	0	0	0	0	NA	NA	NA	NA	NA
ST140426task0001_V1_cell104_spiketimes.csv	Loc1Pref	Loc2Null	Loc1Pref+Loc2Null	0	230	83.9325317463906	0.6528	0.3317	0.3317	1.25974025974026	1.705625	1.14055080721747	0.186580756043413	0.171937530380626	0.111990576644008	0.529491136931953	single	0.529491136931953	0.5194909	0.09498421	15	17	10	0.7333333	11.76471	11.7	0.9238095	20.06618	13.34444	500	0	0	0	0	0	0	0	0	NA	NA	NA	NA	NA
ST140426task0001_V1_cell16_spiketimes.csv	Loc1Null	Loc2Pref	Loc1Null+Loc2Pref	0	230	3.19521894404335	0.6288	0.1544	0.1544	1.57843137254902	5.54237288135593	1.06666666666667	0.231607173640109	0.253799641755934	0.00253022164674033	0.512062962957217	single	0.512062962957217	0.2504578	0.2917132	13	19	11	1.307692	3.105263	3	2.064103	17.21053	3.2	500	0	0	0	0	0	0	0	0	NA	NA	NA	NA	NA
ST140426task0001_V1_cell19_spiketimes.csv	Loc1Null	Loc2Pref	Loc1Null+Loc2Pref	0	230	13.8077197996183	0.2476	0.721	0.2476	1.30952380952381	2.07105943152455	1.6	0.302488791638758	0.159435399705812	0.000132519194632535	0.537943289460798	single	0.537943289460798	0.1173644	0.1681704	13	19	11	1.076923	4.526316	4.545455	1.410256	9.374269	7.272727	500	0	0	0	0	0	0	0	0	NA	NA	NA	NA	NA
ST140426task0001_V1_cell2_spiketimes.csv	Loc1Null	Loc2Pref	Loc1Null+Loc2Pref	0	230	47.6877145398442	0.7696	0.8049	0.7696	1.33712121212121	0.633680555555556	1.34716981132075	0.206157933038138	0.148369275662688	0.0302306848449587	0.615242106454216	single	0.615242106454216	0.9535288	0.9210222	13	19	11	13.53846	3.368421	14.45455	18.10256	2.134503	19.47273	500	0	0	0	0	0	0	0	0	NA	NA	NA	NA	NA
ST140426task0001_V1_cell2_spiketimes.csv	Loc1Pref	Loc2Null	Loc1Pref+Loc2Null	0	230	52.4229339889974	0.5921	0.1827	0.1827	1.39197748064743	0.591346153846154	1.96296296296296	0.103799010698068	0.751540988138022	2.92723520495626e-05	0.14463072881186	intermediate	0.751540988138022	0.4960467	0.660926	15	17	10	13.53333	3.058824	9.9	18.8381	1.808824	19.43333	500	0	0	0	0	0	0	0	0	NA	NA	NA	NA	NA
ST140426task0001_V1_cell21_spiketimes.csv	Loc1Pref	Loc2Null	Loc1Pref+Loc2Null	0	230	58.8787116403645	0.4055	0.5559	0.4055	1.06493506493507	0.861111111111111	0.833333333333333	0.177578844202255	0.301039019651578	0.0171176532289623	0.504264482917204	single	0.504264482917204	0.5111748	0.1622389	15	17	10	0.7333333	9	8	0.7809524	7.75	6.666667	500	0	0	0	0	0	0	0	0	NA	NA	NA	NA	NA
ST140426task0001_V1_cell22_spiketimes.csv	Loc1Null	Loc2Pref	Loc1Null+Loc2Pref	0	230	53.566500347412	0.5404	0.5637	0.5404	0.868421052631579	1.16073354908306	0.78	0.18216141454013	0.259830095932712	0.0131589104816554	0.544849579045502	single	0.544849579045502	0.04305665	0.1314405	13	19	11	1.461538	10.84211	10	1.269231	12.5848	7.8	500	0	0	0	0	0	0	0	0	NA	NA	NA	NA	NA
ST140426task0001_V1_cell23_spiketimes.csv	Loc1Null	Loc2Pref	Loc1Null+Loc2Pref	0	230	32.6361377647796	0.1223	0.3033	0.1223	0.583333333333333	3.94814814814815	1.58666666666667	0.204919756458527	0.43955961334028	9.67339655161902e-05	0.355423896235678	intermediate	0.43955961334028	0.1394163	0.281575	13	19	11	0.4615385	5.526316	4.090909	0.2692308	21.81871	6.490909	500	0	0	0	0	0	0	0	0	NA	NA	NA	NA	NA
ST140426task0001_V1_cell24_spiketimes.csv	Loc1Null	Loc2Pref	Loc1Null+Loc2Pref	0	230	22.0357586231678	0.6341	0.153	0.153	1.33333333333333	1.64660493827161	2.37441860465116	0.239001105476951	0.145747086970029	0.000422847631713423	0.614828959921307	single	0.614828959921307	0.1138613	0.1225433	13	19	11	2	7.578947	7.818182	2.666667	12.47953	18.56364	500	0	0	0	0	0	0	0	0	NA	NA	NA	NA	NA
ST140426task0001_V1_cell25_spiketimes.csv	Loc1Null	Loc2Pref	Loc1Null+Loc2Pref	0	230	23.7265690727666	0.4828	0.8167	0.4828	0.625	1.18134171907757	2.88620689655172	0.194079919178399	0.195670462601447	0.000150957961823982	0.61009866025833	single	0.61009866025833	0.08850134	0.1665639	13	19	11	0.9230769	5.578947	5.272727	0.5769231	6.590643	15.21818	500	0	0	0	0	0	0	0	0	NA	NA	NA	NA	NA
ST140426task0001_V1_cell25_spiketimes.csv	Loc1Pref	Loc2Null	Loc1Pref+Loc2Null	0	230	35.0415741274291	0.5622	0.423	0.423	1.28571428571429	1.8375	1.86449864498645	0.215681402298528	0.111696686856716	0.0613015715068029	0.611320339337952	single	0.611320339337952	0.509196	0.0653475	15	17	10	0.8	6.470588	8.2	1.028571	11.88971	15.28889	500	0	0	0	0	0	0	0	0	NA	NA	NA	NA	NA
ST140426task0001_V1_cell26_spiketimes.csv	Loc1Null	Loc2Pref	Loc1Null+Loc2Pref	0	230	104.231326180538	0.7819	0.3402	0.3402	0.810810810810811	1.99356283235376	1.46407766990291	0.166708901625918	0.324688146470626	0.0324818052900829	0.476121146613374	single	0.476121146613374	0.04262688	0.1327289	13	19	11	2.846154	20.89474	18.72727	2.307692	41.65497	27.41818	500	0	0	0	0	0	0	0	0	NA	NA	NA	NA	NA
ST140426task0001_V1_cell26_spiketimes.csv	Loc1Pref	Loc2Null	Loc1Pref+Loc2Null	0	230	108.239436664639	0.7324	0.6595	0.6595	1.13953488372093	1.28545845272206	2.73284760170006	0.175460629424996	0.30342687546511	0.0221487432219645	0.49896375188793	single	0.49896375188793	0.4763359	0.1426436	15	17	10	2.866667	20.52941	18.3	3.266667	26.38971	50.01111	500	0	0	0	0	0	0	0	0	NA	NA	NA	NA	NA
ST140426task0001_V1_cell27_spiketimes.csv	Loc1Pref	Loc2Null	Loc1Pref+Loc2Null	0	230	107.891318452827	0.5751	0.2753	0.2753	0.963133640552995	1.9765037593985	3.12544802867383	0.208712068235711	0.108253995429638	0.090586042993257	0.592447893341393	single	0.592447893341393	0.5053283	0.051831	15	17	10	4.133333	23.47059	24.8	3.980952	46.38971	77.51111	500	0	0	0	0	0	0	0	0	NA	NA	NA	NA	NA
ST140426task0001_V1_cell28_spiketimes.csv	Loc1Pref	Loc2Null	Loc1Pref+Loc2Null	0	230	95.86945574033	0.2569	0.6727	0.2569	0.404761904761905	1.49546204620462	2.61342592592593	0.204647661990733	0.109263202400178	0.104593075844042	0.581496059765047	single	0.581496059765047	0.4971329	0.05783968	15	17	10	2.4	17.82353	19.2	0.9714286	26.65441	50.17778	500	0	0	0	0	0	0	0	0	NA	NA	NA	NA	NA
ST140426task0001_V1_cell29_spiketimes.csv	Loc1Pref	Loc2Null	Loc1Pref+Loc2Null	0	230	10.8064278621224	0.4283	0.7023	0.4283	0.928571428571429	1.3125	0.716049382716049	0.258265558175618	0.193669743455452	9.20102194566394e-05	0.547972688149474	single	0.547972688149474	0.4796419	0.2098489	15	17	10	0.1333333	1.764706	1.8	0.1238095	2.316176	1.288889	500	0	0	0	0	0	0	0	0	NA	NA	NA	NA	NA
ST140426task0001_V1_cell3_spiketimes.csv	Loc1Null	Loc2Pref	Loc1Null+Loc2Pref	0	230	9.68215499429426	0.3296	0.5882	0.3296	0.785714285714286	0.885521885521885	1.09130434782609	0.264672893472742	0.289389001576955	0.000178346699089575	0.445759758251213	single	0.445759758251213	0.863096	0.709813	13	19	11	4.846154	1.736842	4.181818	3.807692	1.538012	4.563636	500	0	0	0	0	0	0	0	0	NA	NA	NA	NA	NA
ST140426task0001_V1_cell3_spiketimes.csv	Loc1Pref	Loc2Null	Loc1Pref+Loc2Null	0	230	16.2738486365447	0.1209	0.4837	0.1209	1.05639097744361	1.13636363636364	0.337868480725624	0.190994629298288	0.242781718202923	0.000224477852523083	0.565999174646266	single	0.565999174646266	0.4804288	0.8085487	15	17	10	5.066667	1.294118	4.9	5.352381	1.470588	1.655556	500	0	0	0	0	0	0	0	0	NA	NA	NA	NA	NA
ST140426task0001_V1_cell30_spiketimes.csv	Loc1Pref	Loc2Null	Loc1Pref+Loc2Null	0	230	64.4375400837249	0.5215	0.3209	0.3209	0.612781954887218	1.11105371900826	0.811007268951194	0.0492980963084235	0.80022126648964	0.000486941401692717	0.149993695800244	intermediate	0.80022126648964	0.4808327	0.2962933	15	17	10	2.533333	14.23529	10.7	1.552381	15.81618	8.677778	500	0	0	0	0	0	0	0	0	NA	NA	NA	NA	NA
ST140426task0001_V1_cell31_spiketimes.csv	Loc1Null	Loc2Pref	Loc1Null+Loc2Pref	0	230	24.0304496287152	0.7604	0.5662	0.5662	1.30555555555556	1.4	0.35	0.168024177428479	0.101223638028874	0.228560785131255	0.502191399411392	single	0.502191399411392	0.04025641	0.06754753	13	19	11	0.4615385	4.473684	6.181818	0.6025641	6.263158	2.163636	500	0	0	0	0	0	0	0	0	NA	NA	NA	NA	NA
ST140426task0001_V1_cell31_spiketimes.csv	Loc1Pref	Loc2Null	Loc1Pref+Loc2Null	0	230	14.8923443099895	0.563	0.8907	0.563	1.48979591836735	0.993055555555556	1.30555555555556	0.313996653118505	0.163071877295783	0.000165777960290076	0.522765691625422	single	0.522765691625422	0.4850278	0.1791757	15	17	10	0.4666667	3.176471	3.2	0.6952381	3.154412	4.177778	500	0	0	0	0	0	0	0	0	NA	NA	NA	NA	NA
ST140426task0001_V1_cell32_spiketimes.csv	Loc1Null	Loc2Pref	Loc1Null+Loc2Pref	0	230	77.9379037249851	0.6617	0.4123	0.4123	0.944444444444444	2.17529665587918	2.56923076923077	0.196260652196936	0.10969217462365	0.110542160543493	0.583505012635921	single	0.583505012635921	0.04320685	0.06534264	13	19	11	0.4615385	10.84211	11.81818	0.4358974	23.5848	30.36364	500	0	0	0	0	0	0	0	0	NA	NA	NA	NA	NA
ST140426task0001_V1_cell32_spiketimes.csv	Loc1Pref	Loc2Null	Loc1Pref+Loc2Null	0	230	81.7582405336425	0.4269	0.8774	0.4269	0.928571428571429	0.985483870967742	2.53333333333333	0.190501628146026	0.11691598172507	0.1519839769589	0.540598413170004	single	0.540598413170004	0.4961978	0.07833398	15	17	10	0.1333333	9.117647	10	0.1238095	8.985294	25.33333	500	0	0	0	0	0	0	0	0	NA	NA	NA	NA	NA
ST140426task0001_V1_cell33_spiketimes.csv	Loc1Null	Loc2Pref	Loc1Null+Loc2Pref	0	230	177.514103321055	0.225	0.1268	0.1268	0.85374149659864	2.01795735129068	0.207758620689655	0.163607762935649	0.158575587346089	0.191433345224735	0.486383304493527	single	0.486383304493527	0.04187726	0.0486248	13	19	11	7.538462	41.68421	42.18182	6.435897	84.11696	8.763636	500	0	0	0	0	0	0	0	0	NA	NA	NA	NA	NA
ST140426task0001_V1_cell33_spiketimes.csv	Loc1Pref	Loc2Null	Loc1Pref+Loc2Null	0	230	177.457682401344	0.4865	0.7862	0.4865	0.51984126984127	0.689558383233533	0.694374475230898	0.172122693897176	0.158590996466165	0.180848245713158	0.488438063923501	single	0.488438063923501	0.5000749	0.05808421	15	17	10	7.2	39.29412	39.7	3.742857	27.09559	27.56667	500	0	0	0	0	0	0	0	0	NA	NA	NA	NA	NA
ST140426task0001_V1_cell34_spiketimes.csv	Loc1Pref	Loc2Null	Loc1Pref+Loc2Null	0	230	29.431892230382	0.7759	0.4277	0.4277	0.842105263157895	1.59615384615385	2.46594982078853	0.279403822826916	0.198254050100275	0.000155766396049391	0.522186360676759	single	0.522186360676759	0.502381	0.1747757	15	17	10	1.266667	6.882353	6.2	1.066667	10.98529	15.28889	500	0	0	0	0	0	0	0	0	NA	NA	NA	NA	NA
ST140426task0001_V1_cell35_spiketimes.csv	Loc1Null	Loc2Pref	Loc1Null+Loc2Pref	0	230	301.025134201055	0.4414	0.803	0.4414	2.69298245614035	2.71233275159977	0.605210420841683	0.0818275024887292	0.0432613158094305	0.631649307418786	0.243261874283055	outside	0.631649307418786	0.04501844	0.0175484	13	19	11	1.461538	40.21053	45.36364	3.935897	109.0643	27.45455	500	0	0	0	0	0	0	0	0	NA	NA	NA	NA	NA
ST140426task0001_V1_cell35_spiketimes.csv	Loc1Pref	Loc2Null	Loc1Pref+Loc2Null	0	230	316.043317069707	0.4458	0.7796	0.4458	1.67857142857143	0.784108231707317	0.0760233918128655	0.16549393005772	0.205942762758468	0.15893589804905	0.469627409134762	single	0.469627409134762	0.4925416	0.05638941	15	17	10	1.333333	38.58824	38	2.238095	30.25735	2.888889	500	0	0	0	0	0	0	0	0	NA	NA	NA	NA	NA
ST140426task0001_V1_cell36_spiketimes.csv	Loc1Null	Loc2Pref	Loc1Null+Loc2Pref	0	230	24.2597675361487	0.6389	0.6324	0.6324	1.43055555555556	1.72107279693487	0.925773195876289	0.210421731117546	0.133389865470318	0.0131335410500333	0.643054862362103	single	0.643054862362103	0.04789861	0.07609901	13	19	11	1.846154	7.631579	8.818182	2.641026	13.1345	8.163636	500	0	0	0	0	0	0	0	0	NA	NA	NA	NA	NA
ST140426task0001_V1_cell36_spiketimes.csv	Loc1Pref	Loc2Null	Loc1Pref+Loc2Null	0	230	48.7678332643308	0.3166	0.8659	0.3166	0.639751552795031	0.86094674556213	0.90722761596548	0.205620662268755	0.169431646973892	0.0355818184616933	0.589365872295659	single	0.589365872295659	0.4791188	0.09169686	15	17	10	1.533333	9.941176	10.3	0.9809524	8.558824	9.344444	500	0	0	0	0	0	0	0	0	NA	NA	NA	NA	NA
ST140426task0001_V1_cell37_spiketimes.csv	Loc1Null	Loc2Pref	Loc1Null+Loc2Pref	0	230	264.064535955724	0.5172	0.4406	0.4406	0.844444444444445	1.79074074074074	0.71183879093199	0.163036529614005	0.126366554275737	0.225911809462031	0.484685106648226	single	0.484685106648226	0.04179211	0.03892622	13	19	11	1.153846	34.73684	36.09091	0.974359	62.20468	25.69091	500	0	0	0	0	0	0	0	0	NA	NA	NA	NA	NA
ST140426task0001_V1_cell38_spiketimes.csv	Loc1Null	Loc2Pref	Loc1Null+Loc2Pref	0	230	17.5542571363973	0.8052	0.8491	0.8052	0.409774436090226	0.701388888888889	1.24222222222222	0.168282373496744	0.495111028756808	7.94410448808321e-05	0.336527156701568	intermediate	0.495111028756808	0.6994402	0.6573249	13	19	11	10.23077	4.210526	8.181818	4.192308	2.953216	10.16364	500	0	0	0	0	0	0	0	0	NA	NA	NA	NA	NA
ST140426task0001_V1_cell4_spiketimes.csv	Loc1Pref	Loc2Null	Loc1Pref+Loc2Null	0	230	5.62505616979161	0.8131	0.5879	0.5879	1.04255319148936	1.21710526315789	0.555555555555556	0.217619069101319	0.372901206958143	0.00471678979359608	0.404762934146942	single	0.404762934146942	0.5103164	0.6207388	15	17	10	3.133333	1.117647	2.5	3.266667	1.360294	1.388889	500	0	0	0	0	0	0	0	0	NA	NA	NA	NA	NA
ST140426task0001_V1_cell40_spiketimes.csv	Loc1Pref	Loc2Null	Loc1Pref+Loc2Null	0	230	7.95755034402902	0.7275	0.1002	0.1002	1.49107142857143	0.700657894736842	0.654320987654321	0.202066073247692	0.362615612282924	0.00248180493582849	0.432836509533556	single	0.432836509533556	0.506343	0.6801418	15	17	10	5.333333	2.235294	4.5	7.952381	1.566176	2.944444	500	0	0	0	0	0	0	0	0	NA	NA	NA	NA	NA
ST140426task0001_V1_cell42_spiketimes.csv	Loc1Null	Loc2Pref	Loc1Null+Loc2Pref	0	230	9.69932113832358	0.5019	0.5966	0.5019	1.52222222222222	0.641975308641975	1.445	0.260396340127544	0.178422033531934	8.16751104703754e-05	0.561099951230051	single	0.561099951230051	0.8736332	0.8210292	13	19	11	3.461538	0.9473684	3.636364	5.269231	0.6081871	5.254545	500	0	0	0	0	0	0	0	0	NA	NA	NA	NA	NA
ST140426task0001_V1_cell42_spiketimes.csv	Loc1Pref	Loc2Null	Loc1Pref+Loc2Null	0	230	5.19071094281442	0.308	0.6572	0.308	1.69642857142857	1.25833333333333	1	0.265955655804608	0.376053684161269	0.0113301665027367	0.346660493531387	intermediate	0.376053684161269	0.4930299	0.5766141	15	17	10	2.666667	0.8823529	2	4.52381	1.110294	2	500	0	0	0	0	0	0	0	0	NA	NA	NA	NA	NA
ST140426task0001_V1_cell47_spiketimes.csv	Loc1Null	Loc2Pref	Loc1Null+Loc2Pref	0	230	18.8227325160229	0.8323	0.6224	0.6224	1.55936073059361	2.12820512820513	2.1728813559322	0.340128793299615	0.163721437468397	0.000113696916615789	0.496036072315373	single	0.496036072315373	0.8246102	0.8205843	13	19	11	5.615385	1.368421	5.363636	8.75641	2.912281	11.65455	500	0	0	0	0	0	0	0	0	NA	NA	NA	NA	NA
ST140426task0001_V1_cell47_spiketimes.csv	Loc1Pref	Loc2Null	Loc1Pref+Loc2Null	0	230	31.9754556851105	0.6909	0.6433	0.6433	1.74534161490683	1.07211538461538	1.14141414141414	0.116927028774765	0.624866869501337	2.67901071338406e-05	0.258179311616764	intermediate	0.624866869501337	0.4923295	0.6576462	15	17	10	7.666667	1.529412	5.5	13.38095	1.639706	6.277778	500	0	0	0	0	0	0	0	0	NA	NA	NA	NA	NA
ST140426task0001_V1_cell56_spiketimes.csv	Loc1Null	Loc2Pref	Loc1Null+Loc2Pref	0	230	7.66132603436309	0.5197	0.2755	0.2755	0.988888888888889	2.92698412698413	1.67857142857143	0.478426771373175	0.33627057050781	0.00573259049910525	0.17957006761991	mixture	0.478426771373175	0.5544381	0.4706475	13	19	11	1.153846	3.684211	2.545455	1.141026	10.78363	4.272727	500	0	0	0	0	0	0	0	0	NA	NA	NA	NA	NA
ST140426task0001_V1_cell58_spiketimes.csv	Loc1Pref	Loc2Null	Loc1Pref+Loc2Null	0	230	8.8778591392219	0.5628	0.6907	0.5628	0.619047619047619	1.05384615384615	1.1005291005291	0.240529133360166	0.171960807432314	0.000164440327809718	0.587345618879711	single	0.587345618879711	0.4939744	0.1562709	15	17	10	1.2	3.823529	4.2	0.7428571	4.029412	4.622222	500	0	0	0	0	0	0	0	0	NA	NA	NA	NA	NA
ST140426task0001_V1_cell59_spiketimes.csv	Loc1Pref	Loc2Null	Loc1Pref+Loc2Null	0	230	3.79215143707621	0.2041	0.4148	0.2041	0.642857142857143	1.325	0.272141706924316	0.199281062021368	0.318980385215071	0.00715452817392356	0.474584024589638	single	0.474584024589638	0.4984152	0.3196315	15	17	10	4.4	7.352941	6.9	2.828571	9.742647	1.877778	500	0	0	0	0	0	0	0	0	NA	NA	NA	NA	NA
ST140426task0001_V1_cell6_spiketimes.csv	Loc1Pref	Loc2Null	Loc1Pref+Loc2Null	0	230	49.7149148292735	0.123	0.893	0.123	1.11672473867596	1	1.75668073136428	0.289487716664249	0.551800719458922	4.48932870276378e-05	0.158666670589801	intermediate	0.551800719458922	0.4990875	0.6712893	15	17	10	10.93333	2	7.9	12.20952	2	13.87778	500	0	0	0	0	0	0	0	0	NA	NA	NA	NA	NA
ST140426task0001_V1_cell60_spiketimes.csv	Loc1Null	Loc2Pref	Loc1Null+Loc2Pref	0	230	5.36472629160614	0.8769	0.4393	0.4393	1.02777777777778	1.75040257648953	0.96	0.271573884747379	0.116839003253256	0.00138962654162258	0.610197485457743	single	0.610197485457743	0.07943121	0.116669	13	19	11	1.384615	3.631579	5	1.423077	6.356725	4.8	500	0	0	0	0	0	0	0	0	NA	NA	NA	NA	NA
ST140426task0001_V1_cell60_spiketimes.csv	Loc1Pref	Loc2Null	Loc1Pref+Loc2Null	0	230	6.86513569909501	0.9073	0.3368	0.3368	0.532967032967033	0.91722972972973	2.03030303030303	0.304691236690827	0.116382159760335	0.000385076178129308	0.578541527370709	single	0.578541527370709	0.49931	0.1258162	15	17	10	1.733333	4.352941	5.5	0.9238095	3.992647	11.16667	500	0	0	0	0	0	0	0	0	NA	NA	NA	NA	NA
ST140426task0001_V1_cell63_spiketimes.csv	Loc1Pref	Loc2Null	Loc1Pref+Loc2Null	0	230	9.93718180450441	0.8033	0.1516	0.1516	1.37267080745342	0.89375	0.734567901234568	0.203926230642411	0.209918337696712	0.000154309951052178	0.586001121709826	single	0.586001121709826	0.4953551	0.1727781	15	17	10	3.066667	7.058824	7.2	4.209524	6.308824	5.288889	500	0	0	0	0	0	0	0	0	NA	NA	NA	NA	NA
ST140426task0001_V1_cell64_spiketimes.csv	Loc1Null	Loc2Pref	Loc1Null+Loc2Pref	0	230	21.6292550233767	0.4278	0.6084	0.4278	0.916666666666667	1.71584699453552	1.32222222222222	0.380282008500287	0.0671137893592769	0.0725547516415069	0.480049450498929	single	0.480049450498929	0.09397406	0.07189365	13	19	11	0.1538462	3.210526	4.909091	0.1410256	5.508772	6.490909	500	0	0	0	0	0	0	0	0	NA	NA	NA	NA	NA
ST140426task0001_V1_cell64_spiketimes.csv	Loc1Pref	Loc2Null	Loc1Pref+Loc2Null	0	230	32.5422614612766	0.3774	0.6215	0.3774	1.14285714285714	2.3125	0.654320987654321	0.193601142125725	0.237514453102889	0.00352279403780742	0.565361610733578	single	0.565361610733578	0.4909868	0.1643668	15	17	10	0.3333333	4.823529	4.5	0.3809524	11.15441	2.944444	500	0	0	0	0	0	0	0	0	NA	NA	NA	NA	NA
ST140426task0001_V1_cell65_spiketimes.csv	Loc1Pref	Loc2Null	Loc1Pref+Loc2Null	0	230	34.4230574838715	0.3262	0.3088	0.3088	2.2034632034632	0.583758503401361	0.663563004345127	0.209411940229697	0.178646614041192	0.0112049428856099	0.600736502843501	single	0.600736502843501	0.5016297	0.09436962	15	17	10	6.6	17.29412	17.9	14.54286	10.09559	11.87778	500	0	0	0	0	0	0	0	0	NA	NA	NA	NA	NA
ST140426task0001_V1_cell66_spiketimes.csv	Loc1Null	Loc2Pref	Loc1Null+Loc2Pref	0	230	17.7110443551415	0.4408	0.1471	0.1471	1.70945945945946	2.66167800453515	1.12592592592593	0.190527343930725	0.236765632560792	0.000243846034251433	0.572463177474231	single	0.572463177474231	0.100055	0.1617776	13	19	11	5.692308	12.89474	12.27273	9.730769	34.32164	13.81818	500	0	0	0	0	0	0	0	0	NA	NA	NA	NA	NA
ST140426task0001_V1_cell66_spiketimes.csv	Loc1Pref	Loc2Null	Loc1Pref+Loc2Null	0	230	30.877263868638	0.3314	0.6806	0.3314	1.60403726708075	1.50231481481481	1.98708010335917	0.223817821123847	0.136356088623299	0.00671676426594286	0.633109325986911	single	0.633109325986911	0.4939639	0.08692813	15	17	10	6.133333	15.88235	17.2	9.838095	23.86029	34.17778	500	0	0	0	0	0	0	0	0	NA	NA	NA	NA	NA
ST140426task0001_V1_cell67_spiketimes.csv	Loc1Null	Loc2Pref	Loc1Null+Loc2Pref	0	230	242.985387610314	0.6376	0.4376	0.4376	1.56172839506173	1.30170435922648	0.648210023866348	0.149212276404964	0.103896468819	0.303303745438177	0.443587509337859	single	0.443587509337859	0.04030583	0.0320258	13	19	11	2.076923	35.68421	38.09091	3.24359	46.45029	24.69091	500	0	0	0	0	0	0	0	0	NA	NA	NA	NA	NA
ST140426task0001_V1_cell67_spiketimes.csv	Loc1Pref	Loc2Null	Loc1Pref+Loc2Null	0	230	334.830960224173	0.196	0.7728	0.196	2.06696428571429	0.621293800539084	0.63855421686747	0.159969460909853	0.270511846822332	0.115568245616528	0.453950446651286	single	0.453950446651286	0.4889293	0.07201343	15	17	10	2.133333	43.64706	41.5	4.409524	27.11765	26.5	500	0	0	0	0	0	0	0	0	NA	NA	NA	NA	NA
ST140426task0001_V1_cell68_spiketimes.csv	Loc1Null	Loc2Pref	Loc1Null+Loc2Pref	0	230	12.8866752409107	0.2617	0.5434	0.2617	1.16666666666667	1.21933621933622	1.36326530612245	0.186397403043874	0.169474480076629	0.00028779749713421	0.643840319382363	single	0.643840319382363	0.06055658	0.1340605	13	19	11	0.9230769	4.052632	4.454545	1.076923	4.94152	6.072727	500	0	0	0	0	0	0	0	0	NA	NA	NA	NA	NA
ST140426task0001_V1_cell68_spiketimes.csv	Loc1Pref	Loc2Null	Loc1Pref+Loc2Null	0	230	18.9395045923156	0.5652	0.4307	0.4307	0.75	1.34539473684211	2.35185185185185	0.275583332973672	0.142041285787929	0.000308364481437655	0.582067016756962	single	0.582067016756962	0.4954189	0.1383421	15	17	10	0.8	4.470588	4.8	0.6	6.014706	11.28889	500	0	0	0	0	0	0	0	0	NA	NA	NA	NA	NA
ST140426task0001_V1_cell69_spiketimes.csv	Loc1Null	Loc2Pref	Loc1Null+Loc2Pref	0	230	115.828207681531	0.3644	0.1879	0.1879	0.833333333333333	2.77035490605428	1.19714285714286	0.179196847437131	0.150351769893768	0.137620559754427	0.532830822914673	single	0.532830822914673	0.04379202	0.06138153	13	19	11	4	25.21053	25.45455	3.333333	69.84211	30.47273	500	0	0	0	0	0	0	0	0	NA	NA	NA	NA	NA
ST140426task0001_V1_cell69_spiketimes.csv	Loc1Pref	Loc2Null	Loc1Pref+Loc2Null	0	230	140.242251346774	0.7861	0.7966	0.7861	0.714285714285714	0.964285714285714	0.835616438356164	0.169188162399288	0.128022766385491	0.222678416124054	0.480110655091168	single	0.480110655091168	0.5047055	0.05390172	15	17	10	4.333333	28	29.2	3.095238	27	24.4	500	0	0	0	0	0	0	0	0	NA	NA	NA	NA	NA
ST140426task0001_V1_cell70_spiketimes.csv	Loc1Null	Loc2Pref	Loc1Null+Loc2Pref	0	230	64.8662007125675	0.7197	0.4172	0.4172	0.988917306052856	1.14553990610329	1.12283950617284	0.193757256541217	0.210472922914194	0.0222131423084011	0.573556678236188	single	0.573556678236188	0.9566248	0.8991623	13	19	11	30.07692	11.21053	29.45455	29.74359	12.84211	33.07273	500	0	0	0	0	0	0	0	0	NA	NA	NA	NA	NA
ST140426task0001_V1_cell70_spiketimes.csv	Loc1Pref	Loc2Null	Loc1Pref+Loc2Null	0	230	35.2007486377563	0.5312	0.3217	0.3217	0.821428571428571	0.375	1.08906882591093	0.216769554313286	0.391187153038559	0.000315850338444786	0.39172744230971	single	0.39172744230971	0.4948241	0.7805564	15	17	10	27.73333	13.64706	24.7	22.78095	5.117647	26.9	500	0	0	0	0	0	0	0	0	NA	NA	NA	NA	NA
ST140426task0001_V1_cell71_spiketimes.csv	Loc1Null	Loc2Pref	Loc1Null+Loc2Pref	0	230	37.5755271426503	0.5676	0.1609	0.1609	1.7704802259887	1.15726495726496	0.775229357798165	0.2019402398536	0.139653637632413	0.0506076904742237	0.607798432039764	single	0.607798432039764	0.9571429	0.9310199	13	19	11	18.15385	6.842105	19.81818	32.14103	7.918129	15.36364	500	0	0	0	0	0	0	0	0	NA	NA	NA	NA	NA
ST140426task0001_V1_cell71_spiketimes.csv	Loc1Pref	Loc2Null	Loc1Pref+Loc2Null	0	230	32.0274774070516	0.5768	0.5825	0.5768	1.09071156979902	1.63119834710744	1.10497614178596	0.207847929749116	0.264786877444161	0.000823021180668896	0.526542171626054	single	0.526542171626054	0.4925634	0.8247531	15	17	10	17.53333	7.117647	16.3	19.12381	11.61029	18.01111	500	0	0	0	0	0	0	0	0	NA	NA	NA	NA	NA
ST140426task0001_V1_cell73_spiketimes.csv	Loc1Null	Loc2Pref	Loc1Null+Loc2Pref	0	230	16.0866454929353	0.8257	0.9628	0.8257	1.025	0.638888888888889	1.01428571428571	0.188431041076648	0.195160138329453	0.000429975574166947	0.615978845019732	single	0.615978845019732	0.9436346	0.8457671	13	19	11	6.153846	1.894737	6.363636	6.307692	1.210526	6.454545	500	0	0	0	0	0	0	0	0	NA	NA	NA	NA	NA
ST140426task0001_V1_cell73_spiketimes.csv	Loc1Pref	Loc2Null	Loc1Pref+Loc2Null	0	230	18.224376072658	0.1531	0.8625	0.1531	1.08866995073892	0.990384615384615	0.760683760683761	0.181621147055145	0.283401158692344	0.000116744823971255	0.53486094942854	single	0.53486094942854	0.488499	0.7824474	15	17	10	5.8	1.529412	5.2	6.314286	1.514706	3.955556	500	0	0	0	0	0	0	0	0	NA	NA	NA	NA	NA
ST140426task0001_V1_cell74_spiketimes.csv	Loc1Pref	Loc2Null	Loc1Pref+Loc2Null	0	230	28.324012414865	0.5587	0.1321	0.1321	0.701298701298701	0.697916666666667	1.52698412698413	0.277356879839522	0.32622127394184	0.000111681659475368	0.396310164559163	single	0.396310164559163	0.5018508	0.7597642	15	17	10	19.8	9.176471	17.5	13.88571	6.404412	26.72222	500	0	0	0	0	0	0	0	0	NA	NA	NA	NA	NA
ST140426task0001_V1_cell75_spiketimes.csv	Loc1Null	Loc2Pref	Loc1Null+Loc2Pref	0	230	6.74006758777926	0.7652	0.4065	0.4065	1.04878048780488	3.44444444444444	1	0.224814863778452	0.151558874099438	0.000414200286385757	0.623212061835724	single	0.623212061835724	0.9197395	0.8748548	13	19	11	3.153846	1	4	3.307692	3.444444	4	500	0	0	0	0	0	0	0	0	NA	NA	NA	NA	NA
ST140426task0001_V1_cell75_spiketimes.csv	Loc1Pref	Loc2Null	Loc1Pref+Loc2Null	0	230	15.1583484424355	0.8096	0.6209	0.6209	0.754098360655738	0.691666666666667	1.0952380952381	0.221815258737725	0.479721652630242	0.000430505116260473	0.298032583515773	intermediate	0.479721652630242	0.4959527	0.6080219	15	17	10	4.066667	0.8823529	2.8	3.066667	0.6102941	3.066667	500	0	0	0	0	0	0	0	0	NA	NA	NA	NA	NA
ST140426task0001_V1_cell76_spiketimes.csv	Loc1Null	Loc2Pref	Loc1Null+Loc2Pref	0	230	3.10642104209486	0.4062	0.2855	0.2855	1.65151515151515	1.28888888888889	0.848648648648649	0.263666315326828	0.2477535758233	0.00178731795270483	0.486792790897167	single	0.486792790897167	0.8356777	0.7318275	13	19	11	3.384615	1.578947	3.363636	5.589744	2.035088	2.854545	500	0	0	0	0	0	0	0	0	NA	NA	NA	NA	NA
ST140426task0001_V1_cell79_spiketimes.csv	Loc1Pref	Loc2Null	Loc1Pref+Loc2Null	0	230	6.88150874441937	0.2404	0.5633	0.2404	0.88861985472155	1.2	0.53968253968254	0.200893090924745	0.50073128046103	0.0157516435202434	0.282623985093982	intermediate	0.50073128046103	0.503278	0.530814	15	17	10	3.933333	1.470588	2.8	3.495238	1.764706	1.511111	500	0	0	0	0	0	0	0	0	NA	NA	NA	NA	NA
ST140426task0001_V1_cell8_spiketimes.csv	Loc1Pref	Loc2Null	Loc1Pref+Loc2Null	0	230	26.1743809994994	0.594	0.1158	0.1158	1.44930875576037	1.14583333333333	1.31715210355987	0.267699947121535	0.383290225395961	5.38356318209684e-05	0.348955991850683	intermediate	0.383290225395961	0.5055962	0.7162591	15	17	10	12.4	4.588235	10.3	17.97143	5.257353	13.56667	500	0	0	0	0	0	0	0	0	NA	NA	NA	NA	NA
ST140426task0001_V1_cell95_spiketimes.csv	Loc1Null	Loc2Pref	Loc1Null+Loc2Pref	0	230	3.47697695307892	0.4887	0.3107	0.3107	0.625	0.914893617021276	1.8	0.388726095096921	0.279107653466957	0.00830515237208329	0.323861099064038	mixture	0.388726095096921	0.409697	0.4121148	13	19	11	0.9230769	2.473684	2	0.5769231	2.263158	3.6	500	0	0	0	0	0	0	0	0	NA	NA	NA	NA	NA
ST140426task0001_V1_cell95_spiketimes.csv	Loc1Pref	Loc2Null	Loc1Pref+Loc2Null	0	230	6.53011369713049	0.4862	0.3582	0.3582	2.12087912087912	1.16581632653061	1.60931899641577	0.373433467887867	0.152446186504584	0.000110543544452061	0.474009802063097	single	0.474009802063097	0.4969024	0.1937533	15	17	10	0.8666667	2.882353	3.1	1.838095	3.360294	4.988889	500	0	0	0	0	0	0	0	0	NA	NA	NA	NA	NA
ST140426task0001_V1_cell96_spiketimes.csv	Loc1Null	Loc2Pref	Loc1Null+Loc2Pref	0	230	8.50287533362148	0.6078	0.3039	0.3039	0.666666666666667	0.407876230661041	0.0978723404255319	0.183086807768656	0.21781960540359	0.00011658353908682	0.598977003288667	single	0.598977003288667	0.04867406	0.1794211	13	19	11	1.384615	4.157895	4.272727	0.9230769	1.695906	0.4181818	500	0	0	0	0	0	0	0	0	NA	NA	NA	NA	NA
ST140426task0001_V1_cell96_spiketimes.csv	Loc1Pref	Loc2Null	Loc1Pref+Loc2Null	0	230	9.71462092481671	0.4642	0.5095	0.4642	0.732142857142857	0.194444444444444	0.724137931034483	0.201326099856863	0.385689170143983	0.00157712984296087	0.411407600156194	single	0.411407600156194	0.502795	0.3496651	15	17	10	1.066667	3.705882	2.9	0.7809524	0.7205882	2.1	500	0	0	0	0	0	0	0	0	NA	NA	NA	NA	NA
ST140426task0001_V1_cell97_spiketimes.csv	Loc1Null	Loc2Pref	Loc1Null+Loc2Pref	0	230	36.3706560706794	0.6329	0.1039	0.1039	0.75	1.6517094017094	1.4325	0.186710885559091	0.0954536968586978	0.160468599865912	0.557366817716299	single	0.557366817716299	0.04486283	0.06037659	13	19	11	0.3076923	5.473684	7.272727	0.2307692	9.040936	10.41818	500	0	0	0	0	0	0	0	0	NA	NA	NA	NA	NA
ST140426task0001_V1_cell98_spiketimes.csv	Loc1Null	Loc2Pref	Loc1Null+Loc2Pref	0	230	3.66529418625226	0.3964	0.7151	0.3964	1.22916666666667	1.05555555555556	1.47222222222222	0.274526523700599	0.100704791827761	0.0013924401770536	0.623376244294585	single	0.623376244294585	0.1197034	0.1050062	13	19	11	0.6153846	2	3.272727	0.7564103	2.111111	4.818182	500	0	0	0	0	0	0	0	0	NA	NA	NA	NA	NA
ST140426task0001_V1_cell98_spiketimes.csv	Loc1Pref	Loc2Null	Loc1Pref+Loc2Null	0	230	10.7111506800662	0.6295	0.7652	0.6295	0.877551020408163	1.46111111111111	1.29292929292929	0.217560834609672	0.289896570442003	0.00015734222712814	0.492385252721197	single	0.492385252721197	0.4975662	0.2824335	15	17	10	0.4666667	2.647059	2.2	0.4095238	3.867647	2.844444	500	0	0	0	0	0	0	0	0	NA	NA	NA	NA	NA
ST140427task0001_V1_cell1_spiketimes.csv	Loc1Pref	Loc2Null	Loc1Pref+Loc2Null	0	230	87.4868016353381	0.1901	0.1929	0.1901	1.36711711711712	0.67635189669088	0.808848797250859	0.174742187872772	0.116354264729995	0.144343206006651	0.564560341390582	single	0.564560341390582	0.9640493	0.9518222	25	22	13	28.12	10.72727	29.84615	38.44333	7.255411	24.14103	500	0	0	0	0	0	0	0	0	NA	NA	NA	NA	NA
ST140427task0001_V1_cell11_spiketimes.csv	Loc1Pref	Loc2Null	Loc1Pref+Loc2Null	0	230	25.4152726607762	0.1478	0.228	0.1478	2.33318915801615	4.47795414462081	0.658280922431866	0.203065237734707	0.144613833532658	0.00282890314849878	0.649492025584136	single	0.649492025584136	0.9544247	0.9083181	25	22	13	23.12	13.5	24.46154	53.94333	60.45238	16.10256	500	0	0	0	0	0	0	0	0	NA	NA	NA	NA	NA
ST140427task0001_V1_cell16_spiketimes.csv	Loc1Null	Loc2Pref	Loc1Null+Loc2Pref	0	230	7.40615144446919	0.2627	0.3675	0.2627	0.670929241261722	1.14322916666667	0.976334951456311	0.159083278512548	0.0853809981828758	0.0140030610445663	0.74153266226001	single	0.74153266226001	0.0336909	0.06321736	16	25	17	24.4375	32	36.35294	16.39583	36.58333	35.49265	500	0	0	0	0	0	0	0	0	NA	NA	NA	NA	NA
ST140427task0001_V1_cell17_spiketimes.csv	Loc1Null	Loc2Pref	Loc1Null+Loc2Pref	0	230	8.71553153071842	0.1592	0.3397	0.1592	1.8631884057971	0.851449275362319	1.04623983739837	0.0807926610270978	0.22458523152053	0.00010813955897971	0.694513967893393	single	0.694513967893393	0.9634945	0.8289681	16	25	17	14.375	9.2	14.47059	26.78333	7.833333	15.13971	500	0	0	0	0	0	0	0	0	NA	NA	NA	NA	NA
ST140427task0001_V1_cell17_spiketimes.csv	Loc1Pref	Loc2Null	Loc1Pref+Loc2Null	0	230	19.0674352896295	0.3216	0.1053	0.1053	1.32136524822695	1.15135135135135	1.14329268292683	0.282717967508836	0.497154970167253	0.000404690435179778	0.219722371888731	intermediate	0.497154970167253	0.6955581	0.6317052	25	22	13	15.04	8.409091	12.61538	19.87333	9.681818	14.42308	500	0	0	0	0	0	0	0	0	NA	NA	NA	NA	NA
ST140427task0001_V1_cell18_spiketimes.csv	Loc1Pref	Loc2Null	Loc1Pref+Loc2Null	0	230	7.27572891910312	0.747	0.2094	0.2094	1.05120327700973	1.04178948057903	0.784922394678492	0.237735623776121	0.157178032617824	0.000316545547373905	0.604769798058681	single	0.604769798058681	0.1186227	0.1374006	25	22	13	26.04	33.04545	34.69231	27.37333	34.42641	27.23077	500	0	0	0	0	0	0	0	0	NA	NA	NA	NA	NA
ST140427task0001_V1_cell20_spiketimes.csv	Loc1Pref	Loc2Null	Loc1Pref+Loc2Null	0	230	12.4940273063057	0.9117	0.5793	0.5793	1.02057182705718	1.59445628997868	0.678571428571429	0.099915675728133	0.381021680756918	0.000174833960245388	0.518887809554704	single	0.518887809554704	0.1205753	0.2733575	25	22	13	9.56	15.22727	14	9.756667	24.27922	9.5	500	0	0	0	0	0	0	0	0	NA	NA	NA	NA	NA
ST140427task0001_V1_cell21_spiketimes.csv	Loc1Null	Loc2Pref	Loc1Null+Loc2Pref	0	230	16.5752748702646	0.6636	0.6452	0.6452	1.3363511659808	1.21724709784411	0.755167958656331	0.197654554079385	0.294071240092501	6.68698144654911e-05	0.508207336013648	single	0.508207336013648	0.05753305	0.1933244	16	25	17	15.1875	24.12	22.76471	20.29583	29.36	17.19118	500	0	0	0	0	0	0	0	0	NA	NA	NA	NA	NA
ST140427task0001_V1_cell21_spiketimes.csv	Loc1Pref	Loc2Null	Loc1Pref+Loc2Null	0	230	19.068621879399	0.5465	0.5211	0.5211	1.48220064724919	1.98463901689708	0.621165644171779	0.181494970518062	0.217485241763421	0.000227278662068092	0.600792509056449	single	0.600792509056449	0.07091827	0.1536449	25	22	13	16.48	25.36364	25.07692	24.42667	50.33766	15.57692	500	0	0	0	0	0	0	0	0	NA	NA	NA	NA	NA
ST140427task0001_V1_cell22_spiketimes.csv	Loc1Null	Loc2Pref	Loc1Null+Loc2Pref	0	230	108.426097531661	0.1376	0.5938	0.1376	0.735015772870662	0.906663907284768	1.1615890083632	0.276235898141301	0.103912326301058	0.072797781206766	0.547053994350875	single	0.547053994350875	0.06840276	0.04604629	16	25	17	19.8125	48.32	49.23529	14.5625	43.81	57.19118	500	0	0	0	0	0	0	0	0	NA	NA	NA	NA	NA
ST140427task0001_V1_cell22_spiketimes.csv	Loc1Pref	Loc2Null	Loc1Pref+Loc2Null	0	230	166.415425593201	0.4781	0.8231	0.4781	1.71412037037037	1.18231292517007	1.02291666666667	0.141041793385949	0.360692895500654	0.0447761806242862	0.45348913048911	single	0.45348913048911	0.03966275	0.1116192	25	22	13	20.16	52.5	49.23077	34.55667	62.07143	50.35897	500	0	0	0	0	0	0	0	0	NA	NA	NA	NA	NA
ST140427task0001_V1_cell23_spiketimes.csv	Loc1Pref	Loc2Null	Loc1Pref+Loc2Null	0	230	9.87702603869992	0.4445	0.4041	0.4041	2.75432198811453	3.42890165775048	0.935752078609222	0.152573857226539	0.178961788786077	0.000317482632450996	0.668146871354934	single	0.668146871354934	0.069914	0.1375489	25	22	13	24.68	32.77273	33.92308	67.97667	112.3745	31.74359	500	0	0	0	0	0	0	0	0	NA	NA	NA	NA	NA
ST140427task0001_V1_cell24_spiketimes.csv	Loc1Null	Loc2Pref	Loc1Null+Loc2Pref	0	230	156.702704728614	0.3751	0.7157	0.3751	1.4632603406326	1.21763392857143	1.28019323671498	0.153197379816985	0.119023164871337	0.108048424876482	0.619731030435196	single	0.619731030435196	0.03242845	0.0434158	16	25	17	8.5625	35.84	36.52941	12.52917	43.64	46.76471	500	0	0	0	0	0	0	0	0	NA	NA	NA	NA	NA
ST140427task0001_V1_cell24_spiketimes.csv	Loc1Pref	Loc2Null	Loc1Pref+Loc2Null	0	230	191.735592999482	0.8861	0.3359	0.3359	1.18986568986569	1.20136368635214	0.79817158931083	0.132091877090202	0.37050182379365	0.0710581886658291	0.426348110450319	single	0.426348110450319	0.03722266	0.110844	25	22	13	10.92	39.36364	36.46154	12.99333	47.29004	29.10256	500	0	0	0	0	0	0	0	0	NA	NA	NA	NA	NA
ST140427task0001_V1_cell25_spiketimes.csv	Loc1Pref	Loc2Null	Loc1Pref+Loc2Null	0	230	3.44625962301839	0.9813	0.3363	0.3363	1.25	2.39702568724651	1.84961685823755	0.361039591657623	0.296928738596651	0.00684604467280279	0.335185625072923	mixture	0.361039591657623	0.3770553	0.3802176	25	22	13	10.8	14.40909	13.38462	13.5	34.53896	24.75641	500	0	0	0	0	0	0	0	0	NA	NA	NA	NA	NA
ST140427task0001_V1_cell26_spiketimes.csv	Loc1Pref	Loc2Null	Loc1Pref+Loc2Null	0	230	107.956513586405	0.3454	0.6292	0.3454	1.101966873706	1.43241167434716	1.88714859437751	0.175677741271574	0.256454779486496	0.00675177142063162	0.561115707821298	single	0.561115707821298	0.03876417	0.1167288	25	22	13	12.88	33.81818	31.92308	14.19333	48.44156	60.24359	500	0	0	0	0	0	0	0	0	NA	NA	NA	NA	NA
ST140427task0001_V1_cell27_spiketimes.csv	Loc1Null	Loc2Pref	Loc1Null+Loc2Pref	0	230	105.144877815988	0.8181	0.7928	0.7928	1.14450261780105	1.10026485054862	0.658783783783784	0.145537220132392	0.102044059708395	0.216791545940012	0.5356271742192	single	0.5356271742192	0.02653661	0.04308317	16	25	17	11.9375	35.24	37	13.6625	38.77333	24.375	500	0	0	0	0	0	0	0	0	NA	NA	NA	NA	NA
ST140427task0001_V1_cell27_spiketimes.csv	Loc1Pref	Loc2Null	Loc1Pref+Loc2Null	0	230	115.834950934585	0.8638	0.3926	0.3926	1.09543010752688	1.54682220947281	2.11190476190476	0.402508547794053	0.161549703730522	0.00662545753974876	0.429316290935677	single	0.429316290935677	0.09760827	0.1057935	25	22	13	12.4	33.95455	32.30769	13.58333	52.52165	68.23077	500	0	0	0	0	0	0	0	0	NA	NA	NA	NA	NA
ST140427task0001_V1_cell29_spiketimes.csv	Loc1Null	Loc2Pref	Loc1Null+Loc2Pref	0	230	18.6992045721828	0.7268	0.7791	0.7268	0.597260273972603	0.879784688995215	0.913366336633663	0.18299319948787	0.125659999400809	0.00118344028749537	0.690163360823825	single	0.690163360823825	0.0334694	0.0953258	16	25	17	9.125	16.72	17.82353	5.45	14.71	16.27941	500	0	0	0	0	0	0	0	0	NA	NA	NA	NA	NA
ST140427task0001_V1_cell3_spiketimes.csv	Loc1Pref	Loc2Null	Loc1Pref+Loc2Null	0	230	31.3195837805037	0.4045	0.678	0.4045	0.464260625219529	1.18265813788202	0.628131021194605	0.18676673688203	0.141605460817661	0.00619969799760794	0.665428104302701	single	0.665428104302701	0.959726	0.9298637	25	22	13	37.96	24.36364	39.92308	17.62333	28.81385	25.07692	500	0	0	0	0	0	0	0	0	NA	NA	NA	NA	NA
ST140427task0001_V1_cell30_spiketimes.csv	Loc1Null	Loc2Pref	Loc1Null+Loc2Pref	0	230	283.509140255751	0.6687	0.4413	0.4413	1.76174863387978	0.690565253532835	0.336328480436761	0.146207681793531	0.14117578501458	0.174430436202263	0.538186096989625	single	0.538186096989625	0.02801012	0.03550513	16	25	17	15.25	64.16	64.64706	26.86667	44.30667	21.74265	500	0	0	0	0	0	0	0	0	NA	NA	NA	NA	NA
ST140427task0001_V1_cell31_spiketimes.csv	Loc1Pref	Loc2Null	Loc1Pref+Loc2Null	0	230	61.160635789825	0.3828	0.1718	0.1718	1.25	1.76473616473616	1.20606060606061	0.183383351622103	0.166262059009045	0.00589785874521794	0.644456730623634	single	0.644456730623634	0.03773811	0.0929624	25	22	13	5.8	16.81818	16.92308	7.25	29.67965	20.41026	500	0	0	0	0	0	0	0	0	NA	NA	NA	NA	NA
ST140427task0001_V1_cell32_spiketimes.csv	Loc1Null	Loc2Pref	Loc1Null+Loc2Pref	0	230	194.948016652181	0.3029	0.1208	0.1208	1.66034755134281	0.60757698541329	0.503645200486027	0.145439724663378	0.194508592664286	0.124694375967233	0.535357306705102	single	0.535357306705102	0.02733365	0.05926549	16	25	17	13.1875	49.36	48.41176	21.89583	29.99	24.38235	500	0	0	0	0	0	0	0	0	NA	NA	NA	NA	NA
ST140427task0001_V1_cell33_spiketimes.csv	Loc1Null	Loc2Pref	Loc1Null+Loc2Pref	0	230	76.1495874389487	0.7714	0.5393	0.5393	1.2108202443281	0.651709401709402	0.697438162544169	0.129290602774649	0.373218372039531	0.00824630936514474	0.489244715820675	single	0.489244715820675	0.9725743	0.8585808	16	25	17	35.8125	15.6	33.29412	43.3625	10.16667	23.22059	500	0	0	0	0	0	0	0	0	NA	NA	NA	NA	NA
ST140427task0001_V1_cell33_spiketimes.csv	Loc1Pref	Loc2Null	Loc1Pref+Loc2Null	0	230	82.1990572600746	0.8904	0.2079	0.2079	0.878116609129267	0.56989247311828	1.3426523297491	0.372286581981115	0.0978005332579911	0.029456797381571	0.500456087379323	single	0.500456087379323	0.9139765	0.9372588	25	22	13	34.76	15.5	35.76923	30.52333	8.833333	48.02564	500	0	0	0	0	0	0	0	0	NA	NA	NA	NA	NA
ST140427task0001_V1_cell34_spiketimes.csv	Loc1Null	Loc2Pref	Loc1Null+Loc2Pref	0	230	26.0164685913521	0.6866	0.2522	0.2522	1.26021505376344	0.815972222222222	0.930921052631579	0.23193940236317	0.206034970260754	0.000299623568693527	0.561726003807383	single	0.561726003807383	0.8876468	0.8531599	16	25	17	11.625	4.8	11.17647	14.65	3.916667	10.40441	500	0	0	0	0	0	0	0	0	NA	NA	NA	NA	NA
ST140427task0001_V1_cell34_spiketimes.csv	Loc1Pref	Loc2Null	Loc1Pref+Loc2Null	0	230	24.9913905536087	0.3641	0.6129	0.3641	1.13575268817204	0.927083333333333	0.389294403892944	0.0540967673953172	0.560082434955481	2.66975640146388e-05	0.385794100085187	intermediate	0.560082434955481	0.8860602	0.7036422	25	22	13	12.4	5.818182	10.53846	14.08333	5.393939	4.102564	500	0	0	0	0	0	0	0	0	NA	NA	NA	NA	NA
ST140427task0001_V1_cell35_spiketimes.csv	Loc1Null	Loc2Pref	Loc1Null+Loc2Pref	0	230	77.9644074711755	0.7686	0.4057	0.4057	0.487098886705959	0.731308411214953	1.04545454545455	0.116665580375486	0.503153276035717	0.00234329790950849	0.377837845679288	intermediate	0.503153276035717	0.9007726	0.8222488	16	25	17	31.8125	12.84	28.47059	15.49583	9.39	29.76471	500	0	0	0	0	0	0	0	0	NA	NA	NA	NA	NA
ST140427task0001_V1_cell35_spiketimes.csv	Loc1Pref	Loc2Null	Loc1Pref+Loc2Null	0	230	68.4101945313401	0.3358	0.337	0.3358	1.31938728852309	1.0989010989011	0.875199362041467	0.176161859514503	0.0916654887628181	0.163977676309656	0.568194975413023	single	0.568194975413023	0.9608474	0.9544312	25	22	13	29.16	13	32.15385	38.47333	14.28571	28.14103	500	0	0	0	0	0	0	0	0	NA	NA	NA	NA	NA
ST140427task0001_V1_cell36_spiketimes.csv	Loc1Null	Loc2Pref	Loc1Null+Loc2Pref	0	230	69.8606168357764	0.3772	0.5538	0.3772	1.00389105058366	1.05676328502415	0.768528183716075	0.0713367880263722	0.658756390040851	0.000839839931637708	0.269066982001139	intermediate	0.658756390040851	0.9679205	0.7865001	16	25	17	32.125	13.8	28.17647	32.25	14.58333	21.65441	500	0	0	0	0	0	0	0	0	NA	NA	NA	NA	NA
ST140427task0001_V1_cell36_spiketimes.csv	Loc1Pref	Loc2Null	Loc1Pref+Loc2Null	0	230	69.0167198200529	0.6307	0.2234	0.2234	1.07387862796834	1.29864396089562	0.646701388888889	0.179108283463726	0.225087527588824	0.00955614455796478	0.586248044389485	single	0.586248044389485	0.9616156	0.8998588	25	22	13	30.32	13.72727	29.53846	32.56	17.82684	19.10256	500	0	0	0	0	0	0	0	0	NA	NA	NA	NA	NA
ST140427task0001_V1_cell37_spiketimes.csv	Loc1Null	Loc2Pref	Loc1Null+Loc2Pref	0	230	101.627056388435	0.3861	0.1443	0.1443	1.1315649867374	0.988853503184713	1.24929178470255	0.108737303081681	0.489728531852586	0.00524584644835304	0.39628831861738	intermediate	0.489728531852586	0.969724	0.8348279	16	25	17	23.5625	6.28	20.76471	26.6625	6.21	25.94118	500	0	0	0	0	0	0	0	0	NA	NA	NA	NA	NA
ST140427task0001_V1_cell37_spiketimes.csv	Loc1Pref	Loc2Null	Loc1Pref+Loc2Null	0	230	78.7237103501558	0.1815	0.31	0.1815	1.02906976744186	0.833015873015873	1.26913580246914	0.562200543926862	0.0800010520876168	0.0107018319920181	0.347096571993504	mixture	0.562200543926862	0.8964171	0.9189191	25	22	13	20.64	6.818182	20.76923	21.24	5.679654	26.35897	500	0	0	0	0	0	0	0	0	NA	NA	NA	NA	NA
ST140427task0001_V1_cell38_spiketimes.csv	Loc1Null	Loc2Pref	Loc1Null+Loc2Pref	0	230	57.8537869087408	0.3833	0.1716	0.1716	0.620512820512821	1.28117048346056	1.28291062801932	0.165015338250132	0.223872319708443	0.00350655374136758	0.607605788300058	single	0.607605788300058	0.9695932	0.8919059	16	25	17	25.1875	10.48	24.35294	15.62917	13.42667	31.24265	500	0	0	0	0	0	0	0	0	NA	NA	NA	NA	NA
ST140427task0001_V1_cell38_spiketimes.csv	Loc1Pref	Loc2Null	Loc1Pref+Loc2Null	0	230	56.7019292127386	0.2019	0.3284	0.2019	0.923344462993879	2.0382178622522	0.627853881278539	0.212576915371272	0.279501549013033	0.00214118824844699	0.505780347367249	single	0.505780347367249	0.9284613	0.8532527	25	22	13	23.96	10.59091	22.46154	22.12333	21.58658	14.10256	500	0	0	0	0	0	0	0	0	NA	NA	NA	NA	NA
ST140427task0001_V1_cell39_spiketimes.csv	Loc1Null	Loc2Pref	Loc1Null+Loc2Pref	0	230	56.4021347380546	0.7786	0.2373	0.2373	1.19013980868285	0.931388012618297	1.47294372294372	0.16210209439591	0.231378012292787	0.00258332513015766	0.603936568181145	single	0.603936568181145	0.9683058	0.8847277	16	25	17	28.3125	12.68	27.17647	33.69583	11.81	40.02941	500	0	0	0	0	0	0	0	0	NA	NA	NA	NA	NA
ST140427task0001_V1_cell39_spiketimes.csv	Loc1Pref	Loc2Null	Loc1Pref+Loc2Null	0	230	38.690696365195	0.3723	0.1162	0.1162	1.58270864567716	2.1329739442947	1.37341153470186	0.214955554871514	0.188511080529992	0.000690935498073517	0.595842429100421	single	0.595842429100421	0.929402	0.8825829	25	22	13	26.68	14.45455	26.23077	42.22667	30.83117	36.02564	500	0	0	0	0	0	0	0	0	NA	NA	NA	NA	NA
ST140427task0001_V1_cell4_spiketimes.csv	Loc1Pref	Loc2Null	Loc1Pref+Loc2Null	0	230	32.0675528943047	0.1265	0.7747	0.1265	1.62835249042146	1.02228976697062	1.23214285714286	0.319154051166856	0.391655434387773	2.67358716426353e-05	0.289163778573728	intermediate	0.391655434387773	0.8033612	0.730091	25	22	13	17.4	8.545455	15.07692	28.33333	8.735931	18.57692	500	0	0	0	0	0	0	0	0	NA	NA	NA	NA	NA
ST140427task0001_V1_cell40_spiketimes.csv	Loc1Pref	Loc2Null	Loc1Pref+Loc2Null	0	230	12.226470159253	0.6792	0.4159	0.4159	1.1231884057971	2.75958815958816	0.625211505922166	0.200292931081294	0.140041882863991	0.000715379922804529	0.658949806131911	single	0.658949806131911	0.9437589	0.8947943	25	22	13	13.8	8.409091	15.15385	15.5	23.20563	9.474359	500	0	0	0	0	0	0	0	0	NA	NA	NA	NA	NA
ST140427task0001_V1_cell41_spiketimes.csv	Loc1Null	Loc2Pref	Loc1Null+Loc2Pref	0	230	11.1063923026761	0.2155	0.301	0.2155	0.580661577608142	1.04411764705882	0.804885786802031	0.433980194650071	0.221921476191649	3.59455196767532e-05	0.344062383638603	mixture	0.433980194650071	0.7846668	0.7533958	16	25	17	24.5625	17	23.17647	14.2625	17.75	18.65441	500	0	0	0	0	0	0	0	0	NA	NA	NA	NA	NA
ST140427task0001_V1_cell41_spiketimes.csv	Loc1Pref	Loc2Null	Loc1Pref+Loc2Null	0	230	5.61590511367334	0.5274	0.4752	0.4752	1.59352517985612	1.40616246498599	1.14597701149425	0.260351958878608	0.211050968556275	0.000402639026421358	0.528194433538696	single	0.528194433538696	0.8725515	0.7783219	25	22	13	22.24	17	22.30769	35.44	23.90476	25.5641	500	0	0	0	0	0	0	0	0	NA	NA	NA	NA	NA
ST140427task0001_V1_cell42_spiketimes.csv	Loc1Null	Loc2Pref	Loc1Null+Loc2Pref	0	230	62.2236325725738	0.3828	0.7049	0.3828	0.731282051282051	1.14912280701754	1.66983695652174	0.552059562833196	0.122419695458995	0.00152546172348181	0.323995279984327	mixture	0.552059562833196	0.9142285	0.8783535	16	25	17	28.4375	12.16	27.05882	20.79583	13.97333	45.18382	500	0	0	0	0	0	0	0	0	NA	NA	NA	NA	NA
ST140427task0001_V1_cell42_spiketimes.csv	Loc1Pref	Loc2Null	Loc1Pref+Loc2Null	0	230	92.0377041413609	0.9511	0.123	0.123	1.58495250431779	1.48800572860723	0.95462256149279	0.184968166922254	0.20139801878075	0.0203302805023756	0.59330353379462	single	0.59330353379462	0.9632141	0.9100641	25	22	13	30.88	12.09091	30.23077	48.94333	17.99134	28.85897	500	0	0	0	0	0	0	0	0	NA	NA	NA	NA	NA
ST140427task0001_V1_cell45_spiketimes.csv	Loc1Pref	Loc2Null	Loc1Pref+Loc2Null	0	230	3.81084803774447	0.3716	0.8937	0.3716	1.37451737451737	2.14965986394558	0.526584867075665	0.202385526363913	0.446519805992289	0.0213831997727431	0.329711467871055	intermediate	0.446519805992289	0.4408206	0.4460881	25	22	13	10.36	14	12.53846	14.24	30.09524	6.602564	500	0	0	0	0	0	0	0	0	NA	NA	NA	NA	NA
ST140427task0001_V1_cell47_spiketimes.csv	Loc1Pref	Loc2Null	Loc1Pref+Loc2Null	0	230	4.75271341092711	0.3026	0.443	0.3026	0.503016591251885	3.04160702357095	0.553231939163498	0.181987718424723	0.527034457004194	0.033471516062577	0.257506308508505	intermediate	0.527034457004194	0.1819132	0.4886998	25	22	13	17.68	22.68182	20.23077	8.893333	68.98918	11.19231	500	0	0	0	0	0	0	0	0	NA	NA	NA	NA	NA
ST140427task0001_V1_cell52_spiketimes.csv	Loc1Pref	Loc2Null	Loc1Pref+Loc2Null	0	230	6.22883171634759	0.4833	0.2722	0.2722	0.63189448441247	1.49317738791423	1.18805704099822	0.293101346548712	0.32254236732702	0.00302960426275181	0.381326681861516	single	0.381326681861516	0.3868119	0.350883	25	22	13	11.12	15.54545	14.38462	7.026667	23.21212	17.08974	500	0	0	0	0	0	0	0	0	NA	NA	NA	NA	NA
ST140427task0001_V1_cell53_spiketimes.csv	Loc1Null	Loc2Pref	Loc1Null+Loc2Pref	0	230	11.5926478570855	0.4966	0.1785	0.1785	1.9916114790287	0.546700942587832	1.20535714285714	0.161625313835652	0.408022063293631	0.000163942377215264	0.430188680493502	single	0.430188680493502	0.33325	0.2785176	16	25	17	9.4375	15.56	14	18.79583	8.506667	16.875	500	0	0	0	0	0	0	0	0	NA	NA	NA	NA	NA
ST140427task0001_V1_cell57_spiketimes.csv	Loc1Null	Loc2Pref	Loc1Null+Loc2Pref	0	230	9.37512763524144	0.3381	0.5374	0.3381	0.808032128514056	1.18117744610282	1.73980686695279	0.678057464426823	0.234613494556269	0.00208637154189969	0.0852426694750077	mixture	0.678057464426823	0.4703353	0.4207047	16	25	17	10.375	16.08	13.70588	8.383333	18.99333	23.84559	500	0	0	0	0	0	0	0	0	NA	NA	NA	NA	NA
ST140427task0001_V1_cell6_spiketimes.csv	Loc1Null	Loc2Pref	Loc1Null+Loc2Pref	0	230	73.2938301327629	0.1232	0.6302	0.1232	0.657591623036649	1.21379215035931	0.980448717948718	0.201463462733569	0.244956447208639	0.0109062564808319	0.54267383357696	single	0.54267383357696	0.9548034	0.8928573	16	25	17	47.75	24.12	45.88235	31.4	29.27667	44.98529	500	0	0	0	0	0	0	0	0	NA	NA	NA	NA	NA
ST140427task0001_V1_cell6_spiketimes.csv	Loc1Pref	Loc2Null	Loc1Pref+Loc2Null	0	230	62.8064751172524	0.2303	0.5289	0.2303	0.75947306098283	0.678095238095238	0.555059523809524	0.162774823550265	0.297127219563362	0.00356410359614839	0.536533853290225	single	0.536533853290225	0.9608319	0.8707742	25	22	13	45.04	25	43.07692	34.20667	16.95238	23.91026	500	0	0	0	0	0	0	0	0	NA	NA	NA	NA	NA
ST140427task0001_V1_cell60_spiketimes.csv	Loc1Null	Loc2Pref	Loc1Null+Loc2Pref	0	230	24.4779245852907	0.6735	0.1035	0.1035	0.968200836820084	0.997282608695652	1.08780487804878	0.176144833489739	0.309726973930919	0.000118504017675426	0.514009688561667	single	0.514009688561667	0.116194	0.1783404	16	25	17	14.9375	25.76	24.11765	14.4625	25.69	26.23529	500	0	0	0	0	0	0	0	0	NA	NA	NA	NA	NA
ST140427task0001_V1_cell61_spiketimes.csv	Loc1Null	Loc2Pref	Loc1Null+Loc2Pref	0	230	15.8428360815002	0.5117	0.6657	0.5117	0.902676399026764	1.69372294372294	1.26555793991416	0.124372270476938	0.440101472342917	3.85254467851192e-05	0.435487731733361	intermediate	0.440101472342917	0.1410423	0.2738103	16	25	17	8.5625	15.4	13.70588	7.729167	26.08333	17.34559	500	0	0	0	0	0	0	0	0	NA	NA	NA	NA	NA
ST140427task0001_V1_cell62_spiketimes.csv	Loc1Null	Loc2Pref	Loc1Null+Loc2Pref	0	230	39.3394592003092	0.2881	0.2382	0.2382	0.565967365967366	0.767293689320388	1.19108133086876	0.182472461802152	0.227608976007054	0.00091944124328678	0.588999120947507	single	0.588999120947507	0.03922979	0.1184911	16	25	17	17.875	32.96	31.82353	10.11667	25.29	37.90441	500	0	0	0	0	0	0	0	0	NA	NA	NA	NA	NA
ST140427task0001_V1_cell62_spiketimes.csv	Loc1Pref	Loc2Null	Loc1Pref+Loc2Null	0	230	36.7376617607969	0.327	0.9231	0.327	0.98991935483871	1.71902812966933	0.949425287356322	0.182251949742758	0.179346353891638	0.00187073163050925	0.636530964735095	single	0.636530964735095	0.04841812	0.1065509	25	22	13	19.84	33.31818	33.46154	19.64	57.27489	31.76923	500	0	0	0	0	0	0	0	0	NA	NA	NA	NA	NA
ST140427task0001_V1_cell63_spiketimes.csv	Loc1Null	Loc2Pref	Loc1Null+Loc2Pref	0	230	164.565011071612	0.7504	0.4798	0.4798	0.829378531073446	1.27541715172681	0.543812292358804	0.144057349765986	0.111585922251138	0.214086026044963	0.530270701937913	single	0.530270701937913	0.02726266	0.0413528	16	25	17	7.375	34.36	35.41176	6.116667	43.82333	19.25735	500	0	0	0	0	0	0	0	0	NA	NA	NA	NA	NA
ST140427task0001_V1_cell64_spiketimes.csv	Loc1Null	Loc2Pref	Loc1Null+Loc2Pref	0	230	18.2697191728438	0.8394	0.8434	0.8394	0.888888888888889	0.861832611832612	1.0975	0.163152463320276	0.251535313912658	0.000102727199527577	0.585209495567538	single	0.585209495567538	0.04790876	0.1705925	16	25	17	10.5	18.48	17.64706	9.333333	15.92667	19.36765	500	0	0	0	0	0	0	0	0	NA	NA	NA	NA	NA
ST140427task0001_V1_cell64_spiketimes.csv	Loc1Pref	Loc2Null	Loc1Pref+Loc2Null	0	230	13.536684788273	0.4278	0.4519	0.4278	1.42363530778165	1.60099357809281	1.24669603524229	0.230962373381304	0.217026170000913	7.70960708458155e-05	0.551934360546936	single	0.551934360546936	0.09635623	0.1858711	25	22	13	11.48	17.86364	17.46154	16.34333	28.59957	21.76923	500	0	0	0	0	0	0	0	0	NA	NA	NA	NA	NA
ST140427task0001_V1_cell65_spiketimes.csv	Loc1Null	Loc2Pref	Loc1Null+Loc2Pref	0	230	55.4215242161467	0.5203	0.6626	0.5203	1.66016260162602	1.19407477820025	1.40158839779006	0.188874659685735	0.147525916580808	0.00874949791248999	0.654849925820966	single	0.654849925820966	0.03442554	0.07375859	16	25	17	7.6875	21.04	21.29412	12.7625	25.12333	29.84559	500	0	0	0	0	0	0	0	0	NA	NA	NA	NA	NA
ST140427task0001_V1_cell65_spiketimes.csv	Loc1Pref	Loc2Null	Loc1Pref+Loc2Null	0	230	59.7128923386273	0.1103	0.8568	0.1103	1.45032840722496	0.97836461979001	1.67843137254902	0.42723245269861	0.139631071602128	0.00129639741113708	0.431840078288125	single	0.431840078288125	0.1158906	0.1162854	25	22	13	8.12	20.40909	19.61538	11.77667	19.96753	32.92308	500	0	0	0	0	0	0	0	0	NA	NA	NA	NA	NA
ST140427task0001_V1_cell67_spiketimes.csv	Loc1Null	Loc2Pref	Loc1Null+Loc2Pref	0	230	109.895800944407	0.3555	0.1316	0.1316	0.685528031290743	0.486441798941799	0.645216049382716	0.156780976889785	0.18326044101112	0.0843250694375321	0.575633512661563	single	0.575633512661563	0.971059	0.9309344	16	25	17	47.9375	20.16	47.64706	32.8625	9.806667	30.74265	500	0	0	0	0	0	0	0	0	NA	NA	NA	NA	NA
ST140427task0001_V1_cell68_spiketimes.csv	Loc1Null	Loc2Pref	Loc1Null+Loc2Pref	0	230	92.4395149411213	0.3716	0.3124	0.3124	0.76402701043585	0.804347826086956	0.817831215970962	0.147440076136042	0.266995328830597	0.0308152234374513	0.55474937159591	single	0.55474937159591	0.9738382	0.8975148	16	25	17	33.9375	12.88	32.41176	25.92917	10.36	26.50735	500	0	0	0	0	0	0	0	0	NA	NA	NA	NA	NA
ST140427task0001_V1_cell68_spiketimes.csv	Loc1Pref	Loc2Null	Loc1Pref+Loc2Null	0	230	80.7337156064473	0.7989	0.5174	0.5174	0.729245680573114	0.954298497922659	1.61124401913876	0.272419629380205	0.122805299333406	0.0146642301835234	0.590110841102866	single	0.590110841102866	0.919633	0.9304517	25	22	13	31.64	13.54545	32.15385	23.07333	12.92641	51.80769	500	0	0	0	0	0	0	0	0	NA	NA	NA	NA	NA
ST140427task0001_V1_cell70_spiketimes.csv	Loc1Null	Loc2Pref	Loc1Null+Loc2Pref	0	230	124.976906493058	0.3563	0.6651	0.3563	1.16604495456719	0.922069825436409	0.810679611650485	0.152746836713278	0.217173635175093	0.0691599060918177	0.56091962201981	single	0.56091962201981	0.9719942	0.9158466	16	25	17	43.5625	16.04	42.41176	50.79583	14.79	34.38235	500	0	0	0	0	0	0	0	0	NA	NA	NA	NA	NA
ST140427task0001_V1_cell71_spiketimes.csv	Loc1Null	Loc2Pref	Loc1Null+Loc2Pref	0	230	69.6271543840692	0.243	0.5077	0.243	0.494845360824742	0.787228404875464	0.354948253557568	0.124616579059669	0.403294934672705	0.00806128632937734	0.464027199938249	single	0.464027199938249	0.9721362	0.8565691	16	25	17	48.5	25.16	45.47059	24	19.80667	16.13971	500	0	0	0	0	0	0	0	0	NA	NA	NA	NA	NA
ST140427task0001_V1_cell72_spiketimes.csv	Loc1Null	Loc2Pref	Loc1Null+Loc2Pref	0	230	117.401886274193	0.2636	0.7931	0.2636	0.591869918699187	1.22525473071325	0.981009615384615	0.15955201253656	0.168978573070435	0.0817192023884898	0.589750212004515	single	0.589750212004515	0.9731522	0.9301165	16	25	17	30.75	9.16	30.58824	18.2	11.22333	30.00735	500	0	0	0	0	0	0	0	0	NA	NA	NA	NA	NA
ST140427task0001_V1_cell73_spiketimes.csv	Loc1Null	Loc2Pref	Loc1Null+Loc2Pref	0	230	47.1562842959263	0.3876	0.3308	0.3308	0.935880149812734	0.752487562189055	1.1017130620985	0.196620562649469	0.185180530763077	0.00380201292458969	0.614396893662864	single	0.614396893662864	0.9493292	0.9004372	16	25	17	27.8125	13.4	27.47059	26.02917	10.08333	30.26471	500	0	0	0	0	0	0	0	0	NA	NA	NA	NA	NA
ST140427task0001_V1_cell73_spiketimes.csv	Loc1Pref	Loc2Null	Loc1Pref+Loc2Null	0	230	58.0056139424504	0.8918	0.4257	0.4257	1.06094028520499	1.83154761904762	0.802777777777778	0.181710362362144	0.345980530687174	0.00102061598300586	0.471288490967676	single	0.471288490967676	0.9473919	0.8384654	25	22	13	29.92	14.54545	27.69231	31.74333	26.64069	22.23077	500	0	0	0	0	0	0	0	0	NA	NA	NA	NA	NA
ST140427task0001_V1_cell75_spiketimes.csv	Loc1Null	Loc2Pref	Loc1Null+Loc2Pref	0	230	54.0183385123777	0.1098	0.6782	0.1098	1.31165311653117	0.941780821917808	1.44397410358566	0.313794366740073	0.18548270692127	0.00218389308075851	0.498539033257899	single	0.498539033257899	0.9081005	0.8766967	16	25	17	30.75	14.6	29.52941	40.33333	13.75	42.63971	500	0	0	0	0	0	0	0	0	NA	NA	NA	NA	NA
ST140427task0001_V1_cell75_spiketimes.csv	Loc1Pref	Loc2Null	Loc1Pref+Loc2Null	0	230	46.7757842898769	0.4893	0.8957	0.4893	0.731873822975518	1.37122217307976	1.38830255057168	0.207779142957252	0.138925802690123	0.00489502738988103	0.648400026962744	single	0.648400026962744	0.9594789	0.917265	25	22	13	28.32	14.68182	29.15385	20.72667	20.13203	40.47436	500	0	0	0	0	0	0	0	0	NA	NA	NA	NA	NA
ST140427task0001_V1_cell76_spiketimes.csv	Loc1Null	Loc2Pref	Loc1Null+Loc2Pref	0	230	9.47134529404248	0.6086	0.4216	0.4216	0.722758620689655	0.843401261523532	0.878676470588235	0.152046034298615	0.40039791585487	0.000150677980465583	0.44740537186605	single	0.44740537186605	0.7235631	0.7010287	16	25	17	36.25	27.48	34	26.2	23.17667	29.875	500	0	0	0	0	0	0	0	0	NA	NA	NA	NA	NA
ST140427task0001_V1_cell76_spiketimes.csv	Loc1Pref	Loc2Null	Loc1Pref+Loc2Null	0	230	10.0482893730093	0.7906	0.6622	0.6622	0.573918717375093	0.783906962124784	0.569601203912716	0.191933312209406	0.339939936106733	0.000544283842231172	0.46758246784163	single	0.46758246784163	0.7987583	0.7277523	25	22	13	35.76	27.54545	34.07692	20.52333	21.59307	19.41026	500	0	0	0	0	0	0	0	0	NA	NA	NA	NA	NA
ST140427task0001_V1_cell77_spiketimes.csv	Loc1Null	Loc2Pref	Loc1Null+Loc2Pref	0	230	17.8614128834118	0.1076	0.8231	0.1076	1.57647058823529	0.885416666666667	0.797767857142857	0.190056236079546	0.12436806182272	0.0027059311315101	0.682869770966224	single	0.682869770966224	0.9639573	0.9207516	16	25	17	14.875	8	16.47059	23.45	7.083333	13.13971	500	0	0	0	0	0	0	0	0	NA	NA	NA	NA	NA
ST140427task0001_V1_cell78_spiketimes.csv	Loc1Null	Loc2Pref	Loc1Null+Loc2Pref	0	230	6.83861347332053	0.1058	0.248	0.1058	0.48	1.37312734082397	1.51755617977528	0.236926247356846	0.292018140757137	0.000353640842094303	0.470701971043923	single	0.470701971043923	0.6409752	0.7220986	16	25	17	11.25	7.12	10.47059	5.4	9.776667	15.88971	500	0	0	0	0	0	0	0	0	NA	NA	NA	NA	NA
ST140427task0001_V1_cell78_spiketimes.csv	Loc1Pref	Loc2Null	Loc1Pref+Loc2Null	0	230	4.19910745495545	0.2349	0.1218	0.1218	1.83607055961071	0.470588235294118	0.458646616541353	0.270008478024795	0.319633565374171	0.00607302700919368	0.40428492959184	single	0.40428492959184	0.7233743	0.6534085	25	22	13	10.96	7.727273	10.23077	20.12333	3.636364	4.692308	500	0	0	0	0	0	0	0	0	NA	NA	NA	NA	NA
ST140427task0001_V1_cell8_spiketimes.csv	Loc1Pref	Loc2Null	Loc1Pref+Loc2Null	0	230	46.6099409495476	0.4784	0.1524	0.1524	0.853414823438106	1.90758963918109	1.30579399141631	0.213533820041153	0.127551956339484	0.00792558391705467	0.650988639702309	single	0.650988639702309	0.9605448	0.9249869	25	22	13	34.36	19.13636	35.84615	29.32333	36.50433	46.80769	500	0	0	0	0	0	0	0	0	NA	NA	NA	NA	NA
ST140427task0001_V1_cell9_spiketimes.csv	Loc1Null	Loc2Pref	Loc1Null+Loc2Pref	0	230	13.5749746147448	0.1516	0.3851	0.1516	2.27393939393939	1.34615384615385	1.17490118577075	0.387663499501085	0.102259200233656	0.000581484805929052	0.50949581545933	single	0.50949581545933	0.9102864	0.9011447	16	25	17	13.75	7.8	14.88235	31.26667	10.5	17.48529	500	0	0	0	0	0	0	0	0	NA	NA	NA	NA	NA
ST140427task0001_V1_cell9_spiketimes.csv	Loc1Pref	Loc2Null	Loc1Pref+Loc2Null	0	230	24.1967121636405	0.3789	0.9686	0.3789	1.24465811965812	1.79436020218143	0.724318658280923	0.0682414664659187	0.840796631554327	0.000830660852906117	0.0901312411268486	intermediate	0.840796631554327	0.7528582	0.556718	25	22	13	15.6	8.136364	12.23077	19.41667	14.59957	8.858974	500	0	0	0	0	0	0	0	0	NA	NA	NA	NA	NA
ST140427task0001_V1_cell92_spiketimes.csv	Loc1Null	Loc2Pref	Loc1Null+Loc2Pref	0	230	3.74092507184662	0.8004	0.6315	0.6315	1.01984897518878	0.938417618270799	0.320409429280397	0.0770300856727653	0.35603986054428	0.00334241418792901	0.563587639595026	single	0.563587639595026	0.228572	0.2862742	16	25	17	19.3125	24.52	23.70588	19.69583	23.01	7.595588	500	0	0	0	0	0	0	0	0	NA	NA	NA	NA	NA
ST140427task0001_V1_cell93_spiketimes.csv	Loc1Null	Loc2Pref	Loc1Null+Loc2Pref	0	230	13.1929247833292	0.4371	0.3871	0.3871	0.469430051813471	1.56046431046431	1.06079931972789	0.158445204607307	0.451232182494908	0.000234322596522125	0.390088290301263	intermediate	0.451232182494908	0.2052175	0.2958096	16	25	17	12.0625	19.24	17.29412	5.6625	30.02333	18.34559	500	0	0	0	0	0	0	0	0	NA	NA	NA	NA	NA
ST140427task0001_V1_cell93_spiketimes.csv	Loc1Pref	Loc2Null	Loc1Pref+Loc2Null	0	230	4.85793824085265	0.4868	0.9431	0.4868	1.125	0.664320900774103	0.649449035812672	0.174960181629698	0.246105551039952	0.000698090346729528	0.578236176983621	single	0.578236176983621	0.2110316	0.2213041	25	22	13	14	18.45455	18.61538	15.75	12.25974	12.08974	500	0	0	0	0	0	0	0	0	NA	NA	NA	NA	NA
ST140427task0001_V1_cell94_spiketimes.csv	Loc1Null	Loc2Pref	Loc1Null+Loc2Pref	0	230	11.171786882965	0.2863	0.9516	0.2863	0.849421661409043	1.08297720797721	0.554312227074236	0.0769886308887168	0.321716490958123	6.92063262663843e-05	0.601225671826893	single	0.601225671826893	0.04259872	0.2112845	16	25	17	19.8125	28.08	26.94118	16.82917	30.41	14.93382	500	0	0	0	0	0	0	0	0	NA	NA	NA	NA	NA
ST140427task0001_V1_cell94_spiketimes.csv	Loc1Pref	Loc2Null	Loc1Pref+Loc2Null	0	230	18.6214927881265	0.8358	0.3618	0.3618	0.649926416482708	0.815097945532728	1.12261580381471	0.196632823108939	0.155230744944344	0.000686660191332891	0.647449771755384	single	0.647449771755384	0.05968833	0.1201228	25	22	13	18.12	27.18182	28.23077	11.77667	22.15584	31.69231	500	0	0	0	0	0	0	0	0	NA	NA	NA	NA	NA
ST140427task0001_V1_cell95_spiketimes.csv	Loc1Null	Loc2Pref	Loc1Null+Loc2Pref	0	230	6.82497235009738	0.2965	0.1165	0.1165	1.27212741751991	1.08131394722671	0.576566125290023	0.263381159528203	0.159717439276964	0.000138332485127463	0.576763068709706	single	0.576763068709706	0.07570045	0.1471425	16	25	17	18.3125	24.76	25.35294	23.29583	26.77333	14.61765	500	0	0	0	0	0	0	0	0	NA	NA	NA	NA	NA
ST140427task0001_V1_cell95_spiketimes.csv	Loc1Pref	Loc2Null	Loc1Pref+Loc2Null	0	230	6.94954148132527	0.1593	0.5252	0.1593	0.433098591549296	0.870114653945937	1.22310126582278	0.528979285269064	0.215418451624465	0.00184926278266716	0.253753000323803	mixture	0.528979285269064	0.332356	0.3373961	25	22	13	19.88	25.86364	24.30769	8.61	22.50433	29.73077	500	0	0	0	0	0	0	0	0	NA	NA	NA	NA	NA
ST140427task0001_V1_cell96_spiketimes.csv	Loc1Null	Loc2Pref	Loc1Null+Loc2Pref	0	230	118.867253757101	0.8175	0.7163	0.7163	1.88758716875872	1.04419191919192	0.740398293029872	0.148681870822222	0.19831841025376	0.105975845209462	0.547023873714557	single	0.547023873714557	0.02833553	0.07048585	16	25	17	14.9375	42.24	41.35294	28.19583	44.10667	30.61765	500	0	0	0	0	0	0	0	0	NA	NA	NA	NA	NA
ST140427task0001_V1_cell96_spiketimes.csv	Loc1Pref	Loc2Null	Loc1Pref+Loc2Null	0	230	168.054675949366	0.8532	0.151	0.151	0.950528338136407	0.568199292634169	0.717809867629362	0.163216577242502	0.140781002069396	0.16952061478369	0.526481805904412	single	0.526481805904412	0.03323842	0.0544144	25	22	13	13.88	42.22727	42.61538	13.19333	23.99351	30.58974	500	0	0	0	0	0	0	0	0	NA	NA	NA	NA	NA
ST140427task0001_V1_cell97_spiketimes.csv	Loc1Null	Loc2Pref	Loc1Null+Loc2Pref	0	230	49.9584976121354	0.3153	0.7384	0.3153	0.916022099447514	1.34989648033126	1.18282710280374	0.316687005566576	0.154807189078243	0.00336735678918128	0.525138448566	single	0.525138448566	0.07363135	0.09636802	16	25	17	11.3125	25.76	25.17647	10.3625	34.77333	29.77941	500	0	0	0	0	0	0	0	0	NA	NA	NA	NA	NA
ST140427task0001_V1_cell97_spiketimes.csv	Loc1Pref	Loc2Null	Loc1Pref+Loc2Null	0	230	37.3789473348465	0.4222	0.2301	0.2301	1.02239229024943	0.982597054886212	0.913333333333333	0.188006971668323	0.163891618730467	0.00225148643333716	0.645849923167872	single	0.645849923167872	0.05227636	0.1013538	25	22	13	11.76	22.63636	23.07692	12.02333	22.24242	21.07692	500	0	0	0	0	0	0	0	0	NA	NA	NA	NA	NA
ST140427task0001_V1_cell98_spiketimes.csv	Loc1Null	Loc2Pref	Loc1Null+Loc2Pref	0	230	7.81260460737594	0.1523	0.2995	0.1523	1.02695035460993	1.40839107005389	1.88172043010753	0.54137815056386	0.160639822228151	0.000103786220500961	0.297878240987488	mixture	0.54137815056386	0.2862277	0.2469569	16	25	17	11.75	17.32	16.41176	12.06667	24.39333	30.88235	500	0	0	0	0	0	0	0	0	NA	NA	NA	NA	NA
ST140427task0001_V1_cell99_spiketimes.csv	Loc1Null	Loc2Pref	Loc1Null+Loc2Pref	0	230	11.8891326833245	0.2019	0.5515	0.2019	1.05098039215686	1.70717592592593	1.11509433962264	0.212678218580907	0.122679587248555	0.000584679279705528	0.664057514890833	single	0.664057514890833	0.05380098	0.09818226	16	25	17	8.5	14.4	15.58824	8.933333	24.58333	17.38235	500	0	0	0	0	0	0	0	0	NA	NA	NA	NA	NA
ST140427task0001_V1_cell99_spiketimes.csv	Loc1Pref	Loc2Null	Loc1Pref+Loc2Null	0	230	18.1962677334013	0.2657	0.4285	0.2657	2.37152777777778	1.99474058280028	0.621129326047359	0.229952705853005	0.300047267741776	4.58719468133029e-05	0.469954154458405	single	0.469954154458405	0.1433385	0.2315524	25	22	13	8.64	15.22727	14.07692	20.49	30.37446	8.74359	500	0	0	0	0	0	0	0	0	NA	NA	NA	NA	NA
ST140428task0001_V1_cell1_spiketimes.csv	Loc1Null	Loc2Pref	Loc1Null+Loc2Pref	0	230	60.1339056844448	0.2122	0.217	0.2122	1.42055025266704	0.375565610859729	1.38888888888889	0.190617692448875	0.281399570573936	0.00890226265480169	0.519080474322386	single	0.519080474322386	0.5327681	0.8599198	14	14	9	19.57143	4.857143	18	27.8022	1.824176	25	500	0	0	0	0	0	0	0	0	NA	NA	NA	NA	NA
ST140428task0001_V1_cell10_spiketimes.csv	Loc1Null	Loc2Pref	Loc1Null+Loc2Pref	0	230	6.53765533216935	0.7715	0.3911	0.3911	1.83438914027149	1.3344081068632	1.56818181818182	0.274451017467936	0.201555055633195	0.000331600475052312	0.523662326423817	single	0.523662326423817	0.5028807	0.8008893	14	14	9	18.21429	11.92857	18.33333	33.41209	15.91758	28.75	500	0	0	0	0	0	0	0	0	NA	NA	NA	NA	NA
ST140428task0001_V1_cell10_spiketimes.csv	Loc1Pref	Loc2Null	Loc1Pref+Loc2Null	0	230	6.66747164325313	0.653	0.1518	0.1518	1.63223140495868	0.770048309178744	7.70769230769231	0.343790431622833	0.074614031781266	0.000649598250167345	0.580945938345733	single	0.580945938345733	0.5033798	0.9200605	21	19	9	17.28571	12.10526	21.66667	28.21429	9.321637	167	500	0	0	0	0	0	0	0	0	NA	NA	NA	NA	NA
ST140428task0001_V1_cell11_spiketimes.csv	Loc1Null	Loc2Pref	Loc1Null+Loc2Pref	0	230	19.4124785229117	0.1964	0.1657	0.1657	1.50261051166029	0.963442498095963	0.714285714285714	0.134511824424797	0.503257107215829	9.73600152374565e-05	0.362133708344136	intermediate	0.503257107215829	0.4894271	0.6928229	14	14	9	15.78571	7.214286	13.22222	23.71978	6.950549	9.444444	500	0	0	0	0	0	0	0	0	NA	NA	NA	NA	NA
ST140428task0001_V1_cell17_spiketimes.csv	Loc1Null	Loc2Pref	Loc1Null+Loc2Pref	0	230	5.04886721693321	0.4184	0.8557	0.4184	1.81538461538462	2.1685393258427	0.609375	0.21132084549702	0.250119895030832	0.000549881947324795	0.538009377524822	single	0.538009377524822	0.5079315	0.7701911	14	14	9	10.71429	6.357143	10.66667	19.45055	13.78571	6.5	500	0	0	0	0	0	0	0	0	NA	NA	NA	NA	NA
ST140428task0001_V1_cell18_spiketimes.csv	Loc1Null	Loc2Pref	Loc1Null+Loc2Pref	0	230	29.7659729800649	0.3446	0.7325	0.3446	0.792099792099792	0.768506446472548	0.46830985915493	0.0466098345279035	0.824789520775378	4.02868416210344e-05	0.128560357855098	intermediate	0.824789520775378	0.4743775	0.3761187	14	14	9	21.14286	37.92857	31.55556	16.74725	29.14835	14.77778	500	0	0	0	0	0	0	0	0	NA	NA	NA	NA	NA
ST140428task0001_V1_cell2_spiketimes.csv	Loc1Pref	Loc2Null	Loc1Pref+Loc2Null	0	230	166.04560550081	0.1118	0.9196	0.1118	2.7510885341074	0.592592592592593	3.52076677316294	0.215794495881788	0.0992568138908211	0.103062029028885	0.581886661198506	single	0.581886661198506	0.4999551	0.9528208	21	19	9	32.80952	7.105263	34.77778	90.2619	4.210526	122.4444	500	0	0	0	0	0	0	0	0	NA	NA	NA	NA	NA
ST140428task0001_V1_cell20_spiketimes.csv	Loc1Null	Loc2Pref	Loc1Null+Loc2Pref	0	230	28.222912194718	0.2271	0.3422	0.2271	2.96987627756859	2.31548198636806	0.880952380952381	0.183399055780563	0.303325443863809	0.000791471012390425	0.512484029343238	single	0.512484029343238	0.483194	0.1738351	14	14	9	10.21429	22.57143	21	30.33516	52.26374	18.5	500	0	0	0	0	0	0	0	0	NA	NA	NA	NA	NA
ST140428task0001_V1_cell20_spiketimes.csv	Loc1Pref	Loc2Null	Loc1Pref+Loc2Null	0	230	30.8750634451212	0.4506	0.275	0.275	1.02262443438914	1.7020202020202	4.79399141630901	0.235404568129979	0.0939697754834438	0.036326805993455	0.634298850393122	single	0.634298850393122	0.5226008	0.0470055	21	19	9	10.52381	20.84211	25.88889	10.7619	35.47368	124.1111	500	0	0	0	0	0	0	0	0	NA	NA	NA	NA	NA
ST140428task0001_V1_cell21_spiketimes.csv	Loc1Null	Loc2Pref	Loc1Null+Loc2Pref	0	230	8.14073333600065	0.1825	0.4104	0.1825	1.64335664335664	0.585879873551106	0.607142857142857	0.167869247226033	0.446306953752777	0.075726625506595	0.310097173514595	intermediate	0.446306953752777	0.4988523	0.6621253	14	14	9	5.5	10.42857	7	9.038462	6.10989	4.25	500	0	0	0	0	0	0	0	0	NA	NA	NA	NA	NA
ST140428task0001_V1_cell21_spiketimes.csv	Loc1Pref	Loc2Null	Loc1Pref+Loc2Null	0	230	9.54430958469403	0.7208	0.3958	0.3958	1.77264150943396	0.754920634920635	7.8125	0.351033173065605	0.0883473899679407	0.00011133928913383	0.56050809767732	single	0.56050809767732	0.4953389	0.09656788	21	19	9	5.047619	9.210526	11.55556	8.947619	6.953216	90.27778	500	0	0	0	0	0	0	0	0	NA	NA	NA	NA	NA
ST140428task0001_V1_cell22_spiketimes.csv	Loc1Pref	Loc2Null	Loc1Pref+Loc2Null	0	230	152.394222154988	0.3943	0.6867	0.3943	1.1225	1.58223889931207	3.52006688963211	0.111301153074284	0.0425074514218828	0.546140692709593	0.30005070279424	outside	0.546140692709593	0.490385	0.0290667	21	19	9	5.714286	28.05263	33.22222	6.414286	44.38596	116.9444	500	0	0	0	0	0	0	0	0	NA	NA	NA	NA	NA
ST140428task0001_V1_cell24_spiketimes.csv	Loc1Null	Loc2Pref	Loc1Null+Loc2Pref	0	230	187.670019604194	0.3231	0.3189	0.3189	2.20262664165103	1.12275246721644	2.17268041237113	0.0199575210633558	0.921254607798035	0.00497387306446763	0.0538139980741417	intermediate	0.921254607798035	0.4868976	0.235074	14	14	9	5.857143	40.64286	32.33333	12.9011	45.63187	70.25	500	0	0	0	0	0	0	0	0	NA	NA	NA	NA	NA
ST140428task0001_V1_cell24_spiketimes.csv	Loc1Pref	Loc2Null	Loc1Pref+Loc2Null	0	230	199.262449812256	0.2279	0.2616	0.2279	1.21073825503356	0.948692810457516	1.90843023255814	0.176508778937722	0.108015656530007	0.239635195937134	0.475840368595138	single	0.475840368595138	0.5304406	0.04224706	21	19	9	7.095238	35.78947	38.22222	8.590476	33.95322	72.94444	500	0	0	0	0	0	0	0	0	NA	NA	NA	NA	NA
ST140428task0001_V1_cell25_spiketimes.csv	Loc1Pref	Loc2Null	Loc1Pref+Loc2Null	0	230	25.0532890937091	0.35	0.1025	0.1025	0.389130434782609	0.763266998341625	3.703125	0.249422102725816	0.111379720704065	0.00120856566914208	0.637989610900978	single	0.637989610900978	0.4722601	0.08686607	21	19	9	6.571429	14.10526	16	2.557143	10.76608	59.25	500	0	0	0	0	0	0	0	0	NA	NA	NA	NA	NA
ST140428task0001_V1_cell26_spiketimes.csv	Loc1Null	Loc2Pref	Loc1Null+Loc2Pref	0	230	75.7617997788377	0.2381	0.1666	0.1666	1.09401709401709	1.07692307692308	3.29522613065327	0.870942109399461	0.125555911408846	7.64317383404122e-07	0.0035012148743102	mixture	0.870942109399461	0.4769914	0.3749249	14	14	9	9	30	22.11111	9.846154	32.30769	72.86111	500	0	0	0	0	0	0	0	0	NA	NA	NA	NA	NA
ST140428task0001_V1_cell26_spiketimes.csv	Loc1Pref	Loc2Null	Loc1Pref+Loc2Null	0	230	75.6031679898746	0.2335	0.3373	0.2335	0.475257731958763	1.29016132697114	1.046875	0.0415198024295738	0.0206265955713782	0.825906015355966	0.111947586643082	outside	0.825906015355966	0.477424	0.03286614	21	19	9	9.238095	25.73684	32	4.390476	33.20468	33.5	500	0	0	0	0	0	0	0	0	NA	NA	NA	NA	NA
ST140428task0001_V1_cell27_spiketimes.csv	Loc1Pref	Loc2Null	Loc1Pref+Loc2Null	0	230	89.9751165309197	0.1664	0.1228	0.1228	0.943589743589744	0.794166666666667	5.01369863013699	0.232490771271572	0.0803168019687194	0.0699617804789673	0.617230646280741	single	0.617230646280741	0.4902977	0.04085926	21	19	9	5.571429	21.05263	24.33333	5.257143	16.7193	122	500	0	0	0	0	0	0	0	0	NA	NA	NA	NA	NA
ST140428task0001_V1_cell3_spiketimes.csv	Loc1Null	Loc2Pref	Loc1Null+Loc2Pref	0	230	22.7280618308669	0.128	0.8817	0.128	2.25090616190093	1.14760914760915	2.0625	0.238211534457186	0.14956721576538	0.00215359701960473	0.610067652757829	single	0.610067652757829	0.4851113	0.8983093	14	14	9	13.64286	5.285714	14.66667	30.70879	6.065934	30.25	500	0	0	0	0	0	0	0	0	NA	NA	NA	NA	NA
ST140428task0001_V1_cell31_spiketimes.csv	Loc1Null	Loc2Pref	Loc1Null+Loc2Pref	0	230	44.5823146262083	0.1426	0.2338	0.1426	1.15076923076923	1.05279034690799	0.56304347826087	0.165447155185548	0.371406445057816	0.00409094608250625	0.45905545367413	single	0.45905545367413	0.4944557	0.1844167	14	14	9	3.571429	14.57143	12.77778	4.10989	15.34066	7.194444	500	0	0	0	0	0	0	0	0	NA	NA	NA	NA	NA
ST140428task0001_V1_cell31_spiketimes.csv	Loc1Pref	Loc2Null	Loc1Pref+Loc2Null	0	230	71.5811936896236	0.7914	0.2217	0.2217	0.556756756756757	0.925925925925926	3.51273885350319	0.213839967995647	0.102008256824597	0.106753722697512	0.577398052482244	single	0.577398052482244	0.4698855	0.05270915	21	19	9	3.52381	15	17.44444	1.961905	13.88889	61.27778	500	0	0	0	0	0	0	0	0	NA	NA	NA	NA	NA
ST140428task0001_V1_cell33_spiketimes.csv	Loc1Null	Loc2Pref	Loc1Null+Loc2Pref	0	230	54.8189462872202	0.7429	0.268	0.268	1.69933619679813	0.725658956428187	0.775568181818182	0.202686970435734	0.161803321220824	0.0884976962282631	0.547012012115179	single	0.547012012115179	0.4834028	0.9285605	14	14	9	28.14286	10.21429	29.33333	47.82418	7.412088	22.75	500	0	0	0	0	0	0	0	0	NA	NA	NA	NA	NA
ST140428task0001_V1_cell34_spiketimes.csv	Loc1Null	Loc2Pref	Loc1Null+Loc2Pref	0	230	24.2949285755655	0.7802	0.3169	0.3169	1.77435897435897	1.6209453197405	0.654255319148936	0.217402492691717	0.178793949691617	0.00650018678925076	0.597303370827416	single	0.597303370827416	0.4771882	0.8915106	14	14	9	15	5.928571	15.66667	26.61538	9.60989	10.25	500	0	0	0	0	0	0	0	0	NA	NA	NA	NA	NA
ST140428task0001_V1_cell34_spiketimes.csv	Loc1Pref	Loc2Null	Loc1Pref+Loc2Null	0	230	50.5111943944461	0.2229	0.4537	0.2229	1.20204081632653	0.851851851851852	6.63961038961039	0.242332508773775	0.107846532665567	0.000641999967561676	0.649178958593096	single	0.649178958593096	0.5140334	0.9125634	21	19	9	16.33333	5.526316	17.11111	19.63333	4.707602	113.6111	500	0	0	0	0	0	0	0	0	NA	NA	NA	NA	NA
ST140428task0001_V1_cell35_spiketimes.csv	Loc1Pref	Loc2Null	Loc1Pref+Loc2Null	0	230	48.0276479339194	0.5219	0.4986	0.4986	0.664095744680851	1.08136482939633	4.66577540106952	0.323162232302138	0.0728292807885708	0.00655416915799488	0.597454317751297	single	0.597454317751297	0.516464	0.943687	21	19	9	17.90476	6.684211	20.77778	11.89048	7.22807	96.94444	500	0	0	0	0	0	0	0	0	NA	NA	NA	NA	NA
ST140428task0001_V1_cell36_spiketimes.csv	Loc1Pref	Loc2Null	Loc1Pref+Loc2Null	0	230	50.2582741420399	0.8469	0.8265	0.8265	1.28651026392962	1.38782051282051	4.98840206185567	0.160882699523929	0.0531271789004211	0.368414548723977	0.417575572851672	single	0.417575572851672	0.4533799	0.9694828	21	19	9	16.2381	5.473684	21.55556	20.89048	7.596491	107.5278	500	0	0	0	0	0	0	0	0	NA	NA	NA	NA	NA
ST140428task0001_V1_cell37_spiketimes.csv	Loc1Null	Loc2Pref	Loc1Null+Loc2Pref	0	230	165.124052669265	0.7354	0.53	0.53	1.76279497395035	0.919915700737619	1.30668604651163	0.169472564610759	0.108615687328466	0.265039925973779	0.456871822086996	single	0.456871822086996	0.5025313	0.954914	14	14	9	35.85714	5.214286	38.22222	63.20879	4.796703	49.94444	500	0	0	0	0	0	0	0	0	NA	NA	NA	NA	NA
ST140428task0001_V1_cell37_spiketimes.csv	Loc1Pref	Loc2Null	Loc1Pref+Loc2Null	0	230	219.218922472261	0.4742	0.7464	0.4742	1.92825112107623	1.03116531165312	1.75	0.182816350835233	0.123353239449	0.200985803853985	0.492844605861782	single	0.492844605861782	0.4855717	0.9541694	21	19	9	31.85714	4.315789	33.44444	61.42857	4.450292	58.52778	500	0	0	0	0	0	0	0	0	NA	NA	NA	NA	NA
ST140428task0001_V1_cell38_spiketimes.csv	Loc1Null	Loc2Pref	Loc1Null+Loc2Pref	0	230	44.690386480736	0.7712	0.3533	0.3533	2.06172839506173	2.18461538461538	2.74137931034483	0.343767900854756	0.0912951717852816	0.0197222363947006	0.545214690965262	single	0.545214690965262	0.5240694	0.9304314	14	14	9	17.35714	5	19.33333	35.78571	10.92308	53	500	0	0	0	0	0	0	0	0	NA	NA	NA	NA	NA
ST140428task0001_V1_cell38_spiketimes.csv	Loc1Pref	Loc2Null	Loc1Pref+Loc2Null	0	230	72.2108526661054	0.8494	0.6008	0.6008	2.12654867256637	1.25185185185185	7.56318681318681	0.240458406032649	0.069193598172577	0.0441795764761349	0.646168419318639	single	0.646168419318639	0.4699777	0.9610329	21	19	9	16.14286	3.947368	20.22222	34.32857	4.94152	152.9444	500	0	0	0	0	0	0	0	0	NA	NA	NA	NA	NA
ST140428task0001_V1_cell39_spiketimes.csv	Loc1Pref	Loc2Null	Loc1Pref+Loc2Null	0	230	74.4660531389809	0.7198	0.4792	0.4792	2.81750972762646	1.13888888888889	3.93534482758621	0.418175849751615	0.0797280190100185	0.00596526936747248	0.496130861870894	single	0.496130861870894	0.4885904	0.9344782	21	19	9	24.47619	8.421053	25.77778	68.9619	9.590643	101.4444	500	0	0	0	0	0	0	0	0	NA	NA	NA	NA	NA
ST140428task0001_V1_cell4_spiketimes.csv	Loc1Null	Loc2Pref	Loc1Null+Loc2Pref	0	230	17.5869541650903	0.1263	0.475	0.1263	2.97182025894897	0.672240802675585	3.01595744680851	0.466256487529218	0.0900487495743521	0.000756837652266542	0.442937925244164	mixture	0.466256487529218	0.4773437	0.8992026	14	14	9	14.42857	6.571429	15.66667	42.87912	4.417582	47.25	500	0	0	0	0	0	0	0	0	NA	NA	NA	NA	NA
ST140428task0001_V1_cell4_spiketimes.csv	Loc1Pref	Loc2Null	Loc1Pref+Loc2Null	0	230	37.6458699753445	0.35	0.2135	0.2135	1.94787234042553	2.05494505494506	5.36764705882353	0.255778283436846	0.0813837342476139	0.0202282528583127	0.642609729457228	single	0.642609729457228	0.4774714	0.9479693	21	19	9	13.42857	4.789474	17	26.15714	9.842105	91.25	500	0	0	0	0	0	0	0	0	NA	NA	NA	NA	NA
ST140428task0001_V1_cell40_spiketimes.csv	Loc1Null	Loc2Pref	Loc1Null+Loc2Pref	0	230	13.1470621372346	0.1588	0.6418	0.1588	1.86272189349112	0.831908831908832	1.75561797752809	0.280708521550816	0.154346185856792	0.000508090473103674	0.564437202119288	single	0.564437202119288	0.4999222	0.8594909	14	14	9	9.285714	3.857143	9.888889	17.2967	3.208791	17.36111	500	0	0	0	0	0	0	0	0	NA	NA	NA	NA	NA
ST140428task0001_V1_cell41_spiketimes.csv	Loc1Null	Loc2Pref	Loc1Null+Loc2Pref	0	230	12.8682397106592	0.2503	0.8789	0.2503	1.28975932043417	0.832167832167832	0.858407079646018	0.216700292966856	0.177387975120275	0.00105684985339649	0.604854882059473	single	0.604854882059473	0.5045842	0.872581	14	14	9	11.64286	5.5	12.55556	15.01648	4.576923	10.77778	500	0	0	0	0	0	0	0	0	NA	NA	NA	NA	NA
ST140428task0001_V1_cell41_spiketimes.csv	Loc1Pref	Loc2Null	Loc1Pref+Loc2Null	0	230	4.74445789306503	0.8758	0.6425	0.6425	1.57616822429907	1.9973544973545	5.625	0.281733189335123	0.0966598869407961	0.000641408981394926	0.620965514742685	single	0.620965514742685	0.5134283	0.89974	21	19	9	10.19048	6.631579	13.33333	16.0619	13.24561	75	500	0	0	0	0	0	0	0	0	NA	NA	NA	NA	NA
ST140428task0001_V1_cell42_spiketimes.csv	Loc1Null	Loc2Pref	Loc1Null+Loc2Pref	0	230	49.6409670304069	0.1273	0.4224	0.1273	2.57902097902098	1.2603550295858	1.22626582278481	0.204847386343839	0.130930346210889	0.111392801960123	0.552829465485149	single	0.552829465485149	0.516719	0.9324146	14	14	9	15.71429	3.714286	17.55556	40.52747	4.681319	21.52778	500	0	0	0	0	0	0	0	0	NA	NA	NA	NA	NA
ST140428task0001_V1_cell46_spiketimes.csv	Loc1Null	Loc2Pref	Loc1Null+Loc2Pref	0	230	15.1124371720287	0.7719	0.2468	0.2468	2.43979227523531	0.773608505315822	1.0188679245283	0.214787038729808	0.184574154850177	0.00097304855606378	0.599665757863951	single	0.599665757863951	0.541968	0.8733944	14	14	9	16.92857	8.785714	17.66667	41.3022	6.796703	18	500	0	0	0	0	0	0	0	0	NA	NA	NA	NA	NA
ST140428task0001_V1_cell46_spiketimes.csv	Loc1Pref	Loc2Null	Loc1Pref+Loc2Null	0	230	21.1358225752444	0.1862	0.5824	0.1862	2.10909090909091	0.971463266545234	2.11842105263158	0.525607679605291	0.0860365396060053	0.000761803788256898	0.387593977000447	mixture	0.525607679605291	0.5008577	0.8879381	21	19	9	17.80952	9.631579	19	37.5619	9.356725	40.25	500	0	0	0	0	0	0	0	0	NA	NA	NA	NA	NA
ST140428task0001_V1_cell5_spiketimes.csv	Loc1Null	Loc2Pref	Loc1Null+Loc2Pref	0	230	4.22837261602907	0.3687	0.4169	0.3687	1.78411910669975	0.825363825363825	1.13986013986014	0.266496311647534	0.208491947785458	0.000774825478363978	0.524236915088644	single	0.524236915088644	0.5040396	0.7857756	14	14	9	15.5	10.57143	15.88889	27.65385	8.725275	18.11111	500	0	0	0	0	0	0	0	0	NA	NA	NA	NA	NA
ST140428task0001_V1_cell5_spiketimes.csv	Loc1Pref	Loc2Null	Loc1Pref+Loc2Null	0	230	11.1980468741548	0.3389	0.5966	0.3389	1.99447852760736	1.08241758241758	1.56980519480519	0.258301112111537	0.141098743905036	0.000754013855871437	0.599846130127556	single	0.599846130127556	0.4847242	0.8746192	21	19	9	15.52381	9.578947	17.11111	30.9619	10.36842	26.86111	500	0	0	0	0	0	0	0	0	NA	NA	NA	NA	NA
ST140428task0001_V1_cell53_spiketimes.csv	Loc1Null	Loc2Pref	Loc1Null+Loc2Pref	0	230	10.5265547058398	0.3524	0.6618	0.3524	1.41538461538462	0.410079575596817	0.335443037974684	0.158996966514216	0.431564619939568	0.00140995729610141	0.408028456250115	intermediate	0.431564619939568	0.5017731	0.3227277	14	14	9	5	10.35714	8.777778	7.076923	4.247253	2.944444	500	0	0	0	0	0	0	0	0	NA	NA	NA	NA	NA
ST140428task0001_V1_cell53_spiketimes.csv	Loc1Pref	Loc2Null	Loc1Pref+Loc2Null	0	230	3.998873270661	0.3641	0.5697	0.3641	1.264	1.05415968732552	8.12204724409449	0.357594981304298	0.0770112196974571	0.000426359012656724	0.564967439985588	single	0.564967439985588	0.5095314	0.08654939	21	19	9	7.142857	10.47368	14.11111	9.028571	11.04094	114.6111	500	0	0	0	0	0	0	0	0	NA	NA	NA	NA	NA
ST140428task0001_V1_cell54_spiketimes.csv	Loc1Null	Loc2Pref	Loc1Null+Loc2Pref	0	230	6.52815626942999	0.1529	0.1892	0.1529	0.568995889606577	0.961538461538462	0.957964601769912	0.250806647129524	0.448753011212918	0.0166814591692919	0.283758882488266	intermediate	0.448753011212918	0.4994024	0.4529857	14	14	9	9.357143	14.85714	12.55556	5.324176	14.28571	12.02778	500	0	0	0	0	0	0	0	0	NA	NA	NA	NA	NA
ST140428task0001_V1_cell54_spiketimes.csv	Loc1Pref	Loc2Null	Loc1Pref+Loc2Null	0	230	4.8588670619983	0.4616	0.86	0.4616	0.823157894736842	1.05982905982906	5.12755102040816	0.366884954156214	0.089837827831288	0.000598732225955406	0.542678485786542	single	0.542678485786542	0.4953999	0.0903603	21	19	9	9.047619	13	16.33333	7.447619	13.77778	83.75	500	0	0	0	0	0	0	0	0	NA	NA	NA	NA	NA
ST140428task0001_V1_cell55_spiketimes.csv	Loc1Null	Loc2Pref	Loc1Null+Loc2Pref	0	230	4.89003306876549	0.3173	0.4282	0.3173	1.01945181255526	0.694444444444444	0.962025316455696	0.266495878253364	0.389259996091011	0.0143240098965037	0.329920115759121	intermediate	0.389259996091011	0.5167815	0.3946983	14	14	9	6.214286	10.28571	8.777778	6.335165	7.142857	8.444444	500	0	0	0	0	0	0	0	0	NA	NA	NA	NA	NA
ST140428task0001_V1_cell56_spiketimes.csv	Loc1Pref	Loc2Null	Loc1Pref+Loc2Null	0	230	10.1674388394097	0.7744	0.8974	0.7744	1.17830188679245	1.38418079096045	7.90559440559441	0.0728170305402329	0.00786852653086555	0.747684899410527	0.171629543518375	outside	0.747684899410527	0.4768894	0.01994685	21	19	9	5.047619	9.315789	15.88889	5.947619	12.89474	125.6111	500	0	0	0	0	0	0	0	0	NA	NA	NA	NA	NA
ST140428task0001_V1_cell58_spiketimes.csv	Loc1Null	Loc2Pref	Loc1Null+Loc2Pref	0	230	8.38828135893037	0.1353	0.2926	0.1353	1.05325443786982	0.377685377685378	0.7875	0.252642715606108	0.363942485474419	0.00198508091096563	0.381429718008506	single	0.381429718008506	0.5212906	0.3449245	14	14	9	3.714286	7.928571	6.666667	3.912088	2.994505	5.25	500	0	0	0	0	0	0	0	0	NA	NA	NA	NA	NA
ST140428task0001_V1_cell58_spiketimes.csv	Loc1Pref	Loc2Null	Loc1Pref+Loc2Null	0	230	8.16294127787353	0.4489	0.4809	0.4489	0.752808988764045	1.69144144144144	4.76201923076923	0.313382911801354	0.0768561930043452	0.0124786807713052	0.597282214422995	single	0.597282214422995	0.4956425	0.06452902	21	19	9	4.238095	7.789474	11.55556	3.190476	13.17544	55.02778	500	0	0	0	0	0	0	0	0	NA	NA	NA	NA	NA
ST140428task0001_V1_cell59_spiketimes.csv	Loc1Null	Loc2Pref	Loc1Null+Loc2Pref	0	230	5.71763314162392	0.8402	0.3855	0.3855	1	1.20217478856222	1.06842105263158	0.285776182055232	0.422242418689074	0.053687910896478	0.238293488359216	intermediate	0.422242418689074	0.5060595	0.5836266	14	14	9	8.571429	13.64286	10.55556	8.571429	16.4011	11.27778	500	0	0	0	0	0	0	0	0	NA	NA	NA	NA	NA
ST140428task0001_V1_cell59_spiketimes.csv	Loc1Pref	Loc2Null	Loc1Pref+Loc2Null	0	230	11.4887267273261	0.149	0.3868	0.149	1.37125	0.555555555555556	1.39705882352941	0.238296787220903	0.133616218967101	0.00164440287498258	0.626442590937014	single	0.626442590937014	0.4937985	0.1023439	21	19	9	7.619048	13	15.11111	10.44762	7.222222	21.11111	500	0	0	0	0	0	0	0	0	NA	NA	NA	NA	NA
ST140428task0001_V1_cell6_spiketimes.csv	Loc1Null	Loc2Pref	Loc1Null+Loc2Pref	0	230	62.9002363298944	0.564	0.1361	0.1361	1.24092888243832	0.36094674556213	1.07521186440678	0.202994014688118	0.200334374570078	0.0484652232884953	0.548206387453309	single	0.548206387453309	0.5445706	0.9016246	14	14	9	26.5	8.357143	26.22222	32.88462	3.016484	28.19444	500	0	0	0	0	0	0	0	0	NA	NA	NA	NA	NA
ST140428task0001_V1_cell6_spiketimes.csv	Loc1Pref	Loc2Null	Loc1Pref+Loc2Null	0	230	70.3849082084602	0.3633	0.2894	0.2894	1.67878192534381	1.23848238482385	2.01032110091743	0.218513618489177	0.17216421191987	0.011748527918245	0.597573641672709	single	0.597573641672709	0.4960728	0.9054026	21	19	9	24.2381	8.631579	24.22222	40.69048	10.69006	48.69444	500	0	0	0	0	0	0	0	0	NA	NA	NA	NA	NA
ST140428task0001_V1_cell60_spiketimes.csv	Loc1Pref	Loc2Null	Loc1Pref+Loc2Null	0	230	6.23475038414803	0.3241	0.6273	0.3241	1.42842105263158	1.09234234234234	2.6038961038961	0.265370889330947	0.164291247504722	0.000139417856609612	0.570198445307722	single	0.570198445307722	0.4967794	0.1765037	21	19	9	4.52381	7.789474	8.555556	6.461905	8.508772	22.27778	500	0	0	0	0	0	0	0	0	NA	NA	NA	NA	NA
ST140428task0001_V1_cell61_spiketimes.csv	Loc1Null	Loc2Pref	Loc1Null+Loc2Pref	0	230	9.1618245382558	0.6992	0.7896	0.6992	2.2022792022792	0.939418094858509	2.03781512605042	0.432213881597855	0.171521169292187	7.94893112179386e-05	0.39618545979874	mixture	0.432213881597855	0.5167039	0.2197485	14	14	9	7.714286	13.78571	13.22222	16.98901	12.95055	26.94444	500	0	0	0	0	0	0	0	0	NA	NA	NA	NA	NA
ST140428task0001_V1_cell62_spiketimes.csv	Loc1Pref	Loc2Null	Loc1Pref+Loc2Null	0	230	45.4226876213556	0.8881	0.3935	0.3935	1.85822784810127	0.375816993464052	6.12101910828025	0.209209055557914	0.0628186208452376	0.165133012289136	0.562839311307712	single	0.562839311307712	0.5151454	0.03210276	21	19	9	3.761905	12.52632	17.44444	6.990476	4.707602	106.7778	500	0	0	0	0	0	0	0	0	NA	NA	NA	NA	NA
ST140428task0001_V1_cell63_spiketimes.csv	Loc1Null	Loc2Pref	Loc1Null+Loc2Pref	0	230	8.28982615956711	0.2674	0.4082	0.2674	0.948717948717949	1.32347140039448	1.26923076923077	0.369773916059963	0.435326417289297	0.0156350172218818	0.179264649428858	intermediate	0.435326417289297	0.5155449	0.4746154	14	14	9	6	11.14286	8.666667	5.692308	14.74725	11	500	0	0	0	0	0	0	0	0	NA	NA	NA	NA	NA
ST140428task0001_V1_cell63_spiketimes.csv	Loc1Pref	Loc2Null	Loc1Pref+Loc2Null	0	230	10.6202207239409	0.5414	0.1969	0.1969	0.906930693069307	1.01227390180879	3.01968503937008	0.152668505199895	0.0444503536511888	0.37821440029852	0.424666740850396	single	0.424666740850396	0.5258609	0.04997001	21	19	9	4.809524	9.052632	14.11111	4.361905	9.163743	42.61111	500	0	0	0	0	0	0	0	0	NA	NA	NA	NA	NA
ST140428task0001_V1_cell64_spiketimes.csv	Loc1Null	Loc2Pref	Loc1Null+Loc2Pref	0	230	52.7758257686706	0.7365	0.2222	0.2222	1.80566801619433	0.439842209072978	1.275	0.171346195645722	0.422259831545789	0.00185368610345438	0.404540286705035	intermediate	0.422259831545789	0.5060852	0.2115628	14	14	9	5.428571	19.5	16.66667	9.802198	8.576923	21.25	500	0	0	0	0	0	0	0	0	NA	NA	NA	NA	NA
ST140428task0001_V1_cell64_spiketimes.csv	Loc1Pref	Loc2Null	Loc1Pref+Loc2Null	0	230	90.2986149261168	0.1787	0.3623	0.1787	1.66705882352941	0.968992248062016	6.13095238095238	0.239022584484903	0.0784537693896106	0.0372587622613613	0.645264883864125	single	0.645264883864125	0.5236876	0.04702103	21	19	9	4.047619	18.10526	21	6.747619	17.54386	128.75	500	0	0	0	0	0	0	0	0	NA	NA	NA	NA	NA
ST140428task0001_V1_cell65_spiketimes.csv	Loc1Pref	Loc2Null	Loc1Pref+Loc2Null	0	230	241.230639998209	0.3249	0.4273	0.3249	0.814285714285714	0.572774098601913	1.23108108108108	0.180020729944984	0.11979505615622	0.214876136359361	0.485308077539436	single	0.485308077539436	0.5230436	0.04670944	21	19	9	7	39.73684	41.11111	5.7	22.76023	50.61111	500	0	0	0	0	0	0	0	0	NA	NA	NA	NA	NA
ST140428task0001_V1_cell66_spiketimes.csv	Loc1Null	Loc2Pref	Loc1Null+Loc2Pref	0	230	96.1514359829137	0.3182	0.6813	0.3182	1.8028146489685	1.05594405594406	1.40491803278689	0.197074095320122	0.180127116562447	0.0912052145903064	0.531593573527125	single	0.531593573527125	0.496863	0.9149504	14	14	9	34.35714	9.428571	33.88889	61.93956	9.956044	47.61111	500	0	0	0	0	0	0	0	0	NA	NA	NA	NA	NA
ST140428task0001_V1_cell66_spiketimes.csv	Loc1Pref	Loc2Null	Loc1Pref+Loc2Null	0	230	149.547096035214	0.1998	0.1445	0.1445	1.4597510373444	0.794973544973545	2.34665697674419	0.154801729952124	0.0683967603474424	0.35947939291954	0.417322116780893	single	0.417322116780893	0.5220702	0.9595107	21	19	9	34.42857	8.842105	38.22222	50.25714	7.02924	89.69444	500	0	0	0	0	0	0	0	0	NA	NA	NA	NA	NA
ST140428task0001_V1_cell67_spiketimes.csv	Loc1Null	Loc2Pref	Loc1Null+Loc2Pref	0	230	57.2918969664195	0.1687	0.8536	0.1687	1.77581745471654	0.556923076923077	1.11458333333333	0.211791536937263	0.166265754471933	0.0477048240572818	0.574237884533523	single	0.574237884533523	0.5075027	0.9192519	14	14	9	23.35714	7.142857	24	41.47802	3.978022	26.75	500	0	0	0	0	0	0	0	0	NA	NA	NA	NA	NA
ST140428task0001_V1_cell67_spiketimes.csv	Loc1Pref	Loc2Null	Loc1Pref+Loc2Null	0	230	96.7247122170502	0.2794	0.4254	0.2794	1.34208416833667	0.486901535682023	2.41086065573771	0.182199505286035	0.0865651926565387	0.23990658140197	0.491328720655457	single	0.491328720655457	0.5091025	0.9625399	21	19	9	23.7619	6.473684	27.11111	31.89048	3.152047	65.36111	500	0	0	0	0	0	0	0	0	NA	NA	NA	NA	NA
ST140428task0001_V1_cell68_spiketimes.csv	Loc1Null	Loc2Pref	Loc1Null+Loc2Pref	0	230	66.4676784589999	0.5843	0.1695	0.1695	2.16281598260397	1.2792899408284	1.00371287128713	0.192951650315871	0.122606566502378	0.164151712767747	0.520290070414004	single	0.520290070414004	0.5241488	0.9457372	14	14	9	20.21429	4.642857	22.44444	43.71978	5.93956	22.52778	500	0	0	0	0	0	0	0	0	NA	NA	NA	NA	NA
ST140428task0001_V1_cell68_spiketimes.csv	Loc1Pref	Loc2Null	Loc1Pref+Loc2Null	0	230	116.313142430389	0.6176	0.4886	0.4886	0.99979381443299	0.955555555555555	3.1002358490566	0.212808868843872	0.139304739099768	0.0739009694647213	0.573985422591638	single	0.573985422591638	0.5045083	0.9316043	21	19	9	23.09524	5	23.55556	23.09048	4.777778	73.02778	500	0	0	0	0	0	0	0	0	NA	NA	NA	NA	NA
ST140428task0001_V1_cell69_spiketimes.csv	Loc1Null	Loc2Pref	Loc1Null+Loc2Pref	0	230	91.8241228693669	0.7514	0.3472	0.3472	2.15837104072398	1.4968814968815	1.51419213973799	0.207244947937544	0.162871313341107	0.0682411961621591	0.56164254255919	single	0.56164254255919	0.4909634	0.9190084	14	14	9	25.5	5.285714	25.44444	55.03846	7.912088	38.52778	500	0	0	0	0	0	0	0	0	NA	NA	NA	NA	NA
ST140428task0001_V1_cell70_spiketimes.csv	Loc1Null	Loc2Pref	Loc1Null+Loc2Pref	0	230	91.3252404738717	0.7576	0.1074	0.1074	1.85430901476747	0.893824485373781	1.4765625	0.152563184555632	0.455970020021177	0.0101566135913626	0.381310181831828	intermediate	0.455970020021177	0.5196028	0.8149984	14	14	9	24.92857	5.071429	21.33333	46.22527	4.532967	31.5	500	0	0	0	0	0	0	0	0	NA	NA	NA	NA	NA
ST140428task0001_V1_cell71_spiketimes.csv	Loc1Null	Loc2Pref	Loc1Null+Loc2Pref	0	230	121.98295575643	0.7508	0.5145	0.5145	1.17154207295052	1.16783216783217	1.72751798561151	0.194511784812379	0.146650042908036	0.134443385685608	0.524394786593976	single	0.524394786593976	0.4798616	0.9336398	14	14	9	30.42857	5.5	30.88889	35.64835	6.423077	53.36111	500	0	0	0	0	0	0	0	0	NA	NA	NA	NA	NA
ST140428task0001_V1_cell71_spiketimes.csv	Loc1Pref	Loc2Null	Loc1Pref+Loc2Null	0	230	138.669139953171	0.4053	0.1133	0.1133	1.17360406091371	1.89542483660131	2.78272727272727	0.211207249931494	0.0997614619723938	0.119271736783338	0.569759551312774	single	0.569759551312774	0.5320619	0.9547355	21	19	9	28.14286	6.263158	30.55556	33.02857	11.87135	85.02778	500	0	0	0	0	0	0	0	0	NA	NA	NA	NA	NA
ST140428task0001_V1_cell72_spiketimes.csv	Loc1Null	Loc2Pref	Loc1Null+Loc2Pref	0	230	43.6295552471693	0.2284	0.4184	0.2284	1.50620347394541	0.923076923076923	1.55308219178082	0.219951078308353	0.162032712109514	0.0204487504767346	0.597567459105398	single	0.597567459105398	0.4983285	0.9080146	14	14	9	15.5	4.142857	16.22222	23.34615	3.824176	25.19444	500	0	0	0	0	0	0	0	0	NA	NA	NA	NA	NA
ST140428task0001_V1_cell72_spiketimes.csv	Loc1Pref	Loc2Null	Loc1Pref+Loc2Null	0	230	76.7570734953967	0.6607	0.2609	0.2609	1.4864553314121	1.02402402402402	1.72368421052632	0.217152540320883	0.160369309038807	0.0307262339900672	0.591751916650243	single	0.591751916650243	0.5156241	0.9167215	21	19	9	16.52381	3.894737	16.88889	24.5619	3.988304	29.11111	500	0	0	0	0	0	0	0	0	NA	NA	NA	NA	NA
ST140428task0001_V1_cell73_spiketimes.csv	Loc1Null	Loc2Pref	Loc1Null+Loc2Pref	0	230	66.6153189583764	0.1101	0.6584	0.1101	1.52442707408065	0.919413919413919	0.646428571428571	0.194065831990902	0.186336771510827	0.096225755149453	0.523371641348819	single	0.523371641348819	0.5401602	0.9159771	14	14	9	30.92857	10.5	31.11111	47.14835	9.653846	20.11111	500	0	0	0	0	0	0	0	0	NA	NA	NA	NA	NA
ST140428task0001_V1_cell73_spiketimes.csv	Loc1Pref	Loc2Null	Loc1Pref+Loc2Null	0	230	58.1644238836666	0.8223	0.1624	0.1624	1.1989247311828	0.333852544132918	1.555	0.229724015153164	0.141121511134697	0.0229977702943718	0.606156703417767	single	0.606156703417767	0.4697463	0.9240531	21	19	9	26.57143	11.26316	27.77778	31.85714	3.760234	43.19444	500	0	0	0	0	0	0	0	0	NA	NA	NA	NA	NA
ST140428task0001_V1_cell74_spiketimes.csv	Loc1Null	Loc2Pref	Loc1Null+Loc2Pref	0	230	27.7512800116455	0.2159	0.4357	0.2159	1.90932246561386	0.553060078607524	1.67264573991031	0.222856361045694	0.127409713371208	0.0469588572324764	0.602775068350621	single	0.602775068350621	0.4895897	0.9368734	14	14	9	21.57143	9.785714	24.77778	41.18681	5.412088	41.44444	500	0	0	0	0	0	0	0	0	NA	NA	NA	NA	NA
ST140428task0001_V1_cell75_spiketimes.csv	Loc1Null	Loc2Pref	Loc1Null+Loc2Pref	0	230	24.4767093881085	0.7753	0.457	0.457	1.61295226512618	1.0956340956341	3.01229508196721	0.306673003901759	0.105477727717795	0.0052142780007412	0.582634990379704	single	0.582634990379704	0.4765174	0.9243408	14	14	9	18.07143	7.928571	20.33333	29.14835	8.686813	61.25	500	0	0	0	0	0	0	0	0	NA	NA	NA	NA	NA
ST140428task0001_V1_cell76_spiketimes.csv	Loc1Null	Loc2Pref	Loc1Null+Loc2Pref	0	230	16.547415744952	0.261	0.8918	0.261	1.29846153846154	1.05641025641026	1.1953125	0.24490311835698	0.196768823990713	0.000505955920785535	0.557822101731521	single	0.557822101731521	0.5102631	0.8435914	14	14	9	10.71429	4.285714	10.66667	13.91209	4.527473	12.75	500	0	0	0	0	0	0	0	0	NA	NA	NA	NA	NA
ST140428task0001_V1_cell76_spiketimes.csv	Loc1Pref	Loc2Null	Loc1Pref+Loc2Null	0	230	12.8825595949303	0.756	0.1575	0.1575	1.00909090909091	1.2914653784219	5.31377551020408	0.287741570752707	0.0807452550185307	0.00323951029261333	0.628273663936149	single	0.628273663936149	0.5030041	0.9287709	21	19	9	7.857143	3.631579	10.88889	7.928571	4.690058	57.86111	500	0	0	0	0	0	0	0	0	NA	NA	NA	NA	NA
ST140428task0001_V1_cell77_spiketimes.csv	Loc1Null	Loc2Pref	Loc1Null+Loc2Pref	0	230	17.3765373557838	0.7884	0.703	0.703	2.15136476426799	0.68185212845407	1.49655172413793	0.241152243877688	0.167831012227284	0.00110785107562688	0.589908892819401	single	0.589908892819401	0.4931838	0.8709576	14	14	9	15.5	7.357143	16.11111	33.34615	5.016484	24.11111	500	0	0	0	0	0	0	0	0	NA	NA	NA	NA	NA
ST140428task0001_V1_cell77_spiketimes.csv	Loc1Pref	Loc2Null	Loc1Pref+Loc2Null	0	230	23.4476771499215	0.4346	0.6375	0.4346	1.43333333333333	0.866506794564349	0.568702290076336	0.201246316435286	0.239922880385791	0.000363618311917324	0.558467184867005	single	0.558467184867005	0.5196014	0.8382083	21	19	9	15	7.315789	14.55556	21.5	6.339181	8.277778	500	0	0	0	0	0	0	0	0	NA	NA	NA	NA	NA
ST140428task0001_V1_cell8_spiketimes.csv	Loc1Null	Loc2Pref	Loc1Null+Loc2Pref	0	230	13.8856714876797	0.3652	0.4491	0.3652	1.8724523339908	1.40446650124069	0.586363636363636	0.222748035181025	0.167885235279823	0.00354771781579261	0.60581901172336	single	0.60581901172336	0.5039236	0.8939995	14	14	9	16.71429	8.857143	18.33333	31.2967	12.43956	10.75	500	0	0	0	0	0	0	0	0	NA	NA	NA	NA	NA
ST140428task0001_V1_cell8_spiketimes.csv	Loc1Pref	Loc2Null	Loc1Pref+Loc2Null	0	230	64.7344761443616	0.7191	0.8161	0.7191	1.12017937219731	0.547561950439648	4.41704035874439	0.253954264636549	0.0843929257535416	0.0653466977177775	0.596306111892132	single	0.596306111892132	0.4948751	0.9540869	21	19	9	21.2381	7.315789	24.77778	23.79048	4.005848	109.4444	500	0	0	0	0	0	0	0	0	NA	NA	NA	NA	NA
ST140428task0001_V1_cell9_spiketimes.csv	Loc1Null	Loc2Pref	Loc1Null+Loc2Pref	0	230	19.3021708188843	0.7923	0.3531	0.3531	1.94871794871795	0.943866943866944	0.58125	0.212483405058176	0.196397934007044	0.00240109061823474	0.588717570316546	single	0.588717570316546	0.4836576	0.8695116	14	14	9	12.85714	5.285714	13.33333	25.05495	4.989011	7.75	500	0	0	0	0	0	0	0	0	NA	NA	NA	NA	NA
ST140428task0001_V1_cell90_spiketimes.csv	Loc1Null	Loc2Pref	Loc1Null+Loc2Pref	0	230	11.2571455043202	0.1451	0.6224	0.1451	1.72787427626137	0.536752136752137	0.878947368421053	0.214993026519031	0.476820547954272	0.00301652405661618	0.305169901470081	intermediate	0.476820547954272	0.4850474	0.3959274	14	14	9	6.642857	12.85714	10.55556	11.47802	6.901099	9.277778	500	0	0	0	0	0	0	0	0	NA	NA	NA	NA	NA
ST140428task0001_V1_cell91_spiketimes.csv	Loc1Pref	Loc2Null	Loc1Pref+Loc2Null	0	230	12.2948760843487	0.5334	0.2164	0.2164	0.941176470588235	2.21945826423438	3.58952702702703	0.0985049691467542	0.0212572931172032	0.61756865351892	0.262669084217123	outside	0.61756865351892	0.4958785	0.04452709	21	19	9	5.666667	10.57895	16.44444	5.333333	23.47953	59.02778	500	0	0	0	0	0	0	0	0	NA	NA	NA	NA	NA
ST140428task0001_V1_cell92_spiketimes.csv	Loc1Null	Loc2Pref	Loc1Null+Loc2Pref	0	230	7.02780972295496	0.6704	0.3706	0.3706	0.830769230769231	0.658350658350658	0.67910447761194	0.197771023455565	0.311561501478689	0.00126851884393311	0.489398956221813	single	0.489398956221813	0.524143	0.277822	14	14	9	10	15.85714	14.88889	8.307692	10.43956	10.11111	500	0	0	0	0	0	0	0	0	NA	NA	NA	NA	NA
ST140428task0001_V1_cell92_spiketimes.csv	Loc1Pref	Loc2Null	Loc1Pref+Loc2Null	0	230	10.7144856284846	0.1909	0.3726	0.1909	0.798048780487805	1.09039548022599	2.59771573604061	0.142162956312588	0.0512734160040019	0.416385466222123	0.390178161461287	outside	0.416385466222123	0.5339518	0.05721535	21	19	9	9.761905	15.52632	21.88889	7.790476	16.92982	56.86111	500	0	0	0	0	0	0	0	0	NA	NA	NA	NA	NA
ST140428task0001_V1_cell93_spiketimes.csv	Loc1Pref	Loc2Null	Loc1Pref+Loc2Null	0	230	7.40605528001194	0.2393	0.316	0.2393	0.756972111553785	1.61094224924012	2.8261421319797	0.271740016452846	0.108383849057471	0.0108823413666665	0.608993793123017	single	0.608993793123017	0.5181308	0.07722071	21	19	9	11.95238	17.31579	21.88889	9.047619	27.89474	61.86111	500	0	0	0	0	0	0	0	0	NA	NA	NA	NA	NA
ST140428task0001_V1_cell94_spiketimes.csv	Loc1Null	Loc2Pref	Loc1Null+Loc2Pref	0	230	113.134355432971	0.1521	0.7333	0.1521	1.59919028340081	0.48433593175467	0.423875432525952	0.0863958480595422	0.641587700134379	0.0390898465773586	0.23292660522872	intermediate	0.641587700134379	0.5353513	0.1860682	14	14	9	9.5	37.35714	32.11111	15.19231	18.09341	13.61111	500	0	0	0	0	0	0	0	0	NA	NA	NA	NA	NA
ST140428task0001_V1_cell95_spiketimes.csv	Loc1Pref	Loc2Null	Loc1Pref+Loc2Null	0	230	33.8299463920939	0.5407	0.3783	0.3783	1.55	0.864150943396226	7.86148648648649	0.780145884294442	0.0221699957869069	0.000307870340711691	0.197376249577939	mixture	0.780145884294442	0.4906046	0.06500428	21	19	9	5.52381	13.94737	16.44444	8.561905	12.05263	129.2778	500	0	0	0	0	0	0	0	0	NA	NA	NA	NA	NA
ST140428task0001_V1_cell96_spiketimes.csv	Loc1Null	Loc2Pref	Loc1Null+Loc2Pref	0	230	19.5107519754871	0.2831	0.1188	0.1188	4.52711223203027	2.39302884615385	1.06386861313869	0.158660596782575	0.520762928702321	7.11135407753681e-05	0.320505360974329	intermediate	0.520762928702321	0.5294297	0.3183661	14	14	9	8.714286	18.28571	15.22222	39.45055	43.75824	16.19444	500	0	0	0	0	0	0	0	0	NA	NA	NA	NA	NA
ST140429task0001_V1_cell1_spiketimes.csv	Loc1Null	Loc2Pref	Loc1Null+Loc2Pref	0	230	116.55506971993	0.6326	0.3958	0.3958	0.822723609991942	1.04953560371517	0.71587982832618	0.164132804558201	0.134325734868676	0.213598941298651	0.487942519274471	single	0.487942519274471	0.9584393	0.9400625	18	18	11	20.27778	3.166667	21.18182	16.68301	3.323529	15.16364	500	0	0	0	0	0	0	0	0	NA	NA	NA	NA	NA
ST140429task0001_V1_cell1_spiketimes.csv	Loc1Pref	Loc2Null	Loc1Pref+Loc2Null	0	230	101.168143448569	0.6389	0.3496	0.3496	2.31149732620321	0.786994367639529	1.14241645244216	0.143701985243938	0.245053615721002	0.0263594729864589	0.584884926048601	single	0.584884926048601	0.9773095	0.9021147	18	22	21	19.55556	4.227273	18.52381	45.20261	3.32684	21.1619	500	0	0	0	0	0	0	0	0	NA	NA	NA	NA	NA
ST140429task0001_V1_cell100_spiketimes.csv	Loc1Pref	Loc2Null	Loc1Pref+Loc2Null	0	230	24.7783005692448	0.7858	0.9575	0.7858	1.19058823529412	0.817006802721088	0.71571906354515	0.180334330081253	0.107005188632861	0.00830650694006827	0.704353974345818	single	0.704353974345818	0.03017881	0.06468852	18	22	21	5.555556	12.72727	14.2381	6.614379	10.39827	10.19048	500	0	0	0	0	0	0	0	0	NA	NA	NA	NA	NA
ST140429task0001_V1_cell11_spiketimes.csv	Loc1Null	Loc2Pref	Loc1Null+Loc2Pref	0	230	17.5577841503337	0.6524	0.727	0.6524	2.24660633484163	1.10526315789474	1.40197044334975	0.22446504014897	0.144497994333955	0.00119126730697821	0.629845698210097	single	0.629845698210097	0.9247756	0.8994358	18	18	11	17.33333	9.5	18.45455	38.94118	10.5	25.87273	500	0	0	0	0	0	0	0	0	NA	NA	NA	NA	NA
ST140429task0001_V1_cell15_spiketimes.csv	Loc1Null	Loc2Pref	Loc1Null+Loc2Pref	0	230	6.41056553207694	0.1291	0.62	0.1291	1.40579710144928	0.556016597510373	0.612435233160622	0.232253188042589	0.199546975068794	0.000233370842589712	0.567966466046027	single	0.567966466046027	0.8998749	0.812576	18	18	11	34.5	26.77778	35.09091	48.5	14.88889	21.49091	500	0	0	0	0	0	0	0	0	NA	NA	NA	NA	NA
ST140429task0001_V1_cell17_spiketimes.csv	Loc1Null	Loc2Pref	Loc1Null+Loc2Pref	0	230	8.97951115941252	0.1658	0.1097	0.1097	0.676849280484726	1.0709939148073	0.661832061068702	0.212310215759771	0.0900797994613843	0.0480564539964577	0.649553530782387	single	0.649553530782387	0.05219954	0.05984294	18	18	11	12.94444	19.33333	23.81818	8.761438	20.70588	15.76364	500	0	0	0	0	0	0	0	0	NA	NA	NA	NA	NA
ST140429task0001_V1_cell17_spiketimes.csv	Loc1Pref	Loc2Null	Loc1Pref+Loc2Null	0	230	3.03394642795719	0.3175	0.6885	0.3175	1.2316742081448	1.06743135210288	0.914545454545454	0.131382325172822	0.0570891771082391	0.16922573271441	0.642302765004529	single	0.642302765004529	0.02787019	0.07610139	18	22	21	14.44444	18.68182	23.57143	17.79085	19.94156	21.55714	500	0	0	0	0	0	0	0	0	NA	NA	NA	NA	NA
ST140429task0001_V1_cell19_spiketimes.csv	Loc1Null	Loc2Pref	Loc1Null+Loc2Pref	0	230	47.3197954051595	0.6148	0.572	0.572	1.15094339622642	0.763454317897372	0.747653429602888	0.195303125212322	0.117878192245113	0.110488723453913	0.576329959088652	single	0.576329959088652	0.04271	0.05941759	18	18	11	26.5	47	50.36364	30.5	35.88235	37.65455	500	0	0	0	0	0	0	0	0	NA	NA	NA	NA	NA
ST140429task0001_V1_cell19_spiketimes.csv	Loc1Pref	Loc2Null	Loc1Pref+Loc2Null	0	230	34.3871321798401	0.1438	0.622	0.1438	0.5808396859711	0.825460064503889	0.730790441176471	0.0605236991302351	0.0283238971822553	0.654226654734463	0.256925748953046	outside	0.654226654734463	0.02494616	0.03480781	18	22	21	28.72222	45.63636	51.80952	16.68301	37.671	37.8619	500	0	0	0	0	0	0	0	0	NA	NA	NA	NA	NA
ST140429task0001_V1_cell20_spiketimes.csv	Loc1Null	Loc2Pref	Loc1Null+Loc2Pref	0	230	6.30686286239516	0.6997	0.3031	0.3031	1.45738295318127	1.39568491756564	0.4625	0.199103098576989	0.165759754500321	0.000421552440788455	0.634715594481901	single	0.634715594481901	0.06660837	0.1414609	18	18	11	10.88889	16.05556	17.45455	15.86928	22.4085	8.072727	500	0	0	0	0	0	0	0	0	NA	NA	NA	NA	NA
ST140429task0001_V1_cell21_spiketimes.csv	Loc1Pref	Loc2Null	Loc1Pref+Loc2Null	0	230	45.7411851955401	0.5571	0.3601	0.3601	0.900621118012422	1.16172121953707	1.60408560311284	0.156945786541977	0.0641244731003815	0.159402861256945	0.619526879100696	single	0.619526879100696	0.02562895	0.03827734	18	22	21	8.944444	21.22727	24.47619	8.055556	24.66017	39.2619	500	0	0	0	0	0	0	0	0	NA	NA	NA	NA	NA
ST140429task0001_V1_cell22_spiketimes.csv	Loc1Null	Loc2Pref	Loc1Null+Loc2Pref	0	230	5.74614934615138	0.4376	0.1349	0.1349	4.34117647058824	5.29411764705882	5.18133333333333	0.99849009016051	0.00011760942484527	1.44588885610885e-05	0.00137784152608379	mixture	0.99849009016051	0.2914609	0.07117453	18	18	11	5.833333	10	13.63636	25.32353	52.94118	70.65455	500	0	0	0	0	0	0	0	0	NA	NA	NA	NA	NA
ST140429task0001_V1_cell23_spiketimes.csv	Loc1Null	Loc2Pref	Loc1Null+Loc2Pref	0	230	112.46016943945	0.5553	0.926	0.5553	1.98142414860681	1.30176258228923	0.598373983739837	0.138542565768293	0.0991549189490507	0.350446540324123	0.411855974958533	single	0.411855974958533	0.03954731	0.04355545	18	18	11	8.444444	30.77778	33.54545	16.73203	40.06536	20.07273	500	0	0	0	0	0	0	0	0	NA	NA	NA	NA	NA
ST140429task0001_V1_cell23_spiketimes.csv	Loc1Pref	Loc2Null	Loc1Pref+Loc2Null	0	230	161.111210413631	0.4324	0.8417	0.4324	0.890756302521008	1.26260602417685	1.54516971279373	0.0595232548864332	0.031375774630953	0.665960137581524	0.24314083290109	outside	0.665960137581524	0.02317837	0.02647403	18	22	21	7	32.40909	36.47619	6.235294	40.91991	56.3619	500	0	0	0	0	0	0	0	0	NA	NA	NA	NA	NA
ST140429task0001_V1_cell25_spiketimes.csv	Loc1Null	Loc2Pref	Loc1Null+Loc2Pref	0	230	214.96689198814	0.7484	0.9212	0.7484	1.46836847946726	0.868983957219251	0.426086956521739	0.155661035544598	0.118926446728358	0.262653737279655	0.46275878044739	single	0.46275878044739	0.0418852	0.03925458	18	18	11	8.833333	44	46	12.97059	38.23529	19.6	500	0	0	0	0	0	0	0	0	NA	NA	NA	NA	NA
ST140429task0001_V1_cell26_spiketimes.csv	Loc1Null	Loc2Pref	Loc1Null+Loc2Pref	0	230	13.3536234308912	0.6018	0.5548	0.5548	1.37711522965351	1.46836847946726	0.727272727272727	0.206979596636889	0.123820057289363	0.00889778832227815	0.66030255775147	single	0.66030255775147	0.04623182	0.08087332	18	18	11	4.055556	8.833333	11	5.584967	12.97059	8	500	0	0	0	0	0	0	0	0	NA	NA	NA	NA	NA
ST140429task0001_V1_cell26_spiketimes.csv	Loc1Pref	Loc2Null	Loc1Pref+Loc2Null	0	230	11.0862873383583	0.6798	0.3473	0.3473	1.25	1.49702380952381	1.43938053097345	0.233796483595528	0.07900158246103	0.00509754216436177	0.68210439177908	single	0.68210439177908	0.0303291	0.06605373	18	22	21	4.444444	8.727273	10.7619	5.555556	13.06494	15.49048	500	0	0	0	0	0	0	0	0	NA	NA	NA	NA	NA
ST140429task0001_V1_cell27_spiketimes.csv	Loc1Null	Loc2Pref	Loc1Null+Loc2Pref	0	230	192.688393571966	0.7425	0.5906	0.5906	1.12941176470588	1.22216820612543	0.459688195991091	0.165626894587335	0.151818761396448	0.190168441638318	0.492385902377899	single	0.492385902377899	0.04444145	0.05301027	18	18	11	8.333333	40.33333	40.81818	9.411765	49.29412	18.76364	500	0	0	0	0	0	0	0	0	NA	NA	NA	NA	NA
ST140429task0001_V1_cell28_spiketimes.csv	Loc1Null	Loc2Pref	Loc1Null+Loc2Pref	0	230	78.6858510335215	0.5611	0.9386	0.5611	0.561764705882353	1.12986559609007	0.613888888888889	0.180001340183621	0.14106417083113	0.143697845872181	0.535236643113067	single	0.535236643113067	0.04478367	0.06806	18	18	11	4.444444	18.72222	19.63636	2.496732	21.15359	12.05455	500	0	0	0	0	0	0	0	0	NA	NA	NA	NA	NA
ST140429task0001_V1_cell28_spiketimes.csv	Loc1Pref	Loc2Null	Loc1Pref+Loc2Null	0	230	56.2299873959888	0.2786	0.5783	0.2786	2.47058823529412	1.35925925925926	1.69444444444444	0.0280690526515693	0.0105368444158565	0.846725582837284	0.11466852009529	outside	0.846725582837284	0.02335458	0.0244405	18	22	21	5	16.36364	20.57143	12.35294	22.24242	34.85714	500	0	0	0	0	0	0	0	0	NA	NA	NA	NA	NA
ST140429task0001_V1_cell29_spiketimes.csv	Loc1Pref	Loc2Null	Loc1Pref+Loc2Null	0	230	211.869169584663	0.3041	0.143	0.143	0.589603283173735	0.399817434961205	0.443774781919112	0.107767758746556	0.074655956427787	0.377296986058166	0.440279298767491	single	0.440279298767491	0.02246873	0.0256868	18	22	21	16.72222	56.90909	60.04762	9.859477	22.75325	26.64762	500	0	0	0	0	0	0	0	0	NA	NA	NA	NA	NA
ST140429task0001_V1_cell3_spiketimes.csv	Loc1Null	Loc2Pref	Loc1Null+Loc2Pref	0	230	80.6266584978509	0.2734	0.7776	0.2734	2.05853866970517	1.18099547511312	1.20071684587814	0.181546528493289	0.106321600202684	0.175765905716103	0.536365965587924	single	0.536365965587924	0.9576024	0.9558772	18	18	11	22.94444	6.5	25.36364	47.23203	7.676471	30.45455	500	0	0	0	0	0	0	0	0	NA	NA	NA	NA	NA
ST140429task0001_V1_cell3_spiketimes.csv	Loc1Pref	Loc2Null	Loc1Pref+Loc2Null	0	230	73.7613853194171	0.1386	0.8217	0.1386	2.18527211383306	0.981070689145223	2.20434782608696	0.173750394217705	0.118360017318217	0.0123263566997377	0.695563231764341	single	0.695563231764341	0.9748077	0.9441744	18	22	21	22.27778	7.318182	23	48.68301	7.179654	50.7	500	0	0	0	0	0	0	0	0	NA	NA	NA	NA	NA
ST140429task0001_V1_cell30_spiketimes.csv	Loc1Pref	Loc2Null	Loc1Pref+Loc2Null	0	230	32.9883241906254	0.8624	0.7502	0.7502	0.712941176470588	1.69829012686156	1.32906574394464	0.169699972073787	0.088656921666452	0.0358156221594089	0.705827484100352	single	0.705827484100352	0.0279172	0.04751784	18	22	21	4.166667	11.77273	13.7619	2.970588	19.99351	18.29048	500	0	0	0	0	0	0	0	0	NA	NA	NA	NA	NA
ST140429task0001_V1_cell31_spiketimes.csv	Loc1Null	Loc2Pref	Loc1Null+Loc2Pref	0	230	422.482076297442	0.3702	0.1212	0.1212	1.77367896311067	0.312020460358056	0.281462799495586	0.14850606620568	0.110898925291682	0.29910696464387	0.441488043858767	single	0.441488043858767	0.04283406	0.02742496	18	18	11	9.833333	69	72.09091	17.44118	21.52941	20.29091	500	0	0	0	0	0	0	0	0	NA	NA	NA	NA	NA
ST140429task0001_V1_cell32_spiketimes.csv	Loc1Null	Loc2Pref	Loc1Null+Loc2Pref	0	230	83.552040366041	0.9678	0.1644	0.1644	1.56702025072324	1.70816676185037	0.617441860465116	0.162344049557403	0.32150897505259	0.0331986228575529	0.482948352532454	single	0.482948352532454	0.04014717	0.1342694	18	18	11	3.388889	17.16667	15.63636	5.310458	29.32353	9.654545	500	0	0	0	0	0	0	0	0	NA	NA	NA	NA	NA
ST140429task0001_V1_cell32_spiketimes.csv	Loc1Pref	Loc2Null	Loc1Pref+Loc2Null	0	230	77.1870499174053	0.3974	0.2157	0.2157	1.39282153539382	1.97695852534562	1.06212534059946	0.138738318873611	0.0691530929198035	0.237851115360819	0.554257472845766	single	0.554257472845766	0.02304772	0.04093618	18	22	21	3.277778	15.5	17.47619	4.565359	30.64286	18.5619	500	0	0	0	0	0	0	0	0	NA	NA	NA	NA	NA
ST140429task0001_V1_cell33_spiketimes.csv	Loc1Null	Loc2Pref	Loc1Null+Loc2Pref	0	230	254.135222101886	0.2317	0.3905	0.2317	1.94693541752365	0.380523501266535	0.340225563909774	0.156001208045038	0.126441615891144	0.25378710970166	0.463770066362158	single	0.463770066362158	0.04000135	0.03797465	18	18	11	7.944444	46.44444	48.36364	15.46732	17.6732	16.45455	500	0	0	0	0	0	0	0	0	NA	NA	NA	NA	NA
ST140429task0001_V1_cell34_spiketimes.csv	Loc1Pref	Loc2Null	Loc1Pref+Loc2Null	0	230	129.908914653488	0.6123	0.3586	0.3586	1.59489456159822	0.718518518518518	1.9	0.154036243995674	0.12405839536977	0.0940978318601632	0.627807528774393	single	0.627807528774393	0.9780747	0.9432823	18	22	21	26.5	6.136364	26.85714	42.26471	4.409091	51.02857	500	0	0	0	0	0	0	0	0	NA	NA	NA	NA	NA
ST140429task0001_V1_cell35_spiketimes.csv	Loc1Null	Loc2Pref	Loc1Null+Loc2Pref	0	230	49.347096835065	0.6783	0.7252	0.6783	0.97677354203484	1.94117647058824	0.768235294117647	0.159501261313653	0.0905889933223425	0.272420923978561	0.477488821385444	single	0.477488821385444	0.9550726	0.9472309	18	18	11	12.94444	3.333333	15.45455	12.64379	6.470588	11.87273	500	0	0	0	0	0	0	0	0	NA	NA	NA	NA	NA
ST140429task0001_V1_cell35_spiketimes.csv	Loc1Pref	Loc2Null	Loc1Pref+Loc2Null	0	230	53.7257120688524	0.169	0.8142	0.169	1.54932126696833	1.31914893617021	1.73488372093023	0.112136645388959	0.50698617179773	0.000162337878893361	0.380714844934417	intermediate	0.50698617179773	0.8948393	0.7835624	18	22	21	14.44444	4.272727	12.28571	22.37908	5.636364	21.31429	500	0	0	0	0	0	0	0	0	NA	NA	NA	NA	NA
ST140429task0001_V1_cell36_spiketimes.csv	Loc1Null	Loc2Pref	Loc1Null+Loc2Pref	0	230	111.380714541369	0.1023	0.6036	0.1023	1.28412874583796	0.668730650154799	0.871604938271605	0.144089992296459	0.0846749883060679	0.343111488285476	0.428123531111997	single	0.428123531111997	0.9619515	0.9588787	18	18	11	26.5	6.333333	29.45455	34.02941	4.235294	25.67273	500	0	0	0	0	0	0	0	0	NA	NA	NA	NA	NA
ST140429task0001_V1_cell37_spiketimes.csv	Loc1Pref	Loc2Null	Loc1Pref+Loc2Null	0	230	100.055673405216	0.1395	0.5357	0.1395	0.945861530452889	0.671216257203518	1.92012578616352	0.105339408029948	0.381332002366982	0.00361677288260003	0.50971181672047	single	0.50971181672047	0.9562092	0.8607961	18	22	21	25.11111	7.136364	22.71429	23.75163	4.790043	43.61429	500	0	0	0	0	0	0	0	0	NA	NA	NA	NA	NA
ST140429task0001_V1_cell38_spiketimes.csv	Loc1Pref	Loc2Null	Loc1Pref+Loc2Null	0	230	55.3600539617397	0.1654	0.8952	0.1654	0.886826213375084	1.11854103343465	1.6097972972973	0.243629487962355	0.17401182314289	0.00220838224941672	0.580150306645339	single	0.580150306645339	0.9616141	0.8949239	18	22	21	14.61111	4.272727	14.09524	12.95752	4.779221	22.69048	500	0	0	0	0	0	0	0	0	NA	NA	NA	NA	NA
ST140429task0001_V1_cell4_spiketimes.csv	Loc1Null	Loc2Pref	Loc1Null+Loc2Pref	0	230	23.6597775768666	0.5206	0.8042	0.5206	1.3541730828457	1.1450443190975	1.93478260869565	0.276661003388316	0.0978030588516852	0.00764499010850274	0.617890947651496	single	0.617890947651496	0.9155353	0.9272024	18	18	11	10.61111	4.055556	12.54545	14.36928	4.643791	24.27273	500	0	0	0	0	0	0	0	0	NA	NA	NA	NA	NA
ST140429task0001_V1_cell4_spiketimes.csv	Loc1Pref	Loc2Null	Loc1Pref+Loc2Null	0	230	47.7059965262332	0.3274	0.3553	0.3274	2.55614973262032	0.984962406015038	3.00944206008584	0.168140597158713	0.239406426639413	0.000192864894956198	0.592260111306918	single	0.592260111306918	0.8291951	0.8517331	18	22	21	12.22222	3.454545	11.09524	31.24183	3.402597	33.39048	500	0	0	0	0	0	0	0	0	NA	NA	NA	NA	NA
ST140429task0001_V1_cell40_spiketimes.csv	Loc1Null	Loc2Pref	Loc1Null+Loc2Pref	0	230	58.8141180321162	0.62	0.7675	0.62	1.57156338471217	0.80672268907563	1.40506329113924	0.213945404061937	0.143738617463958	0.0199736321124222	0.622342346361683	single	0.622342346361683	0.9470332	0.9261666	18	18	11	20.77778	7	21.54545	32.65359	5.647059	30.27273	500	0	0	0	0	0	0	0	0	NA	NA	NA	NA	NA
ST140429task0001_V1_cell40_spiketimes.csv	Loc1Pref	Loc2Null	Loc1Pref+Loc2Null	0	230	75.410618357068	0.6219	0.4048	0.4048	0.74331550802139	1.81567865241335	2.59667519181586	0.358130060627333	0.350848024295158	0.000227215887169426	0.290794699190339	mixture	0.358130060627333	0.7880714	0.8097093	18	22	21	21.38889	6.681818	18.61905	15.89869	12.13203	48.34762	500	0	0	0	0	0	0	0	0	NA	NA	NA	NA	NA
ST140429task0001_V1_cell41_spiketimes.csv	Loc1Null	Loc2Pref	Loc1Null+Loc2Pref	0	230	6.30905980119356	0.7538	0.8602	0.7538	1.31969309462916	1.0122230710466	1.63055555555556	0.346763055393312	0.327771961908411	0.00547613422980139	0.319988848468476	mixture	0.346763055393312	0.5468555	0.6112533	18	18	11	7.666667	4.277778	6.545455	10.11765	4.330065	10.67273	500	0	0	0	0	0	0	0	0	NA	NA	NA	NA	NA
ST140429task0001_V1_cell41_spiketimes.csv	Loc1Pref	Loc2Null	Loc1Pref+Loc2Null	0	230	4.88392043755776	0.5846	0.1334	0.1334	0.674849467345993	1.0573476702509	0.7	0.146627254272267	0.244841447780587	0.000128947361118396	0.608402350586028	single	0.608402350586028	0.8882554	0.788551	18	22	21	7.055556	4.227273	7	4.761438	4.469697	4.9	500	0	0	0	0	0	0	0	0	NA	NA	NA	NA	NA
ST140429task0001_V1_cell42_spiketimes.csv	Loc1Pref	Loc2Null	Loc1Pref+Loc2Null	0	230	14.7661929368322	0.689	0.9589	0.689	0.654719562243502	1.00068516615279	1.15	0.133000699140903	0.197304470608275	0.000138021924466591	0.669556808326355	single	0.669556808326355	0.9770559	0.8642994	18	22	21	11.94444	6.318182	11.90476	7.820261	6.322511	13.69048	500	0	0	0	0	0	0	0	0	NA	NA	NA	NA	NA
ST140429task0001_V1_cell47_spiketimes.csv	Loc1Null	Loc2Pref	Loc1Null+Loc2Pref	0	230	11.5926802254818	0.4785	0.7477	0.4785	0.571934798015592	0.911764705882353	0.907692307692308	0.288455966258558	0.252049957070239	0.000100102730298746	0.459393973940904	single	0.459393973940904	0.8663448	0.7693474	18	18	11	13.83333	8	13	7.911765	7.294118	11.8	500	0	0	0	0	0	0	0	0	NA	NA	NA	NA	NA
ST140429task0001_V1_cell47_spiketimes.csv	Loc1Pref	Loc2Null	Loc1Pref+Loc2Null	0	230	20.5107280276021	0.4822	0.2987	0.2987	1.57993079584775	0.831361844100698	1.65573122529644	0.70990001973515	0.181444192606642	3.54818557910315e-06	0.108652239472629	mixture	0.70990001973515	0.7114135	0.7010945	18	22	21	14.16667	7.136364	12.04762	22.38235	5.9329	19.94762	500	0	0	0	0	0	0	0	0	NA	NA	NA	NA	NA
ST140429task0001_V1_cell48_spiketimes.csv	Loc1Null	Loc2Pref	Loc1Null+Loc2Pref	0	230	3.29573800752857	0.8394	0.4374	0.4374	1.16470588235294	0.808100289296046	0.754838709677419	0.533433439723149	0.263132871233705	0.0171655135800223	0.186268175463123	mixture	0.533433439723149	0.4415046	0.4603964	18	18	11	4.166667	6.777778	5.636364	4.852941	5.477124	4.254545	500	0	0	0	0	0	0	0	0	NA	NA	NA	NA	NA
ST140429task0001_V1_cell5_spiketimes.csv	Loc1Null	Loc2Pref	Loc1Null+Loc2Pref	0	230	14.7369446887566	0.3191	0.9657	0.3191	1.02673796791444	0.678701825557809	0.422068965517241	0.155968051776617	0.379048201696458	9.65116476233845e-05	0.464887234879302	single	0.464887234879302	0.8964386	0.7366808	18	18	11	14.66667	8.055556	13.18182	15.05882	5.46732	5.563636	500	0	0	0	0	0	0	0	0	NA	NA	NA	NA	NA
ST140429task0001_V1_cell5_spiketimes.csv	Loc1Pref	Loc2Null	Loc1Pref+Loc2Null	0	230	7.4174731873742	0.3244	0.4063	0.3244	1.14705882352941	0.870855148342059	1.71433566433566	0.365512727132401	0.135250706099194	5.77482732357491e-05	0.499178818495169	single	0.499178818495169	0.7508152	0.8383603	18	22	21	13.33333	8.681818	13.61905	15.29412	7.560606	23.34762	500	0	0	0	0	0	0	0	0	NA	NA	NA	NA	NA
ST140429task0001_V1_cell55_spiketimes.csv	Loc1Null	Loc2Pref	Loc1Null+Loc2Pref	0	230	10.2413666462745	0.5934	0.7022	0.5934	1.15722924683892	1.65339366515837	1.82434782608696	0.472562044043099	0.155204688160457	4.89388140177343e-05	0.372184328982426	mixture	0.472562044043099	0.1723547	0.213363	18	18	11	5.944444	10.83333	10.45455	6.879085	17.91176	19.07273	500	0	0	0	0	0	0	0	0	NA	NA	NA	NA	NA
ST140429task0001_V1_cell55_spiketimes.csv	Loc1Pref	Loc2Null	Loc1Pref+Loc2Null	0	230	17.3013561242706	0.1083	0.4371	0.1083	1.32281205164993	1.15238095238095	1.9125	0.607444619714278	0.0478995864437997	0.000898290987293946	0.343757502854628	mixture	0.607444619714278	0.07558972	0.07352394	18	22	21	4.555556	10	11.42857	6.026144	11.52381	21.85714	500	0	0	0	0	0	0	0	0	NA	NA	NA	NA	NA
ST140429task0001_V1_cell56_spiketimes.csv	Loc1Null	Loc2Pref	Loc1Null+Loc2Pref	0	230	3.46016128926574	0.2287	0.3414	0.2287	0.404512489927478	0.755656108597285	0.853225806451613	0.282471789845889	0.257483699833938	0.00351737971976208	0.45652713060041	single	0.45652713060041	0.2092033	0.3099467	18	18	11	8.111111	11.55556	11.27273	3.281046	8.732026	9.618182	500	0	0	0	0	0	0	0	0	NA	NA	NA	NA	NA
ST140429task0001_V1_cell56_spiketimes.csv	Loc1Pref	Loc2Null	Loc1Pref+Loc2Null	0	230	3.20879666499481	0.2293	0.9621	0.2293	0.352941176470588	0.754936120789779	1.05862068965517	0.0927576682218285	0.148301857228795	0.000222382861867471	0.758718091687509	single	0.758718091687509	0.05702881	0.1248339	18	22	21	8	11.18182	12.42857	2.823529	8.441558	13.15714	500	0	0	0	0	0	0	0	0	NA	NA	NA	NA	NA
ST140429task0001_V1_cell57_spiketimes.csv	Loc1Null	Loc2Pref	Loc1Null+Loc2Pref	0	230	17.2142094329969	0.464	0.33	0.33	1.37350085665334	1.56862745098039	0.632558139534884	0.221295505344153	0.218009595174084	0.000220033104232628	0.56047486637753	single	0.56047486637753	0.07990696	0.1668424	18	18	11	5.722222	12	11.72727	7.859477	18.82353	7.418182	500	0	0	0	0	0	0	0	0	NA	NA	NA	NA	NA
ST140429task0001_V1_cell58_spiketimes.csv	Loc1Null	Loc2Pref	Loc1Null+Loc2Pref	0	230	10.4426585806012	0.1443	0.1702	0.1443	0.490909090909091	1.70718471890601	0.407462686567164	0.109011981744146	0.682926817390928	0.0172320649467402	0.190829135918186	intermediate	0.682926817390928	0.4226914	0.4846602	18	18	11	9.166667	15.05556	12.18182	4.5	25.70261	4.963636	500	0	0	0	0	0	0	0	0	NA	NA	NA	NA	NA
ST140429task0001_V1_cell58_spiketimes.csv	Loc1Pref	Loc2Null	Loc1Pref+Loc2Null	0	230	7.82472727188534	0.5549	0.1196	0.1196	0.624434389140272	2.04409171075838	1.71677852348993	0.521809977378519	0.0813784752086433	8.48662540704994e-05	0.396726681158767	mixture	0.521809977378519	0.2363014	0.1244785	18	22	21	8.666667	13.5	14.19048	5.411765	27.59524	24.3619	500	0	0	0	0	0	0	0	0	NA	NA	NA	NA	NA
ST140429task0001_V1_cell59_spiketimes.csv	Loc1Null	Loc2Pref	Loc1Null+Loc2Pref	0	230	5.25897921655831	0.3225	0.5698	0.3225	0.462792345854004	1.95619524405507	1.88275862068966	0.321939853774284	0.190219483879259	0.000352214702905646	0.487488447643551	single	0.487488447643551	0.1592961	0.2224171	18	18	11	4.611111	7.833333	7.909091	2.133987	15.32353	14.89091	500	0	0	0	0	0	0	0	0	NA	NA	NA	NA	NA
ST140429task0001_V1_cell59_spiketimes.csv	Loc1Pref	Loc2Null	Loc1Pref+Loc2Null	0	230	4.58977561786324	0.6673	0.6878	0.6673	1.11764705882353	1.11120970127181	1.36	0.0854567882660553	0.133473808303836	0.00034997542158238	0.780719428008526	single	0.780719428008526	0.0255774	0.09943814	18	22	21	4.444444	7.318182	8.571429	4.96732	8.132035	11.65714	500	0	0	0	0	0	0	0	0	NA	NA	NA	NA	NA
ST140429task0001_V1_cell6_spiketimes.csv	Loc1Null	Loc2Pref	Loc1Null+Loc2Pref	0	230	61.6454770245089	0.417	0.3639	0.3639	1.47431124348474	0.941176470588235	1.12883435582822	0.167551696546401	0.0928895338581367	0.242035393752506	0.497523375842957	single	0.497523375842957	0.9586228	0.9539276	18	18	11	26.33333	10.11111	29.63636	38.82353	9.51634	33.45455	500	0	0	0	0	0	0	0	0	NA	NA	NA	NA	NA
ST140429task0001_V1_cell6_spiketimes.csv	Loc1Pref	Loc2Null	Loc1Pref+Loc2Null	0	230	51.4476731378435	0.4257	0.6095	0.4257	1.43767996709173	0.502222222222222	2.82912423625255	0.407513365992833	0.108451535586411	0.00070458498749758	0.483330513433259	single	0.483330513433259	0.8728332	0.9044992	18	22	21	23.83333	10.22727	23.38095	34.26471	5.136364	66.14762	500	0	0	0	0	0	0	0	0	NA	NA	NA	NA	NA
ST140429task0001_V1_cell60_spiketimes.csv	Loc1Pref	Loc2Null	Loc1Pref+Loc2Null	0	230	23.2255985917756	0.5872	0.5209	0.5209	0.998410174880763	1.67973029919933	1.07294117647059	0.183778083020668	0.0917982413523816	0.0177664250020574	0.706657250624893	single	0.706657250624893	0.03731813	0.05389718	18	22	21	4.111111	10.27273	12.14286	4.104575	17.25541	13.02857	500	0	0	0	0	0	0	0	0	NA	NA	NA	NA	NA
ST140429task0001_V1_cell61_spiketimes.csv	Loc1Null	Loc2Pref	Loc1Null+Loc2Pref	0	230	29.6933747883011	0.5439	0.637	0.5439	1.69092145528732	1.73912335017109	2.28309178743961	0.377667219822619	0.184269416391851	0.000158859904111438	0.437904503881419	single	0.437904503881419	0.1667969	0.1694082	18	18	11	9.611111	20.05556	18.81818	16.25163	34.87908	42.96364	500	0	0	0	0	0	0	0	0	NA	NA	NA	NA	NA
ST140429task0001_V1_cell62_spiketimes.csv	Loc1Pref	Loc2Null	Loc1Pref+Loc2Null	0	230	46.1380764105314	0.2522	0.7119	0.2522	2.04201680672269	0.920854768500198	1.19615384615385	0.173992611133924	0.118075725836364	0.0115833251356153	0.696348337894097	single	0.696348337894097	0.0241223	0.06218973	18	22	21	5.833333	16.40909	17.33333	11.91176	15.11039	20.73333	500	0	0	0	0	0	0	0	0	NA	NA	NA	NA	NA
ST140429task0001_V1_cell63_spiketimes.csv	Loc1Null	Loc2Pref	Loc1Null+Loc2Pref	0	230	65.5733447171692	0.7663	0.3066	0.3066	1.54443053817272	1.18296751536435	2.36492890995261	0.215651434975841	0.133740641415363	0.0102315293148565	0.64037639429394	single	0.64037639429394	0.04609622	0.08492083	18	18	11	5.222222	18.61111	19.18182	8.065359	22.01634	45.36364	500	0	0	0	0	0	0	0	0	NA	NA	NA	NA	NA
ST140429task0001_V1_cell63_spiketimes.csv	Loc1Pref	Loc2Null	Loc1Pref+Loc2Null	0	230	57.9941402995063	0.6206	0.8809	0.6206	0.686687306501548	1.00280112044818	2.04224343675418	0.137993022371678	0.0638235725897728	0.236269895306234	0.561913509732316	single	0.561913509732316	0.03359982	0.02865023	18	22	21	5.277778	17	19.95238	3.624183	17.04762	40.74762	500	0	0	0	0	0	0	0	0	NA	NA	NA	NA	NA
ST140429task0001_V1_cell64_spiketimes.csv	Loc1Null	Loc2Pref	Loc1Null+Loc2Pref	0	230	24.6962019006084	0.445	0.664	0.445	1	0.776045357902197	0.392941176470588	0.210028336082452	0.140134998519012	0.0122977308433467	0.637538934555189	single	0.637538934555189	0.04944806	0.08032056	18	18	11	6.055556	13.83333	15.45455	6.055556	10.73529	6.072727	500	0	0	0	0	0	0	0	0	NA	NA	NA	NA	NA
ST140429task0001_V1_cell64_spiketimes.csv	Loc1Pref	Loc2Null	Loc1Pref+Loc2Null	0	230	42.8799483879382	0.783	0.2243	0.2243	1.4172366621067	0.447496947496948	0.804191616766467	0.159097385695578	0.0987060137814124	0.0574692242122308	0.684727376310779	single	0.684727376310779	0.02506355	0.05303538	18	22	21	4.777778	14.18182	15.90476	6.771242	6.34632	12.79048	500	0	0	0	0	0	0	0	0	NA	NA	NA	NA	NA
ST140429task0001_V1_cell65_spiketimes.csv	Loc1Null	Loc2Pref	Loc1Null+Loc2Pref	0	230	31.8312931209168	0.1743	0.1139	0.1139	1.60801665799063	1.28903935674989	1.74615384615385	0.257298870290262	0.244545461104721	0.000225653441875301	0.497930015163142	single	0.497930015163142	0.1488605	0.1806098	18	18	11	6.277778	15.44444	14.18182	10.09477	19.9085	24.76364	500	0	0	0	0	0	0	0	0	NA	NA	NA	NA	NA
ST140429task0001_V1_cell66_spiketimes.csv	Loc1Null	Loc2Pref	Loc1Null+Loc2Pref	0	230	19.2484389348777	0.7784	0.4837	0.4837	1.28298887122417	0.407239819004525	0.518421052631579	0.200951894263584	0.169822122224028	0.00128525871216644	0.627940724800222	single	0.627940724800222	0.04722914	0.1141356	18	18	11	6.166667	13	13.81818	7.911765	5.294118	7.163636	500	0	0	0	0	0	0	0	0	NA	NA	NA	NA	NA
ST140429task0001_V1_cell66_spiketimes.csv	Loc1Pref	Loc2Null	Loc1Pref+Loc2Null	0	230	17.3062324426156	0.2671	0.7557	0.2671	1.92797118847539	0.895199847007076	0.8275	0.201769480352429	0.162590238443772	0.000251258839313637	0.635389022364485	single	0.635389022364485	0.03675026	0.1193348	18	22	21	5.444444	11.31818	11.42857	10.49673	10.13203	9.457143	500	0	0	0	0	0	0	0	0	NA	NA	NA	NA	NA
ST140429task0001_V1_cell68_spiketimes.csv	Loc1Null	Loc2Pref	Loc1Null+Loc2Pref	0	230	197.614167437868	0.1261	0.2466	0.1261	0.374145006839945	0.709558823529412	0.612177985948478	0.166571180358976	0.148129148138264	0.190106536449183	0.495193135053577	single	0.495193135053577	0.9604594	0.9485236	18	18	11	38.22222	7.111111	38.81818	14.30065	5.045752	23.76364	500	0	0	0	0	0	0	0	0	NA	NA	NA	NA	NA
ST140429task0001_V1_cell68_spiketimes.csv	Loc1Pref	Loc2Null	Loc1Pref+Loc2Null	0	230	241.745280618705	0.3978	0.4879	0.3978	1.37549933422104	1.15489874110564	0.822183098591549	0.134446761504374	0.204702997332829	0.111661930673995	0.549188310488802	single	0.549188310488802	0.9770487	0.940692	18	22	21	41.72222	7.909091	40.57143	57.38889	9.134199	33.35714	500	0	0	0	0	0	0	0	0	NA	NA	NA	NA	NA
ST140429task0001_V1_cell7_spiketimes.csv	Loc1Null	Loc2Pref	Loc1Null+Loc2Pref	0	230	35.9320799547327	0.3305	0.5642	0.3305	1.60793186052702	1.74399337199669	0.588387096774194	0.202289808549818	0.127174296198737	0.0608433301310746	0.609692565120371	single	0.609692565120371	0.9579766	0.9300323	18	18	11	12.27778	3.944444	14.09091	19.74183	6.879085	8.290909	500	0	0	0	0	0	0	0	0	NA	NA	NA	NA	NA
ST140429task0001_V1_cell7_spiketimes.csv	Loc1Pref	Loc2Null	Loc1Pref+Loc2Null	0	230	44.7192621040684	0.3281	0.2438	0.2438	1.18559837728195	0.646869983948636	1.63677685950413	0.650209100028931	0.128303696185461	0.000132454760115555	0.221354749025492	mixture	0.650209100028931	0.8533572	0.8314617	18	22	21	12.88889	4.045455	11.52381	15.28105	2.616883	18.8619	500	0	0	0	0	0	0	0	0	NA	NA	NA	NA	NA
ST140429task0001_V1_cell70_spiketimes.csv	Loc1Null	Loc2Pref	Loc1Null+Loc2Pref	0	230	91.8562551661619	0.1401	0.5305	0.1401	0.573374613003096	0.809330628803245	1.35983606557377	0.192013291739209	0.128538870239297	0.110116004264664	0.56933183375683	single	0.56933183375683	0.9589787	0.9413219	18	18	11	21.11111	4.833333	22.18182	12.10458	3.911765	30.16364	500	0	0	0	0	0	0	0	0	NA	NA	NA	NA	NA
ST140429task0001_V1_cell70_spiketimes.csv	Loc1Pref	Loc2Null	Loc1Pref+Loc2Null	0	230	126.113972702536	0.6217	0.9627	0.6217	1.17109506988174	1.21512605042017	0.991946308724832	0.144742180765724	0.153392951515906	0.109146008781778	0.592718858936592	single	0.592718858936592	0.9779657	0.9373057	18	22	21	21.27778	3.863636	21.28571	24.9183	4.694805	21.11429	500	0	0	0	0	0	0	0	0	NA	NA	NA	NA	NA
ST140429task0001_V1_cell71_spiketimes.csv	Loc1Null	Loc2Pref	Loc1Null+Loc2Pref	0	230	129.013598804451	0.5932	0.417	0.417	1.72111722386796	0.762071992976295	1.32965879265092	0.14164551363027	0.0704226322146747	0.365400826383336	0.42253102777172	single	0.42253102777172	0.9572294	0.9662066	18	18	11	30.88889	7.444444	34.63636	53.1634	5.673203	46.05455	500	0	0	0	0	0	0	0	0	NA	NA	NA	NA	NA
ST140429task0001_V1_cell71_spiketimes.csv	Loc1Pref	Loc2Null	Loc1Pref+Loc2Null	0	230	148.256818925815	0.1384	0.7117	0.1384	0.960711960060777	0.732337379396203	1.09983022071307	0.121340414198359	0.321180530865017	0.0604659990616867	0.497013055874938	single	0.497013055874938	0.9776484	0.8963357	18	22	21	30.11111	6.954545	28.04762	28.9281	5.093074	30.84762	500	0	0	0	0	0	0	0	0	NA	NA	NA	NA	NA
ST140429task0001_V1_cell73_spiketimes.csv	Loc1Null	Loc2Pref	Loc1Null+Loc2Pref	0	230	119.632420558641	0.6187	0.276	0.276	0.75088312087237	1.06641366223909	0.847698744769875	0.175942472870231	0.150158023288491	0.151335668480324	0.522563835360954	single	0.522563835360954	0.9601097	0.93316	18	18	11	21.27778	3.444444	21.72727	15.97712	3.673203	18.41818	500	0	0	0	0	0	0	0	0	NA	NA	NA	NA	NA
ST140429task0001_V1_cell73_spiketimes.csv	Loc1Pref	Loc2Null	Loc1Pref+Loc2Null	0	230	118.896802916925	0.6186	0.8143	0.6186	0.830769230769231	1.27777777777778	1.58615751789976	0.132018091736611	0.309018621102581	0.0176675793102041	0.541295707850604	single	0.541295707850604	0.9762326	0.8856038	18	22	21	21.66667	4.363636	19.95238	18	5.575758	31.64762	500	0	0	0	0	0	0	0	0	NA	NA	NA	NA	NA
ST140429task0001_V1_cell74_spiketimes.csv	Loc1Pref	Loc2Null	Loc1Pref+Loc2Null	0	230	121.010048717317	0.2782	0.3323	0.2782	2.31932773109244	2.36190476190476	8.11619718309859	1	7.56705075186618e-25	1.80859933610423e-42	2.72308461436639e-33	mixture	1	0.5728499	0.4650621	18	22	21	23.33333	5	13.52381	54.11765	11.80952	109.7619	500	0	0	0	0	0	0	0	0	NA	NA	NA	NA	NA
ST140429task0001_V1_cell76_spiketimes.csv	Loc1Null	Loc2Pref	Loc1Null+Loc2Pref	0	230	88.9117625992841	0.6571	0.7983	0.6571	1.38544891640867	1.17647058823529	1.45978260869565	0.195231299064589	0.174458457448604	0.0548705811228235	0.575439662363983	single	0.575439662363983	0.9591687	0.9114392	18	18	11	16.88889	3	16.72727	23.39869	3.529412	24.41818	500	0	0	0	0	0	0	0	0	NA	NA	NA	NA	NA
ST140429task0001_V1_cell77_spiketimes.csv	Loc1Null	Loc2Pref	Loc1Null+Loc2Pref	0	230	21.0324601072216	0.6517	0.7397	0.6517	1.16806722689076	0.576026637069922	2.73333333333333	0.290676866086378	0.122208612356864	0.000482199856256635	0.586632321700501	single	0.586632321700501	0.8747778	0.8899603	18	18	11	17.11111	8.833333	18	19.98693	5.088235	49.2	500	0	0	0	0	0	0	0	0	NA	NA	NA	NA	NA
ST140429task0001_V1_cell78_spiketimes.csv	Loc1Null	Loc2Pref	Loc1Null+Loc2Pref	0	230	26.542105198156	0.6912	0.5785	0.5785	1.12740315638451	1.0122230710466	1.58970588235294	0.277551072766207	0.129460839739163	0.00229397957245463	0.590694107922175	single	0.590694107922175	0.9291205	0.9101568	18	18	11	11.38889	4.277778	12.36364	12.83987	4.330065	19.65455	500	0	0	0	0	0	0	0	0	NA	NA	NA	NA	NA
ST140429task0001_V1_cell79_spiketimes.csv	Loc1Null	Loc2Pref	Loc1Null+Loc2Pref	0	230	23.8308434480511	0.7281	0.3334	0.3334	1.32369942196532	0.827324478178368	1.27450980392157	0.19791034383222	0.213805262999155	0.000355725017817211	0.587928668150807	single	0.587928668150807	0.933099	0.842781	18	18	11	9.611111	3.444444	9.272727	12.72222	2.849673	11.81818	500	0	0	0	0	0	0	0	0	NA	NA	NA	NA	NA
ST140429task0001_V1_cell79_spiketimes.csv	Loc1Pref	Loc2Null	Loc1Pref+Loc2Null	0	230	28.5259476001335	0.1907	0.447	0.1907	1.10810810810811	1.00116144018583	1.97443181818182	0.900937573810132	0.0621328324367597	1.78760902295136e-06	0.0369278061440859	mixture	0.900937573810132	0.6426636	0.7119072	18	22	21	10.27778	3.727273	8.380952	11.38889	3.731602	16.54762	500	0	0	0	0	0	0	0	0	NA	NA	NA	NA	NA
ST140429task0001_V1_cell80_spiketimes.csv	Loc1Pref	Loc2Null	Loc1Pref+Loc2Null	0	230	3.84449092615565	0.4357	0.4487	0.4357	1.02277039848197	1.29685916919959	1.62834645669291	0.649635726461668	0.175707050471979	0.00140709312767978	0.173250129938674	mixture	0.649635726461668	0.6466765	0.628348	18	22	21	6.888889	4.272727	6.047619	7.045752	5.541126	9.847619	500	0	0	0	0	0	0	0	0	NA	NA	NA	NA	NA
ST140429task0001_V1_cell93_spiketimes.csv	Loc1Null	Loc2Pref	Loc1Null+Loc2Pref	0	230	7.1375305376854	0.2491	0.7058	0.2491	0.619909502262443	0.754952758305395	0.838834951456311	0.177626512436742	0.420869505764745	0.00498703513077864	0.396516946667734	intermediate	0.420869505764745	0.2053805	0.3588408	18	18	11	6.5	10.72222	9.363636	4.029412	8.094771	7.854545	500	0	0	0	0	0	0	0	0	NA	NA	NA	NA	NA
ST140429task0001_V1_cell93_spiketimes.csv	Loc1Pref	Loc2Null	Loc1Pref+Loc2Null	0	230	5.9099559141063	0.7771	0.6128	0.6128	0.891640866873065	1.18961430726137	1.19701492537313	0.193833751267733	0.265967215859092	0.000605230701447712	0.539593802171727	single	0.539593802171727	0.2599453	0.2340611	18	22	21	6.333333	10.04545	9.571429	5.647059	11.95022	11.45714	500	0	0	0	0	0	0	0	0	NA	NA	NA	NA	NA
ST140429task0001_V1_cell94_spiketimes.csv	Loc1Pref	Loc2Null	Loc1Pref+Loc2Null	0	230	7.40470279200504	0.9693	0.7594	0.7594	0.955582232893157	1.13165266106443	0.754237288135593	0.0808787291648603	0.389269567824022	0.000213606759078775	0.529638096252039	single	0.529638096252039	0.1835062	0.2788755	18	22	21	5.444444	9.272727	8.428571	5.202614	10.49351	6.357143	500	0	0	0	0	0	0	0	0	NA	NA	NA	NA	NA
ST140429task0001_V1_cell95_spiketimes.csv	Loc1Null	Loc2Pref	Loc1Null+Loc2Pref	0	230	40.2256924045682	0.1731	0.6512	0.1731	0.82951146560319	1.58178368121442	1.42179487179487	0.130801562559716	0.582258841471531	5.34287221476997e-05	0.286886167246606	intermediate	0.582258841471531	0.2143162	0.28947	18	18	11	6.555556	17.22222	14.18182	5.437908	27.24183	20.16364	500	0	0	0	0	0	0	0	0	NA	NA	NA	NA	NA
ST140429task0001_V1_cell96_spiketimes.csv	Loc1Null	Loc2Pref	Loc1Null+Loc2Pref	0	230	26.619358876343	0.1612	0.931	0.1612	2.27609108159393	1.24332728686188	1.52401433691756	0.458035011815545	0.117335879611353	0.00101563635419689	0.423613472218905	mixture	0.458035011815545	0.1370054	0.1194783	18	18	11	13.77778	25.22222	25.36364	31.35948	31.35948	38.65455	500	0	0	0	0	0	0	0	0	NA	NA	NA	NA	NA
ST140429task0001_V1_cell96_spiketimes.csv	Loc1Pref	Loc2Null	Loc1Pref+Loc2Null	0	230	13.1982678115105	0.1613	0.8521	0.1613	0.829392850387744	1.18218726211621	1.16484848484848	0.186485934054221	0.400811581032927	2.63632188539908e-05	0.412676121693998	single	0.412676121693998	0.2009781	0.2618707	18	22	21	17.27778	25.59091	23.57143	14.33007	30.25325	27.45714	500	0	0	0	0	0	0	0	0	NA	NA	NA	NA	NA
ST140429task0001_V1_cell97_spiketimes.csv	Loc1Null	Loc2Pref	Loc1Null+Loc2Pref	0	230	201.122549163199	0.7234	0.1216	0.1216	1.49830612873422	0.38437522174129	0.434799235181644	0.160533317800131	0.132203608909616	0.230019670262664	0.477243403027589	single	0.477243403027589	0.0421359	0.0450799	18	18	11	10.61111	46.05556	47.54545	15.89869	17.70261	20.67273	500	0	0	0	0	0	0	0	0	NA	NA	NA	NA	NA
ST140429task0001_V1_cell98_spiketimes.csv	Loc1Null	Loc2Pref	Loc1Null+Loc2Pref	0	230	107.915670815517	0.2374	0.6061	0.2374	0.937716262975778	1.01011029411765	0.498305084745763	0.163973177037244	0.275888466992081	0.0728456156283882	0.487292740342287	single	0.487292740342287	0.04328905	0.1050385	18	18	11	7.555556	28.44444	26.81818	7.084967	28.73203	13.36364	500	0	0	0	0	0	0	0	0	NA	NA	NA	NA	NA
ST140429task0001_V1_cell98_spiketimes.csv	Loc1Pref	Loc2Null	Loc1Pref+Loc2Null	0	230	114.491049849333	0.7731	0.3681	0.3681	0.865015479876161	1.35340266374749	1.1093023255814	0.149425899226208	0.112886175578246	0.124480581494139	0.613207343701407	single	0.613207343701407	0.02301367	0.04434068	18	22	21	5.277778	23.72727	24.57143	4.565359	32.11255	27.25714	500	0	0	0	0	0	0	0	0	NA	NA	NA	NA	NA
ST140429task0001_V1_cell99_spiketimes.csv	Loc1Pref	Loc2Null	Loc1Pref+Loc2Null	0	230	11.1710875344574	0.3754	0.8928	0.3754	1.49695740365112	1.05094130675526	2.57980769230769	0.91595089214107	0.0250831177580592	2.17571821681896e-06	0.0589638143826543	mixture	0.91595089214107	0.3215862	0.2062016	18	22	21	9.666667	15.63636	14.85714	14.47059	16.4329	38.32857	500	0	0	0	0	0	0	0	0	NA	NA	NA	NA	NA
ST140430task0001_V1_cell1_spiketimes.csv	Loc1Null	Loc2Pref	Loc1Null+Loc2Pref	0	230	96.9633265307342	0.2589	0.4328	0.2589	3.77453183520599	1.2189349112426	3.01710863986313	0.185106373059027	0.315128930606624	0.00506028874670145	0.494704407587647	single	0.494704407587647	0.5292734	0.8286682	11	14	8	24.27273	3.714286	20.875	91.61818	4.527473	62.98214	500	0	0	0	0	0	0	0	0	NA	NA	NA	NA	NA
ST140430task0001_V1_cell1_spiketimes.csv	Loc1Pref	Loc2Null	Loc1Pref+Loc2Null	0	230	82.6130012774023	0.3424	0.5599	0.3424	1.48732718894009	1.62276785714286	2.49154871512986	0.77157973096277	0.184510545249643	0.000175107992984171	0.0437346157946024	mixture	0.77157973096277	0.8387792	0.7581946	9	15	20	24.11111	4.266667	19.15	35.86111	6.92381	47.71316	500	0	0	0	0	0	0	0	0	NA	NA	NA	NA	NA
ST140430task0001_V1_cell100_spiketimes.csv	Loc1Null	Loc2Pref	Loc1Null+Loc2Pref	0	230	83.6307867063544	0.5532	0.1081	0.1081	1.37543859649123	2.03064903846154	0.451127819548872	0.174933493199901	0.148941440300388	0.230730763580389	0.445394302919321	single	0.445394302919321	0.4926494	0.06153303	11	14	8	10.36364	36.57143	38	14.25455	74.26374	17.14286	500	0	0	0	0	0	0	0	0	NA	NA	NA	NA	NA
ST140430task0001_V1_cell100_spiketimes.csv	Loc1Pref	Loc2Null	Loc1Pref+Loc2Null	0	230	119.666065788018	0.1032	0.202	0.1032	1.50409836065574	0.751152073732719	0.635220125786163	0.135765878715064	0.145306193658542	0.17748010931061	0.541447818315784	single	0.541447818315784	0.023306	0.04616548	9	15	20	6.777778	39.26667	39.75	10.19444	29.49524	25.25	500	0	0	0	0	0	0	0	0	NA	NA	NA	NA	NA
ST140430task0001_V1_cell101_spiketimes.csv	Loc1Null	Loc2Pref	Loc1Null+Loc2Pref	0	230	35.5405388266543	0.151	0.3518	0.151	1.2	0.748401732315941	1.11854103343465	0.169740212630281	0.406536605884503	0.00095890201135625	0.42276427947386	single	0.42276427947386	0.526074	0.2083393	11	14	8	11	26.64286	23.5	13.2	19.93956	26.28571	500	0	0	0	0	0	0	0	0	NA	NA	NA	NA	NA
ST140430task0001_V1_cell101_spiketimes.csv	Loc1Pref	Loc2Null	Loc1Pref+Loc2Null	0	230	28.5814742767492	0.8772	0.9168	0.8772	2.215	0.704055535257581	0.796065115350045	0.165457619066097	0.170952668781904	0.0133926561410009	0.650197056010998	single	0.650197056010998	0.02308758	0.0814898	9	15	20	11.11111	26.06667	26.35	24.61111	18.35238	20.97632	500	0	0	0	0	0	0	0	0	NA	NA	NA	NA	NA
ST140430task0001_V1_cell11_spiketimes.csv	Loc1Null	Loc2Pref	Loc1Null+Loc2Pref	0	230	20.1004431177365	0.1037	0.651	0.1037	1.78818897637795	1.329400660689	0.704918032786885	0.212943824082057	0.228306569690903	0.0021982215512438	0.556551384675797	single	0.556551384675797	0.4573636	0.8507139	11	14	8	23.09091	11.64286	22.875	41.29091	15.47802	16.125	500	0	0	0	0	0	0	0	0	NA	NA	NA	NA	NA
ST140430task0001_V1_cell11_spiketimes.csv	Loc1Pref	Loc2Null	Loc1Pref+Loc2Null	0	230	10.3334670573537	0.3414	0.9362	0.3414	2.45854271356784	1.24052478134111	1.46319983224995	0.175115059796126	0.123825544220824	0.00762208442299537	0.693437311560055	single	0.693437311560055	0.9703906	0.9398721	9	15	20	22.11111	13.06667	25.1	54.36111	16.20952	36.72632	500	0	0	0	0	0	0	0	0	NA	NA	NA	NA	NA
ST140430task0001_V1_cell18_spiketimes.csv	Loc1Null	Loc2Pref	Loc1Null+Loc2Pref	0	230	13.8950078498176	0.5154	0.1712	0.1712	1.90061349693252	1.16	0.764119601328904	0.151520278006771	0.715192246430991	0.0150006843438225	0.118286791218416	intermediate	0.715192246430991	0.5108668	0.4805466	11	14	8	14.81818	7.142857	10.75	28.16364	8.285714	8.214286	500	0	0	0	0	0	0	0	0	NA	NA	NA	NA	NA
ST140430task0001_V1_cell19_spiketimes.csv	Loc1Null	Loc2Pref	Loc1Null+Loc2Pref	0	230	16.3354858142159	0.1669	0.8424	0.1669	1.54615384615385	0.390061266167461	0.258503401360544	0.0618746784252522	0.804086039829737	0.00622314364218377	0.127816138102827	intermediate	0.804086039829737	0.4722635	0.4850192	11	14	8	2.363636	8.071429	5.25	3.654545	3.148352	1.357143	500	0	0	0	0	0	0	0	0	NA	NA	NA	NA	NA
ST140430task0001_V1_cell2_spiketimes.csv	Loc1Null	Loc2Pref	Loc1Null+Loc2Pref	0	230	87.5395111946386	0.6688	0.4091	0.4091	0.989855072463768	1.76223776223776	0.308880308880309	0.174876618441857	0.20928960864849	0.170584369886054	0.445249403023599	single	0.445249403023599	0.4836962	0.9133454	11	14	8	37.63636	11	37	37.25455	19.38462	11.42857	500	0	0	0	0	0	0	0	0	NA	NA	NA	NA	NA
ST140430task0001_V1_cell2_spiketimes.csv	Loc1Pref	Loc2Null	Loc1Pref+Loc2Null	0	230	94.7765769304839	0.3324	0.125	0.125	0.513850415512465	0.633275261324042	0.985638759567585	0.0220011795057748	0.884133347280358	0.00352939550694274	0.0903360777069247	intermediate	0.884133347280358	0.9769727	0.7714069	9	15	20	40.11111	10.93333	33.35	20.61111	6.92381	32.87105	500	0	0	0	0	0	0	0	0	NA	NA	NA	NA	NA
ST140430task0001_V1_cell20_spiketimes.csv	Loc1Null	Loc2Pref	Loc1Null+Loc2Pref	0	230	18.7896452996771	0.6759	0.1891	0.1891	0.914385964912281	0.469879518072289	0.431107354184277	0.219897882510257	0.205109891520521	0.00406799923275733	0.570924226736465	single	0.570924226736465	0.5362085	0.1221735	11	14	8	25.90909	41.5	42.25	23.69091	19.5	18.21429	500	0	0	0	0	0	0	0	0	NA	NA	NA	NA	NA
ST140430task0001_V1_cell20_spiketimes.csv	Loc1Pref	Loc2Null	Loc1Pref+Loc2Null	0	230	12.5481573086192	0.3465	0.3282	0.3282	1.01036866359447	0.657450076804915	0.954263089630692	0.208318534794707	0.132956926917105	0.0021491850191305	0.656575353269057	single	0.656575353269057	0.05258734	0.08232969	9	15	20	24.11111	37.2	38.55	24.36111	24.45714	36.78684	500	0	0	0	0	0	0	0	0	NA	NA	NA	NA	NA
ST140430task0001_V1_cell24_spiketimes.csv	Loc1Null	Loc2Pref	Loc1Null+Loc2Pref	0	230	84.8198789272773	0.1563	0.7347	0.1563	2.36129032258064	1.14985014985015	0.531353135313531	0.17978905868358	0.200911671664704	0.161541853756626	0.457757415895091	single	0.457757415895091	0.547727	0.08781066	11	14	8	11.27273	38.5	37.875	26.61818	44.26923	20.125	500	0	0	0	0	0	0	0	0	NA	NA	NA	NA	NA
ST140430task0001_V1_cell24_spiketimes.csv	Loc1Pref	Loc2Null	Loc1Pref+Loc2Null	0	230	75.4158039408038	0.8882	0.2045	0.2045	1.15178571428571	0.861488321564367	1.53006982506194	0.146257207774319	0.15335728872776	0.116776659635077	0.583608843862844	single	0.583608843862844	0.02103301	0.05918206	9	15	20	9.333333	35.06667	35.05	10.75	30.20952	53.62895	500	0	0	0	0	0	0	0	0	NA	NA	NA	NA	NA
ST140430task0001_V1_cell26_spiketimes.csv	Loc1Null	Loc2Pref	Loc1Null+Loc2Pref	0	230	120.66086427522	0.5671	0.7268	0.5671	1.40204081632653	1.17827896361928	0.888128772635815	0.15955556509785	0.109712555781185	0.32449126084591	0.406240618275056	single	0.406240618275056	0.4980116	0.04141438	11	14	8	8.909091	40.92857	44.375	12.49091	48.22527	39.41071	500	0	0	0	0	0	0	0	0	NA	NA	NA	NA	NA
ST140430task0001_V1_cell26_spiketimes.csv	Loc1Pref	Loc2Null	Loc1Pref+Loc2Null	0	230	120.059824081067	0.2279	0.8995	0.2279	3.31907894736842	0.724679345422379	1.24945040734514	0.125332858143485	0.284195397768575	0.0906371656922795	0.49983457839566	single	0.49983457839566	0.02373979	0.08157929	9	15	20	8.444444	43.06667	40.7	28.02778	31.20952	50.85263	500	0	0	0	0	0	0	0	0	NA	NA	NA	NA	NA
ST140430task0001_V1_cell27_spiketimes.csv	Loc1Null	Loc2Pref	Loc1Null+Loc2Pref	0	230	53.5113158434581	0.5862	0.2137	0.2137	1.78809523809524	0.762080173347779	0.803971812940423	0.171703228420849	0.112891606473094	0.278224336749881	0.437180828356176	single	0.437180828356176	0.4709278	0.05999802	11	14	8	7.636364	25.35714	27.875	13.65455	19.32418	22.41071	500	0	0	0	0	0	0	0	0	NA	NA	NA	NA	NA
ST140430task0001_V1_cell28_spiketimes.csv	Loc1Null	Loc2Pref	Loc1Null+Loc2Pref	0	230	115.684805708186	0.3369	0.1078	0.1078	0.379487179487179	1.35725144420797	1.3326941514861	0.185912737244085	0.138714836600726	0.202024247710305	0.473348178444884	single	0.473348178444884	0.5331583	0.0552712	11	14	8	7.090909	36.14286	37.25	2.690909	49.05495	49.64286	500	0	0	0	0	0	0	0	0	NA	NA	NA	NA	NA
ST140430task0001_V1_cell28_spiketimes.csv	Loc1Pref	Loc2Null	Loc1Pref+Loc2Null	0	230	81.2485715476964	0.8997	0.1971	0.1971	0.667857142857143	1.01857142857143	0.571698707847463	0.136123808228179	0.160263921779883	0.160762786334315	0.542849483657622	single	0.542849483657622	0.02261318	0.05664733	9	15	20	7.777778	33.33333	33.4	5.194444	33.95238	19.09474	500	0	0	0	0	0	0	0	0	NA	NA	NA	NA	NA
ST140430task0001_V1_cell29_spiketimes.csv	Loc1Null	Loc2Pref	Loc1Null+Loc2Pref	0	230	97.248121042253	0.1406	0.2015	0.1406	2.37692307692308	0.447963800904977	0.617496510004653	0.180163019037041	0.158382152704177	0.202745993899421	0.458708834359361	single	0.458708834359361	0.506753	0.06376428	11	14	8	9.454545	37.64286	38.375	22.47273	16.86264	23.69643	500	0	0	0	0	0	0	0	0	NA	NA	NA	NA	NA
ST140430task0001_V1_cell29_spiketimes.csv	Loc1Pref	Loc2Null	Loc1Pref+Loc2Null	0	230	92.6849617598995	0.1067	0.5291	0.1067	2.01209677419355	0.408722393066816	1.71978063828167	0.144241123024947	0.128360557090771	0.152205182292927	0.575193137591356	single	0.575193137591356	0.02495308	0.04788451	9	15	20	6.888889	34.06667	34.55	13.86111	13.92381	59.41842	500	0	0	0	0	0	0	0	0	NA	NA	NA	NA	NA
ST140430task0001_V1_cell3_spiketimes.csv	Loc1Null	Loc2Pref	Loc1Null+Loc2Pref	0	230	31.1919377508039	0.2827	0.9127	0.2827	2.78992805755396	1.44844517184943	2.60714285714286	0.95952238020008	0.0375177503948914	4.86605668339044e-06	0.00295500334834473	mixture	0.95952238020008	0.5187176	0.5081435	11	14	8	12.63636	3.357143	8	35.25455	4.862637	20.85714	500	0	0	0	0	0	0	0	0	NA	NA	NA	NA	NA
ST140430task0001_V1_cell3_spiketimes.csv	Loc1Pref	Loc2Null	Loc1Pref+Loc2Null	0	230	31.5038535493291	0.8662	0.9454	0.8662	2.06762295081967	1.26190476190476	1.24342105263158	0.00896344925440196	0.922525572173698	5.62573017353062e-06	0.0685053528417266	intermediate	0.922525572173698	0.8010594	0.6135509	9	15	20	13.55556	3.6	9.6	28.02778	4.542857	11.93684	500	0	0	0	0	0	0	0	0	NA	NA	NA	NA	NA
ST140430task0001_V1_cell30_spiketimes.csv	Loc1Null	Loc2Pref	Loc1Null+Loc2Pref	0	230	123.922976043762	0.6938	0.1786	0.1786	0.743362831858407	0.232860005226936	0.47244094488189	0.17946603513838	0.170967020362953	0.192632750459223	0.456934194039444	single	0.456934194039444	0.4881362	0.05966239	11	14	8	20.54545	63.07143	63.5	15.27273	14.68681	30	500	0	0	0	0	0	0	0	0	NA	NA	NA	NA	NA
ST140430task0001_V1_cell31_spiketimes.csv	Loc1Pref	Loc2Null	Loc1Pref+Loc2Null	0	230	28.2901867522041	0.1093	0.2359	0.1093	3.58490566037736	1.87158908507223	1.61244019138756	0.424156467406145	0.0796099099384636	0.0178357926890474	0.478397829966344	single	0.478397829966344	0.06564082	0.05678382	9	15	20	5.888889	17.8	19.25	21.11111	33.31429	31.03947	500	0	0	0	0	0	0	0	0	NA	NA	NA	NA	NA
ST140430task0001_V1_cell33_spiketimes.csv	Loc1Null	Loc2Pref	Loc1Null+Loc2Pref	0	230	93.2480346280711	0.2768	0.5485	0.2768	1.05428571428571	0.834852960061641	0.995088006549325	0.186671842142844	0.153130483679721	0.184913442169744	0.475284232007691	single	0.475284232007691	0.5219956	0.06189102	11	14	8	12.72727	42.78571	43.625	13.41818	35.71978	43.41071	500	0	0	0	0	0	0	0	0	NA	NA	NA	NA	NA
ST140430task0001_V1_cell33_spiketimes.csv	Loc1Pref	Loc2Null	Loc1Pref+Loc2Null	0	230	91.4587568758403	0.8791	0.1969	0.1969	0.3984375	0.631627691595277	0.967136150234742	0.135678703649712	0.108088584295337	0.215471472490939	0.540761239564012	single	0.540761239564012	0.02193132	0.04008732	9	15	20	10.66667	41.13333	42.6	4.25	25.98095	41.2	500	0	0	0	0	0	0	0	0	NA	NA	NA	NA	NA
ST140430task0001_V1_cell35_spiketimes.csv	Loc1Null	Loc2Pref	Loc1Null+Loc2Pref	0	230	83.1574848702053	0.6871	0.3996	0.3996	4.51230769230769	1.68095838587642	1.86165413533835	0.218691509726173	0.161078614297562	0.0620879694841403	0.558141906492125	single	0.558141906492125	0.502621	0.915006	11	14	8	23.63636	4.357143	23.75	106.6545	7.324176	44.21429	500	0	0	0	0	0	0	0	0	NA	NA	NA	NA	NA
ST140430task0001_V1_cell36_spiketimes.csv	Loc1Null	Loc2Pref	Loc1Null+Loc2Pref	0	230	27.1058386912634	0.1152	0.7247	0.1152	1.37608695652174	1.21750663129973	2.45622119815668	0.927994048237286	0.0648920076482552	5.95723568883548e-05	0.00705437175757007	mixture	0.927994048237286	0.4707829	0.5228815	11	14	8	16.72727	6.214286	11.625	23.01818	7.565934	28.55357	500	0	0	0	0	0	0	0	0	NA	NA	NA	NA	NA
ST140430task0001_V1_cell36_spiketimes.csv	Loc1Pref	Loc2Null	Loc1Pref+Loc2Null	0	230	28.808759736794	0.3547	0.4962	0.3547	1.91176470588235	0.556818181818182	1.50447547440029	0.0443136411921291	0.458840938456286	0.000325187200957424	0.496520233150627	single	0.496520233150627	0.9012825	0.7910429	9	15	20	17	5.866667	14.7	32.5	3.266667	22.11579	500	0	0	0	0	0	0	0	0	NA	NA	NA	NA	NA
ST140430task0001_V1_cell37_spiketimes.csv	Loc1Null	Loc2Pref	Loc1Null+Loc2Pref	0	230	84.8123513354974	0.6789	0.6947	0.6789	0.838968481375358	1.31983805668016	1.18118466898955	0.0668101378849834	0.745667863724899	0.00337983797451779	0.1841421604156	intermediate	0.745667863724899	0.5458278	0.7485449	11	14	8	31.72727	8.142857	25.625	26.61818	10.74725	30.26786	500	0	0	0	0	0	0	0	0	NA	NA	NA	NA	NA
ST140430task0001_V1_cell38_spiketimes.csv	Loc1Null	Loc2Pref	Loc1Null+Loc2Pref	0	230	97.3034974904594	0.6681	0.8607	0.6681	1.83063063063063	0.958513396715644	1.75283446712018	0.048527245203585	0.817731453826368	0.00107146945062829	0.132669831519419	intermediate	0.817731453826368	0.486168	0.7294777	11	14	8	30.27273	6.357143	23.625	55.41818	6.093407	41.41071	500	0	0	0	0	0	0	0	0	NA	NA	NA	NA	NA
ST140430task0001_V1_cell39_spiketimes.csv	Loc1Null	Loc2Pref	Loc1Null+Loc2Pref	0	230	86.4400588134871	0.2546	0.2114	0.2114	0.940501792114695	1.04459308807135	0.462857142857143	0.138075016025999	0.457839744859796	0.0523760556483456	0.351709183465859	intermediate	0.457839744859796	0.4777816	0.8215694	11	14	8	25.36364	4.928571	21.875	23.85455	5.148352	10.125	500	0	0	0	0	0	0	0	0	NA	NA	NA	NA	NA
ST140430task0001_V1_cell4_spiketimes.csv	Loc1Null	Loc2Pref	Loc1Null+Loc2Pref	0	230	33.9961300916556	0.7273	0.4315	0.4315	1.67564102564103	1.07552447552448	1.23752151462995	0.450916445543374	0.422899021335774	3.34266768982298e-05	0.126151106443953	mixture	0.450916445543374	0.4929707	0.6385481	11	14	8	14.18182	3.928571	10.375	23.76364	4.225275	12.83929	500	0	0	0	0	0	0	0	0	NA	NA	NA	NA	NA
ST140430task0001_V1_cell40_spiketimes.csv	Loc1Null	Loc2Pref	Loc1Null+Loc2Pref	0	230	66.8186141330791	0.1322	0.8766	0.1322	1.075	1.58741258741259	2.1038961038961	0.336006578515592	0.363460734957604	0.00149005314676495	0.299042633380039	intermediate	0.363460734957604	0.5013878	0.7710967	11	14	8	23.27273	5.5	19.25	25.01818	8.730769	40.5	500	0	0	0	0	0	0	0	0	NA	NA	NA	NA	NA
ST140430task0001_V1_cell41_spiketimes.csv	Loc1Null	Loc2Pref	Loc1Null+Loc2Pref	0	230	52.8423063138371	0.4723	0.8452	0.4723	0.89520295202952	1.11933860531991	0.28	0.161649851402959	0.405025969101188	0.0203121603693576	0.413012019126495	single	0.413012019126495	0.4901773	0.8181458	11	14	8	24.63636	7.642857	21.875	22.05455	8.554945	6.125	500	0	0	0	0	0	0	0	0	NA	NA	NA	NA	NA
ST140430task0001_V1_cell41_spiketimes.csv	Loc1Pref	Loc2Null	Loc1Pref+Loc2Null	0	230	46.3881821603561	0.1775	0.488	0.1775	0.737723214285714	0.998829039812646	0.989148128052089	0.147311230365765	0.228567672012817	0.0296371857353351	0.594483911886083	single	0.594483911886083	0.9766846	0.9019171	9	15	20	24.88889	8.133333	24.25	18.36111	8.12381	23.98684	500	0	0	0	0	0	0	0	0	NA	NA	NA	NA	NA
ST140430task0001_V1_cell42_spiketimes.csv	Loc1Pref	Loc2Null	Loc1Pref+Loc2Null	0	230	7.40912385961444	0.2091	0.4902	0.2091	1.73317307692308	0.929356357927787	0.91497975708502	0.0580014219948927	0.384482745595209	3.86911768107802e-05	0.557477141233088	single	0.557477141233088	0.7886794	0.7450911	9	15	20	11.55556	6.066667	10.4	20.02778	5.638095	9.515789	500	0	0	0	0	0	0	0	0	NA	NA	NA	NA	NA
ST140430task0001_V1_cell43_spiketimes.csv	Loc1Null	Loc2Pref	Loc1Null+Loc2Pref	0	230	38.3326040299555	0.6705	0.7868	0.6705	1.34585635359116	1.55177514792899	1.0343347639485	0.194562248651151	0.409520755624639	0.0013254679720672	0.394591527752143	intermediate	0.409520755624639	0.5352863	0.7801595	11	14	8	32.90909	14.85714	29.125	44.29091	23.05495	30.125	500	0	0	0	0	0	0	0	0	NA	NA	NA	NA	NA
ST140430task0001_V1_cell43_spiketimes.csv	Loc1Pref	Loc2Null	Loc1Pref+Loc2Null	0	230	16.0314561792903	0.3432	0.5862	0.3432	2.04545454545455	1.88095238095238	1.03068625627673	0.072436439474806	0.273943218248523	0.000714441757540532	0.65290590051913	single	0.65290590051913	0.9357946	0.846027	9	15	20	29.33333	16.8	28.3	60	31.6	29.16842	500	0	0	0	0	0	0	0	0	NA	NA	NA	NA	NA
ST140430task0001_V1_cell44_spiketimes.csv	Loc1Null	Loc2Pref	Loc1Null+Loc2Pref	0	230	68.1517549856899	0.254	0.4833	0.254	3.512	1.51458885941645	0.975881261595547	0.04891005855215	0.81619102785293	0.000858251032365054	0.134040662562555	intermediate	0.81619102785293	0.4696508	0.7023501	11	14	8	25	6.214286	19.25	87.8	9.412088	18.78571	500	0	0	0	0	0	0	0	0	NA	NA	NA	NA	NA
ST140430task0001_V1_cell44_spiketimes.csv	Loc1Pref	Loc2Null	Loc1Pref+Loc2Null	0	230	57.132344796873	0.3369	0.6852	0.3369	2.69151376146789	0.653061224489796	1.92105263157895	0.348366749898786	0.466615868719387	0.000540384593402742	0.184476996788423	intermediate	0.466615868719387	0.976129	0.7670843	9	15	20	24.22222	6.533333	20	65.19444	4.266667	38.42105	500	0	0	0	0	0	0	0	0	NA	NA	NA	NA	NA
ST140430task0001_V1_cell49_spiketimes.csv	Loc1Pref	Loc2Null	Loc1Pref+Loc2Null	0	230	3.78316937726801	0.3885	0.1488	0.1488	2.1925	1.40714285714286	0.966983880365119	0.18498034942898	0.127228060966376	0.00270035210521465	0.685091237499429	single	0.685091237499429	0.9649365	0.9129574	9	15	20	11.11111	6.666667	13.55	24.36111	9.380952	13.10263	500	0	0	0	0	0	0	0	0	NA	NA	NA	NA	NA
ST140430task0001_V1_cell5_spiketimes.csv	Loc1Null	Loc2Pref	Loc1Null+Loc2Pref	0	230	11.3309732018552	0.7199	0.1734	0.1734	0.782312925170068	0.559738134206219	0.285714285714286	0.128261074278226	0.52046330738528	0.0692380437846421	0.282037574551852	intermediate	0.52046330738528	0.4937852	0.3256943	11	14	8	13.36364	6.714286	8.75	10.45455	3.758242	2.5	500	0	0	0	0	0	0	0	0	NA	NA	NA	NA	NA
ST140430task0001_V1_cell55_spiketimes.csv	Loc1Pref	Loc2Null	Loc1Pref+Loc2Null	0	230	5.60521756092051	0.3718	0.2231	0.2231	0.506756756756757	1.85414585414585	3.7485690353204	0.922862029932306	0.0176126660130057	3.86164610575004e-06	0.0595214424085825	mixture	0.922862029932306	0.4110329	0.1689006	9	15	20	12.33333	19.06667	18.85	6.25	35.35238	70.66053	500	0	0	0	0	0	0	0	0	NA	NA	NA	NA	NA
ST140430task0001_V1_cell56_spiketimes.csv	Loc1Null	Loc2Pref	Loc1Null+Loc2Pref	0	230	20.791766330701	0.6956	0.2392	0.2392	0.929166666666667	3.39384615384615	1.85714285714286	0.226404598978247	0.21258845046582	0.000557005774102119	0.560449944781831	single	0.560449944781831	0.4684328	0.1648454	11	14	8	4.363636	12.5	12	4.054545	42.42308	22.28571	500	0	0	0	0	0	0	0	0	NA	NA	NA	NA	NA
ST140430task0001_V1_cell56_spiketimes.csv	Loc1Pref	Loc2Null	Loc1Pref+Loc2Null	0	230	11.5054300293607	0.4963	0.6104	0.4963	1.09782608695652	0.784902597402597	3.1336032388664	0.636624833516823	0.0452065669666339	0.000320767253611634	0.317847832262931	mixture	0.636624833516823	0.1963615	0.08352976	9	15	20	5.111111	11.73333	13	5.611111	9.209524	40.73684	500	0	0	0	0	0	0	0	0	NA	NA	NA	NA	NA
ST140430task0001_V1_cell57_spiketimes.csv	Loc1Null	Loc2Pref	Loc1Null+Loc2Pref	0	230	3.7457018153242	0.6613	0.6917	0.6613	0.711111111111111	1.20814479638009	1.93650793650794	0.330037708602001	0.179482137172126	0.00125831519661935	0.489221839029254	single	0.489221839029254	0.5150682	0.214819	11	14	8	4.909091	8.5	9	3.490909	10.26923	17.42857	500	0	0	0	0	0	0	0	0	NA	NA	NA	NA	NA
ST140430task0001_V1_cell58_spiketimes.csv	Loc1Null	Loc2Pref	Loc1Null+Loc2Pref	0	230	12.0817633190567	0.3683	0.2432	0.2432	0.523076923076923	1.30594405594406	1.68831168831169	0.291815699103101	0.299715027513714	0.000130068275844135	0.408339205107341	single	0.408339205107341	0.4869451	0.2831794	11	14	8	5.909091	12.57143	11	3.090909	16.41758	18.57143	500	0	0	0	0	0	0	0	0	NA	NA	NA	NA	NA
ST140430task0001_V1_cell58_spiketimes.csv	Loc1Pref	Loc2Null	Loc1Pref+Loc2Null	0	230	7.87536662690119	0.9028	0.6356	0.6356	2.47872340425532	1.58710801393728	3.66019888430754	0.701657029249269	0.0610111819785779	1.69758446266212e-05	0.237314812927526	mixture	0.701657029249269	0.2562705	0.140122	9	15	20	5.222222	10.93333	10.85	12.94444	17.35238	39.71316	500	0	0	0	0	0	0	0	0	NA	NA	NA	NA	NA
ST140430task0001_V1_cell59_spiketimes.csv	Loc1Null	Loc2Pref	Loc1Null+Loc2Pref	0	230	16.4454436575091	0.6621	0.3905	0.3905	0.896	3.68344988344988	1.21269841269841	0.213399526458879	0.238813730731449	0.000392442744050925	0.547394300065621	single	0.547394300065621	0.499937	0.1804647	11	14	8	4.545455	11.78571	11.25	4.072727	43.41209	13.64286	500	0	0	0	0	0	0	0	0	NA	NA	NA	NA	NA
ST140430task0001_V1_cell6_spiketimes.csv	Loc1Pref	Loc2Null	Loc1Pref+Loc2Null	0	230	35.3334321048958	0.3376	0.6733	0.3376	2.30450236966825	0.457792207792208	1.38490964252737	0.0531240614780555	0.580672689980161	0.000382432021335519	0.365820816520448	intermediate	0.580672689980161	0.8910095	0.7687284	9	15	20	23.44444	8.8	19.95	54.02778	4.028571	27.62895	500	0	0	0	0	0	0	0	0	NA	NA	NA	NA	NA
ST140430task0001_V1_cell60_spiketimes.csv	Loc1Null	Loc2Pref	Loc1Null+Loc2Pref	0	230	3.62183364119395	0.1989	0.6715	0.1989	0.863768115942029	1.23776223776224	0.997084548104956	0.240924935062065	0.156232680869121	0.000999026663157353	0.601843357405657	single	0.601843357405657	0.5034194	0.1335493	11	14	8	6.272727	10.21429	12.25	5.418182	12.64286	12.21429	500	0	0	0	0	0	0	0	0	NA	NA	NA	NA	NA
ST140430task0001_V1_cell60_spiketimes.csv	Loc1Pref	Loc2Null	Loc1Pref+Loc2Null	0	230	11.4380146355905	0.4867	0.5973	0.4867	0.65625	1.42857142857143	2.24081787201817	0.185564805256253	0.0958220663966936	0.00305187265640935	0.715561255690644	single	0.715561255690644	0.05359449	0.05971464	9	15	20	5.333333	12	13.9	3.5	17.14286	31.14737	500	0	0	0	0	0	0	0	0	NA	NA	NA	NA	NA
ST140430task0001_V1_cell61_spiketimes.csv	Loc1Null	Loc2Pref	Loc1Null+Loc2Pref	0	230	32.8770671020803	0.2123	0.1192	0.1192	0.685714285714286	3.4809364548495	2.73581213307241	0.244518617959685	0.125241875403546	0.0111617485727236	0.619077758064046	single	0.619077758064046	0.4742599	0.07450751	11	14	8	5.090909	16.42857	18.25	3.490909	57.18681	49.92857	500	0	0	0	0	0	0	0	0	NA	NA	NA	NA	NA
ST140430task0001_V1_cell61_spiketimes.csv	Loc1Pref	Loc2Null	Loc1Pref+Loc2Null	0	230	38.6035012703049	0.5133	0.2243	0.2243	0.72093023255814	2.32300420168067	2.77894736842105	0.992174577652695	0.00077097281308027	0.000306133253690664	0.00674831628053427	mixture	0.992174577652695	0.07443216	0.04754732	9	15	20	4.777778	18.13333	20	3.444444	42.12381	55.57895	500	0	0	0	0	0	0	0	0	NA	NA	NA	NA	NA
ST140430task0001_V1_cell62_spiketimes.csv	Loc1Null	Loc2Pref	Loc1Null+Loc2Pref	0	230	20.1671683435329	0.7442	0.1069	0.1069	0.890909090909091	3.76384125428711	2.27272727272727	0.21834017740321	0.206213302185254	0.000454119952139243	0.574992400459398	single	0.574992400459398	0.4978505	0.1400286	11	14	8	11	22.42857	22	9.8	84.41758	50	500	0	0	0	0	0	0	0	0	NA	NA	NA	NA	NA
ST140430task0001_V1_cell62_spiketimes.csv	Loc1Pref	Loc2Null	Loc1Pref+Loc2Null	0	230	30.9640017086971	0.8834	0.5441	0.5441	1.16129032258065	1.66654233494965	2.15204678362573	0.29909027047728	0.0906014460019374	0.0125211481688805	0.597787135351902	single	0.597787135351902	0.05826108	0.05760134	9	15	20	10.33333	25.53333	27	12	42.55238	58.10526	500	0	0	0	0	0	0	0	0	NA	NA	NA	NA	NA
ST140430task0001_V1_cell63_spiketimes.csv	Loc1Pref	Loc2Null	Loc1Pref+Loc2Null	0	230	33.5858964051604	0.4593	0.371	0.371	0.8125	1.3685815963396	0.501679731243001	0.160420050313024	0.185529978722221	0.0293123683199498	0.624737602644805	single	0.624737602644805	0.02335187	0.09023386	9	15	20	5.777778	18.73333	18.8	4.694444	25.6381	9.431579	500	0	0	0	0	0	0	0	0	NA	NA	NA	NA	NA
ST140430task0001_V1_cell64_spiketimes.csv	Loc1Pref	Loc2Null	Loc1Pref+Loc2Null	0	230	29.351419052603	0.9197	0.2382	0.2382	1.3125	1.78991596638655	1.5247013238618	0.782227942572794	0.0514299967591472	0.000774300276827095	0.165567760391232	mixture	0.782227942572794	0.08325834	0.1091456	9	15	20	5.333333	17	16.3	7	30.42857	24.85263	500	0	0	0	0	0	0	0	0	NA	NA	NA	NA	NA
ST140430task0001_V1_cell65_spiketimes.csv	Loc1Null	Loc2Pref	Loc1Null+Loc2Pref	0	230	90.6730571868727	0.8091	0.3413	0.3413	0.754838709677419	0.666153846153846	0.44472049689441	0.179374512630172	0.17980818832256	0.184116026995079	0.456701272052188	single	0.456701272052188	0.4350869	0.07430734	11	14	8	5.636364	28.57143	28.75	4.254545	19.03297	12.78571	500	0	0	0	0	0	0	0	0	NA	NA	NA	NA	NA
ST140430task0001_V1_cell65_spiketimes.csv	Loc1Pref	Loc2Null	Loc1Pref+Loc2Null	0	230	105.200810627871	0.5449	0.5261	0.5261	1.76315789473684	0.537429819089208	0.47609219126247	0.135053396349477	0.159753329079984	0.166577382102637	0.538615892467901	single	0.538615892467901	0.02274688	0.05411798	9	15	20	4.222222	30.53333	30.6	7.444444	16.40952	14.56842	500	0	0	0	0	0	0	0	0	NA	NA	NA	NA	NA
ST140430task0001_V1_cell66_spiketimes.csv	Loc1Null	Loc2Pref	Loc1Null+Loc2Pref	0	230	28.4725883965873	0.6559	0.1205	0.1205	0.615094339622641	1.09716599190283	0.963680387409201	0.215952076810986	0.218378564266809	0.00492100598411668	0.560748352938088	single	0.560748352938088	0.4660495	0.1279886	11	14	8	4.818182	14.92857	14.75	2.963636	16.37912	14.21429	500	0	0	0	0	0	0	0	0	NA	NA	NA	NA	NA
ST140430task0001_V1_cell66_spiketimes.csv	Loc1Pref	Loc2Null	Loc1Pref+Loc2Null	0	230	20.041183828848	0.4859	0.2437	0.2437	1.4	1.25389302640487	0.440191387559809	0.169223943408405	0.133762165001706	0.0262836073949849	0.670730284194903	single	0.670730284194903	0.02830203	0.06207251	9	15	20	5	14.06667	15.4	7	17.6381	6.778947	500	0	0	0	0	0	0	0	0	NA	NA	NA	NA	NA
ST140430task0001_V1_cell67_spiketimes.csv	Loc1Pref	Loc2Null	Loc1Pref+Loc2Null	0	230	59.8702143861607	0.4918	0.5383	0.4918	1.25	0.776504297994269	1.10003019019825	0.115087883294483	0.0676608030133561	0.362341416845716	0.454909896846446	single	0.454909896846446	0.02397606	0.03320384	9	15	20	5	23.26667	26.15	6.25	18.06667	28.76579	500	0	0	0	0	0	0	0	0	NA	NA	NA	NA	NA
ST140430task0001_V1_cell69_spiketimes.csv	Loc1Null	Loc2Pref	Loc1Null+Loc2Pref	0	230	141.380267393107	0.2442	0.8715	0.2442	1.81131105398458	0.440559440559441	0.957470010905125	0.167002185183106	0.282413849769153	0.125383672063495	0.425200292984246	single	0.425200292984246	0.5267339	0.8888555	11	14	8	35.36364	5.5	32.75	64.05455	2.423077	31.35714	500	0	0	0	0	0	0	0	0	NA	NA	NA	NA	NA
ST140430task0001_V1_cell70_spiketimes.csv	Loc1Null	Loc2Pref	Loc1Null+Loc2Pref	0	230	102.270474701621	0.6703	0.4108	0.4108	0.761434977578475	1.03473945409429	1.04892367906067	0.157143161159181	0.387794697756414	0.0547618060231426	0.400300335061262	single	0.400300335061262	0.4848652	0.8484783	11	14	8	40.54545	11.07143	36.5	30.87273	11.45604	38.28571	500	0	0	0	0	0	0	0	0	NA	NA	NA	NA	NA
ST140430task0001_V1_cell70_spiketimes.csv	Loc1Pref	Loc2Null	Loc1Pref+Loc2Null	0	230	84.0420598981151	0.8305	0.4205	0.4205	0.607758620689655	0.512605042016807	1.23299476762081	0.152375172630061	0.493694654131716	0.0126963925056703	0.341233780732553	intermediate	0.493694654131716	0.9456724	0.8324507	9	15	20	38.66667	11.33333	34.2	23.5	5.809524	42.16842	500	0	0	0	0	0	0	0	0	NA	NA	NA	NA	NA
ST140430task0001_V1_cell71_spiketimes.csv	Loc1Null	Loc2Pref	Loc1Null+Loc2Pref	0	230	63.3723273968977	0.2662	0.888	0.2662	0.74	1.32073011734029	0.774603174603175	0.164442399965574	0.115349342652557	0.301520773019905	0.418687484361963	single	0.418687484361963	0.5390123	0.9401419	11	14	8	20	4.214286	22.5	14.8	5.565934	17.42857	500	0	0	0	0	0	0	0	0	NA	NA	NA	NA	NA
ST140430task0001_V1_cell71_spiketimes.csv	Loc1Pref	Loc2Null	Loc1Pref+Loc2Null	0	230	66.3564273094337	0.3391	0.1866	0.1866	0.992574257425743	0.869047619047619	1.49756219527441	0.887513696901186	0.0309546732655491	0.00478760890471204	0.0767440209285534	mixture	0.887513696901186	0.927516	0.8809269	9	15	20	22.44444	4.8	21.05	22.27778	4.171429	31.52368	500	0	0	0	0	0	0	0	0	NA	NA	NA	NA	NA
ST140430task0001_V1_cell72_spiketimes.csv	Loc1Null	Loc2Pref	Loc1Null+Loc2Pref	0	230	112.6736422455	0.4684	0.4838	0.4684	1.11256830601093	0.836120401337793	1.02107728337237	0.178773950577027	0.304384187153811	0.0608954030807866	0.455946459188376	single	0.455946459188376	0.4344669	0.8766924	11	14	8	33.27273	6.571429	30.5	37.01818	5.494505	31.14286	500	0	0	0	0	0	0	0	0	NA	NA	NA	NA	NA
ST140430task0001_V1_cell72_spiketimes.csv	Loc1Pref	Loc2Null	Loc1Pref+Loc2Null	0	230	91.4062306744896	0.328	0.6867	0.328	1.14	1.26739926739927	1.42778947368421	0.950855417562244	0.0143956063189094	0.00247700530268475	0.0322719708161613	mixture	0.950855417562244	0.9302705	0.8956856	9	15	20	33.33333	7.8	31.25	38	9.885714	44.61842	500	0	0	0	0	0	0	0	0	NA	NA	NA	NA	NA
ST140430task0001_V1_cell73_spiketimes.csv	Loc1Null	Loc2Pref	Loc1Null+Loc2Pref	0	230	113.83723491746	0.4654	0.453	0.453	0.751960784313725	0.453580901856764	0.640692640692641	0.139802215020259	0.416623535445172	0.0876233446569404	0.355950904877628	intermediate	0.416623535445172	0.5442848	0.8533668	11	14	8	37.09091	8.285714	33	27.89091	3.758242	21.14286	500	0	0	0	0	0	0	0	0	NA	NA	NA	NA	NA
ST140430task0001_V1_cell74_spiketimes.csv	Loc1Pref	Loc2Null	Loc1Pref+Loc2Null	0	230	80.9766286830206	0.3352	0.5053	0.3352	0.659183673469388	1.01477832512315	1.15392254220457	0.15903557928417	0.194908430810951	0.0758156130778994	0.57024037682698	single	0.57024037682698	0.9745748	0.9136036	9	15	20	27.22222	5.8	26.5	17.94444	5.885714	30.57895	500	0	0	0	0	0	0	0	0	NA	NA	NA	NA	NA
ST140430task0001_V1_cell75_spiketimes.csv	Loc1Pref	Loc2Null	Loc1Pref+Loc2Null	0	230	59.6837047701342	0.847	0.4983	0.4983	1.55805687203791	1.23863636363636	2.15540998418794	0.580391661282193	0.0795836933459553	0.0111639252679914	0.32886072010386	mixture	0.580391661282193	0.9237185	0.9189134	9	15	20	23.44444	5.866667	23.3	36.52778	7.266667	50.22105	500	0	0	0	0	0	0	0	0	NA	NA	NA	NA	NA
ST140430task0001_V1_cell76_spiketimes.csv	Loc1Null	Loc2Pref	Loc1Null+Loc2Pref	0	230	13.2584757209841	0.7296	0.889	0.7296	0.778125	0.653846153846154	0.577142857142857	0.151447838702689	0.49685780994126	0.000997637162225151	0.350696714193825	intermediate	0.49685780994126	0.4780671	0.6395963	11	14	8	11.63636	5.142857	9.375	9.054545	3.362637	5.410714	500	0	0	0	0	0	0	0	0	NA	NA	NA	NA	NA
ST140430task0001_V1_cell76_spiketimes.csv	Loc1Pref	Loc2Null	Loc1Pref+Loc2Null	0	230	6.2166029964052	0.3984	0.5196	0.3984	1.09831460674157	0.747252747252747	0.661147250147841	0.0534999446948693	0.387803257716056	0.00014748600139815	0.558549311587676	single	0.558549311587676	0.8291637	0.7312858	9	15	20	9.888889	5.2	8.9	10.86111	3.885714	5.884211	500	0	0	0	0	0	0	0	0	NA	NA	NA	NA	NA
ST140430task0001_V1_cell77_spiketimes.csv	Loc1Null	Loc2Pref	Loc1Null+Loc2Pref	0	230	72.0933077202414	0.253	0.9229	0.253	1.28033472803347	0.762925598991173	1.17025440313112	0.145396564407828	0.472284292205107	0.00840593946436416	0.373913203922701	intermediate	0.472284292205107	0.5114668	0.7962942	11	14	8	21.72727	4.357143	18.25	27.81818	3.324176	21.35714	500	0	0	0	0	0	0	0	0	NA	NA	NA	NA	NA
ST140430task0001_V1_cell78_spiketimes.csv	Loc1Pref	Loc2Null	Loc1Pref+Loc2Null	0	230	15.2074114832353	0.8618	0.4812	0.4812	2.28061224489796	0.701863354037267	2.42747111681643	0.555476000376262	0.0593683394005922	0.00234952505937948	0.382806135163767	mixture	0.555476000376262	0.831912	0.925992	9	15	20	16.33333	7.666667	18.45	37.25	5.380952	44.78684	500	0	0	0	0	0	0	0	0	NA	NA	NA	NA	NA
ST140430task0001_V1_cell8_spiketimes.csv	Loc1Null	Loc2Pref	Loc1Null+Loc2Pref	0	230	6.58050627522705	0.1385	0.6005	0.1385	1.44236111111111	0.804360993337371	0.310529845741113	0.211306404464226	0.233918042233829	0.000408318105191324	0.554367235196755	single	0.554367235196755	0.5190128	0.8088416	11	14	8	26.18182	18.14286	26.625	37.76364	14.59341	8.267857	500	0	0	0	0	0	0	0	0	NA	NA	NA	NA	NA
ST140430task0001_V1_cell8_spiketimes.csv	Loc1Pref	Loc2Null	Loc1Pref+Loc2Null	0	230	32.3160418224144	0.3415	0.5953	0.3415	1.78284671532847	1.03726708074534	0.723980368928753	0.159107936038643	0.186376547992338	0.0299830113607954	0.624532504608224	single	0.624532504608224	0.9780184	0.9154088	9	15	20	30.44444	13.8	31.1	54.27778	14.31429	22.51579	500	0	0	0	0	0	0	0	0	NA	NA	NA	NA	NA
ST140430task0001_V1_cell80_spiketimes.csv	Loc1Null	Loc2Pref	Loc1Null+Loc2Pref	0	230	9.66105525501844	0.3246	0.1354	0.1354	1.09473684210526	1.59171597633136	1.34805194805195	0.384815553253687	0.328777346448709	0.00205093384624714	0.284356166451357	mixture	0.384815553253687	0.4875166	0.6197179	11	14	8	8.636364	3.714286	6.875	9.454545	5.912088	9.267857	500	0	0	0	0	0	0	0	0	NA	NA	NA	NA	NA
ST140430task0001_V1_cell9_spiketimes.csv	Loc1Null	Loc2Pref	Loc1Null+Loc2Pref	0	230	35.2266126921554	0.2687	0.7074	0.2687	1.52815533980583	0.668107173725151	0.848614072494669	0.224948911286263	0.313954449893486	0.00267754155859397	0.458419097261657	single	0.458419097261657	0.4762206	0.8110376	11	14	8	18.72727	6.357143	16.75	28.61818	4.247253	14.21429	500	0	0	0	0	0	0	0	0	NA	NA	NA	NA	NA
ST140430task0001_V1_cell9_spiketimes.csv	Loc1Pref	Loc2Null	Loc1Pref+Loc2Null	0	230	33.241098555705	0.3535	0.7009	0.3535	2.21052631578947	1.35714285714286	1.39434406912804	0.0906638770093212	0.399473681870089	0.00106661208725805	0.508795829033332	single	0.508795829033332	0.9099939	0.8122281	9	15	20	19	6.4	16.75	42	8.685714	23.35526	500	0	0	0	0	0	0	0	0	NA	NA	NA	NA	NA
ST140430task0001_V1_cell93_spiketimes.csv	Loc1Pref	Loc2Null	Loc1Pref+Loc2Null	0	230	4.19386182683361	0.3934	0.587	0.3934	1.16129032258065	1.13325330132053	1.9055330634278	0.353796370652689	0.17372633898122	0.000119908910131914	0.472357381455959	single	0.472357381455959	0.2645921	0.2032597	9	15	20	10.33333	15.86667	15.6	12	17.98095	29.72632	500	0	0	0	0	0	0	0	0	NA	NA	NA	NA	NA
ST140430task0001_V1_cell94_spiketimes.csv	Loc1Pref	Loc2Null	Loc1Pref+Loc2Null	0	230	4.36687693243385	0.388	0.5843	0.388	0.458762886597938	1.01742160278746	1.20802666296348	0.17517499139656	0.106571604169612	0.00210903567569792	0.71614436875813	single	0.71614436875813	0.04722251	0.07867562	9	15	20	10.77778	16.4	18.95	4.944444	16.68571	22.89211	500	0	0	0	0	0	0	0	0	NA	NA	NA	NA	NA
ST140430task0001_V1_cell96_spiketimes.csv	Loc1Null	Loc2Pref	Loc1Null+Loc2Pref	0	230	3.55862986256757	0.3782	0.1533	0.1533	0.950819672131147	1.48165680473373	0.819548872180451	0.262433476391833	0.418625943552528	0.0670760955687647	0.251864484486874	intermediate	0.418625943552528	0.4770864	0.5553983	11	14	8	5.545455	9.285714	7.125	5.272727	13.75824	5.839286	500	0	0	0	0	0	0	0	0	NA	NA	NA	NA	NA
ST140430task0001_V1_cell97_spiketimes.csv	Loc1Pref	Loc2Null	Loc1Pref+Loc2Null	0	230	17.2424421266525	0.4683	0.2394	0.2394	0.365	1.52809749492214	1.25992896351308	0.182571827556076	0.104296210474939	0.0269581544782198	0.686173807490766	single	0.686173807490766	0.03164845	0.05208439	9	15	20	5.555556	14.06667	16.3	2.027778	21.49524	20.53684	500	0	0	0	0	0	0	0	0	NA	NA	NA	NA	NA
ST140430task0001_V1_cell99_spiketimes.csv	Loc1Null	Loc2Pref	Loc1Null+Loc2Pref	0	230	107.758219128888	0.3213	0.7355	0.3213	1.26734693877551	0.818181818181818	0.382892969099866	0.174709886803128	0.149658123968331	0.230807313282981	0.44482467594556	single	0.44482467594556	0.5113191	0.06075719	11	14	8	8.909091	38.5	39.875	11.29091	31.5	15.26786	500	0	0	0	0	0	0	0	0	NA	NA	NA	NA	NA
ST140501task0001_V1_cell1_spiketimes.csv	Loc1Null	Loc2Pref	Loc1Null+Loc2Pref	0	230	103.85571798311	0.2693	0.1269	0.1269	2.73812754409769	1	2.0625	0.212724018288099	0.147562699701321	0.0656999799711282	0.574013302039451	single	0.574013302039451	0.4990962	0.9220942	12	20	9	22.33333	4	22.66667	61.15152	4	46.75	500	0	0	0	0	0	0	0	0	NA	NA	NA	NA	NA
ST140501task0001_V1_cell1_spiketimes.csv	Loc1Pref	Loc2Null	Loc1Pref+Loc2Null	0	230	77.7310183395237	0.2211	0.7371	0.2211	0.755883962780515	0.838095238095238	1.31486880466472	0.157817037405746	0.178185279102925	0.0815730132481048	0.582424670243224	single	0.582424670243224	0.9700995	0.9187417	10	16	17	20.3	3.5	20.17647	15.34444	2.933333	26.52941	500	0	0	0	0	0	0	0	0	NA	NA	NA	NA	NA
ST140501task0001_V1_cell10_spiketimes.csv	Loc1Pref	Loc2Null	Loc1Pref+Loc2Null	0	230	14.7511647951015	0.2171	0.3153	0.2171	0.764444444444444	0.717241379310345	0.55143391521197	0.168197659644048	0.304081949868122	0.000199617313215894	0.527520773174614	single	0.527520773174614	0.9533877	0.8076084	10	16	17	25	14.5	23.58824	19.11111	10.4	13.00735	500	0	0	0	0	0	0	0	0	NA	NA	NA	NA	NA
ST140501task0001_V1_cell100_spiketimes.csv	Loc1Null	Loc2Pref	Loc1Null+Loc2Pref	0	230	57.1854398608825	0.419	0.2056	0.2056	0.581818181818182	2.77741228070175	1.02483443708609	0.156058703867802	0.407193190570076	0.00383312314519883	0.432914982416923	single	0.432914982416923	0.4808464	0.1839938	12	20	9	5	19.2	16.77778	2.909091	53.32632	17.19444	500	0	0	0	0	0	0	0	0	NA	NA	NA	NA	NA
ST140501task0001_V1_cell101_spiketimes.csv	Loc1Null	Loc2Pref	Loc1Null+Loc2Pref	0	230	50.3065792075138	0.1956	0.181	0.181	1.22077922077922	1.0927477930495	0.242647058823529	0.192046978474833	0.254823415762449	0.0347809798227618	0.518348625939957	single	0.518348625939957	0.5193278	0.1182927	12	20	9	8.166667	23.55	22.66667	9.969697	25.73421	5.5	500	0	0	0	0	0	0	0	0	NA	NA	NA	NA	NA
ST140501task0001_V1_cell101_spiketimes.csv	Loc1Pref	Loc2Null	Loc1Pref+Loc2Null	0	230	27.7790597387139	0.5266	0.1331	0.1331	2.00785634118967	0.708468468468468	0.912564766839378	0.181146712194146	0.199476696592499	0.00411012743498836	0.615266463778367	single	0.615266463778367	0.04102101	0.1043758	10	16	17	9.9	23.125	22.70588	19.87778	16.38333	20.72059	500	0	0	0	0	0	0	0	0	NA	NA	NA	NA	NA
ST140501task0001_V1_cell102_spiketimes.csv	Loc1Null	Loc2Pref	Loc1Null+Loc2Pref	0	230	16.3409680770646	0.4662	0.6769	0.4662	0.531914893617021	1.13662945241893	2.4051724137931	0.368702192409881	0.152450376236568	0.000125545665207057	0.478721885688345	single	0.478721885688345	0.4963499	0.1712503	12	20	9	3.916667	9.9	9.666667	2.083333	11.25263	23.25	500	0	0	0	0	0	0	0	0	NA	NA	NA	NA	NA
ST140501task0001_V1_cell102_spiketimes.csv	Loc1Pref	Loc2Null	Loc1Pref+Loc2Null	0	230	7.35841325590842	0.6044	0.363	0.363	0.916666666666667	0.954112554112554	0.859589041095891	0.597337570538129	0.170083570509737	0.000103051597575364	0.232475807354559	mixture	0.597337570538129	0.192474	0.2748533	10	16	17	4.8	9.625	8.588235	4.4	9.183333	7.382353	500	0	0	0	0	0	0	0	0	NA	NA	NA	NA	NA
ST140501task0001_V1_cell11_spiketimes.csv	Loc1Null	Loc2Pref	Loc1Null+Loc2Pref	0	230	38.7918094808161	0.5558	0.6008	0.5558	1.33689839572193	1.15789473684211	0.25	0.189428485634843	0.291216880818831	0.00563949688069328	0.513715136665633	single	0.513715136665633	0.4735898	0.8231924	12	20	9	8.5	1.5	7.777778	11.36364	1.736842	1.944444	500	0	0	0	0	0	0	0	0	NA	NA	NA	NA	NA
ST140501task0001_V1_cell11_spiketimes.csv	Loc1Pref	Loc2Null	Loc1Pref+Loc2Null	0	230	43.4525274153295	0.5396	0.5838	0.5396	0.526570048309179	1.69019607843137	0.477992957746479	0.144800732334066	0.295908218517063	0.0169743707102321	0.542316678438639	single	0.542316678438639	0.9718067	0.8464525	10	16	17	9.2	1.0625	8.352941	4.844444	1.795833	3.992647	500	0	0	0	0	0	0	0	0	NA	NA	NA	NA	NA
ST140501task0001_V1_cell12_spiketimes.csv	Loc1Pref	Loc2Null	Loc1Pref+Loc2Null	0	230	53.556123919607	0.1368	0.6161	0.1368	2.87419165196943	1.06306306306306	1.85070850202429	0.00966494720881048	0.858031362961348	8.04547277011151e-05	0.132223235102141	intermediate	0.858031362961348	0.8519605	0.7041304	10	16	17	18.9	4.625	14.52941	54.32222	4.916667	26.88971	500	0	0	0	0	0	0	0	0	NA	NA	NA	NA	NA
ST140501task0001_V1_cell13_spiketimes.csv	Loc1Null	Loc2Pref	Loc1Null+Loc2Pref	0	230	6.64063521639826	0.4947	0.4705	0.4705	1.38636363636364	1.53852021357742	1.03757225433526	0.235077508066556	0.134422246046692	0.00513493054407432	0.625365315342678	single	0.625365315342678	0.4834817	0.9057496	12	20	9	16	10.35	19.22222	22.18182	15.92368	19.94444	500	0	0	0	0	0	0	0	0	NA	NA	NA	NA	NA
ST140501task0001_V1_cell14_spiketimes.csv	Loc1Null	Loc2Pref	Loc1Null+Loc2Pref	0	230	5.2086620810092	0.2982	0.3688	0.2982	3.56774193548387	0.700159489633174	3.4658273381295	0.471617229518491	0.0880126870929091	0.00058070786529191	0.439789375523307	mixture	0.471617229518491	0.5016383	0.8956658	12	20	9	12.91667	8.25	15.44444	46.08333	5.776316	53.52778	500	0	0	0	0	0	0	0	0	NA	NA	NA	NA	NA
ST140501task0001_V1_cell16_spiketimes.csv	Loc1Pref	Loc2Null	Loc1Pref+Loc2Null	0	230	17.402505300399	0.5043	0.6187	0.5043	0.559139784946237	0.96	0.507142857142857	0.135345432675868	0.503273771426331	3.43352947107464e-05	0.36134646060309	intermediate	0.503273771426331	0.8740015	0.7165168	10	16	17	12.4	5	10.29412	6.933333	4.8	5.220588	500	0	0	0	0	0	0	0	0	NA	NA	NA	NA	NA
ST140501task0001_V1_cell18_spiketimes.csv	Loc1Pref	Loc2Null	Loc1Pref+Loc2Null	0	230	6.41783398885285	0.2392	0.2288	0.2288	1.81818181818182	1.48384879725086	1.10987903225806	0.193220400548075	0.40688803615822	0.0617975532151923	0.338094010078513	intermediate	0.40688803615822	0.291064	0.2861433	10	16	17	11	6.0625	7.294118	20	8.995833	8.095588	500	0	0	0	0	0	0	0	0	NA	NA	NA	NA	NA
ST140501task0001_V1_cell2_spiketimes.csv	Loc1Null	Loc2Pref	Loc1Null+Loc2Pref	0	230	116.660308054567	0.252	0.6149	0.252	1.78609625668449	0.811145510835913	3.74311926605505	0.988452036587468	0.00151468033150569	9.92699211125233e-05	0.009934013159914	mixture	0.988452036587468	0.4876473	0.9169804	12	20	9	36.83333	10.2	36.33333	65.78788	8.273684	136	500	0	0	0	0	0	0	0	0	NA	NA	NA	NA	NA
ST140501task0001_V1_cell20_spiketimes.csv	Loc1Null	Loc2Pref	Loc1Null+Loc2Pref	0	230	17.3790870029885	0.171	0.1847	0.171	0.887700534759358	0.513426423200859	1.50892857142857	0.248517281348541	0.153487963801832	0.00152564535704148	0.596469109492585	single	0.596469109492585	0.498667	0.8822264	12	20	9	11.33333	4.9	12.44444	10.06061	2.515789	18.77778	500	0	0	0	0	0	0	0	0	NA	NA	NA	NA	NA
ST140501task0001_V1_cell20_spiketimes.csv	Loc1Pref	Loc2Null	Loc1Pref+Loc2Null	0	230	19.2366796084984	0.2453	0.5142	0.2453	1.54365079365079	0.933333333333333	2.04216867469879	0.556777861265767	0.1708360001406	3.42757933190522e-05	0.272351862800314	mixture	0.556777861265767	0.7812347	0.7799739	10	16	17	11.2	4	9.764706	17.28889	3.733333	19.94118	500	0	0	0	0	0	0	0	0	NA	NA	NA	NA	NA
ST140501task0001_V1_cell21_spiketimes.csv	Loc1Null	Loc2Pref	Loc1Null+Loc2Pref	0	230	24.160569180439	0.6512	0.135	0.135	1.36363636363636	0.850415512465374	2.09146341463415	0.708267203930554	0.274220486286697	0.000702340251820193	0.0168099695309289	mixture	0.708267203930554	0.4961069	0.5033466	12	20	9	1.75	7.6	4.555556	2.386364	6.463158	9.527778	500	0	0	0	0	0	0	0	0	NA	NA	NA	NA	NA
ST140501task0001_V1_cell21_spiketimes.csv	Loc1Pref	Loc2Null	Loc1Pref+Loc2Null	0	230	29.3378934742521	0.7339	0.5566	0.5566	0.314128943758573	1.11014492753623	1.69471153846154	0.330318298634143	0.635543072935105	0.00515606620224042	0.0289825622285117	intermediate	0.635543072935105	0.1922771	0.2445544	10	16	17	8.1	1.4375	3.058824	2.544444	1.595833	5.183824	500	0	0	0	0	0	0	0	0	NA	NA	NA	NA	NA
ST140501task0001_V1_cell22_spiketimes.csv	Loc1Null	Loc2Pref	Loc1Null+Loc2Pref	0	230	3.79912425717074	0.898	0.2742	0.2742	0.597076290543627	0.733031674208145	1.77293577981651	0.243910984233847	0.154782272305158	0.000499557512188321	0.600807185948806	single	0.600807185948806	0.5000288	0.1536973	12	20	9	16.58333	22.1	24.22222	9.901515	16.2	42.94444	500	0	0	0	0	0	0	0	0	NA	NA	NA	NA	NA
ST140501task0001_V1_cell24_spiketimes.csv	Loc1Null	Loc2Pref	Loc1Null+Loc2Pref	0	230	11.5961930917147	0.9087	0.4225	0.4225	1.2822966507177	2.10323886639676	0.9375	0.225629799176298	0.150535037582416	0.00191566570238981	0.621919497538896	single	0.621919497538896	0.4885488	0.1016973	12	20	9	12.66667	20.8	22.66667	16.24242	43.74737	21.25	500	0	0	0	0	0	0	0	0	NA	NA	NA	NA	NA
ST140501task0001_V1_cell24_spiketimes.csv	Loc1Pref	Loc2Null	Loc1Pref+Loc2Null	0	230	3.41939142203954	0.2346	0.1257	0.1257	2.97550306211724	2.11791383219955	2.93051948051948	0.243237839161816	0.0713237418200911	0.00906289942777211	0.676375519590321	single	0.676375519590321	0.05918562	0.05394809	10	16	17	12.7	18.375	22.64706	37.78889	38.91667	66.36765	500	0	0	0	0	0	0	0	0	NA	NA	NA	NA	NA
ST140501task0001_V1_cell25_spiketimes.csv	Loc1Null	Loc2Pref	Loc1Null+Loc2Pref	0	230	6.66292028610039	0.965	0.5382	0.5382	0.685314685314685	1.13397129186603	0.333333333333333	0.213774076069257	0.18767416435281	0.000303987017685599	0.598247772560247	single	0.598247772560247	0.5128581	0.1604176	12	20	9	4.333333	8.25	9	2.969697	9.355263	3	500	0	0	0	0	0	0	0	0	NA	NA	NA	NA	NA
ST140501task0001_V1_cell28_spiketimes.csv	Loc1Null	Loc2Pref	Loc1Null+Loc2Pref	0	230	91.0924584129392	0.5735	0.2114	0.2114	1.31818181818182	2.52885792298277	3.40661478599222	0.281830099714101	0.098585458202294	0.0155633926009328	0.604021049482672	single	0.604021049482672	0.5116014	0.06716135	12	20	9	6.666667	27.95	28.55556	8.787879	70.68158	97.27778	500	0	0	0	0	0	0	0	0	NA	NA	NA	NA	NA
ST140501task0001_V1_cell3_spiketimes.csv	Loc1Null	Loc2Pref	Loc1Null+Loc2Pref	0	230	56.6166353283606	0.8871	0.3312	0.3312	3.29736618521665	1.41307814992026	3.4814453125	0.488609030641367	0.0702672319512492	0.00455753882655555	0.436566198580828	mixture	0.488609030641367	0.5100007	0.9243201	12	20	9	26.75	9.9	28.44444	88.20455	13.98947	99.02778	500	0	0	0	0	0	0	0	0	NA	NA	NA	NA	NA
ST140501task0001_V1_cell3_spiketimes.csv	Loc1Pref	Loc2Null	Loc1Pref+Loc2Null	0	230	49.8502121862628	0.6408	0.6985	0.6408	1.27969348659004	1.21910331384016	0.613660337552743	0.151061371791873	0.258232135743588	0.0316756439796837	0.559030848484856	single	0.559030848484856	0.9725116	0.8951325	10	16	17	29	10.6875	27.88235	37.11111	13.02917	17.11029	500	0	0	0	0	0	0	0	0	NA	NA	NA	NA	NA
ST140501task0001_V1_cell30_spiketimes.csv	Loc1Null	Loc2Pref	Loc1Null+Loc2Pref	0	230	35.6063213968822	0.9185	0.5363	0.5363	0.352016404647984	2.6283223027629	4.92307692307692	0.999428602794677	5.81997779229254e-05	1.13629490286056e-06	0.000512061132497172	mixture	0.999428602794677	0.5239388	0.08675511	12	20	9	11.08333	25.05	26	3.901515	65.83947	128	500	0	0	0	0	0	0	0	0	NA	NA	NA	NA	NA
ST140501task0001_V1_cell32_spiketimes.csv	Loc1Null	Loc2Pref	Loc1Null+Loc2Pref	0	230	163.733626041053	0.4888	0.1517	0.1517	0.588235294117647	0.829147066654833	2.30566600397614	0.193131482820853	0.240418902943849	0.0382673540358434	0.528182260199454	single	0.528182260199454	0.5068013	0.09630254	12	20	9	17	59.3	55.88889	10	49.16842	128.8611	500	0	0	0	0	0	0	0	0	NA	NA	NA	NA	NA
ST140501task0001_V1_cell33_spiketimes.csv	Loc1Null	Loc2Pref	Loc1Null+Loc2Pref	0	230	9.25677469306153	0.6403	0.3379	0.3379	0.727272727272727	0.675523760858457	1.35670731707317	0.317086913370748	0.290816558122759	0.00105547936615116	0.391041049140342	single	0.391041049140342	0.5126932	0.303492	12	20	9	5.333333	10.3	9.111111	3.878788	6.957895	12.36111	500	0	0	0	0	0	0	0	0	NA	NA	NA	NA	NA
ST140501task0001_V1_cell34_spiketimes.csv	Loc1Pref	Loc2Null	Loc1Pref+Loc2Null	0	230	138.129516346607	0.1491	0.7516	0.1491	1.25025025025025	0.637346852555978	0.288587604290822	0.142007448183526	0.167723024594768	0.167544364419261	0.522725162802445	single	0.522725162802445	0.02694908	0.04854159	10	16	17	11.1	49.3125	49.35294	13.87778	31.42917	14.24265	500	0	0	0	0	0	0	0	0	NA	NA	NA	NA	NA
ST140501task0001_V1_cell35_spiketimes.csv	Loc1Null	Loc2Pref	Loc1Null+Loc2Pref	0	230	47.0900468063201	0.922	0.6594	0.6594	0.753246753246753	2.42105263157895	2.42700729927007	0.762977870066567	0.0377926918111134	0.00260283562923128	0.196626602493088	mixture	0.762977870066567	0.4967065	0.09390156	12	20	9	3.5	14.7	15.22222	2.636364	35.58947	36.94444	500	0	0	0	0	0	0	0	0	NA	NA	NA	NA	NA
ST140501task0001_V1_cell35_spiketimes.csv	Loc1Pref	Loc2Null	Loc1Pref+Loc2Null	0	230	41.7743178850294	0.8702	0.8131	0.8131	1.84313725490196	2.06122448979592	2.02446483180428	0.865708937629585	0.00495523530607019	0.0737085606895636	0.0556272663747812	mixture	0.865708937629585	0.09622896	0.0375363	10	16	17	3.4	15.3125	19.23529	6.266667	31.5625	38.94118	500	0	0	0	0	0	0	0	0	NA	NA	NA	NA	NA
ST140501task0001_V1_cell36_spiketimes.csv	Loc1Pref	Loc2Null	Loc1Pref+Loc2Null	0	230	115.049619675619	0.743	0.2051	0.2051	0.876876876876877	0.317029592406477	0.706342668863262	0.137671811343625	0.244651866891748	0.110976181303156	0.506700140461471	single	0.506700140461471	0.02744805	0.07555477	10	16	17	7.4	37.3125	35.70588	6.488889	11.82917	25.22059	500	0	0	0	0	0	0	0	0	NA	NA	NA	NA	NA
ST140501task0001_V1_cell38_spiketimes.csv	Loc1Null	Loc2Pref	Loc1Null+Loc2Pref	0	230	45.0553936622163	0.2963	0.4139	0.2963	1.33057851239669	0.665413533834587	0.62707182320442	0.179851265402878	0.120525793954716	0.214393451213327	0.485229489429079	single	0.485229489429079	0.481392	0.9438039	12	20	9	17.41667	5.6	20.11111	23.17424	3.726316	12.61111	500	0	0	0	0	0	0	0	0	NA	NA	NA	NA	NA
ST140501task0001_V1_cell38_spiketimes.csv	Loc1Pref	Loc2Null	Loc1Pref+Loc2Null	0	230	40.8891135902396	0.2248	0.2334	0.2248	0.864133563615429	0.693877551020408	1.1144578313253	0.166143463254899	0.190185282070628	0.0237362008297453	0.619935053844728	single	0.619935053844728	0.9737157	0.9091101	10	16	17	19.3	6.125	19.52941	16.67778	4.25	21.76471	500	0	0	0	0	0	0	0	0	NA	NA	NA	NA	NA
ST140501task0001_V1_cell39_spiketimes.csv	Loc1Null	Loc2Pref	Loc1Null+Loc2Pref	0	230	53.3639225419225	0.4668	0.7353	0.4668	1.29676934635612	0.779605263157895	0.755102040816326	0.200542719602729	0.14525398819552	0.112063862375592	0.542139429826159	single	0.542139429826159	0.4707803	0.9288945	12	20	9	20.16667	6.4	21.77778	26.15152	4.989474	16.44444	500	0	0	0	0	0	0	0	0	NA	NA	NA	NA	NA
ST140501task0001_V1_cell39_spiketimes.csv	Loc1Pref	Loc2Null	Loc1Pref+Loc2Null	0	230	68.0284181652767	0.4657	0.1357	0.1357	1.63239875389408	0.617777777777778	1.68277945619335	0.15182734704688	0.297262016775983	0.00994620850325082	0.540964427673886	single	0.540964427673886	0.9688191	0.8629137	10	16	17	21.4	4.6875	19.47059	34.93333	2.895833	32.76471	500	0	0	0	0	0	0	0	0	NA	NA	NA	NA	NA
ST140501task0001_V1_cell4_spiketimes.csv	Loc1Null	Loc2Pref	Loc1Null+Loc2Pref	0	230	42.4215783294181	0.2922	0.2724	0.2724	2.27193330686781	1.21671826625387	2.45942408376963	0.226880096752236	0.135146994221954	0.0238184495661145	0.614154459459696	single	0.614154459459696	0.5457062	0.9256945	12	20	9	19.08333	6.8	21.22222	43.35606	8.273684	52.19444	500	0	0	0	0	0	0	0	0	NA	NA	NA	NA	NA
ST140501task0001_V1_cell4_spiketimes.csv	Loc1Pref	Loc2Null	Loc1Pref+Loc2Null	0	230	42.8019487213746	0.4828	0.4473	0.4473	1.4320987654321	0.905220883534137	1.85691318327974	0.278247142235087	0.132164992836854	0.0140563548383419	0.575531510089718	single	0.575531510089718	0.9044451	0.9094573	10	16	17	18	5.1875	18.29412	25.77778	4.695833	33.97059	500	0	0	0	0	0	0	0	0	NA	NA	NA	NA	NA
ST140501task0001_V1_cell40_spiketimes.csv	Loc1Null	Loc2Pref	Loc1Null+Loc2Pref	0	230	116.039604575167	0.8792	0.2591	0.2591	0.864960282436011	0.828873860629227	0.700949367088608	0.17295933450252	0.15858620099787	0.202182730474718	0.466271734024892	single	0.466271734024892	0.5288858	0.931932	12	20	9	34.33333	8.95	35.11111	29.69697	7.418421	24.61111	500	0	0	0	0	0	0	0	0	NA	NA	NA	NA	NA
ST140501task0001_V1_cell40_spiketimes.csv	Loc1Pref	Loc2Null	Loc1Pref+Loc2Null	0	230	131.293420840685	0.4475	0.5545	0.4475	0.626409017713366	1.24192439862543	1.13541666666667	0.125979676054898	0.331029488185607	0.078446953088314	0.464543882671181	single	0.464543882671181	0.9729234	0.8853705	10	16	17	34.5	6.0625	31.76471	21.61111	7.529167	36.06618	500	0	0	0	0	0	0	0	0	NA	NA	NA	NA	NA
ST140501task0001_V1_cell41_spiketimes.csv	Loc1Null	Loc2Pref	Loc1Null+Loc2Pref	0	230	51.6110655471356	0.2927	0.9359	0.2927	1.29411764705882	1.08771929824561	1.17384105960265	0.208555601483872	0.202264911919305	0.0163474184961592	0.572832068100664	single	0.572832068100664	0.5076729	0.8883864	12	20	9	17	4.8	16.77778	22	5.221053	19.69444	500	0	0	0	0	0	0	0	0	NA	NA	NA	NA	NA
ST140501task0001_V1_cell41_spiketimes.csv	Loc1Pref	Loc2Null	Loc1Pref+Loc2Null	0	230	57.4881052200485	0.2177	0.1626	0.1626	1.31889516635279	0.728888888888889	2.17246240601504	0.139653099450138	0.337008269845776	0.00281042472224463	0.520528205981842	single	0.520528205981842	0.9638107	0.8387653	10	16	17	17.7	3.75	15.64706	23.34444	2.733333	33.99265	500	0	0	0	0	0	0	0	0	NA	NA	NA	NA	NA
ST140501task0001_V1_cell42_spiketimes.csv	Loc1Null	Loc2Pref	Loc1Null+Loc2Pref	0	230	51.2924313732651	0.2902	0.1795	0.1795	2.7979797979798	1.146581406788	1.55805687203791	0.0831160238505294	0.0424847632899537	0.650686244154898	0.223712968704619	outside	0.650686244154898	0.4941514	0.971612	12	20	9	18	5.35	23.44444	50.36364	6.134211	36.52778	500	0	0	0	0	0	0	0	0	NA	NA	NA	NA	NA
ST140501task0001_V1_cell42_spiketimes.csv	Loc1Pref	Loc2Null	Loc1Pref+Loc2Null	0	230	74.5919192546527	0.2103	0.1422	0.1422	0.819004524886878	1.21481481481481	1.48190235690236	0.0368870163486048	0.825827549876943	0.00110315330284838	0.136182280471604	intermediate	0.825827549876943	0.9712958	0.7456435	10	16	17	22.1	4.5	17.47059	18.1	5.466667	25.88971	500	0	0	0	0	0	0	0	0	NA	NA	NA	NA	NA
ST140501task0001_V1_cell43_spiketimes.csv	Loc1Null	Loc2Pref	Loc1Null+Loc2Pref	0	230	44.1491788676892	0.2692	0.6798	0.2692	1.04426877470356	0.964912280701754	2.34166666666667	0.895271993904359	0.0174157241066962	0.00206858739798033	0.0852436945909641	mixture	0.895271993904359	0.4791194	0.9101599	12	20	9	28.75	12.75	30	30.02273	12.30263	70.25	500	0	0	0	0	0	0	0	0	NA	NA	NA	NA	NA
ST140501task0001_V1_cell43_spiketimes.csv	Loc1Pref	Loc2Null	Loc1Pref+Loc2Null	0	230	57.6281303173907	0.6361	0.1565	0.1565	0.785111844517785	0.673015873015873	0.938926940639269	0.0763500560787623	0.674670060463439	0.00183607273401014	0.247143810723789	intermediate	0.674670060463439	0.9633896	0.7762404	10	16	17	30.3	10.5	25.76471	23.78889	7.066667	24.19118	500	0	0	0	0	0	0	0	0	NA	NA	NA	NA	NA
ST140501task0001_V1_cell44_spiketimes.csv	Loc1Pref	Loc2Null	Loc1Pref+Loc2Null	0	230	23.4701480178724	0.2322	0.4061	0.2322	2.02653399668325	1.05263157894737	1.72585227272727	0.640930851797621	0.267698907910718	5.46434291156601e-06	0.0913647759487502	mixture	0.640930851797621	0.7632504	0.6617764	10	16	17	13.4	4.75	10.35294	27.15556	5	17.86765	500	0	0	0	0	0	0	0	0	NA	NA	NA	NA	NA
ST140501task0001_V1_cell46_spiketimes.csv	Loc1Pref	Loc2Null	Loc1Pref+Loc2Null	0	230	32.7475135995947	0.564	0.8371	0.564	1.14285714285714	0.856410256410256	1.31712962962963	0.205054005571441	0.233682211006496	0.00160987960966628	0.559653903812397	single	0.559653903812397	0.9186135	0.8416643	10	16	17	7	0.8125	6.352941	8	0.6958333	8.367647	500	0	0	0	0	0	0	0	0	NA	NA	NA	NA	NA
ST140501task0001_V1_cell47_spiketimes.csv	Loc1Null	Loc2Pref	Loc1Null+Loc2Pref	0	230	33.8026982182788	0.2846	0.2604	0.2604	2.12163892445583	0.779628928436198	1.74489795918367	0.232126406376946	0.251411253490396	0.000699576449066154	0.515762763683593	single	0.515762763683593	0.5179299	0.8247508	12	20	9	17.75	6.95	16.33333	37.65909	5.418421	28.5	500	0	0	0	0	0	0	0	0	NA	NA	NA	NA	NA
ST140501task0001_V1_cell5_spiketimes.csv	Loc1Pref	Loc2Null	Loc1Pref+Loc2Null	0	230	21.8127073656593	0.214	0.3127	0.214	1.53942652329749	0.547854785478548	2.24719101123596	0.899787943841816	0.0661794340541322	3.00743881459658e-06	0.0340296146652376	mixture	0.899787943841816	0.6169702	0.6882497	10	16	17	24.8	12.625	20.94118	38.17778	6.916667	47.05882	500	0	0	0	0	0	0	0	0	NA	NA	NA	NA	NA
ST140501task0001_V1_cell56_spiketimes.csv	Loc1Null	Loc2Pref	Loc1Null+Loc2Pref	0	230	9.56920407247404	0.5522	0.4963	0.4963	2.03030303030303	1.2199963576762	0.573770491803279	0.213749299236429	0.289535047230056	0.000644293998618095	0.496071359534897	single	0.496071359534897	0.5046638	0.2546615	12	20	9	8.25	14.45	13.55556	16.75	17.62895	7.777778	500	0	0	0	0	0	0	0	0	NA	NA	NA	NA	NA
ST140501task0001_V1_cell56_spiketimes.csv	Loc1Pref	Loc2Null	Loc1Pref+Loc2Null	0	230	3.95498256503036	0.253	0.8183	0.253	2.25146198830409	0.94277539341917	1.6588785046729	0.540446575767859	0.281450236257266	0.00710543614484499	0.17099775183003	mixture	0.540446575767859	0.4111709	0.4159655	10	16	17	9.5	14.5625	12.58824	21.38889	13.72917	20.88235	500	0	0	0	0	0	0	0	0	NA	NA	NA	NA	NA
ST140501task0001_V1_cell58_spiketimes.csv	Loc1Null	Loc2Pref	Loc1Null+Loc2Pref	0	230	9.13797162234944	0.3158	0.1169	0.1169	1.41501976284585	1.78468899521531	0.683139534883721	0.221278562525749	0.156159583331224	0.00118409323692864	0.621377760906098	single	0.621377760906098	0.5031481	0.1216218	12	20	9	3.833333	8.25	9.555556	5.424242	14.72368	6.527778	500	0	0	0	0	0	0	0	0	NA	NA	NA	NA	NA
ST140501task0001_V1_cell58_spiketimes.csv	Loc1Pref	Loc2Null	Loc1Pref+Loc2Null	0	230	14.0911849675523	0.8745	0.5274	0.5274	1.72649572649573	1.52410256410256	2.21187943262411	0.847740735370654	0.0268847361978305	5.94923982539903e-05	0.125315036033261	mixture	0.847740735370654	0.1935255	0.1189348	10	16	17	2.6	8.125	8.294118	4.488889	12.38333	18.34559	500	0	0	0	0	0	0	0	0	NA	NA	NA	NA	NA
ST140501task0001_V1_cell6_spiketimes.csv	Loc1Pref	Loc2Null	Loc1Pref+Loc2Null	0	230	34.3892573715272	0.6552	0.8809	0.6552	2.01100110011001	0.555182072829132	2.11261261261261	0.885014901133833	0.0255480167517825	0.000363946630200179	0.0890731354841847	mixture	0.885014901133833	0.8659021	0.880399	10	16	17	20.2	7.4375	19.58824	40.62222	4.129167	41.38235	500	0	0	0	0	0	0	0	0	NA	NA	NA	NA	NA
ST140501task0001_V1_cell60_spiketimes.csv	Loc1Null	Loc2Pref	Loc1Null+Loc2Pref	0	230	7.43963636181386	0.92	0.6416	0.6416	1.1183932346723	1.40730907387162	0.84	0.234710928297283	0.228562212188159	0.000367868688749134	0.53635899082581	single	0.53635899082581	0.4945514	0.2067923	12	20	9	10.75	16.85	16.66667	12.02273	23.71316	14	500	0	0	0	0	0	0	0	0	NA	NA	NA	NA	NA
ST140501task0001_V1_cell61_spiketimes.csv	Loc1Pref	Loc2Null	Loc1Pref+Loc2Null	0	230	6.89332199250047	0.3432	0.5076	0.3432	1.34567901234568	0.624827586206896	0.779761904761905	0.30068555346013	0.215200115226155	9.56604171672643e-05	0.484018670896548	single	0.484018670896548	0.09011572	0.203362	10	16	17	4.5	9.0625	8.647059	6.055556	5.6625	6.742647	500	0	0	0	0	0	0	0	0	NA	NA	NA	NA	NA
ST140501task0001_V1_cell62_spiketimes.csv	Loc1Null	Loc2Pref	Loc1Null+Loc2Pref	0	230	18.7411181648534	0.2303	0.4971	0.2303	0.753846153846154	2.13725490196078	3.21710526315789	0.958699933571508	0.00785152372005386	1.39186351883268e-05	0.0334346240732498	mixture	0.958699933571508	0.4737686	0.1455315	12	20	9	5.416667	12.75	12.66667	4.083333	27.25	40.75	500	0	0	0	0	0	0	0	0	NA	NA	NA	NA	NA
ST140501task0001_V1_cell62_spiketimes.csv	Loc1Pref	Loc2Null	Loc1Pref+Loc2Null	0	230	11.5151780116029	0.7672	0.8185	0.7672	1.29166666666667	1.1622641509434	1.97141255605381	0.40504546859303	0.129655045828867	0.000118829425665154	0.465180656152438	single	0.465180656152438	0.07356723	0.1376954	10	16	17	6.4	13.25	13.11765	8.266667	15.4	25.86029	500	0	0	0	0	0	0	0	0	NA	NA	NA	NA	NA
ST140501task0001_V1_cell65_spiketimes.csv	Loc1Null	Loc2Pref	Loc1Null+Loc2Pref	0	230	26.5455068844979	0.6296	0.3245	0.3245	0.586013986013986	2.42251461988304	0.883333333333333	0.219336646551895	0.167183824868567	0.00638420908097108	0.607095319498567	single	0.607095319498567	0.4872195	0.1024649	12	20	9	5.416667	14.4	15	3.174242	34.88421	13.25	500	0	0	0	0	0	0	0	0	NA	NA	NA	NA	NA
ST140501task0001_V1_cell66_spiketimes.csv	Loc1Pref	Loc2Null	Loc1Pref+Loc2Null	0	230	75.0242757142739	0.563	0.1352	0.1352	0.905982905982906	1.16707818930041	0.754417879417879	0.132407840603268	0.329025421389873	0.0487086180074268	0.489858119999432	single	0.489858119999432	0.02765597	0.1039986	10	16	17	7.8	30.375	28.29412	7.066667	35.45	21.34559	500	0	0	0	0	0	0	0	0	NA	NA	NA	NA	NA
ST140501task0001_V1_cell67_spiketimes.csv	Loc1Pref	Loc2Null	Loc1Pref+Loc2Null	0	230	7.72828046957549	0.7385	0.6761	0.6761	0.722943722943723	0.990867579908676	1.48367346938776	0.190304405683171	0.147772996863126	0.000291209534510455	0.661631387919193	single	0.661631387919193	0.08308133	0.1164719	10	16	17	7.7	13.6875	14.41176	5.566667	13.5625	21.38235	500	0	0	0	0	0	0	0	0	NA	NA	NA	NA	NA
ST140501task0001_V1_cell68_spiketimes.csv	Loc1Null	Loc2Pref	Loc1Null+Loc2Pref	0	230	3.99915066089231	0.6042	0.2104	0.2104	0.491905354919054	1.55290287574607	0.91566265060241	0.261772793605387	0.279154786800315	0.00662055881700199	0.452451860777296	single	0.452451860777296	0.4886863	0.3099354	12	20	9	6.083333	9.7	9.222222	2.992424	15.06316	8.444444	500	0	0	0	0	0	0	0	0	NA	NA	NA	NA	NA
ST140501task0001_V1_cell69_spiketimes.csv	Loc1Null	Loc2Pref	Loc1Null+Loc2Pref	0	230	128.751459952818	0.5679	0.5649	0.5649	1.52569169960474	0.896351758056228	1.82155172413793	0.164051300256867	0.370334715946408	0.0195006738963242	0.4461133099004	single	0.4461133099004	0.5133719	0.1360001	12	20	9	7.666667	35.85	32.22222	11.69697	32.13421	58.69444	500	0	0	0	0	0	0	0	0	NA	NA	NA	NA	NA
ST140501task0001_V1_cell7_spiketimes.csv	Loc1Null	Loc2Pref	Loc1Null+Loc2Pref	0	230	45.3373903546107	0.9004	0.5336	0.5336	1.07948835084513	1.02992776057792	3.3135838150289	0.493755575339267	0.0741885460445071	0.0161002142180444	0.415955664398182	mixture	0.493755575339267	0.5263128	0.9403646	12	20	9	16.58333	5.1	19.22222	17.90152	5.252632	63.69444	500	0	0	0	0	0	0	0	0	NA	NA	NA	NA	NA
ST140501task0001_V1_cell7_spiketimes.csv	Loc1Pref	Loc2Null	Loc1Pref+Loc2Null	0	230	47.9177030908842	0.2239	0.8791	0.2239	0.755424063116371	1.38585858585859	1.85336538461538	0.160226825850195	0.289728766357587	0.00398437484500665	0.546060032947212	single	0.546060032947212	0.9551342	0.8527104	10	16	17	16.9	4.125	15.29412	12.76667	5.716667	28.34559	500	0	0	0	0	0	0	0	0	NA	NA	NA	NA	NA
ST140501task0001_V1_cell70_spiketimes.csv	Loc1Null	Loc2Pref	Loc1Null+Loc2Pref	0	230	143.56694783102	0.4334	0.152	0.152	0.825174825174825	0.720133667502089	2.38917525773196	0.217343292246738	0.145716627126997	0.0588298488818388	0.578110231744427	single	0.578110231744427	0.5057293	0.9252111	12	20	9	32.5	6.3	32.33333	26.81818	4.536842	77.25	500	0	0	0	0	0	0	0	0	NA	NA	NA	NA	NA
ST140501task0001_V1_cell70_spiketimes.csv	Loc1Pref	Loc2Null	Loc1Pref+Loc2Null	0	230	127.293710479426	0.1981	0.4093	0.1981	2.42195767195767	1.04350877192982	0.748201438848921	0.137197620275019	0.207941688927346	0.149840370519766	0.505020320277868	single	0.505020320277868	0.9711433	0.9271836	10	16	17	33.6	5.9375	32.70588	81.37778	6.195833	24.47059	500	0	0	0	0	0	0	0	0	NA	NA	NA	NA	NA
ST140501task0001_V1_cell71_spiketimes.csv	Loc1Null	Loc2Pref	Loc1Null+Loc2Pref	0	230	83.3352434874366	0.4335	0.665	0.4335	1.06060606060606	0.970031841168758	0.890796703296703	0.185567038214492	0.134082129553363	0.179955839660635	0.50039499257151	single	0.50039499257151	0.5046907	0.9376534	12	20	9	38.25	14.05	40.44444	40.56818	13.62895	36.02778	500	0	0	0	0	0	0	0	0	NA	NA	NA	NA	NA
ST140501task0001_V1_cell72_spiketimes.csv	Loc1Null	Loc2Pref	Loc1Null+Loc2Pref	0	230	174.594440595573	0.8812	0.2036	0.2036	0.798667301285102	1.31224127735068	0.60625	0.172667808944472	0.2019614649182	0.159885007877675	0.465485718259653	single	0.465485718259653	0.4912827	0.9238903	12	20	9	31.83333	4.45	31.11111	25.42424	5.839474	18.86111	500	0	0	0	0	0	0	0	0	NA	NA	NA	NA	NA
ST140501task0001_V1_cell72_spiketimes.csv	Loc1Pref	Loc2Null	Loc1Pref+Loc2Null	0	230	129.901493420912	0.2138	0.3273	0.2138	0.463223787167449	1.14689265536723	0.567079207920792	0.133850232166655	0.13160342909392	0.24184764544884	0.492698693290585	single	0.492698693290585	0.9723137	0.9508519	10	16	17	28.4	3.6875	29.70588	13.15556	4.229167	16.84559	500	0	0	0	0	0	0	0	0	NA	NA	NA	NA	NA
ST140501task0001_V1_cell73_spiketimes.csv	Loc1Null	Loc2Pref	Loc1Null+Loc2Pref	0	230	68.3817442089113	0.4756	0.3293	0.3293	0.83046683046683	1.09558378705384	1.83173076923077	0.252661227608804	0.212637411341245	0.0103217726379344	0.524379588412017	single	0.524379588412017	0.4816503	0.867656	12	20	9	18.5	4.35	17.33333	15.36364	4.765789	31.75	500	0	0	0	0	0	0	0	0	NA	NA	NA	NA	NA
ST140501task0001_V1_cell73_spiketimes.csv	Loc1Pref	Loc2Null	Loc1Pref+Loc2Null	0	230	66.6458482343641	0.6617	0.8819	0.6617	1.26881720430108	0.647619047619048	0.809707903780069	0.158432632633331	0.290016110888649	0.0348473984465487	0.516703858031471	single	0.516703858031471	0.9668581	0.8743692	10	16	17	18.6	3.5	17.11765	23.6	2.266667	13.86029	500	0	0	0	0	0	0	0	0	NA	NA	NA	NA	NA
ST140501task0001_V1_cell74_spiketimes.csv	Loc1Pref	Loc2Null	Loc1Pref+Loc2Null	0	230	87.1283105887281	0.621	0.707	0.621	0.417366946778711	0.930081300813008	0.649912587412587	0.133172472277787	0.291963412588737	0.0849662446612425	0.489897870472234	single	0.489897870472234	0.9712616	0.8937972	10	16	17	35.7	10.25	33.64706	14.9	9.533333	21.86765	500	0	0	0	0	0	0	0	0	NA	NA	NA	NA	NA
ST140501task0001_V1_cell75_spiketimes.csv	Loc1Pref	Loc2Null	Loc1Pref+Loc2Null	0	230	67.6637736894886	0.1367	0.1799	0.1367	0.322751322751323	1.15906432748538	0.510852090032154	0.148640464322541	0.224017239664075	0.0855782407693761	0.541764055244008	single	0.541764055244008	0.9698708	0.899766	10	16	17	18.9	3.5625	18.29412	6.1	4.129167	9.345588	500	0	0	0	0	0	0	0	0	NA	NA	NA	NA	NA
ST140501task0001_V1_cell76_spiketimes.csv	Loc1Pref	Loc2Null	Loc1Pref+Loc2Null	0	230	82.309255854317	0.6347	0.3808	0.3808	0.743055555555556	1.08952380952381	1.85	0.160232811874599	0.25900357590669	0.0293710157712429	0.551392596447468	single	0.551392596447468	0.9649675	0.8886899	10	16	17	32	8.75	30	23.77778	9.533333	55.5	500	0	0	0	0	0	0	0	0	NA	NA	NA	NA	NA
ST140501task0001_V1_cell77_spiketimes.csv	Loc1Null	Loc2Pref	Loc1Null+Loc2Pref	0	230	84.7626164846419	0.4574	0.1934	0.1934	0.705956112852665	0.634623749456285	1.21411483253589	0.467768071089113	0.135353763261207	0.0236422248241467	0.373235940825533	mixture	0.467768071089113	0.5149929	0.8908953	12	20	9	24.16667	6.05	23.22222	17.06061	3.839474	28.19444	500	0	0	0	0	0	0	0	0	NA	NA	NA	NA	NA
ST140501task0001_V1_cell78_spiketimes.csv	Loc1Null	Loc2Pref	Loc1Null+Loc2Pref	0	230	25.6495349536293	0.1563	0.5193	0.1563	1.30143540669856	0.728813559322034	5.91860465116279	0.750480487417191	0.0425210919421298	2.73640465949101e-05	0.206971056594084	mixture	0.750480487417191	0.5037121	0.8693009	12	20	9	19	8.85	19.11111	24.72727	6.45	113.1111	500	0	0	0	0	0	0	0	0	NA	NA	NA	NA	NA
ST140501task0001_V1_cell78_spiketimes.csv	Loc1Pref	Loc2Null	Loc1Pref+Loc2Null	0	230	39.2840612251006	0.4792	0.5286	0.4792	1.73420479302832	0.566366366366366	2.83917445482866	0.97002011352926	0.00783184034984058	4.03539655937243e-05	0.0221076921553052	mixture	0.97002011352926	0.8400625	0.8541468	10	16	17	20.4	6.9375	18.88235	35.37778	3.929167	53.61029	500	0	0	0	0	0	0	0	0	NA	NA	NA	NA	NA
ST140501task0001_V1_cell79_spiketimes.csv	Loc1Null	Loc2Pref	Loc1Null+Loc2Pref	0	230	14.0484311468877	0.527	0.3272	0.3272	1.09677419354839	0.427771556550952	2.5	0.24371576949354	0.16036012174694	0.000280510523639821	0.59564359823588	single	0.59564359823588	0.4864517	0.8545321	12	20	9	10.33333	4.7	11	11.33333	2.010526	27.5	500	0	0	0	0	0	0	0	0	NA	NA	NA	NA	NA
ST140501task0001_V1_cell79_spiketimes.csv	Loc1Pref	Loc2Null	Loc1Pref+Loc2Null	0	230	21.3715421861424	0.7036	0.3362	0.3362	0.88608776844071	1.64444444444444	1.8640988372093	0.550180219962155	0.197151029560608	4.6348174612624e-05	0.252622402302625	mixture	0.550180219962155	0.697097	0.759395	10	16	17	11.9	4.125	10.11765	10.54444	6.783333	18.86029	500	0	0	0	0	0	0	0	0	NA	NA	NA	NA	NA
ST140501task0001_V1_cell8_spiketimes.csv	Loc1Null	Loc2Pref	Loc1Null+Loc2Pref	0	230	27.5676545884915	0.4684	0.1872	0.1872	1.53549190535492	1.07845701209546	0.566037735849057	0.198096093593029	0.251735860607336	0.00163099310948679	0.548537052690148	single	0.548537052690148	0.4887598	0.8413537	12	20	9	18.25	8.05	17.66667	28.02273	8.681579	10	500	0	0	0	0	0	0	0	0	NA	NA	NA	NA	NA
ST140501task0001_V1_cell80_spiketimes.csv	Loc1Null	Loc2Pref	Loc1Null+Loc2Pref	0	230	13.0895520603128	0.3652	0.3983	0.3652	1.87436159346272	0.686025408348457	3.75	0.457959912140677	0.0765716280610031	0.000823078945292889	0.464645380853027	single	0.464645380853027	0.4785421	0.9198889	12	20	9	7.416667	2.9	9.333333	13.90152	1.989474	35	500	0	0	0	0	0	0	0	0	NA	NA	NA	NA	NA
ST140501task0001_V1_cell80_spiketimes.csv	Loc1Pref	Loc2Null	Loc1Pref+Loc2Null	0	230	19.2388708789941	0.5277	0.7083	0.5277	1.60185185185185	0.847619047619048	1.85714285714286	0.890141616920198	0.0842220010038746	8.75484013963908e-07	0.0256355065919134	mixture	0.890141616920198	0.6300156	0.611477	10	16	17	9.6	3.0625	7	15.37778	2.595833	13	500	0	0	0	0	0	0	0	0	NA	NA	NA	NA	NA
ST140501task0001_V1_cell81_spiketimes.csv	Loc1Null	Loc2Pref	Loc1Null+Loc2Pref	0	230	44.6668410697443	0.1417	0.3482	0.1417	4.27005347593583	1.35632183908046	5.9	0.601076679748955	0.0457191824685981	0.00296548151811562	0.350238656264331	mixture	0.601076679748955	0.4931252	0.9399115	12	20	9	22.66667	8.7	25.55556	96.78788	11.8	150.7778	500	0	0	0	0	0	0	0	0	NA	NA	NA	NA	NA
ST140501task0001_V1_cell88_spiketimes.csv	Loc1Null	Loc2Pref	Loc1Null+Loc2Pref	0	230	4.16703587934663	0.2956	0.1638	0.1638	1.7002997002997	1.71457489878543	4.03488372093023	0.287583844957561	0.107705952156779	0.0013236069970537	0.603386595888606	single	0.603386595888606	0.4891237	0.9075971	12	20	9	15.16667	10.4	19.11111	25.78788	17.83158	77.11111	500	0	0	0	0	0	0	0	0	NA	NA	NA	NA	NA
ST140501task0001_V1_cell9_spiketimes.csv	Loc1Null	Loc2Pref	Loc1Null+Loc2Pref	0	230	42.6575085602612	0.4767	0.4831	0.4767	2.04040404040404	0.860504920838682	0.676470588235294	0.198616715050026	0.263034203214813	0.00645469634497267	0.531894385390188	single	0.531894385390188	0.5140479	0.8481442	12	20	9	18	6.15	17	36.72727	5.292105	11.5	500	0	0	0	0	0	0	0	0	NA	NA	NA	NA	NA
ST140501task0001_V1_cell9_spiketimes.csv	Loc1Pref	Loc2Null	Loc1Pref+Loc2Null	0	230	51.6881462771906	0.6731	0.6646	0.6646	1.81812538795779	1.01159420289855	1.18127490039841	0.0740926768848945	0.603536888415593	0.000859981756589955	0.321510452942923	intermediate	0.603536888415593	0.9675735	0.7752146	10	16	17	17.9	4.3125	14.76471	32.54444	4.3625	17.44118	500	0	0	0	0	0	0	0	0	NA	NA	NA	NA	NA
ST140501task0001_V1_cell92_spiketimes.csv	Loc1Pref	Loc2Null	Loc1Pref+Loc2Null	0	230	8.42823564514685	0.1247	0.6935	0.1247	1.2183908045977	0.772161172161172	0.792729591836735	0.203683664580944	0.18531061405171	0.000182953425587082	0.610822767941758	single	0.610822767941758	0.07263678	0.1416682	10	16	17	5.8	11.375	11.52941	7.066667	8.783333	9.139706	500	0	0	0	0	0	0	0	0	NA	NA	NA	NA	NA
ST140501task0001_V1_cell95_spiketimes.csv	Loc1Pref	Loc2Null	Loc1Pref+Loc2Null	0	230	5.02757387369204	0.361	0.2116	0.2116	0.783068783068783	0.916666666666667	0.991610738255034	0.0793664797347294	0.170053087679854	0.000479514269632075	0.750100918315784	single	0.750100918315784	0.0636537	0.1306879	10	16	17	4.2	8	8.764706	3.288889	7.333333	8.691176	500	0	0	0	0	0	0	0	0	NA	NA	NA	NA	NA
ST140501task0001_V1_cell96_spiketimes.csv	Loc1Null	Loc2Pref	Loc1Null+Loc2Pref	0	230	3.48272718250387	0.111	0.1226	0.111	1.14285714285714	1.62753036437247	1.72727272727273	0.326324960963911	0.159429500024448	0.00068057166977888	0.513564967341863	single	0.513564967341863	0.5058297	0.1834476	12	20	9	4.666667	7.8	8.555556	5.333333	12.69474	14.77778	500	0	0	0	0	0	0	0	0	NA	NA	NA	NA	NA
ST140501task0001_V1_cell96_spiketimes.csv	Loc1Pref	Loc2Null	Loc1Pref+Loc2Null	0	230	9.7469262897288	0.4191	0.8654	0.4191	0.811447811447811	1.19589743589744	1.07170542635659	0.1210055176125	0.267797631716204	9.64676268084811e-05	0.611100383044488	single	0.611100383044488	0.04782489	0.1865064	10	16	17	3.3	8.125	7.588235	2.677778	9.716667	8.132353	500	0	0	0	0	0	0	0	0	NA	NA	NA	NA	NA
ST140501task0001_V1_cell97_spiketimes.csv	Loc1Pref	Loc2Null	Loc1Pref+Loc2Null	0	230	23.524344692596	0.7071	0.3929	0.3929	0.908730158730159	1.37263157894737	1.66387688984881	0.420234735422057	0.0580932823271777	0.0605881374995577	0.461083844751208	single	0.461083844751208	0.0770668	0.04215236	10	16	17	11.2	23.75	27.23529	10.17778	32.6	45.31618	500	0	0	0	0	0	0	0	0	NA	NA	NA	NA	NA
ST140501task0001_V1_cell98_spiketimes.csv	Loc1Pref	Loc2Null	Loc1Pref+Loc2Null	0	230	32.6049907411786	0.243	0.2617	0.243	1.58024691358025	2.04148506860371	1.53817733990148	0.215313021769796	0.282957824103721	0.000977035380346015	0.500752118746137	single	0.500752118746137	0.0410246	0.1558066	10	16	17	10.8	25.8125	23.88235	17.06667	52.69583	36.73529	500	0	0	0	0	0	0	0	0	NA	NA	NA	NA	NA
ST140501task0001_V1_cell99_spiketimes.csv	Loc1Null	Loc2Pref	Loc1Null+Loc2Pref	0	230	125.819467878516	0.4734	0.2805	0.2805	0.859504132231405	1.11596788581624	0.695348837209302	0.14871016875963	0.365083181505078	0.0853043735160172	0.400902276219275	single	0.400902276219275	0.5017556	0.1297513	12	20	9	3.666667	26.55	23.88889	3.151515	29.62895	16.61111	500	0	0	0	0	0	0	0	0	NA	NA	NA	NA	NA
ST140501task0001_V1_cell99_spiketimes.csv	Loc1Pref	Loc2Null	Loc1Pref+Loc2Null	0	230	67.6925338342764	0.2889	0.7918	0.2889	1.36647173489279	1.0070351758794	1.04016786570743	0.160338695482135	0.179009491790685	0.0690802737747306	0.59157153895245	single	0.59157153895245	0.0294104	0.0749357	10	16	17	5.7	24.875	24.52941	7.788889	25.05	25.51471	500	0	0	0	0	0	0	0	0	NA	NA	NA	NA	NA
ST140502task0001_V1_cell1_spiketimes.csv	Loc1Null	Loc2Pref	Loc1Null+Loc2Pref	0	230	137.899708324944	0.138	0.2533	0.138	1.96728613116265	0.916078431372549	2.22506619593998	0.106996007849477	0.0337620469594972	0.528721188228921	0.330520756962105	outside	0.528721188228921	0.9597357	0.971289	18	26	12	21.27778	3.923077	25.75	41.85948	3.593846	57.29545	500	0	0	0	0	0	0	0	0	NA	NA	NA	NA	NA
ST140502task0001_V1_cell1_spiketimes.csv	Loc1Pref	Loc2Null	Loc1Pref+Loc2Null	0	230	113.119454037593	0.3483	0.1179	0.1179	1.9022594567149	1.67326732673267	3.4272030651341	0.998596179853324	0.000136178321142455	5.07110423846689e-05	0.0012169307831487	mixture	0.998596179853324	0.526629	0.9412411	14	24	10	21.64286	4.208333	23.2	41.17033	7.041667	79.51111	500	0	0	0	0	0	0	0	0	NA	NA	NA	NA	NA
ST140502task0001_V1_cell10_spiketimes.csv	Loc1Null	Loc2Pref	Loc1Null+Loc2Pref	0	230	8.34211588512831	0.5907	0.7609	0.5907	0.823529411764706	1.44865979381443	2.26446280991736	0.508138507696991	0.110638100958081	4.72960990459609e-05	0.381176095245882	mixture	0.508138507696991	0.6895438	0.8191443	18	26	12	7	3.730769	7.333333	5.764706	5.404615	16.60606	500	0	0	0	0	0	0	0	0	NA	NA	NA	NA	NA
ST140502task0001_V1_cell100_spiketimes.csv	Loc1Null	Loc2Pref	Loc1Null+Loc2Pref	0	230	236.864697845505	0.3359	0.6606	0.3359	1.17884463202321	0.924226646248086	0.603737725688945	0.149508127844866	0.285621524292303	0.101078670483047	0.463791677379784	single	0.463791677379784	0.0390855	0.08129039	18	26	12	12.38889	50.23077	47.83333	14.60458	46.42462	28.87879	500	0	0	0	0	0	0	0	0	NA	NA	NA	NA	NA
ST140502task0001_V1_cell100_spiketimes.csv	Loc1Pref	Loc2Null	Loc1Pref+Loc2Null	0	230	141.129803382463	0.6132	0.8503	0.6132	1.19004524886878	0.703315746909539	0.31308948700253	0.168094557510494	0.134511219633173	0.220386926537024	0.477007296319309	single	0.477007296319309	0.4639754	0.05001187	14	24	10	14.57143	47.04167	48.3	17.34066	33.08514	15.12222	500	0	0	0	0	0	0	0	0	NA	NA	NA	NA	NA
ST140502task0001_V1_cell101_spiketimes.csv	Loc1Pref	Loc2Null	Loc1Pref+Loc2Null	0	230	49.7678293322308	0.1405	0.1092	0.1092	2.46153846153846	0.656643640796424	1.08868501529052	0.110024797003781	0.0535996309780936	0.524038406759382	0.312337165258744	outside	0.524038406759382	0.530877	0.03755581	14	24	10	5.714286	17.83333	21.8	14.06593	11.71014	23.73333	500	0	0	0	0	0	0	0	0	NA	NA	NA	NA	NA
ST140502task0001_V1_cell102_spiketimes.csv	Loc1Null	Loc2Pref	Loc1Null+Loc2Pref	0	230	24.248615925407	0.8299	0.4	0.4	1.75294117647059	1.05534050179211	1.29331046312178	0.279538873093001	0.432080418339607	2.2756542537253e-05	0.288357952024855	intermediate	0.432080418339607	0.2535465	0.3039125	18	26	12	4.444444	10.73077	8.833333	7.79085	11.32462	11.42424	500	0	0	0	0	0	0	0	0	NA	NA	NA	NA	NA
ST140502task0001_V1_cell102_spiketimes.csv	Loc1Pref	Loc2Null	Loc1Pref+Loc2Null	0	230	6.08485807951598	0.3188	0.1056	0.1056	1.22792022792023	1.74192946445232	1.37099811676083	0.238557873799913	0.12082736708262	0.00152635180948723	0.63908840730798	single	0.63908840730798	0.5060667	0.1074093	14	24	10	5.785714	9.708333	11.8	7.104396	16.91123	16.17778	500	0	0	0	0	0	0	0	0	NA	NA	NA	NA	NA
ST140502task0001_V1_cell103_spiketimes.csv	Loc1Null	Loc2Pref	Loc1Null+Loc2Pref	0	230	69.9975671736387	0.3209	0.8278	0.3209	1.19117647058824	1.05846153846154	2.1958041958042	0.11728419457622	0.472789310152261	0.000287659150008842	0.409638836121511	intermediate	0.472789310152261	0.08860251	0.2132181	18	26	12	2.666667	13	10.83333	3.176471	13.76	23.78788	500	0	0	0	0	0	0	0	0	NA	NA	NA	NA	NA
ST140502task0001_V1_cell103_spiketimes.csv	Loc1Pref	Loc2Null	Loc1Pref+Loc2Null	0	230	29.9465901739161	0.1249	0.9233	0.1249	1.17083529966966	0.495479982780887	0.795321637426901	0.0475379418361455	0.918977289534671	0.000663005942867232	0.0328217626863162	intermediate	0.918977289534671	0.5032365	0.4672363	14	24	10	11.64286	4.208333	7.6	13.63187	2.085145	6.044444	500	0	0	0	0	0	0	0	0	NA	NA	NA	NA	NA
ST140502task0001_V1_cell18_spiketimes.csv	Loc1Null	Loc2Pref	Loc1Null+Loc2Pref	0	230	25.8419556891229	0.6725	0.3932	0.3932	0.420168067226891	2.18732171156894	0.569859670530812	0.218951717583473	0.167983616119588	0.00134788097737141	0.611716785319567	single	0.611716785319567	0.0479997	0.1043413	18	26	12	14	24.26923	24.83333	5.882353	53.08462	14.15152	500	0	0	0	0	0	0	0	0	NA	NA	NA	NA	NA
ST140502task0001_V1_cell18_spiketimes.csv	Loc1Pref	Loc2Null	Loc1Pref+Loc2Null	0	230	16.4701616398103	0.3811	0.369	0.369	1	1.0724368798903	1.29990167158309	0.264487784138272	0.17252088713983	0.000361075685996657	0.562630253035901	single	0.562630253035901	0.5079247	0.1414009	14	24	10	13.5	22.45833	22.6	13.5	24.08514	29.37778	500	0	0	0	0	0	0	0	0	NA	NA	NA	NA	NA
ST140502task0001_V1_cell19_spiketimes.csv	Loc1Pref	Loc2Null	Loc1Pref+Loc2Null	0	230	5.40960583384614	0.1466	0.7569	0.1466	2.73436635307139	0.869565217391304	1.98446833930705	0.473637907773981	0.198096682538315	0.00103240666548585	0.327233003022219	mixture	0.473637907773981	0.4924663	0.6884826	14	24	10	9.928571	6.166667	9.3	27.14835	5.362319	18.45556	500	0	0	0	0	0	0	0	0	NA	NA	NA	NA	NA
ST140502task0001_V1_cell2_spiketimes.csv	Loc1Null	Loc2Pref	Loc1Null+Loc2Pref	0	230	214.666286891734	0.9213	0.9936	0.9213	0.597285067873303	0.68393063583815	0.682831748011851	0.161978953212026	0.13663750122252	0.198906649285941	0.502476896279512	single	0.502476896279512	0.9638719	0.9534879	18	26	12	47.66667	13.30769	48.58333	28.47059	9.101538	33.17424	500	0	0	0	0	0	0	0	0	NA	NA	NA	NA	NA
ST140502task0001_V1_cell2_spiketimes.csv	Loc1Pref	Loc2Null	Loc1Pref+Loc2Null	0	230	160.670401005893	0.3174	0.3622	0.3174	1.40909090909091	0.673697804563065	3.47904839145715	0.999988511892152	2.05285325058622e-06	1.1162818413854e-07	9.32362641309728e-06	mixture	0.999988511892152	0.5097425	0.8916575	14	24	10	44	12.625	41.1	62	8.505435	142.9889	500	0	0	0	0	0	0	0	0	NA	NA	NA	NA	NA
ST140502task0001_V1_cell20_spiketimes.csv	Loc1Null	Loc2Pref	Loc1Null+Loc2Pref	0	230	32.5178215646541	0.6399	0.3071	0.3071	0.756756756756757	0.893483146067416	0.841322314049587	0.162671942040196	0.336962873214344	0.000239972171554185	0.500125212573906	single	0.500125212573906	0.05458976	0.1925862	18	26	12	20.55556	34.23077	32.08333	15.55556	30.58462	26.99242	500	0	0	0	0	0	0	0	0	NA	NA	NA	NA	NA
ST140502task0001_V1_cell20_spiketimes.csv	Loc1Pref	Loc2Null	Loc1Pref+Loc2Null	0	230	10.6073456666587	0.7625	0.5166	0.5166	0.578387010912963	0.82076813655761	0.476038338658147	0.21286172775061	0.156389179086342	0.0012333382423745	0.629515754920674	single	0.629515754920674	0.4943583	0.1158413	14	24	10	20.64286	29.29167	31.3	11.93956	24.04167	14.9	500	0	0	0	0	0	0	0	0	NA	NA	NA	NA	NA
ST140502task0001_V1_cell23_spiketimes.csv	Loc1Pref	Loc2Null	Loc1Pref+Loc2Null	0	230	27.9698138983497	0.4888	0.362	0.362	1.17531305903399	0.848101265822785	2.04009163802978	0.314160299484319	0.149644707349468	0.000440743715932877	0.535754249450281	single	0.535754249450281	0.5075999	0.1383382	14	24	10	3.071429	9.875	9.7	3.60989	8.375	19.78889	500	0	0	0	0	0	0	0	0	NA	NA	NA	NA	NA
ST140502task0001_V1_cell24_spiketimes.csv	Loc1Null	Loc2Pref	Loc1Null+Loc2Pref	0	230	237.49877562844	0.1405	0.1799	0.1405	1.41620421753607	1.50825995807128	1.38281901584654	0.175678656865133	0.151726532432184	0.127207166085341	0.545387644617341	single	0.545387644617341	0.03762301	0.0555116	18	26	12	5.888889	36.69231	36.33333	8.339869	55.34154	50.24242	500	0	0	0	0	0	0	0	0	NA	NA	NA	NA	NA
ST140502task0001_V1_cell24_spiketimes.csv	Loc1Pref	Loc2Null	Loc1Pref+Loc2Null	0	230	176.588104898342	0.4815	0.3405	0.3405	1.6366612111293	1.44640307252942	1.82716049382716	0.185728181425634	0.168961976078436	0.118261230030704	0.527048612465225	single	0.527048612465225	0.5141622	0.07043646	14	24	10	6.714286	36.79167	36	10.98901	53.21558	65.77778	500	0	0	0	0	0	0	0	0	NA	NA	NA	NA	NA
ST140502task0001_V1_cell25_spiketimes.csv	Loc1Null	Loc2Pref	Loc1Null+Loc2Pref	0	230	31.1787828512216	0.235	0.416	0.235	1.46769527483124	3.60711779448622	1.08871851040526	0.225443434022568	0.313485537622907	0.000136166902932865	0.460934861451593	single	0.460934861451593	0.1356368	0.2090845	18	26	12	6.777778	15.34615	13.83333	9.947712	55.35538	15.06061	500	0	0	0	0	0	0	0	0	NA	NA	NA	NA	NA
ST140502task0001_V1_cell26_spiketimes.csv	Loc1Null	Loc2Pref	Loc1Null+Loc2Pref	0	230	253.849531972662	0.3073	0.4264	0.3073	1.58960328317373	0.967308108108108	3.22853217311656	0.18216897072436	0.217214329677376	0.0315619761973056	0.569054723400958	single	0.569054723400958	0.04870198	0.08981871	18	26	12	4.777778	35.57692	33.08333	7.594771	34.41385	106.8106	500	0	0	0	0	0	0	0	0	NA	NA	NA	NA	NA
ST140502task0001_V1_cell26_spiketimes.csv	Loc1Pref	Loc2Null	Loc1Pref+Loc2Null	0	230	187.254495629242	0.1806	0.8618	0.1806	0.944055944055944	0.764561115668581	0.50345260514752	0.173620660074825	0.164526418986282	0.169164030488294	0.492688890450599	single	0.492688890450599	0.4776644	0.05508438	14	24	10	5.5	35.33333	35.4	5.192308	27.01449	17.82222	500	0	0	0	0	0	0	0	0	NA	NA	NA	NA	NA
ST140502task0001_V1_cell28_spiketimes.csv	Loc1Pref	Loc2Null	Loc1Pref+Loc2Null	0	230	115.867282827901	0.6108	0.488	0.488	0.806140048292515	0.666546891843334	0.793363499245852	0.173535284851778	0.212182801751041	0.121832034359851	0.49244987903733	single	0.49244987903733	0.5070789	0.07919524	14	24	10	15.92857	45.375	44.2	12.84066	30.24457	35.06667	500	0	0	0	0	0	0	0	0	NA	NA	NA	NA	NA
ST140502task0001_V1_cell29_spiketimes.csv	Loc1Null	Loc2Pref	Loc1Null+Loc2Pref	0	230	101.329015710201	0.5697	0.1125	0.1125	0.81074168797954	1.84571428571429	1.65151515151515	0.208835370577349	0.184655093574213	0.0190483863977373	0.5874611494507	single	0.5874611494507	0.06873641	0.1101144	18	26	12	1.277778	12.65385	12	1.035948	23.35538	19.81818	500	0	0	0	0	0	0	0	0	NA	NA	NA	NA	NA
ST140502task0001_V1_cell29_spiketimes.csv	Loc1Pref	Loc2Null	Loc1Pref+Loc2Null	0	230	67.7606290782686	0.7747	0.2646	0.2646	1	1.70397779833487	0.579234972677596	0.195010362646189	0.158718030230943	0.0922599783785917	0.554011628744276	single	0.554011628744276	0.4983822	0.08340792	14	24	10	1.5	11.75	12.2	1.5	20.02174	7.066667	500	0	0	0	0	0	0	0	0	NA	NA	NA	NA	NA
ST140502task0001_V1_cell3_spiketimes.csv	Loc1Null	Loc2Pref	Loc1Null+Loc2Pref	0	230	39.1531057340993	0.6335	0.1584	0.1584	1.91682387240611	0.660530973451327	4.02451132485262	0.925525320706395	0.00370630442728488	0.0186269858196693	0.052141389046651	mixture	0.925525320706395	0.8168906	0.9641284	18	26	12	19.05556	8.692308	24.41667	36.52614	5.741538	98.26515	500	0	0	0	0	0	0	0	0	NA	NA	NA	NA	NA
ST140502task0001_V1_cell3_spiketimes.csv	Loc1Pref	Loc2Null	Loc1Pref+Loc2Null	0	230	52.5740896221751	0.1063	0.7449	0.1063	3.00252206809584	0.927900371422329	2.45948568655992	0.368202373050729	0.106213097994089	0.00664901396334419	0.518935514991838	single	0.518935514991838	0.5003423	0.9175702	14	24	10	21.78571	8.291667	22.9	65.41209	7.693841	56.32222	500	0	0	0	0	0	0	0	0	NA	NA	NA	NA	NA
ST140502task0001_V1_cell30_spiketimes.csv	Loc1Null	Loc2Pref	Loc1Null+Loc2Pref	0	230	117.858324477111	0.8432	0.1117	0.1117	1.18300653594771	0.997031802120141	1.18872266973533	0.142210257730128	0.340466223611457	0.0147255693377445	0.50259794932067	single	0.50259794932067	0.0437747	0.1279834	18	26	12	4.5	21.76923	19.75	5.323529	21.70462	23.47727	500	0	0	0	0	0	0	0	0	NA	NA	NA	NA	NA
ST140502task0001_V1_cell30_spiketimes.csv	Loc1Pref	Loc2Null	Loc1Pref+Loc2Null	0	230	86.0006438018724	0.2112	0.8353	0.2112	0.950947603121516	0.952216124947235	2.11841418883672	0.211352326562217	0.156695247220048	0.0257896651810647	0.60616276103667	single	0.60616276103667	0.4858728	0.08227127	14	24	10	4.928571	21.45833	21.3	4.686813	20.43297	45.12222	500	0	0	0	0	0	0	0	0	NA	NA	NA	NA	NA
ST140502task0001_V1_cell32_spiketimes.csv	Loc1Pref	Loc2Null	Loc1Pref+Loc2Null	0	230	68.904590837569	0.2082	0.5649	0.2082	1.38896952104499	1.77662642880034	1.75579975579976	0.205993899511762	0.126883983765614	0.0822055568484749	0.584916559874149	single	0.584916559874149	0.4842995	0.06538291	14	24	10	3.785714	16.95833	18.2	5.258242	30.12862	31.95556	500	0	0	0	0	0	0	0	0	NA	NA	NA	NA	NA
ST140502task0001_V1_cell33_spiketimes.csv	Loc1Null	Loc2Pref	Loc1Null+Loc2Pref	0	230	320.897481306501	0.968	0.2241	0.2241	0.627301302200269	0.538506024096385	0.266336475475316	0.162382907003142	0.183027541879944	0.150858792702899	0.503730758414015	single	0.503730758414015	0.03988116	0.04990744	18	26	12	7.277778	47.88462	47.41667	4.565359	25.78615	12.62879	500	0	0	0	0	0	0	0	0	NA	NA	NA	NA	NA
ST140502task0001_V1_cell33_spiketimes.csv	Loc1Pref	Loc2Null	Loc1Pref+Loc2Null	0	230	226.908639167662	0.2448	0.1183	0.1183	1.59662288930582	0.524901878596197	0.390435403283369	0.170553535050931	0.204513263108251	0.140947990076203	0.483985211764616	single	0.483985211764616	0.481335	0.05618102	14	24	10	8.785714	47.54167	46.7	14.02747	24.95471	18.23333	500	0	0	0	0	0	0	0	0	NA	NA	NA	NA	NA
ST140502task0001_V1_cell34_spiketimes.csv	Loc1Pref	Loc2Null	Loc1Pref+Loc2Null	0	230	92.6570834795292	0.8925	0.5204	0.5204	0.809647979139504	0.663629263212705	0.202898550724638	0.143927664129758	0.0945889027480802	0.353055260346616	0.408428172775546	single	0.408428172775546	0.4885435	0.04736484	14	24	10	4.214286	20.875	23	3.412088	13.85326	4.666667	500	0	0	0	0	0	0	0	0	NA	NA	NA	NA	NA
ST140502task0001_V1_cell35_spiketimes.csv	Loc1Null	Loc2Pref	Loc1Null+Loc2Pref	0	230	190.451656449422	0.6201	0.9387	0.6201	1.3710407239819	0.859130434782609	1.1096256684492	0.16959422218681	0.169612498648233	0.134692342875202	0.526100936289756	single	0.526100936289756	0.04073624	0.06760807	18	26	12	2.166667	23	22.66667	2.970588	19.76	25.15152	500	0	0	0	0	0	0	0	0	NA	NA	NA	NA	NA
ST140502task0001_V1_cell35_spiketimes.csv	Loc1Pref	Loc2Null	Loc1Pref+Loc2Null	0	230	137.096536239431	0.296	0.6794	0.296	2.29370629370629	0.878078443295835	1.03688335638543	0.178002225115664	0.1503866592444	0.166488508856378	0.505122606783558	single	0.505122606783558	0.4905685	0.06373691	14	24	10	3.142857	23.83333	24.1	7.208791	20.92754	24.98889	500	0	0	0	0	0	0	0	0	NA	NA	NA	NA	NA
ST140502task0001_V1_cell36_spiketimes.csv	Loc1Null	Loc2Pref	Loc1Null+Loc2Pref	0	230	189.21413137918	0.4323	0.3851	0.3851	2.73529411764706	1.72571428571429	1.08069458631256	0.0715747744379183	0.0374407010603947	0.668951465063423	0.222033059438264	outside	0.668951465063423	0.9626809	0.9668156	18	26	12	25.33333	3.769231	29.66667	69.29412	6.504615	32.06061	500	0	0	0	0	0	0	0	0	NA	NA	NA	NA	NA
ST140502task0001_V1_cell36_spiketimes.csv	Loc1Pref	Loc2Null	Loc1Pref+Loc2Null	0	230	167.294643477861	0.3327	0.3292	0.3292	1.38928353967932	1.55826086956522	4.28526398739165	0.999999888370514	5.94575803305289e-09	1.05454506609655e-09	1.04629183250856e-07	mixture	0.999999888370514	0.484815	0.9434779	14	24	10	27.07143	4.166667	28.2	37.60989	6.492754	120.8444	500	0	0	0	0	0	0	0	0	NA	NA	NA	NA	NA
ST140502task0001_V1_cell37_spiketimes.csv	Loc1Null	Loc2Pref	Loc1Null+Loc2Pref	0	230	55.4483056262027	0.4772	0.6882	0.4772	1.42572283150548	1.21632653061224	1.46615087040619	0.189766268604701	0.100606418803029	0.119455034999394	0.590172277592875	single	0.590172277592875	0.9607044	0.9466609	18	26	12	13.11111	3.769231	15.66667	18.69281	4.584615	22.9697	500	0	0	0	0	0	0	0	0	NA	NA	NA	NA	NA
ST140502task0001_V1_cell37_spiketimes.csv	Loc1Pref	Loc2Null	Loc1Pref+Loc2Null	0	230	76.6854701384729	0.1226	0.8384	0.1226	2.14584058475461	1.03478260869565	2.83943481053308	0.897080043213048	0.0134940288733124	0.00387508790738202	0.0855508400062576	mixture	0.897080043213048	0.5298576	0.9380904	14	24	10	15.78571	3.333333	17.3	33.87363	3.449275	49.12222	500	0	0	0	0	0	0	0	0	NA	NA	NA	NA	NA
ST140502task0001_V1_cell39_spiketimes.csv	Loc1Null	Loc2Pref	Loc1Null+Loc2Pref	0	230	233.589150988077	0.5775	0.4796	0.4796	0.722556072788828	2.76	0.803061036326756	0.147347274638818	0.0934363650727445	0.302127891730864	0.457088468557573	single	0.457088468557573	0.9593927	0.9654108	18	26	12	38.61111	7.846154	41.08333	27.89869	21.65538	32.99242	500	0	0	0	0	0	0	0	0	NA	NA	NA	NA	NA
ST140502task0001_V1_cell39_spiketimes.csv	Loc1Pref	Loc2Null	Loc1Pref+Loc2Null	0	230	207.646163547989	0.5552	0.2008	0.2008	1.15299303284516	1.70355731225296	3.25204117855875	0.999999561532578	3.47067844836008e-07	4.41109728209532e-10	9.09584669587074e-08	mixture	0.999999561532578	0.4985864	0.7698076	14	24	10	38.64286	7.333333	31.3	44.55495	12.49275	101.7889	500	0	0	0	0	0	0	0	0	NA	NA	NA	NA	NA
ST140502task0001_V1_cell4_spiketimes.csv	Loc1Null	Loc2Pref	Loc1Null+Loc2Pref	0	230	28.9471134851358	0.4932	0.2766	0.2766	1.44919786096257	1.20932330827068	1.62715765247411	0.230792498048272	0.133365503483115	0.00151703631690406	0.634324962151709	single	0.634324962151709	0.9478696	0.901215	18	26	12	12.22222	5.115385	13.16667	17.71242	6.186154	21.42424	500	0	0	0	0	0	0	0	0	NA	NA	NA	NA	NA
ST140502task0001_V1_cell4_spiketimes.csv	Loc1Pref	Loc2Null	Loc1Pref+Loc2Null	0	230	53.9841366187105	0.2358	0.1537	0.1537	3.53675213675214	0.767616191904048	2.41049382716049	0.903609330440859	0.03040627810881	8.98020265922377e-05	0.0658945894237392	mixture	0.903609330440859	0.4917469	0.8203678	14	24	10	16.07143	4.833333	14.4	56.84066	3.710145	34.71111	500	0	0	0	0	0	0	0	0	NA	NA	NA	NA	NA
ST140502task0001_V1_cell40_spiketimes.csv	Loc1Null	Loc2Pref	Loc1Null+Loc2Pref	0	230	80.1758222606457	0.6555	0.9166	0.6555	1.23245924875974	1.38117647058824	0.351097178683386	0.171288100131622	0.138292688548951	0.158118154968492	0.532301056350934	single	0.532301056350934	0.9619769	0.9292007	18	26	12	18.44444	5.230769	19.33333	22.73203	7.224615	6.787879	500	0	0	0	0	0	0	0	0	NA	NA	NA	NA	NA
ST140502task0001_V1_cell40_spiketimes.csv	Loc1Pref	Loc2Null	Loc1Pref+Loc2Null	0	230	62.6071455054556	0.3652	0.383	0.3652	1.08073744437381	0.935887988209285	2.39506172839506	0.926667557256662	0.0357911679725791	4.01118303325201e-05	0.0375011629404263	mixture	0.926667557256662	0.5022329	0.7595203	14	24	10	17.28571	4.916667	14.4	18.68132	4.601449	34.48889	500	0	0	0	0	0	0	0	0	NA	NA	NA	NA	NA
ST140502task0001_V1_cell41_spiketimes.csv	Loc1Null	Loc2Pref	Loc1Null+Loc2Pref	0	230	56.6680728458511	0.6669	0.1174	0.1174	1.14040360669815	2.63619047619048	1.1871921182266	0.201777619623246	0.127201242667925	0.0505090082805529	0.620512129428276	single	0.620512129428276	0.9636017	0.934777	18	26	12	15.22222	4.846154	16.91667	17.35948	12.77538	20.08333	500	0	0	0	0	0	0	0	0	NA	NA	NA	NA	NA
ST140502task0001_V1_cell42_spiketimes.csv	Loc1Null	Loc2Pref	Loc1Null+Loc2Pref	0	230	54.6975531368838	0.6226	0.2321	0.2321	2.24409015942826	3.38531835205992	1.51046025104602	0.251738189228503	0.548504670098731	4.75452657735611e-05	0.199709595406992	intermediate	0.548504670098731	0.9211019	0.7156657	18	26	12	23.77778	10.26923	19.91667	53.35948	34.76462	30.08333	500	0	0	0	0	0	0	0	0	NA	NA	NA	NA	NA
ST140502task0001_V1_cell43_spiketimes.csv	Loc1Pref	Loc2Null	Loc1Pref+Loc2Null	0	230	5.75832419011954	0.3296	0.9707	0.3296	3.06153846153846	1.58385093167702	2.51799687010955	0.46546381801247	0.0850242835329085	0.000646946886697302	0.448864951567925	mixture	0.46546381801247	0.5108219	0.8836513	14	24	10	5.357143	2.625	7.1	16.4011	4.157609	17.87778	500	0	0	0	0	0	0	0	0	NA	NA	NA	NA	NA
ST140502task0001_V1_cell44_spiketimes.csv	Loc1Null	Loc2Pref	Loc1Null+Loc2Pref	0	230	8.76685943415992	0.1614	0.7053	0.1614	2.35240151106314	3.01271028037383	1.38144329896907	0.270476388566813	0.39704616574127	0.00257517088170597	0.329902274810212	intermediate	0.39704616574127	0.60327	0.6229076	18	26	12	18.16667	12.34615	16.16667	42.73529	37.19538	22.33333	500	0	0	0	0	0	0	0	0	NA	NA	NA	NA	NA
ST140502task0001_V1_cell44_spiketimes.csv	Loc1Pref	Loc2Null	Loc1Pref+Loc2Null	0	230	20.1693986617192	0.5766	0.3603	0.3603	3.10865384615385	1.47716015410017	1.53872053872054	0.344794607278058	0.515709870672558	0.0182094559560536	0.12128606609333	intermediate	0.515709870672558	0.5041443	0.3568822	14	24	10	22.85714	13.16667	16.5	71.05495	19.44928	25.38889	500	0	0	0	0	0	0	0	0	NA	NA	NA	NA	NA
ST140502task0001_V1_cell46_spiketimes.csv	Loc1Null	Loc2Pref	Loc1Null+Loc2Pref	0	230	11.3784678078095	0.3579	0.5341	0.3579	1.25438866646135	0.72	1.47195357833656	0.306166401057727	0.126930583284273	0.000358038663267112	0.566544976994733	single	0.566544976994733	0.8790756	0.8751523	18	26	12	10.61111	6	11.75	13.31046	4.32	17.29545	500	0	0	0	0	0	0	0	0	NA	NA	NA	NA	NA
ST140502task0001_V1_cell46_spiketimes.csv	Loc1Pref	Loc2Null	Loc1Pref+Loc2Null	0	230	43.7348696415734	0.2369	0.1945	0.1945	3.54116737533823	1.45472676505784	3.23310023310023	0.962591123307103	0.00597844040448832	5.45679938642578e-05	0.0313758682945448	mixture	0.962591123307103	0.4825246	0.8846451	14	24	10	14.21429	4.541667	14.3	50.33516	6.606884	46.23333	500	0	0	0	0	0	0	0	0	NA	NA	NA	NA	NA
ST140502task0001_V1_cell48_spiketimes.csv	Loc1Null	Loc2Pref	Loc1Null+Loc2Pref	0	230	59.9974644839205	0.1517	0.1722	0.1517	1.25647058823529	3.46273684210526	0.585147247119078	0.0325440498098375	0.865796732064381	4.15219133241536e-05	0.101617696212457	intermediate	0.865796732064381	0.05537952	0.3015885	18	26	12	8.333333	21.92308	17.75	10.47059	75.91385	10.38636	500	0	0	0	0	0	0	0	0	NA	NA	NA	NA	NA
ST140502task0001_V1_cell48_spiketimes.csv	Loc1Pref	Loc2Null	Loc1Pref+Loc2Null	0	230	31.0870633749718	0.4378	0.1959	0.1959	1.16089254257193	1.04884594739667	3.73033707865169	0.745645831924949	0.109079383833676	9.28487593773415e-06	0.145265499365437	mixture	0.745645831924949	0.5037653	0.2381415	14	24	10	9.357143	20.25	17.8	10.86264	21.23913	66.4	500	0	0	0	0	0	0	0	0	NA	NA	NA	NA	NA
ST140502task0001_V1_cell49_spiketimes.csv	Loc1Null	Loc2Pref	Loc1Null+Loc2Pref	0	230	3.54325436892568	0.439	0.7348	0.439	1.24227318045862	2.21376	2.42207792207792	0.42645125728474	0.197563800455722	0.00246783164818043	0.373517110611357	mixture	0.42645125728474	0.3840313	0.3007144	18	26	12	6.555556	9.615385	9.333333	8.143791	21.28615	22.60606	500	0	0	0	0	0	0	0	0	NA	NA	NA	NA	NA
ST140502task0001_V1_cell50_spiketimes.csv	Loc1Null	Loc2Pref	Loc1Null+Loc2Pref	0	230	29.4974231998069	0.1567	0.1026	0.1026	0.511841100076394	2.9819693654267	0.916341327384272	0.0649161188261345	0.876585761597208	0.000191771750130271	0.0583063478265271	intermediate	0.876585761597208	0.3477872	0.4373283	18	26	12	8.555556	17.57692	13.58333	4.379085	52.41385	12.44697	500	0	0	0	0	0	0	0	0	NA	NA	NA	NA	NA
ST140502task0001_V1_cell51_spiketimes.csv	Loc1Null	Loc2Pref	Loc1Null+Loc2Pref	0	230	16.7401918748337	0.9583	0.5039	0.5039	1.20650813516896	1.68920863309353	1.64135864135864	0.590386045940135	0.355536482101405	0.00625182659581922	0.0478256453626402	mixture	0.590386045940135	0.5487644	0.5706923	18	26	12	5.222222	10.69231	7.583333	6.300654	18.06154	12.44697	500	0	0	0	0	0	0	0	0	NA	NA	NA	NA	NA
ST140502task0001_V1_cell52_spiketimes.csv	Loc1Pref	Loc2Null	Loc1Pref+Loc2Null	0	230	4.40232291221565	0.2237	0.7653	0.2237	2.34188034188034	1.23188405797101	0.497652582159624	0.242801209583897	0.487851249589083	0.0452445355903984	0.224103005236621	intermediate	0.487851249589083	0.5029513	0.4757444	14	24	10	16.71429	12	14.2	39.14286	14.78261	7.066667	500	0	0	0	0	0	0	0	0	NA	NA	NA	NA	NA
ST140502task0001_V1_cell53_spiketimes.csv	Loc1Null	Loc2Pref	Loc1Null+Loc2Pref	0	230	16.4335666900111	0.5431	0.246	0.246	0.845499645641389	1.62418972332016	1.90104585679807	0.240538372333604	0.195812989339758	6.23220478011096e-05	0.563586316278836	single	0.563586316278836	0.1456685	0.1704868	18	26	12	4.611111	9.730769	9.416667	3.898693	15.80462	17.90152	500	0	0	0	0	0	0	0	0	NA	NA	NA	NA	NA
ST140502task0001_V1_cell53_spiketimes.csv	Loc1Pref	Loc2Null	Loc1Pref+Loc2Null	0	230	21.8757911487355	0.5937	0.1835	0.1835	0.762925598991173	1.83399209486166	3.53167185877466	0.247745867387582	0.171662269441889	7.20468623483905e-05	0.58051981630818	single	0.58051981630818	0.5086078	0.1510846	14	24	10	4.357143	11	10.7	3.324176	20.17391	37.78889	500	0	0	0	0	0	0	0	0	NA	NA	NA	NA	NA
ST140502task0001_V1_cell55_spiketimes.csv	Loc1Null	Loc2Pref	Loc1Null+Loc2Pref	0	230	98.5611698943189	0.4276	0.4842	0.4276	0.937556561085973	1.11981452859351	1.17747193045998	0.0637292506517976	0.735961136683074	0.00118895298434497	0.199120659680784	intermediate	0.735961136683074	0.04691279	0.22234	18	26	12	7.222222	24.88462	20.91667	6.771242	27.86615	24.62879	500	0	0	0	0	0	0	0	0	NA	NA	NA	NA	NA
ST140502task0001_V1_cell55_spiketimes.csv	Loc1Pref	Loc2Null	Loc1Pref+Loc2Null	0	230	68.9220868398662	0.7022	0.5223	0.5223	0.865384615384615	2.0716803760282	2.46099290780142	0.973972209837961	0.0056102052034625	0.000197966870260236	0.0202196180883161	mixture	0.973972209837961	0.5083526	0.1136647	14	24	10	8	24.66667	23.5	6.923077	51.10145	57.83333	500	0	0	0	0	0	0	0	0	NA	NA	NA	NA	NA
ST140502task0001_V1_cell56_spiketimes.csv	Loc1Null	Loc2Pref	Loc1Null+Loc2Pref	0	230	67.048501146221	0.5951	0.8278	0.5951	0.962566844919786	1.37089005235602	2.51239669421488	0.342806469737736	0.597934244928309	5.87442837734779e-06	0.0592534109055777	intermediate	0.597934244928309	0.2562339	0.3286799	18	26	12	3.666667	14.69231	11	3.529412	20.14154	27.63636	500	0	0	0	0	0	0	0	0	NA	NA	NA	NA	NA
ST140502task0001_V1_cell56_spiketimes.csv	Loc1Pref	Loc2Null	Loc1Pref+Loc2Null	0	230	25.2643254538617	0.8733	0.1539	0.1539	0.672064777327935	1.25512715340443	1.24904214559387	0.232913882499576	0.339101521198948	7.30486287922959e-05	0.427911547672684	single	0.427911547672684	0.5003853	0.2349247	14	24	10	5.428571	13.25	11.6	3.648352	16.63043	14.48889	500	0	0	0	0	0	0	0	0	NA	NA	NA	NA	NA
ST140502task0001_V1_cell58_spiketimes.csv	Loc1Null	Loc2Pref	Loc1Null+Loc2Pref	0	230	109.002152270929	0.1162	0.3216	0.1162	0.674975074775673	1.74345991561181	2.79029559397658	0.115356106814116	0.846490501260752	1.81021718995312e-05	0.0381352897532326	intermediate	0.846490501260752	0.2682189	0.3048556	18	26	12	3.277778	18.23077	13.58333	2.212418	31.78462	37.90152	500	0	0	0	0	0	0	0	0	NA	NA	NA	NA	NA
ST140502task0001_V1_cell58_spiketimes.csv	Loc1Pref	Loc2Null	Loc1Pref+Loc2Null	0	230	62.713411218045	0.3576	0.32	0.32	1.15099715099715	1.54782608695652	2.07876230661041	0.207788546540488	0.184924732565166	0.0067077125982226	0.600579008296123	single	0.600579008296123	0.5097735	0.1060398	14	24	10	3.857143	16.25	15.8	4.43956	25.15217	32.84444	500	0	0	0	0	0	0	0	0	NA	NA	NA	NA	NA
ST140502task0001_V1_cell59_spiketimes.csv	Loc1Null	Loc2Pref	Loc1Null+Loc2Pref	0	230	20.9179589972793	0.1605	0.3447	0.1605	1.6890756302521	3.18829694323144	0.505761843790013	0.0519158476850853	0.906208289629869	0.00589420353344011	0.0359816591516059	intermediate	0.906208289629869	0.4983802	0.5406669	18	26	12	3.5	8.807692	5.916667	5.911765	28.08154	2.992424	500	0	0	0	0	0	0	0	0	NA	NA	NA	NA	NA
ST140502task0001_V1_cell59_spiketimes.csv	Loc1Pref	Loc2Null	Loc1Pref+Loc2Null	0	230	13.6465863376341	0.304	0.9259	0.304	0.769230769230769	1.13629702002931	1.73015873015873	0.251688183886852	0.329332535981418	0.000154523578876083	0.418824756552853	single	0.418824756552853	0.5012047	0.2977583	14	24	10	3	7.416667	6.3	2.307692	8.427536	10.9	500	0	0	0	0	0	0	0	0	NA	NA	NA	NA	NA
ST140502task0001_V1_cell60_spiketimes.csv	Loc1Null	Loc2Pref	Loc1Null+Loc2Pref	0	230	76.3549450955888	0.2232	0.1753	0.1753	0.69811320754717	2.00864864864865	1.35650623885918	0.207596879587922	0.291912510125728	0.00418801930011529	0.496302590986235	single	0.496302590986235	0.08859205	0.1543001	18	26	12	2.944444	14.23077	12.75	2.055556	28.58462	17.29545	500	0	0	0	0	0	0	0	0	NA	NA	NA	NA	NA
ST140502task0001_V1_cell60_spiketimes.csv	Loc1Pref	Loc2Null	Loc1Pref+Loc2Null	0	230	45.3269332213023	0.4114	0.1558	0.1558	1.50887573964497	1.61348224970084	1.37641723356009	0.21544224847096	0.140416475906945	0.0305679219694073	0.613573353652688	single	0.613573353652688	0.5105553	0.0662651	14	24	10	3.714286	13.625	14.7	5.604396	21.9837	20.23333	500	0	0	0	0	0	0	0	0	NA	NA	NA	NA	NA
ST140502task0001_V1_cell61_spiketimes.csv	Loc1Null	Loc2Pref	Loc1Null+Loc2Pref	0	230	39.1301094156665	0.7858	0.2357	0.2357	1.38672102504368	2.69403141361257	1.37112299465241	0.299739182381565	0.177371651586969	0.000655165732783347	0.522234000298682	single	0.522234000298682	0.09649112	0.1333372	18	26	12	5.611111	14.69231	14.16667	7.781046	39.58154	19.42424	500	0	0	0	0	0	0	0	0	NA	NA	NA	NA	NA
ST140502task0001_V1_cell61_spiketimes.csv	Loc1Pref	Loc2Null	Loc1Pref+Loc2Null	0	230	27.3630288506194	0.2672	0.3503	0.2672	0.622540250447227	2.18275607958733	3.09546165884194	0.670095315863058	0.0724190124269407	8.55103775921575e-05	0.257400161332409	mixture	0.670095315863058	0.4867388	0.1374168	14	24	10	6.142857	14.75	14.2	3.824176	32.19565	43.95556	500	0	0	0	0	0	0	0	0	NA	NA	NA	NA	NA
ST140502task0001_V1_cell62_spiketimes.csv	Loc1Null	Loc2Pref	Loc1Null+Loc2Pref	0	230	78.4861572650171	0.4235	0.2099	0.2099	0.676923076923077	2.10575342465753	3.74004507888805	0.938623358450355	0.0197841517022203	2.37039083748105e-05	0.0415687859390502	mixture	0.938623358450355	0.1885265	0.1606537	18	26	12	7.222222	22.46154	20.16667	4.888889	47.29846	75.42424	500	0	0	0	0	0	0	0	0	NA	NA	NA	NA	NA
ST140502task0001_V1_cell64_spiketimes.csv	Loc1Null	Loc2Pref	Loc1Null+Loc2Pref	0	230	83.1999820026339	0.9145	0.3112	0.3112	1.30959752321981	1.16279301745636	1.58373205741627	0.128101217355405	0.584300044855665	0.000601051751395426	0.286997686037535	intermediate	0.584300044855665	0.08277329	0.2200128	18	26	12	3.166667	15.42308	12.66667	4.147059	17.93385	20.06061	500	0	0	0	0	0	0	0	0	NA	NA	NA	NA	NA
ST140502task0001_V1_cell64_spiketimes.csv	Loc1Pref	Loc2Null	Loc1Pref+Loc2Null	0	230	49.5313994201035	0.4859	0.155	0.155	2.30598290598291	1.23543888433142	1.23875114784206	0.182798185978879	0.280870125578176	0.00275867527725834	0.533573013165686	single	0.533573013165686	0.4740159	0.1523823	14	24	10	3.214286	13.25	12.1	7.412088	16.36957	14.98889	500	0	0	0	0	0	0	0	0	NA	NA	NA	NA	NA
ST140502task0001_V1_cell65_spiketimes.csv	Loc1Null	Loc2Pref	Loc1Null+Loc2Pref	0	230	94.8882381333759	0.2177	0.2976	0.2177	1.12954395241243	1.22707224334601	0.942148760330578	0.173724161977828	0.10656978665185	0.182427120214138	0.537278931156183	single	0.537278931156183	0.0385578	0.04690775	18	26	12	4.944444	20.23077	22	5.584967	24.82462	20.72727	500	0	0	0	0	0	0	0	0	NA	NA	NA	NA	NA
ST140502task0001_V1_cell66_spiketimes.csv	Loc1Pref	Loc2Null	Loc1Pref+Loc2Null	0	230	41.6042066945951	0.8707	0.4089	0.4089	1.0414201183432	1.10367892976589	0.563918757467144	0.192028062708174	0.114767173321305	0.147550700054895	0.545654063915626	single	0.545654063915626	0.4768242	0.05473029	14	24	10	5.571429	16.25	18.6	5.802198	17.93478	10.48889	500	0	0	0	0	0	0	0	0	NA	NA	NA	NA	NA
ST140502task0001_V1_cell67_spiketimes.csv	Loc1Null	Loc2Pref	Loc1Null+Loc2Pref	0	230	38.1632215680973	0.7573	0.322	0.322	0.722689075630252	1.05653579676674	1.31964809384164	0.226743564601467	0.248046652850218	0.000393523123933729	0.524816259424381	single	0.524816259424381	0.09923439	0.1624568	18	26	12	7	16.65385	15.5	5.058824	17.59538	20.45455	500	0	0	0	0	0	0	0	0	NA	NA	NA	NA	NA
ST140502task0001_V1_cell68_spiketimes.csv	Loc1Null	Loc2Pref	Loc1Null+Loc2Pref	0	230	40.0563071557101	0.3888	0.4827	0.3888	0.602941176470588	1.61423728813559	0.292929292929293	0.19169445201928	0.204860265999615	0.00375661456588881	0.599688667415216	single	0.599688667415216	0.04191495	0.1166384	18	26	12	3.555556	11.34615	11.25	2.143791	18.31538	3.295455	500	0	0	0	0	0	0	0	0	NA	NA	NA	NA	NA
ST140502task0001_V1_cell69_spiketimes.csv	Loc1Null	Loc2Pref	Loc1Null+Loc2Pref	0	230	210.20842654304	0.447	0.9254	0.447	1.44171122994652	0.646770601336303	0.46615087040619	0.11595730677829	0.45775914047159	0.0665727041772115	0.359710848572908	intermediate	0.45775914047159	0.03994124	0.1153491	18	26	12	6.111111	34.53846	31.33333	8.810458	22.33846	14.60606	500	0	0	0	0	0	0	0	0	NA	NA	NA	NA	NA
ST140502task0001_V1_cell7_spiketimes.csv	Loc1Null	Loc2Pref	Loc1Null+Loc2Pref	0	230	28.573282565234	0.2997	0.2254	0.2254	2.43635331946283	0.567142857142857	0.520801232665639	0.203255785112468	0.114702421109133	0.0273688865832471	0.654672907195152	single	0.654672907195152	0.9559501	0.9343451	18	26	12	17.27778	8.615385	19.66667	42.09477	4.886154	10.24242	500	0	0	0	0	0	0	0	0	NA	NA	NA	NA	NA
ST140502task0001_V1_cell7_spiketimes.csv	Loc1Pref	Loc2Null	Loc1Pref+Loc2Null	0	230	33.1139662866532	0.7656	0.9383	0.7656	3.2096300645919	1.19652173913043	2.76396085204375	0.503263875614697	0.0865127251210616	0.000843912598614261	0.409379486665627	mixture	0.503263875614697	0.5046013	0.8898658	14	24	10	18.71429	8.333333	19.3	60.06593	9.971014	53.34444	500	0	0	0	0	0	0	0	0	NA	NA	NA	NA	NA
ST140502task0001_V1_cell70_spiketimes.csv	Loc1Null	Loc2Pref	Loc1Null+Loc2Pref	0	230	242.328525804811	0.5803	0.342	0.342	0.900579950289975	1.00758893280632	0.585647748835605	0.162224616463562	0.149442518408918	0.185093144055642	0.503239721071878	single	0.503239721071878	0.9621773	0.9532019	18	26	12	43.38889	9.730769	43.91667	39.07516	9.804615	25.7197	500	0	0	0	0	0	0	0	0	NA	NA	NA	NA	NA
ST140502task0001_V1_cell70_spiketimes.csv	Loc1Pref	Loc2Null	Loc1Pref+Loc2Null	0	230	183.729168598134	0.3279	0.3544	0.3279	1.17663817663818	1.02424009234321	4.62298446203459	0.999992163005906	1.11136539931806e-06	6.53962751443892e-08	6.66023241960981e-06	mixture	0.999992163005906	0.49541	0.8958401	14	24	10	40.5	9.416667	37.9	47.65385	9.644928	175.2111	500	0	0	0	0	0	0	0	0	NA	NA	NA	NA	NA
ST140502task0001_V1_cell71_spiketimes.csv	Loc1Pref	Loc2Null	Loc1Pref+Loc2Null	0	230	56.6051714367868	0.7824	0.371	0.371	1.85786641342197	0.660262891809909	3.40087145969499	0.992368047013159	0.000688875029300354	0.000450523300888083	0.00649255465665293	mixture	0.992368047013159	0.5156643	0.9520301	14	24	10	17.35714	5.375	20.4	32.24725	3.548913	69.37778	500	0	0	0	0	0	0	0	0	NA	NA	NA	NA	NA
ST140502task0001_V1_cell73_spiketimes.csv	Loc1Null	Loc2Pref	Loc1Null+Loc2Pref	0	230	63.5227323054469	0.4657	0.6599	0.4657	1.60878809355067	1.19386503067485	1.85088293001962	0.0829181146363684	0.0330101722596475	0.627705210738273	0.256366502365711	outside	0.627705210738273	0.963639	0.965072	18	26	12	18.44444	6.269231	23.16667	29.6732	7.484615	42.87879	500	0	0	0	0	0	0	0	0	NA	NA	NA	NA	NA
ST140502task0001_V1_cell73_spiketimes.csv	Loc1Pref	Loc2Null	Loc1Pref+Loc2Null	0	230	63.7773918517478	0.344	0.404	0.344	1.63924854023864	1.05847076461769	1.07770961145194	0.148217701440465	0.792019214889565	2.05529909430938e-05	0.0597425306790276	intermediate	0.792019214889565	0.5117829	0.6357879	14	24	10	21.64286	7.25	16.3	35.47802	7.673913	17.56667	500	0	0	0	0	0	0	0	0	NA	NA	NA	NA	NA
ST140502task0001_V1_cell74_spiketimes.csv	Loc1Null	Loc2Pref	Loc1Null+Loc2Pref	0	230	155.064166494606	0.1322	0.2047	0.1322	0.984921292460646	1.539	0.952460383653044	0.136917554556282	0.378027994209042	0.0603651637742381	0.424689287460438	single	0.424689287460438	0.9629061	0.871662	18	26	12	39.44444	12.30769	36.33333	38.84967	18.94154	34.60606	500	0	0	0	0	0	0	0	0	NA	NA	NA	NA	NA
ST140502task0001_V1_cell75_spiketimes.csv	Loc1Null	Loc2Pref	Loc1Null+Loc2Pref	0	230	210.623684833147	0.1338	0.7251	0.1338	0.86333215921099	0.783396226415094	0.566233766233766	0.155648419985848	0.123733364843249	0.237778623272166	0.482839591898737	single	0.482839591898737	0.9635813	0.9533488	18	26	12	27.83333	4.076923	29.16667	24.02941	3.193846	16.51515	500	0	0	0	0	0	0	0	0	NA	NA	NA	NA	NA
ST140502task0001_V1_cell75_spiketimes.csv	Loc1Pref	Loc2Null	Loc1Pref+Loc2Null	0	230	128.008334943102	0.3464	0.6988	0.3464	1.45960935616108	0.935454952935903	2.65745856353591	0.999971114146859	1.8984171931819e-05	4.35094479706845e-08	9.8581717615543e-06	mixture	0.999971114146859	0.4887457	0.755271	14	24	10	22.78571	4.041667	18.1	33.25824	3.780797	48.1	500	0	0	0	0	0	0	0	0	NA	NA	NA	NA	NA
ST140502task0001_V1_cell76_spiketimes.csv	Loc1Pref	Loc2Null	Loc1Pref+Loc2Null	0	230	99.3294474011028	0.7205	0.723	0.7205	1.66910466582598	0.83984985924304	1.10950080515298	0.1380343460373	0.845284487649705	4.04865158713637e-05	0.0166406797971234	intermediate	0.845284487649705	0.4925263	0.6590411	14	24	10	43.57143	17.375	34.5	72.72527	14.59239	38.27778	500	0	0	0	0	0	0	0	0	NA	NA	NA	NA	NA
ST140502task0001_V1_cell77_spiketimes.csv	Loc1Pref	Loc2Null	Loc1Pref+Loc2Null	0	230	60.9048451293526	0.1689	0.3523	0.1689	1.71683734222434	0.946086956521739	1.41950113378685	0.784738211397964	0.123434302437812	0.000189378096794899	0.0916381080674294	mixture	0.784738211397964	0.4893114	0.7633796	14	24	10	23.07143	8.333333	19.6	39.60989	7.884058	27.82222	500	0	0	0	0	0	0	0	0	NA	NA	NA	NA	NA
ST140502task0001_V1_cell79_spiketimes.csv	Loc1Pref	Loc2Null	Loc1Pref+Loc2Null	0	230	34.215346602992	0.1075	0.6301	0.1075	1.83660130718954	1.52492046659597	0.80028129395218	0.108039787067216	0.732873868111875	1.06886959132214e-05	0.159075656124995	intermediate	0.732873868111875	0.5014484	0.6055216	14	24	10	10.92857	3.416667	7.9	20.07143	5.210145	6.322222	500	0	0	0	0	0	0	0	0	NA	NA	NA	NA	NA
ST140502task0001_V1_cell8_spiketimes.csv	Loc1Null	Loc2Pref	Loc1Null+Loc2Pref	0	230	40.9802814650042	0.4836	0.424	0.424	2.09129411764706	3.25492537313433	0.728590250329381	0.137699758798956	0.0646051739600539	0.372861339993159	0.424833727247831	single	0.424833727247831	0.960387	0.9483475	18	26	12	13.88889	5.153846	17.25	29.04575	16.77538	12.56818	500	0	0	0	0	0	0	0	0	NA	NA	NA	NA	NA
ST140502task0001_V1_cell8_spiketimes.csv	Loc1Pref	Loc2Null	Loc1Pref+Loc2Null	0	230	69.7954431747244	0.7842	0.8456	0.7842	1.61958041958042	1.1304347826087	1.70238095238095	0.338823073339142	0.606688032232633	1.54393931642967e-05	0.0544734550350606	intermediate	0.606688032232633	0.4837407	0.6257325	14	24	10	15.71429	3.666667	11.2	25.45055	4.144928	19.06667	500	0	0	0	0	0	0	0	0	NA	NA	NA	NA	NA
ST140502task0001_V1_cell87_spiketimes.csv	Loc1Null	Loc2Pref	Loc1Null+Loc2Pref	0	230	26.9180230522318	0.2543	0.5276	0.2543	1.92307692307692	0.631724137931034	1.08941877794337	0.426987280855028	0.0928646809345629	0.00182825503827241	0.478319783172136	single	0.478319783172136	0.0947259	0.0989826	18	26	12	0.7222222	4.461538	5.083333	1.388889	2.818462	5.537879	500	0	0	0	0	0	0	0	0	NA	NA	NA	NA	NA
ST140502task0001_V1_cell87_spiketimes.csv	Loc1Pref	Loc2Null	Loc1Pref+Loc2Null	0	230	4.52218049031047	0.8805	0.7507	0.7507	0.794871794871795	0.954950235725511	0.52991452991453	0.236316538697045	0.438819917351841	0.0291521243586196	0.295711419592495	intermediate	0.438819917351841	0.5089713	0.4574372	14	24	10	1.5	3.458333	2.6	1.192308	3.302536	1.377778	500	0	0	0	0	0	0	0	0	NA	NA	NA	NA	NA
ST140502task0001_V1_cell9_spiketimes.csv	Loc1Pref	Loc2Null	Loc1Pref+Loc2Null	0	230	32.0162225544776	0.1712	0.3666	0.1712	1.52974856858352	1.30518717475239	3.00110558319514	0.982347043619936	0.00564844913740749	3.3307599563065e-06	0.0120011764827002	mixture	0.982347043619936	0.5033089	0.7941466	14	24	10	22.07143	10.79167	20.1	33.76374	14.08514	60.32222	500	0	0	0	0	0	0	0	0	NA	NA	NA	NA	NA
ST140502task0001_V1_cell92_spiketimes.csv	Loc1Null	Loc2Pref	Loc1Null+Loc2Pref	0	230	16.4314905971867	0.7652	0.5161	0.5161	0.908088235294118	0.99463556851312	1.53977272727273	0.52783705886678	0.354423345627914	0.000876734577685431	0.11686286092762	mixture	0.52783705886678	0.3937561	0.4124777	18	26	12	7.111111	13.19231	10.66667	6.457516	13.12154	16.42424	500	0	0	0	0	0	0	0	0	NA	NA	NA	NA	NA
ST140502task0001_V1_cell92_spiketimes.csv	Loc1Pref	Loc2Null	Loc1Pref+Loc2Null	0	230	19.5156945361919	0.49	0.4468	0.4468	1.3457216940363	1.42064550546812	1.15247364152474	0.204592642228689	0.187486150266042	0.000437861029911884	0.607483346475358	single	0.607483346475358	0.4804878	0.1313099	14	24	10	6.357143	13.58333	13.7	8.554945	19.2971	15.78889	500	0	0	0	0	0	0	0	0	NA	NA	NA	NA	NA
ST140502task0001_V1_cell93_spiketimes.csv	Loc1Null	Loc2Pref	Loc1Null+Loc2Pref	0	230	11.6482287819359	0.2463	0.2718	0.2463	0.690702087286527	1.51914893617021	0.588235294117647	0.254113140853425	0.507058974997116	0.00397133399389061	0.234856550155569	intermediate	0.507058974997116	0.3077254	0.415048	18	26	12	3.444444	7.230769	5.666667	2.379085	10.98462	3.333333	500	0	0	0	0	0	0	0	0	NA	NA	NA	NA	NA
ST140502task0001_V1_cell93_spiketimes.csv	Loc1Pref	Loc2Null	Loc1Pref+Loc2Null	0	230	7.47960614750859	0.1914	0.1787	0.1787	1.92572944297082	0.987643020594966	1.29239766081871	0.281495952969464	0.223658051560596	0.000434531382684332	0.494411464087256	single	0.494411464087256	0.5170881	0.2433405	14	24	10	4.142857	7.916667	7.6	7.978022	7.818841	9.822222	500	0	0	0	0	0	0	0	0	NA	NA	NA	NA	NA
ST140502task0001_V1_cell94_spiketimes.csv	Loc1Pref	Loc2Null	Loc1Pref+Loc2Null	0	230	7.2398704135167	0.5967	0.8288	0.5967	1.42030769230769	1.26613080014615	1.08474576271186	0.233513266658773	0.296733098793131	0.00208384347449569	0.4676697910736	single	0.4676697910736	0.4971125	0.282997	14	24	10	17.85714	24.79167	23.6	25.36264	31.38949	25.6	500	0	0	0	0	0	0	0	0	NA	NA	NA	NA	NA
ST140502task0001_V1_cell96_spiketimes.csv	Loc1Null	Loc2Pref	Loc1Null+Loc2Pref	0	230	9.90872499050058	0.3708	0.3483	0.3483	0.783193277310924	2.12406091370558	1.74825174825175	0.253161165387992	0.120850045473358	0.000377126483458497	0.625611662655191	single	0.625611662655191	0.1365114	0.1148095	18	26	12	3.888889	7.576923	8.666667	3.045752	16.09385	15.15152	500	0	0	0	0	0	0	0	0	NA	NA	NA	NA	NA
ST140502task0001_V1_cell97_spiketimes.csv	Loc1Null	Loc2Pref	Loc1Null+Loc2Pref	0	230	81.9524523236728	0.5361	0.7209	0.5361	0.770897832817337	1.42624460431655	1.49491722335173	0.191280217159813	0.191897242995378	0.0144031073745222	0.602419432470287	single	0.602419432470287	0.04348378	0.09264117	18	26	12	9.5	26.73077	26.08333	7.323529	38.12462	38.99242	500	0	0	0	0	0	0	0	0	NA	NA	NA	NA	NA
ST140502task0001_V1_cell98_spiketimes.csv	Loc1Null	Loc2Pref	Loc1Null+Loc2Pref	0	230	43.2305647502761	0.5073	0.1525	0.1525	1.68559837728195	2.26857142857143	3.21022727272727	0.888646526490611	0.0952579895252914	3.80064915752998e-07	0.0160951039191817	mixture	0.888646526490611	0.4882048	0.357367	18	26	12	4.833333	14	10.66667	8.147059	31.76	34.24242	500	0	0	0	0	0	0	0	0	NA	NA	NA	NA	NA
ST140502task0001_V1_cell99_spiketimes.csv	Loc1Null	Loc2Pref	Loc1Null+Loc2Pref	0	230	178.929628099039	0.7854	0.2051	0.2051	0.652882935352359	0.788629441624366	0.623584083647981	0.064021735658868	0.714614672394411	0.0228600367856683	0.198503555161052	intermediate	0.714614672394411	0.03834152	0.1701046	18	26	12	5.611111	30.30769	26.08333	3.663399	23.90154	16.26515	500	0	0	0	0	0	0	0	0	NA	NA	NA	NA	NA
ST140502task0001_V1_cell99_spiketimes.csv	Loc1Pref	Loc2Null	Loc1Pref+Loc2Null	0	230	118.871525475592	0.4725	0.6643	0.4725	1.21597633136095	0.640995469788786	0.475821336286453	0.171663180451627	0.201038811497382	0.14016340260098	0.487134605450012	single	0.487134605450012	0.5058428	0.08001911	14	24	10	7.428571	30.79167	30.1	9.032967	19.73732	14.32222	500	0	0	0	0	0	0	0	0	NA	NA	NA	NA	NA
ST140503task0002_V1_cell1_spiketimes.csv	Loc1Pref	Loc2Null	Loc1Pref+Loc2Null	0	230	62.717316029114	0.4222	0.2397	0.2397	1.7722286374134	0.621739130434783	4.19024390243902	0.968723626993174	0.0175819574747293	1.95059107357677e-06	0.0136924649410231	mixture	0.968723626993174	0.4483707	0.6844247	17	21	6	25.47059	9.857143	20.5	45.13971	6.128571	85.9	500	0	0	0	0	0	0	0	0	NA	NA	NA	NA	NA
ST140503task0002_V1_cell16_spiketimes.csv	Loc1Null	Loc2Pref	Loc1Null+Loc2Pref	0	230	3.21439745757096	0.7654	0.6891	0.6891	2.05908289241623	1.93955555555556	2.46258503401361	0.519873227136584	0.136479761811085	0.000629672377298206	0.343017338675034	mixture	0.519873227136584	0.4970335	0.2210773	13	11	8	14.53846	20.45455	21	29.9359	39.67273	51.71429	500	0	0	0	0	0	0	0	0	NA	NA	NA	NA	NA
ST140503task0002_V1_cell18_spiketimes.csv	Loc1Null	Loc2Pref	Loc1Null+Loc2Pref	0	230	19.1572794808046	0.7711	0.1358	0.1358	1.26923076923077	0.814598540145985	1.26363008971705	0.289273304451723	0.164498630859803	0.00432917684462493	0.541898887843849	single	0.541898887843849	0.5269851	0.1103386	13	11	8	13	24.90909	25.875	16.5	20.29091	32.69643	500	0	0	0	0	0	0	0	0	NA	NA	NA	NA	NA
ST140503task0002_V1_cell18_spiketimes.csv	Loc1Pref	Loc2Null	Loc1Pref+Loc2Null	0	230	13.4724191938756	0.8381	0.6154	0.6154	1.175	0.9	0.468965517241379	0.199442128930512	0.537432275506774	0.0277582381648545	0.235367357397859	intermediate	0.537432275506774	0.4967865	0.4692884	17	21	6	15	23.14286	19.33333	17.625	20.82857	9.066667	500	0	0	0	0	0	0	0	0	NA	NA	NA	NA	NA
ST140503task0002_V1_cell2_spiketimes.csv	Loc1Null	Loc2Pref	Loc1Null+Loc2Pref	0	230	54.4704786796119	0.1878	0.7254	0.1878	2.55965292841649	1.04109589041096	1.96456256921373	0.303169016866248	0.264812700653342	0.00410636868377322	0.427911913796637	single	0.427911913796637	0.4853924	0.8347624	13	11	8	35.46154	13.27273	32.25	90.76923	13.81818	63.35714	500	0	0	0	0	0	0	0	0	NA	NA	NA	NA	NA
ST140503task0002_V1_cell2_spiketimes.csv	Loc1Pref	Loc2Null	Loc1Pref+Loc2Null	0	230	76.1416085284812	0.6298	0.7693	0.6298	2.01097972972973	0.916118421052632	3.35824175824176	0.933439863757178	0.0267918478834288	5.95159846942124e-05	0.0397087723746994	mixture	0.933439863757178	0.4675955	0.7655518	17	21	6	34.82353	14.47619	30.33333	70.02941	13.2619	101.8667	500	0	0	0	0	0	0	0	0	NA	NA	NA	NA	NA
ST140503task0002_V1_cell20_spiketimes.csv	Loc1Null	Loc2Pref	Loc1Null+Loc2Pref	0	230	34.5362932708431	0.3975	0.2577	0.2577	2.1	2.28306451612903	2.76767676767677	0.255602410496396	0.12350373502223	0.0126454143238447	0.608248440157529	single	0.608248440157529	0.4689581	0.08061462	13	11	8	8.461538	22.54545	24.75	17.76923	51.47273	68.5	500	0	0	0	0	0	0	0	0	NA	NA	NA	NA	NA
ST140503task0002_V1_cell20_spiketimes.csv	Loc1Pref	Loc2Null	Loc1Pref+Loc2Null	0	230	89.3184513230359	0.2508	0.2276	0.2276	1.64173228346457	2.21505576208178	1.76271186440678	0.180002118565957	0.687971972961926	0.000177542739121995	0.131848365732995	intermediate	0.687971972961926	0.4567728	0.3249778	17	21	6	7.470588	25.61905	19.66667	12.26471	56.74762	34.66667	500	0	0	0	0	0	0	0	0	NA	NA	NA	NA	NA
ST140503task0002_V1_cell21_spiketimes.csv	Loc1Null	Loc2Pref	Loc1Null+Loc2Pref	0	230	13.8959284284538	0.827	0.2746	0.2746	0.723333333333333	0.802312138728324	0.272727272727273	0.198270125447419	0.273664231573382	0.000375999103228377	0.52768964387597	single	0.52768964387597	0.4882392	0.1904967	13	11	8	7.692308	15.72727	15.125	5.564103	12.61818	4.125	500	0	0	0	0	0	0	0	0	NA	NA	NA	NA	NA
ST140503task0002_V1_cell21_spiketimes.csv	Loc1Pref	Loc2Null	Loc1Pref+Loc2Null	0	230	17.3950647452194	0.5631	0.8648	0.5631	0.720802919708029	1.38207547169811	0.366666666666667	0.156704174963907	0.580240881082516	0.013787591989342	0.249267351964235	intermediate	0.580240881082516	0.5230347	0.451732	17	21	6	8.058824	15.14286	12	5.808824	20.92857	4.4	500	0	0	0	0	0	0	0	0	NA	NA	NA	NA	NA
ST140503task0002_V1_cell22_spiketimes.csv	Loc1Null	Loc2Pref	Loc1Null+Loc2Pref	0	230	9.36931211753156	0.8286	0.5247	0.5247	1.20498084291188	1.72307692307692	1.54091539528433	0.300755971085046	0.200185275758931	0.000203294691228889	0.498855458464795	single	0.498855458464795	0.5233488	0.184113	13	11	8	6.692308	13	12.875	8.064103	22.4	19.83929	500	0	0	0	0	0	0	0	0	NA	NA	NA	NA	NA
ST140503task0002_V1_cell22_spiketimes.csv	Loc1Pref	Loc2Null	Loc1Pref+Loc2Null	0	230	25.0244514645164	0.2669	0.157	0.157	1.5	2.34951140065147	2.80869565217391	0.895735710162598	0.0613894296796432	0.000134453665071813	0.0427404064926869	mixture	0.895735710162598	0.6310994	0.3956623	17	21	6	6.588235	14.61905	11.5	9.882353	34.34762	32.3	500	0	0	0	0	0	0	0	0	NA	NA	NA	NA	NA
ST140503task0002_V1_cell26_spiketimes.csv	Loc1Null	Loc2Pref	Loc1Null+Loc2Pref	0	230	7.32185799719986	0.9278	0.1555	0.1555	1.39473684210526	0.678947368421053	1.13981762917933	0.280276860619826	0.312865219298444	0.00208843065443766	0.404769489427293	single	0.404769489427293	0.5160079	0.3276863	13	11	8	2.923077	6.909091	5.875	4.076923	4.690909	6.696429	500	0	0	0	0	0	0	0	0	NA	NA	NA	NA	NA
ST140503task0002_V1_cell26_spiketimes.csv	Loc1Pref	Loc2Null	Loc1Pref+Loc2Null	0	230	11.9333471848953	0.5255	0.5821	0.5255	0.997641509433962	1.35167785234899	1.33142857142857	0.316083908925905	0.325426199194256	0.00590797167223358	0.352581920207606	single	0.352581920207606	0.4628698	0.3714463	17	21	6	3.117647	7.095238	5.833333	3.110294	9.590476	7.766667	500	0	0	0	0	0	0	0	0	NA	NA	NA	NA	NA
ST140503task0002_V1_cell27_spiketimes.csv	Loc1Null	Loc2Pref	Loc1Null+Loc2Pref	0	230	17.2838369689867	0.6245	0.3061	0.3061	1.10833333333333	1.87238095238095	2.4015444015444	0.865667768555824	0.0316497159297281	7.71256339751473e-05	0.102605389880473	mixture	0.865667768555824	0.5441784	0.1752111	13	11	8	3.076923	9.545455	9.25	3.410256	17.87273	22.21429	500	0	0	0	0	0	0	0	0	NA	NA	NA	NA	NA
ST140503task0002_V1_cell27_spiketimes.csv	Loc1Pref	Loc2Null	Loc1Pref+Loc2Null	0	230	48.4393825992588	0.9139	0.3568	0.3568	1.0186170212766	2.32098765432099	6.04489795918367	0.986482289937241	0.00803926597117816	7.36633992424615e-08	0.00547837042818167	mixture	0.986482289937241	0.5426927	0.373972	17	21	6	2.764706	11.57143	8.166667	2.816176	26.85714	49.36667	500	0	0	0	0	0	0	0	0	NA	NA	NA	NA	NA
ST140503task0002_V1_cell28_spiketimes.csv	Loc1Null	Loc2Pref	Loc1Null+Loc2Pref	0	230	36.6600753102211	0.4848	0.1434	0.1434	1.75268817204301	0.916939890710383	1.74123989218329	0.332416323178213	0.39473383820341	0.000237104861273495	0.272612733757104	intermediate	0.39473383820341	0.5309952	0.2808183	13	11	8	4.769231	16.63636	13.25	8.358974	15.25455	23.07143	500	0	0	0	0	0	0	0	0	NA	NA	NA	NA	NA
ST140503task0002_V1_cell28_spiketimes.csv	Loc1Pref	Loc2Null	Loc1Pref+Loc2Null	0	230	28.7963777362787	0.8865	0.7787	0.7787	1.21344339622642	0.979611650485437	1.74430379746835	0.370970023115563	0.231682159993291	0.000162044510899417	0.397185772380248	single	0.397185772380248	0.4335122	0.2349713	17	21	6	6.235294	14.71429	13.16667	7.566176	14.41429	22.96667	500	0	0	0	0	0	0	0	0	NA	NA	NA	NA	NA
ST140503task0002_V1_cell29_spiketimes.csv	Loc1Null	Loc2Pref	Loc1Null+Loc2Pref	0	230	54.8399612995031	0.2273	0.457	0.2273	1.94827586206897	3.07179487179487	3.20026702269693	0.648936367566075	0.0534105721095596	0.00615358080580712	0.291499479518559	mixture	0.648936367566075	0.508256	0.07593678	13	11	8	15.61538	39	40.125	30.42308	119.8	128.4107	500	0	0	0	0	0	0	0	0	NA	NA	NA	NA	NA
ST140503task0002_V1_cell30_spiketimes.csv	Loc1Null	Loc2Pref	Loc1Null+Loc2Pref	0	230	3.84789494903014	0.358	0.5094	0.358	0.833333333333333	0.739325842696629	1.82564679415073	0.36253817191066	0.217788874277634	0.00226654405394303	0.417406409757763	single	0.417406409757763	0.5248401	0.266742	13	11	8	11	16.18182	15.875	9.166667	11.96364	28.98214	500	0	0	0	0	0	0	0	0	NA	NA	NA	NA	NA
ST140503task0002_V1_cell32_spiketimes.csv	Loc1Null	Loc2Pref	Loc1Null+Loc2Pref	0	230	65.6226782417992	0.3956	0.2472	0.2472	1.2716049382716	2.4	3.34140435835351	0.993600238583411	0.000857546628683039	0.000128953648069254	0.00541326113983678	mixture	0.993600238583411	0.5096385	0.08090004	13	11	8	8.307692	29	29.5	10.5641	69.6	98.57143	500	0	0	0	0	0	0	0	0	NA	NA	NA	NA	NA
ST140503task0002_V1_cell32_spiketimes.csv	Loc1Pref	Loc2Null	Loc1Pref+Loc2Null	0	230	84.5740374211228	0.1098	0.6089	0.1098	1.52884615384615	1.61516183986371	2.85611510791367	0.748225902275091	0.140813220691215	0.000165443625821765	0.110795433407872	mixture	0.748225902275091	0.398171	0.2565075	17	21	6	9.176471	27.95238	23.16667	14.02941	45.14762	66.16667	500	0	0	0	0	0	0	0	0	NA	NA	NA	NA	NA
ST140503task0002_V1_cell33_spiketimes.csv	Loc1Null	Loc2Pref	Loc1Null+Loc2Pref	0	230	103.085465361577	0.6329	0.2442	0.2442	1.28215223097113	1.09209302325581	0.773226773226773	0.157849825688505	0.333593533209746	0.106655508112301	0.401901132989449	single	0.401901132989449	0.5364425	0.1283129	13	11	8	9.769231	39.09091	35.75	12.52564	42.69091	27.64286	500	0	0	0	0	0	0	0	0	NA	NA	NA	NA	NA
ST140503task0002_V1_cell34_spiketimes.csv	Loc1Null	Loc2Pref	Loc1Null+Loc2Pref	0	230	101.175181199216	0.7176	0.7736	0.7176	4.51801801801802	0.717948717948718	5.71840094062316	0.88633072806798	0.0253476015883417	0.000180855395199849	0.0881408149484787	mixture	0.88633072806798	0.5006779	0.8491471	13	11	8	34.15385	7.090909	30.375	154.3077	5.090909	173.6964	500	0	0	0	0	0	0	0	0	NA	NA	NA	NA	NA
ST140503task0002_V1_cell35_spiketimes.csv	Loc1Null	Loc2Pref	Loc1Null+Loc2Pref	0	230	3.85578083417267	0.1249	0.8445	0.1249	0.811594202898551	1.29268292682927	2.16109422492401	0.499840266039599	0.2458102846096	0.0102754146531191	0.244074034697682	mixture	0.499840266039599	0.4847062	0.5833655	13	11	8	7.076923	3.727273	5.875	5.74359	4.818182	12.69643	500	0	0	0	0	0	0	0	0	NA	NA	NA	NA	NA
ST140503task0002_V1_cell35_spiketimes.csv	Loc1Pref	Loc2Null	Loc1Pref+Loc2Null	0	230	19.018585936232	0.5524	0.2832	0.2832	0.948825503355705	0.727027027027027	2.97142857142857	0.58751498308643	0.194106490567912	0.000586538198897378	0.21779198814676	mixture	0.58751498308643	0.4880818	0.6365618	17	21	6	8.764706	3.52381	7	8.316176	2.561905	20.8	500	0	0	0	0	0	0	0	0	NA	NA	NA	NA	NA
ST140503task0002_V1_cell36_spiketimes.csv	Loc1Null	Loc2Pref	Loc1Null+Loc2Pref	0	230	33.5201407883992	0.7476	0.7903	0.7476	2.77845528455285	1.31014492753623	3.79220779220779	0.980561807531041	0.00595215623034316	5.21501386103035e-06	0.0134808212247551	mixture	0.980561807531041	0.5351654	0.7890127	13	11	8	18.92308	6.272727	16.5	52.57692	8.218182	62.57143	500	0	0	0	0	0	0	0	0	NA	NA	NA	NA	NA
ST140503task0002_V1_cell37_spiketimes.csv	Loc1Null	Loc2Pref	Loc1Null+Loc2Pref	0	230	28.4266918573446	0.5598	0.7157	0.5598	2.6958670260557	0.512925170068027	2.384	0.255815341224683	0.124730629399497	0.0157263080148243	0.603727721360997	single	0.603727721360997	0.4848381	0.9251202	13	11	8	28.53846	13.36364	31.25	76.9359	6.854545	74.5	500	0	0	0	0	0	0	0	0	NA	NA	NA	NA	NA
ST140503task0002_V1_cell38_spiketimes.csv	Loc1Null	Loc2Pref	Loc1Null+Loc2Pref	0	230	15.3754383267624	0.1699	0.5873	0.1699	1.6558872305141	0.858974358974359	0.777496839443742	0.198209032911905	0.308330252504754	0.000227885447801915	0.493232829135539	single	0.493232829135539	0.5082845	0.7766833	13	11	8	15.46154	7.090909	14.125	25.60256	6.090909	10.98214	500	0	0	0	0	0	0	0	0	NA	NA	NA	NA	NA
ST140503task0002_V1_cell38_spiketimes.csv	Loc1Pref	Loc2Null	Loc1Pref+Loc2Null	0	230	24.7619238434937	0.8292	0.5748	0.5748	3.09749034749035	0.816	0.690322580645161	0.237225986757991	0.2173376537359	0.00148280382932817	0.543953555676781	single	0.543953555676781	0.4586533	0.8439163	17	21	6	15.23529	7.142857	15.5	47.19118	5.828571	10.7	500	0	0	0	0	0	0	0	0	NA	NA	NA	NA	NA
ST140503task0002_V1_cell39_spiketimes.csv	Loc1Null	Loc2Pref	Loc1Null+Loc2Pref	0	230	14.628023857108	0.7907	0.4679	0.4679	1.22749391727494	1	2.17647058823529	0.338618920827135	0.157022388800548	0.000367094781932849	0.503991595590385	single	0.503991595590385	0.4892879	0.8429019	13	11	8	10.53846	4	10.625	12.9359	4	23.125	500	0	0	0	0	0	0	0	0	NA	NA	NA	NA	NA
ST140503task0002_V1_cell39_spiketimes.csv	Loc1Pref	Loc2Null	Loc1Pref+Loc2Null	0	230	20.7105692815753	0.849	0.6403	0.6403	1.46774193548387	1.72121212121212	1.36164383561644	0.251309689477833	0.171757650944891	0.00186970309589082	0.575062956481385	single	0.575062956481385	0.4900886	0.8698329	17	21	6	10.94118	4.714286	12.16667	16.05882	8.114286	16.56667	500	0	0	0	0	0	0	0	0	NA	NA	NA	NA	NA
ST140503task0002_V1_cell44_spiketimes.csv	Loc1Null	Loc2Pref	Loc1Null+Loc2Pref	0	230	50.0868362133965	0.7482	0.4565	0.4565	2.06102362204724	0.720833333333333	1.77539223781998	0.214115396721318	0.202693112452919	0.0334181223642403	0.549773368461523	single	0.549773368461523	0.4951624	0.0995558	13	11	8	19.53846	43.63636	43.25	40.26923	31.45455	76.78571	500	0	0	0	0	0	0	0	0	NA	NA	NA	NA	NA
ST140503task0002_V1_cell46_spiketimes.csv	Loc1Null	Loc2Pref	Loc1Null+Loc2Pref	0	230	39.5372907624122	0.8017	0.6808	0.6808	1.7257217847769	1.3	2.74334140435835	0.260712745373048	0.348270256737757	0.000235224782379091	0.390781773106816	single	0.390781773106816	0.4776094	0.2322896	13	11	8	9.769231	25.81818	22.125	16.85897	33.56364	60.69643	500	0	0	0	0	0	0	0	0	NA	NA	NA	NA	NA
ST140503task0002_V1_cell46_spiketimes.csv	Loc1Pref	Loc2Null	Loc1Pref+Loc2Null	0	230	19.2896633373095	0.4867	0.7304	0.4867	3.01888020833333	1.25439429928741	1.53333333333333	0.233280811518146	0.33272544464566	0.000502367576370516	0.433491376259823	single	0.433491376259823	0.4993183	0.2850583	17	21	6	11.29412	20.04762	18	34.09559	25.14762	27.6	500	0	0	0	0	0	0	0	0	NA	NA	NA	NA	NA
ST140503task0002_V1_cell47_spiketimes.csv	Loc1Null	Loc2Pref	Loc1Null+Loc2Pref	0	230	15.1787980856097	0.7944	0.6915	0.6915	0.541079812206573	1.0784140969163	2.73566569484937	0.560147447140034	0.175778215804234	6.64996949983031e-05	0.264007837360734	mixture	0.560147447140034	0.4994874	0.2668178	13	11	8	10.92308	20.63636	18.375	5.910256	22.25455	50.26786	500	0	0	0	0	0	0	0	0	NA	NA	NA	NA	NA
ST140503task0002_V1_cell47_spiketimes.csv	Loc1Pref	Loc2Null	Loc1Pref+Loc2Null	0	230	42.3547134068575	0.4969	0.4521	0.4521	1.10038860103627	2.06011560693642	2.2099173553719	0.455563004151186	0.355927274480132	4.13313978068127e-05	0.188468389970875	mixture	0.455563004151186	0.4819816	0.3359548	17	21	6	11.35294	24.71429	20.16667	12.49265	50.91429	44.56667	500	0	0	0	0	0	0	0	0	NA	NA	NA	NA	NA
ST140503task0002_V1_cell48_spiketimes.csv	Loc1Null	Loc2Pref	Loc1Null+Loc2Pref	0	230	96.2457336524838	0.257	0.6551	0.257	1.75806451612903	0.804379562043796	1.83750613647521	0.198809232666695	0.188953230169228	0.106020736301848	0.506216800862229	single	0.506216800862229	0.5170782	0.08879424	13	11	8	9.538462	37.36364	36.375	16.76923	30.05455	66.83929	500	0	0	0	0	0	0	0	0	NA	NA	NA	NA	NA
ST140503task0002_V1_cell48_spiketimes.csv	Loc1Pref	Loc2Null	Loc1Pref+Loc2Null	0	230	154.374854282485	0.5434	0.6872	0.5434	1.39093959731544	0.664783180026281	2.096	0.204122821041663	0.267055591754475	0.0763646979464218	0.45245688925744	single	0.45245688925744	0.4268824	0.1253175	17	21	6	8.764706	36.2381	33.33333	12.19118	24.09048	69.86667	500	0	0	0	0	0	0	0	0	NA	NA	NA	NA	NA
ST140503task0002_V1_cell49_spiketimes.csv	Loc1Null	Loc2Pref	Loc1Null+Loc2Pref	0	230	4.54806530764216	0.5948	0.503	0.503	1.5217803030303	1.44128440366972	1.57491289198606	0.262188585757168	0.202207455491466	0.000624812606334615	0.534979146145031	single	0.534979146145031	0.5309593	0.1971492	13	11	8	13.53846	19.81818	20.5	20.60256	28.56364	32.28571	500	0	0	0	0	0	0	0	0	NA	NA	NA	NA	NA
ST140503task0002_V1_cell49_spiketimes.csv	Loc1Pref	Loc2Null	Loc1Pref+Loc2Null	0	230	8.65642443050545	0.6946	0.4545	0.4545	2.26815352697095	1.35779816513761	3.31538461538462	0.667831153220437	0.204158983826007	0.0195336964028521	0.108476166550704	mixture	0.667831153220437	0.446802	0.5104048	17	21	6	14.17647	20.7619	17.33333	32.15441	28.19048	57.46667	500	0	0	0	0	0	0	0	0	NA	NA	NA	NA	NA
ST140503task0002_V1_cell5_spiketimes.csv	Loc1Pref	Loc2Null	Loc1Pref+Loc2Null	0	230	4.03049256626876	0.8558	0.6817	0.6817	0.74527027027027	1.27911392405063	1.20740740740741	0.307406961904351	0.337271532286547	0.039478755705448	0.315842750103654	intermediate	0.337271532286547	0.5037429	0.4551208	17	21	6	10.88235	15.04762	13.5	8.110294	19.24762	16.3	500	0	0	0	0	0	0	0	0	NA	NA	NA	NA	NA
ST140503task0002_V1_cell50_spiketimes.csv	Loc1Pref	Loc2Null	Loc1Pref+Loc2Null	0	230	14.770026575981	0.8961	0.3613	0.3613	1.40481651376147	1.60307692307692	0.447619047619048	0.189683261389966	0.420707716180467	0.00473684897750062	0.384872173452066	intermediate	0.420707716180467	0.5263917	0.3560557	17	21	6	6.411765	12.38095	10.5	9.007353	19.84762	4.7	500	0	0	0	0	0	0	0	0	NA	NA	NA	NA	NA
ST140503task0002_V1_cell52_spiketimes.csv	Loc1Null	Loc2Pref	Loc1Null+Loc2Pref	0	230	39.6545224042704	0.8359	0.6933	0.6933	0.531746031746032	0.582882882882883	2.45578231292517	0.378749543431274	0.18980527016433	0.00107638686744416	0.430368799536952	single	0.430368799536952	0.5056272	0.1677982	13	11	8	6.461538	20.18182	18.375	3.435897	11.76364	45.125	500	0	0	0	0	0	0	0	0	NA	NA	NA	NA	NA
ST140503task0002_V1_cell52_spiketimes.csv	Loc1Pref	Loc2Null	Loc1Pref+Loc2Null	0	230	58.1012868190843	0.1487	0.7232	0.1487	1.30326086956522	0.695724465558195	1.35813953488372	0.124838820495455	0.802437794755607	2.51435109870411e-05	0.0726982412379508	intermediate	0.802437794755607	0.4114067	0.4233827	17	21	6	6.764706	20.04762	14.33333	8.816176	13.94762	19.46667	500	0	0	0	0	0	0	0	0	NA	NA	NA	NA	NA
ST140503task0002_V1_cell53_spiketimes.csv	Loc1Null	Loc2Pref	Loc1Null+Loc2Pref	0	230	115.55571434111	0.836	0.4679	0.4679	1.52314814814815	1.08932584269663	1.78737541528239	0.1912576093481	0.160749802864218	0.161035567493607	0.486957020294075	single	0.486957020294075	0.4681164	0.07303901	13	11	8	5.538462	32.36364	32.25	8.435897	35.25455	57.64286	500	0	0	0	0	0	0	0	0	NA	NA	NA	NA	NA
ST140503task0002_V1_cell53_spiketimes.csv	Loc1Pref	Loc2Null	Loc1Pref+Loc2Null	0	230	146.837400113497	0.6308	0.1261	0.1261	1.29305555555556	0.754222972972973	0.963005780346821	0.204227715168714	0.157224956064602	0.185884719946945	0.452662608819739	single	0.452662608819739	0.4890675	0.07149084	17	21	6	5.294118	28.19048	28.83333	6.845588	21.2619	27.76667	500	0	0	0	0	0	0	0	0	NA	NA	NA	NA	NA
ST140503task0002_V1_cell54_spiketimes.csv	Loc1Pref	Loc2Null	Loc1Pref+Loc2Null	0	230	7.20979649069307	0.6517	0.6088	0.6088	0.973214285714286	0.730769230769231	1.66	0.386887075231076	0.370159183501696	0.0407601830369782	0.202193558230249	mixture	0.386887075231076	0.4795734	0.5361325	17	21	6	4.941176	8.666667	6.666667	4.808824	6.333333	11.06667	500	0	0	0	0	0	0	0	0	NA	NA	NA	NA	NA
ST140503task0002_V1_cell55_spiketimes.csv	Loc1Pref	Loc2Null	Loc1Pref+Loc2Null	0	230	127.319674449326	0.6564	0.1295	0.1295	0.951086956521739	0.332802013422819	0.7775	0.195304670710198	0.308118508846113	0.0633758028883022	0.433201017555387	single	0.433201017555387	0.4821075	0.1258215	17	21	6	23	56.7619	53.33333	21.875	18.89048	41.46667	500	0	0	0	0	0	0	0	0	NA	NA	NA	NA	NA
ST140503task0002_V1_cell56_spiketimes.csv	Loc1Null	Loc2Pref	Loc1Null+Loc2Pref	0	230	101.683137887617	0.5937	0.6528	0.5937	0.541237113402062	1.23345864661654	1.41122185308232	0.187227173741048	0.168154431142425	0.167922674724303	0.476695720392224	single	0.476695720392224	0.4991358	0.06881605	13	11	8	14.92308	48.36364	48.375	8.076923	59.65455	68.26786	500	0	0	0	0	0	0	0	0	NA	NA	NA	NA	NA
ST140503task0002_V1_cell56_spiketimes.csv	Loc1Pref	Loc2Null	Loc1Pref+Loc2Null	0	230	137.442972111885	0.6835	0.2648	0.2648	0.835169491525424	0.82	0.376	0.195012492927731	0.170606501142894	0.202145434349179	0.432235571580196	single	0.432235571580196	0.5759244	0.07100743	17	21	6	17.35294	49.28571	50	14.49265	40.41429	18.8	500	0	0	0	0	0	0	0	0	NA	NA	NA	NA	NA
ST140503task0002_V1_cell58_spiketimes.csv	Loc1Null	Loc2Pref	Loc1Null+Loc2Pref	0	230	59.4224407673291	0.7714	0.4586	0.4586	1.54774774774775	1.59086538461538	2.08270676691729	0.286927885424832	0.149293380163547	0.0265441297447539	0.537234604666867	single	0.537234604666867	0.4534587	0.09024514	13	11	8	14.23077	37.81818	38	22.02564	60.16364	79.14286	500	0	0	0	0	0	0	0	0	NA	NA	NA	NA	NA
ST140503task0002_V1_cell59_spiketimes.csv	Loc1Null	Loc2Pref	Loc1Null+Loc2Pref	0	230	23.079383334085	0.1205	0.4927	0.1205	0.651515151515151	0.657017543859649	1.38151260504202	0.238050379559351	0.18065130694635	0.00466516256534725	0.576633150928951	single	0.576633150928951	0.4573268	0.1159114	13	11	8	9.307692	20.72727	21.25	6.064103	13.61818	29.35714	500	0	0	0	0	0	0	0	0	NA	NA	NA	NA	NA
ST140503task0002_V1_cell59_spiketimes.csv	Loc1Pref	Loc2Null	Loc1Pref+Loc2Null	0	230	50.1595296388333	0.1377	0.2214	0.1377	1.23583333333333	0.840987124463519	0.781818181818182	0.204383996456976	0.327508797292767	0.0019721918851952	0.466135014365062	single	0.466135014365062	0.5746816	0.1856423	17	21	6	8.823529	22.19048	20.16667	10.90441	18.6619	15.76667	500	0	0	0	0	0	0	0	0	NA	NA	NA	NA	NA
ST140503task0002_V1_cell60_spiketimes.csv	Loc1Null	Loc2Pref	Loc1Null+Loc2Pref	0	230	29.0421330447729	0.677	0.2649	0.2649	1.13654618473896	0.926153846153846	1.78121878121878	0.286364469943553	0.167904508986126	0.00431205174021071	0.541418969330111	single	0.541418969330111	0.4631153	0.122198	13	11	8	6.384615	17.72727	17.875	7.25641	16.41818	31.83929	500	0	0	0	0	0	0	0	0	NA	NA	NA	NA	NA
ST140503task0002_V1_cell60_spiketimes.csv	Loc1Pref	Loc2Null	Loc1Pref+Loc2Null	0	230	13.2138839395269	0.2589	0.4754	0.2589	1.11057692307692	0.909756097560976	0.165853658536585	0.226054135162328	0.248310115709224	0.000415862904794576	0.525219886223653	single	0.525219886223653	0.5145992	0.2066792	17	21	6	7.647059	13.66667	13.66667	8.492647	12.43333	2.266667	500	0	0	0	0	0	0	0	0	NA	NA	NA	NA	NA
ST140503task0002_V1_cell61_spiketimes.csv	Loc1Null	Loc2Pref	Loc1Null+Loc2Pref	0	230	5.87843171385965	0.4032	0.7174	0.4032	1.08333333333333	1.4027027027027	0.919556171983356	0.226560272591452	0.276347321817321	0.00090232811444869	0.496190077476779	single	0.496190077476779	0.4838487	0.2527774	13	11	8	8	13.45455	12.875	8.666667	18.87273	11.83929	500	0	0	0	0	0	0	0	0	NA	NA	NA	NA	NA
ST140503task0002_V1_cell62_spiketimes.csv	Loc1Null	Loc2Pref	Loc1Null+Loc2Pref	0	230	48.9622577317565	0.1287	0.71	0.1287	0.47	0.906382978723404	1.66206896551724	0.218221008339023	0.16006104319507	0.0658514111721404	0.555866537293766	single	0.555866537293766	0.5042031	0.0839509	13	11	8	3.846154	17.09091	18.125	1.807692	15.49091	30.125	500	0	0	0	0	0	0	0	0	NA	NA	NA	NA	NA
ST140503task0002_V1_cell62_spiketimes.csv	Loc1Pref	Loc2Null	Loc1Pref+Loc2Null	0	230	61.786703916419	0.4535	0.1124	0.1124	0.75	2.45	1.98064516129032	0.193458121943901	0.359703277130178	0.000773673596133006	0.446064927329788	single	0.446064927329788	0.5452978	0.2105609	17	21	6	5.294118	18	15.5	3.970588	44.1	30.7	500	0	0	0	0	0	0	0	0	NA	NA	NA	NA	NA
ST140503task0002_V1_cell63_spiketimes.csv	Loc1Pref	Loc2Null	Loc1Pref+Loc2Null	0	230	10.9606811351972	0.4424	0.888	0.4424	0.985526315789474	0.813761467889908	2.42857142857143	0.379332466729849	0.243954462285902	0.00244673034418229	0.374266340640067	mixture	0.379332466729849	0.5214482	0.3240541	17	21	6	5.588235	10.38095	9.333333	5.507353	8.447619	22.66667	500	0	0	0	0	0	0	0	0	NA	NA	NA	NA	NA
ST140503task0002_V1_cell64_spiketimes.csv	Loc1Null	Loc2Pref	Loc1Null+Loc2Pref	0	230	40.1257294144117	0.8223	0.7075	0.7075	1.43872549019608	1.505	2.60504201680672	0.21577295211274	0.22204741418744	0.00171149996506742	0.560468133734753	single	0.560468133734753	0.4786223	0.1527918	13	11	8	5.230769	18.18182	17	7.525641	27.36364	44.28571	500	0	0	0	0	0	0	0	0	NA	NA	NA	NA	NA
ST140503task0002_V1_cell64_spiketimes.csv	Loc1Pref	Loc2Null	Loc1Pref+Loc2Null	0	230	118.388751186927	0.6009	0.815	0.6009	1.54891304347826	1.30716981132075	1.22985074626866	0.182147684685223	0.356371318155576	0.0577201723230369	0.403760824836164	single	0.403760824836164	0.451386	0.1644924	17	21	6	5.411765	25.2381	22.33333	8.382353	32.99048	27.46667	500	0	0	0	0	0	0	0	0	NA	NA	NA	NA	NA
ST140503task0002_V1_cell66_spiketimes.csv	Loc1Null	Loc2Pref	Loc1Null+Loc2Pref	0	230	46.8710145586079	0.6464	0.7201	0.6464	1.55464480874317	1.02857142857143	1.02484472049689	0.20433176099518	0.245849249312447	0.0234862781245842	0.526332711567789	single	0.526332711567789	0.5063586	0.8492686	13	11	8	9.384615	0.6363636	8.625	14.58974	0.6545455	8.839286	500	0	0	0	0	0	0	0	0	NA	NA	NA	NA	NA
ST140503task0002_V1_cell66_spiketimes.csv	Loc1Pref	Loc2Null	Loc1Pref+Loc2Null	0	230	77.3008584926962	0.3107	0.6051	0.3107	1.09609826589595	1	2.21428571428571	0.607354221473009	0.0988881104264577	0.00468359725697102	0.289074070843562	mixture	0.607354221473009	0.3885276	0.8429671	17	21	6	10.17647	1.047619	9.333333	11.15441	1.047619	20.66667	500	0	0	0	0	0	0	0	0	NA	NA	NA	NA	NA
ST140503task0002_V1_cell67_spiketimes.csv	Loc1Null	Loc2Pref	Loc1Null+Loc2Pref	0	230	40.0854437199757	0.5431	0.2774	0.2774	2.76875	0.922302158273381	2.12278630460449	0.222072492690355	0.194092352804369	0.00644433759654584	0.57739081690873	single	0.57739081690873	0.4826184	0.888934	13	11	8	30.76923	12.63636	30.25	85.19231	11.65455	64.21429	500	0	0	0	0	0	0	0	0	NA	NA	NA	NA	NA
ST140503task0002_V1_cell67_spiketimes.csv	Loc1Pref	Loc2Null	Loc1Pref+Loc2Null	0	230	57.9461356511638	0.7945	0.1643	0.1643	2.55919603524229	0.666094420600858	3.69530201342282	0.680239120126805	0.0854464039444119	0.000341957629712169	0.233972518299071	mixture	0.680239120126805	0.4315758	0.8297267	17	21	6	26.70588	11.09524	24.83333	68.34559	7.390476	91.76667	500	0	0	0	0	0	0	0	0	NA	NA	NA	NA	NA
ST140503task0002_V1_cell69_spiketimes.csv	Loc1Null	Loc2Pref	Loc1Null+Loc2Pref	0	230	20.4118281151513	0.704	0.661	0.661	1.02873563218391	0.86270783847981	1.59779276517474	0.286046740459721	0.172441400436688	0.00258806290829676	0.538923796195294	single	0.538923796195294	0.4994598	0.8702959	13	11	8	58	38.27273	58.25	59.66667	33.01818	93.07143	500	0	0	0	0	0	0	0	0	NA	NA	NA	NA	NA
ST140503task0002_V1_cell7_spiketimes.csv	Loc1Null	Loc2Pref	Loc1Null+Loc2Pref	0	230	3.1769283127245	0.3513	0.7698	0.3513	1.97798742138365	0.871264367816092	1.94483734087694	0.348943375936201	0.185240606103983	0.0013671588037745	0.464448859156042	single	0.464448859156042	0.511054	0.7689742	13	11	8	12.23077	7.909091	12.625	24.19231	6.890909	24.55357	500	0	0	0	0	0	0	0	0	NA	NA	NA	NA	NA
ST140503task0002_V1_cell7_spiketimes.csv	Loc1Pref	Loc2Null	Loc1Pref+Loc2Null	0	230	6.20384791009103	0.8741	0.8944	0.8741	1.36458333333333	1.54566929133858	2	0.273430981172178	0.153740863660582	0.00140300533940398	0.571425149827837	single	0.571425149827837	0.543019	0.8554201	17	21	6	9.882353	6.047619	12.33333	13.48529	9.347619	24.66667	500	0	0	0	0	0	0	0	0	NA	NA	NA	NA	NA
ST140503task0002_V1_cell70_spiketimes.csv	Loc1Null	Loc2Pref	Loc1Null+Loc2Pref	0	230	50.5276610448098	0.1416	0.7594	0.1416	2.41924882629108	1.15510204081633	2.34920634920635	0.230149717339364	0.175217363641883	0.0134975735439444	0.581135345474808	single	0.581135345474808	0.5012853	0.8953356	13	11	8	27.30769	8.909091	27	66.0641	10.29091	63.42857	500	0	0	0	0	0	0	0	0	NA	NA	NA	NA	NA
ST140503task0002_V1_cell70_spiketimes.csv	Loc1Pref	Loc2Null	Loc1Pref+Loc2Null	0	230	55.3146792283472	0.2683	0.8159	0.2683	1.33720159151194	1.26966292134831	2.03333333333333	0.342647663608721	0.118012550859835	0.0274869195276442	0.5118528660038	single	0.5118528660038	0.4339	0.9167887	17	21	6	22.17647	8.47619	24	29.65441	10.7619	48.8	500	0	0	0	0	0	0	0	0	NA	NA	NA	NA	NA
ST140503task0002_V1_cell71_spiketimes.csv	Loc1Null	Loc2Pref	Loc1Null+Loc2Pref	0	230	4.28838812140682	0.2988	0.3211	0.2988	1.71904761904762	0.6	2.38095238095238	0.33726631837369	0.15631738717058	0.000327220889145808	0.506089073566585	single	0.506089073566585	0.4881501	0.8158529	13	11	8	5.384615	2.454545	6	9.25641	1.472727	14.28571	500	0	0	0	0	0	0	0	0	NA	NA	NA	NA	NA
ST140503task0002_V1_cell71_spiketimes.csv	Loc1Pref	Loc2Null	Loc1Pref+Loc2Null	0	230	11.7762615552028	0.1515	0.6809	0.1515	1.5719696969697	1.3	1.55789473684211	0.293963578163362	0.182946776166746	0.000261408156308612	0.522828237513584	single	0.522828237513584	0.4641652	0.8079088	17	21	6	5.823529	2.333333	6.333333	9.154412	3.033333	9.866667	500	0	0	0	0	0	0	0	0	NA	NA	NA	NA	NA
ST140503task0002_V1_cell72_spiketimes.csv	Loc1Null	Loc2Pref	Loc1Null+Loc2Pref	0	230	28.9753822019806	0.306	0.7456	0.306	2.24807480748075	1.29719626168224	1.7703081232493	0.269648338790035	0.128583003690519	0.0251099161960101	0.576658741323436	single	0.576658741323436	0.4610598	0.9137975	13	11	8	23.30769	9.727273	25.5	52.39744	12.61818	45.14286	500	0	0	0	0	0	0	0	0	NA	NA	NA	NA	NA
ST140503task0002_V1_cell72_spiketimes.csv	Loc1Pref	Loc2Null	Loc1Pref+Loc2Null	0	230	36.7134159050285	0.8068	0.3532	0.3532	1.87298387096774	1.26883720930233	1.23865546218487	0.204497516016029	0.320023546333838	0.000378960750776318	0.475099976899357	single	0.475099976899357	0.5014202	0.7810423	17	21	6	21.88235	10.2381	19.83333	40.98529	12.99048	24.56667	500	0	0	0	0	0	0	0	0	NA	NA	NA	NA	NA
ST140503task0002_V1_cell73_spiketimes.csv	Loc1Pref	Loc2Null	Loc1Pref+Loc2Null	0	230	7.28375856831541	0.2773	0.678	0.2773	1.76041666666667	0.893670886075949	2.71743119266055	0.542189694314106	0.261859418649894	0.0259070060641692	0.170043880971831	mixture	0.542189694314106	0.5476768	0.4986717	17	21	6	21.17647	15.04762	18.16667	37.27941	13.44762	49.36667	500	0	0	0	0	0	0	0	0	NA	NA	NA	NA	NA
ST140503task0002_V1_cell76_spiketimes.csv	Loc1Null	Loc2Pref	Loc1Null+Loc2Pref	0	230	11.836521596991	0.8062	0.1357	0.1357	0.9	0.45	2	0.658430312156333	0.253143481466049	0.00341955187327115	0.0850066545043466	mixture	0.658430312156333	0.5470044	0.5183751	13	11	8	0.7692308	4	2.25	0.6923077	1.8	4.5	500	0	0	0	0	0	0	0	0	NA	NA	NA	NA	NA
ST140503task0002_V1_cell76_spiketimes.csv	Loc1Pref	Loc2Null	Loc1Pref+Loc2Null	0	230	19.430493955232	0.6538	0.2365	0.2365	1.2578125	0.780645161290323	1.3	0.365245948496133	0.446446137934078	0.0069806093538413	0.181327304215947	intermediate	0.446446137934078	0.5147952	0.4959988	17	21	6	0.9411765	4.428571	2.666667	1.183824	3.457143	3.466667	500	0	0	0	0	0	0	0	0	NA	NA	NA	NA	NA
ST140503task0002_V1_cell78_spiketimes.csv	Loc1Pref	Loc2Null	Loc1Pref+Loc2Null	0	230	4.59909847057707	0.2148	0.7973	0.2148	0.632919520547945	0.828278221208666	0.768609865470852	0.266020647949286	0.352659394666511	0.0886232697089063	0.292696687675296	intermediate	0.352659394666511	0.5264759	0.5621378	17	21	6	34.35294	41.7619	37.16667	21.74265	34.59048	28.56667	500	0	0	0	0	0	0	0	0	NA	NA	NA	NA	NA
ST140503task0002_V1_cell79_spiketimes.csv	Loc1Null	Loc2Pref	Loc1Null+Loc2Pref	0	230	5.28882381141835	0.8251	0.7228	0.7228	1.93707482993197	1.43142857142857	1.54545454545455	0.314981107638073	0.225520038179529	0.000621229292328511	0.458877624890069	single	0.458877624890069	0.5276449	0.2562079	13	11	8	7.538462	12.72727	12.375	14.60256	18.21818	19.125	500	0	0	0	0	0	0	0	0	NA	NA	NA	NA	NA
ST140503task0002_V1_cell79_spiketimes.csv	Loc1Pref	Loc2Null	Loc1Pref+Loc2Null	0	230	15.2378804780116	0.8951	0.5204	0.5204	1.665	1.72068965517241	0.290909090909091	0.165062014616232	0.550409826270794	0.0160427121194177	0.268485446993557	intermediate	0.550409826270794	0.5055775	0.4471754	17	21	6	7.352941	13.80952	11	12.24265	23.7619	3.2	500	0	0	0	0	0	0	0	0	NA	NA	NA	NA	NA
ST140503task0002_V1_cell81_spiketimes.csv	Loc1Null	Loc2Pref	Loc1Null+Loc2Pref	0	230	29.3121679384133	0.2574	0.1368	0.1368	1.44067796610169	1.98196721311475	4.47619047619048	0.605730477962419	0.0864581286908633	0.000114523297602661	0.307696870049115	mixture	0.605730477962419	0.5279697	0.1629487	13	11	8	9.076923	22.18182	21	13.07692	43.96364	94	500	0	0	0	0	0	0	0	0	NA	NA	NA	NA	NA
ST140503task0002_V1_cell82_spiketimes.csv	Loc1Pref	Loc2Null	Loc1Pref+Loc2Null	0	230	17.7547344600533	0.8093	0.1551	0.1551	0.979817708333333	1.69661971830986	0.70828729281768	0.208365726130869	0.4376996814739	0.0039418347346934	0.349992757660538	intermediate	0.4376996814739	0.4790005	0.3456222	17	21	6	22.58824	33.80952	30.16667	22.13235	57.3619	21.36667	500	0	0	0	0	0	0	0	0	NA	NA	NA	NA	NA
ST140503task0002_V1_cell84_spiketimes.csv	Loc1Null	Loc2Pref	Loc1Null+Loc2Pref	0	230	50.0221999871304	0.273	0.6811	0.273	2.07456140350877	3.01296928327645	1.65945165945166	0.200232014793241	0.277533901996256	0.00835340584253131	0.513880677367972	single	0.513880677367972	0.4930162	0.1456592	13	11	8	8.769231	26.63636	24.75	18.19231	80.25455	41.07143	500	0	0	0	0	0	0	0	0	NA	NA	NA	NA	NA
ST140503task0002_V1_cell86_spiketimes.csv	Loc1Null	Loc2Pref	Loc1Null+Loc2Pref	0	230	27.9583965848461	0.6803	0.2631	0.2631	1.31481481481481	1.69157894736842	2.36673773987207	0.340598133944746	0.163372686917139	0.00103492769410519	0.49499425144401	single	0.49499425144401	0.4919501	0.1417435	13	11	8	6.230769	17.27273	16.75	8.192308	29.21818	39.64286	500	0	0	0	0	0	0	0	0	NA	NA	NA	NA	NA
ST140503task0002_V1_cell86_spiketimes.csv	Loc1Pref	Loc2Null	Loc1Pref+Loc2Null	0	230	53.7116469175944	0.4256	0.5184	0.4256	1.50229357798165	1.45454545454545	1.42608695652174	0.452569387712794	0.321390940929872	0.000219797285048777	0.225819874072285	mixture	0.452569387712794	0.4927779	0.2839848	17	21	6	6.411765	18.85714	15.33333	9.632353	27.42857	21.86667	500	0	0	0	0	0	0	0	0	NA	NA	NA	NA	NA
ST140503task0002_V1_cell89_spiketimes.csv	Loc1Null	Loc2Pref	Loc1Null+Loc2Pref	0	230	24.9129350388186	0.1169	0.2669	0.1169	0.672839506172839	0.721546961325967	0.893687707641196	0.214903772285956	0.228696995687097	0.00319854816860678	0.55320068385834	single	0.55320068385834	0.538566	0.1395389	13	11	8	6.230769	16.45455	16.125	4.192308	11.87273	14.41071	500	0	0	0	0	0	0	0	0	NA	NA	NA	NA	NA
ST140503task0002_V1_cell89_spiketimes.csv	Loc1Pref	Loc2Null	Loc1Pref+Loc2Null	0	230	42.3561856039532	0.9008	0.4363	0.4363	0.955952380952381	1.68778409090909	0.955555555555555	0.24826188210413	0.177530732118893	0.0198300073282396	0.554377378448738	single	0.554377378448738	0.4677971	0.1043209	17	21	6	6.176471	16.7619	18	5.904412	28.29048	17.2	500	0	0	0	0	0	0	0	0	NA	NA	NA	NA	NA
ST140503task0002_V1_cell90_spiketimes.csv	Loc1Null	Loc2Pref	Loc1Null+Loc2Pref	0	230	67.5838695864758	0.4068	0.7091	0.4068	2.05	1.21081081081081	2.31332533013205	0.250084844169263	0.245089502659913	0.0093327181098093	0.495492935061014	single	0.495492935061014	0.4378178	0.1607807	13	11	8	2.307692	16.81818	14.875	4.730769	20.36364	34.41071	500	0	0	0	0	0	0	0	0	NA	NA	NA	NA	NA
ST140503task0002_V1_cell91_spiketimes.csv	Loc1Pref	Loc2Null	Loc1Pref+Loc2Null	0	230	85.3923595461002	0.4112	0.8251	0.4112	0.456395348837209	0.95800464037123	0.624778761061947	0.203762176343421	0.298520610196773	0.0458329688489199	0.451884244610885	single	0.451884244610885	0.5559564	0.1511706	17	21	6	5.058824	20.52381	18.83333	2.308824	19.6619	11.76667	500	0	0	0	0	0	0	0	0	NA	NA	NA	NA	NA
ST140503task0002_V1_cell92_spiketimes.csv	Loc1Pref	Loc2Null	Loc1Pref+Loc2Null	0	230	62.3009575649738	0.7276	0.1138	0.1138	1.46875	0.784274193548387	1.3	0.230703446904268	0.258908725216184	0.00601164733949059	0.504376180540058	single	0.504376180540058	0.5112415	0.1744028	17	21	6	2.117647	11.80952	10.66667	3.110294	9.261905	13.86667	500	0	0	0	0	0	0	0	0	NA	NA	NA	NA	NA
ST140503task0002_V1_cell93_spiketimes.csv	Loc1Pref	Loc2Null	Loc1Pref+Loc2Null	0	230	105.877096273914	0.8233	0.5922	0.5922	1.18100358422939	1.07674418604651	0.592366412213741	0.200004417679395	0.170404912875066	0.186286409870809	0.44330425957473	single	0.44330425957473	0.4407387	0.0799369	17	21	6	16.41176	43	43.66667	19.38235	46.3	25.86667	500	0	0	0	0	0	0	0	0	NA	NA	NA	NA	NA
ST140503task0002_V1_cell94_spiketimes.csv	Loc1Null	Loc2Pref	Loc1Null+Loc2Pref	0	230	29.3833042873811	0.5811	0.1768	0.1768	0.933333333333333	0.666666666666667	1.11688311688312	0.306544584309585	0.0997586092420279	0.112423690789964	0.481273115658424	single	0.481273115658424	0.5765122	0.07180971	13	11	8	1.538462	8.727273	11	1.435897	5.818182	12.28571	500	0	0	0	0	0	0	0	0	NA	NA	NA	NA	NA
ST140503task0002_V1_cell94_spiketimes.csv	Loc1Pref	Loc2Null	Loc1Pref+Loc2Null	0	230	50.897775918252	0.2844	0.3434	0.2844	1.15625	0.418617021276596	1.11803278688525	0.24319482185438	0.1576236656957	0.0595569345371258	0.539624577912794	single	0.539624577912794	0.5005717	0.09392416	17	21	6	1.411765	8.952381	10.16667	1.632353	3.747619	11.36667	500	0	0	0	0	0	0	0	0	NA	NA	NA	NA	NA
ST140503task0002_V1_cell95_spiketimes.csv	Loc1Pref	Loc2Null	Loc1Pref+Loc2Null	0	230	343.385305847473	0.3233	0.2462	0.2462	1.44974874371859	0.348106904231626	0.507936507936508	0.195733846022872	0.209674637718266	0.160757190874834	0.433834325384028	single	0.433834325384028	0.6473636	0.06204235	17	21	6	11.70588	64.14286	63	16.97059	22.32857	32	500	0	0	0	0	0	0	0	0	NA	NA	NA	NA	NA
ST140503task0002_V1_cell96_spiketimes.csv	Loc1Pref	Loc2Null	Loc1Pref+Loc2Null	0	230	173.525301264547	0.5242	0.3816	0.3816	0.94683908045977	0.578275862068965	0.917857142857143	0.167241247236948	0.372452512325265	0.0896179151030653	0.370688325334722	intermediate	0.372452512325265	0.5144353	0.1405827	17	21	6	10.23529	41.42857	37.33333	9.691176	23.95714	34.26667	500	0	0	0	0	0	0	0	0	NA	NA	NA	NA	NA
ST140503task0002_V1_cell97_spiketimes.csv	Loc1Pref	Loc2Null	Loc1Pref+Loc2Null	0	230	27.7394426256653	0.18	0.4963	0.18	1.390625	1.23045685279188	0.874074074074074	0.222331898071504	0.265734536091523	0.000574685469842417	0.511358880367131	single	0.511358880367131	0.5433328	0.1895277	17	21	6	16	28.14286	27	22.25	34.62857	23.6	500	0	0	0	0	0	0	0	0	NA	NA	NA	NA	NA
ST140503task0002_V1_cell98_spiketimes.csv	Loc1Null	Loc2Pref	Loc1Null+Loc2Pref	0	230	54.6807290453316	0.2539	0.1233	0.1233	1.05352798053528	0.70297619047619	1.16138673042439	0.206931638961065	0.217090597482739	0.0483675835534652	0.527610180002731	single	0.527610180002731	0.5159304	0.1071929	13	11	8	10.53846	30.54545	29.875	11.10256	21.47273	34.69643	500	0	0	0	0	0	0	0	0	NA	NA	NA	NA	NA
ST140503task0002_V1_cell98_spiketimes.csv	Loc1Pref	Loc2Null	Loc1Pref+Loc2Null	0	230	80.8022701188214	0.4911	0.8106	0.4911	1.89561855670103	1.18899082568807	1.29595375722543	0.212214578648375	0.294888011921899	0.0140277433517932	0.478869666077933	single	0.478869666077933	0.5047359	0.1520562	17	21	6	11.41176	31.14286	28.83333	21.63235	37.02857	37.36667	500	0	0	0	0	0	0	0	0	NA	NA	NA	NA	NA
ST140506task0001_V1_cell100_spiketimes.csv	Loc1Pref	Loc2Null	Loc1Pref+Loc2Null	0	230	48.5320934284494	0.8462	0.8563	0.8462	1.13333333333333	0.607615894039735	0.285714285714286	0.170463722665632	0.23548548511792	0.160037010425544	0.434013781790904	single	0.434013781790904	0.4714685	0.1167722	7	9	8	1.428571	16.77778	16	1.619048	10.19444	4.571429	500	0	0	0	0	0	0	0	0	NA	NA	NA	NA	NA
ST140506task0001_V1_cell101_spiketimes.csv	Loc1Pref	Loc2Null	Loc1Pref+Loc2Null	0	230	39.1198989851188	0.4037	0.3452	0.3452	0.626666666666667	0.772821576763485	0.685049833887043	0.194483396639049	0.193503249154217	0.116735864657344	0.49527748954939	single	0.49527748954939	0.4399269	0.08988504	7	9	8	7.142857	26.77778	26.875	4.47619	20.69444	18.41071	500	0	0	0	0	0	0	0	0	NA	NA	NA	NA	NA
ST140506task0001_V1_cell103_spiketimes.csv	Loc1Null	Loc2Pref	Loc1Null+Loc2Pref	0	230	6.3899355092883	0.718	0.7606	0.718	0.933333333333333	0.555555555555556	1.53457943925234	0.289500951244598	0.228386912613064	0.000509893333273924	0.481602242809064	single	0.481602242809064	0.5403761	0.219244	10	6	6	10	18	17.83333	9.333333	10	27.36667	500	0	0	0	0	0	0	0	0	NA	NA	NA	NA	NA
ST140506task0001_V1_cell20_spiketimes.csv	Loc1Null	Loc2Pref	Loc1Null+Loc2Pref	0	230	9.27995916020073	0.5026	0.2189	0.2189	1.82125603864734	0.209160305343511	0.488	0.214041565918112	0.292298666198647	0.000633490872327737	0.493026277010914	single	0.493026277010914	0.4746481	0.2116255	10	6	6	11.5	21.83333	20.83333	20.94444	4.566667	10.16667	500	0	0	0	0	0	0	0	0	NA	NA	NA	NA	NA
ST140506task0001_V1_cell24_spiketimes.csv	Loc1Null	Loc2Pref	Loc1Null+Loc2Pref	0	230	3.75719750129991	0.6389	0.244	0.244	1.01346801346801	1.67272727272727	0.527272727272727	0.230540040875789	0.270424641191966	0.00182694800049283	0.497208369931752	single	0.497208369931752	0.4955806	0.2543121	10	6	6	3.3	7.333333	7.333333	3.344444	12.26667	3.866667	500	0	0	0	0	0	0	0	0	NA	NA	NA	NA	NA
ST140506task0001_V1_cell24_spiketimes.csv	Loc1Pref	Loc2Null	Loc1Pref+Loc2Null	0	230	4.41838840499753	0.1916	0.2343	0.1916	0.814814814814815	1.75	0.979949874686717	0.208969965554521	0.371192587401411	0.00953480174430683	0.410302645299761	single	0.410302645299761	0.4545978	0.3434679	7	9	8	3.857143	8.444444	7.125	3.142857	14.77778	6.982143	500	0	0	0	0	0	0	0	0	NA	NA	NA	NA	NA
ST140506task0001_V1_cell29_spiketimes.csv	Loc1Null	Loc2Pref	Loc1Null+Loc2Pref	0	230	33.2042849496827	0.2782	0.2229	0.2229	1.05050505050505	1.17021276595745	1.05714285714286	0.221990853508501	0.195653358343553	0.0897154776386474	0.492640310509299	single	0.492640310509299	0.5589639	0.1032451	10	6	6	6.6	23.5	24.5	6.933333	27.5	25.9	500	0	0	0	0	0	0	0	0	NA	NA	NA	NA	NA
ST140506task0001_V1_cell31_spiketimes.csv	Loc1Null	Loc2Pref	Loc1Null+Loc2Pref	0	230	22.7300205619713	0.3648	0.2242	0.2242	1.41798941798942	1.2936170212766	1.82857142857143	0.243298720189968	0.201020080457909	0.0133289586828525	0.542352240669271	single	0.542352240669271	0.4984119	0.1256438	10	6	6	4.2	15.66667	16.33333	5.955556	20.26667	29.86667	500	0	0	0	0	0	0	0	0	NA	NA	NA	NA	NA
ST140506task0001_V1_cell32_spiketimes.csv	Loc1Pref	Loc2Null	Loc1Pref+Loc2Null	0	230	4.43477101168269	0.4896	0.4491	0.4491	0.210526315789474	1.875	0.527950310559006	0.231982883615049	0.16279434282093	0.0035301403464238	0.601692633217596	single	0.601692633217596	0.5001745	0.1185913	7	9	8	2.714286	6.666667	8.625	0.5714286	12.5	4.553571	500	0	0	0	0	0	0	0	0	NA	NA	NA	NA	NA
ST140506task0001_V1_cell33_spiketimes.csv	Loc1Pref	Loc2Null	Loc1Pref+Loc2Null	0	230	72.0330698054765	0.1638	0.1706	0.1638	0.5	1.32946428571429	0.852497096399535	0.17866468483769	0.189395626781844	0.177045684142876	0.454894004237589	single	0.454894004237589	0.495633	0.07878648	7	9	8	4.571429	31.11111	30.75	2.285714	41.36111	26.21429	500	0	0	0	0	0	0	0	0	NA	NA	NA	NA	NA
ST140506task0001_V1_cell34_spiketimes.csv	Loc1Null	Loc2Pref	Loc1Null+Loc2Pref	0	230	69.346140375941	0.6328	0.2161	0.2161	1.14814814814815	2.69230769230769	0.825454545454545	0.18411043836913	0.167539570655908	0.240278369748491	0.408071621226471	single	0.408071621226471	0.4558718	0.07449659	10	6	6	3.3	26	27.5	3.788889	70	22.7	500	0	0	0	0	0	0	0	0	NA	NA	NA	NA	NA
ST140506task0001_V1_cell34_spiketimes.csv	Loc1Pref	Loc2Null	Loc1Pref+Loc2Null	0	230	51.0430964173589	0.1487	0.8416	0.1487	0.486486486486487	1.27697095435685	0.444688644688645	0.159664938180249	0.315335638465226	0.118477481372724	0.4065219419818	single	0.4065219419818	0.5293119	0.1391857	7	9	8	5.285714	26.77778	24.375	2.571429	34.19444	10.83929	500	0	0	0	0	0	0	0	0	NA	NA	NA	NA	NA
ST140506task0001_V1_cell36_spiketimes.csv	Loc1Null	Loc2Pref	Loc1Null+Loc2Pref	0	230	8.10939759913771	0.5207	0.3226	0.3226	3.51851851851852	1.4	4.22857142857143	0.624922291465929	0.114584832345092	7.43550133088649e-05	0.26041852117567	mixture	0.624922291465929	0.4829666	0.7430168	10	6	6	10.5	3.833333	9.333333	36.94444	5.366667	39.46667	500	0	0	0	0	0	0	0	0	NA	NA	NA	NA	NA
ST140506task0001_V1_cell36_spiketimes.csv	Loc1Pref	Loc2Null	Loc1Pref+Loc2Null	0	230	11.7637364187953	0.1219	0.3195	0.1219	2.50210970464135	0.671428571428571	0.425876010781671	0.221725194868879	0.176416092585127	0.0338346373539941	0.568024075191999	single	0.568024075191999	0.4704498	0.8915711	7	9	8	11.28571	3.888889	13.25	28.2381	2.611111	5.642857	500	0	0	0	0	0	0	0	0	NA	NA	NA	NA	NA
ST140506task0001_V1_cell46_spiketimes.csv	Loc1Null	Loc2Pref	Loc1Null+Loc2Pref	0	230	15.0554042952577	0.8106	0.2459	0.2459	0.984126984126984	2.53913043478261	1.52203389830508	0.243339111221287	0.163123030119769	0.0532180777231952	0.540319780935748	single	0.540319780935748	0.3793749	0.09426099	10	6	6	1.4	7.666667	9.833333	1.377778	19.46667	14.96667	500	0	0	0	0	0	0	0	0	NA	NA	NA	NA	NA
ST140506task0001_V1_cell48_spiketimes.csv	Loc1Pref	Loc2Null	Loc1Pref+Loc2Null	0	230	5.95410659021052	0.705	0.2276	0.2276	0.444444444444444	0.646551724137931	1.23809523809524	0.278865671842883	0.319853640053659	0.00163142246962285	0.399649265633835	single	0.399649265633835	0.4969143	0.3192399	7	9	8	4.285714	9.666667	8.25	1.904762	6.25	10.21429	500	0	0	0	0	0	0	0	0	NA	NA	NA	NA	NA
ST140506task0001_V1_cell5_spiketimes.csv	Loc1Pref	Loc2Null	Loc1Pref+Loc2Null	0	230	5.31582338685333	0.4886	0.5958	0.4886	0.884057971014493	1.5	0.497142857142857	0.208929521995018	0.267946525511185	0.00046216367759313	0.522661788816204	single	0.522661788816204	0.479442	0.7518639	7	9	8	3.285714	0.6666667	3.125	2.904762	1	1.553571	500	0	0	0	0	0	0	0	0	NA	NA	NA	NA	NA
ST140506task0001_V1_cell50_spiketimes.csv	Loc1Null	Loc2Pref	Loc1Null+Loc2Pref	0	230	26.9908880745899	0.101	0.7784	0.101	0.691358024691358	1.37021276595745	0.986206896551724	0.155444927243297	0.116273763725138	0.383742825466843	0.344538483564722	outside	0.383742825466843	0.4820271	0.07434802	10	6	6	3.6	15.66667	19.33333	2.488889	21.46667	19.06667	500	0	0	0	0	0	0	0	0	NA	NA	NA	NA	NA
ST140506task0001_V1_cell50_spiketimes.csv	Loc1Pref	Loc2Null	Loc1Pref+Loc2Null	0	230	28.1983896235083	0.1493	0.1809	0.1493	2.10185185185185	0.896306818181818	0.865191146881288	0.188899510269719	0.311818027532847	0.0100335416001422	0.489248920597292	single	0.489248920597292	0.4767708	0.1586719	7	9	8	5.142857	19.55556	17.75	10.80952	17.52778	15.35714	500	0	0	0	0	0	0	0	0	NA	NA	NA	NA	NA
ST140506task0001_V1_cell51_spiketimes.csv	Loc1Null	Loc2Pref	Loc1Null+Loc2Pref	0	230	8.0780863545164	0.7434	0.769	0.7434	1.25185185185185	2.54468085106383	0.08	0.239936496061203	0.204973204609107	0.0201145461673421	0.534975753162348	single	0.534975753162348	0.5155317	0.111538	10	6	6	7.5	15.66667	18.33333	9.388889	39.86667	1.466667	500	0	0	0	0	0	0	0	0	NA	NA	NA	NA	NA
ST140506task0001_V1_cell51_spiketimes.csv	Loc1Pref	Loc2Null	Loc1Pref+Loc2Null	0	230	3.97652886443174	0.1353	0.8662	0.1353	0.621794871794872	1.28601694915254	2.21483097055616	0.322111152933688	0.116879221288985	0.00449883409680321	0.556510791680524	single	0.556510791680524	0.4837964	0.09833441	7	9	8	7.428571	13.11111	16.375	4.619048	16.86111	36.26786	500	0	0	0	0	0	0	0	0	NA	NA	NA	NA	NA
ST140506task0001_V1_cell54_spiketimes.csv	Loc1Pref	Loc2Null	Loc1Pref+Loc2Null	0	230	4.21929589358553	0.5935	0.3687	0.3687	0.592592592592593	1.5	1.19259259259259	0.247534201587131	0.177520285820298	0.00119179909819	0.573753713494382	single	0.573753713494382	0.5174346	0.1469702	7	9	8	9	15.33333	16.875	5.333333	23	20.125	500	0	0	0	0	0	0	0	0	NA	NA	NA	NA	NA
ST140506task0001_V1_cell55_spiketimes.csv	Loc1Null	Loc2Pref	Loc1Null+Loc2Pref	0	230	6.03264880147416	0.8051	0.2312	0.2312	1.19753086419753	0.881967213114754	0.835616438356164	0.24731662370911	0.186314083872308	0.00488017960895788	0.561489112809624	single	0.561489112809624	0.5279234	0.1234907	10	6	6	4.5	10.16667	12.16667	5.388889	8.966667	10.16667	500	0	0	0	0	0	0	0	0	NA	NA	NA	NA	NA
ST140506task0001_V1_cell55_spiketimes.csv	Loc1Pref	Loc2Null	Loc1Pref+Loc2Null	0	230	11.9321120587968	0.6485	0.371	0.371	0.625	1.85687022900763	1.55341055341055	0.224752550515825	0.237864036553726	0.000488375267284451	0.536895037663165	single	0.536895037663165	0.5100003	0.1788177	7	9	8	5.714286	14.55556	13.875	3.571429	27.02778	21.55357	500	0	0	0	0	0	0	0	0	NA	NA	NA	NA	NA
ST140506task0001_V1_cell56_spiketimes.csv	Loc1Null	Loc2Pref	Loc1Null+Loc2Pref	0	230	6.2544359833995	0.7745	0.224	0.224	0.748971193415638	3.28	2.25714285714286	0.450648857653501	0.138008690070772	0.000864500190327852	0.410477952085399	mixture	0.450648857653501	0.539735	0.1613905	10	6	6	5.4	11.66667	12.83333	4.044444	38.26667	28.96667	500	0	0	0	0	0	0	0	0	NA	NA	NA	NA	NA
ST140506task0001_V1_cell56_spiketimes.csv	Loc1Pref	Loc2Null	Loc1Pref+Loc2Null	0	230	7.20355795249281	0.156	0.3794	0.156	0.481481481481481	1.23557692307692	0.326530612244898	0.232634950589484	0.15329406874162	0.0132940553297314	0.600776925339165	single	0.600776925339165	0.5197633	0.09309677	7	9	8	5.142857	11.55556	14	2.47619	14.27778	4.571429	500	0	0	0	0	0	0	0	0	NA	NA	NA	NA	NA
ST140506task0001_V1_cell57_spiketimes.csv	Loc1Pref	Loc2Null	Loc1Pref+Loc2Null	0	230	11.2019008753998	0.7094	0.3756	0.3756	0.67816091954023	0.642857142857143	1.26530612244898	0.23296105705194	0.155330796389045	0.0181925698241435	0.593515576734872	single	0.593515576734872	0.5165031	0.08681857	7	9	8	4.142857	11.66667	14	2.809524	7.5	17.71429	500	0	0	0	0	0	0	0	0	NA	NA	NA	NA	NA
ST140506task0001_V1_cell58_spiketimes.csv	Loc1Pref	Loc2Null	Loc1Pref+Loc2Null	0	230	5.10755472481532	0.6982	0.407	0.407	1.68888888888889	0.558823529411765	1.62857142857143	0.307643878111341	0.174964982398569	0.000425268943658368	0.516965870546431	single	0.516965870546431	0.4968528	0.1706312	7	9	8	4.285714	9.444444	10	7.238095	5.277778	16.28571	500	0	0	0	0	0	0	0	0	NA	NA	NA	NA	NA
ST140506task0001_V1_cell59_spiketimes.csv	Loc1Null	Loc2Pref	Loc1Null+Loc2Pref	0	230	12.2483778295415	0.8102	0.2242	0.2242	1.24691358024691	0.810526315789474	1.6	0.255895131654597	0.210963399984391	0.00212569932708529	0.531015769033927	single	0.531015769033927	0.5179264	0.1592219	10	6	6	4.5	12.66667	13	5.611111	10.26667	20.8	500	0	0	0	0	0	0	0	0	NA	NA	NA	NA	NA
ST140506task0001_V1_cell60_spiketimes.csv	Loc1Null	Loc2Pref	Loc1Null+Loc2Pref	0	230	32.6486456940724	0.3347	0.2229	0.2229	1.51536643026005	1.33559322033898	0.933858267716535	0.221443130686202	0.180536346773469	0.106958775982247	0.491061746558082	single	0.491061746558082	0.4535296	0.09235612	10	6	6	4.7	19.66667	21.16667	7.122222	26.26667	19.76667	500	0	0	0	0	0	0	0	0	NA	NA	NA	NA	NA
ST140506task0001_V1_cell60_spiketimes.csv	Loc1Pref	Loc2Null	Loc1Pref+Loc2Null	0	230	46.7781448756143	0.6399	0.3394	0.3394	1.73333333333333	0.52212389380531	0.862914862914863	0.191258277835936	0.203009123839793	0.118703135215639	0.487029463108633	single	0.487029463108633	0.4787976	0.09128661	7	9	8	5	25.11111	24.75	8.666667	13.11111	21.35714	500	0	0	0	0	0	0	0	0	NA	NA	NA	NA	NA
ST140506task0001_V1_cell62_spiketimes.csv	Loc1Null	Loc2Pref	Loc1Null+Loc2Pref	0	230	46.3240081696653	0.7538	0.7421	0.7421	0.672839506172839	0.762790697674419	0.434285714285714	0.115973515220936	0.0859282142199518	0.541048747381663	0.25704952317745	outside	0.541048747381663	0.4954197	0.0474969	10	6	6	7.2	28.66667	35	4.844444	21.86667	15.2	500	0	0	0	0	0	0	0	0	NA	NA	NA	NA	NA
ST140506task0001_V1_cell62_spiketimes.csv	Loc1Pref	Loc2Null	Loc1Pref+Loc2Null	0	230	42.962366876132	0.3965	0.3442	0.3442	1.82513661202186	0.734821428571429	0.299943084803643	0.17357806187469	0.187790375309161	0.196687752143451	0.441943810672698	single	0.441943810672698	0.4603296	0.08274889	7	9	8	8.714286	31.11111	31.375	15.90476	22.86111	9.410714	500	0	0	0	0	0	0	0	0	NA	NA	NA	NA	NA
ST140506task0001_V1_cell63_spiketimes.csv	Loc1Null	Loc2Pref	Loc1Null+Loc2Pref	0	230	19.7500358991704	0.158	0.2191	0.158	0.464646464646465	1.62666666666667	0.771428571428571	0.223876104523769	0.274478999519108	0.00651056175000278	0.495134334207121	single	0.495134334207121	0.5528838	0.178818	10	6	6	4.4	15	14	2.044444	24.4	10.8	500	0	0	0	0	0	0	0	0	NA	NA	NA	NA	NA
ST140506task0001_V1_cell63_spiketimes.csv	Loc1Pref	Loc2Null	Loc1Pref+Loc2Null	0	230	23.9650846252963	0.2006	0.3678	0.2006	0.453333333333333	1.05	2.12820512820513	0.237231830140241	0.201621271751237	0.00595085204696856	0.555196046061553	single	0.555196046061553	0.4724686	0.128598	7	9	8	3.571429	15	14.625	1.619048	15.75	31.125	500	0	0	0	0	0	0	0	0	NA	NA	NA	NA	NA
ST140506task0001_V1_cell66_spiketimes.csv	Loc1Null	Loc2Pref	Loc1Null+Loc2Pref	0	230	5.05950412991519	0.2876	0.786	0.2876	1.03703703703704	1.26478873239437	0.223529411764706	0.185292776877056	0.529831828176401	0.071511141005409	0.213364253941135	intermediate	0.529831828176401	0.5163224	0.5521264	10	6	6	6	11.83333	8.5	6.222222	14.96667	1.9	500	0	0	0	0	0	0	0	0	NA	NA	NA	NA	NA
ST140506task0001_V1_cell67_spiketimes.csv	Loc1Null	Loc2Pref	Loc1Null+Loc2Pref	0	230	42.6585114795604	0.6368	0.2177	0.2177	1.22222222222222	1.64201680672269	0.865693430656934	0.17251605657977	0.133128353579267	0.311981585177355	0.382374004663607	single	0.382374004663607	0.3679201	0.07270033	10	6	6	3.5	19.83333	22.83333	4.277778	32.56667	19.76667	500	0	0	0	0	0	0	0	0	NA	NA	NA	NA	NA
ST140506task0001_V1_cell68_spiketimes.csv	Loc1Pref	Loc2Null	Loc1Pref+Loc2Null	0	230	3.0190213345043	0.112	0.1116	0.1116	0.947368421052632	2.10454545454545	0.475083056478405	0.207352103161991	0.337450566664035	0.0105148290175691	0.444682501156405	single	0.444682501156405	0.4884839	0.3434963	7	9	8	2.714286	6.111111	5.375	2.571429	12.86111	2.553571	500	0	0	0	0	0	0	0	0	NA	NA	NA	NA	NA
ST140506task0001_V1_cell69_spiketimes.csv	Loc1Null	Loc2Pref	Loc1Null+Loc2Pref	0	230	19.2876778448981	0.7749	0.7669	0.7669	0.748971193415638	1.24	0.947826086956522	0.227578516978176	0.177978338834245	0.0892232771114004	0.505219867076178	single	0.505219867076178	0.5478986	0.09056627	10	6	6	5.4	16.66667	19.16667	4.044444	20.66667	18.16667	500	0	0	0	0	0	0	0	0	NA	NA	NA	NA	NA
ST140506task0001_V1_cell69_spiketimes.csv	Loc1Pref	Loc2Null	Loc1Pref+Loc2Null	0	230	14.5494456786897	0.1467	0.8487	0.1467	0.625	1.01428571428571	0.893687707641196	0.222191131631294	0.200598201970517	0.00620604978698884	0.5710046166112	single	0.5710046166112	0.5168568	0.1212949	7	9	8	5.714286	15.55556	16.125	3.571429	15.77778	14.41071	500	0	0	0	0	0	0	0	0	NA	NA	NA	NA	NA
ST140506task0001_V1_cell72_spiketimes.csv	Loc1Null	Loc2Pref	Loc1Null+Loc2Pref	0	230	5.6004307558556	0.6829	0.2446	0.2446	1.86666666666667	1.19574468085106	0.84421052631579	0.247408492626219	0.21329750727188	0.00143506343620246	0.537858936665698	single	0.537858936665698	0.4622882	0.8357573	10	6	6	15	7.833333	15.83333	28	9.366667	13.36667	500	0	0	0	0	0	0	0	0	NA	NA	NA	NA	NA
ST140506task0001_V1_cell72_spiketimes.csv	Loc1Pref	Loc2Null	Loc1Pref+Loc2Null	0	230	14.4046330917328	0.3596	0.4406	0.3596	1.09803921568627	1.09836065573771	1.02277432712215	0.215235507454902	0.222551343392389	0.00371963142153416	0.558493517731174	single	0.558493517731174	0.4847597	0.8670679	7	9	8	17	6.777778	17.25	18.66667	7.444444	17.64286	500	0	0	0	0	0	0	0	0	NA	NA	NA	NA	NA
ST140506task0001_V1_cell74_spiketimes.csv	Loc1Null	Loc2Pref	Loc1Null+Loc2Pref	0	230	44.6914944020854	0.4375	0.2305	0.2305	3.74928774928775	1.16666666666667	3.05933014354067	0.260333853800997	0.26684372089281	0.00518222563872912	0.467640199667464	single	0.467640199667464	0.5109483	0.8261907	10	6	6	39	12	34.83333	146.2222	14	106.5667	500	0	0	0	0	0	0	0	0	NA	NA	NA	NA	NA
ST140506task0001_V1_cell75_spiketimes.csv	Loc1Null	Loc2Pref	Loc1Null+Loc2Pref	0	230	9.71369669254636	0.7005	0.1243	0.1243	0.797814207650273	2.02222222222222	1.57142857142857	0.356190595977975	0.375446855332496	0.00435126464541169	0.264011284044117	intermediate	0.375446855332496	0.4731387	0.6178737	10	6	6	12.2	4.5	9.333333	9.733333	9.1	14.66667	500	0	0	0	0	0	0	0	0	NA	NA	NA	NA	NA
ST140506task0001_V1_cell75_spiketimes.csv	Loc1Pref	Loc2Null	Loc1Pref+Loc2Null	0	230	6.11298750325102	0.5781	0.532	0.532	0.833333333333333	1.24375	1.04761904761905	0.234160362377993	0.166365972634052	0.00376288582408636	0.595710779163869	single	0.595710779163869	0.5427167	0.8820878	7	9	8	10	4.444444	12	8.333333	5.527778	12.57143	500	0	0	0	0	0	0	0	0	NA	NA	NA	NA	NA
ST140506task0001_V1_cell77_spiketimes.csv	Loc1Null	Loc2Pref	Loc1Null+Loc2Pref	0	230	7.16170259852405	0.2413	0.8657	0.2413	2.89285714285714	0.4	2.94782608695652	0.874527836978273	0.0280007809441705	7.45792765752833e-05	0.0973968028009812	mixture	0.874527836978273	0.501113	0.8253923	10	6	6	11.2	4.666667	11.5	32.4	1.866667	33.9	500	0	0	0	0	0	0	0	0	NA	NA	NA	NA	NA
ST140506task0001_V1_cell77_spiketimes.csv	Loc1Pref	Loc2Null	Loc1Pref+Loc2Null	0	230	31.0641552520601	0.559	0.653	0.559	1.75961538461538	0.52	0.419548872180451	0.133869398172316	0.501789395148097	0.00472410178416206	0.359617104895425	intermediate	0.501789395148097	0.5143507	0.7479076	7	9	8	14.85714	2.777778	11.875	26.14286	1.444444	4.982143	500	0	0	0	0	0	0	0	0	NA	NA	NA	NA	NA
ST140506task0001_V1_cell78_spiketimes.csv	Loc1Null	Loc2Pref	Loc1Null+Loc2Pref	0	230	5.46775756540606	0.1429	0.2434	0.1429	2.26388888888889	0.630769230769231	1.14736842105263	0.266016013065064	0.23294743434934	0.0023271718054092	0.498709380780187	single	0.498709380780187	0.5545864	0.7937475	10	6	6	16	8.666667	15.83333	36.22222	5.466667	18.16667	500	0	0	0	0	0	0	0	0	NA	NA	NA	NA	NA
ST140506task0001_V1_cell78_spiketimes.csv	Loc1Pref	Loc2Null	Loc1Pref+Loc2Null	0	230	11.6876885168893	0.3606	0.4149	0.3606	0.773333333333333	1	0.634801288936627	0.189258037712092	0.303041110715817	0.000514125562587513	0.507186726009504	single	0.507186726009504	0.4931647	0.7937549	7	9	8	17.85714	8.111111	16.625	13.80952	8.111111	10.55357	500	0	0	0	0	0	0	0	0	NA	NA	NA	NA	NA
ST140506task0001_V1_cell79_spiketimes.csv	Loc1Null	Loc2Pref	Loc1Null+Loc2Pref	0	230	12.3575072472024	0.1347	0.2929	0.1347	2.26936026936027	0.688888888888889	1.50140845070423	0.225781411885879	0.287462346196645	0.000342185219213736	0.486414056698263	single	0.486414056698263	0.460974	0.7812929	10	6	6	13.2	4.5	11.83333	29.95556	3.1	17.76667	500	0	0	0	0	0	0	0	0	NA	NA	NA	NA	NA
ST140506task0001_V1_cell79_spiketimes.csv	Loc1Pref	Loc2Null	Loc1Pref+Loc2Null	0	230	9.34111125060796	0.3662	0.2513	0.2513	1.55797101449275	0.617647058823529	0.499197431781701	0.160417851624921	0.41134278645202	0.000992543066906824	0.427246818856152	single	0.427246818856152	0.5044727	0.6983488	7	9	8	13.14286	5.666667	11.125	20.47619	3.5	5.553571	500	0	0	0	0	0	0	0	0	NA	NA	NA	NA	NA
ST140506task0001_V1_cell80_spiketimes.csv	Loc1Null	Loc2Pref	Loc1Null+Loc2Pref	0	230	7.45449246602867	0.2519	0.278	0.2519	1.11001100110011	3.45454545454545	1.04615384615385	0.224808676895136	0.327589148971972	0.00185129063590063	0.445750883496992	single	0.445750883496992	0.4020068	0.7155306	10	6	6	10.1	3.666667	8.666667	11.21111	12.66667	9.066667	500	0	0	0	0	0	0	0	0	NA	NA	NA	NA	NA
ST140506task0001_V1_cell80_spiketimes.csv	Loc1Pref	Loc2Null	Loc1Pref+Loc2Null	0	230	6.55327105693471	0.5689	0.2605	0.2605	1.37860082304527	1.546875	1.1156462585034	0.211800384505997	0.302696702732357	0.000414942089479783	0.485087970672166	single	0.485087970672166	0.4890531	0.7483732	7	9	8	11.57143	5.333333	10.5	15.95238	8.25	11.71429	500	0	0	0	0	0	0	0	0	NA	NA	NA	NA	NA
ST140506task0001_V1_cell81_spiketimes.csv	Loc1Pref	Loc2Null	Loc1Pref+Loc2Null	0	230	3.22608182599842	0.5774	0.1092	0.1092	1.72146118721461	0.423076923076923	0.948872180451128	0.235620752545815	0.190110447020123	0.000851313835252156	0.57341748659881	single	0.57341748659881	0.5172856	0.8466694	7	9	8	10.42857	5.777778	11.875	17.95238	2.444444	11.26786	500	0	0	0	0	0	0	0	0	NA	NA	NA	NA	NA
ST140506task0001_V1_cell83_spiketimes.csv	Loc1Null	Loc2Pref	Loc1Null+Loc2Pref	0	230	5.45713945634063	0.225	0.2334	0.225	1.41269841269841	1.84827586206897	1.91698113207547	0.336233121525596	0.187745009656707	0.00132187798075471	0.474699990836942	single	0.474699990836942	0.4985103	0.8066436	10	6	6	17.5	9.666667	17.66667	24.72222	17.86667	33.86667	500	0	0	0	0	0	0	0	0	NA	NA	NA	NA	NA
ST140506task0001_V1_cell83_spiketimes.csv	Loc1Pref	Loc2Null	Loc1Pref+Loc2Null	0	230	8.96654832780641	0.5385	0.8803	0.5385	2.19298245614035	0.53125	0.575238095238095	0.219166123431521	0.244928912409325	0.000761908114334981	0.535143056044819	single	0.535143056044819	0.4754969	0.8214918	7	9	8	19	9.777778	18.75	41.66667	5.194444	10.78571	500	0	0	0	0	0	0	0	0	NA	NA	NA	NA	NA
ST140506task0001_V1_cell89_spiketimes.csv	Loc1Null	Loc2Pref	Loc1Null+Loc2Pref	0	230	3.92298833102078	0.2074	0.7355	0.2074	0.211005958640028	0.442217484008529	0.194105263157895	0.224508353229592	0.252225487770971	0.00162110382144478	0.521645055177992	single	0.521645055177992	0.4633383	0.2100047	10	6	6	63.4	78.16667	79.16667	13.37778	34.56667	15.36667	500	0	0	0	0	0	0	0	0	NA	NA	NA	NA	NA
ST140506task0001_V1_cell91_spiketimes.csv	Loc1Pref	Loc2Null	Loc1Pref+Loc2Null	0	230	19.566769660335	0.4136	0.3592	0.3592	1.71428571428571	0.844101123595505	0.959963603275705	0.213917439074239	0.222486228818554	0.00961701782135549	0.553979314285851	single	0.553979314285851	0.5499924	0.1283014	7	9	8	7	19.77778	19.625	12	16.69444	18.83929	500	0	0	0	0	0	0	0	0	NA	NA	NA	NA	NA
ST140506task0001_V1_cell92_spiketimes.csv	Loc1Null	Loc2Pref	Loc1Null+Loc2Pref	0	230	3.55557877995322	0.7602	0.2225	0.2225	0.493055555555556	1.41739130434783	1.39512195121951	0.25076233728674	0.192958105995807	0.00137687700084206	0.554902679716612	single	0.554902679716612	0.457833	0.1452851	10	6	6	6.4	11.5	13.66667	3.155556	16.3	19.06667	500	0	0	0	0	0	0	0	0	NA	NA	NA	NA	NA
ST140506task0001_V1_cell93_spiketimes.csv	Loc1Null	Loc2Pref	Loc1Null+Loc2Pref	0	230	4.36046430613789	0.7256	0.2477	0.2477	1.31481481481481	1.68421052631579	0.516417910447761	0.15814971252605	0.0926230675300896	0.396753338390193	0.352473881553667	outside	0.396753338390193	0.6065446	0.08427492	10	6	6	2.4	6.333333	11.16667	3.155556	10.66667	5.766667	500	0	0	0	0	0	0	0	0	NA	NA	NA	NA	NA
ST140506task0001_V1_cell93_spiketimes.csv	Loc1Pref	Loc2Null	Loc1Pref+Loc2Null	0	230	9.70395146854072	0.7821	0.2425	0.2425	2.16666666666667	0.665441176470588	1.38655462184874	0.419727993556097	0.226022431270394	0.000149376696217236	0.354100198477291	mixture	0.419727993556097	0.5592804	0.2589426	7	9	8	2	7.555556	6.375	4.333333	5.027778	8.839286	500	0	0	0	0	0	0	0	0	NA	NA	NA	NA	NA
ST140506task0001_V1_cell95_spiketimes.csv	Loc1Null	Loc2Pref	Loc1Null+Loc2Pref	0	230	104.061997271788	0.2745	0.2149	0.2149	1.42786069651741	0.2	0.48745247148289	0.184204975693809	0.193641842713534	0.213872023344895	0.408281158247762	single	0.408281158247762	0.5476075	0.07203156	10	6	6	6.7	43.33333	43.83333	9.566667	8.666667	21.36667	500	0	0	0	0	0	0	0	0	NA	NA	NA	NA	NA
ST140506task0001_V1_cell95_spiketimes.csv	Loc1Pref	Loc2Null	Loc1Pref+Loc2Null	0	230	85.075130233728	0.6043	0.3331	0.3331	0.666666666666667	0.350765306122449	0.710008554319932	0.173056537316795	0.234816701295512	0.151511552576084	0.440615208811608	single	0.440615208811608	0.539766	0.09110292	7	9	8	8.428571	43.55556	41.75	5.619048	15.27778	29.64286	500	0	0	0	0	0	0	0	0	NA	NA	NA	NA	NA
ST140506task0001_V1_cell96_spiketimes.csv	Loc1Null	Loc2Pref	Loc1Null+Loc2Pref	0	230	15.6485914165136	0.2935	0.2245	0.2245	0.526411657559199	0.939393939393939	0.525233644859813	0.234780564086274	0.21972506651363	0.0236418554443114	0.521852513955785	single	0.521852513955785	0.4922399	0.1207746	10	6	6	6.1	16.5	17.83333	3.211111	15.5	9.366667	500	0	0	0	0	0	0	0	0	NA	NA	NA	NA	NA
ST140506task0001_V1_cell97_spiketimes.csv	Loc1Null	Loc2Pref	Loc1Null+Loc2Pref	0	230	20.6791835478265	0.3141	0.2186	0.2186	1.60992907801418	0.75	0.6	0.199693332184431	0.345823750369645	0.00274819793439413	0.45173471951153	single	0.45173471951153	0.4731625	0.2253504	10	6	6	4.7	16	14	7.566667	12	8.4	500	0	0	0	0	0	0	0	0	NA	NA	NA	NA	NA
ST140506task0001_V1_cell98_spiketimes.csv	Loc1Null	Loc2Pref	Loc1Null+Loc2Pref	0	230	6.92241946411041	0.4601	0.8399	0.4601	0.925925925925926	0.781818181818182	0.9	0.216948610518447	0.40183658749583	0.0048548602061213	0.376359941779602	intermediate	0.40183658749583	0.4402953	0.3974646	10	6	6	1.5	5.5	4	1.388889	4.3	3.6	500	0	0	0	0	0	0	0	0	NA	NA	NA	NA	NA
ST140506task0001_V1_cell98_spiketimes.csv	Loc1Pref	Loc2Null	Loc1Pref+Loc2Null	0	230	12.5590742895545	0.8167	0.2519	0.2519	0.944444444444445	0.783018867924528	0.20952380952381	0.0867444454145912	0.671846954589945	0.00150093792734224	0.239907662068122	intermediate	0.671846954589945	0.5203087	0.4175756	7	9	8	0.8571429	5.888889	3.75	0.8095238	4.611111	0.7857143	500	0	0	0	0	0	0	0	0	NA	NA	NA	NA	NA
ST140506task0001_V1_cell99_spiketimes.csv	Loc1Null	Loc2Pref	Loc1Null+Loc2Pref	0	230	3.44439801094603	0.1791	0.2238	0.1791	0.476190476190476	0.901369863013699	0.62	0.239809703074055	0.225734469891413	0.00100932509716198	0.533446501937369	single	0.533446501937369	0.5189229	0.2028533	10	6	6	7	12.16667	13.33333	3.333333	10.96667	8.266667	500	0	0	0	0	0	0	0	0	NA	NA	NA	NA	NA
ST140506task0001_V1_cell99_spiketimes.csv	Loc1Pref	Loc2Null	Loc1Pref+Loc2Null	0	230	19.1689909913947	0.6935	0.8624	0.6935	0.791666666666667	0.635869565217391	0.825396825396825	0.17802983920586	0.34903351924088	0.00116907509062256	0.471767566462638	single	0.471767566462638	0.4569912	0.2115016	7	9	8	4.571429	15.33333	13.5	3.619048	9.75	11.14286	500	0	0	0	0	0	0	0	0	NA	NA	NA	NA	NA
ST140507task0001_V1_cell20_spiketimes.csv	Loc1Pref	Loc2Null	Loc1Pref+Loc2Null	0	230	4.78718024735076	0.4123	0.7597	0.4123	1.57741347905282	0.682395644283122	0.833333333333333	0.267877813278407	0.446667491207592	0.0417268890901456	0.243727806423855	intermediate	0.446667491207592	0.5593125	0.5794435	19	20	13	3.210526	5.8	4.230769	5.064327	3.957895	3.525641	500	0	0	0	0	0	0	0	0	NA	NA	NA	NA	NA
ST140507task0001_V1_cell21_spiketimes.csv	Loc1Pref	Loc2Null	Loc1Pref+Loc2Null	0	230	4.31282293059332	0.3247	0.4592	0.3247	0.57201646090535	1.11194653299916	0.825757575757576	0.155218980886032	0.311517147825376	0.104432803712832	0.428831067575761	single	0.428831067575761	0.7828453	0.7229475	19	20	13	1.421053	3.15	1.692308	0.8128655	3.502632	1.397436	500	0	0	0	0	0	0	0	0	NA	NA	NA	NA	NA
ST140507task0001_V1_cell22_spiketimes.csv	Loc1Null	Loc2Pref	Loc1Null+Loc2Pref	0	230	10.5833073673719	0.7016	0.2802	0.2802	0.571428571428571	0.5625	0.926610644257703	0.0516169626878364	0.261178787787174	9.02319033988125e-05	0.687114017621591	single	0.687114017621591	0.09882155	0.1782509	16	13	22	3.5	8	7.727273	2	4.5	7.160173	500	0	0	0	0	0	0	0	0	NA	NA	NA	NA	NA
ST140507task0001_V1_cell22_spiketimes.csv	Loc1Pref	Loc2Null	Loc1Pref+Loc2Null	0	230	15.2022161348091	0.2031	0.8913	0.2031	1.06159420289855	0.842890809112333	0.779166666666667	0.129632164493685	0.315771054383372	5.25331227683754e-05	0.554544248000175	single	0.554544248000175	0.06950284	0.2204182	19	20	13	4.842105	10.05	9.230769	5.140351	8.471053	7.192308	500	0	0	0	0	0	0	0	0	NA	NA	NA	NA	NA
ST140507task0001_V1_cell27_spiketimes.csv	Loc1Null	Loc2Pref	Loc1Null+Loc2Pref	0	230	31.0500233259552	0.1515	0.253	0.1515	0.947368421052632	3.05643044619423	1.49112978524743	0.138213770810718	0.22083707767642	0.00110494558920222	0.639844205923659	single	0.639844205923659	0.03345981	0.134312	16	13	22	2.375	9.769231	9.272727	2.25	29.85897	13.82684	500	0	0	0	0	0	0	0	0	NA	NA	NA	NA	NA
ST140507task0001_V1_cell29_spiketimes.csv	Loc1Null	Loc2Pref	Loc1Null+Loc2Pref	0	230	15.3714960087697	0.6655	0.2726	0.2726	1.66376811594203	0.793650793650794	0.910186859553948	0.116618318333948	0.330248404877952	6.87502696921966e-05	0.553064526518408	single	0.553064526518408	0.1603666	0.212681	16	13	22	2.875	8.076923	7.181818	4.783333	6.410256	6.536797	500	0	0	0	0	0	0	0	0	NA	NA	NA	NA	NA
ST140507task0001_V1_cell30_spiketimes.csv	Loc1Null	Loc2Pref	Loc1Null+Loc2Pref	0	230	6.26564821172218	0.5188	0.8537	0.5188	1.45185185185185	0.610294117647059	1.10240655401946	0.241956568143022	0.407986175159847	0.00026097676773932	0.349796279929391	intermediate	0.407986175159847	0.3530475	0.3622673	16	13	22	2.25	5.230769	4.227273	3.266667	3.192308	4.660173	500	0	0	0	0	0	0	0	0	NA	NA	NA	NA	NA
ST140507task0001_V1_cell31_spiketimes.csv	Loc1Null	Loc2Pref	Loc1Null+Loc2Pref	0	230	74.5154105331064	0.332	0.7538	0.332	1.68888888888889	1.76592592592593	1.78247393632009	0.423640393472307	0.225531539411818	0.00547874779558422	0.345349319320291	mixture	0.423640393472307	0.09837272	0.1447415	16	13	22	3	17.30769	15.36364	5.066667	30.5641	27.38528	500	0	0	0	0	0	0	0	0	NA	NA	NA	NA	NA
ST140507task0001_V1_cell32_spiketimes.csv	Loc1Null	Loc2Pref	Loc1Null+Loc2Pref	0	230	35.5282994652132	0.6085	0.2244	0.2244	0.964102564102564	1.27320675105485	1.63374485596708	0.461712318937282	0.167252534928996	0.000508639468707652	0.370526506665014	mixture	0.461712318937282	0.1245261	0.1533433	16	13	22	3.25	12.15385	11.04545	3.133333	15.47436	18.04545	500	0	0	0	0	0	0	0	0	NA	NA	NA	NA	NA
ST140507task0001_V1_cell32_spiketimes.csv	Loc1Pref	Loc2Null	Loc1Pref+Loc2Null	0	230	75.1543064569346	0.3569	0.8728	0.3569	1.41719077568134	1.72760849492151	1.01616161616162	0.175097012599471	0.329588781073633	0.00660533356756413	0.488708872759332	single	0.488708872759332	0.04928634	0.1504648	19	20	13	2.789474	14.25	12.69231	3.953216	24.61842	12.89744	500	0	0	0	0	0	0	0	0	NA	NA	NA	NA	NA
ST140507task0001_V1_cell38_spiketimes.csv	Loc1Null	Loc2Pref	Loc1Null+Loc2Pref	0	230	19.0605808034841	0.6666	0.6684	0.6666	3.31555555555556	1.90229885057471	1.65297428875704	0.479662740186061	0.137087420067308	0.000151330815384483	0.383098508931247	mixture	0.479662740186061	0.8136164	0.8535969	16	13	22	15	6.692308	14.22727	49.73333	12.73077	23.51732	500	0	0	0	0	0	0	0	0	NA	NA	NA	NA	NA
ST140507task0001_V1_cell4_spiketimes.csv	Loc1Pref	Loc2Null	Loc1Pref+Loc2Null	0	230	4.59412394852842	0.6273	0.5432	0.5432	1.30555555555556	1.39234449760766	1.40740740740741	0.363769008230316	0.333138577040356	0.00781893951967627	0.295273475209651	mixture	0.363769008230316	0.5861905	0.5848488	19	20	13	8	4.95	6.923077	10.44444	6.892105	9.74359	500	0	0	0	0	0	0	0	0	NA	NA	NA	NA	NA
ST140507task0001_V1_cell42_spiketimes.csv	Loc1Pref	Loc2Null	Loc1Pref+Loc2Null	0	230	8.6800992164463	0.912	0.4694	0.4694	2.24200913242009	3.9378367177787	1.36377473363775	0.181821059550273	0.0594420215606091	0.108144797758972	0.650592121130146	single	0.650592121130146	0.05094305	0.06304528	19	20	13	7.684211	12.7	16.84615	17.22807	50.01053	22.97436	500	0	0	0	0	0	0	0	0	NA	NA	NA	NA	NA
ST140507task0001_V1_cell44_spiketimes.csv	Loc1Pref	Loc2Null	Loc1Pref+Loc2Null	0	230	10.2094705640735	0.5042	0.2229	0.2229	1.49954832881662	1.77393925341989	1.11470588235294	0.351082120123899	0.0989177402380324	0.00114606358301213	0.548854076055056	single	0.548854076055056	0.09236704	0.1034045	19	20	13	6.473684	11.35	13.07692	9.707602	20.13421	14.57692	500	0	0	0	0	0	0	0	0	NA	NA	NA	NA	NA
ST140507task0001_V1_cell45_spiketimes.csv	Loc1Null	Loc2Pref	Loc1Null+Loc2Pref	0	230	5.7058106291598	0.8766	0.8287	0.8287	0.841025641025641	1.3921568627451	1.80952380952381	0.444323099184077	0.158901768974647	4.52829531686358e-05	0.396729848888107	mixture	0.444323099184077	0.3039825	0.2128395	16	13	22	3.25	6.538462	6.272727	2.733333	9.102564	11.35065	500	0	0	0	0	0	0	0	0	NA	NA	NA	NA	NA
ST140507task0001_V1_cell47_spiketimes.csv	Loc1Null	Loc2Pref	Loc1Null+Loc2Pref	0	230	13.8101161462753	0.124	0.8194	0.124	0.816296296296296	1.28114478114478	1.62009037191519	0.495840168174773	0.265426970629002	7.05854348081922e-06	0.238725802652744	mixture	0.495840168174773	0.244037	0.3005608	16	13	22	2.8125	7.615385	6.227273	2.295833	9.75641	10.08874	500	0	0	0	0	0	0	0	0	NA	NA	NA	NA	NA
ST140507task0001_V1_cell47_spiketimes.csv	Loc1Pref	Loc2Null	Loc1Pref+Loc2Null	0	230	37.61281548883	0.2925	0.5058	0.2925	0.948148148148148	1.31121281464531	0.71882951653944	0.196911203945247	0.148560814867913	0.0135557149231642	0.640972266263677	single	0.640972266263677	0.0352935	0.0807231	19	20	13	2.368421	9.2	10.07692	2.245614	12.06316	7.24359	500	0	0	0	0	0	0	0	0	NA	NA	NA	NA	NA
ST140507task0001_V1_cell48_spiketimes.csv	Loc1Pref	Loc2Null	Loc1Pref+Loc2Null	0	230	12.2608803269679	0.2642	0.3729	0.2642	1.30930930930931	1.76636713735558	1.53240740740741	0.347226979963042	0.150741174555774	8.40555295123456e-05	0.501947789951672	single	0.501947789951672	0.1431387	0.1665085	19	20	13	3.894737	8.2	8.307692	5.099415	14.48421	12.73077	500	0	0	0	0	0	0	0	0	NA	NA	NA	NA	NA
ST140507task0001_V1_cell49_spiketimes.csv	Loc1Null	Loc2Pref	Loc1Null+Loc2Pref	0	230	8.11483713464925	0.3033	0.6535	0.3033	1.9921568627451	0.764880952380952	1.83597883597884	0.879515675585312	0.10586830242698	0.00147947790526779	0.0131365440824403	mixture	0.879515675585312	0.4955666	0.5637453	16	13	22	4.25	8.615385	6.136364	8.466667	6.589744	11.26623	500	0	0	0	0	0	0	0	0	NA	NA	NA	NA	NA
ST140507task0001_V1_cell50_spiketimes.csv	Loc1Pref	Loc2Null	Loc1Pref+Loc2Null	0	230	4.01988287194462	0.6871	0.1467	0.1467	1.56606606606607	1.55042185616714	0.831372549019608	0.222700903531352	0.234091282766494	0.000717878455766604	0.542489935246387	single	0.542489935246387	0.09341399	0.2256263	19	20	13	3.894737	6.55	6.538462	6.099415	10.15526	5.435897	500	0	0	0	0	0	0	0	0	NA	NA	NA	NA	NA
ST140507task0001_V1_cell51_spiketimes.csv	Loc1Null	Loc2Pref	Loc1Null+Loc2Pref	0	230	23.917009378539	0.3716	0.7448	0.3716	1.59184652278177	1.66122448979592	1.40254362614611	0.131602861655723	0.818248269103901	1.94003331386905e-06	0.0501469292070626	intermediate	0.818248269103901	0.3650994	0.4070497	16	13	22	8.6875	18.84615	14.63636	13.82917	31.30769	20.52814	500	0	0	0	0	0	0	0	0	NA	NA	NA	NA	NA
ST140507task0001_V1_cell52_spiketimes.csv	Loc1Null	Loc2Pref	Loc1Null+Loc2Pref	0	230	3.80810726186143	0.4389	0.2199	0.2199	1.59900497512438	1.6280701754386	1.04514175612442	0.204282206628897	0.169808569873562	0.000101007692638889	0.625808215804903	single	0.625808215804903	0.1885725	0.1496299	16	13	22	4.1875	7.307692	7.863636	6.695833	11.89744	8.218615	500	0	0	0	0	0	0	0	0	NA	NA	NA	NA	NA
ST140507task0001_V1_cell52_spiketimes.csv	Loc1Pref	Loc2Null	Loc1Pref+Loc2Null	0	230	14.335889128815	0.6966	0.2283	0.2283	1.27777777777778	2.49735284957957	0.952614379084967	0.209559875799983	0.260850452151937	5.71136835560746e-05	0.529532558364525	single	0.529532558364525	0.06801424	0.2046721	19	20	13	3.789474	8.45	7.846154	4.842105	21.10263	7.474359	500	0	0	0	0	0	0	0	0	NA	NA	NA	NA	NA
ST140507task0001_V1_cell53_spiketimes.csv	Loc1Null	Loc2Pref	Loc1Null+Loc2Pref	0	230	6.59867596401335	0.3025	0.2727	0.2727	1.74814814814815	1.12462462462462	1.06942053930006	0.237941711178986	0.336829745987412	0.00019177386282234	0.42503676897078	single	0.42503676897078	0.2518187	0.2860393	16	13	22	4.5	8.538462	7.545455	7.866667	9.602564	8.069264	500	0	0	0	0	0	0	0	0	NA	NA	NA	NA	NA
ST140507task0001_V1_cell54_spiketimes.csv	Loc1Null	Loc2Pref	Loc1Null+Loc2Pref	0	230	7.67059588683341	0.751	0.2831	0.2831	1.23647798742138	0.764492753623188	1.32718894009217	0.473526466899817	0.3323193884349	0.000316911343136744	0.193837233322146	mixture	0.473526466899817	0.3908864	0.375036	16	13	22	3.3125	7.076923	5.636364	4.095833	5.410256	7.480519	500	0	0	0	0	0	0	0	0	NA	NA	NA	NA	NA
ST140507task0001_V1_cell54_spiketimes.csv	Loc1Pref	Loc2Null	Loc1Pref+Loc2Null	0	230	10.9012884708102	0.1696	0.4084	0.1696	1.51515151515152	1.46473326172574	2.03191489361702	0.58095359133701	0.104314142325823	2.53672298960587e-05	0.314706899107272	mixture	0.58095359133701	0.2384988	0.1939446	19	20	13	3.473684	7.35	7.230769	5.263158	10.76579	14.69231	500	0	0	0	0	0	0	0	0	NA	NA	NA	NA	NA
ST140507task0001_V1_cell55_spiketimes.csv	Loc1Null	Loc2Pref	Loc1Null+Loc2Pref	0	230	20.0698780969968	0.4436	0.277	0.277	1.22666666666667	0.813084112149533	1.19201228878648	0.0662600333012917	0.869579318768029	4.07056781462822e-06	0.0641565773628646	intermediate	0.869579318768029	0.3189972	0.4379957	16	13	22	2.5	8.230769	5.636364	3.066667	6.692308	6.718615	500	0	0	0	0	0	0	0	0	NA	NA	NA	NA	NA
ST140507task0001_V1_cell56_spiketimes.csv	Loc1Null	Loc2Pref	Loc1Null+Loc2Pref	0	230	12.5190145339224	0.6286	0.7996	0.6286	1.39134199134199	1.09313725490196	1.08234126984127	0.1028072971391	0.524327787327042	1.6146099989018e-05	0.372848769433869	intermediate	0.524327787327042	0.2432084	0.3060548	16	13	22	4.8125	10.46154	8.727273	6.695833	11.4359	9.445887	500	0	0	0	0	0	0	0	0	NA	NA	NA	NA	NA
ST140507task0001_V1_cell56_spiketimes.csv	Loc1Pref	Loc2Null	Loc1Pref+Loc2Null	0	230	17.7334991439988	0.8404	0.1919	0.1919	0.69212962962963	1.24366471734893	0.746913580246914	0.17891025911527	0.238595026106247	0.000134978218379355	0.582359736560103	single	0.582359736560103	0.07193693	0.1714472	19	20	13	5.052632	10.8	10.38462	3.497076	13.43158	7.75641	500	0	0	0	0	0	0	0	0	NA	NA	NA	NA	NA
ST140507task0001_V1_cell57_spiketimes.csv	Loc1Null	Loc2Pref	Loc1Null+Loc2Pref	0	230	69.2052812004651	0.9546	0.3349	0.3349	1.12888888888889	0.527777777777778	1.05494505494505	0.14743281028752	0.240217873031336	0.0278074939399525	0.584541822741192	single	0.584541822741192	0.02563419	0.1097566	16	13	22	1.875	13.84615	13	2.116667	7.307692	13.71429	500	0	0	0	0	0	0	0	0	NA	NA	NA	NA	NA
ST140507task0001_V1_cell57_spiketimes.csv	Loc1Pref	Loc2Null	Loc1Pref+Loc2Null	0	230	111.789603952032	0.4484	0.3155	0.3155	0.984126984126984	1.42773095881698	1.20136054421769	0.144714366173249	0.0736408347177816	0.315435318933013	0.466209480175957	single	0.466209480175957	0.03673285	0.04172587	19	20	13	2.210526	16.55	18.84615	2.175439	23.62895	22.64103	500	0	0	0	0	0	0	0	0	NA	NA	NA	NA	NA
ST140507task0001_V1_cell58_spiketimes.csv	Loc1Null	Loc2Pref	Loc1Null+Loc2Pref	0	230	62.2170697376315	0.3023	0.3254	0.3023	1.46666666666667	0.656814449917898	1.38258971210261	0.162256701139436	0.152368298015631	0.0431756848716901	0.642199315973243	single	0.642199315973243	0.02487994	0.0759893	16	13	22	3	15.61538	15.86364	4.4	10.25641	21.9329	500	0	0	0	0	0	0	0	0	NA	NA	NA	NA	NA
ST140507task0001_V1_cell58_spiketimes.csv	Loc1Pref	Loc2Null	Loc1Pref+Loc2Null	0	230	67.0873441417015	0.1858	0.8658	0.1858	1.51234567901235	0.768284347231716	1.02739726027397	0.188848808200468	0.121755932031439	0.079114952153863	0.61028030761423	single	0.61028030761423	0.03350549	0.06187391	19	20	13	3.789474	15.4	16.84615	5.730994	11.83158	17.30769	500	0	0	0	0	0	0	0	0	NA	NA	NA	NA	NA
ST140507task0001_V1_cell59_spiketimes.csv	Loc1Null	Loc2Pref	Loc1Null+Loc2Pref	0	230	11.3589695366665	0.1771	0.4106	0.1771	0.793710691823899	1.73462783171521	1.2979671400724	0.162869561106918	0.20557334589889	9.73371660612295e-05	0.631459755828131	single	0.631459755828131	0.1149744	0.1517103	16	13	22	3.3125	7.923077	7.772727	2.629167	13.74359	10.08874	500	0	0	0	0	0	0	0	0	NA	NA	NA	NA	NA
ST140507task0001_V1_cell59_spiketimes.csv	Loc1Pref	Loc2Null	Loc1Pref+Loc2Null	0	230	37.3508090417616	0.8142	0.6831	0.6831	0.930555555555556	0.794258373205742	1.54336043360434	0.193017736484751	0.355631272568162	0.000125864286933562	0.451225126660154	single	0.451225126660154	0.1607817	0.2179801	19	20	13	3.368421	11	9.461538	3.134503	8.736842	14.60256	500	0	0	0	0	0	0	0	0	NA	NA	NA	NA	NA
ST140507task0001_V1_cell60_spiketimes.csv	Loc1Pref	Loc2Null	Loc1Pref+Loc2Null	0	230	19.4949423821006	0.2902	0.688	0.2902	1.40826873385013	1.45715738621917	1.19172932330827	0.156242455635469	0.204737090300881	0.000250631172601824	0.638769822891048	single	0.638769822891048	0.06205347	0.1476215	19	20	13	4.526316	10.35	10.23077	6.374269	15.08158	12.19231	500	0	0	0	0	0	0	0	0	NA	NA	NA	NA	NA
ST140507task0001_V1_cell62_spiketimes.csv	Loc1Null	Loc2Pref	Loc1Null+Loc2Pref	0	230	8.14902544996408	0.2507	0.8258	0.2507	0.309090909090909	0.419298245614035	1.23809523809524	0.471897155403024	0.101457650013675	0.000120868451821818	0.426524326131478	mixture	0.471897155403024	0.1118867	0.1299795	16	13	22	3.4375	7.307692	7.818182	1.0625	3.064103	9.679654	500	0	0	0	0	0	0	0	0	NA	NA	NA	NA	NA
ST140507task0001_V1_cell62_spiketimes.csv	Loc1Pref	Loc2Null	Loc1Pref+Loc2Null	0	230	9.65619310872263	0.5866	0.2847	0.2847	0.9125	1.55343881175331	0.87037037037037	0.189565123218411	0.161094421110205	0.000309548862496082	0.649030906808888	single	0.649030906808888	0.08340908	0.1284687	19	20	13	4.210526	8.15	9	3.842105	12.66053	7.833333	500	0	0	0	0	0	0	0	0	NA	NA	NA	NA	NA
ST140507task0001_V1_cell63_spiketimes.csv	Loc1Pref	Loc2Null	Loc1Pref+Loc2Null	0	230	72.1904472822122	0.397	0.6232	0.397	1.02127659574468	0.64545980335454	0.892081736909323	0.172105845799134	0.10774787915362	0.168724523803751	0.551421751243494	single	0.551421751243494	0.0353323	0.05426004	19	20	13	4.947368	18.2	20.07692	5.052632	11.74737	17.91026	500	0	0	0	0	0	0	0	0	NA	NA	NA	NA	NA
ST140507task0001_V1_cell64_spiketimes.csv	Loc1Pref	Loc2Null	Loc1Pref+Loc2Null	0	230	45.2755484642565	0.3719	0.2555	0.2555	1.82738095238095	1.96374269005848	0.272264631043257	0.154376824993323	0.346395783315196	0.00149240903832754	0.497734982653153	single	0.497734982653153	0.03925637	0.1664507	19	20	13	2.947368	11.25	10.07692	5.385965	22.09211	2.74359	500	0	0	0	0	0	0	0	0	NA	NA	NA	NA	NA
ST140507task0001_V1_cell65_spiketimes.csv	Loc1Null	Loc2Pref	Loc1Null+Loc2Pref	0	230	4.01938915143547	0.4139	0.6672	0.4139	0.870422535211268	1.59	0.928838951310861	0.0729233559410331	0.209770206946598	9.45019373210903e-05	0.717211935175048	single	0.717211935175048	0.1758158	0.1580103	16	13	22	4.4375	7.692308	8.090909	3.8625	12.23077	7.515152	500	0	0	0	0	0	0	0	0	NA	NA	NA	NA	NA
ST140507task0001_V1_cell65_spiketimes.csv	Loc1Pref	Loc2Null	Loc1Pref+Loc2Null	0	230	13.2719186200013	0.687	0.8932	0.687	2.01683501683502	1.43178334184977	0.809895833333333	0.232879421673132	0.233146559993701	6.42326820613094e-05	0.533909785651106	single	0.533909785651106	0.1091744	0.1946856	19	20	13	5.210526	10.3	9.846154	10.50877	14.74737	7.974359	500	0	0	0	0	0	0	0	0	NA	NA	NA	NA	NA
ST140507task0001_V1_cell66_spiketimes.csv	Loc1Null	Loc2Pref	Loc1Null+Loc2Pref	0	230	3.56884373034411	0.152	0.1128	0.1128	1.17902973395931	1.7037037037037	1.1723192874272	0.183460243787683	0.29761502013404	0.000671506863259267	0.518253229215018	single	0.518253229215018	0.77474	0.7430698	16	13	22	13.3125	9	12.63636	15.69583	15.33333	14.81385	500	0	0	0	0	0	0	0	0	NA	NA	NA	NA	NA
ST140507task0001_V1_cell66_spiketimes.csv	Loc1Pref	Loc2Null	Loc1Pref+Loc2Null	0	230	14.6210904280575	0.5057	0.5119	0.5057	1.77141788252899	0.923976608187135	0.779411764705882	0.239131964303275	0.18643463919701	0.000204407579224557	0.57422898892049	single	0.57422898892049	0.9111865	0.8571598	19	20	13	15.63158	9	15.69231	27.69006	8.315789	12.23077	500	0	0	0	0	0	0	0	0	NA	NA	NA	NA	NA
ST140507task0001_V1_cell67_spiketimes.csv	Loc1Pref	Loc2Null	Loc1Pref+Loc2Null	0	230	6.53164212415512	0.6397	0.7577	0.6397	0.955182072829132	1.69377990430622	1.19285714285714	0.238937566040501	0.362188693154097	0.00234917720498242	0.39652456360042	single	0.39652456360042	0.6268631	0.6414385	19	20	13	6.263158	3.3	5.384615	5.982456	5.589474	6.423077	500	0	0	0	0	0	0	0	0	NA	NA	NA	NA	NA
ST140507task0001_V1_cell68_spiketimes.csv	Loc1Null	Loc2Pref	Loc1Null+Loc2Pref	0	230	39.0082742611724	0.6405	0.4128	0.4128	2.42942942942943	1.35166666666667	1.65805099545931	0.198072991195807	0.364816082757503	0.000482396349803015	0.436628529696886	single	0.436628529696886	0.8400048	0.8228866	16	13	22	20.8125	7.692308	18.59091	50.5625	10.39744	30.82468	500	0	0	0	0	0	0	0	0	NA	NA	NA	NA	NA
ST140507task0001_V1_cell68_spiketimes.csv	Loc1Pref	Loc2Null	Loc1Pref+Loc2Null	0	230	40.7680609626976	0.4861	0.8617	0.4861	3.22282445046673	0.980861244019139	3.08471074380165	0.43414005055163	0.128932454192974	0.000216012840200441	0.436711482415196	single	0.436711482415196	0.8219937	0.8672341	19	20	13	19.42105	8.25	18.61538	62.59064	8.092105	57.42308	500	0	0	0	0	0	0	0	0	NA	NA	NA	NA	NA
ST140507task0001_V1_cell71_spiketimes.csv	Loc1Pref	Loc2Null	Loc1Pref+Loc2Null	0	230	149.442525668335	0.4407	0.6469	0.4407	2.27470598560646	0.777920410783055	2.60524160524161	0.174485855711766	0.234790775244674	0.0227082586034128	0.568015110440146	single	0.568015110440146	0.9644916	0.9036354	19	20	13	33.31579	8.2	31.30769	75.78363	6.378947	81.5641	500	0	0	0	0	0	0	0	0	NA	NA	NA	NA	NA
ST140507task0001_V1_cell72_spiketimes.csv	Loc1Null	Loc2Pref	Loc1Null+Loc2Pref	0	230	15.2658478982668	0.1654	0.4865	0.1654	6.12843691148776	2.22222222222222	0.931824095758522	0.0706588993614956	0.846230240646888	0.000192180944058969	0.0829186790475579	intermediate	0.846230240646888	0.6721508	0.5708445	16	13	22	11.0625	4.615385	8.318182	67.79583	10.25641	7.751082	500	0	0	0	0	0	0	0	0	NA	NA	NA	NA	NA
ST140507task0001_V1_cell72_spiketimes.csv	Loc1Pref	Loc2Null	Loc1Pref+Loc2Null	0	230	13.2538285762625	0.5719	0.2187	0.2187	1.04730473047305	1.57894736842105	0.666666666666667	0.196887847276025	0.135262602015667	0.00134578839652863	0.666503762311779	single	0.666503762311779	0.9539987	0.8937096	19	20	13	10.63158	5.5	12	11.1345	8.684211	8	500	0	0	0	0	0	0	0	0	NA	NA	NA	NA	NA
ST140507task0001_V1_cell73_spiketimes.csv	Loc1Pref	Loc2Null	Loc1Pref+Loc2Null	0	230	39.23113719955	0.8172	0.3268	0.3268	1.95735735735736	0.910267471958585	3.34241598546776	0.774917212075849	0.0489750200659948	7.42271110984697e-05	0.176033540747058	mixture	0.774917212075849	0.7461075	0.8631109	19	20	13	29.21053	15.25	28.23077	57.17544	13.88158	94.35897	500	0	0	0	0	0	0	0	0	NA	NA	NA	NA	NA
ST140507task0001_V1_cell74_spiketimes.csv	Loc1Null	Loc2Pref	Loc1Null+Loc2Pref	0	230	18.1255120163021	0.4378	0.229	0.229	2.99880418535127	3.05696202531646	2.378111946533	0.98493833284368	0.00422073288574546	1.75496130265239e-06	0.0108391793092716	mixture	0.98493833284368	0.7281112	0.8194853	16	13	22	13.9375	6.076923	12.95455	41.79583	18.57692	30.80736	500	0	0	0	0	0	0	0	0	NA	NA	NA	NA	NA
ST140507task0001_V1_cell75_spiketimes.csv	Loc1Pref	Loc2Null	Loc1Pref+Loc2Null	0	230	8.35703991976265	0.6447	0.841	0.6447	1.217125382263	2.11618669314796	2.33055555555556	0.787739843462918	0.114307464306933	0.000347560630768114	0.0976051315993808	mixture	0.787739843462918	0.5561413	0.6129287	19	20	13	5.736842	2.65	4.615385	6.982456	5.607895	10.75641	500	0	0	0	0	0	0	0	0	NA	NA	NA	NA	NA
ST140507task0001_V1_cell76_spiketimes.csv	Loc1Pref	Loc2Null	Loc1Pref+Loc2Null	0	230	49.0009081789256	0.6883	0.3352	0.3352	2.15773602412433	1.63157894736842	2.22222222222222	0.657906114619789	0.330110414196493	4.6231164418809e-07	0.0119830088720736	mixture	0.657906114619789	0.654261	0.605181	19	20	13	25.21053	11.2	19.61538	54.39766	18.27368	43.58974	500	0	0	0	0	0	0	0	0	NA	NA	NA	NA	NA
ST140507task0001_V1_cell79_spiketimes.csv	Loc1Null	Loc2Pref	Loc1Null+Loc2Pref	0	230	6.02833130901514	0.1608	0.8063	0.1608	2.18181818181818	1.26509186351706	1.63638583638584	0.487879672427637	0.202498859980196	5.36432771840277e-05	0.309567824314983	mixture	0.487879672427637	0.3636787	0.2739567	16	13	22	5.5	9.769231	8.863636	12	12.35897	14.50433	500	0	0	0	0	0	0	0	0	NA	NA	NA	NA	NA
ST140507task0001_V1_cell81_spiketimes.csv	Loc1Null	Loc2Pref	Loc1Null+Loc2Pref	0	230	11.3876063765597	0.7333	0.1229	0.1229	1.488	1.525	2.36507936507937	0.986824770947708	0.00856892541362584	4.14300725984285e-06	0.00460216063140599	mixture	0.986824770947708	0.4635635	0.3630054	16	13	22	3.125	7.692308	6	4.65	11.73077	14.19048	500	0	0	0	0	0	0	0	0	NA	NA	NA	NA	NA
ST140507task0001_V1_cell82_spiketimes.csv	Loc1Null	Loc2Pref	Loc1Null+Loc2Pref	0	230	39.4827566925948	0.3893	0.702	0.3893	1.25587467362924	2.89409722222222	2.40425291256645	0.317811357056835	0.587637552174694	1.29839532441412e-05	0.0945381068152268	intermediate	0.587637552174694	0.3036574	0.2863616	16	13	22	23.9375	44.30769	38.27273	30.0625	128.2308	92.01732	500	0	0	0	0	0	0	0	0	NA	NA	NA	NA	NA
ST140507task0001_V1_cell82_spiketimes.csv	Loc1Pref	Loc2Null	Loc1Pref+Loc2Null	0	230	27.5496252221458	0.6916	0.1358	0.1358	0.99848828420257	2.4936870478082	2.68543046357616	0.0378310215307674	0.00215297980047338	0.922006336098383	0.0380096625703762	outside	0.922006336098383	0.1159531	0.02524476	19	20	13	23.21053	37.1	46.46154	23.17544	92.51579	124.7692	500	0	0	0	0	0	0	0	0	NA	NA	NA	NA	NA
ST140507task0001_V1_cell83_spiketimes.csv	Loc1Pref	Loc2Null	Loc1Pref+Loc2Null	0	230	4.04472089917665	0.4381	0.9482	0.4381	0.996825396825397	1.48	1.35810810810811	0.545848209512629	0.188403123877558	0.00240681747465122	0.263341849135162	mixture	0.545848209512629	0.289235	0.3356892	19	20	13	3.684211	6.25	5.692308	3.672515	9.25	7.730769	500	0	0	0	0	0	0	0	0	NA	NA	NA	NA	NA
ST140507task0001_V1_cell84_spiketimes.csv	Loc1Null	Loc2Pref	Loc1Null+Loc2Pref	0	230	102.50875331195	0.8619	0.7164	0.7164	0.725925925925926	1.86142748671222	1.7404123849822	0.138083572913779	0.230692766621072	0.0405375627992309	0.590686097665917	single	0.590686097665917	0.02109221	0.08891525	16	13	22	9	33.76923	32.22727	6.533333	62.85897	56.08874	500	0	0	0	0	0	0	0	0	NA	NA	NA	NA	NA
ST140507task0001_V1_cell85_spiketimes.csv	Loc1Null	Loc2Pref	Loc1Null+Loc2Pref	0	230	56.1811759217707	0.5686	0.1995	0.1995	1.6952380952381	1.40563725490196	2.67544437129691	0.190314941343301	0.208398336311034	0.00224184746122821	0.599044874884437	single	0.599044874884437	0.03240238	0.1182029	16	13	22	6.125	20.92308	19.72727	10.38333	29.41026	52.77922	500	0	0	0	0	0	0	0	0	NA	NA	NA	NA	NA
ST140507task0001_V1_cell85_spiketimes.csv	Loc1Pref	Loc2Null	Loc1Pref+Loc2Null	0	230	97.3411523990473	0.8234	0.6057	0.6057	0.66235167206041	1.29120420097864	3.32453703703704	0.0437064095386746	0.014037964201416	0.80283567535178	0.139419950908129	outside	0.80283567535178	0.03868836	0.02505416	19	20	13	5.421053	22.05	27.69231	3.590643	28.47105	92.0641	500	0	0	0	0	0	0	0	0	NA	NA	NA	NA	NA
ST140507task0001_V1_cell86_spiketimes.csv	Loc1Pref	Loc2Null	Loc1Pref+Loc2Null	0	230	70.8705090457564	0.3771	0.2211	0.2211	1.68376068376068	2.43406268480189	3.02554278416347	0.209024534941145	0.0839217253006006	0.0501792455508873	0.656874494207367	single	0.656874494207367	0.04305075	0.04726643	19	20	13	4.789474	17.8	20.07692	8.064327	43.32632	60.74359	500	0	0	0	0	0	0	0	0	NA	NA	NA	NA	NA
ST140507task0001_V1_cell87_spiketimes.csv	Loc1Null	Loc2Pref	Loc1Null+Loc2Pref	0	230	10.92314306195	0.4309	0.7952	0.4309	1.22528735632184	0.632629107981221	1.50292397660819	0.289025143932533	0.204754595000544	5.77795847985321e-05	0.506162481482125	single	0.506162481482125	0.2119758	0.1919475	16	13	22	5.4375	10.92308	10.36364	6.6625	6.910256	15.57576	500	0	0	0	0	0	0	0	0	NA	NA	NA	NA	NA
ST140507task0001_V1_cell87_spiketimes.csv	Loc1Pref	Loc2Null	Loc1Pref+Loc2Null	0	230	7.5323397357051	0.8154	0.2211	0.2211	1.12610229276896	1.47658136166103	0.300675675675676	0.196454585118496	0.190326269827345	0.000139261893743752	0.613079883160416	single	0.613079883160416	0.06394531	0.1524869	19	20	13	6.631579	10.9	11.38462	7.467836	16.09474	3.423077	500	0	0	0	0	0	0	0	0	NA	NA	NA	NA	NA
ST140507task0001_V1_cell88_spiketimes.csv	Loc1Null	Loc2Pref	Loc1Null+Loc2Pref	0	230	8.21941722413429	0.2748	0.3814	0.2748	0.907818930041152	0.952380952380952	0.780758017492711	0.187304195058605	0.126750904870623	0.00128575723036827	0.684659142840404	single	0.684659142840404	0.05178799	0.08412683	16	13	22	5.0625	9.692308	11.13636	4.595833	9.230769	8.694805	500	0	0	0	0	0	0	0	0	NA	NA	NA	NA	NA
ST140507task0001_V1_cell88_spiketimes.csv	Loc1Pref	Loc2Null	Loc1Pref+Loc2Null	0	230	23.8293703143321	0.2779	0.6226	0.2779	0.679549114331723	1.56140350877193	0.696467991169978	0.200425499486082	0.11511140325311	0.0251400172674971	0.659323079993311	single	0.659323079993311	0.04290232	0.06474333	19	20	13	3.631579	9.6	11.61538	2.467836	14.98947	8.089744	500	0	0	0	0	0	0	0	0	NA	NA	NA	NA	NA
ST140507task0001_V1_cell89_spiketimes.csv	Loc1Null	Loc2Pref	Loc1Null+Loc2Pref	0	230	35.5442571000633	0.8582	0.571	0.571	0.923076923076923	1.33333333333333	1.509324312603	0.164152309261349	0.116669812079676	0.0281979674100408	0.690979911248934	single	0.690979911248934	0.02115551	0.0569574	16	13	22	9.75	23	24.95455	9	30.66667	37.6645	500	0	0	0	0	0	0	0	0	NA	NA	NA	NA	NA
ST140507task0001_V1_cell89_spiketimes.csv	Loc1Pref	Loc2Null	Loc1Pref+Loc2Null	0	230	61.6234658804425	0.2826	0.4342	0.2826	1.28395061728395	1.73197700132685	1.23949955317248	0.0778946274159097	0.0339600064363964	0.640999410757748	0.247145955389946	outside	0.640999410757748	0.04041172	0.028822	19	20	13	9	23.8	28.69231	11.55556	41.22105	35.5641	500	0	0	0	0	0	0	0	0	NA	NA	NA	NA	NA
ST140507task0001_V1_cell90_spiketimes.csv	Loc1Pref	Loc2Null	Loc1Pref+Loc2Null	0	230	178.121115252383	0.1715	0.2814	0.1715	1.0491452991453	1.08133971291866	0.396645021645022	0.156773142254079	0.19428830096837	0.143156804261176	0.505781752516376	single	0.505781752516376	0.03529878	0.07422457	19	20	13	2.736842	24.2	23.69231	2.871345	26.16842	9.397436	500	0	0	0	0	0	0	0	0	NA	NA	NA	NA	NA
ST140507task0001_V1_cell91_spiketimes.csv	Loc1Pref	Loc2Null	Loc1Pref+Loc2Null	0	230	45.9889334803089	0.9232	0.4809	0.4809	1.63146314631463	1.22846505330851	0.889130434782609	0.196288160626997	0.101533313501181	0.0937395605274124	0.608438965344409	single	0.608438965344409	0.04896312	0.05114697	19	20	13	5.315789	15.55	17.69231	8.672515	19.10263	15.73077	500	0	0	0	0	0	0	0	0	NA	NA	NA	NA	NA
ST140507task0001_V1_cell92_spiketimes.csv	Loc1Null	Loc2Pref	Loc1Null+Loc2Pref	0	230	206.366508860923	0.2086	0.6923	0.2086	0.685714285714286	0.36255787037037	0.259600614439324	0.115554452754475	0.102208019243162	0.299167228988656	0.483070299013707	single	0.483070299013707	0.02278813	0.0307174	16	13	22	7	44.30769	46.5	4.8	16.0641	12.07143	500	0	0	0	0	0	0	0	0	NA	NA	NA	NA	NA
ST140507task0001_V1_cell92_spiketimes.csv	Loc1Pref	Loc2Null	Loc1Pref+Loc2Null	0	230	283.317677186165	0.314	0.2497	0.2497	1.10854700854701	0.341693159072177	0.254805052169138	0.145612476817356	0.115994968076769	0.268617354471334	0.46977520063454	single	0.46977520063454	0.03577009	0.03518466	19	20	13	6.842105	44.7	46.69231	7.584795	15.27368	11.89744	500	0	0	0	0	0	0	0	0	NA	NA	NA	NA	NA
ST140507task0001_V1_cell93_spiketimes.csv	Loc1Null	Loc2Pref	Loc1Null+Loc2Pref	0	230	22.266301280845	0.1255	0.2241	0.1255	1.2	0.680894308943089	1.07857142857143	0.180585691118866	0.105269973915785	0.0211479397136411	0.692996395251708	single	0.692996395251708	0.03303172	0.067806	16	13	22	4.875	12.61538	14.54545	5.85	8.589744	15.68831	500	0	0	0	0	0	0	0	0	NA	NA	NA	NA	NA
ST140507task0001_V1_cell93_spiketimes.csv	Loc1Pref	Loc2Null	Loc1Pref+Loc2Null	0	230	54.9896752886707	0.4965	0.3324	0.3324	0.827856025039124	1.13452403572107	0.82051282051282	0.171560059283012	0.260046783686508	0.00375621567459937	0.564636941355882	single	0.564636941355882	0.03641594	0.1325959	19	20	13	3.736842	13.85	13	3.093567	15.71316	10.66667	500	0	0	0	0	0	0	0	0	NA	NA	NA	NA	NA
ST140507task0001_V1_cell94_spiketimes.csv	Loc1Null	Loc2Pref	Loc1Null+Loc2Pref	0	230	12.8742702146753	0.4868	0.1178	0.1178	0.971428571428571	0.48828125	0.575396825396825	0.171708420208292	0.138334562569292	0.00162908037461482	0.688327936847802	single	0.688327936847802	0.0234079	0.09371623	16	13	22	4.375	9.846154	10.90909	4.25	4.807692	6.277056	500	0	0	0	0	0	0	0	0	NA	NA	NA	NA	NA
ST140507task0001_V1_cell94_spiketimes.csv	Loc1Pref	Loc2Null	Loc1Pref+Loc2Null	0	230	21.3834837186859	0.4238	0.3235	0.3235	1.01978691019787	1.375	0.288804071246819	0.184547639577421	0.174780896673852	0.00116291355366228	0.639508550195065	single	0.639508550195065	0.04366728	0.1135063	19	20	13	3.842105	9.6	10.07692	3.918129	13.2	2.910256	500	0	0	0	0	0	0	0	0	NA	NA	NA	NA	NA
ST140507task0001_V1_cell95_spiketimes.csv	Loc1Null	Loc2Pref	Loc1Null+Loc2Pref	0	230	16.7104350690378	0.6266	0.7881	0.6266	1.50140845070423	1.47281323877069	1.57678332377128	0.287825554526459	0.126520252922086	0.000648882241604205	0.585005310309852	single	0.585005310309852	0.04826414	0.1027814	16	13	22	4.4375	10.84615	11.31818	6.6625	15.97436	17.84632	500	0	0	0	0	0	0	0	0	NA	NA	NA	NA	NA
ST140512task0001_V1_cell12_spiketimes.csv	Loc1Null	Loc2Pref	Loc1Null+Loc2Pref	0	230	13.6178372846535	0.6686	0.3733	0.3733	0.840111226972541	0.902426432627775	1.29160382101559	0.170726088274299	0.138344339400576	0.00020997349377227	0.690719598831353	single	0.690719598831353	0.1159543	0.1116065	22	27	19	6.227273	11.03704	11.63158	5.231602	9.960114	15.02339	500	0	0	0	0	0	0	0	0	NA	NA	NA	NA	NA
ST140512task0001_V1_cell13_spiketimes.csv	Loc1Null	Loc2Pref	Loc1Null+Loc2Pref	0	230	28.2276473355501	0.7476	0.4925	0.4925	1.54137244251313	1.9209364548495	2.3823754789272	0.141690228253712	0.103332893754003	0.00173606809523322	0.753240809897052	single	0.753240809897052	0.07195997	0.06671437	22	27	19	11.95455	21.2963	22.89474	18.42641	40.90883	54.54386	500	0	0	0	0	0	0	0	0	NA	NA	NA	NA	NA
ST140512task0001_V1_cell14_spiketimes.csv	Loc1Null	Loc2Pref	Loc1Null+Loc2Pref	0	230	19.2200458759872	0.5901	0.7292	0.5901	0.744389709906951	0.69487958849661	0.581793292265572	0.184854907679583	0.131411764870176	0.00102600441507877	0.682707323035162	single	0.682707323035162	0.04233334	0.08926002	22	27	19	15.81818	24.37037	25.63158	11.77489	16.93447	14.91228	500	0	0	0	0	0	0	0	0	NA	NA	NA	NA	NA
ST140512task0001_V1_cell18_spiketimes.csv	Loc1Null	Loc2Pref	Loc1Null+Loc2Pref	0	230	191.11630058932	0.2603	0.1493	0.1493	2.02427637721755	1.90692200706109	1.25925925925926	0.154273300497048	0.118389216756356	0.128206206950035	0.59913127579656	single	0.59913127579656	0.02577529	0.04917149	22	27	19	4.636364	26.62963	27	9.385281	50.78063	34	500	0	0	0	0	0	0	0	0	NA	NA	NA	NA	NA
ST140512task0001_V1_cell19_spiketimes.csv	Loc1Null	Loc2Pref	Loc1Null+Loc2Pref	0	230	24.2994515040429	0.8635	0.5329	0.5329	1.78298800436205	1.99862637362637	1.50943396226415	0.188801650233619	0.0953483807375447	0.0028736059840225	0.712976363044814	single	0.712976363044814	0.08569573	0.05823686	22	27	19	5.954545	12.44444	13.94737	10.61688	24.87179	21.05263	500	0	0	0	0	0	0	0	0	NA	NA	NA	NA	NA
[truncated: 419 more rows]
