# Supplementary material for: Coordinated multiplexing of information about separate objects in visual cortex
Source: eLife. 2022 Nov 29;11:e76452. doi: 10.7554/eLife.76452 (PMC9708082; doi:10.7554/eLife.76452)
Supplement: Source data 1. — The file and folder names are informative regarding which analyses they relate to. Some analyses are based on multiple runs of the modeling code, with slight variations due to the probabilistic nature of the analysis. [file elife-76452-data1.zip › SourceData2022/model_comparison_considering_latency/cohen2_final_V1_filtered.csv]

tag	CellId	C1	C2	O1	O2	SepBF	Pval1	Pval2	PvalD	frA	frB	frAB	varA	varB	varAB	PrMix	PrAve	PrOut	PrSing	WinModels	WinPr	wavieness	centrality	skewness	scaledskew	chosen.tag	dynamic.analysis.tag
BR130902TASK0001OUTPUT_V1_1_C50A51_C50A92	BR130902task0001output_V1_1	50	50	51	92	17.0148	0.155	0.8034	0.4057	27.5925	43.7735	46.6215	29.1965	32.674	40.5705	0.007429863	0.124874277	0.000116101	0.867579758	Single	0.867579758	0	0.111111111	18.62745098	0.635076715		flat-extreme-skewed
BR130902TASK0001OUTPUT_V1_1_C50A91_C50A52	BR130902task0001output_V1_1	50	50	91	52	17.7499	0.8771	0.2403	0.581	29.1665	46.8625	48.3675	24.1135	31.792	47.9975	0.235613336	0.109627916	4.90E-05	0.654709781	Single	0.654709781	0	0.25	8.910891089	0.474960568		flat-extreme-skewed
BR130902TASK0001OUTPUT_V1_10_C50A51_C50A92	BR130902task0001output_V1_10	50	50	51	92	19.6477	0.3366	0.876	0.7702	22.4075	38.302	35.135	22.215	39.6045	33.4685	0.150665166	0.344832893	5.93E-06	0.504496011	Single	0.504496011	0	0.706896552	2.526690391	0.201276014		flat-extreme-
BR130902TASK0001OUTPUT_V1_10_C50A91_C50A52	BR130902task0001output_V1_10	50	50	91	52	21.8268	0.2035	0.547	0.3517	21.25	38.4315	34.694	16.702	35.298	24.6685	0.018816356	0.467278984	5.80E-06	0.513898859	Single	0.513898859	0	0.278481013	10.10989011	0.502373218		flat-extreme-skewed
BR130902TASK0001OUTPUT_V1_11_C50A51_C50A92	BR130902task0001output_V1_11	50	50	51	92	14.7948	0.8917	0.3359	0.7805	24.074	38.396	34.189	29.6365	38.8025	29.587	0.08647649	0.50870719	2.46E-05	0.404791689	Average	0.50870719	0	0.639344262	2.56227758	0.204313088		flat-extreme-
BR130902TASK0001OUTPUT_V1_14_C50A91_C50A52	BR130902task0001output_V1_14	50	50	91	52	6.8465	0.1914	0.1318	0.3649	34.5835	47.059	46.1225	38.475	38.6355	39.0135	0.02003414	0.273920469	2.95E-05	0.706015933	Single	0.706015933	0	0.612903226	3.980099502	0.299946965		flat-extreme-
BR130902TASK0001OUTPUT_V1_2_C50A51_C50A92	BR130902task0001output_V1_2	50	50	51	92	473.6362	0.6825	0.3121	0.3228	20.7405	132.0755	127.4325	23.473	74.122	80.4505	0.109887243	0.224338209	0.07143263	0.594341918	Single	0.594341918	0	0.01010101	1000	1		flat-extreme-skewed
BR130902TASK0001OUTPUT_V1_3_C50A51_C50A92	BR130902task0001output_V1_3	50	50	51	92	210.6004	0.4397	0.6614	0.1942	21.0185	84.0565	84.5945	16.298	77.511	58.716	0.128107231	0.123453882	0.041271313	0.707167574	Single	0.707167574	0	0.020408163	1000	1		flat-extreme-skewed
BR130902TASK0001OUTPUT_V1_3_C50A91_C50A52	BR130902task0001output_V1_3	50	50	91	52	193.6651	0.4308	0.6437	0.3724	21.979	86.1765	87.143	23.7745	69.7175	48.5415	0.118246179	0.110097762	0.052866439	0.71878962	Single	0.71878962	0	0	1000	1		flat-extreme-skewed
BR130902TASK0001OUTPUT_V1_33_C50A51_C50A92	BR130902task0001output_V1_33	50	50	51	92	559.4694	0.9376	0.8892	0.329	38.3335	186.981	188.243	45.4715	197.7575	203.3935	0.120665105	0.098161981	0.128537281	0.652635633	Single	0.652635633	0	0.01010101	1000	1		flat-extreme-skewed
BR130902TASK0001OUTPUT_V1_33_C50A91_C50A52	BR130902task0001output_V1_33	50	50	91	52	483.7938	0.5334	0.3727	0.8991	43.021	190.9805	188.1635	80.1575	158.204	156.811	0.105825737	0.156146357	0.079574505	0.658453401	Single	0.658453401	0	0	1000	1		flat-extreme-skewed
BR130902TASK0001OUTPUT_V1_34_C50A51_C50A92	BR130902task0001output_V1_34	50	50	51	92	379.2117	0.5193	0.4881	0.8546	42.5925	160.0945	160.135	42.215	100.2865	119.5795	0.120924962	0.121094376	0.102695696	0.655284967	Single	0.655284967	0	0.020408163	90	0.977121255		flat-extreme-skewed
BR130902TASK0001OUTPUT_V1_34_C50A91_C50A52	BR130902task0001output_V1_34	50	50	91	52	332.2872	0.2207	0.6136	0.7258	42.1875	155.9805	163.061	51.2565	85.604	95.17	0.088731869	0.05841187	0.301092979	0.551763282	Single	0.551763282	0	0	990	1		flat-extreme-skewed
BR130902TASK0001OUTPUT_V1_35_C50A51_C50A92	BR130902task0001output_V1_35	50	50	51	92	991.8027	0.2477	0.8718	0.1236	25.463	230.3775	215.946	26.277	256.317	422.455	0.608898963	0.206655333	0.008081297	0.176364407	Mixture	0.608898963	0	0.075268817	31.29032258	0.74770502		flat-extreme-skewed
BR130902TASK0001OUTPUT_V1_35_C50A91_C50A52	BR130902task0001output_V1_35	50	50	91	52	874.5303	0.2658	0.6007	0.0142	22.9165	218.1375	220.612	35.922	233.792	213.6735	0.10663536	0.085150065	0.145055317	0.663159257	Single	0.663159257	0	0.020618557	89.09090909	0.974916695		flat-extreme-skewed
BR130902TASK0001OUTPUT_V1_36_C50A51_C50A92	BR130902task0001output_V1_36	50	50	51	92	265.2114	0.2787	0.7257	0.7084	40.463	131.698	125.6755	47.2205	112.297	98.1005	0.105655277	0.279578104	0.016413131	0.598353487	Single	0.598353487	0	0.063829787	46.66666667	0.83450339		flat-extreme-skewed
BR130902TASK0001OUTPUT_V1_36_C50A91_C50A52	BR130902task0001output_V1_36	50	50	91	52	268.4499	0.8076	0.3479	0.8079	34.7915	127.451	129.388	35.9485	101.2745	126.7985	0.117134132	0.090307427	0.076601733	0.715956709	Single	0.715956709	0	0	990	1		flat-extreme-skewed
BR130902TASK0001OUTPUT_V1_37_C50A51_C50A92	BR130902task0001output_V1_37	50	50	51	92	195.0087	0.4509	0.4343	0.3619	63.9815	152.9245	144.189	51.3925	206.045	255.4205	0.764841778	0.086744671	0.000331134	0.148082416	Mixture	0.764841778	0	0.19047619	7.272727273	0.430848651		flat-extreme-skewed
BR130902TASK0001OUTPUT_V1_37_C50A91_C50A52	BR130902task0001output_V1_37	50	50	91	52	143.226	0.7922	0.3827	0.8296	61.146	137.647	139.1835	71.5405	199.6705	170.0725	0.076296656	0.10764396	0.008893575	0.807165809	Single	0.807165809	0	0.052083333	47.14285714	0.83670795		flat-extreme-skewed
BR130902TASK0001OUTPUT_V1_41_C50A51_C50A92	BR130902task0001output_V1_41	50	50	51	92	66.188	0.2523	0.2026	0.1387	111.852	64.0565	113.784	226.6595	92.1265	172.335	0.014542682	0.116313358	0.000626309	0.868517652	Single	0.868517652	0	0.086021505	23.65853659	0.686993939		flat-extreme-skewed
BR130902TASK0001OUTPUT_V1_41_C50A91_C50A52	BR130902task0001output_V1_41	50	50	91	52	22.0882	0.4257	0.5251	0.5477	96.25	67.353	118.2655	191.8085	110.2705	159.49	0.000955218	0.001040899	0.976119248	0.021884634	Outside	0.976119248	0	0	990	1		flat-extreme-skewed
BR130902TASK0001OUTPUT_V1_42_C50A51_C50A92	BR130902task0001output_V1_42	50	50	51	92	90.461	0.3981	0.8824	0.9524	146.2035	82.83	160.5405	290.365	96.6365	206.329	0.112810224	0.053554883	0.109333951	0.724300942	Single	0.724300942	0	0.020408163	46.66666667	0.83450339		flat-extreme-skewed
BR130902TASK0001OUTPUT_V1_43_C50A91_C50A52	BR130902task0001output_V1_43	50	50	91	52	264.2159	0.5088	0.7222	0.624	149.0625	47.745	148.1635	199.5015	56.4625	165.7695	0.117880728	0.124682852	0.039074627	0.718361793	Single	0.718361793	0	0.020408163	90	0.977121255		flat-extreme-skewed
BR130902TASK0001OUTPUT_V1_44_C50A51_C50A92	BR130902task0001output_V1_44	50	50	51	92	137.353	0.5035	0.7313	0.8301	122.8705	54.9055	121.6215	108.227	43.9405	101.404	0.152615154	0.148891733	0.003974184	0.694518929	Single	0.694518929	0	0.020618557	89.09090909	0.974916695		flat-extreme-skewed
BR130902TASK0001OUTPUT_V1_44_C50A91_C50A52	BR130902task0001output_V1_44	50	50	91	52	108.1222	0.5714	0.9648	0.5804	116.354	54.706	117.959	146.753	42.8825	133.9415	0.491327251	0.059460392	0.002055071	0.447157287	Mixture	0.491327251	0	0.063829787	31.29032258	0.74770502		flat-extreme-skewed
BR130902TASK0001OUTPUT_V1_46_C50A91_C50A52	BR130902task0001output_V1_46	50	50	91	52	148.6001	0.7214	0.7032	0.1707	90.521	30.588	87.041	64.0935	31.3295	84.358	0.045945014	0.229372043	0.003245746	0.721437197	Single	0.721437197	0	0.075268817	31.29032258	0.74770502		flat-extreme-skewed
BR130902TASK0001OUTPUT_V1_47_C50A51_C50A92	BR130902task0001output_V1_47	50	50	51	92	411.5564	0.7427	0.5864	0.0086	138.426	28.396	127.7025	86.948	29.187	39.054	0.060120045	0.588421372	0.026094989	0.325363595	Average	0.588421372	0	0.041666667	1000	1		flat-extreme-skewed
BR130902TASK0001OUTPUT_V1_47_C50A91_C50A52	BR130902task0001output_V1_47	50	50	91	52	329.576	0.6835	0.202	0.0088	126.25	27.843	126.7345	82.6595	22.851	103.24	0.162699678	0.100535011	0.073479469	0.663285843	Single	0.663285843	0	0.041666667	46.66666667	0.83450339		flat-extreme-skewed
BR130902TASK0001OUTPUT_V1_48_C50A51_C50A92	BR130902task0001output_V1_48	50	50	51	92	308.6207	0.2375	0.3027	0.0094	130.7405	34.717	124.4595	106.3035	34.695	65.7735	0.102605993	0.299285013	0.0429268	0.555182195	Single	0.555182195	0	0.020408163	1000	1		flat-extreme-skewed
BR130902TASK0001OUTPUT_V1_48_C50A91_C50A52	BR130902task0001output_V1_48	50	50	91	52	306.022	0.2854	0.5934	0.9068	138.646	36.6665	124.2855	85.6895	26.3335	123.125	0.016259919	0.880335525	0.002001512	0.101403044	Average	0.880335525	0	0.112359551	89.09090909	0.974916695		flat-extreme-skewed
BR130902TASK0001OUTPUT_V1_49_C50A91_C50A52	BR130902task0001output_V1_49	50	50	91	52	820.966	0.4059	0.7164	0.0095	225.729	30.392	217.653	126.168	41.5685	144.813	0.089925335	0.28826486	0.062513324	0.559296482	Single	0.559296482	0	0	1000	1		flat-extreme-skewed
BR130902TASK0001OUTPUT_V1_50_C50A51_C50A92	BR130902task0001output_V1_50	50	50	51	92	45.7724	0.9866	0.4578	0.3131	55.7405	28.2075	55.135	43.8505	32.326	29.024	0.018864463	0.185578857	0.000129029	0.795427651	Single	0.795427651	0	0.112359551	30.96774194	0.74545477		flat-extreme-skewed
BR130902TASK0001OUTPUT_V1_50_C50A91_C50A52	BR130902task0001output_V1_50	50	50	91	52	51.6545	0.1465	0.835	0.0463	52.1875	23.5295	50.51	39.5545	25.059	38.5925	0.001384141	0.213893826	0.000117547	0.784604486	Single	0.784604486	0	0.136363636	31.29032258	0.74770502		flat-extreme-skewed
BR130902TASK0001OUTPUT_V1_51_C50A51_C50A92	BR130902task0001output_V1_51	50	50	51	92	130.734	0.6785	0.5112	0.0966	75.648	25.9435	70.135	40.1975	23.6645	80.6905	0.138055986	0.321070043	0.000501155	0.540372816	Single	0.540372816	0	0.149425287	18.62745098	0.635076715		flat-extreme-skewed
BR130902TASK0001OUTPUT_V1_51_C50A91_C50A52	BR130902task0001output_V1_51	50	50	91	52	132.4448	0.7585	0.5609	0.4331	73.9585	23.3335	70.408	60.842	25.9335	63.2995	0.010729645	0.262279438	0.001890253	0.725100664	Single	0.725100664	0	0.041237113	47.14285714	0.83670795		flat-extreme-skewed
BR130902TASK0001OUTPUT_V1_52_C50A51_C50A92	BR130902task0001output_V1_52	50	50	51	92	102.8027	0.8927	0.8797	0.833	61.6665	21.604	61.081	50.7545	24.764	73.093	0.165439648	0.130713312	0.001023069	0.702823972	Single	0.702823972	0	0.063829787	23.41463415	0.684743688		flat-extreme-skewed
BR130902TASK0001OUTPUT_V1_52_C50A91_C50A52	BR130902task0001output_V1_52	50	50	91	52	116.6821	0.8362	0.7702	0.121	66.6665	21.3725	61.0205	72.624	21.8155	61.2455	0.099935218	0.396478636	0.000368808	0.503217337	Single	0.503217337	0	0.136363636	31.29032258	0.74770502		flat-extreme-skewed
BR130902TASK0001OUTPUT_V1_53_C50A51_C50A92	BR130902task0001output_V1_53	50	50	51	92	16.0337	0.7576	0.6471	0.7594	59.815	41.0375	60.2705	52.823	35.4535	58.874	0.050267982	0.179480815	3.73E-05	0.770213943	Single	0.770213943	0	0.25	6.641221374	0.411123978		flat-extreme-skewed
BR130902TASK0001OUTPUT_V1_53_C50A91_C50A52	BR130902task0001output_V1_53	50	50	91	52	18.8846	0.9914	0.6655	0.641	59.479	38.8235	61.5305	53.2425	29.1175	62.959	0.019928513	0.129457356	9.11E-05	0.850523063	Single	0.850523063	0	0.098901099	46.66666667	0.83450339		flat-extreme-skewed
BR130902TASK0001OUTPUT_V1_54_C50A51_C50A92	BR130902task0001output_V1_54	50	50	51	92	299.9943	0.5169	0.4798	0.0455	121.2035	30.6605	119.054	74.3275	37.6995	89.1215	0.121850213	0.161756567	0.058861812	0.657531408	Single	0.657531408	0	0.02020202	47.14285714	0.83670795		flat-extreme-skewed
BR130902TASK0001OUTPUT_V1_54_C50A91_C50A52	BR130902task0001output_V1_54	50	50	91	52	272.9506	0.4679	0.2994	0.0867	116.6665	29.0195	120.7145	98.5815	39.004	82.7085	0.107369502	0.077841614	0.137040455	0.67774843	Single	0.67774843	0	0	990	1		flat-extreme-skewed
BR130902TASK0001OUTPUT_V1_55_C50A51_C50A92	BR130902task0001output_V1_55	50	50	51	92	48.2891	0.7966	0.7816	0.9454	62.222	32.264	61.892	49.1825	25.301	62.5975	0.012937246	0.170019043	0.000148809	0.816894902	Single	0.816894902	0	0.123595506	18.62745098	0.635076715		flat-extreme-skewed
BR130902TASK0001OUTPUT_V1_55_C50A91_C50A52	BR130902task0001output_V1_55	50	50	91	52	36.8277	0.8227	0.4439	0.7399	60.2085	32.941	59.388	68.9275	36.6355	60.965	0.070147104	0.169185292	7.76E-05	0.760590052	Single	0.760590052	0	0.063829787	31.29032258	0.74770502		flat-extreme-skewed
BR130902TASK0001OUTPUT_V1_58_C50A51_C50A92	BR130902task0001output_V1_58	50	50	51	92	6.6741	0.1235	0.4428	0.3278	40.0925	29.0565	42.4325	44.621	38.4725	60.4505	0.131091372	0.141896026	3.58E-05	0.726976809	Single	0.726976809	0	0.428571429	8.910891089	0.474960568		flat-extreme-skewed
BR130902TASK0001OUTPUT_V1_58_C50A91_C50A52	BR130902task0001output_V1_58	50	50	91	52	4.6203	0.4086	0.6738	0.6081	40.2085	30.098	40.7145	47.438	27.698	46.4585	0.065565658	0.212226066	4.44E-05	0.722163851	Single	0.722163851	0	0.428571429	4.53038674	0.328067639		flat-extreme-skewed
BR130902TASK0001OUTPUT_V1_6_C50A51_C50A92	BR130902task0001output_V1_6	50	50	51	92	55.172	0.3697	0.1156	0.0695	34.6295	67.83	67.973	27.708	58.175	67.35	0.05494425	0.148876788	0.00024276	0.795936202	Single	0.795936202	0	0.123595506	23.41463415	0.684743688		flat-extreme-skewed
BR130902TASK0001OUTPUT_V1_6_C50A91_C50A52	BR130902task0001output_V1_6	50	50	91	52	45.7777	0.7261	0.5207	0.5194	34.7915	66.2745	68.1635	27.8635	60.5685	37.228	0.00355309	0.123274998	0.000449427	0.872722485	Single	0.872722485	0	0.030927835	46.66666667	0.83450339		flat-extreme-skewed
BR130902TASK0001OUTPUT_V1_65_C50A51_C50A92	BR130902task0001output_V1_65	50	50	51	92	18.8951	0.2321	0.3321	0.8423	26.6665	43.4905	44.3245	27.547	42.6125	41.434	0.032735611	0.166777985	4.49E-05	0.800441537	Single	0.800441537	0	0.265822785	11.35802469	0.527651404		flat-extreme-skewed
BR130902TASK0001OUTPUT_V1_65_C50A91_C50A52	BR130902task0001output_V1_65	50	50	91	52	19.6842	0.3768	0.4777	0.7926	26.0415	43.8235	42.347	24.0335	40.7175	41.063	0.00930811	0.245448237	1.87E-05	0.745224919	Single	0.745224919	0	0.204819277	15.40983607	0.593899009		flat-extreme-skewed
BR130902TASK0001OUTPUT_V1_66_C50A51_C50A92	BR130902task0001output_V1_66	50	50	51	92	112.2233	0.4891	0.2711	0.3313	32.1295	81.0375	84.865	50.1135	56.223	47.0795	0.131925845	0.093134062	0.014315459	0.760624634	Single	0.760624634	0	0.020408163	1000	1		flat-extreme-skewed
BR130902TASK0001OUTPUT_V1_66_C50A91_C50A52	BR130902task0001output_V1_66	50	50	91	52	125.4191	0.8597	0.5071	0.9987	28.75	81.7645	85	24.5745	68.7645	65.2085	0.183501989	0.078769472	0.01637778	0.721350759	Single	0.721350759	0	0.020408163	90	0.977121255		flat-extreme-skewed
BR130902TASK0001OUTPUT_V1_7_C50A51_C50A92	BR130902task0001output_V1_7	50	50	51	92	55.5593	0.2343	0.9874	0.6942	30.185	61.698	53.784	24.8985	63.4505	56.2235	0.267436819	0.536348076	5.53E-06	0.196209575	Average	0.536348076	0	0.470588235	6.641221374	0.411123978		flat-extreme-skewed
BR130902TASK0001OUTPUT_V1_7_C50A91_C50A52	BR130902task0001output_V1_7	50	50	91	52	48.697	0.3776	0.6835	0.4444	28.229	58.1375	62.245	20.5295	54.392	69.596	0.005515129	0.084410776	0.001210453	0.908863641	Single	0.908863641	0	0.020408163	90	0.977121255		flat-extreme-skewed
BR130902TASK0001OUTPUT_V1_74_C50A91_C50A52	BR130902task0001output_V1_74	50	50	91	52	7.3104	0.2921	0.9457	0.6808	26.6665	38.039	43.061	23.475	30.6155	33.92	0.002364061	0.100683392	0.000288858	0.896663689	Single	0.896663689	0	0.075268817	31.29032258	0.74770502		flat-extreme-skewed
BR130902TASK0001OUTPUT_V1_8_C50A51_C50A92	BR130902task0001output_V1_8	50	50	51	92	37.7552	0.1724	0.5425	0.0371	45.5555	75.849	77.162	33.8995	68.7955	43.7615	0.083998934	0.134169524	0.000183857	0.781647684	Single	0.781647684	0	0.064516129	46.19047619	0.83227622		flat-extreme-skewed
BR130902TASK0001OUTPUT_V1_8_C50A91_C50A52	BR130902task0001output_V1_8	50	50	91	52	27.8609	0.4385	0.5701	0.2631	46.354	73.6275	82.755	40.1575	66.6155	71.6795	0.021286062	0.070608638	0.006431788	0.901673512	Single	0.901673512	0	0.01010101	90	0.977121255		flat-extreme-skewed
BR130902TASK0001OUTPUT_V1_81_C50A51_C50A92	BR130902task0001output_V1_81	50	50	51	92	65.958	0.8829	0.5398	0.045	59.1665	26.2265	57.027	42.5945	23.4435	69.572	0.054942589	0.206518255	0.000136844	0.738402311	Single	0.738402311	0	0.136363636	23.41463415	0.684743688		flat-extreme-skewed
BR130902TASK0001OUTPUT_V1_81_C50A91_C50A52	BR130902task0001output_V1_81	50	50	91	52	56.8571	0.736	0.1655	0.4896	59.375	27.255	60.102	66.303	28.0625	53.852	0.028112941	0.130494358	0.00044456	0.840948141	Single	0.840948141	0	0.041666667	90	0.977121255		flat-extreme-skewed
BR130902TASK0001OUTPUT_V1_9_C50A51_C50A92	BR130902task0001output_V1_9	50	50	51	92	6.2344	0.1481	0.9597	0.7632	38.3335	50.3775	45.4055	29.434	40.548	49.5495	0.71460284	0.184754316	0.001681737	0.098961108	Mixture	0.71460284	0	0.754385965	1.125265393	0.025627481		flat-extreme-symmetric
BR130902TASK0001OUTPUT_V1_9_C50A91_C50A52	BR130902task0001output_V1_9	50	50	91	52	7.8194	0.7328	0.814	0.8911	36.4585	50	49.388	43.608	39.6	40.757	0.016744735	0.247048305	2.02E-05	0.736186795	Single	0.736186795	0	0.485294118	4.912280702	0.345641588		flat-extreme-skewed
ST140512TASK0001OUTPUT_V1_12_C50A91_C50A52	ST140512task0001output_V1_12	50	50	91	52	13.6178	0.6638	0.3668	0.3344	31.1365	55.185	58.158	26.158	49.8005	75.117	0.127126241	0.150623089	0.000210616	0.722040055	Single	0.722040055	0	0.204819277	10	0.5		flat-extreme-skewed
ST140512TASK0001OUTPUT_V1_13_C50A91_C50A52	ST140512task0001output_V1_13	50	50	91	52	28.2276	0.7539	0.4902	0.1887	59.7725	106.4815	114.4735	92.132	204.544	272.7195	0.222305422	0.093415026	0.001513541	0.682766011	Single	0.682766011	0	0.19047619	8.910891089	0.474960568		flat-extreme-skewed
ST140512TASK0001OUTPUT_V1_14_C50A91_C50A52	ST140512task0001output_V1_14	50	50	91	52	19.22	0.5804	0.719	0.8266	79.091	121.852	128.158	58.8745	84.6725	74.5615	0.183571336	0.131184318	0.001008035	0.684236311	Single	0.684236311	0	0.064516129	46.19047619	0.83227622		flat-extreme-skewed
ST140512TASK0001OUTPUT_V1_18_C50A91_C50A52	ST140512task0001output_V1_18	50	50	91	52	191.1163	0.2612	0.1449	0.4593	23.182	133.148	135	46.9265	253.903	170	0.153959722	0.121278679	0.12508469	0.599676909	Single	0.599676909	0	0.042105263	46.19047619	0.83227622		flat-extreme-skewed
ST140512TASK0001OUTPUT_V1_19_C50A51_C50A92	ST140512task0001output_V1_19	50	50	51	92	15.2534	0.9375	0.1295	0.1273	34.3245	57.8	63.125	34.4895	122.1165	45.0805	0.065743255	0.125707411	0.000553362	0.807995972	Single	0.807995972	0	0.064516129	46.19047619	0.83227622		flat-extreme-skewed
ST140512TASK0001OUTPUT_V1_19_C50A91_C50A52	ST140512task0001output_V1_19	50	50	91	52	24.2995	0.8678	0.5299	0.3858	29.7725	62.222	69.737	53.0845	124.359	105.263	0.260227756	0.088389858	0.002561152	0.648821234	Single	0.648821234	0	0.086956522	23.41463415	0.684743688		flat-extreme-skewed
ST140512TASK0001OUTPUT_V1_2_C50A51_C50A92	ST140512task0001output_V1_2	50	50	51	92	219.0712	0.8705	0.1932	0.5008	164.5945	40.8	158.281	154.8275	44.8665	109.874	0.113671213	0.244914749	0.069945068	0.57146897	Single	0.57146897	0	0.020408163	1000	1		flat-extreme-skewed
ST140512TASK0001OUTPUT_V1_2_C50A91_C50A52	ST140512task0001output_V1_2	50	50	91	52	202.9249	0.3419	0.5705	0.4394	168.409	39.4445	161.0525	169.2315	52.436	200.877	0.142986168	0.23190966	0.068837448	0.556266724	Single	0.556266724	0	0.086956522	31.29032258	0.74770502		flat-extreme-skewed
ST140512TASK0001OUTPUT_V1_22_C50A51_C50A92	ST140512task0001output_V1_22	50	50	51	92	39.851	0.41	0.1779	0.6714	19.5945	50.6	51.5625	18.4385	122.6335	64.3345	0.541113829	0.073378403	0.000281966	0.385225802	Mixture	0.541113829	0	0.147727273	15.57377049	0.596196885		flat-extreme-skewed
ST140512TASK0001OUTPUT_V1_25_C50A91_C50A52	ST140512task0001output_V1_25	50	50	91	52	85.9175	0.2379	0.4508	0.3482	20.682	81.6665	97.1055	34.4265	173.846	194.62	0.112834055	0.050225266	0.384336395	0.452604284	Single	0.452604284	0	0.030612245	47.14285714	0.83670795		flat-extreme-skewed
ST140512TASK0001OUTPUT_V1_26_C50A91_C50A52	ST140512task0001output_V1_26	50	50	91	52	164.7729	0.6742	0.2857	0.684	18.6365	111.852	126.842	31.039	117.7495	129.5615	0.076922243	0.041000943	0.583121212	0.298955602	Outside	0.583121212	0	0.010204082	990	1		flat-extreme-skewed
ST140512TASK0001OUTPUT_V1_27_C50A51_C50A92	ST140512task0001output_V1_27	50	50	51	92	20.1994	0.5192	0.343	0.7802	0.5405	7.4	9.531	0.4955	32.55	17.2125	0.618059403	0.041887379	0.000107969	0.339945249	Mixture	0.618059403	0	0.192771084	7.190082645	0.428366941		flat-extreme-skewed
ST140512TASK0001OUTPUT_V1_27_C50A91_C50A52	ST140512task0001output_V1_27	50	50	91	52	12.1554	0.5959	0.8029	0.4831	1.591	9.4445	11.0525	3.041	20.8975	40.877	0.926543641	0.009908185	2.36E-06	0.063545815	Mixture	0.926543641	0	0.538461538	1.851851852	0.13380312		flat-extreme-symmetric
ST140512TASK0001OUTPUT_V1_28_C50A51_C50A92	ST140512task0001output_V1_28	50	50	51	92	25.863	0.1094	0.3318	0.0704	22.027	47.4	49.219	23.183	45.05	83.906	0.294814038	0.100468553	0.000191349	0.604526059	Single	0.604526059	0	0.19047619	11.35802469	0.527651404		flat-extreme-skewed
ST140512TASK0001OUTPUT_V1_28_C50A91_C50A52	ST140512task0001output_V1_28	50	50	91	52	13.2881	0.4964	0.8464	0.0187	25.682	47.778	50	28.236	47.8205	81.111	0.308689165	0.119645695	0.000124935	0.571540206	Single	0.571540206	0	0.25	6.641221374	0.411123978		flat-extreme-skewed
ST140512TASK0001OUTPUT_V1_29_C50A51_C50A92	ST140512task0001output_V1_29	50	50	51	92	229.6269	0.5774	0.9633	0.2636	13.243	100.4	113.75	13.949	113.3	120.9675	0.058254624	0.028951542	0.618516254	0.29427758	Outside	0.618516254	0	0.030927835	46.66666667	0.83450339		flat-extreme-skewed
ST140512TASK0001OUTPUT_V1_29_C50A91_C50A52	ST140512task0001output_V1_29	50	50	91	52	71.1362	0.5761	0.2155	0.1485	22.0455	76.852	82.6315	25.552	83.903	46.8715	0.165597604	0.115302692	0.077181576	0.641918129	Single	0.641918129	0	0.03125	89.09090909	0.974916695		flat-extreme-skewed
ST140512TASK0001OUTPUT_V1_3_C50A51_C50A92	ST140512task0001output_V1_3	50	50	51	92	21.336	0.562	0.3009	0.2634	43.784	20.8	40.781	54.2795	21.1165	61.971	0.053444032	0.287589748	2.46E-05	0.658941645	Single	0.658941645	0	0.515151515	5.629139073	0.375220989		flat-extreme-skewed
ST140512TASK0001OUTPUT_V1_3_C50A91_C50A52	ST140512task0001output_V1_3	50	50	91	52	4.849	0.9331	0.4516	0.4981	37.5	24.074	37.6315	34.1665	25.014	44.0935	0.162111778	0.23268511	0.000168248	0.605034864	Single	0.605034864	0	0.408450704	3.744075829	0.286672318		flat-extreme-
ST140512TASK0001OUTPUT_V1_30_C50A91_C50A52	ST140512task0001output_V1_30	50	50	91	52	83.9989	0.347	0.1255	0.2177	18.8635	77.222	68.421	39.4915	66.6665	73.3625	0.250893659	0.359074246	0.001906424	0.388125671	Single	0.388125671	0	0.204819277	11.35802469	0.527651404		flat-extreme-skewed
ST140512TASK0001OUTPUT_V1_31_C50A91_C50A52	ST140512task0001output_V1_31	50	50	91	52	335.3222	0.1353	0.5431	0.6517	30.2275	208.3335	212.6315	35.9415	128.077	74.649	0.139645696	0.117496492	0.199858272	0.542999541	Single	0.542999541	0	0.01010101	90	0.977121255		flat-extreme-skewed
ST140512TASK0001OUTPUT_V1_32_C50A91_C50A52	ST140512task0001output_V1_32	50	50	91	52	3.1623	0.6367	0.1673	0.9085	27.9545	40.7405	41.842	39.3615	77.5785	65.6725	0.195497983	0.204823793	0.000385563	0.599292661	Single	0.599292661	0	0.515151515	2.988047809	0.237693771		flat-extreme-
ST140512TASK0001OUTPUT_V1_33_C50A51_C50A92	ST140512task0001output_V1_33	50	50	51	92	287.953	0.2139	0.757	0.9433	173.784	32.8	155.3125	172.8905	56.2835	133.851	0.022894693	0.852271502	0.009698829	0.115134976	Average	0.852271502	0	0.074468085	90.90909091	0.979303657		flat-extreme-skewed
ST140512TASK0001OUTPUT_V1_33_C50A91_C50A52	ST140512task0001output_V1_33	50	50	91	52	321.4231	0.1185	0.1684	0.8009	201.1365	32.4075	205.5265	269.015	129.373	159.386	0.140992995	0.118535229	0.19223339	0.548238387	Single	0.548238387	0	0.030612245	47.14285714	0.83670795		flat-extreme-skewed
ST140512TASK0001OUTPUT_V1_38_C50A51_C50A92	ST140512task0001output_V1_38	50	50	51	92	5.2802	0.1554	0.5804	0.0884	53.108	37	60.625	169.82	69.5835	143.7905	0.462221481	0.052569924	0.000259381	0.484949214	Single	0.484949214	0	0.176470588	8.018018018	0.452033514		flat-extreme-skewed
ST140512TASK0001OUTPUT_V1_4_C50A51_C50A92	ST140512task0001output_V1_4	50	50	51	92	10.7893	0.1136	0.857	0.4632	42.2975	24.8	38.75	75.9985	25.6165	52.5805	0.119467024	0.356609158	0.000160244	0.523763574	Single	0.523763574	0	0.724137931	1.851851852	0.13380312		flat-extreme-symmetric
ST140512TASK0001OUTPUT_V1_4_C50A91_C50A52	ST140512task0001output_V1_4	50	50	91	52	4.8783	0.1413	0.8288	0.3073	39.091	25.185	37.6315	59.827	28.262	34.0935	0.244241736	0.256944076	0.000386532	0.498427657	Single	0.498427657	0	0.538461538	2.693726937	0.215176785		flat-extreme-
ST140512TASK0001OUTPUT_V1_42_C50A51_C50A92	ST140512task0001output_V1_42	50	50	51	92	5.2591	0.5654	0.2897	0.8309	56.4865	40.6	58.281	63.8515	38.4665	62.777	0.046319393	0.186151476	8.88E-05	0.767440329	Single	0.767440329	0	0.204819277	11.35802469	0.527651404		flat-extreme-skewed
ST140512TASK0001OUTPUT_V1_42_C50A91_C50A52	ST140512task0001output_V1_42	50	50	91	52	12.561	0.5198	0.7033	0.3408	62.5	37.5925	55.5265	112.262	31.681	63.275	0.174813081	0.418224051	4.26E-05	0.40692028	Average	0.418224051	0	0.818181818	1.772853186	0.124336386		flat-extreme-symmetric
ST140512TASK0001OUTPUT_V1_43_C50A51_C50A92	ST140512task0001output_V1_43	50	50	51	92	15.0216	0.4682	0.419	0.6931	25.6755	46	48.4375	21.7115	48.75	71.754	0.148736877	0.122055861	0.000130652	0.729076611	Single	0.729076611	0	0.178571429	12.95774648	0.556264739		flat-extreme-skewed
ST140512TASK0001OUTPUT_V1_44_C50A51_C50A92	ST140512task0001output_V1_44	50	50	51	92	102.45	0.3864	0.6832	0.4617	15	66	68.4375	19.1665	104.5835	117.883	0.446855133	0.068891614	0.009148907	0.475104346	Single	0.475104346	0	0.112359551	12.95774648	0.556264739		flat-extreme-skewed
ST140512TASK0001OUTPUT_V1_44_C50A91_C50A52	ST140512task0001output_V1_44	50	50	91	52	77.7422	0.5985	0.7092	0.8551	14.091	64.6295	69.2105	8.8745	106.8945	77.924	0.17785921	0.106857084	0.039689723	0.675593984	Single	0.675593984	0	0.052631579	31.29032258	0.74770502		flat-extreme-skewed
ST140512TASK0001OUTPUT_V1_46_C50A51_C50A92	ST140512task0001output_V1_46	50	50	51	92	62.8709	0.3353	0.1737	0.1053	22.4325	65.2	69.219	21.284	83.95	111.003	0.468510501	0.05783294	0.003268263	0.470388296	Single	0.470388296	0	0.162790698	7.272727273	0.430848651		flat-extreme-skewed
ST140512TASK0001OUTPUT_V1_47_C50A51_C50A92	ST140512task0001output_V1_47	50	50	51	92	28.6494	0.7671	0.1602	0.1818	14.054	36.6	37.1875	13.844	66.9665	75.141	0.242568193	0.120564259	0.000113879	0.63675367	Single	0.63675367	0	0.351351351	3.744075829	0.286672318		flat-extreme-
ST140512TASK0001OUTPUT_V1_47_C50A91_C50A52	ST140512task0001output_V1_47	50	50	91	52	13.3878	0.2808	0.6155	0.2232	15.4545	33.5185	33.158	22.814	39.929	26.228	0.101295013	0.213286681	6.31E-05	0.685355157	Single	0.685355157	0	0.282051282	10	0.5		flat-extreme-skewed
ST140512TASK0001OUTPUT_V1_49_C50A51_C50A92	ST140512task0001output_V1_49	50	50	51	92	217.4172	0.3481	0.1803	0.0147	30.2705	136.2	138.4375	75.5405	475.1165	396.5925	0.232543798	0.075345077	0.025385511	0.666725613	Single	0.666725613	0	0.202380952	6.170212766	0.39515007		flat-extreme-skewed
ST140512TASK0001OUTPUT_V1_50_C50A51_C50A92	ST140512task0001output_V1_50	50	50	51	92	77.0143	0.3958	0.5585	0.8459	21.3515	69.2	81.5625	46.569	104.0335	101.109	0.106957952	0.052176687	0.296437316	0.544428045	Single	0.544428045	0	0.020408163	1000	1		flat-extreme-skewed
ST140512TASK0001OUTPUT_V1_50_C50A91_C50A52	ST140512task0001output_V1_50	50	50	91	52	91.2471	0.4387	0.503	0.4906	22.2725	87.222	88.421	50.3465	127.436	95.029	0.17090914	0.139063696	0.032535509	0.657491655	Single	0.657491655	0	0.030927835	31.29032258	0.74770502		flat-extreme-skewed
ST140512TASK0001OUTPUT_V1_51_C50A51_C50A92	ST140512task0001output_V1_51	50	50	51	92	60.1472	0.91	0.1692	0.169	15.946	52.8	59.531	21.8995	54.6165	77.5355	0.163737794	0.083962169	0.019724595	0.732575442	Single	0.732575442	0	0.052631579	46.66666667	0.83450339		flat-extreme-skewed
ST140512TASK0001OUTPUT_V1_52_C50A91_C50A52	ST140512task0001output_V1_52	50	50	91	52	290.8632	0.233	0.429	0.3104	27.5	184.074	192.3685	66.0715	238.091	189.0935	0.135965409	0.082797719	0.252547793	0.52868908	Single	0.52868908	0	0.010204082	990	1		flat-extreme-skewed
ST140512TASK0001OUTPUT_V1_53_C50A51_C50A92	ST140512task0001output_V1_53	50	50	51	92	647.8125	0.4734	0.1539	0.4925	27.162	254.2	258.75	42.928	162.3665	237.097	0.118678914	0.099247988	0.184771817	0.597301281	Single	0.597301281	0	0.020408163	46.66666667	0.83450339		flat-extreme-skewed
ST140512TASK0001OUTPUT_V1_53_C50A91_C50A52	ST140512task0001output_V1_53	50	50	91	52	419.8524	0.9062	0.422	0.4154	23.8635	224.6295	232.3685	23.777	142.664	160.2045	0.136437085	0.097403641	0.235583071	0.530576203	Single	0.530576203	0	0.01010101	90	0.977121255		flat-extreme-skewed
ST140512TASK0001OUTPUT_V1_54_C50A51_C50A92	ST140512task0001output_V1_54	50	50	51	92	178.0384	0.153	0.5415	0.0727	19.5945	100.4	107.031	37.0495	99.1335	163.503	0.131471166	0.073957275	0.131563228	0.663008332	Single	0.663008332	0	0.030927835	46.66666667	0.83450339		flat-extreme-skewed
ST140512TASK0001OUTPUT_V1_54_C50A91_C50A52	ST140512task0001output_V1_54	50	50	91	52	103.5198	0.2981	0.6156	0.2017	20	88.3335	92.3685	27.619	101.154	106.8715	0.161097235	0.116129753	0.099983795	0.622789217	Single	0.622789217	0	0.030612245	47.14285714	0.83670795		flat-extreme-skewed
ST140512TASK0001OUTPUT_V1_56_C50A51_C50A92	ST140512task0001output_V1_56	50	50	51	92	64.6531	0.6117	0.7379	0.3591	16.216	55	59.0625	21.7795	70.4165	85.9475	0.141973763	0.101336055	0.007088277	0.749601905	Single	0.749601905	0	0.052631579	31.29032258	0.74770502		flat-extreme-skewed
ST140512TASK0001OUTPUT_V1_56_C50A91_C50A52	ST140512task0001output_V1_56	50	50	91	52	48.0461	0.2332	0.3088	0.2678	14.5455	51.6665	47.6315	18.528	75.769	58.538	0.097293841	0.272090761	0.000542393	0.630073004	Single	0.630073004	0	0.282051282	10	0.5		flat-extreme-skewed
ST140512TASK0001OUTPUT_V1_57_C50A51_C50A92	ST140512task0001output_V1_57	50	50	51	92	65.3583	0.1736	0.24	0.0854	20.2705	62.6	65	28.0405	67.9665	58.7095	0.123831058	0.124913088	0.007644743	0.743611112	Single	0.743611112	0	0.030927835	90	0.977121255		flat-extreme-skewed
ST140512TASK0001OUTPUT_V1_57_C50A91_C50A52	ST140512task0001output_V1_57	50	50	91	52	44.6386	0.6391	0.8202	0.3535	16.591	53.7035	55.5265	25.422	58.6895	47.7195	0.160309868	0.145519285	0.003537813	0.690633035	Single	0.690633035	0	0.064516129	46.19047619	0.83227622		flat-extreme-skewed
ST140512TASK0001OUTPUT_V1_58_C50A91_C50A52	ST140512task0001output_V1_58	50	50	91	52	471.9203	0.2953	0.4121	0.4281	20	232.963	233.684	25.7145	132.023	211.0235	0.14618458	0.13559467	0.149795356	0.568425393	Single	0.568425393	0	0.020408163	90	0.977121255		flat-extreme-skewed
ST140512TASK0001OUTPUT_V1_59_C50A51_C50A92	ST140512task0001output_V1_59	50	50	51	92	46.8413	0.5964	0.2324	0.6041	27.973	67	75.3125	32.9055	51.6665	61.5925	0.15164077	0.088465652	0.020807518	0.73908606	Single	0.73908606	0	0.030612245	47.14285714	0.83670795		flat-extreme-skewed
ST140512TASK0001OUTPUT_V1_60_C50A91_C50A52	ST140512task0001output_V1_60	50	50	91	52	47.3929	0.816	0.5882	0.4027	22.2725	64.815	58.158	29.87	60.9545	82.339	0.301650751	0.276101871	0.000177918	0.422069459	Single	0.422069459	0	0.333333333	5.629139073	0.375220989		flat-extreme-skewed
ST140512TASK0001OUTPUT_V1_61_C50A51_C50A92	ST140512task0001output_V1_61	50	50	51	92	8.182	0.3959	0.7047	0.5532	26.757	42.4	44.531	37.56	55.05	48.503	0.492041778	0.088461164	3.90E-05	0.419458095	Mixture	0.492041778	0	0.328947368	6.170212766	0.39515007		flat-extreme-skewed
ST140512TASK0001OUTPUT_V1_61_C50A91_C50A52	ST140512task0001output_V1_61	50	50	91	52	4.8632	0.9004	0.7602	0.3077	24.318	37.963	35.263	24.4265	37.023	48.5965	0.208306541	0.315264115	0.001858576	0.474570768	Single	0.474570768	0	0.677966102	1.906158358	0.140079489		flat-extreme-symmetric
ST140512TASK0001OUTPUT_V1_62_C50A51_C50A92	ST140512task0001output_V1_62	50	50	51	92	591.542	0.3887	0.8856	0.0746	18.784	214.2	221.406	22.335	117.7835	146.85	0.111544591	0.085329858	0.241730733	0.561394818	Single	0.561394818	0	0.020408163	90	0.977121255		flat-extreme-skewed
ST140512TASK0001OUTPUT_V1_62_C50A91_C50A52	ST140512task0001output_V1_62	50	50	91	52	398.467	0.2156	0.2431	0.073	24.091	217.4075	216.0525	66.0175	113.2195	87.544	0.142138001	0.165736375	0.139434983	0.55269064	Single	0.55269064	0	0.01010101	1000	1		flat-extreme-skewed
ST140512TASK0001OUTPUT_V1_63_C50A51_C50A92	ST140512task0001output_V1_63	50	50	51	92	85.8724	0.1105	0.2214	0.4388	21.216	72.2	85.3125	29.835	48.7835	102.5605	0.089160396	0.030766823	0.430796984	0.449275797	Single	0.449275797	0	0.010204082	990	1		flat-extreme-skewed
ST140512TASK0001OUTPUT_V1_63_C50A91_C50A52	ST140512task0001output_V1_63	50	50	91	52	71.4032	0.4488	0.6891	0.8606	21.591	76.2965	71.0525	38.7555	114.074	109.2105	0.758833651	0.067605043	0.000562864	0.172998441	Mixture	0.758833651	0	0.265822785	5.629139073	0.375220989		flat-extreme-skewed
ST140512TASK0001OUTPUT_V1_64_C50A51_C50A92	ST140512task0001output_V1_64	50	50	51	92	373.5004	0.7035	0.7246	0.2579	18.784	155.6	168.281	27.335	119.3	92.777	0.079100539	0.045600546	0.477192364	0.398106552	Outside	0.477192364	0	0	990	1		flat-extreme-skewed
ST140512TASK0001OUTPUT_V1_64_C50A91_C50A52	ST140512task0001output_V1_64	50	50	91	52	270.2503	0.4095	0.4272	0.2641	20	157.222	148.9475	30	102.436	81.9885	0.128569322	0.284140329	0.087310282	0.499980067	Single	0.499980067	0	0.041666667	46.66666667	0.83450339		flat-extreme-skewed
ST140512TASK0001OUTPUT_V1_65_C50A91_C50A52	ST140512task0001output_V1_65	50	50	91	52	449.8991	0.4823	0.3879	0.4241	236.1365	27.778	225.7895	252.8245	24.7435	181.2575	0.130680541	0.266948492	0.094231614	0.508139353	Single	0.508139353	0	0.030927835	90	0.977121255		flat-extreme-skewed
ST140512TASK0001OUTPUT_V1_66_C50A91_C50A52	ST140512task0001output_V1_66	50	50	91	52	55.8269	0.7375	0.4977	0.7378	69.7725	23.148	66.842	84.037	25.826	57.8945	0.169860702	0.218367343	0.002003867	0.609768089	Single	0.609768089	0	0.174418605	18.82352941	0.637350528		flat-extreme-skewed
ST140512TASK0001OUTPUT_V1_67_C50A51_C50A92	ST140512task0001output_V1_67	50	50	51	92	124.3824	0.7566	0.9279	0.5708	75.946	14.4	73.906	72.177	13.05	90.5595	0.139015927	0.165502865	0.014122772	0.681358437	Single	0.681358437	0	0.086956522	31.29032258	0.74770502		flat-extreme-skewed
ST140512TASK0001OUTPUT_V1_67_C50A91_C50A52	ST140512task0001output_V1_67	50	50	91	52	54.2316	0.6131	0.8622	0.7457	60.909	18.5185	62.8945	87.922	28.775	122.953	0.276982418	0.108197042	0.002746024	0.612074515	Single	0.612074515	0	0.294871795	6.717557252	0.413605688		flat-extreme-skewed
ST140512TASK0001OUTPUT_V1_68_C50A91_C50A52	ST140512task0001output_V1_68	50	50	91	52	10.3919	0.2523	0.2495	0.4419	26.3635	11.852	21.316	131.515	29.6725	53.801	0.87490596	0.069450649	4.15E-05	0.055601846	Mixture	0.87490596	0	0.694915254	1.038696538	0.008244342		flat-extreme-symmetric
ST140512TASK0001OUTPUT_V1_69_C50A51_C50A92	ST140512task0001output_V1_69	50	50	51	92	289.1254	0.7222	0.714	0.1925	193.108	41.8	182.8125	385.653	60.7835	412.883	0.118714263	0.277555095	0.023329519	0.580401123	Single	0.580401123	0	0.222222222	12.95774648	0.556264739		flat-extreme-skewed
ST140512TASK0001OUTPUT_V1_69_C50A91_C50A52	ST140512task0001output_V1_69	50	50	91	52	166.4492	0.3307	0.6707	0.057	174.091	50.926	158.158	449.827	117.322	445.117	0.793150734	0.087288025	0.000514846	0.119046394	Mixture	0.793150734	0	0.333333333	3.980099502	0.299946965		flat-extreme-
ST140512TASK0001OUTPUT_V1_71_C50A91_C50A52	ST140512task0001output_V1_71	50	50	91	52	95.9152	0.1396	0.4582	0.6769	174.7725	74.4445	153.684	254.989	74.7435	319.9125	0.427954491	0.422384848	0.000157602	0.14950306	Mixture	0.427954491	0	0.612903226	3.529411765	0.273851165		flat-extreme-
ST140512TASK0001OUTPUT_V1_72_C50A51_C50A92	ST140512task0001output_V1_72	50	50	51	92	13.9472	0.2615	0.9633	0.2803	38.5135	20.2	42.656	65.796	31.45	65.156	0.140340988	0.095237625	0.000262994	0.764158393	Single	0.764158393	0	0.052083333	23.65853659	0.686993939		flat-extreme-skewed
ST140512TASK0001OUTPUT_V1_72_C50A91_C50A52	ST140512task0001output_V1_72	50	50	91	52	9.7423	0.5483	0.1719	0.309	42.5	24.074	37.3685	83.2145	34.245	87.9825	0.802780397	0.09118416	3.10E-05	0.106004463	Mixture	0.802780397	0	0.694915254	1.560102302	0.096576539		flat-extreme-symmetric
ST140512TASK0001OUTPUT_V1_73_C50A91_C50A52	ST140512task0001output_V1_73	50	50	91	52	41.5356	0.57	0.5744	0.8174	33.409	7.222	36.316	45.422	6.282	54.3565	0.433011864	0.075903677	0.00218096	0.488903499	Single	0.488903499	0	0.147727273	9.00990099	0.477360009		flat-extreme-skewed
ST140512TASK0001OUTPUT_V1_80_C50A51_C50A92	ST140512task0001output_V1_80	50	50	51	92	5.5864	0.8528	0.5392	0.1141	14.189	24.4	28.281	26.5315	24.3	32.132	0.040059919	0.131825135	0.00014545	0.827969496	Single	0.827969496	0	0.19047619	10	0.5		flat-extreme-skewed
ST140512TASK0001OUTPUT_V1_81_C50A51_C50A92	ST140512task0001output_V1_81	50	50	51	92	21.0185	0.1121	0.2529	0.0012	32.5675	59.6	65	61.5615	126.2165	163.226	0.974354303	0.002488736	1.44E-05	0.023142598	Mixture	0.974354303	0	0.282051282	3.529411765	0.273851165		flat-extreme-
ST140512TASK0001OUTPUT_V1_82_C50A51_C50A92	ST140512task0001output_V1_82	50	50	51	92	19.9587	0.3129	0.7706	0.0147	26.216	50.2	56.5625	76.7795	61.45	255.625	0.856088913	0.012572027	4.04E-05	0.131298616	Mixture	0.856088913	0	0.351351351	3.153526971	0.249398275		flat-extreme-
ST140512TASK0001OUTPUT_V1_85_C50A51_C50A92	ST140512task0001output_V1_85	50	50	51	92	40.7573	0.737	0.4056	0.819	19.5945	51	51.406	23.716	65	72.011	0.463317532	0.086566476	0.000311677	0.449804315	Mixture	0.463317532	0	0.134831461	9.00990099	0.477360009		flat-extreme-skewed
ST140512TASK0001OUTPUT_V1_85_C50A91_C50A52	ST140512task0001output_V1_85	50	50	91	52	34.1878	0.3798	0.7805	0.3939	18.182	50.5555	46.842	18.831	57.436	58.4505	0.113994061	0.269170862	0.00015748	0.616677596	Single	0.616677596	0	0.311688312	7.355371901	0.433302318		flat-extreme-skewed
ST140512TASK0001OUTPUT_V1_87_C50A51_C50A92	ST140512task0001output_V1_87	50	50	51	92	311.4723	0.8087	0.8004	0.0623	28.108	161	160.625	40.653	213.75	491.855	0.48629659	0.058306799	0.021537998	0.433858613	Mixture	0.48629659	0	0.24691358	9.00990099	0.477360009		flat-extreme-skewed
ST140512TASK0001OUTPUT_V1_87_C50A91_C50A52	ST140512task0001output_V1_87	50	50	91	52	213.9681	0.497	0.1361	0.4523	26.1365	149.2595	138.9475	27.1105	320.6555	222.544	0.133637773	0.298309923	0.029527823	0.538524481	Single	0.538524481	0	0.19047619	13.09859155	0.5586123		flat-extreme-skewed
ST140512TASK0001OUTPUT_V1_9_C50A51_C50A92	ST140512task0001output_V1_9	50	50	51	92	3.9817	0.1209	0.6974	0.3084	45.6755	32.6	49.375	55.8785	36.3	51.2095	0.055308457	0.151839772	8.76E-05	0.792764206	Single	0.792764206	0	0.164705882	11.2345679	0.525278187		flat-extreme-skewed
ST140512TASK0001OUTPUT_V1_90_C50A51_C50A92	ST140512task0001output_V1_90	50	50	51	92	71.1686	0.3239	0.2522	0.3599	18.3785	61.4	67.969	21.6815	31.4665	62.858	0.157608828	0.086160875	0.0431342	0.713096097	Single	0.713096097	0	0.03125	990	1		flat-extreme-skewed
ST140512TASK0001OUTPUT_V1_91_C50A51_C50A92	ST140512task0001output_V1_91	50	50	51	92	36.6587	0.4746	0.4095	0.5814	18.784	47.8	53.125	22.057	48.3665	53.4675	0.098240281	0.104242126	0.003570895	0.793946698	Single	0.793946698	0	0.074468085	31.61290323	0.749932191		flat-extreme-skewed
ST140512TASK0001OUTPUT_V1_91_C50A91_C50A52	ST140512task0001output_V1_91	50	50	91	52	20.0022	0.3862	0.7978	0.101	21.3635	46.6665	45.5265	19.6105	61.5385	89.386	0.381040712	0.13726402	5.08E-05	0.481644469	Single	0.481644469	0	0.369863014	3.980099502	0.299946965		flat-extreme-
ST140512TASK0001OUTPUT_V1_92_C50A51_C50A92	ST140512task0001output_V1_92	50	50	51	92	52.6824	0.2381	0.8205	0.0594	20.135	57.2	61.5625	38.746	77.1165	79.8185	0.160434418	0.09153169	0.005041911	0.74299198	Single	0.74299198	0	0.052631579	46.66666667	0.83450339		flat-extreme-skewed
ST140512TASK0001OUTPUT_V1_93_C50A51_C50A92	ST140512task0001output_V1_93	50	50	51	92	284.7465	0.4633	0.4749	0.0695	38.108	174.6	178.125	37.32	344.9665	231.5325	0.122294834	0.101223891	0.161165986	0.615315289	Single	0.615315289	0	0.030927835	90	0.977121255		flat-extreme-skewed
ST140512TASK0001OUTPUT_V1_93_C50A91_C50A52	ST140512task0001output_V1_93	50	50	91	52	172.4755	0.4036	0.1895	0.6705	43.409	166.111	149.737	22.565	202.436	366.3745	0.108730133	0.484718818	0.004785397	0.401765653	Average	0.484718818	0	0.414285714	6.564885496	0.408613578		flat-extreme-skewed
ST140512TASK0001OUTPUT_V1_94_C50A91_C50A52	ST140512task0001output_V1_94	50	50	91	52	27.995	0.716	0.637	0.2896	17.7275	46.2965	42.3685	18.4415	62.151	44.0935	0.058864233	0.314421251	9.87E-05	0.626615836	Single	0.626615836	0	0.364864865	6.717557252	0.413605688		flat-extreme-skewed
ST140512TASK0001OUTPUT_V1_97_C50A51_C50A92	ST140512task0001output_V1_97	50	50	51	92	105.8414	0.3312	0.6978	0.2619	13.919	65	82.031	48.371	65.8335	118.6645	0.011648146	0.00332293	0.92569703	0.059331894	Outside	0.92569703	0	0.010204082	89.09090909	0.974916695		flat-extreme-skewed
ST140517TASK0002OUTPUT_V1_1_C50A51_C50A92	ST140517task0002output_V1_1	50	50	51	92	25.0474	0.8513	0.2904	0.0371	98.913	54.524	93.8635	130.435	56.4525	266.158	0.976102501	0.006190201	1.93E-06	0.017705363	Mixture	0.976102501	0	0.408450704	2.988047809	0.237693771		flat-extreme-
ST140517TASK0002OUTPUT_V1_1_C50A91_C50A52	ST140517task0002output_V1_1	50	50	91	52	11.7765	0.2608	0.2688	0.2625	93.6365	53	111.25	112.091	52.7145	150.1135	0.239955281	0.115428649	0.022110499	0.622505571	Single	0.622505571	0	0.086956522	15.40983607	0.593899009		flat-extreme-skewed
ST140517TASK0002OUTPUT_V1_16_C50A91_C50A52	ST140517task0002output_V1_16	50	50	91	52	7.5137	0.1892	0.1078	0.4891	34.091	62	65	42.818	109.143	94.5455	0.301944432	0.152374758	0.000267976	0.545412834	Single	0.545412834	0	0.523076923	3.484162896	0.271049226		flat-extreme-
ST140517TASK0002OUTPUT_V1_17_C50A51_C50A92	ST140517task0002output_V1_17	50	50	51	92	33.2984	0.3627	0.6254	0.0474	87.6085	41.1905	82.5	209.0315	46.9525	226.0715	0.928749063	0.018445835	8.94E-06	0.052796167	Mixture	0.928749063	0	0.538461538	2.693726937	0.215176785		flat-extreme-
ST140517TASK0002OUTPUT_V1_18_C50A51_C50A92	ST140517task0002output_V1_18	50	50	51	92	25.0421	0.5148	0.4691	0.6878	48.261	90.238	93.182	66.6405	107.238	187.879	0.206296996	0.11915401	0.000490523	0.674058471	Single	0.674058471	0	0.204819277	8.910891089	0.474960568		flat-extreme-skewed
ST140517TASK0002OUTPUT_V1_18_C50A91_C50A52	ST140517task0002output_V1_18	50	50	91	52	22.8443	0.7519	0.9155	0.471	46.3635	102.3335	105.8335	52.091	164.1905	180.7575	0.3525892	0.120085458	0.002637427	0.524687916	Single	0.524687916	0	0.21686747	8.108108108	0.454459765		flat-extreme-skewed
ST140517TASK0002OUTPUT_V1_19_C50A91_C50A52	ST140517task0002output_V1_19	50	50	91	52	4.6271	0.6636	0.1479	0.5715	22.7275	41.6665	35.8335	23.3635	76.1905	30.7575	0.190823296	0.404741199	0.007073447	0.397362058	Average	0.404741199	0	0.694915254	1.627296588	0.105733357		flat-extreme-symmetric
ST140517TASK0002OUTPUT_V1_2_C50A51_C50A92	ST140517task0002output_V1_2	50	50	51	92	15.0786	0.8304	0.5023	0.1287	57.3915	30.476	60.4545	80.85	63.4525	70.909	0.219093104	0.131314705	0.00029095	0.649301241	Single	0.649301241	0	0.111111111	18.62745098	0.635076715		flat-extreme-skewed
ST140517TASK0002OUTPUT_V1_24_C50A51_C50A92	ST140517task0002output_V1_24	50	50	51	92	19.5974	0.2865	0.7256	0.3553	67.6085	110	99.5455	33.577	120	148.052	0.328318328	0.347263428	1.62E-05	0.324402052	Average	0.347263428	0	0.639344262	2.118380062	0.16300194		flat-extreme-
ST140517TASK0002OUTPUT_V1_24_C50A91_C50A52	ST140517task0002output_V1_24	50	50	91	52	7.4513	0.7226	0.5599	0.2713	64.5455	100	104.5835	23.4545	40.7145	84.962	0.257978019	0.161850712	0.000376391	0.579794878	Single	0.579794878	0	0.282051282	5.629139073	0.375220989		flat-extreme-skewed
ST140517TASK0002OUTPUT_V1_25_C50A51_C50A92	ST140517task0002output_V1_25	50	50	51	92	12.1661	0.7481	0.4873	0.5277	34.1305	59.0475	53.6365	36.2055	51.3095	59.6105	0.09825508	0.380036369	2.20E-05	0.521686564	Single	0.521686564	0	0.724137931	2.693726937	0.215176785		flat-extreme-
ST140517TASK0002OUTPUT_V1_25_C50A91_C50A52	ST140517task0002output_V1_25	50	50	91	52	8.2664	0.802	0.2508	0.0218	30	57.6665	66.25	41	77.762	50.1135	0.233065239	0.134682265	0.002064356	0.63018814	Single	0.63018814	0	0.202380952	10.10989011	0.502373218		flat-extreme-skewed
ST140517TASK0002OUTPUT_V1_26_C50A51_C50A92	ST140517task0002output_V1_26	50	50	51	92	226.1725	0.7133	0.4877	0.5035	25.435	159.0475	160.2275	53.597	112.3095	189.751	0.14115859	0.123110708	0.145399338	0.590331364	Single	0.590331364	0	0.041666667	46.66666667	0.83450339		flat-extreme-skewed
ST140517TASK0002OUTPUT_V1_26_C50A91_C50A52	ST140517task0002output_V1_26	50	50	91	52	93.6399	0.6496	0.3551	0.4474	25.909	138.6665	152.0835	21.818	92.476	201.326	0.146107129	0.089482235	0.310890299	0.453520337	Single	0.453520337	0	0.041666667	31.29032258	0.74770502		flat-extreme-skewed
ST140517TASK0002OUTPUT_V1_27_C50A51_C50A92	ST140517task0002output_V1_27	50	50	51	92	23.59	0.9165	0.7682	0.434	41.3045	79.2855	72.9545	40.5535	84.143	82.2185	0.036145608	0.372655886	5.70E-05	0.591141514	Single	0.591141514	0	0.612903226	5.217391304	0.358726705		flat-extreme-skewed
ST140517TASK0002OUTPUT_V1_27_C50A91_C50A52	ST140517task0002output_V1_27	50	50	91	52	7.7879	0.5686	0.3926	0.4807	45	76.6665	80.8335	32	156.1905	94.394	0.251573863	0.160571068	0.000378339	0.58747673	Single	0.58747673	0	0.351351351	6.641221374	0.411123978		flat-extreme-skewed
ST140517TASK0002OUTPUT_V1_28_C50A51_C50A92	ST140517task0002output_V1_28	50	50	51	92	107.6778	0.1532	0.2657	0.4399	31.9565	117.381	117.0455	51.6995	70.3095	115.076	0.149132035	0.162216531	0.063601182	0.625050253	Single	0.625050253	0	0.052631579	46.66666667	0.83450339		flat-extreme-skewed
ST140517TASK0002OUTPUT_V1_28_C50A91_C50A52	ST140517task0002output_V1_28	50	50	91	52	47.3243	0.3306	0.2139	0.4523	39.5455	120.6665	122.9165	21.4545	157.0475	142.235	0.196407912	0.164119313	0.033525075	0.6059477	Single	0.6059477	0	0.137931034	23.17073171	0.682469874		flat-extreme-skewed
ST140517TASK0002OUTPUT_V1_29_C50A51_C50A92	ST140517task0002output_V1_29	50	50	51	92	79.4223	0.5759	0.1063	0.5325	39.7825	115.476	104.5455	28.854	155.4525	90.909	0.097764287	0.448522726	0.002896953	0.450816034	Single	0.450816034	0	0.219512195	18.62745098	0.635076715		flat-extreme-skewed
ST140517TASK0002OUTPUT_V1_3_C50A51_C50A92	ST140517task0002output_V1_3	50	50	51	92	29.3061	0.8088	0.6639	0.7302	78.261	36.905	75.682	174.3675	37.238	148.712	0.173268294	0.190155323	0.000167519	0.636408864	Single	0.636408864	0	0.265822785	8.910891089	0.474960568		flat-extreme-skewed
ST140517TASK0002OUTPUT_V1_30_C50A51_C50A92	ST140517task0002output_V1_30	50	50	51	92	19.2314	0.6871	0.9732	0.6263	29.1305	58.5715	57.2725	22.1145	68.0715	90.8225	0.156829413	0.195031029	9.55E-05	0.648044049	Single	0.648044049	0	0.333333333	6.641221374	0.411123978		flat-extreme-skewed
ST140517TASK0002OUTPUT_V1_32_C50A51_C50A92	ST140517task0002output_V1_32	50	50	51	92	24.0085	0.176	0.5042	0.6811	54.565	97.857	97.0455	106.7785	83.7855	111.7425	0.138487892	0.184063885	0.000372649	0.677075574	Single	0.677075574	0	0.204819277	13.09859155	0.5586123		flat-extreme-skewed
ST140517TASK0002OUTPUT_V1_32_C50A91_C50A52	ST140517task0002output_V1_32	50	50	91	52	15.6438	0.7388	0.5579	0.4548	55.4545	104	105.4165	23.4545	133.7145	130.4165	0.211319738	0.179571298	0.000806438	0.608302525	Single	0.608302525	0	0.25	8.018018018	0.452033514		flat-extreme-skewed
ST140517TASK0002OUTPUT_V1_33_C50A51_C50A92	ST140517task0002output_V1_33	50	50	51	92	20.2897	0.8109	0.4048	0.3361	74.7825	40	69.7725	92.0355	39.5	128.7985	0.588260623	0.131495165	2.56E-05	0.280218621	Mixture	0.588260623	0	0.388888889	4.240837696	0.313725826		flat-extreme-skewed
ST140517TASK0002OUTPUT_V1_33_C50A91_C50A52	ST140517task0002output_V1_33	50	50	91	52	3.2768	0.2742	0.9491	0.4971	67.7275	45.3335	67.0835	161.3635	37.476	90.4165	0.332556319	0.20786924	0.000317782	0.45925666	Single	0.45925666	0	0.74137931	1.964809384	0.146660212		flat-extreme-symmetric
ST140517TASK0002OUTPUT_V1_35_C50A51_C50A92	ST140517task0002output_V1_35	50	50	51	92	25.7589	0.583	0.7629	0.7536	60.435	26.6665	52.0455	106.324	36.6665	82.2185	0.527966048	0.259545488	1.18E-05	0.212476624	Mixture	0.527966048	0	0.5625	2.56227758	0.204313088		flat-extreme-
ST140517TASK0002OUTPUT_V1_35_C50A91_C50A52	ST140517task0002output_V1_35	50	50	91	52	10.1105	0.7345	0.7192	0.1896	55.909	27.3335	45.8335	74.818	29.905	107.121	0.719267262	0.154567826	0.000158474	0.126006438	Mixture	0.719267262	0	0.711864407	1.292517007	0.055718133		flat-extreme-symmetric
ST140517TASK0002OUTPUT_V1_37_C50A51_C50A92	ST140517task0002output_V1_37	50	50	51	92	3.0757	0.6927	0.1814	0.0849	39.348	26.6665	40.4545	53.7745	21.1665	60.433	0.233079128	0.187537346	0.000223975	0.579159551	Single	0.579159551	0	0.328947368	4.585635359	0.330699759		flat-extreme-skewed
ST140517TASK0002OUTPUT_V1_38_C50A51_C50A92	ST140517task0002output_V1_38	50	50	51	92	3.7262	0.3281	0.3654	0.2048	50.8695	35.238	57.2725	87.569	43.738	58.4415	0.097300544	0.139324338	0.000263291	0.763111827	Single	0.763111827	0	0.174418605	11.48148148	0.529998965		flat-extreme-skewed
ST140517TASK0002OUTPUT_V1_39_C50A51_C50A92	ST140517task0002output_V1_39	50	50	51	92	9.3349	0.2516	0.82	0.7587	51.5215	30.476	46.1365	75.652	25.9525	46.634	0.191467968	0.38032286	0.000124708	0.428084465	Single	0.428084465	0	0.538461538	2.835249042	0.226295606		flat-extreme-
ST140517TASK0002OUTPUT_V1_4_C50A91_C50A52	ST140517task0002output_V1_4	50	50	91	52	11.0476	0.501	0.4119	0.1553	99.091	57.6665	95	233.818	72.762	143.6365	0.247424255	0.232201259	0.000127073	0.520247413	Single	0.520247413	0	0.375	4.188481675	0.31102831		flat-extreme-skewed
ST140517TASK0002OUTPUT_V1_41_C50A51_C50A92	ST140517task0002output_V1_41	50	50	51	92	28.8651	0.7535	0.1111	0.9168	146.3045	86.905	161.591	349.1895	331.238	222.0885	0.219664449	0.084851371	0.02345541	0.67202877	Single	0.67202877	0	0.064516129	46.19047619	0.83227622		flat-extreme-skewed
ST140517TASK0002OUTPUT_V1_41_C50A91_C50A52	ST140517task0002output_V1_41	50	50	91	52	55.7439	0.245	0.1103	0.0305	206.3635	88	170	509.091	410.5715	408.182	0.070651953	0.820132369	5.01E-05	0.109165573	Average	0.820132369	0	0.785714286	1.851851852	0.13380312		flat-extreme-symmetric
ST140517TASK0002OUTPUT_V1_46_C50A51_C50A92	ST140517task0002output_V1_46	50	50	51	92	22.5176	0.7522	0.6875	0.8289	128.6955	189.762	191.818	151.008	300.738	206.9265	0.178494981	0.153125903	0.000664753	0.667714363	Single	0.667714363	0	0.134831461	15.57377049	0.596196885		flat-extreme-skewed
ST140517TASK0002OUTPUT_V1_46_C50A91_C50A52	ST140517task0002output_V1_46	50	50	91	52	11.3963	0.6802	0.5257	0.255	134.5455	196.6665	206.6665	208.4545	464.762	136.6665	0.202013766	0.158259461	0.002684611	0.637042162	Single	0.637042162	0	0.234567901	13.09859155	0.5586123		flat-extreme-skewed
ST140517TASK0002OUTPUT_V1_51_C50A91_C50A52	ST140517task0002output_V1_51	50	50	91	52	12.5777	0.7209	0.9156	0.4573	73.182	122.6665	127.9165	62.2725	283.476	188.5985	0.284526851	0.138397174	0.00094926	0.576126715	Single	0.576126715	0	0.298701299	8.018018018	0.452033514		flat-extreme-skewed
ST140517TASK0002OUTPUT_V1_52_C50A91_C50A52	ST140517task0002output_V1_52	50	50	91	52	30.6356	0.1378	0.3142	0.8683	142.7275	246.3335	249.1665	40.3635	245.3335	165.303	0.197926997	0.176707931	0.017533236	0.607831837	Single	0.607831837	0	0.075268817	46.66666667	0.83450339		flat-extreme-skewed
ST140517TASK0002OUTPUT_V1_54_C50A91_C50A52	ST140517task0002output_V1_54	50	50	91	52	10.5567	0.5604	0.2282	0.0514	52.2725	91.3335	104.1665	34.3635	191.762	120.7575	0.200361118	0.127538889	0.005412555	0.666687438	Single	0.666687438	0	0.162790698	23.41463415	0.684743688		flat-extreme-skewed
ST140517TASK0002OUTPUT_V1_55_C50A51_C50A92	ST140517task0002output_V1_55	50	50	51	92	52.3746	0.8374	0.2923	0.7281	2.3915	28.095	24.7725	2.668	55.238	40.7035	0.937233758	0.017432438	4.62E-05	0.045287576	Mixture	0.937233758	0	0.315789474	4.53038674	0.328067639		flat-extreme-skewed
ST140517TASK0002OUTPUT_V1_55_C50A91_C50A52	ST140517task0002output_V1_55	50	50	91	52	17.5568	0.4683	0.7376	0.2491	4.091	25.3335	24.5835	2.818	23.1905	23.144	0.211304395	0.202208577	0.000557384	0.585929645	Single	0.585929645	0	0.298701299	8.018018018	0.452033514		flat-extreme-skewed
ST140517TASK0002OUTPUT_V1_56_C50A51_C50A92	ST140517task0002output_V1_56	50	50	51	92	134.2829	0.2519	0.6924	0.4948	55	173.8095	169.318	124.091	307.9525	328.236	0.995425737	0.000830083	0.000107139	0.003637041	Mixture	0.995425737	0	0.098901099	11.35802469	0.527651404		flat-extreme-skewed
ST140517TASK0002OUTPUT_V1_56_C50A91_C50A52	ST140517task0002output_V1_56	50	50	91	52	63.155	0.7227	0.5187	0.8747	70	189.6665	185	150	101.0475	216.3635	0.183269096	0.210957258	0.040191501	0.565582145	Single	0.565582145	0	0.137931034	30.96774194	0.74545477		flat-extreme-skewed
ST140517TASK0002OUTPUT_V1_57_C50A51_C50A92	ST140517task0002output_V1_57	50	50	51	92	20.3733	0.9129	0.4227	0.479	42.3915	78.3335	81.1365	57.668	177.6665	133.777	0.124709946	0.143393215	0.000401676	0.731495163	Single	0.731495163	0	0.25	10	0.5		flat-extreme-skewed
ST140517TASK0002OUTPUT_V1_57_C50A91_C50A52	ST140517task0002output_V1_57	50	50	91	52	13.7	0.7591	0.5652	0.4857	43.182	84.6665	76.6665	73.2725	106.0475	77.576	0.226163192	0.316954055	7.77E-05	0.456805102	Single	0.456805102	0	0.639344262	2.439862543	0.19368268		flat-extreme-
ST140517TASK0002OUTPUT_V1_58_C50A91_C50A52	ST140517task0002output_V1_58	50	50	91	52	125.7521	0.5787	0.3367	0.2455	40.909	199.3335	222.0835	110.818	334.1905	539.5075	0.123265963	0.059077156	0.435303861	0.38235302	Outside	0.435303861	0	0.063829787	31.29032258	0.74770502		flat-extreme-skewed
ST140517TASK0002OUTPUT_V1_59_C50A51_C50A92	ST140517task0002output_V1_59	50	50	51	92	31.7415	0.659	0.1972	0.5406	43.913	90	94.7725	80.435	86	78.3225	0.190622496	0.128431413	0.003455942	0.677490149	Single	0.677490149	0	0.086956522	23.41463415	0.684743688		flat-extreme-skewed
ST140517TASK0002OUTPUT_V1_59_C50A91_C50A52	ST140517task0002output_V1_59	50	50	91	52	16.5861	0.3264	0.5709	0.4708	41.818	86.6665	95.4165	32.2725	111.905	119.5075	0.242725963	0.126448244	0.005649873	0.62517592	Single	0.62517592	0	0.136363636	18.62745098	0.635076715		flat-extreme-skewed
ST140517TASK0002OUTPUT_V1_60_C50A51_C50A92	ST140517task0002output_V1_60	50	50	51	92	17.3391	0.7501	0.8783	0.7484	29.7825	57.857	61.3635	24.3085	47.7855	57.7055	0.247372996	0.121327961	0.000493712	0.63080533	Single	0.63080533	0	0.111111111	18.62745098	0.635076715		flat-extreme-skewed
ST140517TASK0002OUTPUT_V1_60_C50A91_C50A52	ST140517task0002output_V1_60	50	50	91	52	21.9898	0.1033	0.5984	0.4969	25.4545	69	64.5835	27.4545	61.5715	73.144	0.239144461	0.230089373	0.000718038	0.530048128	Single	0.530048128	0	0.375	5.562913907	0.372651169		flat-extreme-skewed
ST140517TASK0002OUTPUT_V1_61_C50A51_C50A92	ST140517task0002output_V1_61	50	50	51	92	31.7777	0.4037	0.6877	0.3914	28.913	67.857	64.5455	43.6165	56.7855	57.0995	0.27308322	0.203868787	0.000259701	0.522788291	Single	0.522788291	0	0.298701299	11.35802469	0.527651404		flat-extreme-skewed
ST140517TASK0002OUTPUT_V1_61_C50A91_C50A52	ST140517task0002output_V1_61	50	50	91	52	54.2286	0.816	0.3642	0.456	23.182	98	107.5	18.2725	152.7145	93.182	0.168307712	0.111051485	0.19737272	0.523268084	Single	0.523268084	0	0.052631579	46.66666667	0.83450339		flat-extreme-skewed
ST140517TASK0002OUTPUT_V1_62_C50A91_C50A52	ST140517task0002output_V1_62	50	50	91	52	3.1012	0.3258	0.3483	0.0343	15.4545	29	33.75	17.4545	27.2855	11.932	0.189626331	0.176118217	0.000314729	0.633940724	Single	0.633940724	0	0.234567901	6.09929078	0.392639669		flat-extreme-skewed
ST140517TASK0002OUTPUT_V1_65_C50A51_C50A92	ST140517task0002output_V1_65	50	50	51	92	69.1712	0.9206	0.425	0.2785	31.087	94.762	93.409	43.162	59.738	98.279	0.155019192	0.177318745	0.009501493	0.65816057	Single	0.65816057	0	0.10989011	23.65853659	0.686993939		flat-extreme-skewed
ST140517TASK0002OUTPUT_V1_66_C50A51_C50A92	ST140517task0002output_V1_66	50	50	51	92	249.7808	0.3797	0.1637	0.229	68.0435	259.0475	263.182	55.7905	119.8095	104.5455	0.131555098	0.128988823	0.189506961	0.549949117	Single	0.549949117	0	0.01010101	90	0.977121255		flat-extreme-skewed
ST140517TASK0002OUTPUT_V1_66_C50A91_C50A52	ST140517task0002output_V1_66	50	50	91	52	137.196	0.5137	0.902	0.0017	75.909	278	277.5	65.818	131.2855	92.2725	0.158890556	0.175408167	0.17279668	0.492904597	Single	0.492904597	0	0.030927835	46.66666667	0.83450339		flat-extreme-skewed
ST140517TASK0002OUTPUT_V1_67_C50A51_C50A92	ST140517task0002output_V1_67	50	50	51	92	72.2472	0.6661	0.2435	0.3938	93.6955	29.0475	86.1365	109.6445	41.3095	213.301	0.925276713	0.022587414	7.61E-05	0.052059789	Mixture	0.925276713	0	0.388888889	3.333333333	0.261439373		flat-extreme-
ST140517TASK0002OUTPUT_V1_68_C50A51_C50A92	ST140517task0002output_V1_68	50	50	51	92	47.9477	0.5522	0.5585	0.5727	92.3915	37.381	80.2275	141.3045	40.8095	78.3225	0.140861508	0.56423859	0.000105788	0.294794114	Average	0.56423859	0	0.449275362	6.641221374	0.411123978		flat-extreme-skewed
ST140517TASK0002OUTPUT_V1_68_C50A91_C50A52	ST140517task0002output_V1_68	50	50	91	52	6.8409	0.523	0.4845	0.1593	69.091	41	62.9165	116.818	27.2855	174.053	0.855752448	0.055666645	6.51E-05	0.088515806	Mixture	0.855752448	0	0.694915254	1.3225058	0.060698793		flat-extreme-symmetric
ST140517TASK0002OUTPUT_V1_69_C50A51_C50A92	ST140517task0002output_V1_69	50	50	51	92	185.137	0.3564	0.8791	0.1483	188.0435	47.143	183.182	190.7905	81.7855	195.498	0.137242643	0.197541854	0.090111742	0.575103761	Single	0.575103761	0	0.030927835	90	0.977121255		flat-extreme-skewed
ST140517TASK0002OUTPUT_V1_69_C50A91_C50A52	ST140517task0002output_V1_69	50	50	91	52	93.5534	0.6582	0.9374	0.4216	192.7275	56.3335	179.1665	163.3635	68.1905	152.576	0.147563517	0.319468509	0.073918173	0.459049802	Single	0.459049802	0	0.123595506	23.41463415	0.684743688		flat-extreme-skewed
ST140517TASK0002OUTPUT_V1_7_C50A51_C50A92	ST140517task0002output_V1_7	50	50	51	92	7.1107	0.6216	0.5251	0.5246	62.826	41.4285	62.2725	97.1935	39.0715	85.5845	0.387786064	0.157977688	2.89E-05	0.454207347	Single	0.454207347	0	0.428571429	3.529411765	0.273851165		flat-extreme-
ST140517TASK0002OUTPUT_V1_70_C50A51_C50A92	ST140517task0002output_V1_70	50	50	51	92	28.7517	0.7828	0.2578	0.2127	86.3045	42.857	79.7725	166.4625	60.2855	135.9415	0.41304738	0.204029034	6.63E-05	0.38285729	Mixture	0.41304738	0	0.523076923	3.930348259	0.297215517		flat-extreme-
ST140517TASK0002OUTPUT_V1_70_C50A91_C50A52	ST140517task0002output_V1_70	50	50	91	52	4.0495	0.285	0.1424	0.167	70.4545	46.6665	74.5835	99.4545	33.3335	147.6895	0.348862708	0.153957787	0.000185255	0.49699425	Single	0.49699425	0	0.5	3.696682464	0.283906074		flat-extreme-
ST140517TASK0002OUTPUT_V1_71_C50A51_C50A92	ST140517task0002output_V1_71	50	50	51	92	167.7215	0.6132	0.8773	0.2858	180.652	48.095	175.909	341.502	47.738	210.779	0.148446165	0.184845874	0.055936794	0.610771167	Single	0.610771167	0	0.087912088	30.96774194	0.74545477		flat-extreme-skewed
ST140517TASK0002OUTPUT_V1_71_C50A91_C50A52	ST140517task0002output_V1_71	50	50	91	52	146.9271	0.1302	0.1634	0.2493	204.5455	39.6665	196.25	189.4545	32.476	286.4775	0.16055351	0.211669752	0.129713385	0.498063353	Single	0.498063353	0	0.097826087	23.65853659	0.686993939		flat-extreme-skewed
ST140517TASK0002OUTPUT_V1_72_C50A91_C50A52	ST140517task0002output_V1_72	50	50	91	52	5.104	0.7133	0.1509	0.0621	68.182	42.3335	57.5	67.2725	105.619	152.2725	0.906193913	0.054776064	0.000787299	0.038242724	Mixture	0.906193913	0	0.596774194	1.06029106	0.01271255		flat-extreme-symmetric
ST140517TASK0002OUTPUT_V1_73_C50A91_C50A52	ST140517task0002output_V1_73	50	50	91	52	80.4958	0.4641	0.1445	0.459	161.3635	46	126.6665	193.091	41.5715	186.6665	0.018435299	0.925530664	0.000267876	0.055766162	Average	0.925530664	0	0.803571429	3.376623377	0.264241311		flat-extreme-
ST140517TASK0002OUTPUT_V1_74_C50A91_C50A52	ST140517task0002output_V1_74	50	50	91	52	25.0017	0.4788	0.3943	0.0389	147.2725	77	135	208.3635	41.2855	171.818	0.129250204	0.359476962	0.000384985	0.510887849	Single	0.510887849	0	0.587301587	4.240837696	0.313725826		flat-extreme-skewed
ST140517TASK0002OUTPUT_V1_75_C50A51_C50A92	ST140517task0002output_V1_75	50	50	51	92	187.7281	0.3026	0.2173	0.3981	168.913	36.905	173.409	259.5255	73.238	187.327	0.135835136	0.109261262	0.187062337	0.567841264	Single	0.567841264	0	0.01010101	90	0.977121255		flat-extreme-skewed
ST140517TASK0002OUTPUT_V1_76_C50A91_C50A52	ST140517task0002output_V1_76	50	50	91	52	4.3843	0.7455	0.6859	0.1838	55	33.6665	48.75	69	33.1905	28.2955	0.20920706	0.383762733	0.004800041	0.402230166	Single	0.402230166	0	0.923076923	1.496259352	0.087503439		flat-extreme-symmetric
ST140517TASK0002OUTPUT_V1_77_C50A51_C50A92	ST140517task0002output_V1_77	50	50	51	92	20.2612	0.6268	0.286	0.753	51.3045	23.3335	47.2725	37.826	26.1665	30.8225	0.05284901	0.330907535	6.35E-05	0.616179913	Single	0.616179913	0	0.333333333	8.018018018	0.452033514		flat-extreme-skewed
ST140517TASK0002OUTPUT_V1_77_C50A91_C50A52	ST140517task0002output_V1_77	50	50	91	52	12.8273	0.5448	0.1962	0.204	54.5455	24	39.5835	46.4545	27.2855	36.7805	0.159515686	0.701024099	0.00309424	0.136365975	Average	0.701024099	0	0.886792453	1.377672209	0.069572949		flat-extreme-symmetric
ST140517TASK0002OUTPUT_V1_79_C50A91_C50A52	ST140517task0002output_V1_79	50	50	91	52	36.2465	0.6809	0.9337	0.8894	136.3635	58.6665	110.8335	134.091	75.3335	134.394	0.12759968	0.715726322	5.79E-05	0.156616143	Average	0.715726322	0	0.724137931	2.835249042	0.226295606		flat-extreme-
ST140517TASK0002OUTPUT_V1_86_C50A91_C50A52	ST140517task0002output_V1_86	50	50	91	52	3.3032	0.7718	0.1157	0.3312	38.182	59.3335	53.75	31.2725	147.0475	186.4775	0.889246546	0.047307769	0.000663302	0.062782384	Mixture	0.889246546	0	0.603174603	1.059063136	0.012460926		flat-extreme-symmetric
ST140517TASK0002OUTPUT_V1_87_C50A51_C50A92	ST140517task0002output_V1_87	50	50	51	92	18.9715	0.3677	0.2274	0.143	70.652	113.5715	104.5455	110.593	172.0715	159.4805	0.480239373	0.229014352	1.93E-05	0.290726997	Mixture	0.480239373	0	0.639344262	2.835249042	0.226295606		flat-extreme-
ST140517TASK0002OUTPUT_V1_88_C50A91_C50A52	ST140517task0002output_V1_88	50	50	91	52	9.0329	0.5707	0.5836	0.4928	45.909	80.6665	76.25	90.818	129.1905	129.2045	0.377457113	0.200548669	5.68E-05	0.421937397	Single	0.421937397	0	0.523076923	2.948207171	0.234778999		flat-extreme-
ST140517TASK0002OUTPUT_V1_89_C50A51_C50A92	ST140517task0002output_V1_89	50	50	51	92	69.635	0.1575	0.4237	0.6295	116.5215	223.5715	232.7275	193.834	479.5715	283.6795	0.688528114	0.03756062	0.020843792	0.253067475	Mixture	0.688528114	0	0.064516129	23.17073171	0.682469874		flat-extreme-skewed
ST140517TASK0002OUTPUT_V1_89_C50A91_C50A52	ST140517task0002output_V1_89	50	50	91	52	30.2225	0.6786	0.8983	0.879	138.6365	240.6665	247.9165	154.091	229.1905	141.326	0.194995811	0.162727671	0.031959775	0.610316744	Single	0.610316744	0	0.123595506	31.29032258	0.74770502		flat-extreme-skewed
ST140517TASK0002OUTPUT_V1_90_C50A51_C50A92	ST140517task0002output_V1_90	50	50	51	92	3.3917	0.1456	0.5756	0.0533	46.3045	62.619	57.9545	16.917	36.8095	32.2185	0.102001613	0.432156862	0.005904936	0.459936589	Single	0.459936589	0	0.851851852	1.377672209	0.069572949		flat-extreme-symmetric
ST140517TASK0002OUTPUT_V1_91_C50A51_C50A92	ST140517task0002output_V1_91	50	50	51	92	13.6227	0.9034	0.2286	0.5984	46.087	75.9525	74.091	30.8895	71.3095	78.3985	0.057482956	0.248635628	7.81E-05	0.693803296	Single	0.693803296	0	0.449275362	4.85380117	0.343040991		flat-extreme-skewed
ST140517TASK0002OUTPUT_V1_91_C50A91_C50A52	ST140517task0002output_V1_91	50	50	91	52	6.2515	0.735	0.9253	0.1579	53.6365	84.3335	66.25	28.091	124.1905	120.1135	0.510514729	0.321539208	0.024663378	0.143282684	Mixture	0.510514729	0	0.905660377	1.585677749	0.100107466		flat-extreme-symmetric
ST140517TASK0002OUTPUT_V1_92_C50A51_C50A92	ST140517task0002output_V1_92	50	50	51	92	216.0829	0.9027	0.1132	0.491	51.739	210.7145	223.6365	101.186	408.143	263.42	0.134829161	0.066294604	0.255496447	0.543379789	Single	0.543379789	0	0.030927835	46.66666667	0.83450339		flat-extreme-skewed
ST140517TASK0002OUTPUT_V1_92_C50A91_C50A52	ST140517task0002output_V1_92	50	50	91	52	120.1575	0.5322	0.3189	0.434	61.818	235	234.1665	58.2725	208.5715	248.0305	0.166190896	0.157959252	0.160298404	0.515551449	Single	0.515551449	0	0.042105263	89.09090909	0.974916695		flat-extreme-skewed
ST140517TASK0002OUTPUT_V1_93_C50A51_C50A92	ST140517task0002output_V1_93	50	50	51	92	28.2064	0.3959	0.268	0.0944	71.3045	124.0475	127.7275	57.826	229.3095	106.537	0.160845938	0.143086165	0.001668704	0.694399193	Single	0.694399193	0	0.10989011	18.82352941	0.637350528		flat-extreme-skewed
ST140517TASK0002OUTPUT_V1_95_C50A51_C50A92	ST140517task0002output_V1_95	50	50	51	92	20.9345	0.1508	0.7701	0.3827	42.6085	78.5715	73.6365	22.668	79.5715	118.658	0.582316756	0.13287576	2.82E-05	0.284779317	Mixture	0.582316756	0	0.388888889	3.529411765	0.273851165		flat-extreme-
ST140517TASK0002OUTPUT_V1_95_C50A91_C50A52	ST140517task0002output_V1_95	50	50	91	52	21.1929	0.1813	0.5733	0.4861	39.5455	90	81.25	54.4545	130.7145	87.3865	0.120113376	0.363666084	0.000205407	0.516015134	Single	0.516015134	0	0.53030303	4.029850746	0.302644481		flat-extreme-skewed
ST140517TASK0002OUTPUT_V1_96_C50A51_C50A92	ST140517task0002output_V1_96	50	50	51	92	9.5014	0.783	0.7042	0.7544	31.087	52.381	56.818	37.253	47.3095	75.0215	0.161860272	0.138066222	0.000246309	0.699827196	Single	0.699827196	0	0.298701299	6.09929078	0.392639669		flat-extreme-skewed
ST140517TASK0002OUTPUT_V1_96_C50A91_C50A52	ST140517task0002output_V1_96	50	50	91	52	10.4832	0.1922	0.6048	0.2992	30	60.6665	66.6665	29	43.476	43.9395	0.196625642	0.157858905	0.001320356	0.644195097	Single	0.644195097	0	0.123595506	18.62745098	0.635076715		flat-extreme-skewed
ST140517TASK0002OUTPUT_V1_97_C50A51_C50A92	ST140517task0002output_V1_97	50	50	51	92	184.1347	0.9074	0.5847	0.0166	51.3045	193.5715	193.6365	87.826	107.5715	114.8485	0.138299165	0.151278	0.133609211	0.576813623	Single	0.576813623	0	0.020618557	990	1		flat-extreme-skewed
ST140517TASK0002OUTPUT_V1_97_C50A91_C50A52	ST140517task0002output_V1_97	50	50	91	52	120.0133	0.752	0.3335	0.4266	50.909	213.6665	227.0835	25.818	85.3335	118.5985	0.142614259	0.104777965	0.310239164	0.442368611	Single	0.442368611	0	0.020408163	46.66666667	0.83450339		flat-extreme-skewed
ST140517TASK0002OUTPUT_V1_98_C50A91_C50A52	ST140517task0002output_V1_98	50	50	91	52	37.2695	0.5672	0.2144	0.4575	48.6365	124	122.0835	33.091	61.5715	245.871	0.84656222	0.03208805	0.001098432	0.120251298	Mixture	0.84656222	0	0.222222222	6.564885496	0.408613578		flat-extreme-skewed
ST140517TASK0002OUTPUT_V1_99_C50A91_C50A52	ST140517task0002output_V1_99	50	50	91	52	59.4306	0.7659	0.3409	0.152	42.2725	138.6665	133.3335	64.3635	90.3335	95.7575	0.169081021	0.237930357	0.069205339	0.523783282	Single	0.523783282	0	0.063829787	46.66666667	0.83450339		flat-extreme-skewed
ST140521TASK0001OUTPUT_V1_1_C50A91_C50A52	ST140521task0001output_V1_1	50	50	91	52	47.93	0.847	0.7853	0.7592	110.25	35.909	102.5	82.8815	26.818	148.269	0.205589278	0.259324555	0.003226121	0.531860046	Single	0.531860046	0	0.265822785	8.910891089	0.474960568		flat-extreme-skewed
ST140521TASK0001OUTPUT_V1_10_C50A51_C50A92	ST140521task0001output_V1_10	50	50	51	92	7.3032	0.2888	0.7066	0.3459	45.9525	27.7275	43.6955	66.8095	26.0605	36.917	0.058001861	0.304318572	3.88E-05	0.637640782	Single	0.637640782	0	0.587301587	2.56227758	0.204313088		flat-extreme-
ST140521TASK0001OUTPUT_V1_101_C50A91_C50A52	ST140521task0001output_V1_101	50	50	91	52	17.9439	0.1033	0.4917	0.5828	52.75	100.4545	108.2145	213.934	117.4545	119.698	0.210146208	0.152719593	0.004049946	0.633084253	Single	0.633084253	0	0.086021505	23.65853659	0.686993939		flat-extreme-skewed
ST140521TASK0001OUTPUT_V1_16_C50A51_C50A92	ST140521task0001output_V1_16	50	50	51	92	18.1971	0.4408	0.7378	0.6037	35.9525	67.9545	76.739	52.8095	109.3615	123.004	0.206842998	0.090945465	0.00250568	0.699705857	Single	0.699705857	0	0.075268817	23.41463415	0.684743688		flat-extreme-skewed
ST140521TASK0001OUTPUT_V1_17_C50A91_C50A52	ST140521task0001output_V1_17	50	50	91	52	25.5213	0.1582	0.7159	0.1038	30	75	78.2145	62.1055	96	207.39	0.205616175	0.146292962	0.001048868	0.647041996	Single	0.647041996	0	0.298701299	8.018018018	0.452033514		flat-extreme-skewed
ST140521TASK0001OUTPUT_V1_19_C50A51_C50A92	ST140521task0001output_V1_19	50	50	51	92	56.2791	0.2211	0.4334	0.536	47.143	114.091	121.739	70.7855	87.446	153.913	0.171021985	0.101849081	0.029984846	0.697144088	Single	0.697144088	0	0.063157895	31.61290323	0.749932191		flat-extreme-skewed
ST140521TASK0001OUTPUT_V1_19_C50A91_C50A52	ST140521task0001output_V1_19	50	50	91	52	71.1095	0.2813	0.6797	0.3414	36.75	126.3635	127.857	89.6185	89.091	110.5495	0.169562288	0.170412222	0.091571523	0.568453967	Single	0.568453967	0	0.041666667	46.66666667	0.83450339		flat-extreme-skewed
ST140521TASK0001OUTPUT_V1_2_C50A51_C50A92	ST140521task0001output_V1_2	50	50	51	92	103.6389	0.5024	0.1856	0.0668	110	28.409	110.435	152.5	35.8985	199.506	0.155796383	0.138538728	0.023241743	0.682423146	Single	0.682423146	0	0.10989011	23.65853659	0.686993939		flat-extreme-skewed
ST140521TASK0001OUTPUT_V1_2_C50A91_C50A52	ST140521task0001output_V1_2	50	50	91	52	63.0683	0.2697	0.3871	0.0359	106.25	25.909	102.857	123.092	24.818	169.78	0.178854005	0.194079886	0.01657126	0.61049485	Single	0.61049485	0	0.21686747	13.23943662	0.560934752		flat-extreme-skewed
ST140521TASK0001OUTPUT_V1_20_C50A51_C50A92	ST140521task0001output_V1_20	50	50	51	92	16.2035	0.3735	0.7463	0.2524	29.762	57.7275	57.3915	57.738	93.2035	93.1225	0.141954771	0.177862094	0.000104456	0.680078679	Single	0.680078679	0	0.337837838	5.562913907	0.372651169		flat-extreme-skewed
ST140521TASK0001OUTPUT_V1_20_C50A91_C50A52	ST140521task0001output_V1_20	50	50	91	52	14.3399	0.1695	0.7356	0.4528	27.25	59.091	45	63.408	69.818	100.769	0.815543664	0.140380271	4.24E-05	0.044033687	Mixture	0.815543664	0	0.923076923	0.998003992	0		flat-extreme-symmetric
ST140521TASK0001OUTPUT_V1_22_C50A91_C50A52	ST140521task0001output_V1_22	50	50	91	52	30.6178	0.1054	0.2657	0.2118	45.75	104.5455	99.643	50.671	179.4545	209.588	0.369828136	0.168669031	0.000530327	0.460972506	Single	0.460972506	0	0.449275362	4.53038674	0.328067639		flat-extreme-skewed
ST140521TASK0001OUTPUT_V1_23_C50A51_C50A92	ST140521task0001output_V1_23	50	50	51	92	52.9798	0.9553	0.9023	0.4077	12.619	53.409	71.087	21.3095	56.3745	98.162	0.022705161	0.009954177	0.871566567	0.095774095	Outside	0.871566567	0	0.030612245	47.14285714	0.83670795		flat-extreme-skewed
ST140521TASK0001OUTPUT_V1_24_C50A51_C50A92	ST140521task0001output_V1_24	50	50	51	92	5.4022	0.2653	0.9149	0.4184	26.1905	42.0455	41.9565	27.4525	64.5995	85.7905	0.519189041	0.117903684	2.88E-05	0.362878496	Mixture	0.519189041	0	0.5625	2.693726937	0.215176785		flat-extreme-
ST140521TASK0001OUTPUT_V1_25_C50A51_C50A92	ST140521task0001output_V1_25	50	50	51	92	25.26	0.2854	0.3178	0.8725	38.8095	77.9545	86.3045	40.4525	106.5045	98.2805	0.198318232	0.099740616	0.005298231	0.696642922	Single	0.696642922	0	0.052631579	46.66666667	0.83450339		flat-extreme-skewed
ST140521TASK0001OUTPUT_V1_25_C50A91_C50A52	ST140521task0001output_V1_25	50	50	91	52	16.709	0.2463	0.5129	0.3773	37	75.4545	77.5	25.4735	49.4545	67.5	0.173395629	0.19437239	0.000872211	0.631359769	Single	0.631359769	0	0.162790698	15.40983607	0.593899009		flat-extreme-skewed
ST140521TASK0001OUTPUT_V1_26_C50A91_C50A52	ST140521task0001output_V1_26	50	50	91	52	7.2212	0.7219	0.2882	0.1211	33.25	57.7275	62.5	38.0395	47.3635	119.0385	0.350916713	0.128695469	0.000221341	0.520166477	Single	0.520166477	0	0.346666667	4.029850746	0.302644481		flat-extreme-skewed
ST140521TASK0001OUTPUT_V1_27_C50A51_C50A92	ST140521task0001output_V1_27	50	50	51	92	247.9095	0.8483	0.1563	0.2362	36.905	199.318	197.826	42.738	168.236	100.83	0.132230454	0.164950638	0.137750801	0.565068106	Single	0.565068106	0	0.020408163	90	0.977121255		flat-extreme-skewed
ST140521TASK0001OUTPUT_V1_27_C50A91_C50A52	ST140521task0001output_V1_27	50	50	91	52	179.2153	0.5991	0.6657	0.3177	35.75	200	219.2855	42.7765	320	86.813	0.110941702	0.092907545	0.424964169	0.371186584	Outside	0.424964169	0	0.020408163	46.66666667	0.83450339		flat-extreme-skewed
ST140521TASK0001OUTPUT_V1_28_C50A51_C50A92	ST140521task0001output_V1_28	50	50	51	92	19.0645	0.8585	0.4469	0.147	36.905	69.7725	71.5215	36.738	61.1795	97.4705	0.291667551	0.125526216	0.000256459	0.582549774	Single	0.582549774	0	0.294871795	10.10989011	0.502373218		flat-extreme-skewed
ST140521TASK0001OUTPUT_V1_28_C50A91_C50A52	ST140521task0001output_V1_28	50	50	91	52	7.3653	0.136	0.7287	0.6245	37.75	63.6365	67.857	23.408	77.091	149.011	0.304145183	0.142608792	0.00016464	0.553081386	Single	0.553081386	0	0.507462687	3.376623377	0.264241311		flat-extreme-
ST140521TASK0001OUTPUT_V1_29_C50A51_C50A92	ST140521task0001output_V1_29	50	50	51	92	309.4227	0.6817	0.6401	0.8189	29.762	210.4545	204.7825	33.738	80.433	122.0355	0.128317165	0.210041483	0.113296134	0.548345218	Single	0.548345218	0	0.02020202	47.14285714	0.83670795		flat-extreme-skewed
ST140521TASK0001OUTPUT_V1_3_C50A51_C50A92	ST140521task0001output_V1_3	50	50	51	92	23.2734	0.5737	0.4514	0.6091	40.476	14.7725	36.087	98.9525	19.751	37.7075	0.103316145	0.337442004	4.94E-05	0.559192431	Single	0.559192431	0	0.24691358	9.00990099	0.477360009		flat-extreme-skewed
ST140521TASK0001OUTPUT_V1_30_C50A51_C50A92	ST140521task0001output_V1_30	50	50	51	92	101.9355	0.3248	0.2751	0.7779	21.4285	95.909	91.9565	30.0715	88.8745	98.518	0.141174855	0.218197198	0.025211475	0.615416473	Single	0.615416473	0	0.1	30.96774194	0.74545477		flat-extreme-skewed
ST140521TASK0001OUTPUT_V1_31_C50A51_C50A92	ST140521task0001output_V1_31	50	50	51	92	61.3744	0.1344	0.238	0.4254	58.5715	135.2275	131.3045	110.0715	145.9415	140.5535	0.142716847	0.212631916	0.004334744	0.640316493	Single	0.640316493	0	0.087912088	30.96774194	0.74545477		flat-extreme-skewed
ST140521TASK0001OUTPUT_V1_32_C50A91_C50A52	ST140521task0001output_V1_32	50	50	91	52	65.6303	0.2254	0.2567	0.3389	24.75	99.091	107.857	47.6185	54.818	60.5495	0.148804817	0.117805563	0.235670701	0.497718918	Single	0.497718918	0	0.075268817	46.66666667	0.83450339		flat-extreme-skewed
ST140521TASK0001OUTPUT_V1_33_C50A51_C50A92	ST140521task0001output_V1_33	50	50	51	92	27.9229	0.2447	0.8596	0.2539	53.8095	101.818	97.174	211.9525	148.355	177.1935	0.083562699	0.249484612	0.000147962	0.666804727	Single	0.666804727	0	0.408450704	4.85380117	0.343040991		flat-extreme-skewed
ST140521TASK0001OUTPUT_V1_34_C50A51_C50A92	ST140521task0001output_V1_34	50	50	51	92	60.8913	0.2312	0.9568	0.0802	91.1905	31.1365	77.826	256.9525	49.9675	244.4665	0.992614813	0.004587534	3.86E-07	0.002797266	Mixture	0.992614813	0	0.694915254	2.024169184	0.153123404		flat-extreme-
ST140521TASK0001OUTPUT_V1_34_C50A91_C50A52	ST140521task0001output_V1_34	50	50	91	52	52.6235	0.2019	0.3658	0.7712	100.5	27.7275	88.2145	186.263	29.3635	76.621	0.114008782	0.481100161	0.003082606	0.40180845	Average	0.481100161	0	0.282051282	15.40983607	0.593899009		flat-extreme-skewed
ST140521TASK0001OUTPUT_V1_35_C50A51_C50A92	ST140521task0001output_V1_35	50	50	51	92	132.9681	0.9395	0.7571	0.2157	159.762	46.591	143.0435	182.738	59.2315	223.518	0.611876504	0.234095809	0.001822357	0.152205331	Mixture	0.611876504	0	0.219512195	8.018018018	0.452033514		flat-extreme-skewed
ST140521TASK0001OUTPUT_V1_35_C50A91_C50A52	ST140521task0001output_V1_35	50	50	91	52	118.482	0.8038	0.1679	0.1528	193	45.909	186.4285	346.5265	67.818	354.176	0.172994103	0.187495999	0.060883214	0.578626683	Single	0.578626683	0	0.136363636	18.62745098	0.635076715		flat-extreme-skewed
ST140521TASK0001OUTPUT_V1_36_C50A51_C50A92	ST140521task0001output_V1_36	50	50	51	92	60.077	0.6101	0.445	0.0705	116.4285	47.0455	93.6955	223.5715	80.314	163.2805	0.175236681	0.800020636	2.28E-06	0.0247404	Average	0.800020636	0	0.65	2.292358804	0.180141298		flat-extreme-
ST140521TASK0001OUTPUT_V1_36_C50A91_C50A52	ST140521task0001output_V1_36	50	50	91	52	21.5013	0.4197	0.3037	0.7611	101.5	49.091	102.857	204.263	96.818	155.165	0.275562055	0.140697592	0.001191619	0.582548735	Single	0.582548735	0	0.25	6.09929078	0.392639669		flat-extreme-skewed
ST140521TASK0001OUTPUT_V1_4_C50A51_C50A92	ST140521task0001output_V1_4	50	50	51	92	4.912	0.2425	0.179	0.2467	60.9525	41.818	54.565	91.8095	88.355	110.8695	0.843674634	0.083668864	0.000367867	0.072288634	Mixture	0.843674634	0	0.655737705	1.345707657	0.064475362		flat-extreme-symmetric
ST140521TASK0001OUTPUT_V1_42_C50A51_C50A92	ST140521task0001output_V1_42	50	50	51	92	7.596	0.4443	0.6643	0.5763	7.857	1.591	3.4785	23.2855	1.6125	5.652	0.594631984	0.275267321	0.01567305	0.114427645	Mixture	0.594631984	0	0.603174603	2.054380665	0.156340459		flat-extreme-
ST140521TASK0001OUTPUT_V1_45_C50A51_C50A92	ST140521task0001output_V1_45	50	50	51	92	15.1782	0.3594	0.44	0.5307	29.2855	56.3635	56.087	70.643	74.8485	59.5255	0.605394155	0.087232742	5.61E-05	0.307316986	Mixture	0.605394155	0	0.315789474	8.910891089	0.474960568		flat-extreme-skewed
ST140521TASK0001OUTPUT_V1_45_C50A91_C50A52	ST140521task0001output_V1_45	50	50	91	52	7.1264	0.2632	0.1559	0.8055	34.25	59.5455	59.2855	121.1975	23.4545	66.044	0.220019674	0.212388463	0.000105359	0.567486505	Single	0.567486505	0	0.428571429	4.53038674	0.328067639		flat-extreme-skewed
ST140521TASK0001OUTPUT_V1_46_C50A51_C50A92	ST140521task0001output_V1_46	50	50	51	92	76.9326	0.2812	0.1258	0.1873	57.857	145.2275	135	86.2855	344.989	305.4545	0.074536232	0.332914381	0.001449307	0.59110008	Single	0.59110008	0	0.278481013	8.108108108	0.454459765		flat-extreme-skewed
ST140521TASK0001OUTPUT_V1_47_C50A51_C50A92	ST140521task0001output_V1_47	50	50	51	92	50.3278	0.1315	0.3087	0.0841	49.2855	113.6365	116.087	153.643	229.134	240.8895	0.107839816	0.12627309	0.003124415	0.762762678	Single	0.762762678	0	0.149425287	15.40983607	0.593899009		flat-extreme-skewed
ST140521TASK0001OUTPUT_V1_47_C50A91_C50A52	ST140521task0001output_V1_47	50	50	91	52	26.0674	0.1736	0.2651	0.1095	51.5	109.5455	100.7145	290.0525	229.4545	263.7365	0.681972686	0.102093556	8.25E-05	0.21585127	Mixture	0.681972686	0	0.470588235	2.325581395	0.183265772		flat-extreme-
ST140521TASK0001OUTPUT_V1_48_C50A51_C50A92	ST140521task0001output_V1_48	50	50	51	92	172.5548	0.2838	0.2217	0.243	34.0475	157.0455	161.9565	58.8095	214.1235	279.427	0.144095411	0.102204495	0.138113479	0.615586615	Single	0.615586615	0	0.041666667	46.66666667	0.83450339		flat-extreme-skewed
ST140521TASK0001OUTPUT_V1_48_C50A91_C50A52	ST140521task0001output_V1_48	50	50	91	52	102.7731	0.2792	0.4793	0.2054	36.25	149.5455	146.0715	84.1445	249.4545	157.8295	0.158600346	0.202105025	0.106632409	0.53266222	Single	0.53266222	0	0.074468085	23.65853659	0.686993939		flat-extreme-skewed
ST140521TASK0001OUTPUT_V1_49_C50A51_C50A92	ST140521task0001output_V1_49	50	50	51	92	83.6246	0.5665	0.5372	0.5552	33.5715	109.091	94.565	37.0715	150.303	104.0515	0.068027127	0.67062261	0.000823252	0.260527012	Average	0.67062261	0	0.414285714	18.43137255	0.632778839		flat-extreme-skewed
ST140521TASK0001OUTPUT_V1_49_C50A91_C50A52	ST140521task0001output_V1_49	50	50	91	52	49.2134	0.5316	0.6792	0.0067	42.25	117.7275	100	87.6185	215.3635	290.769	0.12581928	0.482531686	0.000125124	0.391523911	Average	0.482531686	0	0.666666667	2.024169184	0.153123404		flat-extreme-
ST140521TASK0001OUTPUT_V1_50_C50A51_C50A92	ST140521task0001output_V1_50	50	50	51	92	5.2703	0.8781	0.4263	0.7301	50.238	71.1365	69.565	53.238	102.3485	78.1425	0.273149438	0.218288818	0.000136071	0.508425674	Single	0.508425674	0	0.587301587	2.988047809	0.237693771		flat-extreme-
ST140521TASK0001OUTPUT_V1_51_C50A51_C50A92	ST140521task0001output_V1_51	50	50	51	92	9.1787	0.8877	0.2141	0.8999	30.9525	52.5	48.261	50.3095	92.262	57.5495	0.333887391	0.259486268	3.70E-05	0.406589381	Single	0.406589381	0	0.785714286	1.772853186	0.124336386		flat-extreme-symmetric
ST140521TASK0001OUTPUT_V1_51_C50A91_C50A52	ST140521task0001output_V1_51	50	50	91	52	4.9028	0.6072	0.2954	0.6606	34.25	55.4545	53.5715	39.6185	74.4545	114.945	0.526758211	0.151251141	5.82E-05	0.321932418	Mixture	0.526758211	0	0.587301587	1.851851852	0.13380312		flat-extreme-symmetric
ST140521TASK0001OUTPUT_V1_52_C50A91_C50A52	ST140521task0001output_V1_52	50	50	91	52	11.7492	0.3332	0.7156	0.3781	43.75	78.6365	72.857	57.3025	114.091	112.857	0.261827428	0.266689648	4.59E-05	0.471437066	Single	0.471437066	0	0.666666667	2.56227758	0.204313088		flat-extreme-
ST140521TASK0001OUTPUT_V1_53_C50A51_C50A92	ST140521task0001output_V1_53	50	50	51	92	69.4447	0.2813	0.4411	0.2884	0.9525	30.4545	26.739	1.3095	31.3855	18.4585	0.117065182	0.314734961	0.01015972	0.558040137	Single	0.558040137	0	0.204819277	15.40983607	0.593899009		flat-extreme-skewed
ST140521TASK0001OUTPUT_V1_53_C50A91_C50A52	ST140521task0001output_V1_53	50	50	91	52	90.3245	0.6646	0.5603	0.4281	1.5	52.2725	49.643	1.6315	50.3635	32.665	0.148132844	0.214221272	0.142025904	0.49561998	Single	0.49561998	0	0.086956522	31.29032258	0.74770502		flat-extreme-skewed
ST140521TASK0001OUTPUT_V1_54_C50A51_C50A92	ST140521task0001output_V1_54	50	50	51	92	78.4634	0.4791	0.9402	0.8722	25.9525	92.2725	86.739	23.8095	90.3465	91.186	0.153551237	0.25990971	0.008677507	0.577861546	Single	0.577861546	0	0.162790698	18.62745098	0.635076715		flat-extreme-skewed
ST140521TASK0001OUTPUT_V1_54_C50A91_C50A52	ST140521task0001output_V1_54	50	50	91	52	75.4058	0.2788	0.489	0.5842	29.75	116.3635	108.2145	55.513	90.091	138.1595	0.158803526	0.273272032	0.020476292	0.547448149	Single	0.547448149	0	0.204819277	13.09859155	0.5586123		flat-extreme-skewed
ST140521TASK0001OUTPUT_V1_55_C50A51_C50A92	ST140521task0001output_V1_55	50	50	51	92	187.8377	0.3378	0.6667	0.3098	21.905	137.5	137.6085	33.738	145.595	169.0315	0.137440687	0.137950159	0.137275857	0.587333297	Single	0.587333297	0	0.010204082	990	1		flat-extreme-skewed
ST140521TASK0001OUTPUT_V1_56_C50A51_C50A92	ST140521task0001output_V1_56	50	50	51	92	61.39	0.3821	0.1715	0.0289	16.905	66.1365	71.087	30.738	57.1105	140.435	0.404648383	0.069152797	0.009779795	0.516419025	Single	0.516419025	0	0.098901099	18.62745098	0.635076715		flat-extreme-skewed
ST140521TASK0001OUTPUT_V1_56_C50A91_C50A52	ST140521task0001output_V1_56	50	50	91	52	63.9507	0.6878	0.5082	0.6115	16.75	81.3635	73.5715	28.566	101.091	81.099	0.15451002	0.31682797	0.013820582	0.514841428	Single	0.514841428	0	0.234567901	15.40983607	0.593899009		flat-extreme-skewed
ST140521TASK0001OUTPUT_V1_57_C50A91_C50A52	ST140521task0001output_V1_57	50	50	91	52	50.1743	0.7812	0.4852	0.7623	33	102.2725	101.4285	47.579	54.3635	88.022	0.176122307	0.206165383	0.025195834	0.592516475	Single	0.592516475	0	0.097826087	31.61290323	0.749932191		flat-extreme-skewed
ST140521TASK0001OUTPUT_V1_58_C50A91_C50A52	ST140521task0001output_V1_58	50	50	91	52	182.1831	0.8872	0.2381	0.052	50.75	235.4545	222.143	66.987	266.4545	108.242	0.134254916	0.308567417	0.107990186	0.449187481	Single	0.449187481	0	0.075268817	31.29032258	0.74770502		flat-extreme-skewed
ST140521TASK0001OUTPUT_V1_60_C50A51_C50A92	ST140521task0001output_V1_60	50	50	51	92	61.9818	0.7423	0.7014	0.6022	28.8095	87.9545	75.8695	32.4525	72.695	83.933	0.106028315	0.582894484	0.000321778	0.310755423	Average	0.582894484	0	0.32	7.927927928	0.449579847		flat-extreme-skewed
ST140521TASK0001OUTPUT_V1_60_C50A91_C50A52	ST140521task0001output_V1_60	50	50	91	52	36.3147	0.5216	0.5066	0.045	26.5	79.091	78.9285	45.316	55.818	117.0605	0.409989688	0.129209098	0.004190131	0.456611083	Single	0.456611083	0	0.19047619	10	0.5		flat-extreme-skewed
ST140521TASK0001OUTPUT_V1_61_C50A91_C50A52	ST140521task0001output_V1_61	50	50	91	52	74.3887	0.8535	0.4705	0.2081	42.75	140	133.5715	81.3025	167	67.2525	0.154204756	0.26169542	0.068216148	0.515883676	Single	0.515883676	0	0.136363636	23.41463415	0.684743688		flat-extreme-skewed
ST140521TASK0001OUTPUT_V1_62_C50A91_C50A52	ST140521task0001output_V1_62	50	50	91	52	227.226	0.3741	0.4594	0.3278	21.5	192.2725	192.5	27.421	109.3635	98.269	0.14901014	0.176693105	0.175741534	0.498555221	Single	0.498555221	0	0.030612245	47.14285714	0.83670795		flat-extreme-skewed
ST140521TASK0001OUTPUT_V1_63_C50A51_C50A92	ST140521task0001output_V1_63	50	50	51	92	62.4666	0.1898	0.4305	0.112	35.476	99.5455	101.5215	47.4525	96.6235	64.743	0.14533624	0.152101788	0.027739294	0.674822678	Single	0.674822678	0	0.041237113	47.14285714	0.83670795		flat-extreme-skewed
ST140521TASK0001OUTPUT_V1_63_C50A91_C50A52	ST140521task0001output_V1_63	50	50	91	52	28.9507	0.3109	0.7004	0.7593	37.75	90.4545	110.357	50.7765	53.4545	68.0495	0.133439712	0.06680312	0.350250909	0.44950626	Single	0.44950626	0	0.042105263	46.19047619	0.83227622		flat-extreme-skewed
ST140521TASK0001OUTPUT_V1_65_C50A91_C50A52	ST140521task0001output_V1_65	50	50	91	52	56.9504	0.9475	0.2608	0.5935	30.5	103.6365	95	54.684	164.091	149.231	0.153298524	0.291834587	0.004553914	0.550312974	Single	0.550312974	0	0.315789474	8.018018018	0.452033514		flat-extreme-skewed
ST140521TASK0001OUTPUT_V1_66_C50A51_C50A92	ST140521task0001output_V1_66	50	50	51	92	28.6719	0.6017	0.5506	0.28	45.476	90.909	90.2175	158.4525	107.922	130.672	0.441104859	0.11029765	0.000333365	0.448264125	Single	0.448264125	0	0.19047619	15.40983607	0.593899009		flat-extreme-skewed
ST140521TASK0001OUTPUT_V1_66_C50A91_C50A52	ST140521task0001output_V1_66	50	50	91	52	18.4796	0.3494	0.5	0.3421	43.5	87.2725	106.0715	65.842	115.3635	107.8295	0.177243023	0.111823508	0.085389386	0.625544083	Single	0.625544083	0	0.063829787	46.66666667	0.83450339		flat-extreme-skewed
ST140521TASK0001OUTPUT_V1_67_C50A51_C50A92	ST140521task0001output_V1_67	50	50	51	92	232.7994	0.3921	0.3985	0.2223	27.857	171.818	178.913	51.7855	130.2595	132.253	0.125406341	0.097744721	0.240942712	0.535906226	Single	0.535906226	0	0.01010101	1000	1		flat-extreme-skewed
ST140521TASK0001OUTPUT_V1_68_C50A51_C50A92	ST140521task0001output_V1_68	50	50	51	92	265.4917	0.4703	0.1883	0.0306	231.1905	48.409	225	123.4525	76.8505	165	0.131494762	0.208526685	0.098166697	0.561811856	Single	0.561811856	0	0.020618557	89.09090909	0.974916695		flat-extreme-skewed
ST140521TASK0001OUTPUT_V1_69_C50A51_C50A92	ST140521task0001output_V1_69	50	50	51	92	25.9344	0.3408	0.1083	0.7429	61.4285	27.0455	62.174	119.5715	41.7425	104.4665	0.273744988	0.127625089	0.000327128	0.598302795	Single	0.598302795	0	0.298701299	6.641221374	0.411123978		flat-extreme-skewed
ST140521TASK0001OUTPUT_V1_7_C50A91_C50A52	ST140521task0001output_V1_7	50	50	91	52	3.044	0.6773	0.7865	0.6801	49.5	32.2725	45.357	49.421	17.3635	53.434	0.234283263	0.336073844	0.008643702	0.420999191	Single	0.420999191	0	0.754385965	2.024169184	0.153123404		flat-extreme-
ST140521TASK0001OUTPUT_V1_70_C50A51_C50A92	ST140521task0001output_V1_70	50	50	51	92	320.2773	0.7856	0.1865	0.1161	257.143	48.409	242.826	282.7855	87.803	354.012	0.120253913	0.309607525	0.05258892	0.517549642	Single	0.517549642	0	0.123595506	13.09859155	0.5586123		flat-extreme-skewed
ST140521TASK0001OUTPUT_V1_70_C50A91_C50A52	ST140521task0001output_V1_70	50	50	91	52	141.138	0.1621	0.7616	0.7329	218.75	49.091	215.7145	220.987	100.818	253.7365	0.160937343	0.168429139	0.132226336	0.538407182	Single	0.538407182	0	0.052631579	46.66666667	0.83450339		flat-extreme-skewed
ST140521TASK0001OUTPUT_V1_72_C50A51_C50A92	ST140521task0001output_V1_72	50	50	51	92	38.4844	0.8517	0.9807	0.1618	79.762	33.182	66.739	78.738	52.1645	125.2765	0.982774801	0.012745522	3.17E-07	0.004479359	Mixture	0.982774801	0	0.666666667	1.851851852	0.13380312		flat-extreme-symmetric
ST140521TASK0001OUTPUT_V1_72_C50A91_C50A52	ST140521task0001output_V1_72	50	50	91	52	30.7078	0.6583	0.1773	0.6238	76.5	25.909	74.643	142.684	50.818	74.2035	0.183157478	0.200526482	0.003082208	0.613233832	Single	0.613233832	0	0.204819277	11.35802469	0.527651404		flat-extreme-skewed
ST140521TASK0001OUTPUT_V1_73_C50A51_C50A92	ST140521task0001output_V1_73	50	50	51	92	6.5042	0.5328	0.4911	0.0354	49.2855	30.682	53.0435	63.143	96.331	143.9725	0.862136982	0.022367615	1.35E-05	0.115481942	Mixture	0.862136982	0	0.414285714	2.796934866	0.223341176		flat-extreme-
ST140521TASK0001OUTPUT_V1_74_C50A51_C50A92	ST140521task0001output_V1_74	50	50	51	92	85.5865	0.6058	0.4423	0.5422	144.762	54.318	121.087	191.238	62.998	194.5255	0.489840305	0.479564994	2.90E-05	0.030565729	Mixture	0.489840305	0	0.538461538	3.980099502	0.299946965		flat-extreme-
ST140521TASK0001OUTPUT_V1_75_C50A91_C50A52	ST140521task0001output_V1_75	50	50	91	52	11.2008	0.64	0.555	0.1226	85.25	48.182	90	152.3555	82.2725	187.6925	0.46186938	0.089934545	0.000380215	0.447815861	Mixture	0.46186938	0	0.278481013	6.170212766	0.39515007		flat-extreme-skewed
ST140521TASK0001OUTPUT_V1_79_C50A51_C50A92	ST140521task0001output_V1_79	50	50	51	92	19.1512	0.674	0.673	0.224	76.6665	122.7275	131.739	203.1665	217.013	113.004	0.165067998	0.113188832	0.002314416	0.719428754	Single	0.719428754	0	0.063829787	31.29032258	0.74770502		flat-extreme-skewed
ST140521TASK0001OUTPUT_V1_84_C50A51_C50A92	ST140521task0001output_V1_84	50	50	51	92	4.5426	0.9243	0.605	0.3915	35.7145	52.5	48.0435	30.143	71.3095	51.6995	0.209488991	0.366013855	0.001624453	0.4228727	Single	0.4228727	0	0.833333333	1.471321696	0.08385382		flat-extreme-symmetric
ST140521TASK0001OUTPUT_V1_84_C50A91_C50A52	ST140521task0001output_V1_84	50	50	91	52	5.9084	0.4158	0.7247	0.8151	36.75	60	52.5	39.092	48	59.8075	0.275007018	0.367894649	0.001537406	0.355560927	Average	0.367894649	0	0.767857143	1.745152355	0.120916674		flat-extreme-symmetric
ST140521TASK0001OUTPUT_V1_85_C50A51_C50A92	ST140521task0001output_V1_85	50	50	51	92	34.5012	0.6893	0.2354	0.6641	71.1905	130.909	114.565	103.4525	103.16	148.597	0.191408052	0.6056532	1.96E-05	0.202919134	Average	0.6056532	0	0.711864407	3.195020747	0.252236841		flat-extreme-
ST140521TASK0001OUTPUT_V1_86_C50A51_C50A92	ST140521task0001output_V1_86	50	50	51	92	113.2198	0.1992	0.2313	0.8333	45.238	147.0455	152.3915	97.738	248.409	178.577	0.148107486	0.108260273	0.115507824	0.628124418	Single	0.628124418	0	0.030927835	90	0.977121255		flat-extreme-skewed
ST140521TASK0001OUTPUT_V1_86_C50A91_C50A52	ST140521task0001output_V1_86	50	50	91	52	183.684	0.112	0.2432	0.3196	43.75	221.3635	189.643	72.0395	505.091	196.511	0.048478267	0.75560262	0.03373769	0.162181423	Average	0.75560262	0	0.222222222	30.96774194	0.74545477		flat-extreme-skewed
ST140521TASK0001OUTPUT_V1_87_C50A91_C50A52	ST140521task0001output_V1_87	50	50	91	52	15.2233	0.425	0.7084	0.1215	35.5	71.818	66.4285	44.684	97.2725	104.176	0.4742326	0.174582589	7.54E-05	0.351109422	Mixture	0.4742326	0	0.587301587	2.988047809	0.237693771		flat-extreme-
ST140521TASK0001OUTPUT_V1_88_C50A91_C50A52	ST140521task0001output_V1_88	50	50	91	52	67.5205	0.2195	0.474	0.2171	45.5	139.091	93.9285	56.7895	264.818	120.1375	7.17E-05	0.999621929	1.85E-08	0.000306321	Average	0.999621929	0	1.43902439	1.3225058	0.060698793		flat-extreme-symmetric
ST140521TASK0001OUTPUT_V1_90_C50A51_C50A92	ST140521task0001output_V1_90	50	50	51	92	56.2048	0.3445	0.9502	0.5002	26.905	81.1365	75.435	19.238	91.8725	56.7785	0.128356155	0.298362403	0.00209889	0.571182552	Single	0.571182552	0	0.16091954	23.65853659	0.686993939		flat-extreme-skewed
ST140521TASK0001OUTPUT_V1_90_C50A91_C50A52	ST140521task0001output_V1_90	50	50	91	52	39.1688	0.4109	0.5017	0.0184	28.75	85.4545	79.643	28.3555	132.4545	50.357	0.163628968	0.288386465	0.00406495	0.543919617	Single	0.543919617	0	0.24691358	13.23943662	0.560934752		flat-extreme-skewed
ST140521TASK0001OUTPUT_V1_91_C50A51_C50A92	ST140521task0001output_V1_91	50	50	51	92	3.5856	0.4292	0.9013	0.178	36.6665	52.7275	53.6955	60.1665	115.108	111.917	0.537270054	0.109991255	7.99E-05	0.352658745	Mixture	0.537270054	0	0.515151515	2.118380062	0.16300194		flat-extreme-
ST140521TASK0001OUTPUT_V1_91_C50A91_C50A52	ST140521task0001output_V1_91	50	50	91	52	8.6046	0.419	0.5303	0.1235	34.5	61.818	61.0715	74.158	62.2725	130.9065	0.517511488	0.12425448	5.54E-05	0.358178593	Mixture	0.517511488	0	0.434782609	2.526690391	0.201276014		flat-extreme-
ST140521TASK0001OUTPUT_V1_92_C50A51_C50A92	ST140521task0001output_V1_92	50	50	51	92	27.7613	0.1358	0.5207	0.0402	28.3335	64.7725	56.3045	44.1665	81.656	80.099	0.589558207	0.217277091	1.35E-05	0.19315123	Mixture	0.589558207	0	0.62295082	2.526690391	0.201276014		flat-extreme-
ST140521TASK0001OUTPUT_V1_93_C50A51_C50A92	ST140521task0001output_V1_93	50	50	51	92	7.9983	0.8123	0.438	0.5812	45	68.409	68.261	40.5	65.8985	44.822	0.129219493	0.214865544	7.78E-05	0.655837114	Single	0.655837114	0	0.5	4.475138122	0.325403222		flat-extreme-skewed
ST140521TASK0001OUTPUT_V1_93_C50A91_C50A52	ST140521task0001output_V1_93	50	50	91	52	14.3224	0.8632	0.7139	0.7868	40	76.818	68.2145	32.1055	96.2725	43.544	0.135441624	0.39787613	5.03E-05	0.466631901	Single	0.466631901	0	0.603174603	3.791469194	0.289403766		flat-extreme-
ST140521TASK0001OUTPUT_V1_94_C50A91_C50A52	ST140521task0001output_V1_94	50	50	91	52	42.5771	0.6804	0.6834	0.3382	55.5	132.2725	135	77.316	251.3635	136.923	0.189479548	0.168743716	0.02310112	0.618675616	Single	0.618675616	0	0.176470588	18.62745098	0.635076715		flat-extreme-skewed
ST140521TASK0001OUTPUT_V1_95_C50A51_C50A92	ST140521task0001output_V1_95	50	50	51	92	11.8099	0.3553	0.1694	0.7523	31.905	56.3635	58.0435	39.738	91.039	77.6085	0.284861704	0.133647243	0.000111504	0.581379549	Single	0.581379549	0	0.269230769	6.564885496	0.408613578		flat-extreme-skewed
ST140521TASK0001OUTPUT_V1_96_C50A51_C50A92	ST140521task0001output_V1_96	50	50	51	92	75.1792	0.4817	0.2683	0.0207	41.905	118.182	113.261	42.238	166.45	109.822	0.134210497	0.238438029	0.008782046	0.618569428	Single	0.618569428	0	0.087912088	46.19047619	0.83227622		flat-extreme-skewed
ST140521TASK0001OUTPUT_V1_96_C50A91_C50A52	ST140521task0001output_V1_96	50	50	91	52	42.7537	0.3554	0.1054	0.5939	42.25	111.3635	104.2855	73.934	132.091	75.2745	0.150693388	0.298612645	0.00500605	0.545687917	Single	0.545687917	0	0.136363636	31.29032258	0.74770502		flat-extreme-skewed
ST140521TASK0001OUTPUT_V1_97_C50A51_C50A92	ST140521task0001output_V1_97	50	50	51	92	70.8535	0.468	0.5154	0.6413	67.619	155.682	151.9565	57.8095	252.0455	268.518	0.45275589	0.112950888	0.003144494	0.431148728	Mixture	0.45275589	0	0.207317073	9.89010989	0.497600559		flat-extreme-skewed
ST140521TASK0001OUTPUT_V1_97_C50A91_C50A52	ST140521task0001output_V1_97	50	50	91	52	65.6949	0.2546	0.2412	0.7506	56	155.4545	158.5715	89.263	135.4545	161.099	0.169908189	0.162026228	0.082101659	0.585963924	Single	0.585963924	0	0.063157895	23.65853659	0.686993939		flat-extreme-skewed
BR130827TASK0002OUTPUT_V1_1_C50A51_C50A92	BR130827task0002output_V1_1	50	50	51	92	76.922	0.5741	0.4224	0.6222	30.893	70.6665	66.4405	44.383	34.682	62.25	0.007036007	0.321706878	0.00014191	0.671115205	Single	0.671115205	0	0.123595506	23.41463415	0.684743688		flat-extreme-skewed
BR130827TASK0002OUTPUT_V1_10_C50A91_C50A52	BR130827task0002output_V1_10	50	50	91	52	21.1164	0.5943	0.5938	0.9294	45.2325	68.9285	65.3335	30.465	43.5845	63.7275	0.024186473	0.339676431	1.31E-05	0.636123987	Single	0.636123987	0	0.587301587	4.85380117	0.343040991		flat-extreme-skewed
BR130827TASK0002OUTPUT_V1_11_C50A51_C50A92	BR130827task0002output_V1_11	50	50	51	92	16.8433	0.7853	0.2228	0.5096	39.643	59.222	59.1525	43.065	36.1265	56.061	0.006113003	0.18677752	3.32E-05	0.80707627	Single	0.80707627	0	0.25	15.40983607	0.593899009		flat-extreme-skewed
BR130827TASK0002OUTPUT_V1_11_C50A91_C50A52	BR130827task0002output_V1_11	50	50	91	52	17.6012	0.4964	0.2573	0.3277	39.186	59.5535	60.4445	31.888	48.596	32.2325	0.007371337	0.162178753	5.69E-05	0.830393046	Single	0.830393046	0	0.087912088	46.19047619	0.83227622		flat-extreme-skewed
BR130827TASK0002OUTPUT_V1_12_C50A51_C50A92	BR130827task0002output_V1_12	50	50	51	92	3.64	0.5608	0.3456	0.3698	28.2145	37.222	35.593	22.6235	43.7625	30.7045	0.121652613	0.338007994	0.000447164	0.53989223	Single	0.53989223	0	0.960784314	2.218649518	0.173044351		flat-extreme-
BR130827TASK0002OUTPUT_V1_14_C50A51_C50A92	BR130827task0002output_V1_14	50	50	51	92	19.856	0.6176	0.4537	0.5234	31.4285	50.5555	45.7625	25.221	42.5505	40.485	0.043485778	0.524808772	4.13E-06	0.431701316	Average	0.524808772	0	0.886792453	2.835249042	0.226295606		flat-extreme-
BR130827TASK0002OUTPUT_V1_14_C50A91_C50A52	BR130827task0002output_V1_14	50	50	91	52	12.052	0.8046	0.9025	0.0301	30.6975	45.982	41.778	31.805	42.258	48.217	0.256468939	0.395601567	0.000101683	0.347827811	Average	0.395601567	0	0.724137931	1.627296588	0.105733357		flat-extreme-symmetric
BR130827TASK0002OUTPUT_V1_15_C50A51_C50A92	BR130827task0002output_V1_15	50	50	51	92	15.1927	0.8119	0.7618	0.3508	30.982	47.6665	44.661	32.44	30.3635	35.8385	0.013918331	0.375067775	7.92E-06	0.611005979	Single	0.611005979	0	0.449275362	6.09929078	0.392639669		flat-extreme-skewed
BR130827TASK0002OUTPUT_V1_2_C50A51_C50A92	BR130827task0002output_V1_2	50	50	51	92	537.2716	0.4381	0.3308	0.3554	39.2855	189.6665	185.932	57.5325	103.7275	125.254	0.094721633	0.173615384	0.085570656	0.646092327	Single	0.646092327	0	0.01010101	1000	1		flat-extreme-skewed
BR130827TASK0002OUTPUT_V1_3_C50A51_C50A92	BR130827task0002output_V1_3	50	50	51	92	325.6087	0.4239	0.2101	0.6835	31.7855	131.5555	127.4575	27.7145	71.096	89.547	0.09292363	0.212104267	0.05291453	0.642057573	Single	0.642057573	0	0.01010101	1000	1		flat-extreme-skewed
BR130827TASK0002OUTPUT_V1_3_C50A91_C50A52	BR130827task0002output_V1_3	50	50	91	52	355.6399	0.7275	0.2706	0.3166	28.4885	137.0535	136.222	25.8415	70.505	122.5355	0.11254909	0.127076527	0.090232483	0.6701419	Single	0.6701419	0	0	990	1		flat-extreme-skewed
BR130827TASK0002OUTPUT_V1_33_C50A51_C50A92	BR130827task0002output_V1_33	50	50	51	92	466.5351	0.4072	0.1203	0.6175	49.107	195.3335	179.407	41.656	127.1365	180.0145	0.018557592	0.833954595	0.005309932	0.142177881	Average	0.833954595	0	0.076086957	89.09090909	0.974916695		flat-extreme-skewed
BR130827TASK0002OUTPUT_V1_33_C50A91_C50A52	BR130827task0002output_V1_33	50	50	91	52	397.7152	0.6204	0.7587	0.0589	50.5815	190.1785	199.889	43.6215	161.448	137.384	0.080890703	0.041775035	0.395163223	0.482171039	Single	0.482171039	0	0	990	1		flat-extreme-skewed
BR130827TASK0002OUTPUT_V1_34_C50A51_C50A92	BR130827task0002output_V1_34	50	50	51	92	778.5038	0.5875	0.4529	0.0108	23.482	195.5555	187.1185	20.531	135.278	113.4835	0.077508411	0.344049816	0.049654373	0.5287874	Single	0.5287874	0	0	1000	1		flat-extreme-skewed
BR130827TASK0002OUTPUT_V1_34_C50A91_C50A52	BR130827task0002output_V1_34	50	50	91	52	674.8986	0.5808	0.2152	0.6978	22.907	188.125	201.4445	18.865	102.8295	138.096	0.047885661	0.025338275	0.641312015	0.28546405	Outside	0.641312015	0	0	990	1		flat-extreme-skewed
BR130827TASK0002OUTPUT_V1_35_C50A51_C50A92	BR130827task0002output_V1_35	50	50	51	92	657.0866	0.5521	0.6986	0.0679	35.4465	203.889	194.5765	46.232	219.0655	282.4635	0.082588357	0.323199157	0.035983796	0.55822869	Single	0.55822869	0	0.123595506	23.41463415	0.684743688		flat-extreme-skewed
BR130827TASK0002OUTPUT_V1_35_C50A91_C50A52	BR130827task0002output_V1_35	50	50	91	52	569.9117	0.1641	0.2914	0.7014	32.093	189.8215	194.5555	32.4365	290.357	199.7325	0.106289505	0.072825528	0.187254106	0.633630862	Single	0.633630862	0	0	990	1		flat-extreme-skewed
BR130827TASK0002OUTPUT_V1_36_C50A51_C50A92	BR130827task0002output_V1_36	50	50	51	92	746.6465	0.5142	0.5224	0.0218	30.0895	207.222	191.356	49.18	162.6265	117.0395	0.02192656	0.820569554	0.007928776	0.14957511	Average	0.820569554	0	0	990	1		flat-extreme-skewed
BR130827TASK0002OUTPUT_V1_36_C50A91_C50A52	BR130827task0002output_V1_36	50	50	91	52	619.9054	0.6751	0.8119	0.3731	30.349	195.893	204	47.475	210.2015	202.8635	0.093871748	0.051688198	0.294780046	0.559660008	Single	0.559660008	0	0.01010101	1000	1		flat-extreme-skewed
BR130827TASK0002OUTPUT_V1_37_C50A51_C50A92	BR130827task0002output_V1_37	50	50	51	92	118.7974	0.6601	0.2064	0.5564	50.1785	112.4445	104.407	55.9935	205.596	104.1525	0.020676453	0.502801537	0.00029458	0.47622743	Average	0.502801537	0	0.162790698	31.29032258	0.74770502		flat-extreme-skewed
BR130827TASK0002OUTPUT_V1_37_C50A91_C50A52	BR130827task0002output_V1_37	50	50	91	52	104.7113	0.26	0.1465	0.2738	43.1395	99.5535	108.5555	44.7675	184.9595	119.914	0.140568857	0.058136719	0.079170001	0.722124423	Single	0.722124423	0	0.01010101	1000	1		flat-extreme-skewed
BR130827TASK0002OUTPUT_V1_38_C50A51_C50A92	BR130827task0002output_V1_38	50	50	51	92	250.7454	0.5157	0.2771	0.3023	46.518	142.111	130.932	43.0765	209.202	213.53	0.191360431	0.523877942	0.001446807	0.283314821	Average	0.523877942	0	0.176470588	23.41463415	0.684743688		flat-extreme-skewed
BR130827TASK0002OUTPUT_V1_4_C50A51_C50A92	BR130827task0002output_V1_4	50	50	51	92	490.4975	0.363	0.1564	0.5984	33.482	168	163.729	29.9855	67.818	115.6195	0.093515269	0.198984062	0.069764461	0.637736208	Single	0.637736208	0	0.01010101	1000	1		flat-extreme-skewed
BR130827TASK0002OUTPUT_V1_41_C50A51_C50A92	BR130827task0002output_V1_41	50	50	51	92	167.6059	0.7701	0.2036	0.7749	156.0715	68.222	155.0845	221.5845	122.5355	167.8435	0.081647956	0.133448654	0.009706704	0.775196686	Single	0.775196686	0	0.020408163	90	0.977121255		flat-extreme-skewed
BR130827TASK0002OUTPUT_V1_42_C50A51_C50A92	BR130827task0002output_V1_42	50	50	51	92	122.6482	0.2485	0.8813	0.9652	133.3035	62.778	143.644	217.8685	55.808	183.074	0.160503306	0.043052252	0.103940076	0.692504366	Single	0.692504366	0	0.010204082	990	1		flat-extreme-skewed
BR130827TASK0002OUTPUT_V1_42_C50A91_C50A52	BR130827task0002output_V1_42	50	50	91	52	32.2489	0.2354	0.5199	0.1546	100.93	66.25	116.5555	176.4895	76.591	170.6415	0.019065007	0.058618747	0.092541257	0.829774989	Single	0.829774989	0	0.020618557	89.09090909	0.974916695		flat-extreme-skewed
BR130827TASK0002OUTPUT_V1_43_C50A51_C50A92	BR130827task0002output_V1_43	50	50	51	92	362.9303	0.8152	0.28	0.7203	158.6605	39.6665	146.949	122.9985	40.318	117.934	0.036463304	0.69973828	0.01036367	0.253434746	Average	0.69973828	0	0.030927835	90	0.977121255		flat-extreme-skewed
BR130827TASK0002OUTPUT_V1_43_C50A91_C50A52	BR130827task0002output_V1_43	50	50	91	52	288.7172	0.3689	0.9731	0.3545	152.3255	46.3395	144.4445	117.226	58.0895	98.687	0.089376478	0.349763616	0.023935376	0.536924529	Single	0.536924529	0	0.030927835	90	0.977121255		flat-extreme-skewed
BR130827TASK0002OUTPUT_V1_44_C50A51_C50A92	BR130827task0002output_V1_44	50	50	51	92	139.1444	0.4777	0.2458	0.0118	117.143	48.4445	108.1355	76.883	37.687	64.6375	0.026995806	0.630290941	0.00058642	0.342126833	Average	0.630290941	0	0.041666667	1000	1		flat-extreme-skewed
BR130827TASK0002OUTPUT_V1_44_C50A91_C50A52	BR130827task0002output_V1_44	50	50	91	52	116.9733	0.5135	0.9715	0.0193	113.6045	50.8035	110.4445	82.9345	51.0505	49.278	0.12046846	0.208593624	0.002737617	0.668200298	Single	0.668200298	0	0.010204082	990	1		flat-extreme-skewed
BR130827TASK0002OUTPUT_V1_45_C50A91_C50A52	BR130827task0002output_V1_45	50	50	91	52	27.0569	0.245	0.2173	0.3494	67.7905	42.0535	67.6665	47.691	26.141	69.2275	0.004551522	0.179103104	6.19E-05	0.816283432	Single	0.816283432	0	0.063829787	46.66666667	0.83450339		flat-extreme-skewed
BR130827TASK0002OUTPUT_V1_46_C50A51_C50A92	BR130827task0002output_V1_46	50	50	51	92	206.5409	0.4141	0.1678	0.4955	84.375	19.4445	81.7795	80.557	22.323	62.89	0.075940369	0.192087005	0.017497332	0.714475294	Single	0.714475294	0	0.010204082	990	1		flat-extreme-skewed
BR130827TASK0002OUTPUT_V1_46_C50A91_C50A52	BR130827task0002output_V1_46	50	50	91	52	152.3612	0.3176	0.5657	0.3159	76.279	22.0535	81.222	64.784	24.8685	72.081	0.117654099	0.075403143	0.05455716	0.752385598	Single	0.752385598	0	0.020408163	90	0.977121255		flat-extreme-skewed
BR130827TASK0002OUTPUT_V1_47_C50A51_C50A92	BR130827task0002output_V1_47	50	50	51	92	757.396	0.331	0.8358	0.754	184.732	17.6665	178.644	110.622	15.818	132.7295	0.088266921	0.25137992	0.058227946	0.602125213	Single	0.602125213	0	0.01010101	1000	1		flat-extreme-skewed
BR130827TASK0002OUTPUT_V1_48_C50A51_C50A92	BR130827task0002output_V1_48	50	50	51	92	438.014	0.1069	0.5183	0.184	170.625	37.4445	154.407	115.1025	30.596	97.0835	0.006875607	0.943295759	0.002011699	0.047816935	Average	0.943295759	0	0.042105263	990	1		flat-extreme-skewed
BR130827TASK0002OUTPUT_V1_48_C50A91_C50A52	BR130827task0002output_V1_48	50	50	91	52	426.1724	0.4786	0.3626	0.5938	160.5815	35.0895	157.778	79.3355	44.0895	96.717	0.106389883	0.165456858	0.09386058	0.634292679	Single	0.634292679	0	0.010204082	990	1		flat-extreme-skewed
BR130827TASK0002OUTPUT_V1_49_C50A51_C50A92	BR130827task0002output_V1_49	50	50	51	92	830.81	0.1388	0.2829	0.0072	219.8215	25.6665	209.068	131.266	14.909	118.875	0.06233528	0.480452108	0.031983737	0.425228875	Average	0.480452108	0	0.01010101	1000	1		flat-extreme-skewed
BR130827TASK0002OUTPUT_V1_49_C50A91_C50A52	BR130827task0002output_V1_49	50	50	91	52	903.8357	0.8293	0.5573	0.1777	227.907	26.518	222	142.6745	43.8035	160.5455	0.102089371	0.211166858	0.078151451	0.60859232	Single	0.60859232	0	0	990	1		flat-extreme-skewed
BR130827TASK0002OUTPUT_V1_5_C50A91_C50A52	BR130827task0002output_V1_5	50	50	91	52	7.0297	0.1099	0.5739	0.48	31.8605	44.1965	44.4445	35.72	42.141	32.096	0.015356257	0.213903073	2.23E-05	0.770718337	Single	0.770718337	0	0.5	4.188481675	0.31102831		flat-extreme-skewed
BR130827TASK0002OUTPUT_V1_50_C50A51_C50A92	BR130827task0002output_V1_50	50	50	51	92	35.216	0.1694	0.3297	0.2291	65.0895	37.111	63.983	60.453	28.0655	51.3415	0.017745373	0.185216392	6.20E-05	0.796976207	Single	0.796976207	0	0.122222222	18.82352941	0.637350528		flat-extreme-skewed
BR130827TASK0002OUTPUT_V1_50_C50A91_C50A52	BR130827task0002output_V1_50	50	50	91	52	27.1552	0.8108	0.216	0.1496	59.535	35.5355	62.111	53.527	29.0325	54.6565	0.003718758	0.125560767	0.000201249	0.870519225	Single	0.870519225	0	0.10989011	23.65853659	0.686993939		flat-extreme-skewed
BR130827TASK0002OUTPUT_V1_51_C50A91_C50A52	BR130827task0002output_V1_51	50	50	91	52	149.7348	0.6248	0.6577	0.7414	69.651	18.8395	59.6665	45.332	14.18	47.591	0.057346856	0.814372613	0.000115593	0.128164939	Average	0.814372613	0	0.315789474	31.29032258	0.74770502		flat-extreme-skewed
BR130827TASK0002OUTPUT_V1_52_C50A51_C50A92	BR130827task0002output_V1_52	50	50	51	92	107.9799	0.1241	0.2795	0.7241	76.3395	28.222	67.8815	76.0895	39.1265	63.1385	0.002491673	0.779891313	6.14E-05	0.217555626	Average	0.779891313	0	0.298701299	23.41463415	0.684743688		flat-extreme-skewed
BR130827TASK0002OUTPUT_V1_52_C50A91_C50A52	BR130827task0002output_V1_52	50	50	91	52	100.4619	0.7216	0.486	0.9093	71.9765	27.0535	69.5555	62.6525	28.8685	72.4595	0.031315782	0.204797605	0.000913951	0.762972661	Single	0.762972661	0	0.162790698	18.62745098	0.635076715		flat-extreme-skewed
BR130827TASK0002OUTPUT_V1_53_C50A51_C50A92	BR130827task0002output_V1_53	50	50	51	92	50.2639	0.3735	0.6025	0.1952	70.7145	36.778	66.1865	63.5325	35.9445	43.5065	0.000341994	0.385653212	3.94E-05	0.613965385	Single	0.613965385	0	0.162790698	31.29032258	0.74770502		flat-extreme-skewed
BR130827TASK0002OUTPUT_V1_54_C50A51_C50A92	BR130827task0002output_V1_54	50	50	51	92	386.8659	0.9014	0.5788	0.0125	171.607	43.5555	157.4575	163.474	74.005	89.892	0.018381228	0.85093003	0.006608323	0.12408042	Average	0.85093003	0	0.010204082	990	1		flat-extreme-skewed
BR130827TASK0002OUTPUT_V1_54_C50A91_C50A52	BR130827task0002output_V1_54	50	50	91	52	410.3644	0.1959	0.4103	0.3122	168.256	40.4465	158.111	110.2105	41.505	103.02	0.072984217	0.452932547	0.038866909	0.435216327	Average	0.452932547	0	0.020618557	990	1		flat-extreme-skewed
BR130827TASK0002OUTPUT_V1_55_C50A51_C50A92	BR130827task0002output_V1_55	50	50	51	92	84.7103	0.2266	0.5646	0.5929	66.518	26.222	62.5425	72.349	22.99	52.478	0.005841467	0.32233196	0.000213799	0.671612774	Single	0.671612774	0	0.074468085	31.61290323	0.749932191		flat-extreme-skewed
BR130827TASK0002OUTPUT_V1_55_C50A91_C50A52	BR130827task0002output_V1_55	50	50	91	52	68.3167	0.2279	0.9897	0.4101	63.0235	27.232	66.889	51.462	29.9855	35.7475	0.123427273	0.091327514	0.003403663	0.781841551	Single	0.781841551	0	0.020618557	990	1		flat-extreme-skewed
BR130827TASK0002OUTPUT_V1_56_C50A51_C50A92	BR130827task0002output_V1_56	50	50	51	92	5.1809	0.3698	0.2454	0.9237	28.2145	19.5555	25.4235	28.4415	24.7325	26.6015	0.216682074	0.435690088	0.001111079	0.346516759	Average	0.435690088	0	0.666666667	1.377672209	0.069572949		flat-extreme-symmetric
BR130827TASK0002OUTPUT_V1_6_C50A51_C50A92	BR130827task0002output_V1_6	50	50	51	92	168.5633	0.4566	0.3893	0.0464	35	102.111	95.5085	33.818	74.6565	74.2575	0.076916322	0.399022619	0.002243457	0.521817602	Single	0.521817602	0	0.020618557	990	1		flat-extreme-skewed
BR130827TASK0002OUTPUT_V1_6_C50A91_C50A52	BR130827task0002output_V1_6	50	50	91	52	167.5096	0.6504	0.6118	0.1926	30.349	96.7855	94.5555	22.713	87.3505	98.3685	0.120986117	0.166730011	0.008426452	0.703857419	Single	0.703857419	0	0.01010101	90	0.977121255		flat-extreme-skewed
BR130827TASK0002OUTPUT_V1_65_C50A51_C50A92	BR130827task0002output_V1_65	50	50	51	92	4.2688	0.4307	0.7156	0.1683	32.3215	42.3335	39.746	23.8115	39.909	26.9695	0.045704754	0.441996661	0.000719429	0.511579156	Single	0.511579156	0	0.960784314	1.038696538	0.008244342		flat-extreme-symmetric
BR130827TASK0002OUTPUT_V1_66_C50A51_C50A92	BR130827task0002output_V1_66	50	50	51	92	189.5327	0.1441	0.4481	7.00E-04	56.7855	143.222	138.644	63.5325	103.899	63.764	0.097272608	0.239443489	0.01383937	0.649444533	Single	0.649444533	0	0.01010101	1000	1		flat-extreme-skewed
BR130827TASK0002OUTPUT_V1_68_C50A91_C50A52	BR130827task0002output_V1_68	50	50	91	52	3.4086	0.4269	0.799	0.9913	40.1165	50.625	47.778	37.9735	37.1025	45.3535	0.152028805	0.404183915	0.003128864	0.440658416	Single	0.440658416	0	0.736842105	1.601049869	0.10220243		flat-extreme-symmetric
BR130827TASK0002OUTPUT_V1_7_C50A51_C50A92	BR130827task0002output_V1_7	50	50	51	92	14.9789	0.8538	0.4174	0.1493	26.7855	42.3335	41.1865	29.5325	24.909	31.955	0.076034483	0.229037778	1.45E-05	0.69491321	Single	0.69491321	0	0.408450704	7.272727273	0.430848651		flat-extreme-skewed
BR130827TASK0002OUTPUT_V1_7_C50A91_C50A52	BR130827task0002output_V1_7	50	50	91	52	28.3868	0.3397	0.8888	0.5618	23.0235	43.75	44	17.176	45.682	53.318	0.079396113	0.141436296	5.98E-05	0.779107796	Single	0.779107796	0	0.204819277	13.09859155	0.5586123		flat-extreme-skewed
BR130827TASK0002OUTPUT_V1_77_C50A51_C50A92	BR130827task0002output_V1_77	50	50	51	92	4.9866	0.8186	0.1857	0.6383	43.8395	33	37.4575	44.362	34.8635	29.202	0.118441537	0.617710239	0.021658965	0.242189258	Average	0.617710239	0	0.851851852	1.038696538	0.008244342		flat-extreme-symmetric
BR130827TASK0002OUTPUT_V1_8_C50A51_C50A92	BR130827task0002output_V1_8	50	50	51	92	123.8266	0.8435	0.3549	0.9072	46.3395	108.111	99.8305	43.362	56.884	77.408	0.003579239	0.55939192	0.000370816	0.436658025	Average	0.55939192	0	0.125	89.09090909	0.974916695		flat-extreme-skewed
BR130827TASK0002OUTPUT_V1_8_C50A91_C50A52	BR130827task0002output_V1_8	50	50	91	52	114.4321	0.8649	0.2783	0.2767	42.7905	102.0535	110	41.9765	62.8685	62.9545	0.121412811	0.060346105	0.099862716	0.718378367	Single	0.718378367	0	0	990	1		flat-extreme-skewed
BR130827TASK0002OUTPUT_V1_80_C50A51_C50A92	BR130827task0002output_V1_80	50	50	51	92	61.3016	0.7252	0.8921	0.4282	40.4465	79.3335	75.593	33.6865	69.2275	64.67	0.063949408	0.268484256	9.78E-05	0.667468553	Single	0.667468553	0	0.086956522	90	0.977121255		flat-extreme-skewed
BR130827TASK0002OUTPUT_V1_80_C50A91_C50A52	BR130827task0002output_V1_80	50	50	91	52	43.2832	0.8638	0.5234	0.7696	41.3955	74.732	74.4445	30.792	77.7125	58.2325	0.025896343	0.158840692	0.000170333	0.815092631	Single	0.815092631	0	0.075268817	31.29032258	0.74770502		flat-extreme-skewed
BR130827TASK0002OUTPUT_V1_81_C50A51_C50A92	BR130827task0002output_V1_81	50	50	51	92	74.5844	0.6806	0.6619	0.3305	83.6605	39.778	79.2375	78.9985	32.9445	66.692	0.001123409	0.323005076	0.000158781	0.675712735	Single	0.675712735	0	0.052631579	90	0.977121255		flat-extreme-skewed
BR130827TASK0002OUTPUT_V1_81_C50A91_C50A52	BR130827task0002output_V1_81	50	50	91	52	79.2321	0.5131	0.509	0.5616	78.6045	35.357	72.4445	67.6965	32.3375	63.323	0.060215948	0.41258293	0.000129088	0.527072035	Single	0.527072035	0	0.204819277	13.09859155	0.5586123		flat-extreme-skewed
BR130827TASK0002OUTPUT_V1_85_C50A51_C50A92	BR130827task0002output_V1_85	50	50	51	92	4.7133	0.2214	0.7835	0.3136	46.607	35.6665	44.661	29.474	36.7275	36.1835	0.054431039	0.35792897	0.000223227	0.587416764	Single	0.587416764	0	0.449275362	3.153526971	0.249398275		flat-extreme-
ST140426TASK0001OUTPUT_V1_1_C50A51_C50A92	ST140426task0001output_V1_1	50	50	51	92	20.3233	0.4854	0.9238	0.7976	40.6665	13.2355	23.5	77.762	6.213	15.611	0.068929784	0.842512381	0.012027412	0.076530424	Average	0.842512381	0	0.886792453	1.496259352	0.087503439		flat-extreme-symmetric
ST140426TASK0001OUTPUT_V1_102_C50A91_C50A52	ST140426task0001output_V1_102	50	50	91	52	43.6567	0.1507	0.121	0.6554	105	203.684	220.909	36.6665	282.1345	306.818	0.207357675	0.113176121	0.086673241	0.592792962	Single	0.592792962	0	0.086021505	18.82352941	0.637350528		flat-extreme-skewed
ST140426TASK0001OUTPUT_V1_103_C50A91_C50A52	ST140426task0001output_V1_103	50	50	91	52	26.0527	0.4514	0.3853	0.0731	27.3075	70.7895	80	34.6795	115.702	156	0.248401212	0.111190532	0.007424202	0.632984054	Single	0.632984054	0	0.136363636	11.35802469	0.527651404		flat-extreme-skewed
ST140426TASK0001OUTPUT_V1_104_C50A51_C50A92	ST140426task0001output_V1_104	50	50	51	92	83.9325	0.6517	0.3228	0.7032	3.6665	58.8235	58.5	4.619	100.331	66.722	0.186702376	0.171094456	0.112394587	0.529808582	Single	0.529808582	0	0.136363636	18.62745098	0.635076715		flat-extreme-skewed
ST140426TASK0001OUTPUT_V1_104_C50A91_C50A52	ST140426task0001output_V1_104	50	50	91	52	72.3861	0.3072	0.4284	0.5318	3.077	53.684	60.4545	2.1155	74.3565	51.4545	0.159351324	0.105205055	0.26144171	0.47400191	Single	0.47400191	0	0.063829787	31.29032258	0.74770502		flat-extreme-skewed
ST140426TASK0001OUTPUT_V1_16_C50A91_C50A52	ST140426task0001output_V1_16	50	50	91	52	3.1952	0.6348	0.1602	0.7784	6.5385	15.5265	15	10.3205	86.0525	16	0.238091201	0.251855069	0.003842618	0.506211112	Single	0.506211112	0	0.603174603	1.800554017	0.127703077		flat-extreme-symmetric
ST140426TASK0001OUTPUT_V1_19_C50A91_C50A52	ST140426task0001output_V1_19	50	50	91	52	13.8077	0.2481	0.7266	0.8563	5.3845	22.6315	22.7275	7.0515	46.8715	36.3635	0.35553012	0.146791024	0.000121932	0.497556924	Single	0.497556924	0	0.449275362	4.240837696	0.313725826		flat-extreme-skewed
ST140426TASK0001OUTPUT_V1_2_C50A51_C50A92	ST140426task0001output_V1_2	50	50	51	92	52.4229	0.6015	0.1868	0.5393	67.6665	15.294	49.5	94.1905	9.044	97.1665	0.104062738	0.750916127	2.69E-05	0.144994232	Average	0.750916127	0	0.886792453	1.772853186	0.124336386		flat-extreme-symmetric
ST140426TASK0001OUTPUT_V1_2_C50A91_C50A52	ST140426task0001output_V1_2	50	50	91	52	47.6877	0.7707	0.8121	0.277	67.6925	16.842	72.2725	90.513	10.6725	97.3635	0.206841856	0.155828263	0.029281459	0.608048422	Single	0.608048422	0	0.111111111	15.40983607	0.593899009		flat-extreme-skewed
ST140426TASK0001OUTPUT_V1_21_C50A51_C50A92	ST140426task0001output_V1_21	50	50	51	92	58.8787	0.4044	0.5435	0.1273	3.6665	45	40	3.905	38.75	33.3335	0.177558911	0.30018605	0.018040197	0.504214841	Single	0.504214841	0	0.265822785	10	0.5		flat-extreme-skewed
ST140426TASK0001OUTPUT_V1_22_C50A91_C50A52	ST140426task0001output_V1_22	50	50	91	52	53.5665	0.5487	0.5598	0.3087	7.3075	54.2105	50	6.346	62.924	39	0.178112608	0.261861564	0.012770221	0.547255607	Single	0.547255607	0	0.294871795	9.00990099	0.477360009		flat-extreme-skewed
ST140426TASK0001OUTPUT_V1_23_C50A91_C50A52	ST140426task0001output_V1_23	50	50	91	52	32.6361	0.118	0.2961	0.4577	2.3075	27.6315	20.4545	1.346	109.0935	32.4545	0.161467145	0.463868768	8.55E-05	0.374578609	Average	0.463868768	0	0.767857143	2.526690391	0.201276014		flat-extreme-
ST140426TASK0001OUTPUT_V1_24_C50A91_C50A52	ST140426task0001output_V1_24	50	50	91	52	22.0358	0.6348	0.1612	0.3331	10	37.8945	39.091	13.3335	62.3975	92.818	0.264374874	0.139542341	0.000423953	0.595658832	Single	0.595658832	0	0.351351351	4.85380117	0.343040991		flat-extreme-skewed
ST140426TASK0001OUTPUT_V1_25_C50A51_C50A92	ST140426task0001output_V1_25	50	50	51	92	35.0416	0.5642	0.4231	0.1253	4	32.353	41	5.143	59.4485	76.4445	0.215662718	0.110246162	0.062835217	0.611255903	Single	0.611255903	0	0.16091954	11.48148148	0.529998965		flat-extreme-skewed
ST140426TASK0001OUTPUT_V1_25_C50A91_C50A52	ST140426task0001output_V1_25	50	50	91	52	23.7266	0.482	0.8167	0.2197	4.6155	27.8945	26.3635	2.8845	32.953	76.091	0.206792209	0.192234209	0.00014212	0.600831463	Single	0.600831463	0	0.492537313	3.980099502	0.299946965		flat-extreme-
ST140426TASK0001OUTPUT_V1_26_C50A51_C50A92	ST140426task0001output_V1_26	50	50	51	92	108.2394	0.7277	0.6636	0.0916	14.3335	102.647	91.5	16.3335	131.9485	250.0555	0.174911063	0.303225766	0.024421836	0.497441336	Single	0.497441336	0	0.507462687	4.912280702	0.345641588		flat-extreme-skewed
ST140426TASK0001OUTPUT_V1_26_C50A91_C50A52	ST140426task0001output_V1_26	50	50	91	52	104.2313	0.7819	0.3366	0.2598	14.231	104.4735	93.6365	11.5385	208.275	137.091	0.153681417	0.330557869	0.032391037	0.483369678	Single	0.483369678	0	0.2625	10.10989011	0.502373218		flat-extreme-skewed
ST140426TASK0001OUTPUT_V1_27_C50A51_C50A92	ST140426task0001output_V1_27	50	50	51	92	107.8913	0.5745	0.2763	0.1342	20.6665	117.353	124	19.905	231.9485	387.5555	0.2087714	0.103610624	0.095005983	0.592611993	Single	0.592611993	0	0.234567901	11.35802469	0.527651404		flat-extreme-skewed
ST140426TASK0001OUTPUT_V1_28_C50A51_C50A92	ST140426task0001output_V1_28	50	50	51	92	95.8695	0.256	0.6745	0.4797	12	89.1175	96	4.857	133.272	250.889	0.204640038	0.110327424	0.103508375	0.581524163	Single	0.581524163	0	0.123595506	15.40983607	0.593899009		flat-extreme-skewed
ST140426TASK0001OUTPUT_V1_29_C50A51_C50A92	ST140426task0001output_V1_29	50	50	51	92	10.8064	0.4145	0.6956	0.4971	0.6665	8.8235	9	0.619	11.581	6.4445	0.258261999	0.193693026	0.000100166	0.547944809	Single	0.547944809	0	0.515151515	3.744075829	0.286672318		flat-extreme-
ST140426TASK0001OUTPUT_V1_3_C50A51_C50A92	ST140426task0001output_V1_3	50	50	51	92	16.2738	0.1139	0.4775	0.1951	25.3335	6.4705	24.5	26.762	7.353	8.278	0.190583163	0.244444588	0.000219147	0.564753102	Single	0.564753102	0	0.414285714	6.564885496	0.408613578		flat-extreme-skewed
ST140426TASK0001OUTPUT_V1_3_C50A91_C50A52	ST140426task0001output_V1_3	50	50	91	52	9.6822	0.3242	0.5895	0.0223	24.231	8.684	20.909	19.0385	7.69	22.818	0.303182644	0.275430523	0.000133072	0.421253761	Single	0.421253761	0	0.5625	2.325581395	0.183265772		flat-extreme-
ST140426TASK0001OUTPUT_V1_30_C50A51_C50A92	ST140426task0001output_V1_30	50	50	51	92	64.4375	0.5275	0.3208	0.7107	12.6665	71.1765	53.5	7.762	79.081	43.389	0.049403184	0.799842529	0.000442027	0.150312261	Average	0.799842529	0	0.666666667	3.980099502	0.299946965		flat-extreme-
ST140426TASK0001OUTPUT_V1_31_C50A51_C50A92	ST140426task0001output_V1_31	50	50	51	92	14.8923	0.5642	0.8809	0.9672	2.3335	15.8825	16	3.476	15.772	20.889	0.314683397	0.161267914	0.000166388	0.523882301	Single	0.523882301	0	0.47761194	3.484162896	0.271049226		flat-extreme-
ST140426TASK0001OUTPUT_V1_31_C50A91_C50A52	ST140426task0001output_V1_31	50	50	91	52	24.0304	0.7593	0.5771	0.3514	2.3075	22.3685	30.909	3.013	31.316	10.818	0.17355977	0.091535057	0.215168628	0.519736544	Single	0.519736544	0	0.075268817	31.29032258	0.74770502		flat-extreme-skewed
ST140426TASK0001OUTPUT_V1_32_C50A51_C50A92	ST140426task0001output_V1_32	50	50	51	92	81.7582	0.4192	0.8819	0.2621	0.6665	45.588	50	0.619	44.9265	126.6665	0.190819667	0.112081785	0.155606258	0.54149229	Single	0.54149229	0	0.162790698	13.09859155	0.5586123		flat-extreme-skewed
ST140426TASK0001OUTPUT_V1_32_C50A91_C50A52	ST140426task0001output_V1_32	50	50	91	52	77.9379	0.6665	0.4256	0.0133	2.3075	54.2105	59.091	2.1795	117.924	151.818	0.19629114	0.108472747	0.108896617	0.586339495	Single	0.586339495	0	0.137931034	15.24590164	0.591576557		flat-extreme-skewed
ST140426TASK0001OUTPUT_V1_33_C50A51_C50A92	ST140426task0001output_V1_33	50	50	51	92	177.4577	0.4853	0.7834	0.0439	36	196.4705	198.5	18.7145	135.478	137.8335	0.171894174	0.162159273	0.178159465	0.487787089	Single	0.487787089	0	0.030927835	46.66666667	0.83450339		flat-extreme-skewed
ST140426TASK0001OUTPUT_V1_33_C50A91_C50A52	ST140426task0001output_V1_33	50	50	91	52	177.5141	0.2172	0.1163	0.1325	37.6925	208.421	210.909	32.1795	420.585	43.818	0.163685193	0.15755034	0.192163203	0.486601264	Single	0.486601264	0	0.030612245	90.90909091	0.979303657		flat-extreme-skewed
ST140426TASK0001OUTPUT_V1_34_C50A51_C50A92	ST140426task0001output_V1_34	50	50	51	92	29.4319	0.7806	0.4191	0.0539	6.3335	34.412	31	5.3335	54.9265	76.4445	0.279370704	0.198331443	0.00015585	0.522142003	Single	0.522142003	0	0.587301587	2.56227758	0.204313088		flat-extreme-
ST140426TASK0001OUTPUT_V1_35_C50A51_C50A92	ST140426task0001output_V1_35	50	50	51	92	316.0433	0.4645	0.7859	1.00E-04	6.6665	192.941	190	11.1905	151.287	14.4445	0.16545529	0.205264831	0.159764524	0.469515356	Single	0.469515356	0	0.030927835	46.66666667	0.83450339		flat-extreme-skewed
ST140426TASK0001OUTPUT_V1_35_C50A91_C50A52	ST140426task0001output_V1_35	50	50	91	52	301.0251	0.4423	0.8078	0.1281	7.3075	201.0525	226.818	19.6795	545.3215	137.2725	0.081472271	0.046300962	0.630027034	0.242199733	Outside	0.630027034	0	0.02020202	47.14285714	0.83670795		flat-extreme-skewed
ST140426TASK0001OUTPUT_V1_36_C50A51_C50A92	ST140426task0001output_V1_36	50	50	51	92	48.7678	0.321	0.8737	0.2431	7.6665	49.706	51.5	4.905	42.794	46.722	0.205619899	0.166788962	0.03817685	0.589414289	Single	0.589414289	0	0.134831461	18.82352941	0.637350528		flat-extreme-skewed
ST140426TASK0001OUTPUT_V1_36_C50A91_C50A52	ST140426task0001output_V1_36	50	50	91	52	24.2598	0.6466	0.6334	0.759	9.231	38.158	44.091	13.205	65.6725	40.818	0.222659664	0.130079322	0.013263878	0.633997135	Single	0.633997135	0	0.137931034	15.24590164	0.591576557		flat-extreme-skewed
ST140426TASK0001OUTPUT_V1_37_C50A91_C50A52	ST140426task0001output_V1_37	50	50	91	52	264.0645	0.5158	0.4355	0.6688	5.769	173.684	180.4545	4.872	311.0235	128.4545	0.163351645	0.123594396	0.227444262	0.485609696	Single	0.485609696	0	0.030927835	46.66666667	0.83450339		flat-extreme-skewed
ST140426TASK0001OUTPUT_V1_38_C50A91_C50A52	ST140426task0001output_V1_38	50	50	91	52	17.5543	0.8002	0.8541	0.0201	51.154	21.0525	40.909	20.9615	14.766	50.818	0.144037558	0.509726388	5.08E-05	0.346185268	Average	0.509726388	0	0.74137931	1.800554017	0.127703077		flat-extreme-symmetric
ST140426TASK0001OUTPUT_V1_4_C50A51_C50A92	ST140426task0001output_V1_4	50	50	51	92	5.6251	0.8218	0.5935	0.7261	15.6665	5.588	12.5	16.3335	6.8015	6.9445	0.216879293	0.373732741	0.006023334	0.403364632	Single	0.403364632	0	0.771929825	1.725067385	0.118403032		flat-extreme-symmetric
ST140426TASK0001OUTPUT_V1_42_C50A51_C50A92	ST140426task0001output_V1_42	50	50	51	92	5.1907	0.3218	0.6604	0.9691	13.3335	4.412	10	22.619	5.5515	10	0.267641821	0.375496669	0.008008869	0.34885264	Average	0.375496669	0	0.74137931	1.241685144	0.047005743		flat-extreme-symmetric
ST140426TASK0001OUTPUT_V1_42_C50A91_C50A52	ST140426task0001output_V1_42	50	50	91	52	9.6993	0.5006	0.5927	0.7491	17.3075	4.737	18.182	26.346	3.041	26.2725	0.245706486	0.181805544	8.82E-05	0.572399788	Single	0.572399788	0	0.408450704	4.85380117	0.343040991		flat-extreme-skewed
ST140426TASK0001OUTPUT_V1_47_C50A51_C50A92	ST140426task0001output_V1_47	50	50	51	92	31.9755	0.6805	0.6501	0.3099	38.3335	7.647	27.5	66.905	8.1985	31.389	0.117511419	0.622993144	2.69E-05	0.259468554	Average	0.622993144	0	0.886792453	2.218649518	0.173044351		flat-extreme-
ST140426TASK0001OUTPUT_V1_47_C50A91_C50A52	ST140426task0001output_V1_47	50	50	91	52	18.8227	0.8436	0.6216	0.0178	28.077	6.842	26.818	43.782	14.5615	58.2725	0.38844064	0.151675044	0.000107877	0.459776438	Single	0.459776438	0	0.507462687	2.730627306	0.218131214		flat-extreme-
ST140426TASK0001OUTPUT_V1_56_C50A91_C50A52	ST140426task0001output_V1_56	50	50	91	52	7.6613	0.5155	0.2724	0.1677	5.769	18.421	12.7275	5.705	53.918	21.3635	0.454292533	0.352778837	0.005866401	0.187062229	Mixture	0.454292533	0	0.785714286	1.081081081	0.016929134		flat-extreme-symmetric
ST140426TASK0001OUTPUT_V1_58_C50A51_C50A92	ST140426task0001output_V1_58	50	50	51	92	8.8779	0.5663	0.7008	0.3691	6	19.1175	21	3.7145	20.147	23.111	0.241034696	0.170194328	0.000174478	0.588596499	Single	0.588596499	0	0.298701299	5.217391304	0.358726705		flat-extreme-skewed
ST140426TASK0001OUTPUT_V1_58_C50A91_C50A52	ST140426task0001output_V1_58	50	50	91	52	3.5601	0.4116	0.1015	0.208	5	13.158	26.818	4.1665	15.117	20.2725	0.14062531	0.047951926	0.397740179	0.413682585	Single	0.413682585	0	0.111111111	18.62745098	0.635076715		flat-extreme-skewed
ST140426TASK0001OUTPUT_V1_59_C50A51_C50A92	ST140426task0001output_V1_59	50	50	51	92	3.7922	0.2086	0.422	0.2744	22	36.7645	34.5	14.143	48.713	9.389	0.200325183	0.31682259	0.005792372	0.477059854	Single	0.477059854	0	0.818181818	1.496259352	0.087503439		flat-extreme-symmetric
ST140426TASK0001OUTPUT_V1_6_C50A51_C50A92	ST140426task0001output_V1_6	50	50	51	92	49.7149	0.1177	0.8919	0.1789	54.6665	10	39.5	61.0475	10	69.389	0.287982909	0.554131008	4.30E-05	0.157843042	Average	0.554131008	0	0.886792453	1.627296588	0.105733357		flat-extreme-symmetric
ST140426TASK0001OUTPUT_V1_60_C50A51_C50A92	ST140426task0001output_V1_60	50	50	51	92	6.8651	0.9087	0.3305	0.3023	8.6665	21.7645	27.5	4.619	19.963	55.8335	0.301787253	0.12481371	0.000378069	0.573020967	Single	0.573020967	0	0.351351351	4.240837696	0.313725826		flat-extreme-skewed
ST140426TASK0001OUTPUT_V1_60_C50A91_C50A52	ST140426task0001output_V1_60	50	50	91	52	5.3647	0.877	0.4416	0.3888	6.923	18.158	25	7.1155	31.7835	24	0.232376601	0.118517347	0.001450284	0.647655769	Single	0.647655769	0	0.234567901	8.910891089	0.474960568		flat-extreme-skewed
ST140426TASK0001OUTPUT_V1_63_C50A51_C50A92	ST140426task0001output_V1_63	50	50	51	92	9.9372	0.8052	0.1481	0.0549	15.3335	35.294	36	21.0475	31.544	26.4445	0.20349973	0.211550698	0.00015263	0.584796941	Single	0.584796941	0	0.408450704	4.240837696	0.313725826		flat-extreme-skewed
ST140426TASK0001OUTPUT_V1_64_C50A51_C50A92	ST140426task0001output_V1_64	50	50	51	92	32.5423	0.3737	0.6298	0.8139	1.6665	24.1175	22.5	1.905	55.772	14.722	0.193210361	0.239219023	0.003387118	0.564183497	Single	0.564183497	0	0.298701299	8.018018018	0.452033514		flat-extreme-skewed
ST140426TASK0001OUTPUT_V1_64_C50A91_C50A52	ST140426task0001output_V1_64	50	50	91	52	21.6293	0.4236	0.6123	0.21	0.769	16.0525	24.5455	0.705	27.544	32.4545	0.371974602	0.071616506	0.072437606	0.483971286	Single	0.483971286	0	0.111111111	8.910891089	0.474960568		flat-extreme-skewed
ST140426TASK0001OUTPUT_V1_65_C50A51_C50A92	ST140426task0001output_V1_65	50	50	51	92	34.4231	0.3203	0.3012	0.661	33	86.4705	89.5	72.7145	50.478	59.389	0.209867389	0.177270329	0.010851202	0.60201108	Single	0.60201108	0	0.136363636	15.40983607	0.593899009		flat-extreme-skewed
ST140426TASK0001OUTPUT_V1_66_C50A51_C50A92	ST140426task0001output_V1_66	50	50	51	92	30.8773	0.3366	0.6902	0.4876	30.6665	79.412	86	49.1905	119.3015	170.889	0.223630494	0.136974545	0.006822289	0.632572671	Single	0.632572671	0	0.125	15.24590164	0.591576557		flat-extreme-skewed
ST140426TASK0001OUTPUT_V1_66_C50A91_C50A52	ST140426task0001output_V1_66	50	50	91	52	17.711	0.4288	0.1543	0.7362	28.4615	64.4735	61.3635	48.654	171.608	69.091	0.236243914	0.224138644	0.000213454	0.539403989	Single	0.539403989	0	0.470588235	6.641221374	0.411123978		flat-extreme-skewed
ST140426TASK0001OUTPUT_V1_67_C50A51_C50A92	ST140426task0001output_V1_67	50	50	51	92	334.831	0.1961	0.7724	0.44	10.6665	218.2355	207.5	22.0475	135.588	132.5	0.1598753	0.26980356	0.116640218	0.453680922	Single	0.453680922	0	0.052083333	31.61290323	0.749932191		flat-extreme-skewed
ST140426TASK0001OUTPUT_V1_67_C50A91_C50A52	ST140426task0001output_V1_67	50	50	91	52	242.9854	0.6317	0.4359	0.6644	10.3845	178.421	190.4545	16.218	232.2515	123.4545	0.149580511	0.100527848	0.305220597	0.444671044	Single	0.444671044	0	0.030927835	46.66666667	0.83450339		flat-extreme-skewed
ST140426TASK0001OUTPUT_V1_68_C50A51_C50A92	ST140426task0001output_V1_68	50	50	51	92	18.9395	0.5689	0.437	0.2034	4	22.353	24	3	30.0735	56.4445	0.276297419	0.139809096	0.000315618	0.583577867	Single	0.583577867	0	0.311688312	4.912280702	0.345641588		flat-extreme-skewed
ST140426TASK0001OUTPUT_V1_68_C50A91_C50A52	ST140426task0001output_V1_68	50	50	91	52	12.8867	0.2654	0.5503	0.4301	4.6155	20.263	22.2725	5.3845	24.7075	30.3635	0.198545013	0.168143174	0.000283063	0.63302875	Single	0.63302875	0	0.234567901	8.910891089	0.474960568		flat-extreme-skewed
ST140426TASK0001OUTPUT_V1_69_C50A51_C50A92	ST140426task0001output_V1_69	50	50	51	92	140.2423	0.7756	0.7987	0.6538	21.6665	140	146	15.476	135	122	0.169113324	0.128659457	0.222331396	0.479895823	Single	0.479895823	0	0.042105263	46.19047619	0.83227622		flat-extreme-skewed
ST140426TASK0001OUTPUT_V1_69_C50A91_C50A52	ST140426task0001output_V1_69	50	50	91	52	115.8282	0.3761	0.1861	0.4778	20	126.0525	127.2725	16.6665	349.2105	152.3635	0.17982134	0.145614658	0.140367474	0.534196528	Single	0.534196528	0	0.063829787	31.29032258	0.74770502		flat-extreme-skewed
ST140426TASK0001OUTPUT_V1_70_C50A51_C50A92	ST140426task0001output_V1_70	50	50	51	92	35.2007	0.5472	0.3182	0.653	138.6665	68.2355	123.5	113.905	25.588	134.5	0.216853505	0.390927465	0.000313023	0.391906007	Single	0.391906007	0	0.587301587	3.980099502	0.299946965		flat-extreme-
ST140426TASK0001OUTPUT_V1_70_C50A91_C50A52	ST140426task0001output_V1_70	50	50	91	52	64.8662	0.7206	0.4039	0.247	150.3845	56.0525	147.2725	148.718	64.2105	165.3635	0.185807375	0.209413448	0.024557333	0.580221843	Single	0.580221843	0	0.125	18.43137255	0.632778839		flat-extreme-skewed
ST140426TASK0001OUTPUT_V1_71_C50A51_C50A92	ST140426task0001output_V1_71	50	50	51	92	32.0275	0.5614	0.5811	0.6719	87.6665	35.588	81.5	95.619	58.0515	90.0555	0.207619766	0.2656045	0.000824571	0.525951162	Single	0.525951162	0	0.388888889	4.53038674	0.328067639		flat-extreme-skewed
ST140426TASK0001OUTPUT_V1_71_C50A91_C50A52	ST140426task0001output_V1_71	50	50	91	52	37.5755	0.5799	0.1597	0.1404	90.769	34.2105	99.091	160.705	39.5905	76.818	0.202477361	0.148061552	0.048561357	0.60089973	Single	0.60089973	0	0.076086957	30.96774194	0.74545477		flat-extreme-skewed
ST140426TASK0001OUTPUT_V1_73_C50A51_C50A92	ST140426task0001output_V1_73	50	50	51	92	18.2244	0.1471	0.8643	0.3177	29	7.647	26	31.5715	7.5735	19.778	0.18056218	0.287630078	0.000109984	0.531697758	Single	0.531697758	0	0.507462687	4.293193717	0.316390243		flat-extreme-skewed
ST140426TASK0001OUTPUT_V1_73_C50A91_C50A52	ST140426task0001output_V1_73	50	50	91	52	16.0866	0.8355	0.9597	0.6127	30.769	9.4735	31.818	31.5385	6.0525	32.2725	0.20211458	0.196160806	0.00040009	0.601324524	Single	0.601324524	0	0.369863014	6.09929078	0.392639669		flat-extreme-skewed
ST140426TASK0001OUTPUT_V1_74_C50A51_C50A92	ST140426task0001output_V1_74	50	50	51	92	28.324	0.5637	0.1301	0.1413	99	45.8825	87.5	69.4285	32.022	133.611	0.277346974	0.326251755	0.000102128	0.396299143	Single	0.396299143	0	0.5625	2.988047809	0.237693771		flat-extreme-
ST140426TASK0001OUTPUT_V1_75_C50A51_C50A92	ST140426task0001output_V1_75	50	50	51	92	15.1583	0.8001	0.6082	0.4768	20.3335	4.412	14	15.3335	3.0515	15.3335	0.222434301	0.478105673	0.000613014	0.298847013	Average	0.478105673	0	0.785714286	1.627296588	0.105733357		flat-extreme-symmetric
ST140426TASK0001OUTPUT_V1_75_C50A91_C50A52	ST140426task0001output_V1_75	50	50	91	52	6.7401	0.7637	0.4039	0.2718	15.769	5	20	16.5385	17.222	20	0.222968029	0.152068092	0.00041575	0.624548129	Single	0.624548129	0	0.265822785	8.018018018	0.452033514		flat-extreme-skewed
ST140426TASK0001OUTPUT_V1_76_C50A91_C50A52	ST140426task0001output_V1_76	50	50	91	52	3.1064	0.3947	0.2797	0.5309	16.923	7.8945	16.818	27.9485	10.1755	14.2725	0.282520221	0.238948997	0.001896197	0.476634585	Single	0.476634585	0	0.639344262	2.439862543	0.19368268		flat-extreme-
ST140426TASK0001OUTPUT_V1_79_C50A51_C50A92	ST140426task0001output_V1_79	50	50	51	92	6.8815	0.2424	0.5582	0.6609	19.6665	7.353	14	17.476	8.8235	7.5555	0.201815706	0.49902437	0.015222201	0.283937724	Average	0.49902437	0	0.836363636	1.241685144	0.047005743		flat-extreme-symmetric
ST140426TASK0001OUTPUT_V1_8_C50A51_C50A92	ST140426task0001output_V1_8	50	50	51	92	26.1744	0.5975	0.1184	0.2479	62	22.941	51.5	89.857	26.287	67.8335	0.267115729	0.384630067	5.25E-05	0.348201734	Average	0.384630067	0	0.694915254	2.56227758	0.204313088		flat-extreme-
ST140426TASK0001OUTPUT_V1_95_C50A51_C50A92	ST140426task0001output_V1_95	50	50	51	92	6.5301	0.489	0.3611	0.9618	4.3335	14.412	15.5	9.1905	16.8015	24.9445	0.376385251	0.145709254	0.000143247	0.477762249	Single	0.477762249	0	0.53030303	3.027888446	0.240569935		flat-extreme-
ST140426TASK0001OUTPUT_V1_95_C50A91_C50A52	ST140426task0001output_V1_95	50	50	91	52	3.477	0.4809	0.32	0.5138	4.6155	12.3685	10	2.8845	11.316	18	0.56400068	0.197325659	0.005226571	0.23344709	Mixture	0.56400068	0	0.724137931	1.627296588	0.105733357		flat-extreme-symmetric
ST140426TASK0001OUTPUT_V1_96_C50A51_C50A92	ST140426task0001output_V1_96	50	50	51	92	9.7146	0.4651	0.5055	0.8991	5.3335	18.5295	14.5	3.905	3.603	10.5	0.201177998	0.386445202	0.00129588	0.411080919	Single	0.411080919	0	0.754385965	1.698113208	0.11498332		flat-extreme-symmetric
ST140426TASK0001OUTPUT_V1_96_C50A91_C50A52	ST140426task0001output_V1_96	50	50	91	52	8.5029	0.6043	0.2955	0	6.923	20.7895	21.3635	4.6155	8.4795	2.091	0.199610423	0.215630777	0.000135575	0.584623225	Single	0.584623225	0	0.428571429	4.85380117	0.343040991		flat-extreme-skewed
ST140426TASK0001OUTPUT_V1_98_C50A51_C50A92	ST140426task0001output_V1_98	50	50	51	92	10.7112	0.64	0.7642	0.5489	2.3335	13.2355	11	2.0475	19.338	14.222	0.217783592	0.289137361	0.000230525	0.492848523	Single	0.492848523	0	0.639344262	2.439862543	0.19368268		flat-extreme-
ST140426TASK0001OUTPUT_V1_98_C50A91_C50A52	ST140426task0001output_V1_98	50	50	91	52	3.6653	0.3999	0.7187	0.8542	3.077	10	16.3635	3.782	10.5555	24.091	0.266699361	0.109949595	0.001300075	0.622050969	Single	0.622050969	0	0.282051282	6.09929078	0.392639669		flat-extreme-skewed
ST140427TASK0001OUTPUT_V1_1_C50A51_C50A92	ST140427task0001output_V1_1	50	50	51	92	87.4868	0.1837	0.2	0.5413	140.6	53.6365	149.231	192.2165	36.277	120.705	0.1755263	0.113090557	0.145895249	0.565487894	Single	0.565487894	0	0.030612245	47.14285714	0.83670795		flat-extreme-skewed
ST140427TASK0001OUTPUT_V1_11_C50A51_C50A92	ST140427task0001output_V1_11	50	50	51	92	25.4153	0.1504	0.2311	0.3014	115.6	67.5	122.3075	269.7165	302.262	80.513	0.205661345	0.141151087	0.002954504	0.650233064	Single	0.650233064	0	0.149425287	18.62745098	0.635076715		flat-extreme-skewed
ST140427TASK0001OUTPUT_V1_16_C50A91_C50A52	ST140427task0001output_V1_16	50	50	91	52	7.4062	0.2645	0.3647	0.625	122.1875	160	181.7645	81.979	182.9165	177.463	0.207050446	0.089493184	0.012786149	0.690670222	Single	0.690670222	0	0.125	23.17073171	0.682469874		flat-extreme-skewed
ST140427TASK0001OUTPUT_V1_17_C50A91_C50A52	ST140427task0001output_V1_17	50	50	91	52	8.7155	0.1551	0.3355	0.0613	71.875	46	72.353	133.9165	39.1665	75.6985	0.112749603	0.218693118	0.000102026	0.668455253	Single	0.668455253	0	0.298701299	6.09929078	0.392639669		flat-extreme-skewed
ST140427TASK0001OUTPUT_V1_18_C50A51_C50A92	ST140427task0001output_V1_18	50	50	51	92	7.2757	0.7362	0.2091	0.7195	130.2	165.2275	173.4615	136.8665	172.132	136.154	0.202810514	0.160111767	0.000330904	0.636746816	Single	0.636746816	0	0.492537313	4.240837696	0.313725826		flat-extreme-skewed
ST140427TASK0001OUTPUT_V1_20_C50A51_C50A92	ST140427task0001output_V1_20	50	50	51	92	12.494	0.9119	0.5924	0.7688	47.8	76.1365	70	48.7835	121.396	47.5	0.120378051	0.372872752	0.000242668	0.506506529	Single	0.506506529	0	0.706896552	2.405498282	0.190602526		flat-extreme-
ST140427TASK0001OUTPUT_V1_21_C50A51_C50A92	ST140427task0001output_V1_21	50	50	51	92	19.0686	0.5406	0.5329	0.5615	82.4	126.818	125.3845	122.1335	251.6885	77.8845	0.191244925	0.213418481	0.000221431	0.595115163	Single	0.595115163	0	0.315789474	8.018018018	0.452033514		flat-extreme-skewed
ST140427TASK0001OUTPUT_V1_21_C50A91_C50A52	ST140427task0001output_V1_21	50	50	91	52	16.5753	0.6728	0.635	0.2808	75.9375	120.6	113.8235	101.479	146.8	85.956	0.084690431	0.335829174	7.49E-05	0.579405525	Single	0.579405525	0	0.311688312	7.355371901	0.433302318		flat-extreme-skewed
ST140427TASK0001OUTPUT_V1_22_C50A51_C50A92	ST140427task0001output_V1_22	50	50	51	92	166.4154	0.4624	0.8197	0.2775	100.8	262.5	246.154	172.7835	310.357	251.795	0.139350323	0.361221401	0.046791009	0.452637267	Single	0.452637267	0	0.122222222	23.65853659	0.686993939		flat-extreme-skewed
ST140427TASK0001OUTPUT_V1_22_C50A91_C50A52	ST140427task0001output_V1_22	50	50	91	52	108.4261	0.1327	0.595	0.6029	99.0625	241.6	246.1765	72.8125	219.05	285.956	0.295020252	0.099438962	0.072048824	0.533491962	Single	0.533491962	0	0.075268817	15.40983607	0.593899009		flat-extreme-skewed
ST140427TASK0001OUTPUT_V1_23_C50A51_C50A92	ST140427task0001output_V1_23	50	50	51	92	9.877	0.4405	0.4219	0.5389	123.4	163.8635	169.6155	339.8835	561.8725	158.718	0.194280312	0.166218306	0.000311207	0.639190175	Single	0.639190175	0	0.19047619	10	0.5		flat-extreme-skewed
ST140427TASK0001OUTPUT_V1_24_C50A51_C50A92	ST140427task0001output_V1_24	50	50	51	92	191.7356	0.8896	0.3385	0.537	54.6	196.818	182.3075	64.9665	236.45	145.513	0.132201497	0.371603435	0.069091192	0.427103876	Single	0.427103876	0	0.122222222	23.65853659	0.686993939		flat-extreme-skewed
ST140427TASK0001OUTPUT_V1_24_C50A91_C50A52	ST140427task0001output_V1_24	50	50	91	52	156.7027	0.3677	0.7189	0.3931	42.8125	179.2	182.647	62.646	218.2	233.8235	0.165198654	0.116332063	0.106948639	0.611520644	Single	0.611520644	0	0.063157895	23.65853659	0.686993939		flat-extreme-skewed
ST140427TASK0001OUTPUT_V1_25_C50A51_C50A92	ST140427task0001output_V1_25	50	50	51	92	3.4463	0.9839	0.3304	0.3406	54	72.0455	66.923	67.5	172.695	123.782	0.356209612	0.300942542	0.007482892	0.335364954	Mixture	0.356209612	0	0.754385965	2.218649518	0.173044351		flat-extreme-
ST140427TASK0001OUTPUT_V1_26_C50A51_C50A92	ST140427task0001output_V1_26	50	50	51	92	107.9565	0.3413	0.6419	0.297	64.4	169.091	159.6155	70.9665	242.208	301.218	0.177928851	0.256591098	0.006684449	0.558795602	Single	0.558795602	0	0.333333333	8.910891089	0.474960568		flat-extreme-skewed
ST140427TASK0001OUTPUT_V1_27_C50A51_C50A92	ST140427task0001output_V1_27	50	50	51	92	115.835	0.8664	0.409	0.1904	62	169.7725	161.5385	67.9165	262.608	341.154	0.386427476	0.165445893	0.00690637	0.441220261	Single	0.441220261	0	0.265822785	8.018018018	0.452033514		flat-extreme-skewed
ST140427TASK0001OUTPUT_V1_27_C50A91_C50A52	ST140427task0001output_V1_27	50	50	91	52	105.1449	0.821	0.7888	0.6169	59.6875	176.2	185	68.3125	193.8665	121.875	0.146043671	0.098869984	0.217544993	0.537541353	Single	0.537541353	0	0.01010101	1000	1		flat-extreme-skewed
ST140427TASK0001OUTPUT_V1_29_C50A91_C50A52	ST140427task0001output_V1_29	50	50	91	52	18.6992	0.7338	0.7711	0.2693	45.625	83.6	89.1175	27.25	73.55	81.397	0.17224891	0.133078687	0.001179795	0.693492609	Single	0.693492609	0	0.136363636	18.62745098	0.635076715		flat-extreme-skewed
ST140427TASK0001OUTPUT_V1_3_C50A51_C50A92	ST140427task0001output_V1_3	50	50	51	92	31.3196	0.4116	0.673	0.0249	189.8	121.818	199.6155	88.1165	144.0695	125.3845	0.204044315	0.135970398	0.005965764	0.654019522	Single	0.654019522	0	0.149425287	18.62745098	0.635076715		flat-extreme-skewed
ST140427TASK0001OUTPUT_V1_30_C50A91_C50A52	ST140427task0001output_V1_30	50	50	91	52	283.5091	0.6644	0.4463	0.1117	76.25	320.8	323.2355	134.3335	221.5335	108.713	0.146203859	0.140696057	0.174915314	0.53818477	Single	0.53818477	0	0.01010101	90	0.977121255		flat-extreme-skewed
ST140427TASK0001OUTPUT_V1_31_C50A51_C50A92	ST140427task0001output_V1_31	50	50	51	92	61.1606	0.3732	0.1683	0.0613	29	84.091	84.6155	36.25	148.3985	102.0515	0.197868073	0.167184921	0.005400008	0.629546998	Single	0.629546998	0	0.21686747	11.48148148	0.529998965		flat-extreme-skewed
ST140427TASK0001OUTPUT_V1_32_C50A91_C50A52	ST140427task0001output_V1_32	50	50	91	52	194.948	0.2914	0.1203	0.0253	65.9375	246.8	242.059	109.479	149.95	121.912	0.145682034	0.196630512	0.121477176	0.536210278	Single	0.536210278	0	0.030927835	46.66666667	0.83450339		flat-extreme-skewed
ST140427TASK0001OUTPUT_V1_33_C50A51_C50A92	ST140427task0001output_V1_33	50	50	51	92	82.1991	0.8884	0.2093	0.2934	173.8	77.5	178.846	152.6165	44.1665	240.128	0.407753468	0.089726194	0.02839925	0.474121087	Single	0.474121087	0	0.112359551	12.95774648	0.556264739		flat-extreme-skewed
ST140427TASK0001OUTPUT_V1_33_C50A91_C50A52	ST140427task0001output_V1_33	50	50	91	52	76.1496	0.758	0.5405	0.2596	179.0625	78	166.4705	216.8125	50.8335	116.103	0.138883988	0.369791365	0.008072304	0.483252343	Single	0.483252343	0	0.328947368	15.57377049	0.596196885		flat-extreme-skewed
ST140427TASK0001OUTPUT_V1_34_C50A51_C50A92	ST140427task0001output_V1_34	50	50	51	92	24.9914	0.3517	0.6125	0.1086	62	29.091	52.6925	70.4165	26.9695	20.513	0.07763053	0.547553828	2.76E-05	0.37478809	Average	0.547553828	0	0.65	3.696682464	0.283906074		flat-extreme-
ST140427TASK0001OUTPUT_V1_34_C50A91_C50A52	ST140427task0001output_V1_34	50	50	91	52	26.0165	0.6854	0.26	0.8491	58.125	24	55.8825	73.25	19.5835	52.022	0.322764104	0.182239495	0.000261668	0.494734734	Single	0.494734734	0	0.388888889	6.09929078	0.392639669		flat-extreme-skewed
ST140427TASK0001OUTPUT_V1_35_C50A51_C50A92	ST140427task0001output_V1_35	50	50	51	92	68.4102	0.3271	0.3446	0.1942	145.8	65	160.769	192.3665	71.4285	140.705	0.177244687	0.08618802	0.166057014	0.57051028	Single	0.57051028	0	0.052631579	46.66666667	0.83450339		flat-extreme-skewed
ST140427TASK0001OUTPUT_V1_35_C50A91_C50A52	ST140427task0001output_V1_35	50	50	91	52	77.9644	0.7687	0.3965	0.7894	159.0625	64.2	142.353	77.479	46.95	148.8235	0.112423017	0.505459893	0.00242194	0.37969515	Average	0.505459893	0	0.408450704	10	0.5		flat-extreme-skewed
ST140427TASK0001OUTPUT_V1_36_C50A51_C50A92	ST140427task0001output_V1_36	50	50	51	92	69.0167	0.6179	0.2254	0.2938	151.6	68.6365	147.6925	162.8	89.134	95.513	0.17686365	0.224702902	0.009932171	0.588501277	Single	0.588501277	0	0.125	30.96774194	0.74545477		flat-extreme-skewed
ST140427TASK0001OUTPUT_V1_36_C50A91_C50A52	ST140427task0001output_V1_36	50	50	91	52	69.8606	0.3747	0.5509	0.0873	160.625	69	140.8825	161.25	72.9165	108.272	0.057686149	0.669557526	0.000806636	0.27194969	Average	0.669557526	0	0.571428571	8.811881188	0.472534316		flat-extreme-skewed
ST140427TASK0001OUTPUT_V1_37_C50A51_C50A92	ST140427task0001output_V1_37	50	50	51	92	78.7237	0.1815	0.3198	0.7427	103.2	34.091	103.846	106.2	28.3985	131.795	0.558944707	0.080113995	0.010760161	0.350181137	Mixture	0.558944707	0	0.111111111	15.40983607	0.593899009		flat-extreme-skewed
ST140427TASK0001OUTPUT_V1_37_C50A91_C50A52	ST140427task0001output_V1_37	50	50	91	52	101.6271	0.3926	0.1362	0.2816	117.8125	31.4	103.8235	133.3125	31.05	129.706	0.112447818	0.487840874	0.00522309	0.394488218	Average	0.487840874	0	0.364864865	11.48148148	0.529998965		flat-extreme-skewed
ST140427TASK0001OUTPUT_V1_38_C50A51_C50A92	ST140427task0001output_V1_38	50	50	51	92	56.7019	0.2015	0.3423	0.1489	119.8	52.9545	112.3075	110.6165	107.933	70.513	0.222808219	0.275671902	0.002117871	0.499402008	Single	0.499402008	0	0.19047619	13.09859155	0.5586123		flat-extreme-skewed
ST140427TASK0001OUTPUT_V1_38_C50A91_C50A52	ST140427task0001output_V1_38	50	50	91	52	57.8538	0.3878	0.1714	0.0897	125.9375	52.4	121.7645	78.146	67.1335	156.213	0.157051988	0.229999442	0.003364492	0.609584078	Single	0.609584078	0	0.19047619	18.62745098	0.635076715		flat-extreme-skewed
ST140427TASK0001OUTPUT_V1_39_C50A51_C50A92	ST140427task0001output_V1_39	50	50	51	92	38.6907	0.3802	0.1135	0.3023	133.4	72.2725	131.154	211.1335	154.156	180.128	0.207600215	0.190759637	0.000688675	0.600951473	Single	0.600951473	0	0.234567901	11.35802469	0.527651404		flat-extreme-skewed
ST140427TASK0001OUTPUT_V1_39_C50A91_C50A52	ST140427task0001output_V1_39	50	50	91	52	56.4021	0.7851	0.2502	0.0644	141.5625	63.4	135.8825	168.479	59.05	200.147	0.154300951	0.233996211	0.002710966	0.608991873	Single	0.608991873	0	0.278481013	13.23943662	0.560934752		flat-extreme-skewed
ST140427TASK0001OUTPUT_V1_4_C50A51_C50A92	ST140427task0001output_V1_4	50	50	51	92	32.0676	0.1289	0.781	0.3417	87	42.7275	75.3845	141.6665	43.6795	92.8845	0.120472562	0.504678717	3.77E-05	0.374811047	Average	0.504678717	0	0.587301587	2.988047809	0.237693771		flat-extreme-
ST140427TASK0001OUTPUT_V1_40_C50A51_C50A92	ST140427task0001output_V1_40	50	50	51	92	12.2265	0.6851	0.417	0.334	69	42.0455	75.769	77.5	116.028	47.372	0.201968307	0.137333296	0.000717567	0.65998083	Single	0.65998083	0	0.087912088	23.17073171	0.682469874		flat-extreme-skewed
ST140427TASK0001OUTPUT_V1_41_C50A51_C50A92	ST140427task0001output_V1_41	50	50	51	92	5.6159	0.5261	0.4685	0.0666	111.2	85	111.5385	177.2	119.524	127.8205	0.425774091	0.165142527	0.000413007	0.408670375	Mixture	0.425774091	0	0.754385965	1.772853186	0.124336386		flat-extreme-symmetric
ST140427TASK0001OUTPUT_V1_41_C50A91_C50A52	ST140427task0001output_V1_41	50	50	91	52	11.1064	0.2139	0.2968	0.6429	122.8125	85	115.8825	71.3125	88.75	93.272	0.435712761	0.22065121	3.43E-05	0.343601729	Mixture	0.435712761	0	0.5625	3.744075829	0.286672318		flat-extreme-
ST140427TASK0001OUTPUT_V1_42_C50A51_C50A92	ST140427task0001output_V1_42	50	50	51	92	92.0377	0.9497	0.1192	0.1937	154.4	60.4545	151.154	244.7165	89.9565	144.295	0.187795235	0.19970718	0.020233754	0.592263831	Single	0.592263831	0	0.137931034	23.17073171	0.682469874		flat-extreme-skewed
ST140427TASK0001OUTPUT_V1_42_C50A91_C50A52	ST140427task0001output_V1_42	50	50	91	52	62.2236	0.3806	0.7071	0.0645	142.1875	60.8	135.294	103.979	69.8665	225.919	0.496426392	0.138883467	0.001569466	0.363120675	Mixture	0.496426392	0	0.2375	6.564885496	0.408613578		flat-extreme-skewed
ST140427TASK0001OUTPUT_V1_45_C50A51_C50A92	ST140427task0001output_V1_45	50	50	51	92	3.8108	0.3631	0.8998	0.5973	51.8	70	62.6925	71.2	150.476	33.013	0.174434715	0.462455597	0.022631677	0.340478011	Average	0.462455597	0	0.836363636	1.345707657	0.064475362		flat-extreme-symmetric
ST140427TASK0001OUTPUT_V1_47_C50A51_C50A92	ST140427task0001output_V1_47	50	50	51	92	4.7527	0.2945	0.4416	0.3047	88.4	113.409	101.154	44.4665	344.946	55.9615	0.224365367	0.498785342	0.031575321	0.245273969	Average	0.498785342	0	0.980392157	1.059063136	0.012460926		flat-extreme-symmetric
ST140427TASK0001OUTPUT_V1_52_C50A51_C50A92	ST140427task0001output_V1_52	50	50	51	92	6.2288	0.4874	0.2732	0.2265	55.6	77.7275	71.923	35.1335	116.0605	85.4485	0.231716867	0.350905244	0.003522659	0.41385523	Single	0.41385523	0	0.388888889	3.153526971	0.249398275		flat-extreme-
ST140427TASK0001OUTPUT_V1_53_C50A51_C50A92	ST140427task0001output_V1_53	50	50	51	92	6.2326	0.1048	0.737	0.7556	54.6	77.0455	76.923	77.8835	177.933	31.282	0.204930658	0.236647494	0.000247331	0.558174517	Single	0.558174517	0	0.538461538	2.439862543	0.19368268		flat-extreme-
ST140427TASK0001OUTPUT_V1_53_C50A91_C50A52	ST140427task0001output_V1_53	50	50	91	52	11.5926	0.4912	0.1771	0.3167	47.1875	77.8	70	93.979	42.5335	84.375	0.163523552	0.409303539	0.000141728	0.42703118	Single	0.42703118	0	0.694915254	2.56227758	0.204313088		flat-extreme-
ST140427TASK0001OUTPUT_V1_57_C50A91_C50A52	ST140427task0001output_V1_57	50	50	91	52	9.3751	0.3461	0.5454	0.0177	51.875	80.4	68.5295	41.9165	94.9665	119.228	0.709796269	0.211320932	0.001406041	0.077476757	Mixture	0.709796269	0	0.771929825	1.101871102	0.021065397		flat-extreme-symmetric
ST140427TASK0001OUTPUT_V1_6_C50A51_C50A92	ST140427task0001output_V1_6	50	50	51	92	62.8065	0.2308	0.5285	0.0886	225.2	125	215.3845	171.0335	84.762	119.5515	0.166221455	0.295101972	0.003701066	0.534975507	Single	0.534975507	0	0.164705882	30.96774194	0.74545477		flat-extreme-skewed
ST140427TASK0001OUTPUT_V1_6_C50A91_C50A52	ST140427task0001output_V1_6	50	50	91	52	73.2938	0.1217	0.6312	0.3861	238.75	120.6	229.412	157	146.3835	224.9265	0.136425605	0.265862551	0.011618277	0.586093567	Single	0.586093567	0	0.16091954	18.82352941	0.637350528		flat-extreme-skewed
ST140427TASK0001OUTPUT_V1_60_C50A91_C50A52	ST140427task0001output_V1_60	50	50	91	52	24.4779	0.6666	0.1021	0.2329	74.6875	128.8	120.588	72.3125	128.45	131.1765	0.194511294	0.302926509	0.000115163	0.502447034	Single	0.502447034	0	0.388888889	6.09929078	0.392639669		flat-extreme-skewed
ST140427TASK0001OUTPUT_V1_61_C50A91_C50A52	ST140427task0001output_V1_61	50	50	91	52	15.8428	0.5165	0.672	0.4703	42.8125	77	68.5295	38.646	130.4165	86.728	0.167834925	0.418794734	2.60E-05	0.413344301	Average	0.418794734	0	0.754385965	2.024169184	0.153123404		flat-extreme-
ST140427TASK0001OUTPUT_V1_62_C50A51_C50A92	ST140427task0001output_V1_62	50	50	51	92	36.7377	0.3203	0.9268	0.705	99.2	166.591	167.3075	98.2	286.3745	158.846	0.182815734	0.180924303	0.001860562	0.634399401	Single	0.634399401	0	0.234567901	13.09859155	0.5586123		flat-extreme-skewed
ST140427TASK0001OUTPUT_V1_62_C50A91_C50A52	ST140427task0001output_V1_62	50	50	91	52	39.3395	0.3047	0.2425	0.6343	89.375	164.8	159.1175	50.5835	126.45	189.522	0.160030634	0.235230354	0.00092558	0.603813432	Single	0.603813432	0	0.25	13.09859155	0.5586123		flat-extreme-skewed
ST140427TASK0001OUTPUT_V1_63_C50A91_C50A52	ST140427task0001output_V1_63	50	50	91	52	164.565	0.7505	0.4777	0.4009	36.875	171.8	177.059	30.5835	219.1165	96.287	0.14372163	0.116184367	0.21104646	0.529047543	Single	0.529047543	0	0.01010101	90	0.977121255		flat-extreme-skewed
ST140427TASK0001OUTPUT_V1_64_C50A51_C50A92	ST140427task0001output_V1_64	50	50	51	92	13.5367	0.422	0.4617	0.5842	57.4	89.318	87.3075	81.7165	142.998	108.846	0.221335679	0.220408018	7.69E-05	0.558179423	Single	0.558179423	0	0.442857143	4.585635359	0.330699759		flat-extreme-skewed
ST140427TASK0001OUTPUT_V1_64_C50A91_C50A52	ST140427task0001output_V1_64	50	50	91	52	18.2697	0.8447	0.8389	0.3049	52.5	92.4	88.2355	46.6665	79.6335	96.838	0.083860131	0.27546217	0.000112889	0.64056481	Single	0.64056481	0	0.351351351	6.641221374	0.411123978		flat-extreme-skewed
ST140427TASK0001OUTPUT_V1_65_C50A51_C50A92	ST140427task0001output_V1_65	50	50	51	92	59.7129	0.1117	0.8586	0.0765	40.6	102.0455	98.077	58.8835	99.8375	164.6155	0.344835144	0.160849068	0.001435433	0.492880356	Single	0.492880356	0	0.234567901	6.641221374	0.411123978		flat-extreme-skewed
ST140427TASK0001OUTPUT_V1_65_C50A91_C50A52	ST140427task0001output_V1_65	50	50	91	52	55.4215	0.5303	0.662	0.6559	38.4375	105.2	106.4705	63.8125	125.6165	149.228	0.186964739	0.14531736	0.009247193	0.658470708	Single	0.658470708	0	0.111111111	23.41463415	0.684743688		flat-extreme-skewed
ST140427TASK0001OUTPUT_V1_67_C50A91_C50A52	ST140427task0001output_V1_67	50	50	91	52	109.8958	0.3593	0.1283	0.7764	239.6875	100.8	238.2355	164.3125	49.0335	153.713	0.155960583	0.182345511	0.086099474	0.575594432	Single	0.575594432	0	0.052631579	31.29032258	0.74770502		flat-extreme-skewed
ST140427TASK0001OUTPUT_V1_68_C50A51_C50A92	ST140427task0001output_V1_68	50	50	51	92	80.7337	0.8024	0.5108	0.0127	158.2	67.7275	160.769	115.3665	64.632	259.0385	0.293020245	0.119097407	0.014047461	0.573834887	Single	0.573834887	0	0.134831461	11.48148148	0.529998965		flat-extreme-skewed
ST140427TASK0001OUTPUT_V1_68_C50A91_C50A52	ST140427task0001output_V1_68	50	50	91	52	92.4395	0.3664	0.313	0.1535	169.6875	64.4	162.059	129.646	51.8	132.537	0.153066416	0.265196728	0.030385694	0.551351161	Single	0.551351161	0	0.123595506	31.29032258	0.74770502		flat-extreme-skewed
ST140427TASK0001OUTPUT_V1_70_C50A91_C50A52	ST140427task0001output_V1_70	50	50	91	52	124.9769	0.3457	0.6703	0.2571	217.8125	80.2	212.059	253.979	73.95	171.912	0.153627088	0.216162007	0.06937511	0.560835794	Single	0.560835794	0	0.052631579	46.66666667	0.83450339		flat-extreme-skewed
ST140427TASK0001OUTPUT_V1_71_C50A91_C50A52	ST140427task0001output_V1_71	50	50	91	52	69.6272	0.2373	0.4954	0.0257	242.5	125.8	227.353	120	99.0335	80.6985	0.125668303	0.401876938	0.008147783	0.464306975	Single	0.464306975	0	0.162790698	31.29032258	0.74770502		flat-extreme-skewed
ST140427TASK0001OUTPUT_V1_72_C50A91_C50A52	ST140427task0001output_V1_72	50	50	91	52	117.4019	0.2599	0.7968	0.6359	153.75	45.8	152.941	91	56.1165	150.037	0.159650932	0.172446967	0.079629908	0.588272193	Single	0.588272193	0	0.063829787	46.66666667	0.83450339		flat-extreme-skewed
ST140427TASK0001OUTPUT_V1_73_C50A51_C50A92	ST140427task0001output_V1_73	50	50	51	92	58.0056	0.8958	0.4267	0.1499	149.6	72.7275	138.4615	158.7165	133.2035	111.154	0.184649891	0.34448879	0.001082704	0.469778615	Single	0.469778615	0	0.328947368	9.00990099	0.477360009		flat-extreme-skewed
ST140427TASK0001OUTPUT_V1_73_C50A91_C50A52	ST140427task0001output_V1_73	50	50	91	52	47.1563	0.3832	0.333	0.7878	139.0625	67	137.353	130.146	50.4165	151.3235	0.212224181	0.179709772	0.003782719	0.604283327	Single	0.604283327	0	0.176470588	18.62745098	0.635076715		flat-extreme-skewed
ST140427TASK0001OUTPUT_V1_75_C50A51_C50A92	ST140427task0001output_V1_75	50	50	51	92	46.7758	0.4992	0.8972	0.5501	141.6	73.409	145.769	103.6335	100.66	202.372	0.202465632	0.139752102	0.004982691	0.652799575	Single	0.652799575	0	0.16091954	15.57377049	0.596196885		flat-extreme-skewed
ST140427TASK0001OUTPUT_V1_75_C50A91_C50A52	ST140427task0001output_V1_75	50	50	91	52	54.0183	0.1143	0.6776	0.4115	153.75	73	147.647	201.6665	68.75	213.1985	0.363791678	0.172652584	0.002009893	0.461545846	Single	0.461545846	0	0.2375	11.2345679	0.525278187		flat-extreme-skewed
ST140427TASK0001OUTPUT_V1_76_C50A51_C50A92	ST140427task0001output_V1_76	50	50	51	92	10.0483	0.793	0.6674	0.2947	178.8	137.7275	170.3845	102.6165	107.9655	97.0515	0.140929952	0.361030691	0.000655054	0.497384303	Single	0.497384303	0	0.587301587	2.325581395	0.183265772		flat-extreme-
ST140427TASK0001OUTPUT_V1_76_C50A91_C50A52	ST140427task0001output_V1_76	50	50	91	52	9.4713	0.6031	0.4275	0.6302	181.25	137.4	170	131	115.8835	149.375	0.139606946	0.406925836	0.000132408	0.45333481	Single	0.45333481	0	0.612903226	2.439862543	0.19368268		flat-extreme-
ST140427TASK0001OUTPUT_V1_77_C50A91_C50A52	ST140427task0001output_V1_77	50	50	91	52	17.8614	0.1047	0.818	0.3029	74.375	40	82.353	117.25	35.4165	65.6985	0.187908516	0.12284891	0.002708934	0.68653364	Single	0.68653364	0	0.086956522	31.29032258	0.74770502		flat-extreme-skewed
ST140427TASK0001OUTPUT_V1_78_C50A51_C50A92	ST140427task0001output_V1_78	50	50	51	92	4.1991	0.226	0.1135	0.7987	54.8	38.6365	51.154	100.6165	18.182	23.4615	0.161095735	0.367123688	0.00749547	0.464285106	Single	0.464285106	0	0.785714286	1.3225058	0.060698793		flat-extreme-symmetric
ST140427TASK0001OUTPUT_V1_78_C50A91_C50A52	ST140427task0001output_V1_78	50	50	91	52	6.8386	0.1048	0.249	0.0309	56.25	35.6	52.353	27	48.8835	79.4485	0.898462245	0.038837438	2.39E-05	0.062676381	Mixture	0.898462245	0	0.803571429	1.800554017	0.127703077		flat-extreme-symmetric
ST140427TASK0001OUTPUT_V1_8_C50A51_C50A92	ST140427task0001output_V1_8	50	50	51	92	46.6099	0.4801	0.1529	0.7235	171.8	95.682	179.231	146.6165	182.5215	234.0385	0.207348304	0.128342184	0.008283785	0.656025727	Single	0.656025727	0	0.10989011	15.57377049	0.596196885		flat-extreme-skewed
ST140427TASK0001OUTPUT_V1_9_C50A51_C50A92	ST140427task0001output_V1_9	50	50	51	92	24.1967	0.3746	0.9667	0.2317	78	40.682	61.154	97.0835	72.998	44.295	0.0575894	0.850001854	0.000560424	0.091848321	Average	0.850001854	0	0.98	1.471321696	0.08385382		flat-extreme-symmetric
ST140427TASK0001OUTPUT_V1_9_C50A91_C50A52	ST140427task0001output_V1_9	50	50	91	52	13.575	0.1504	0.3913	0.8414	68.75	39	74.412	156.3335	52.5	87.4265	0.294186392	0.12333615	0.000626951	0.581850507	Single	0.581850507	0	0.219512195	6.641221374	0.411123978		flat-extreme-skewed
ST140427TASK0001OUTPUT_V1_92_C50A91_C50A52	ST140427task0001output_V1_92	50	50	91	52	3.7409	0.8006	0.639	0.031	96.5625	122.6	118.5295	98.479	115.05	37.978	0.121763757	0.343704662	0.003308129	0.531223453	Single	0.531223453	0	0.785714286	2.118380062	0.16300194		flat-extreme-
ST140427TASK0001OUTPUT_V1_93_C50A51_C50A92	ST140427task0001output_V1_93	50	50	51	92	4.8579	0.4942	0.9391	0.5793	70	92.2725	93.077	78.75	61.2985	60.4485	0.182582057	0.23970277	0.000451175	0.577263998	Single	0.577263998	0	0.587301587	2.024169184	0.153123404		flat-extreme-
ST140427TASK0001OUTPUT_V1_93_C50A91_C50A52	ST140427task0001output_V1_93	50	50	91	52	13.1929	0.4375	0.3767	0.4509	60.3125	96.2	86.4705	28.3125	150.1165	91.728	0.186632984	0.435870001	0.000233457	0.377263558	Average	0.435870001	0	0.666666667	1.935483871	0.143394778		flat-extreme-symmetric
ST140427TASK0001OUTPUT_V1_94_C50A51_C50A92	ST140427task0001output_V1_94	50	50	51	92	18.6215	0.8405	0.3585	0.7304	90.6	135.909	141.154	58.8835	110.779	158.4615	0.216265867	0.152201989	0.000656658	0.630875486	Single	0.630875486	0	0.333333333	8.018018018	0.452033514		flat-extreme-skewed
ST140427TASK0001OUTPUT_V1_94_C50A91_C50A52	ST140427task0001output_V1_94	50	50	91	52	11.1718	0.2748	0.9562	0.7987	99.0625	140.4	134.706	84.146	152.05	74.669	0.188501509	0.285318475	7.23E-05	0.526107735	Single	0.526107735	0	0.639344262	3.980099502	0.299946965		flat-extreme-
ST140427TASK0001OUTPUT_V1_95_C50A51_C50A92	ST140427task0001output_V1_95	50	50	51	92	6.9495	0.163	0.5263	0.7233	99.4	129.318	121.5385	43.05	112.5215	148.654	0.246386228	0.344536603	0.0025705	0.406506669	Single	0.406506669	0	0.587301587	1.435523114	0.078505095		flat-extreme-symmetric
ST140427TASK0001OUTPUT_V1_95_C50A91_C50A52	ST140427task0001output_V1_95	50	50	91	52	6.825	0.287	0.1079	0.8	91.5625	123.8	126.7645	116.479	133.8665	73.088	0.128097732	0.190146248	0.000189739	0.681566281	Single	0.681566281	0	0.422535211	5.695364238	0.377760752		flat-extreme-skewed
ST140427TASK0001OUTPUT_V1_96_C50A51_C50A92	ST140427task0001output_V1_96	50	50	51	92	168.0547	0.8486	0.1448	0.7119	69.4	211.1365	213.077	65.9665	119.9675	152.9485	0.163077016	0.146836919	0.164074826	0.526011239	Single	0.526011239	0	0.063829787	31.29032258	0.74770502		flat-extreme-skewed
ST140427TASK0001OUTPUT_V1_96_C50A91_C50A52	ST140427task0001output_V1_96	50	50	91	52	118.8673	0.8248	0.7144	0.7749	74.6875	211.2	206.7645	140.979	220.5335	153.088	0.148384382	0.195391665	0.109794022	0.54642993	Single	0.54642993	0	0.03125	89.09090909	0.974916695		flat-extreme-skewed
ST140427TASK0001OUTPUT_V1_97_C50A51_C50A92	ST140427task0001output_V1_97	50	50	51	92	37.3789	0.4229	0.2341	0.5598	58.8	113.182	115.3845	60.1165	111.212	105.3845	0.213282309	0.160118903	0.002120425	0.624478363	Single	0.624478363	0	0.162790698	15.40983607	0.593899009		flat-extreme-skewed
ST140427TASK0001OUTPUT_V1_97_C50A91_C50A52	ST140427task0001output_V1_97	50	50	91	52	49.9585	0.3225	0.7464	0.4183	56.5625	128.8	125.8825	51.8125	173.8665	148.897	0.299370402	0.16130252	0.003140813	0.536186265	Single	0.536186265	0	0.112359551	18.43137255	0.632778839		flat-extreme-skewed
ST140427TASK0001OUTPUT_V1_98_C50A91_C50A52	ST140427task0001output_V1_98	50	50	91	52	7.8126	0.1533	0.3018	0.4572	58.75	86.6	82.059	60.3335	121.9665	154.412	0.520781686	0.169005444	0.000163692	0.310049178	Mixture	0.520781686	0	0.5625	1.935483871	0.143394778		flat-extreme-symmetric
ST140427TASK0001OUTPUT_V1_99_C50A51_C50A92	ST140427task0001output_V1_99	50	50	51	92	18.1963	0.2527	0.4173	0.1685	43.2	76.1365	70.3845	102.45	151.8725	43.718	0.271497765	0.280831237	4.69E-05	0.447624141	Single	0.447624141	0	0.553846154	4.585635359	0.330699759		flat-extreme-skewed
ST140427TASK0001OUTPUT_V1_99_C50A91_C50A52	ST140427task0001output_V1_99	50	50	91	52	11.8891	0.1975	0.554	0.4687	42.5	72	77.941	44.6665	122.9165	86.912	0.117891872	0.139444666	0.000649643	0.742013818	Single	0.742013818	0	0.136363636	18.62745098	0.635076715		flat-extreme-skewed
ST140428TASK0001OUTPUT_V1_1_C50A91_C50A52	ST140428task0001output_V1_1	50	50	91	52	60.1339	0.2184	0.2105	0.0875	97.857	24.2855	90	139.011	9.121	125	0.190621408	0.280616594	0.009665756	0.519096242	Single	0.519096242	0	0.333333333	8.910891089	0.474960568		flat-extreme-skewed
ST140428TASK0001OUTPUT_V1_10_C50A51_C50A92	ST140428task0001output_V1_10	50	50	51	92	6.6675	0.6391	0.1457	0.0156	86.4285	60.5265	108.3335	141.0715	46.608	835	0.342386617	0.078409144	0.000645223	0.578559016	Single	0.578559016	0	0.282051282	6.09929078	0.392639669		flat-extreme-skewed
ST140428TASK0001OUTPUT_V1_10_C50A91_C50A52	ST140428task0001output_V1_10	50	50	91	52	6.5377	0.7738	0.405	0.3583	91.0715	59.643	91.6665	167.0605	79.588	143.75	0.274396645	0.201799508	0.00023179	0.523572058	Single	0.523572058	0	0.538461538	2.439862543	0.19368268		flat-extreme-
ST140428TASK0001OUTPUT_V1_11_C50A91_C50A52	ST140428task0001output_V1_11	50	50	91	52	19.4125	0.1949	0.171	0.187	78.9285	36.0715	66.111	118.599	34.7525	47.222	0.134386337	0.503719095	8.47E-05	0.361809837	Average	0.503719095	0	0.754385965	2.218649518	0.173044351		flat-extreme-
ST140428TASK0001OUTPUT_V1_17_C50A91_C50A52	ST140428task0001output_V1_17	50	50	91	52	5.0489	0.4108	0.8531	0.3889	53.5715	31.7855	53.3335	97.2525	68.9285	32.5	0.212316546	0.246528672	0.000609558	0.540545224	Single	0.540545224	0	0.706896552	2.186495177	0.169874262		flat-extreme-
ST140428TASK0001OUTPUT_V1_18_C50A91_C50A52	ST140428task0001output_V1_18	50	50	91	52	29.766	0.3521	0.7287	0.1673	105.7145	189.643	157.778	83.7365	145.742	73.889	0.046684249	0.824524471	2.40E-05	0.12876729	Average	0.824524471	0	0.706896552	2.796934866	0.223341176		flat-extreme-
ST140428TASK0001OUTPUT_V1_2_C50A51_C50A92	ST140428task0001output_V1_2	50	50	51	92	166.0456	0.1097	0.9125	0.3341	164.0475	35.5265	173.889	451.3095	21.0525	612.222	0.217024681	0.095622781	0.102177458	0.58517508	Single	0.58517508	0	0.10989011	15.57377049	0.596196885		flat-extreme-skewed
ST140428TASK0001OUTPUT_V1_20_C50A51_C50A92	ST140428task0001output_V1_20	50	50	51	92	30.8751	0.4494	0.2759	0.0116	52.619	104.2105	129.4445	53.8095	177.3685	620.5555	0.236021774	0.092141373	0.035820633	0.636016219	Single	0.636016219	0	0.1	18.43137255	0.632778839		flat-extreme-skewed
ST140428TASK0001OUTPUT_V1_20_C50A91_C50A52	ST140428task0001output_V1_20	50	50	91	52	28.2229	0.2317	0.3397	0.1736	51.0715	112.857	105	151.676	261.3185	92.5	0.183078388	0.304574102	0.00076217	0.51158534	Single	0.51158534	0	0.351351351	6.09929078	0.392639669		flat-extreme-skewed
ST140428TASK0001OUTPUT_V1_21_C50A51_C50A92	ST140428task0001output_V1_21	50	50	51	92	9.5443	0.7188	0.3937	0.0227	25.238	46.0525	57.778	44.738	34.766	451.389	0.353790018	0.081166578	0.000112422	0.564930982	Single	0.564930982	0	0.408450704	3.153526971	0.249398275		flat-extreme-
ST140428TASK0001OUTPUT_V1_21_C50A91_C50A52	ST140428task0001output_V1_21	50	50	91	52	8.1407	0.1869	0.419	0.9007	27.5	52.143	35	45.1925	30.5495	21.25	0.168320391	0.445042264	0.075706896	0.310930449	Average	0.445042264	0	0.87037037	1.401425178	0.073284958		flat-extreme-symmetric
ST140428TASK0001OUTPUT_V1_22_C50A51_C50A92	ST140428task0001output_V1_22	50	50	51	92	152.3942	0.3964	0.675	0.0137	28.5715	140.263	166.111	32.0715	221.93	584.722	0.110685878	0.046791252	0.544134391	0.298388479	Outside	0.544134391	0	0.041666667	46.66666667	0.83450339		flat-extreme-skewed
ST140428TASK0001OUTPUT_V1_24_C50A51_C50A92	ST140428task0001output_V1_24	50	50	51	92	199.2624	0.2298	0.2539	0.3396	35.476	178.9475	191.111	42.9525	169.766	364.722	0.176315851	0.108048153	0.240321352	0.475314644	Single	0.475314644	0	0.063829787	31.29032258	0.74770502		flat-extreme-skewed
ST140428TASK0001OUTPUT_V1_24_C50A91_C50A52	ST140428task0001output_V1_24	50	50	91	52	187.67	0.324	0.3192	0.1641	29.2855	203.2145	161.6665	64.5055	228.1595	351.25	0.01983353	0.920828643	0.005854286	0.053483541	Average	0.920828643	0	0.767857143	4.475138122	0.325403222		flat-extreme-skewed
ST140428TASK0001OUTPUT_V1_25_C50A51_C50A92	ST140428task0001output_V1_25	50	50	51	92	25.0533	0.3546	0.1028	0.0895	32.857	70.5265	80	12.7855	53.8305	296.25	0.248508894	0.114649384	0.001235874	0.635605848	Single	0.635605848	0	0.234567901	8.018018018	0.452033514		flat-extreme-skewed
ST140428TASK0001OUTPUT_V1_26_C50A51_C50A92	ST140428task0001output_V1_26	50	50	51	92	75.6032	0.2453	0.3386	0.3366	46.1905	128.684	160	21.9525	166.0235	167.5	0.041953024	0.014574166	0.830352663	0.113120147	Outside	0.830352663	0	0.030927835	31.29032258	0.74770502		flat-extreme-skewed
ST140428TASK0001OUTPUT_V1_26_C50A91_C50A52	ST140428task0001output_V1_26	50	50	91	52	75.7618	0.2372	0.1672	0.3392	45	150	110.5555	49.231	161.5385	364.3055	0.871114489	0.125383045	6.79E-07	0.003501787	Mixture	0.871114489	0	0.724137931	1.435523114	0.078505095		flat-extreme-symmetric
ST140428TASK0001OUTPUT_V1_27_C50A51_C50A92	ST140428task0001output_V1_27	50	50	51	92	89.9751	0.1648	0.1305	0.1715	27.857	105.263	121.6665	26.2855	83.5965	610	0.230836108	0.086808797	0.069512596	0.612842499	Single	0.612842499	0	0.123595506	15.40983607	0.593899009		flat-extreme-skewed
ST140428TASK0001OUTPUT_V1_3_C50A91_C50A52	ST140428task0001output_V1_3	50	50	91	52	22.7281	0.1265	0.879	0.0864	68.2145	26.4285	73.3335	153.544	30.3295	151.25	0.239109185	0.146352821	0.002178029	0.612359965	Single	0.612359965	0	0.265822785	7.272727273	0.430848651		flat-extreme-skewed
ST140428TASK0001OUTPUT_V1_31_C50A51_C50A92	ST140428task0001output_V1_31	50	50	51	92	71.5812	0.787	0.2138	0.0199	17.619	75	87.222	9.8095	69.4445	306.389	0.213746927	0.101371575	0.107736963	0.577144535	Single	0.577144535	0	0.098901099	23.41463415	0.684743688		flat-extreme-skewed
ST140428TASK0001OUTPUT_V1_31_C50A91_C50A52	ST140428task0001output_V1_31	50	50	91	52	44.5823	0.1362	0.23	0.866	17.857	72.857	63.889	20.5495	76.7035	35.972	0.165565139	0.370837776	0.00422308	0.459374005	Single	0.459374005	0	0.351351351	8.910891089	0.474960568		flat-extreme-skewed
ST140428TASK0001OUTPUT_V1_33_C50A91_C50A52	ST140428task0001output_V1_33	50	50	91	52	54.8189	0.7446	0.2646	0.338	140.7145	51.0715	146.6665	239.121	37.0605	113.75	0.203388837	0.156384794	0.091324546	0.548901824	Single	0.548901824	0	0.086956522	23.41463415	0.684743688		flat-extreme-skewed
ST140428TASK0001OUTPUT_V1_34_C50A51_C50A92	ST140428task0001output_V1_34	50	50	51	92	50.5112	0.2168	0.4663	0.0876	81.6665	27.6315	85.5555	98.1665	23.538	568.0555	0.241748609	0.110001982	0.000633116	0.647616293	Single	0.647616293	0	0.470588235	3.980099502	0.299946965		flat-extreme-
ST140428TASK0001OUTPUT_V1_34_C50A91_C50A52	ST140428task0001output_V1_34	50	50	91	52	24.2949	0.7824	0.3162	0.8552	75	29.643	78.3335	133.077	48.0495	51.25	0.216586793	0.181760768	0.00657511	0.595077328	Single	0.595077328	0	0.136363636	11.35802469	0.527651404		flat-extreme-skewed
ST140428TASK0001OUTPUT_V1_35_C50A51_C50A92	ST140428task0001output_V1_35	50	50	51	92	48.0276	0.5144	0.4963	0.173	89.524	33.421	103.889	59.4525	36.1405	484.722	0.322792003	0.073907046	0.006545044	0.596755907	Single	0.596755907	0	0.2625	4.029850746	0.302644481		flat-extreme-skewed
ST140428TASK0001OUTPUT_V1_36_C50A51_C50A92	ST140428task0001output_V1_36	50	50	51	92	50.2583	0.8484	0.8225	0.0856	81.1905	27.3685	107.778	104.4525	37.9825	537.639	0.160027991	0.051472554	0.373138156	0.415361299	Single	0.415361299	0	0.086956522	18.62745098	0.635076715		flat-extreme-skewed
ST140428TASK0001OUTPUT_V1_37_C50A51_C50A92	ST140428task0001output_V1_37	50	50	51	92	219.2189	0.4843	0.7358	0.0818	159.2855	21.579	167.222	307.143	22.2515	292.639	0.183232126	0.119911479	0.202847364	0.49400903	Single	0.49400903	0	0.063157895	23.65853659	0.686993939		flat-extreme-skewed
ST140428TASK0001OUTPUT_V1_37_C50A91_C50A52	ST140428task0001output_V1_37	50	50	91	52	165.1241	0.7287	0.535	0.1619	179.2855	26.0715	191.111	316.044	23.9835	249.722	0.169161805	0.110173421	0.264636102	0.456028671	Single	0.456028671	0	0.042105263	46.19047619	0.83227622		flat-extreme-skewed
ST140428TASK0001OUTPUT_V1_38_C50A51_C50A92	ST140428task0001output_V1_38	50	50	51	92	72.2109	0.855	0.6081	0.1845	80.7145	19.737	101.111	171.643	24.7075	764.722	0.242271963	0.062612248	0.044082413	0.651033376	Single	0.651033376	0	0.176470588	8.910891089	0.474960568		flat-extreme-skewed
ST140428TASK0001OUTPUT_V1_38_C50A91_C50A52	ST140428task0001output_V1_38	50	50	91	52	44.6904	0.7732	0.3618	0.3493	86.7855	25	96.6665	178.9285	54.6155	265	0.341070408	0.098779385	0.019220721	0.540929486	Single	0.540929486	0	0.25	6.09929078	0.392639669		flat-extreme-skewed
ST140428TASK0001OUTPUT_V1_39_C50A51_C50A92	ST140428task0001output_V1_39	50	50	51	92	74.4661	0.7166	0.467	0.3435	122.381	42.1055	128.889	344.8095	47.953	507.222	0.41913496	0.077578705	0.00603631	0.497250025	Single	0.497250025	0	0.32	5.562913907	0.372651169		flat-extreme-skewed
ST140428TASK0001OUTPUT_V1_4_C50A51_C50A92	ST140428task0001output_V1_4	50	50	51	92	37.6459	0.3466	0.2101	0.3614	67.143	23.9475	85	130.7855	49.2105	456.25	0.257755007	0.073951506	0.020734719	0.647558768	Single	0.647558768	0	0.19047619	8.018018018	0.452033514		flat-extreme-skewed
ST140428TASK0001OUTPUT_V1_4_C50A91_C50A52	ST140428task0001output_V1_4	50	50	91	52	17.587	0.1258	0.4783	0.1938	72.143	32.857	78.3335	214.3955	22.088	236.25	0.465526767	0.091475356	0.000750414	0.442247463	Mixture	0.465526767	0	0.32	4.475138122	0.325403222		flat-extreme-skewed
ST140428TASK0001OUTPUT_V1_40_C50A91_C50A52	ST140428task0001output_V1_40	50	50	91	52	13.1471	0.1518	0.6303	0.3937	46.4285	19.2855	49.4445	86.4835	16.044	86.8055	0.280482517	0.155059885	0.00048177	0.563975829	Single	0.563975829	0	0.449275362	4.240837696	0.313725826		flat-extreme-skewed
ST140428TASK0001OUTPUT_V1_41_C50A51_C50A92	ST140428task0001output_V1_41	50	50	51	92	4.7445	0.8842	0.6371	0.0188	50.9525	33.158	66.6665	80.3095	66.228	375	0.281788895	0.096491816	0.000640349	0.62107894	Single	0.62107894	0	0.364864865	4.293193717	0.316390243		flat-extreme-skewed
ST140428TASK0001OUTPUT_V1_41_C50A91_C50A52	ST140428task0001output_V1_41	50	50	91	52	12.8682	0.2454	0.8718	0.3657	58.2145	27.5	62.778	75.0825	22.8845	53.889	0.215965541	0.180155229	0.001059099	0.602820131	Single	0.602820131	0	0.234567901	8.910891089	0.474960568		flat-extreme-skewed
ST140428TASK0001OUTPUT_V1_42_C50A91_C50A52	ST140428task0001output_V1_42	50	50	91	52	49.641	0.1304	0.4201	0.3631	78.5715	18.5715	87.778	202.6375	23.4065	107.639	0.20451833	0.131704082	0.111827511	0.551950077	Single	0.551950077	0	0.063157895	31.61290323	0.749932191		flat-extreme-skewed
ST140428TASK0001OUTPUT_V1_46_C50A51_C50A92	ST140428task0001output_V1_46	50	50	51	92	21.1358	0.1843	0.5973	0.1848	89.0475	48.158	95	187.8095	46.7835	201.25	0.526823541	0.083886581	0.000800568	0.388489311	Mixture	0.526823541	0	0.25	5.629139073	0.375220989		flat-extreme-skewed
ST140428TASK0001OUTPUT_V1_46_C50A91_C50A52	ST140428task0001output_V1_46	50	50	91	52	15.1124	0.779	0.2434	0.3538	84.643	43.9285	88.3335	206.511	33.9835	90	0.21428776	0.186404638	0.000991159	0.598316443	Single	0.598316443	0	0.383561644	6.717557252	0.413605688		flat-extreme-skewed
ST140428TASK0001OUTPUT_V1_5_C50A51_C50A92	ST140428task0001output_V1_5	50	50	51	92	11.198	0.3331	0.5986	0.1937	77.619	47.8945	85.5555	154.8095	51.842	134.3055	0.259001134	0.138813657	0.000741806	0.601443403	Single	0.601443403	0	0.442857143	3.574660633	0.276617409		flat-extreme-
ST140428TASK0001OUTPUT_V1_5_C50A91_C50A52	ST140428task0001output_V1_5	50	50	91	52	4.2284	0.373	0.4102	0.3639	77.5	52.857	79.4445	138.269	43.6265	90.5555	0.266411615	0.208771956	0.000737376	0.524079053	Single	0.524079053	0	0.408450704	3.333333333	0.261439373		flat-extreme-
ST140428TASK0001OUTPUT_V1_53_C50A51_C50A92	ST140428task0001output_V1_53	50	50	51	92	3.9989	0.3677	0.5686	0.0236	35.7145	52.3685	70.5555	45.143	55.2045	573.0555	0.35698664	0.078570661	0.000417821	0.564024877	Single	0.564024877	0	0.333333333	3.980099502	0.299946965		flat-extreme-
ST140428TASK0001OUTPUT_V1_53_C50A91_C50A52	ST140428task0001output_V1_53	50	50	91	52	10.5266	0.3504	0.6657	0.1076	25	51.7855	43.889	35.3845	21.2365	14.722	0.159200634	0.430895351	0.001374054	0.408529961	Average	0.430895351	0	0.818181818	2.024169184	0.153123404		flat-extreme-
ST140428TASK0001OUTPUT_V1_54_C50A51_C50A92	ST140428task0001output_V1_54	50	50	51	92	4.8589	0.4659	0.8635	0.0906	45.238	65	81.6665	37.238	68.889	418.75	0.367183051	0.089091194	0.000589347	0.543136408	Single	0.543136408	0	0.470588235	2.835249042	0.226295606		flat-extreme-
ST140428TASK0001OUTPUT_V1_54_C50A91_C50A52	ST140428task0001output_V1_54	50	50	91	52	6.5282	0.1536	0.1928	0.3713	46.7855	74.2855	62.778	26.621	71.4285	60.139	0.248909545	0.451100232	0.018389679	0.281600545	Average	0.451100232	0	0.785714286	1.377672209	0.069572949		flat-extreme-symmetric
ST140428TASK0001OUTPUT_V1_55_C50A91_C50A52	ST140428task0001output_V1_55	50	50	91	52	4.89	0.3188	0.4174	0.417	31.0715	51.4285	43.889	31.676	35.7145	42.222	0.264775211	0.389974444	0.017457707	0.327792638	Average	0.389974444	0	0.785714286	1.435523114	0.078505095		flat-extreme-symmetric
ST140428TASK0001OUTPUT_V1_56_C50A51_C50A92	ST140428task0001output_V1_56	50	50	51	92	10.1674	0.7699	0.8977	0.0857	25.238	46.579	79.4445	29.738	64.4735	628.0555	0.071682661	0.014534845	0.744824707	0.168957786	Outside	0.744824707	0	0.147727273	10.10989011	0.502373218		flat-extreme-skewed
ST140428TASK0001OUTPUT_V1_58_C50A51_C50A92	ST140428task0001output_V1_58	50	50	51	92	8.1629	0.4519	0.4916	0.0894	21.1905	38.9475	57.778	15.9525	65.877	275.139	0.313276138	0.076898397	0.01272521	0.597100255	Single	0.597100255	0	0.2375	6.564885496	0.408613578		flat-extreme-skewed
ST140428TASK0001OUTPUT_V1_58_C50A91_C50A52	ST140428task0001output_V1_58	50	50	91	52	8.3883	0.1387	0.2949	0.0301	18.5715	39.643	33.3335	19.5605	14.9725	26.25	0.251910073	0.365465606	0.002281817	0.380342504	Single	0.380342504	0	0.818181818	1.698113208	0.11498332		flat-extreme-symmetric
ST140428TASK0001OUTPUT_V1_59_C50A51_C50A92	ST140428task0001output_V1_59	50	50	51	92	11.4887	0.1549	0.3997	0.3696	38.095	65	75.5555	52.238	36.111	105.5555	0.239929447	0.12768227	0.001679078	0.630709205	Single	0.630709205	0	0.219512195	8.910891089	0.474960568		flat-extreme-skewed
ST140428TASK0001OUTPUT_V1_59_C50A91_C50A52	ST140428task0001output_V1_59	50	50	91	52	5.7176	0.8349	0.3807	0.3982	42.857	68.2145	52.778	42.857	82.0055	56.389	0.285931882	0.421135067	0.054508334	0.238424717	Average	0.421135067	0	0.923076923	1.081081081	0.016929134		flat-extreme-symmetric
ST140428TASK0001OUTPUT_V1_6_C50A51_C50A92	ST140428task0001output_V1_6	50	50	51	92	70.3849	0.3658	0.2843	0.3428	121.1905	43.158	121.111	203.4525	53.4505	243.472	0.218344645	0.172927901	0.011633336	0.597094118	Single	0.597094118	0	0.19047619	11.35802469	0.527651404		flat-extreme-skewed
ST140428TASK0001OUTPUT_V1_6_C50A91_C50A52	ST140428task0001output_V1_6	50	50	91	52	62.9002	0.5761	0.1311	0.3534	132.5	41.7855	131.111	164.423	15.0825	140.972	0.202802835	0.201106426	0.048387148	0.547703591	Single	0.547703591	0	0.123595506	18.62745098	0.635076715		flat-extreme-skewed
ST140428TASK0001OUTPUT_V1_60_C50A51_C50A92	ST140428task0001output_V1_60	50	50	51	92	6.2348	0.3365	0.6259	0.2263	22.619	38.9475	42.778	32.3095	42.544	111.389	0.265978661	0.162408714	0.000140284	0.571472341	Single	0.571472341	0	0.596774194	2.292358804	0.180141298		flat-extreme-
ST140428TASK0001OUTPUT_V1_61_C50A91_C50A52	ST140428task0001output_V1_61	50	50	91	52	9.1618	0.7019	0.7906	0.3687	38.5715	68.9285	66.111	84.945	64.7525	134.722	0.430178206	0.175335198	0.000152087	0.394334509	Mixture	0.430178206	0	0.553846154	2.730627306	0.218131214		flat-extreme-
ST140428TASK0001OUTPUT_V1_62_C50A51_C50A92	ST140428task0001output_V1_62	50	50	51	92	45.4227	0.8896	0.4071	0.1846	18.8095	62.6315	87.222	34.9525	23.538	533.889	0.206101453	0.080267799	0.159185237	0.554445511	Single	0.554445511	0	0.136363636	13.09859155	0.5586123		flat-extreme-skewed
ST140428TASK0001OUTPUT_V1_63_C50A51_C50A92	ST140428task0001output_V1_63	50	50	51	92	10.6202	0.5382	0.1992	0.1955	24.0475	45.263	70.5555	21.8095	45.8185	213.0555	0.151129294	0.048552016	0.379948502	0.420370188	Single	0.420370188	0	0.134831461	13.23943662	0.560934752		flat-extreme-skewed
ST140428TASK0001OUTPUT_V1_63_C50A91_C50A52	ST140428task0001output_V1_63	50	50	91	52	8.2898	0.2611	0.4141	0.4118	30	55.7145	43.3335	28.4615	73.7365	55	0.370678073	0.436738212	0.012875599	0.179708116	Average	0.436738212	0	0.923076923	1.081081081	0.016929134		flat-extreme-symmetric
ST140428TASK0001OUTPUT_V1_64_C50A51_C50A92	ST140428task0001output_V1_64	50	50	51	92	90.2986	0.1716	0.363	0.0828	20.238	90.5265	105	33.738	87.7195	643.75	0.238614798	0.079285125	0.037937897	0.644162181	Single	0.644162181	0	0.204819277	8.018018018	0.452033514		flat-extreme-skewed
ST140428TASK0001OUTPUT_V1_64_C50A91_C50A52	ST140428task0001output_V1_64	50	50	91	52	52.7758	0.7349	0.214	0.1958	27.143	97.5	83.3335	49.011	42.8845	106.25	0.171615289	0.421346392	0.001848649	0.40518967	Average	0.421346392	0	0.612903226	3.529411765	0.273851165		flat-extreme-
ST140428TASK0001OUTPUT_V1_65_C50A51_C50A92	ST140428task0001output_V1_65	50	50	51	92	241.2306	0.3254	0.4288	0.3402	35	198.684	205.5555	28.5	113.801	253.0555	0.179958967	0.120401124	0.214504103	0.485135806	Single	0.485135806	0	0.074468085	23.65853659	0.686993939		flat-extreme-skewed
ST140428TASK0001OUTPUT_V1_66_C50A51_C50A92	ST140428task0001output_V1_66	50	50	51	92	149.5471	0.203	0.143	0.3313	172.143	44.2105	191.111	251.2855	35.146	448.472	0.15434156	0.069991098	0.359591286	0.416076056	Single	0.416076056	0	0.063829787	23.41463415	0.684743688		flat-extreme-skewed
ST140428TASK0001OUTPUT_V1_66_C50A91_C50A52	ST140428task0001output_V1_66	50	50	91	52	96.1514	0.3258	0.6805	0.8388	171.7855	47.143	169.4445	309.698	49.78	238.0555	0.197033278	0.182212327	0.089270638	0.531483757	Single	0.531483757	0	0.149425287	18.62745098	0.635076715		flat-extreme-skewed
ST140428TASK0001OUTPUT_V1_67_C50A51_C50A92	ST140428task0001output_V1_67	50	50	51	92	96.7247	0.29	0.4369	0.1663	118.8095	32.3685	135.5555	159.4525	15.76	326.8055	0.181895642	0.08644714	0.241153371	0.490503848	Single	0.490503848	0	0.076086957	23.17073171	0.682469874		flat-extreme-skewed
ST140428TASK0001OUTPUT_V1_67_C50A91_C50A52	ST140428task0001output_V1_67	50	50	91	52	57.2919	0.1714	0.8551	0.3506	116.7855	35.7145	120	207.39	19.89	133.75	0.211077602	0.169106018	0.047537831	0.572278549	Single	0.572278549	0	0.149425287	13.09859155	0.5586123		flat-extreme-skewed
ST140428TASK0001OUTPUT_V1_68_C50A51_C50A92	ST140428task0001output_V1_68	50	50	51	92	116.3131	0.614	0.4833	0.1694	115.476	25	117.778	115.4525	23.889	365.139	0.212974791	0.13782349	0.074774267	0.574427451	Single	0.574427451	0	0.123595506	18.62745098	0.635076715		flat-extreme-skewed
ST140428TASK0001OUTPUT_V1_68_C50A91_C50A52	ST140428task0001output_V1_68	50	50	91	52	66.4677	0.5825	0.1746	0.3358	101.0715	23.2145	112.222	218.599	29.698	112.639	0.192818287	0.124256531	0.162967082	0.519958099	Single	0.519958099	0	0.086956522	18.62745098	0.635076715		flat-extreme-skewed
ST140428TASK0001OUTPUT_V1_69_C50A91_C50A52	ST140428task0001output_V1_69	50	50	91	52	91.8241	0.7514	0.3507	0.0846	127.5	26.4285	127.222	275.1925	39.5605	192.639	0.206927512	0.166262614	0.066007512	0.560802363	Single	0.560802363	0	0.176470588	11.35802469	0.527651404		flat-extreme-skewed
ST140428TASK0001OUTPUT_V1_71_C50A51_C50A92	ST140428task0001output_V1_71	50	50	51	92	138.6691	0.4013	0.1098	0.3417	140.7145	31.316	152.778	165.143	59.3565	425.139	0.21131544	0.098815255	0.119803391	0.570065914	Single	0.570065914	0	0.1	18.43137255	0.632778839		flat-extreme-skewed
ST140428TASK0001OUTPUT_V1_71_C50A91_C50A52	ST140428task0001output_V1_71	50	50	91	52	121.983	0.7501	0.5239	0.3453	152.143	27.5	154.4445	178.242	32.1155	266.8055	0.194079054	0.147358084	0.135309612	0.52325325	Single	0.52325325	0	0.111111111	18.62745098	0.635076715		flat-extreme-skewed
ST140428TASK0001OUTPUT_V1_72_C50A51_C50A92	ST140428task0001output_V1_72	50	50	51	92	76.7571	0.6558	0.2563	0.3645	82.619	19.4735	84.4445	122.8095	19.9415	145.5555	0.217047475	0.158715947	0.032763533	0.591473044	Single	0.591473044	0	0.21686747	11.48148148	0.529998965		flat-extreme-skewed
ST140428TASK0001OUTPUT_V1_72_C50A91_C50A52	ST140428task0001output_V1_72	50	50	91	52	43.6296	0.2298	0.4176	0.3693	77.5	20.7145	81.111	116.731	19.121	125.972	0.220555439	0.159309538	0.020962793	0.599172231	Single	0.599172231	0	0.234567901	11.35802469	0.527651404		flat-extreme-skewed
ST140428TASK0001OUTPUT_V1_73_C50A51_C50A92	ST140428task0001output_V1_73	50	50	51	92	58.1644	0.8159	0.1674	0.3435	132.857	56.316	138.889	159.2855	18.801	215.972	0.229986247	0.139633273	0.0235075	0.60687298	Single	0.60687298	0	0.123595506	11.35802469	0.527651404		flat-extreme-skewed
ST140428TASK0001OUTPUT_V1_73_C50A91_C50A52	ST140428task0001output_V1_73	50	50	91	52	66.6153	0.1109	0.6641	0.3318	154.643	52.5	155.5555	235.742	48.269	100.5555	0.194480099	0.186742347	0.094285729	0.524491825	Single	0.524491825	0	0.136363636	18.62745098	0.635076715		flat-extreme-skewed
ST140428TASK0001OUTPUT_V1_74_C50A91_C50A52	ST140428task0001output_V1_74	50	50	91	52	27.7513	0.2085	0.4223	0.3471	107.857	48.9285	123.889	205.934	27.0605	207.222	0.225002815	0.118808495	0.047618099	0.608570591	Single	0.608570591	0	0.075268817	18.62745098	0.635076715		flat-extreme-skewed
ST140428TASK0001OUTPUT_V1_75_C50A91_C50A52	ST140428task0001output_V1_75	50	50	91	52	24.4767	0.772	0.4682	0.0915	90.357	39.643	101.6665	145.742	43.434	306.25	0.306393381	0.106257972	0.005290802	0.582057846	Single	0.582057846	0	0.231707317	7.355371901	0.433302318		flat-extreme-skewed
ST140428TASK0001OUTPUT_V1_76_C50A51_C50A92	ST140428task0001output_V1_76	50	50	51	92	12.8826	0.752	0.1606	0.092	39.2855	18.158	54.4445	39.643	23.4505	289.3055	0.285968195	0.086330297	0.003308122	0.624393387	Single	0.624393387	0	0.265822785	6.09929078	0.392639669		flat-extreme-skewed
ST140428TASK0001OUTPUT_V1_76_C50A91_C50A52	ST140428task0001output_V1_76	50	50	91	52	16.5474	0.2647	0.8848	0.2095	53.5715	21.4285	53.3335	69.5605	22.6375	63.75	0.24433497	0.198629268	0.000495167	0.556540594	Single	0.556540594	0	0.47761194	3.930348259	0.297215517		flat-extreme-
ST140428TASK0001OUTPUT_V1_77_C50A51_C50A92	ST140428task0001output_V1_77	50	50	51	92	23.4477	0.433	0.6375	0.366	75	36.579	72.778	107.5	31.696	41.389	0.201296402	0.239769599	0.000364831	0.558569168	Single	0.558569168	0	0.463768116	4.912280702	0.345641588		flat-extreme-skewed
ST140428TASK0001OUTPUT_V1_77_C50A91_C50A52	ST140428task0001output_V1_77	50	50	91	52	17.3765	0.779	0.7031	0.097	77.5	36.7855	80.5555	166.731	25.0825	120.5555	0.241641135	0.16611058	0.001166904	0.591081382	Single	0.591081382	0	0.402777778	5.279503106	0.361296525		flat-extreme-skewed
ST140428TASK0001OUTPUT_V1_8_C50A51_C50A92	ST140428task0001output_V1_8	50	50	51	92	64.7345	0.7172	0.8268	0.1682	106.1905	36.579	123.889	118.9525	20.029	547.222	0.254211649	0.084442192	0.064435659	0.5969105	Single	0.5969105	0	0.204819277	7.272727273	0.430848651		flat-extreme-skewed
ST140428TASK0001OUTPUT_V1_8_C50A91_C50A52	ST140428task0001output_V1_8	50	50	91	52	13.8857	0.3711	0.45	0.3547	83.5715	44.2855	91.6665	156.4835	62.198	53.75	0.224105998	0.162506686	0.003899386	0.60948793	Single	0.60948793	0	0.204819277	10	0.5		flat-extreme-skewed
ST140428TASK0001OUTPUT_V1_9_C50A91_C50A52	ST140428task0001output_V1_9	50	50	91	52	19.3022	0.7858	0.3402	0.3664	64.2855	26.4285	66.6665	125.2745	24.945	38.75	0.213497893	0.192659998	0.002303494	0.591538615	Single	0.591538615	0	0.192771084	11.2345679	0.525278187		flat-extreme-skewed
ST140428TASK0001OUTPUT_V1_90_C50A91_C50A52	ST140428task0001output_V1_90	50	50	91	52	11.2571	0.1405	0.6187	0.2164	33.2145	64.2855	52.778	57.39	34.5055	46.389	0.216286427	0.474425016	0.002271416	0.307017141	Average	0.474425016	0	0.867924528	1.601049869	0.10220243		flat-extreme-symmetric
ST140428TASK0001OUTPUT_V1_91_C50A51_C50A92	ST140428task0001output_V1_91	50	50	51	92	12.2949	0.5342	0.2285	0.1904	28.3335	52.8945	82.222	26.6665	117.3975	295.139	0.099181698	0.021322301	0.61501921	0.264476792	Outside	0.61501921	0	0.123595506	11.35802469	0.527651404		flat-extreme-skewed
ST140428TASK0001OUTPUT_V1_92_C50A51_C50A92	ST140428task0001output_V1_92	50	50	51	92	10.7145	0.192	0.3808	0.0162	48.8095	77.6315	109.4445	38.9525	84.649	284.3055	0.13831503	0.060324234	0.421716761	0.379643975	Outside	0.421716761	0	0.162790698	13.09859155	0.5586123		flat-extreme-skewed
ST140428TASK0001OUTPUT_V1_92_C50A91_C50A52	ST140428task0001output_V1_92	50	50	91	52	7.0278	0.6743	0.3689	0.3669	50	79.2855	74.4445	41.5385	52.198	50.5555	0.19698224	0.314006464	0.001548696	0.4874626	Single	0.4874626	0	0.639344262	2.325581395	0.183265772		flat-extreme-
ST140428TASK0001OUTPUT_V1_93_C50A51_C50A92	ST140428task0001output_V1_93	50	50	51	92	7.4061	0.2432	0.3077	0.0858	59.762	86.579	109.4445	45.238	139.4735	309.3055	0.275721825	0.095191674	0.011207604	0.617878897	Single	0.617878897	0	0.202380952	8.108108108	0.454459765		flat-extreme-skewed
ST140428TASK0001OUTPUT_V1_94_C50A91_C50A52	ST140428task0001output_V1_94	50	50	91	52	113.1344	0.1539	0.7265	0.3347	47.5	186.7855	160.5555	75.9615	90.467	68.0555	0.085591026	0.638026898	0.045621561	0.230760515	Average	0.638026898	0	0.32	15.24590164	0.591576557		flat-extreme-skewed
ST140428TASK0001OUTPUT_V1_95_C50A51_C50A92	ST140428task0001output_V1_95	50	50	51	92	33.8299	0.5272	0.3876	0.1829	27.619	69.737	82.222	42.8095	60.263	646.389	0.779356805	0.023170246	0.000302422	0.197170526	Mixture	0.779356805	0	0.369863014	3.153526971	0.249398275		flat-extreme-
ST140428TASK0001OUTPUT_V1_96_C50A91_C50A52	ST140428task0001output_V1_96	50	50	91	52	19.5108	0.2848	0.1217	0.3613	43.5715	91.4285	76.111	197.2525	218.791	80.972	0.15884957	0.520223047	5.05E-05	0.320876931	Average	0.520223047	0	0.851851852	1.772853186	0.124336386		flat-extreme-symmetric
ST140428TASK0001OUTPUT_V1_97_C50A51_C50A92	ST140428task0001output_V1_97	50	50	51	92	9.9845	0.1009	0.5298	0.0211	38.8095	64.737	82.222	100.4525	105.263	625.139	0.367984742	0.075826018	0.000482074	0.555707166	Single	0.555707166	0	0.422535211	3.027888446	0.240569935		flat-extreme-
ST140430TASK0001OUTPUT_V1_1_C50A51_C50A92	ST140430task0001output_V1_1	50	50	51	92	82.613	0.345	0.5713	0.1488	120.5555	21.3335	95.75	179.3055	34.619	238.566	0.785925394	0.172873804	0.000139675	0.041061127	Mixture	0.785925394	0	0.587301587	2.835249042	0.226295606		flat-extreme-
ST140430TASK0001OUTPUT_V1_1_C50A91_C50A52	ST140430task0001output_V1_1	50	50	91	52	96.9633	0.2542	0.41	0.1623	121.3635	18.5715	104.375	458.091	22.6375	314.9105	0.185533315	0.313511004	0.00512502	0.495830661	Single	0.495830661	0	0.546875	2.948207171	0.234778999		flat-extreme-
ST140430TASK0001OUTPUT_V1_100_C50A51_C50A92	ST140430task0001output_V1_100	50	50	51	92	119.6661	0.1085	0.2029	0.1171	33.889	196.3335	198.75	50.972	147.476	126.25	0.135937258	0.136673305	0.18526615	0.542123287	Single	0.542123287	0	0.030927835	90	0.977121255		flat-extreme-skewed
ST140430TASK0001OUTPUT_V1_100_C50A91_C50A52	ST140430task0001output_V1_100	50	50	91	52	83.6308	0.5661	0.1088	0.3404	51.818	182.857	190	71.2725	371.3185	85.7145	0.175041423	0.147086765	0.232182256	0.445689557	Single	0.445689557	0	0.075268817	23.41463415	0.684743688		flat-extreme-skewed
ST140430TASK0001OUTPUT_V1_101_C50A51_C50A92	ST140430task0001output_V1_101	50	50	51	92	28.5815	0.874	0.9173	0.1333	55.5555	130.3335	131.75	123.0555	91.762	104.8815	0.164927082	0.174758225	0.012889377	0.647425317	Single	0.647425317	0	0.063829787	31.29032258	0.74770502		flat-extreme-skewed
ST140430TASK0001OUTPUT_V1_101_C50A91_C50A52	ST140430task0001output_V1_101	50	50	91	52	35.5405	0.1629	0.3382	0.3548	55	133.2145	117.5	66	99.698	131.4285	0.169476837	0.407367718	0.001024205	0.42213124	Single	0.42213124	0	0.492537313	4.240837696	0.313725826		flat-extreme-skewed
ST140430TASK0001OUTPUT_V1_11_C50A51_C50A92	ST140430task0001output_V1_11	50	50	51	92	10.3335	0.3498	0.9363	0.2134	110.5555	65.3335	125.5	271.8055	81.0475	183.6315	0.158963134	0.128095018	0.007748291	0.705193557	Single	0.705193557	0	0.19047619	15.40983607	0.593899009		flat-extreme-skewed
ST140430TASK0001OUTPUT_V1_11_C50A91_C50A52	ST140430task0001output_V1_11	50	50	91	52	20.1004	0.103	0.6429	0.3549	115.4545	58.2145	114.375	206.4545	77.39	80.625	0.212555688	0.229706869	0.002217774	0.555519669	Single	0.555519669	0	0.364864865	5.695364238	0.377760752		flat-extreme-skewed
ST140430TASK0001OUTPUT_V1_18_C50A91_C50A52	ST140430task0001output_V1_18	50	50	91	52	13.895	0.5193	0.1707	0.0744	74.091	35.7145	53.75	140.818	41.4285	41.0715	0.150205746	0.7166632	0.015869611	0.117261443	Average	0.7166632	0	0.960784314	1.081081081	0.016929134		flat-extreme-symmetric
ST140430TASK0001OUTPUT_V1_19_C50A91_C50A52	ST140430task0001output_V1_19	50	50	91	52	16.3355	0.173	0.8404	0.0238	11.818	40.357	26.25	18.2725	15.742	6.7855	0.061359403	0.805085454	0.006813789	0.126741354	Average	0.805085454	0	0.960784314	1.219512195	0.043093074		flat-extreme-symmetric
ST140430TASK0001OUTPUT_V1_2_C50A51_C50A92	ST140430task0001output_V1_2	50	50	51	92	94.7766	0.3394	0.1225	0.1841	200.5555	54.6665	166.75	103.0555	34.619	164.3555	0.022581192	0.881669572	0.004780367	0.090968869	Average	0.881669572	0	0.507462687	18.82352941	0.637350528		flat-extreme-skewed
ST140430TASK0001OUTPUT_V1_2_C50A91_C50A52	ST140430task0001output_V1_2	50	50	91	52	87.5395	0.6683	0.4063	0.5679	188.182	55	185	186.2725	96.923	57.143	0.17486767	0.210930673	0.168954511	0.445247147	Single	0.445247147	0	0.097826087	23.65853659	0.686993939		flat-extreme-skewed
ST140430TASK0001OUTPUT_V1_20_C50A51_C50A92	ST140430task0001output_V1_20	50	50	51	92	12.5482	0.3439	0.3361	0.8139	120.5555	186	192.75	121.8055	122.2855	183.934	0.155197082	0.149904107	0.00213037	0.692768441	Single	0.692768441	0	0.147727273	18.82352941	0.637350528		flat-extreme-skewed
ST140430TASK0001OUTPUT_V1_20_C50A91_C50A52	ST140430task0001output_V1_20	50	50	91	52	18.7896	0.6864	0.1956	0.0076	129.5455	207.5	211.25	118.4545	97.5	91.0715	0.220341063	0.203420778	0.004159424	0.572078735	Single	0.572078735	0	0.19047619	15.40983607	0.593899009		flat-extreme-skewed
ST140430TASK0001OUTPUT_V1_24_C50A51_C50A92	ST140430task0001output_V1_24	50	50	51	92	75.4158	0.888	0.1942	0.3931	46.6665	175.3335	175.25	53.75	151.0475	268.1445	0.146611573	0.15545973	0.112943391	0.584985306	Single	0.584985306	0	0.052631579	46.66666667	0.83450339		flat-extreme-skewed
ST140430TASK0001OUTPUT_V1_24_C50A91_C50A52	ST140430task0001output_V1_24	50	50	91	52	84.8199	0.1581	0.7301	0.1551	56.3635	192.5	189.375	133.091	221.346	100.625	0.179740215	0.200279233	0.162326957	0.457653595	Single	0.457653595	0	0.075268817	18.62745098	0.635076715		flat-extreme-skewed
ST140430TASK0001OUTPUT_V1_26_C50A51_C50A92	ST140430task0001output_V1_26	50	50	51	92	120.0598	0.2234	0.9076	0.8154	42.222	215.3335	203.5	140.139	156.0475	254.263	0.125064019	0.283163866	0.093011744	0.498760371	Single	0.498760371	0	0.074468085	31.61290323	0.749932191		flat-extreme-skewed
ST140430TASK0001OUTPUT_V1_26_C50A91_C50A52	ST140430task0001output_V1_26	50	50	91	52	120.6609	0.5605	0.7259	0.3331	44.5455	204.643	221.875	62.4545	241.1265	197.0535	0.159831254	0.105016617	0.328231318	0.40692081	Single	0.40692081	0	0.030927835	31.29032258	0.74770502		flat-extreme-skewed
ST140430TASK0001OUTPUT_V1_27_C50A91_C50A52	ST140430task0001output_V1_27	50	50	91	52	53.5113	0.5799	0.2061	0.5739	38.182	126.7855	139.375	68.2725	96.621	112.0535	0.171489712	0.112665503	0.279198577	0.436646208	Single	0.436646208	0	0.075268817	18.62745098	0.635076715		flat-extreme-skewed
ST140430TASK0001OUTPUT_V1_28_C50A51_C50A92	ST140430task0001output_V1_28	50	50	51	92	81.2486	0.8945	0.1978	0.5747	38.889	166.6665	167	25.972	169.762	95.4735	0.1361677	0.160739849	0.160050152	0.543042299	Single	0.543042299	0	0.01010101	90	0.977121255		flat-extreme-skewed
ST140430TASK0001OUTPUT_V1_28_C50A91_C50A52	ST140430task0001output_V1_28	50	50	91	52	115.6848	0.3437	0.1055	0.3454	35.4545	180.7145	186.25	13.4545	245.2745	248.2145	0.186583152	0.1350003	0.2033395	0.475077048	Single	0.475077048	0	0.1	23.17073171	0.682469874		flat-extreme-skewed
ST140430TASK0001OUTPUT_V1_29_C50A51_C50A92	ST140430task0001output_V1_29	50	50	51	92	92.685	0.1086	0.5158	0.8164	34.4445	170.3335	172.75	69.3055	69.619	297.092	0.144124545	0.130565866	0.150592546	0.574717043	Single	0.574717043	0	0.052631579	46.66666667	0.83450339		flat-extreme-skewed
ST140430TASK0001OUTPUT_V1_29_C50A91_C50A52	ST140430task0001output_V1_29	50	50	91	52	97.2481	0.1396	0.194	0.5668	47.2725	188.2145	191.875	112.3635	84.313	118.482	0.180072984	0.160078166	0.201393808	0.458455043	Single	0.458455043	0	0.075268817	23.41463415	0.684743688		flat-extreme-skewed
ST140430TASK0001OUTPUT_V1_3_C50A51_C50A92	ST140430task0001output_V1_3	50	50	51	92	31.5039	0.869	0.9506	0.0746	67.778	18	48	140.139	22.7145	59.684	0.005746157	0.925775012	1.32E-05	0.068465587	Average	0.925775012	0	1.06122449	1.88034188	0.13711841		flat-extreme-symmetric
ST140430TASK0001OUTPUT_V1_3_C50A91_C50A52	ST140430task0001output_V1_3	50	50	91	52	31.1919	0.2871	0.9131	0.0619	63.182	16.7855	40	176.2725	24.313	104.2855	0.959223654	0.037811915	1.05E-05	0.002953894	Mixture	0.959223654	0	0.767857143	1.018329939	0.003944256		flat-extreme-symmetric
ST140430TASK0001OUTPUT_V1_30_C50A91_C50A52	ST140430task0001output_V1_30	50	50	91	52	123.923	0.7089	0.1809	0.5752	102.7275	315.357	317.5	76.3635	73.434	150	0.179507563	0.17236552	0.191065698	0.457061219	Single	0.457061219	0	0.063829787	31.29032258	0.74770502		flat-extreme-skewed
ST140430TASK0001OUTPUT_V1_31_C50A51_C50A92	ST140430task0001output_V1_31	50	50	51	92	28.2902	0.1096	0.2272	0.792	29.4445	89	96.25	105.5555	166.5715	155.1975	0.392858702	0.082496017	0.018992611	0.50565267	Single	0.50565267	0	0.098901099	15.40983607	0.593899009		flat-extreme-skewed
ST140430TASK0001OUTPUT_V1_33_C50A51_C50A92	ST140430task0001output_V1_33	50	50	51	92	91.4588	0.8789	0.1997	0.2543	53.3335	205.6665	213	21.25	129.905	206	0.135660628	0.107625368	0.215477476	0.541236527	Single	0.541236527	0	0.030927835	90	0.977121255		flat-extreme-skewed
ST140430TASK0001OUTPUT_V1_33_C50A91_C50A52	ST140430task0001output_V1_33	50	50	91	52	93.248	0.2767	0.539	0.3394	63.6365	213.9285	218.125	67.091	178.599	217.0535	0.186816623	0.151385189	0.186126679	0.475671509	Single	0.475671509	0	0.064516129	30.96774194	0.74545477		flat-extreme-skewed
ST140430TASK0001OUTPUT_V1_35_C50A91_C50A52	ST140430task0001output_V1_35	50	50	91	52	83.1575	0.6862	0.4049	0.5847	118.182	21.7855	118.75	533.2725	36.621	221.0715	0.218718382	0.160386251	0.0626576	0.558237767	Single	0.558237767	0	0.162790698	10	0.5		flat-extreme-skewed
ST140430TASK0001OUTPUT_V1_36_C50A51_C50A92	ST140430task0001output_V1_36	50	50	51	92	28.8088	0.3559	0.5079	0.4829	85	29.3335	73.5	162.5	16.3335	110.579	0.044654748	0.459050687	0.000351748	0.495942817	Single	0.495942817	0	0.754385965	3.529411765	0.273851165		flat-extreme-
ST140430TASK0001OUTPUT_V1_36_C50A91_C50A52	ST140430task0001output_V1_36	50	50	91	52	27.1058	0.1186	0.7205	0.0475	83.6365	31.0715	58.125	115.091	37.8295	142.768	0.928367149	0.064562083	1.37E-05	0.007057051	Mixture	0.928367149	0	0.836363636	1.017964072	0.003866225		flat-extreme-symmetric
ST140430TASK0001OUTPUT_V1_37_C50A91_C50A52	ST140430task0001output_V1_37	50	50	91	52	84.8124	0.6784	0.6951	0.5811	158.6365	40.7145	128.125	133.091	53.7365	151.3395	0.067056526	0.744889534	0.003224042	0.184829898	Average	0.744889534	0	0.736842105	4.188481675	0.31102831		flat-extreme-skewed
ST140430TASK0001OUTPUT_V1_38_C50A91_C50A52	ST140430task0001output_V1_38	50	50	91	52	97.3035	0.6714	0.8579	0.1595	151.3635	31.7855	118.125	277.091	30.467	207.0535	0.048771013	0.816670848	0.001226956	0.133331184	Average	0.816670848	0	0.754385965	3.529411765	0.273851165		flat-extreme-
ST140430TASK0001OUTPUT_V1_39_C50A91_C50A52	ST140430task0001output_V1_39	50	50	91	52	86.4401	0.2549	0.2086	0.3612	126.818	24.643	109.375	119.2725	25.742	50.625	0.13796025	0.458640005	0.05198554	0.351414205	Average	0.458640005	0	0.278481013	10.10989011	0.502373218		flat-extreme-skewed
ST140430TASK0001OUTPUT_V1_4_C50A91_C50A52	ST140430task0001output_V1_4	50	50	91	52	33.9961	0.7208	0.4256	0.6282	70.909	19.643	51.875	118.818	21.1265	64.1965	0.451439893	0.422226642	3.57E-05	0.126297753	Mixture	0.451439893	0	0.98	1.67115903	0.11150889		flat-extreme-symmetric
ST140430TASK0001OUTPUT_V1_40_C50A91_C50A52	ST140430task0001output_V1_40	50	50	91	52	66.8186	0.1426	0.8705	0.5849	116.3635	27.5	96.25	125.091	43.654	202.5	0.336190733	0.363100137	0.001489259	0.299219871	Average	0.363100137	0	0.724137931	2.439862543	0.19368268		flat-extreme-
ST140430TASK0001OUTPUT_V1_41_C50A51_C50A92	ST140430task0001output_V1_41	50	50	51	92	46.3882	0.1754	0.477	0.088	124.4445	40.6665	121.25	91.8055	40.619	119.934	0.149039702	0.225836826	0.031044223	0.59407925	Single	0.59407925	0	0.112359551	30.96774194	0.74545477		flat-extreme-skewed
ST140430TASK0001OUTPUT_V1_41_C50A91_C50A52	ST140430task0001output_V1_41	50	50	91	52	52.8423	0.4825	0.8521	0.005	123.182	38.2145	109.375	110.2725	42.7745	30.625	0.161535136	0.402873524	0.02284935	0.41274199	Single	0.41274199	0	0.383561644	9.00990099	0.477360009		flat-extreme-skewed
ST140430TASK0001OUTPUT_V1_42_C50A51_C50A92	ST140430task0001output_V1_42	50	50	51	92	7.4091	0.2042	0.5062	0.8799	57.778	30.3335	52	100.139	28.1905	47.579	0.099247336	0.367717537	3.85E-05	0.532996619	Single	0.532996619	0	0.683333333	3.195020747	0.252236841		flat-extreme-
ST140430TASK0001OUTPUT_V1_43_C50A51_C50A92	ST140430task0001output_V1_43	50	50	51	92	16.0315	0.3458	0.572	0.0253	146.6665	84	141.5	300	158	145.842	0.192681738	0.245069	0.000508871	0.56174039	Single	0.56174039	0	0.315789474	8.910891089	0.474960568		flat-extreme-skewed
ST140430TASK0001OUTPUT_V1_43_C50A91_C50A52	ST140430task0001output_V1_43	50	50	91	52	38.3326	0.6735	0.7896	0.5812	164.5455	74.2855	145.625	221.4545	115.2745	150.625	0.194637584	0.409337208	0.001280485	0.394744723	Average	0.409337208	0	0.538461538	4.240837696	0.313725826		flat-extreme-skewed
ST140430TASK0001OUTPUT_V1_44_C50A51_C50A92	ST140430task0001output_V1_44	50	50	51	92	57.1323	0.3462	0.6965	0.6061	121.111	32.6665	100	325.972	21.3335	192.1055	0.10602492	0.638916747	0.0010482	0.254010133	Average	0.638916747	0	0.785714286	3.333333333	0.261439373		flat-extreme-
ST140430TASK0001OUTPUT_V1_44_C50A91_C50A52	ST140430task0001output_V1_44	50	50	91	52	68.1518	0.249	0.486	0.596	125	31.0715	96.25	439	47.0605	93.9285	0.048895417	0.816056558	0.001042148	0.134005878	Average	0.816056558	0	0.851851852	2.988047809	0.237693771		flat-extreme-
ST140430TASK0001OUTPUT_V1_49_C50A51_C50A92	ST140430task0001output_V1_49	50	50	51	92	3.7832	0.3866	0.1571	0.8858	55.5555	33.3335	67.75	121.8055	46.905	65.513	0.144493418	0.125403176	0.002879838	0.727223569	Single	0.727223569	0	0.176470588	10	0.5		flat-extreme-skewed
ST140430TASK0001OUTPUT_V1_5_C50A91_C50A52	ST140430task0001output_V1_5	50	50	91	52	11.331	0.7264	0.1719	0.0164	66.818	33.5715	43.75	52.2725	18.791	12.5	0.127715196	0.514606614	0.076861319	0.280816871	Average	0.514606614	0	0.771929825	1.521197007	0.091092731		flat-extreme-symmetric
ST140430TASK0001OUTPUT_V1_55_C50A51_C50A92	ST140430task0001output_V1_55	50	50	51	92	5.6052	0.3644	0.2282	0.0313	61.6665	95.3335	94.25	31.25	176.762	353.3025	0.853510546	0.033493718	1.04E-05	0.11298532	Mixture	0.853510546	0	0.587301587	1.377672209	0.069572949		flat-extreme-symmetric
ST140430TASK0001OUTPUT_V1_56_C50A51_C50A92	ST140430task0001output_V1_56	50	50	51	92	11.5054	0.5006	0.6068	0.3371	25.5555	58.6665	65	28.0555	46.0475	203.684	0.632619778	0.047392765	0.000323735	0.319663722	Mixture	0.632619778	0	0.328947368	3.195020747	0.252236841		flat-extreme-
ST140430TASK0001OUTPUT_V1_56_C50A91_C50A52	ST140430task0001output_V1_56	50	50	91	52	20.7918	0.6798	0.2431	0.173	21.818	62.5	60	20.2725	212.1155	111.4285	0.226053132	0.213827597	0.000548466	0.559570805	Single	0.559570805	0	0.428571429	4.85380117	0.343040991		flat-extreme-skewed
ST140430TASK0001OUTPUT_V1_57_C50A91_C50A52	ST140430task0001output_V1_57	50	50	91	52	3.7457	0.6563	0.7034	0.4289	24.5455	42.5	45	17.4545	51.346	87.143	0.330115492	0.179691694	0.000860142	0.489332672	Single	0.489332672	0	0.538461538	2.988047809	0.237693771		flat-extreme-
ST140430TASK0001OUTPUT_V1_58_C50A51_C50A92	ST140430task0001output_V1_58	50	50	51	92	7.8754	0.9064	0.6291	0.0721	26.111	54.6665	54.25	64.722	86.762	198.566	0.700732271	0.061308953	1.70E-05	0.237941749	Mixture	0.700732271	0	0.538461538	2.118380062	0.16300194		flat-extreme-
ST140430TASK0001OUTPUT_V1_58_C50A91_C50A52	ST140430task0001output_V1_58	50	50	91	52	12.0818	0.3679	0.2279	0.0726	29.5455	62.857	55	15.4545	82.088	92.857	0.290468822	0.302625553	0.000441268	0.406464357	Single	0.406464357	0	0.666666667	1.935483871	0.143394778		flat-extreme-symmetric
ST140430TASK0001OUTPUT_V1_59_C50A91_C50A52	ST140430task0001output_V1_59	50	50	91	52	16.4454	0.6656	0.3954	0.6239	22.7275	58.9285	56.25	20.3635	217.0605	68.2145	0.212944268	0.240454403	0.000376601	0.546224728	Single	0.546224728	0	0.455882353	3.930348259	0.297215517		flat-extreme-
ST140430TASK0001OUTPUT_V1_6_C50A51_C50A92	ST140430task0001output_V1_6	50	50	51	92	35.3334	0.3439	0.6768	0.4316	117.222	44	99.75	270.139	20.143	138.1445	0.10037186	0.553013209	0.000323092	0.34629184	Average	0.553013209	0	0.515151515	5.629139073	0.375220989		flat-extreme-skewed
ST140430TASK0001OUTPUT_V1_60_C50A51_C50A92	ST140430task0001output_V1_60	50	50	51	92	11.438	0.494	0.6111	0.3392	26.6665	60	69.5	17.5	85.7145	155.737	0.211753079	0.096942777	0.002869165	0.688434979	Single	0.688434979	0	0.19047619	13.09859155	0.5586123		flat-extreme-skewed
ST140430TASK0001OUTPUT_V1_60_C50A91_C50A52	ST140430task0001output_V1_60	50	50	91	52	3.6218	0.1938	0.67	0.1704	31.3635	51.0715	61.25	27.091	63.2145	61.0715	0.242043712	0.152310064	0.001015233	0.60463099	Single	0.60463099	0	0.375	4.795321637	0.340408871		flat-extreme-skewed
ST140430TASK0001OUTPUT_V1_61_C50A51_C50A92	ST140430task0001output_V1_61	50	50	51	92	38.6035	0.5118	0.224	0.4277	23.889	90.6665	100	17.222	210.619	277.8945	0.991856223	0.000770033	0.000313511	0.007060234	Mixture	0.991856223	0	0.087912088	11.2345679	0.525278187		flat-extreme-skewed
ST140430TASK0001OUTPUT_V1_61_C50A91_C50A52	ST140430task0001output_V1_61	50	50	91	52	32.8771	0.2213	0.1243	0.0326	25.4545	82.143	91.25	17.4545	285.934	249.643	0.244962413	0.123891326	0.010969347	0.620176913	Single	0.620176913	0	0.282051282	7.272727273	0.430848651		flat-extreme-skewed
ST140430TASK0001OUTPUT_V1_62_C50A51_C50A92	ST140430task0001output_V1_62	50	50	51	92	30.964	0.8762	0.5525	0.1344	51.6665	127.6665	135	60	212.762	290.5265	0.31276875	0.092987409	0.01207291	0.582170931	Single	0.582170931	0	0.111111111	15.40983607	0.593899009		flat-extreme-skewed
ST140430TASK0001OUTPUT_V1_62_C50A91_C50A52	ST140430task0001output_V1_62	50	50	91	52	20.1672	0.7452	0.1127	0.006	55	112.143	110	49	422.088	250	0.218758529	0.204663776	0.000485036	0.576092659	Single	0.576092659	0	0.485294118	4.293193717	0.316390243		flat-extreme-skewed
ST140430TASK0001OUTPUT_V1_63_C50A51_C50A92	ST140430task0001output_V1_63	50	50	51	92	33.5859	0.4711	0.3746	0.1296	28.889	93.6665	94	23.472	128.1905	47.158	0.157189433	0.189644574	0.028790678	0.624375316	Single	0.624375316	0	0.075268817	90	0.977121255		flat-extreme-skewed
ST140430TASK0001OUTPUT_V1_64_C50A51_C50A92	ST140430task0001output_V1_64	50	50	51	92	29.3514	0.9212	0.2357	0.8629	26.6665	85	81.5	35	152.143	124.263	0.802388074	0.046795749	0.000687559	0.150128617	Mixture	0.802388074	0	0.21686747	7.355371901	0.433302318		flat-extreme-skewed
ST140430TASK0001OUTPUT_V1_65_C50A51_C50A92	ST140430task0001output_V1_65	50	50	51	92	105.2008	0.5436	0.5344	0.0568	21.111	152.6665	153	37.222	82.0475	72.842	0.135051091	0.156656132	0.169703561	0.538589216	Single	0.538589216	0	0.020408163	1000	1		flat-extreme-skewed
ST140430TASK0001OUTPUT_V1_65_C50A91_C50A52	ST140430task0001output_V1_65	50	50	91	52	90.6731	0.8136	0.3446	0.0653	28.182	142.857	143.75	21.2725	95.165	63.9285	0.179430318	0.176829666	0.186921162	0.456818854	Single	0.456818854	0	0.098901099	18.62745098	0.635076715		flat-extreme-skewed
ST140430TASK0001OUTPUT_V1_66_C50A51_C50A92	ST140430task0001output_V1_66	50	50	51	92	20.0412	0.4939	0.2353	0.2152	25	70.3335	77	35	88.1905	33.8945	0.164422538	0.128771506	0.028404272	0.678401683	Single	0.678401683	0	0.075268817	31.29032258	0.74770502		flat-extreme-skewed
ST140430TASK0001OUTPUT_V1_66_C50A91_C50A52	ST140430task0001output_V1_66	50	50	91	52	28.4726	0.6633	0.1227	0.6161	24.091	74.643	73.75	14.818	81.8955	71.0715	0.216618489	0.215840065	0.005071505	0.56246994	Single	0.56246994	0	0.234567901	11.35802469	0.527651404		flat-extreme-skewed
ST140430TASK0001OUTPUT_V1_67_C50A51_C50A92	ST140430task0001output_V1_67	50	50	51	92	59.8702	0.4988	0.551	0.137	25	116.3335	130.75	31.25	90.3335	143.829	0.113863198	0.069546647	0.362635322	0.453954833	Single	0.453954833	0	0.030927835	46.66666667	0.83450339		flat-extreme-skewed
ST140430TASK0001OUTPUT_V1_69_C50A91_C50A52	ST140430task0001output_V1_69	50	50	91	52	141.3803	0.2447	0.8746	0.5867	176.818	27.5	163.75	320.2725	12.1155	156.7855	0.167401549	0.28372215	0.122681972	0.426194329	Single	0.426194329	0	0.134831461	15.57377049	0.596196885		flat-extreme-skewed
ST140430TASK0001OUTPUT_V1_70_C50A51_C50A92	ST140430task0001output_V1_70	50	50	51	92	84.0421	0.8279	0.4185	0.3646	193.3335	56.6665	171	117.5	29.0475	210.842	0.145560456	0.497149859	0.012445903	0.344843782	Average	0.497149859	0	0.234567901	13.09859155	0.5586123		flat-extreme-skewed
ST140430TASK0001OUTPUT_V1_70_C50A91_C50A52	ST140430task0001output_V1_70	50	50	91	52	102.2705	0.6691	0.4152	0.5615	202.7275	55.357	182.5	154.3635	57.28	191.4285	0.157406604	0.388398663	0.053246512	0.400948221	Single	0.400948221	0	0.234567901	10	0.5		flat-extreme-skewed
ST140430TASK0001OUTPUT_V1_71_C50A51_C50A92	ST140430task0001output_V1_71	50	50	51	92	66.3564	0.3457	0.19	0.5344	112.222	24	105.25	111.389	20.857	157.6185	0.887645449	0.0308511	0.004675202	0.076828249	Mixture	0.887645449	0	0.136363636	11.35802469	0.527651404		flat-extreme-skewed
ST140430TASK0001OUTPUT_V1_71_C50A91_C50A52	ST140430task0001output_V1_71	50	50	91	52	63.3723	0.2654	0.8934	0.5835	100	21.0715	112.5	74	27.8295	87.143	0.163002644	0.119948973	0.302011901	0.415036482	Single	0.415036482	0	0.064516129	30.96774194	0.74545477		flat-extreme-skewed
ST140430TASK0001OUTPUT_V1_72_C50A51_C50A92	ST140430task0001output_V1_72	50	50	51	92	91.4062	0.3281	0.6882	0.8249	166.6665	39	156.25	190	49.4285	223.092	0.952594815	0.013890285	0.002371896	0.031143004	Mixture	0.952594815	0	0.098901099	13.09859155	0.5586123		flat-extreme-skewed
ST140430TASK0001OUTPUT_V1_72_C50A91_C50A52	ST140430task0001output_V1_72	50	50	91	52	112.6736	0.4673	0.4923	0.3564	166.3635	32.857	152.5	185.091	27.4725	155.7145	0.178479401	0.303345734	0.062958337	0.455216528	Single	0.455216528	0	0.282051282	8.910891089	0.474960568		flat-extreme-skewed
ST140430TASK0001OUTPUT_V1_73_C50A91_C50A52	ST140430task0001output_V1_73	50	50	91	52	113.8372	0.4648	0.4549	0.5775	185.4545	41.4285	165	139.4545	18.791	105.7145	0.139752998	0.416870894	0.087573336	0.355802772	Average	0.416870894	0	0.231707317	15.57377049	0.596196885		flat-extreme-skewed
ST140430TASK0001OUTPUT_V1_74_C50A51_C50A92	ST140430task0001output_V1_74	50	50	51	92	80.9766	0.3428	0.5082	0.0323	136.111	29	132.5	89.722	29.4285	152.8945	0.153416028	0.200207308	0.073681619	0.572695045	Single	0.572695045	0	0.098901099	18.62745098	0.635076715		flat-extreme-skewed
ST140430TASK0001OUTPUT_V1_75_C50A51_C50A92	ST140430task0001output_V1_75	50	50	51	92	59.6837	0.84	0.5002	0.0853	117.222	29.3335	116.5	182.639	36.3335	251.1055	0.565830305	0.080285916	0.012231251	0.341652528	Mixture	0.565830305	0	0.265822785	6.09929078	0.392639669		flat-extreme-skewed
ST140430TASK0001OUTPUT_V1_75_C50A91_C50A52	ST140430task0001output_V1_75	50	50	91	52	79.6372	0.1033	0.3863	0.5949	116.3635	22.5	95.625	217.091	11.346	130.625	0.205599288	0.481992748	0.008954257	0.303453707	Average	0.481992748	0	0.492537313	4.53038674	0.328067639		flat-extreme-skewed
ST140430TASK0001OUTPUT_V1_76_C50A51_C50A92	ST140430task0001output_V1_76	50	50	51	92	6.2166	0.3936	0.528	0.2222	49.4445	26	44.5	54.3055	19.4285	29.421	0.126036392	0.360456287	4.81E-05	0.513459262	Single	0.513459262	0	0.578125	2.873563218	0.229210378		flat-extreme-
ST140430TASK0001OUTPUT_V1_76_C50A91_C50A52	ST140430task0001output_V1_76	50	50	91	52	13.2585	0.7384	0.886	0.4168	58.182	25.7145	46.875	45.2725	16.813	27.0535	0.152029921	0.49471278	0.001205841	0.352051458	Average	0.49471278	0	0.803571429	1.88034188	0.13711841		flat-extreme-symmetric
ST140430TASK0001OUTPUT_V1_77_C50A91_C50A52	ST140430task0001output_V1_77	50	50	91	52	72.0933	0.2515	0.9152	0.5945	108.6365	21.7855	91.25	139.091	16.621	106.7855	0.145401167	0.472244374	0.008413997	0.373940462	Average	0.472244374	0	0.587301587	4.240837696	0.313725826		flat-extreme-skewed
ST140430TASK0001OUTPUT_V1_78_C50A51_C50A92	ST140430task0001output_V1_78	50	50	51	92	15.2074	0.852	0.4925	0.1321	81.6665	38.3335	92.25	186.25	26.905	223.934	0.55393703	0.063335818	0.002278577	0.380448575	Mixture	0.55393703	0	0.298701299	5.217391304	0.358726705		flat-extreme-skewed
ST140430TASK0001OUTPUT_V1_8_C50A51_C50A92	ST140430task0001output_V1_8	50	50	51	92	32.316	0.3425	0.596	0.1391	152.222	69	155.5	271.389	71.5715	112.579	0.153609582	0.186814136	0.030335365	0.629240917	Single	0.629240917	0	0.075268817	46.66666667	0.83450339		flat-extreme-skewed
ST140430TASK0001OUTPUT_V1_8_C50A91_C50A52	ST140430task0001output_V1_8	50	50	91	52	6.5805	0.1325	0.6117	0.0077	130.909	90.7145	133.125	188.818	72.967	41.3395	0.211430238	0.233339646	0.000492577	0.554737539	Single	0.554737539	0	0.388888889	6.641221374	0.411123978		flat-extreme-skewed
ST140430TASK0001OUTPUT_V1_80_C50A91_C50A52	ST140430task0001output_V1_80	50	50	91	52	9.6611	0.3146	0.1317	0.6729	43.182	18.5715	34.375	47.2725	29.5605	46.3395	0.383828229	0.330826852	0.001707952	0.283636966	Mixture	0.383828229	0	0.851851852	1.26984127	0.051874719		flat-extreme-symmetric
ST140430TASK0001OUTPUT_V1_9_C50A51_C50A92	ST140430task0001output_V1_9	50	50	51	92	33.2411	0.3544	0.6927	0.0938	95	32	83.75	210	43.4285	116.7765	0.146007406	0.373253327	0.001040975	0.479698292	Single	0.479698292	0	0.5625	4.53038674	0.328067639		flat-extreme-skewed
ST140430TASK0001OUTPUT_V1_9_C50A91_C50A52	ST140430task0001output_V1_9	50	50	91	52	35.2266	0.2612	0.7203	0.3675	93.6365	31.7855	83.75	143.091	21.2365	71.0715	0.224628741	0.314803614	0.002760051	0.457807595	Single	0.457807595	0	0.463768116	4.585635359	0.330699759		flat-extreme-skewed
ST140430TASK0001OUTPUT_V1_93_C50A51_C50A92	ST140430task0001output_V1_93	50	50	51	92	4.1939	0.3943	0.5864	0.3192	51.6665	79.3335	78	60	89.905	148.6315	0.358257028	0.175818231	8.08E-05	0.465843939	Single	0.465843939	0	0.470588235	2.835249042	0.226295606		flat-extreme-
ST140430TASK0001OUTPUT_V1_94_C50A51_C50A92	ST140430task0001output_V1_94	50	50	51	92	4.3669	0.4021	0.5803	0.4043	53.889	82	94.75	24.722	83.4285	114.4605	0.211940741	0.10266864	0.002040932	0.683349686	Single	0.683349686	0	0.112359551	18.43137255	0.632778839		flat-extreme-skewed
ST140430TASK0001OUTPUT_V1_96_C50A91_C50A52	ST140430task0001output_V1_96	50	50	91	52	3.5586	0.375	0.1547	0.661	27.7275	46.4285	35.625	26.3635	68.791	29.1965	0.264331449	0.416882248	0.065098649	0.253687654	Average	0.416882248	0	0.833333333	1.06029106	0.01271255		flat-extreme-symmetric
ST140430TASK0001OUTPUT_V1_97_C50A51_C50A92	ST140430task0001output_V1_97	50	50	51	92	17.2424	0.4719	0.2397	0.8628	27.778	70.3335	81.5	10.139	107.476	102.684	0.188645407	0.097902207	0.026909223	0.686543163	Single	0.686543163	0	0.041666667	46.66666667	0.83450339		flat-extreme-skewed
ST140430TASK0001OUTPUT_V1_99_C50A91_C50A52	ST140430task0001output_V1_99	50	50	91	52	107.7582	0.3091	0.7242	0.3514	44.5455	192.5	199.375	56.4545	157.5	76.3395	0.174470587	0.152239687	0.22905363	0.444236096	Single	0.444236096	0	0.063829787	23.41463415	0.684743688		flat-extreme-skewed
ST140429TASK0001OUTPUT_V1_1_C50A51_C50A92	ST140429task0001output_V1_1	50	50	51	92	101.1681	0.6316	0.3521	0.1116	97.778	21.1365	92.619	226.013	16.634	105.8095	0.142796355	0.243403248	0.026509934	0.587290463	Single	0.587290463	0	0.111111111	31.29032258	0.74770502		flat-extreme-skewed
ST140429TASK0001OUTPUT_V1_1_C50A91_C50A52	ST140429task0001output_V1_1	50	50	91	52	116.5551	0.6262	0.3953	0.4925	101.389	15.8335	105.909	83.415	16.6175	75.818	0.164682423	0.129375485	0.216376276	0.489565817	Single	0.489565817	0	0.052083333	47.14285714	0.83670795		flat-extreme-skewed
ST140429TASK0001OUTPUT_V1_100_C50A51_C50A92	ST140429task0001output_V1_100	50	50	51	92	24.7783	0.7792	0.9569	0.8737	27.778	63.6365	71.1905	33.072	51.9915	50.9525	0.203473585	0.105851397	0.008602357	0.682072661	Single	0.682072661	0	0.075268817	31.29032258	0.74770502		flat-extreme-skewed
ST140429TASK0001OUTPUT_V1_11_C50A91_C50A52	ST140429task0001output_V1_11	50	50	91	52	17.5578	0.6526	0.7302	0.2601	86.6665	47.5	92.2725	194.706	52.5	129.3635	0.242361607	0.143528103	0.001192475	0.612917815	Single	0.612917815	0	0.234567901	8.910891089	0.474960568		flat-extreme-skewed
ST140429TASK0001OUTPUT_V1_15_C50A91_C50A52	ST140429task0001output_V1_15	50	50	91	52	6.4106	0.127	0.6059	0.6783	172.5	133.889	175.4545	242.5	74.4445	107.4545	0.18823407	0.217279869	0.000481951	0.594004111	Single	0.594004111	0	0.571428571	2.186495177	0.169874262		flat-extreme-
ST140429TASK0001OUTPUT_V1_17_C50A51_C50A92	ST140429task0001output_V1_17	50	50	51	92	3.0339	0.3175	0.6968	0.9488	72.222	93.409	117.857	88.954	99.708	107.7855	0.176110349	0.066235116	0.159223803	0.598430731	Single	0.598430731	0	0.087912088	30.96774194	0.74545477		flat-extreme-skewed
ST140429TASK0001OUTPUT_V1_17_C50A91_C50A52	ST140429task0001output_V1_17	50	50	91	52	8.9795	0.1651	0.1055	0.2555	64.722	96.6665	119.091	43.807	103.5295	78.818	0.207819066	0.124345978	0.044946272	0.622888684	Single	0.622888684	0	0.074468085	23.65853659	0.686993939		flat-extreme-skewed
ST140429TASK0001OUTPUT_V1_19_C50A51_C50A92	ST140429task0001output_V1_19	50	50	51	92	34.3871	0.1429	0.6347	0.336	143.611	228.182	259.0475	83.415	188.355	189.3095	0.061992798	0.027852374	0.659589863	0.250564964	Outside	0.659589863	0	0.020408163	90	0.977121255		flat-extreme-skewed
ST140429TASK0001OUTPUT_V1_19_C50A91_C50A52	ST140429task0001output_V1_19	50	50	91	52	47.3198	0.6222	0.5788	0.6497	132.5	235	251.818	152.5	179.412	188.2725	0.191838773	0.116799092	0.112736732	0.578625403	Single	0.578625403	0	0.030927835	46.66666667	0.83450339		flat-extreme-skewed
ST140429TASK0001OUTPUT_V1_20_C50A91_C50A52	ST140429task0001output_V1_20	50	50	91	52	6.3069	0.7123	0.3211	0.2754	54.4445	80.278	87.2725	79.3465	112.0425	40.3635	0.180808649	0.174432751	0.000410385	0.644348215	Single	0.644348215	0	0.302631579	7.927927928	0.449579847		flat-extreme-skewed
ST140429TASK0001OUTPUT_V1_21_C50A51_C50A92	ST140429task0001output_V1_21	50	50	51	92	45.7412	0.5556	0.3582	0.4969	44.722	106.1365	122.381	40.278	123.301	196.3095	0.155764859	0.066669499	0.15989983	0.617665813	Single	0.617665813	0	0.030927835	46.66666667	0.83450339		flat-extreme-skewed
ST140429TASK0001OUTPUT_V1_22_C50A91_C50A52	ST140429task0001output_V1_22	50	50	91	52	5.7461	0.443	0.1405	0.015	29.1665	50	68.182	126.6175	264.706	353.2725	0.998460437	0.000127201	1.43E-05	0.0013981	Mixture	0.998460437	0	0.219512195	2.835249042	0.226295606		flat-extreme-
ST140429TASK0001OUTPUT_V1_23_C50A51_C50A92	ST140429task0001output_V1_23	50	50	51	92	161.1112	0.4308	0.8397	0.5847	35	162.0455	182.381	31.1765	204.5995	281.8095	0.059761179	0.027405844	0.668713867	0.244119111	Outside	0.668713867	0	0.020408163	46.66666667	0.83450339		flat-extreme-skewed
ST140429TASK0001OUTPUT_V1_23_C50A91_C50A52	ST140429task0001output_V1_23	50	50	91	52	112.4602	0.5571	0.9282	0.0231	42.222	153.889	167.7275	83.66	200.327	100.3635	0.139575819	0.092057001	0.353437957	0.414929223	Single	0.414929223	0	0.020408163	46.66666667	0.83450339		flat-extreme-skewed
ST140429TASK0001OUTPUT_V1_25_C50A91_C50A52	ST140429task0001output_V1_25	50	50	91	52	214.9669	0.7421	0.9227	0.0263	44.1665	220	230	64.853	191.1765	98	0.156059294	0.117382288	0.262627329	0.463931089	Single	0.463931089	0	0.030927835	46.66666667	0.83450339		flat-extreme-skewed
ST140429TASK0001OUTPUT_V1_26_C50A51_C50A92	ST140429task0001output_V1_26	50	50	51	92	11.0863	0.6681	0.3485	0.2797	22.222	43.6365	53.8095	27.778	65.3245	77.4525	0.238138353	0.086310548	0.004965191	0.670585908	Single	0.670585908	0	0.097826087	18.82352941	0.637350528		flat-extreme-skewed
ST140429TASK0001OUTPUT_V1_26_C50A91_C50A52	ST140429task0001output_V1_26	50	50	91	52	13.3536	0.5889	0.5623	0.7365	20.278	44.1665	55	27.925	64.853	40	0.210776909	0.121291928	0.00901239	0.658918773	Single	0.658918773	0	0.111111111	23.41463415	0.684743688		flat-extreme-skewed
ST140429TASK0001OUTPUT_V1_27_C50A91_C50A52	ST140429task0001output_V1_27	50	50	91	52	192.6884	0.7474	0.5796	0.4517	41.6665	201.6665	204.091	47.059	246.4705	93.818	0.165495165	0.155018115	0.187455593	0.492031127	Single	0.492031127	0	0.041666667	31.29032258	0.74770502		flat-extreme-skewed
ST140429TASK0001OUTPUT_V1_28_C50A51_C50A92	ST140429task0001output_V1_28	50	50	51	92	56.23	0.2935	0.5765	0.5045	25	81.818	102.857	61.7645	111.212	174.2855	0.030957298	0.008672948	0.842024202	0.118345553	Outside	0.842024202	0	0.041237113	31.61290323	0.749932191		flat-extreme-skewed
ST140429TASK0001OUTPUT_V1_28_C50A91_C50A52	ST140429task0001output_V1_28	50	50	91	52	78.6859	0.5657	0.9384	0.7014	22.222	93.611	98.182	12.4835	105.768	60.2725	0.179037647	0.14232257	0.145226719	0.533413063	Single	0.533413063	0	0.086021505	23.65853659	0.686993939		flat-extreme-skewed
ST140429TASK0001OUTPUT_V1_29_C50A51_C50A92	ST140429task0001output_V1_29	50	50	51	92	211.8692	0.3161	0.145	0.0864	83.611	284.5455	300.238	49.2975	113.766	133.238	0.107918393	0.072564464	0.378636	0.440881143	Single	0.440881143	0	0.010204082	990	1		flat-extreme-skewed
ST140429TASK0001OUTPUT_V1_3_C50A51_C50A92	ST140429task0001output_V1_3	50	50	51	92	73.7614	0.138	0.8201	0.0028	111.389	36.591	115	243.415	35.8985	253.5	0.173385351	0.117579721	0.012431289	0.696603639	Single	0.696603639	0	0.075268817	31.29032258	0.74770502		flat-extreme-skewed
ST140429TASK0001OUTPUT_V1_3_C50A91_C50A52	ST140429task0001output_V1_3	50	50	91	52	80.6267	0.2781	0.7732	0.6777	114.722	32.5	126.818	236.16	38.3825	152.2725	0.181689492	0.102534481	0.173920647	0.541855381	Single	0.541855381	0	0.074468085	23.65853659	0.686993939		flat-extreme-skewed
ST140429TASK0001OUTPUT_V1_30_C50A51_C50A92	ST140429task0001output_V1_30	50	50	51	92	32.9883	0.8629	0.7523	0.7796	20.8335	58.8635	68.8095	14.853	99.9675	91.4525	0.166767768	0.083872873	0.036700935	0.712658423	Single	0.712658423	0	0.041666667	46.66666667	0.83450339		flat-extreme-skewed
ST140429TASK0001OUTPUT_V1_31_C50A91_C50A52	ST140429task0001output_V1_31	50	50	91	52	422.4821	0.3749	0.1178	0.1235	49.1665	345	360.4545	87.206	107.647	101.4545	0.148966693	0.10751418	0.300672834	0.442846294	Single	0.442846294	0	0.020408163	46.66666667	0.83450339		flat-extreme-skewed
ST140429TASK0001OUTPUT_V1_32_C50A51_C50A92	ST140429task0001output_V1_32	50	50	51	92	77.187	0.401	0.2173	0.5219	16.389	77.5	87.381	22.827	153.2145	92.8095	0.135792121	0.074808027	0.233090128	0.556309723	Single	0.556309723	0	0.02020202	47.14285714	0.83670795		flat-extreme-skewed
ST140429TASK0001OUTPUT_V1_32_C50A91_C50A52	ST140429task0001output_V1_32	50	50	91	52	83.552	0.9683	0.1639	0.5114	16.9445	85.8335	78.182	26.5525	146.6175	48.2725	0.162798479	0.320606049	0.033693775	0.482901697	Single	0.482901697	0	0.19047619	18.62745098	0.635076715		flat-extreme-skewed
ST140429TASK0001OUTPUT_V1_33_C50A91_C50A52	ST140429task0001output_V1_33	50	50	91	52	254.1352	0.2307	0.3941	0.0023	39.722	232.222	241.818	77.3365	88.366	82.2725	0.156438074	0.121821912	0.256636385	0.465103629	Single	0.465103629	0	0.030927835	46.66666667	0.83450339		flat-extreme-skewed
ST140429TASK0001OUTPUT_V1_34_C50A51_C50A92	ST140429task0001output_V1_34	50	50	51	92	129.9089	0.6121	0.3496	0.0066	132.5	30.682	134.2855	211.3235	22.0455	255.143	0.153714847	0.126671769	0.092517632	0.627095752	Single	0.627095752	0	0.052083333	47.14285714	0.83670795		flat-extreme-skewed
ST140429TASK0001OUTPUT_V1_35_C50A51_C50A92	ST140429task0001output_V1_35	50	50	51	92	53.7257	0.1683	0.8118	0.141	72.222	21.3635	61.4285	111.8955	28.182	106.5715	0.074341483	0.527932858	0.000156417	0.397569242	Average	0.527932858	0	0.612903226	3.980099502	0.299946965		flat-extreme-
ST140429TASK0001OUTPUT_V1_35_C50A91_C50A52	ST140429task0001output_V1_35	50	50	91	52	49.3471	0.6798	0.7252	0.7155	64.722	16.6665	77.2725	63.219	32.353	59.3635	0.160104701	0.092640646	0.26699448	0.480260173	Single	0.480260173	0	0.052631579	31.29032258	0.74770502		flat-extreme-skewed
ST140429TASK0001OUTPUT_V1_37_C50A51_C50A92	ST140429task0001output_V1_37	50	50	51	92	100.0557	0.1411	0.5383	0.2876	125.5555	35.682	113.5715	118.758	23.95	218.0715	0.280654341	0.30564485	0.003263251	0.410437559	Single	0.410437559	0	0.315789474	6.641221374	0.411123978		flat-extreme-skewed
ST140429TASK0001OUTPUT_V1_38_C50A51_C50A92	ST140429task0001output_V1_38	50	50	51	92	55.3601	0.1696	0.9004	0.4379	73.0555	21.3635	70.476	64.7875	23.896	113.4525	0.182044881	0.189436382	0.002454329	0.626064408	Single	0.626064408	0	0.162790698	15.40983607	0.593899009		flat-extreme-skewed
ST140429TASK0001OUTPUT_V1_4_C50A51_C50A92	ST140429task0001output_V1_4	50	50	51	92	47.706	0.3288	0.3593	0.0014	61.111	17.2725	55.476	156.209	17.013	166.9525	0.153860164	0.244507055	0.000182327	0.601450455	Single	0.601450455	0	0.694915254	2.835249042	0.226295606		flat-extreme-
ST140429TASK0001OUTPUT_V1_4_C50A91_C50A52	ST140429task0001output_V1_4	50	50	91	52	23.6598	0.523	0.8037	0.7222	53.0555	20.278	62.7275	71.8465	23.219	121.3635	0.253459826	0.104105555	0.007827987	0.634606633	Single	0.634606633	0	0.188235294	11.48148148	0.529998965		flat-extreme-skewed
ST140429TASK0001OUTPUT_V1_40_C50A51_C50A92	ST140429task0001output_V1_40	50	50	51	92	75.4106	0.6315	0.4022	0.0121	106.9445	33.409	93.095	79.4935	60.66	241.738	0.368217041	0.344802762	0.000241152	0.286739045	Mixture	0.368217041	0	0.587301587	3.153526971	0.249398275		flat-extreme-
ST140429TASK0001OUTPUT_V1_40_C50A91_C50A52	ST140429task0001output_V1_40	50	50	91	52	58.8141	0.6245	0.7679	0.2556	103.889	35	107.7275	163.268	28.2355	151.3635	0.207647585	0.142656885	0.020436905	0.629258625	Single	0.629258625	0	0.112359551	23.17073171	0.682469874		flat-extreme-skewed
ST140429TASK0001OUTPUT_V1_41_C50A51_C50A92	ST140429task0001output_V1_41	50	50	51	92	4.8839	0.5848	0.1349	0.3223	35.278	21.1365	35	23.807	22.3485	24.5	0.054828558	0.271431877	8.92E-05	0.67365034	Single	0.67365034	0	0.546875	2.948207171	0.234778999		flat-extreme-
ST140429TASK0001OUTPUT_V1_41_C50A91_C50A52	ST140429task0001output_V1_41	50	50	91	52	6.3091	0.7514	0.8614	0.1836	38.3335	21.389	32.7275	50.588	21.6505	53.3635	0.515692042	0.242526206	0.004105427	0.237676325	Mixture	0.515692042	0	0.629032258	1.459854015	0.082154714		flat-extreme-symmetric
ST140429TASK0001OUTPUT_V1_42_C50A51_C50A92	ST140429task0001output_V1_42	50	50	51	92	14.7662	0.6743	0.9557	0.8788	59.722	31.591	59.524	39.1015	31.6125	68.4525	0.072069039	0.208226105	0.000155926	0.719548931	Single	0.719548931	0	0.315789474	7.272727273	0.430848651		flat-extreme-skewed
ST140429TASK0001OUTPUT_V1_47_C50A51_C50A92	ST140429task0001output_V1_47	50	50	51	92	20.5107	0.4829	0.2958	0.0475	70.8335	35.682	60.238	111.912	29.6645	99.738	0.758322965	0.150732896	3.28E-06	0.090940857	Mixture	0.758322965	0	0.612903226	2.118380062	0.16300194		flat-extreme-
ST140429TASK0001OUTPUT_V1_47_C50A91_C50A52	ST140429task0001output_V1_47	50	50	91	52	11.5927	0.4838	0.7409	0.7199	69.1665	40	65	39.559	36.4705	59	0.196663727	0.28431856	0.000125958	0.518891756	Single	0.518891756	0	0.5625	2.693726937	0.215176785		flat-extreme-
ST140429TASK0001OUTPUT_V1_48_C50A91_C50A52	ST140429task0001output_V1_48	50	50	91	52	3.2957	0.8444	0.4321	0.0925	20.8335	33.889	28.182	24.2645	27.3855	21.2725	0.197712466	0.451788334	0.030917235	0.319581965	Average	0.451788334	0	0.711864407	1.059063136	0.012460926		flat-extreme-symmetric
ST140429TASK0001OUTPUT_V1_5_C50A51_C50A92	ST140429task0001output_V1_5	50	50	51	92	7.4175	0.3178	0.4027	0.7786	66.6665	43.409	68.095	76.4705	37.803	116.738	0.334063728	0.144522005	5.90E-05	0.521355305	Single	0.521355305	0	0.408450704	3.529411765	0.273851165		flat-extreme-
ST140429TASK0001OUTPUT_V1_5_C50A91_C50A52	ST140429task0001output_V1_5	50	50	91	52	14.7369	0.3126	0.9658	0.1438	73.3335	40.278	65.909	75.294	27.3365	27.818	0.166331225	0.375771457	7.50E-05	0.457822307	Single	0.457822307	0	0.351351351	4.85380117	0.343040991		flat-extreme-skewed
ST140429TASK0001OUTPUT_V1_55_C50A51_C50A92	ST140429task0001output_V1_55	50	50	51	92	17.3014	0.1118	0.4294	0.7038	22.778	50	57.143	30.1305	57.619	109.2855	0.565354043	0.049503935	0.001023115	0.384118907	Mixture	0.565354043	0	0.149425287	7.272727273	0.430848651		flat-extreme-skewed
ST140429TASK0001OUTPUT_V1_55_C50A91_C50A52	ST140429task0001output_V1_55	50	50	91	52	10.2414	0.5938	0.7108	0.3057	29.722	54.1665	52.2725	34.3955	89.559	95.3635	0.302332204	0.205413789	8.29E-05	0.492171103	Single	0.492171103	0	0.538461538	2.218649518	0.173044351		flat-extreme-
ST140429TASK0001OUTPUT_V1_56_C50A51_C50A92	ST140429task0001output_V1_56	50	50	51	92	3.2088	0.2298	0.9608	0.5231	40	55.909	62.143	14.1175	42.208	65.7855	0.066883896	0.156860712	0.000250965	0.776004427	Single	0.776004427	0	0.269230769	6.028368794	0.390099907		flat-extreme-skewed
ST140429TASK0001OUTPUT_V1_56_C50A91_C50A52	ST140429task0001output_V1_56	50	50	91	52	3.4602	0.2352	0.3502	0.1591	40.5555	57.778	56.3635	16.405	43.66	48.091	0.170175588	0.298757072	0.004525512	0.526541828	Single	0.526541828	0	0.677966102	1.534526854	0.092987246		flat-extreme-symmetric
ST140429TASK0001OUTPUT_V1_57_C50A91_C50A52	ST140429task0001output_V1_57	50	50	91	52	17.2142	0.4613	0.3312	0.7376	28.611	60	58.6365	39.2975	94.1175	37.091	0.209255682	0.220446903	0.000228723	0.570068691	Single	0.570068691	0	0.282051282	8.018018018	0.452033514		flat-extreme-skewed
ST140429TASK0001OUTPUT_V1_58_C50A51_C50A92	ST140429task0001output_V1_58	50	50	51	92	7.8247	0.5625	0.1284	0.0829	43.3335	67.5	70.9525	27.059	137.976	121.8095	0.283942764	0.125370416	0.000125968	0.590560852	Single	0.590560852	0	0.253164557	5.562913907	0.372651169		flat-extreme-skewed
ST140429TASK0001OUTPUT_V1_58_C50A91_C50A52	ST140429task0001output_V1_58	50	50	91	52	10.4427	0.1489	0.168	0.2834	45.8335	75.278	60.909	22.5	128.513	24.818	0.102574025	0.687722032	0.016569849	0.193134094	Average	0.687722032	0	0.851851852	1.171366594	0.034346417		flat-extreme-symmetric
ST140429TASK0001OUTPUT_V1_59_C50A51_C50A92	ST140429task0001output_V1_59	50	50	51	92	4.5898	0.6803	0.6941	0.2588	22.222	36.591	42.857	24.8365	40.66	58.2855	0.428765711	0.081892765	0.000220163	0.489121362	Single	0.489121362	0	0.204819277	8.910891089	0.474960568		flat-extreme-skewed
ST140429TASK0001OUTPUT_V1_59_C50A91_C50A52	ST140429task0001output_V1_59	50	50	91	52	5.259	0.3231	0.5668	0.017	23.0555	39.1665	39.5455	10.67	76.6175	74.4545	0.330869397	0.188015372	0.000280445	0.480834785	Single	0.480834785	0	0.5625	2.118380062	0.16300194		flat-extreme-
ST140429TASK0001OUTPUT_V1_6_C50A51_C50A92	ST140429task0001output_V1_6	50	50	51	92	51.4477	0.4291	0.6142	0.2255	119.1665	51.1365	116.905	171.3235	25.682	330.738	0.346003658	0.121552874	0.000759458	0.53168401	Single	0.53168401	0	0.369863014	5.217391304	0.358726705		flat-extreme-skewed
ST140429TASK0001OUTPUT_V1_6_C50A91_C50A52	ST140429task0001output_V1_6	50	50	91	52	61.6455	0.4214	0.3627	0.6767	131.6665	50.5555	148.182	194.1175	47.5815	167.2725	0.168057978	0.092777952	0.241557859	0.497606212	Single	0.497606212	0	0.020618557	89.09090909	0.974916695		flat-extreme-skewed
ST140429TASK0001OUTPUT_V1_60_C50A51_C50A92	ST140429task0001output_V1_60	50	50	51	92	23.2256	0.5857	0.5147	0.8769	20.5555	51.3635	60.7145	20.523	86.277	65.143	0.178009226	0.084397297	0.018827817	0.71876566	Single	0.71876566	0	0.052631579	31.29032258	0.74770502		flat-extreme-skewed
ST140429TASK0001OUTPUT_V1_61_C50A91_C50A52	ST140429task0001output_V1_61	50	50	91	52	29.6934	0.554	0.6316	0.4959	48.0555	100.278	94.091	81.258	174.3955	214.818	0.379927971	0.183237236	0.000163079	0.436671713	Single	0.436671713	0	0.428571429	3.980099502	0.299946965		flat-extreme-
ST140429TASK0001OUTPUT_V1_62_C50A51_C50A92	ST140429task0001output_V1_62	50	50	51	92	46.1381	0.2475	0.7223	0.3034	29.1665	82.0455	86.6665	59.559	75.552	103.6665	0.159590118	0.122536478	0.011524887	0.706348517	Single	0.706348517	0	0.075268817	31.29032258	0.74770502		flat-extreme-skewed
ST140429TASK0001OUTPUT_V1_63_C50A51_C50A92	ST140429task0001output_V1_63	50	50	51	92	57.9941	0.6166	0.8786	0.6257	26.389	85	99.762	18.121	85.238	203.738	0.139579319	0.055993356	0.240382891	0.564044434	Single	0.564044434	0	0.020618557	46.19047619	0.83227622		flat-extreme-skewed
ST140429TASK0001OUTPUT_V1_63_C50A91_C50A52	ST140429task0001output_V1_63	50	50	91	52	65.5733	0.7733	0.3076	0.7012	26.111	93.0555	95.909	40.327	110.0815	226.818	0.215036604	0.132742115	0.010144262	0.642077019	Single	0.642077019	0	0.176470588	10	0.5		flat-extreme-skewed
ST140429TASK0001OUTPUT_V1_64_C50A51_C50A92	ST140429task0001output_V1_64	50	50	51	92	42.8799	0.7849	0.2286	0.1218	23.889	70.909	79.524	33.856	31.7315	63.9525	0.163622378	0.099351215	0.055482142	0.681544265	Single	0.681544265	0	0.041666667	46.66666667	0.83450339		flat-extreme-skewed
ST140429TASK0001OUTPUT_V1_64_C50A91_C50A52	ST140429task0001output_V1_64	50	50	91	52	24.6962	0.4473	0.6737	0.5182	30.278	69.1665	77.2725	30.278	53.6765	30.3635	0.215437147	0.148646233	0.01234152	0.6235751	Single	0.6235751	0	0.136363636	13.09859155	0.5586123		flat-extreme-skewed
ST140429TASK0001OUTPUT_V1_65_C50A91_C50A52	ST140429task0001output_V1_65	50	50	91	52	31.8313	0.1695	0.1133	0.2806	31.389	77.222	70.909	50.474	99.5425	123.818	0.23336223	0.253456416	0.000224426	0.512956928	Single	0.512956928	0	0.470588235	4.240837696	0.313725826		flat-extreme-skewed
ST140429TASK0001OUTPUT_V1_66_C50A51_C50A92	ST140429task0001output_V1_66	50	50	51	92	17.3062	0.2637	0.7542	0.454	27.222	56.591	57.143	52.4835	50.66	47.2855	0.095954564	0.181195178	0.000308811	0.722541447	Single	0.722541447	0	0.282051282	8.910891089	0.474960568		flat-extreme-skewed
ST140429TASK0001OUTPUT_V1_66_C50A91_C50A52	ST140429task0001output_V1_66	50	50	91	52	19.2484	0.7748	0.4841	0.0264	30.8335	65	69.091	39.559	26.4705	35.818	0.204832398	0.172223332	0.001285043	0.621659227	Single	0.621659227	0	0.204819277	15.40983607	0.593899009		flat-extreme-skewed
ST140429TASK0001OUTPUT_V1_68_C50A51_C50A92	ST140429task0001output_V1_68	50	50	51	92	241.7453	0.3969	0.4902	0.5894	208.611	39.5455	202.857	286.9445	45.671	166.7855	0.134609513	0.205588807	0.10998875	0.549812929	Single	0.549812929	0	0.041237113	47.14285714	0.83670795		flat-extreme-skewed
ST140429TASK0001OUTPUT_V1_68_C50A91_C50A52	ST140429task0001output_V1_68	50	50	91	52	197.6142	0.1262	0.2343	0.0676	191.111	35.5555	194.091	71.5035	25.229	118.818	0.166578972	0.146433222	0.191783954	0.495203852	Single	0.495203852	0	0.030927835	46.66666667	0.83450339		flat-extreme-skewed
ST140429TASK0001OUTPUT_V1_7_C50A51_C50A92	ST140429task0001output_V1_7	50	50	51	92	44.7193	0.3229	0.2488	0.5807	64.4445	20.2275	57.619	76.405	13.0845	94.3095	0.733656824	0.097567201	0.000106442	0.168669533	Mixture	0.733656824	0	0.492537313	4.53038674	0.328067639		flat-extreme-skewed
ST140429TASK0001OUTPUT_V1_7_C50A91_C50A52	ST140429task0001output_V1_7	50	50	91	52	35.9321	0.311	0.5651	0.0692	61.389	19.722	70.4545	98.709	34.3955	41.4545	0.202067258	0.133553294	0.061148211	0.603231238	Single	0.603231238	0	0.075268817	23.41463415	0.684743688		flat-extreme-skewed
ST140429TASK0001OUTPUT_V1_70_C50A51_C50A92	ST140429task0001output_V1_70	50	50	51	92	126.114	0.6264	0.967	0.4487	106.389	19.318	106.4285	124.5915	23.474	105.5715	0.145134479	0.153693561	0.10801399	0.59315797	Single	0.59315797	0	0.030927835	46.66666667	0.83450339		flat-extreme-skewed
ST140429TASK0001OUTPUT_V1_70_C50A91_C50A52	ST140429task0001output_V1_70	50	50	91	52	91.8563	0.143	0.5246	0.4909	105.5555	24.1665	110.909	60.523	19.559	150.818	0.192055888	0.130149842	0.110552046	0.567242224	Single	0.567242224	0	0.111111111	23.41463415	0.684743688		flat-extreme-skewed
ST140429TASK0001OUTPUT_V1_71_C50A51_C50A92	ST140429task0001output_V1_71	50	50	51	92	148.2568	0.1331	0.7043	0.4444	150.5555	34.7725	140.238	144.6405	25.4655	154.238	0.121762223	0.322650646	0.057850966	0.497736165	Single	0.497736165	0	0.086956522	46.66666667	0.83450339		flat-extreme-skewed
ST140429TASK0001OUTPUT_V1_71_C50A91_C50A52	ST140429task0001output_V1_71	50	50	91	52	129.0136	0.5834	0.4134	0.6676	154.4445	37.222	173.182	265.817	28.366	230.2725	0.141125512	0.075690272	0.362219235	0.420964981	Single	0.420964981	0	0.064516129	23.17073171	0.682469874		flat-extreme-skewed
ST140429TASK0001OUTPUT_V1_73_C50A51_C50A92	ST140429task0001output_V1_73	50	50	51	92	118.8968	0.6234	0.8094	0.6282	108.3335	21.818	99.762	90	27.879	158.238	0.133436204	0.307699448	0.018024348	0.540840001	Single	0.540840001	0	0.149425287	18.62745098	0.635076715		flat-extreme-skewed
ST140429TASK0001OUTPUT_V1_73_C50A91_C50A52	ST140429task0001output_V1_73	50	50	91	52	119.6324	0.6164	0.2835	0.2573	106.389	17.222	108.6365	79.8855	18.366	92.091	0.175898849	0.147984733	0.15273572	0.523380698	Single	0.523380698	0	0.075268817	46.66666667	0.83450339		flat-extreme-skewed
ST140429TASK0001OUTPUT_V1_74_C50A51_C50A92	ST140429task0001output_V1_74	50	50	51	92	121.01	0.2775	0.3317	0.0047	116.6665	25	67.619	270.588	59.0475	548.8095	1	8.30E-25	1.66E-42	2.97E-33	Mixture	1	0	0.219512195	1.125265393	0.025627481		flat-extreme-symmetric
ST140429TASK0001OUTPUT_V1_76_C50A91_C50A52	ST140429task0001output_V1_76	50	50	91	52	88.9118	0.6656	0.7929	0.1495	84.4445	15	83.6365	116.9935	17.647	122.091	0.194046991	0.176672962	0.053399445	0.575880602	Single	0.575880602	0	0.19047619	15.40983607	0.593899009		flat-extreme-skewed
ST140429TASK0001OUTPUT_V1_77_C50A91_C50A52	ST140429task0001output_V1_77	50	50	91	52	21.0325	0.6561	0.7494	0.2692	85.5555	44.1665	90	99.9345	25.441	246	0.331585712	0.115883611	0.000454338	0.552076339	Single	0.552076339	0	0.408450704	4.53038674	0.328067639		flat-extreme-skewed
ST140429TASK0001OUTPUT_V1_78_C50A91_C50A52	ST140429task0001output_V1_78	50	50	91	52	26.5421	0.6853	0.5704	0.1542	56.9445	21.389	61.818	64.1995	21.6505	98.2725	0.267017765	0.131251482	0.002279179	0.599451574	Single	0.599451574	0	0.192771084	11.2345679	0.525278187		flat-extreme-skewed
ST140429TASK0001OUTPUT_V1_79_C50A51_C50A92	ST140429task0001output_V1_79	50	50	51	92	28.5259	0.1981	0.4415	0.2293	51.389	18.6365	41.905	56.9445	18.658	82.738	0.917182087	0.05188377	1.69E-06	0.030932457	Mixture	0.917182087	0	0.629032258	1.653543307	0.109207787		flat-extreme-symmetric
ST140429TASK0001OUTPUT_V1_79_C50A91_C50A52	ST140429task0001output_V1_79	50	50	91	52	23.8308	0.732	0.3288	0.3161	48.0555	17.222	46.3635	63.611	14.2485	59.091	0.170385279	0.219655898	0.000383683	0.609575139	Single	0.609575139	0	0.422535211	4.912280702	0.345641588		flat-extreme-skewed
ST140429TASK0001OUTPUT_V1_80_C50A51_C50A92	ST140429task0001output_V1_80	50	50	51	92	3.8445	0.4283	0.4539	0.9857	34.4445	21.3635	30.238	35.229	27.7055	49.238	0.454393767	0.275135623	0.002154943	0.268315667	Mixture	0.454393767	0	0.546875	1.823361823	0.130436429		flat-extreme-symmetric
ST140429TASK0001OUTPUT_V1_93_C50A51_C50A92	ST140429task0001output_V1_93	50	50	51	92	5.91	0.7692	0.6146	0.8831	31.6665	50.2275	47.857	28.2355	59.751	57.2855	0.164798853	0.276836107	0.000160386	0.558204654	Single	0.558204654	0	0.629032258	2.054380665	0.156340459		flat-extreme-
ST140429TASK0001OUTPUT_V1_93_C50A91_C50A52	ST140429task0001output_V1_93	50	50	91	52	7.1375	0.2462	0.7051	0.3146	32.5	53.611	46.818	20.147	40.474	39.2725	0.179739039	0.419224265	0.005000341	0.396036356	Average	0.419224265	0	0.836363636	1.401425178	0.073284958		flat-extreme-symmetric
ST140429TASK0001OUTPUT_V1_94_C50A51_C50A92	ST140429task0001output_V1_94	50	50	51	92	7.4047	0.9713	0.7564	0.8216	27.222	46.3635	42.143	26.013	52.4675	31.7855	0.100858383	0.383683266	0.00027782	0.515180531	Single	0.515180531	0	0.449275362	3.333333333	0.261439373		flat-extreme-
ST140429TASK0001OUTPUT_V1_95_C50A91_C50A52	ST140429task0001output_V1_95	50	50	91	52	40.2257	0.1643	0.6499	0.2741	32.778	86.111	70.909	27.1895	136.209	100.818	0.157904589	0.564302799	5.11E-05	0.277741544	Average	0.564302799	0	0.736842105	2.405498282	0.190602526		flat-extreme-
ST140429TASK0001OUTPUT_V1_96_C50A51_C50A92	ST140429task0001output_V1_96	50	50	51	92	13.1983	0.16	0.8601	0.1221	86.389	127.9545	117.857	71.6505	151.266	137.2855	0.272881911	0.356929806	2.69E-05	0.370161405	Single	0.370161405	0	0.785714286	2.024169184	0.153123404		flat-extreme-
ST140429TASK0001OUTPUT_V1_96_C50A91_C50A52	ST140429task0001output_V1_96	50	50	91	52	26.6194	0.1705	0.9328	0.4798	68.889	126.111	126.818	156.7975	156.7975	193.2725	0.489713564	0.109182485	0.000961482	0.400142469	Mixture	0.489713564	0	0.328947368	5.279503106	0.361296525		flat-extreme-skewed
ST140429TASK0001OUTPUT_V1_97_C50A91_C50A52	ST140429task0001output_V1_97	50	50	91	52	201.1225	0.7083	0.1237	0.4546	53.0555	230.278	237.7275	79.4935	88.513	103.3635	0.160589019	0.13201934	0.229946902	0.477444739	Single	0.477444739	0	0.030612245	31.61290323	0.749932191		flat-extreme-skewed
ST140429TASK0001OUTPUT_V1_98_C50A51_C50A92	ST140429task0001output_V1_98	50	50	51	92	114.491	0.7676	0.3654	0.9507	26.389	118.6365	122.857	22.827	160.563	136.2855	0.150508434	0.106295093	0.127398392	0.615798082	Single	0.615798082	0	0.053191489	46.19047619	0.83227622		flat-extreme-skewed
ST140429TASK0001OUTPUT_V1_98_C50A91_C50A52	ST140429task0001output_V1_98	50	50	91	52	107.9157	0.2424	0.6146	0.0419	37.778	142.222	134.091	35.425	143.66	66.818	0.163932338	0.27618026	0.071282708	0.488604695	Single	0.488604695	0	0.098901099	23.41463415	0.684743688		flat-extreme-skewed
ST140429TASK0001OUTPUT_V1_99_C50A51_C50A92	ST140429task0001output_V1_99	50	50	51	92	11.1711	0.3777	0.893	0.4176	48.3335	78.182	74.2855	72.353	82.1645	191.643	0.926578047	0.021743139	2.56E-06	0.051676249	Mixture	0.926578047	0	0.434782609	2.087227414	0.159784885		flat-extreme-
ST140501TASK0001OUTPUT_V1_1_C50A51_C50A92	ST140501task0001output_V1_1	50	50	51	92	77.731	0.2164	0.7496	0.241	101.5	17.5	100.8825	76.722	14.6665	132.647	0.157915547	0.176701237	0.081406928	0.583976288	Single	0.583976288	0	0.098901099	23.41463415	0.684743688		flat-extreme-skewed
ST140501TASK0001OUTPUT_V1_1_C50A91_C50A52	ST140501task0001output_V1_1	50	50	91	52	103.8557	0.2656	0.1305	0.3464	111.6665	20	113.3335	305.7575	20	233.75	0.212266268	0.151341892	0.063589061	0.572802778	Single	0.572802778	0	0.176470588	10	0.5		flat-extreme-skewed
ST140501TASK0001OUTPUT_V1_10_C50A51_C50A92	ST140501task0001output_V1_10	50	50	51	92	14.7512	0.2159	0.3047	0.1593	125	72.5	117.941	95.5555	52	65.037	0.108489933	0.322807891	0.00022715	0.568475026	Single	0.568475026	0	0.388888889	11.35802469	0.527651404		flat-extreme-skewed
ST140501TASK0001OUTPUT_V1_100_C50A91_C50A52	ST140501task0001output_V1_100	50	50	91	52	57.1854	0.4133	0.2011	0.188	25	96	83.889	14.5455	266.6315	85.972	0.155826972	0.407828294	0.00407653	0.432268204	Single	0.432268204	0	0.434782609	6.564885496	0.408613578		flat-extreme-skewed
ST140501TASK0001OUTPUT_V1_101_C50A51_C50A92	ST140501task0001output_V1_101	50	50	51	92	27.7791	0.5314	0.1295	0.6552	49.5	115.625	113.5295	99.389	81.9165	103.603	0.182775393	0.200268315	0.004083106	0.612873186	Single	0.612873186	0	0.178571429	18.43137255	0.632778839		flat-extreme-skewed
ST140501TASK0001OUTPUT_V1_101_C50A91_C50A52	ST140501task0001output_V1_101	50	50	91	52	50.3066	0.1939	0.1815	0.0192	40.8335	117.75	113.3335	49.8485	128.671	27.5	0.192233039	0.255138971	0.033781333	0.518846657	Single	0.518846657	0	0.149425287	18.62745098	0.635076715		flat-extreme-skewed
ST140501TASK0001OUTPUT_V1_102_C50A51_C50A92	ST140501task0001output_V1_102	50	50	51	92	7.3584	0.6011	0.3526	0.3871	24	48.125	42.941	22	45.9165	36.912	0.14107556	0.360393191	0.000633051	0.497898198	Single	0.497898198	0	0.694915254	3.153526971	0.249398275		flat-extreme-
ST140501TASK0001OUTPUT_V1_102_C50A91_C50A52	ST140501task0001output_V1_102	50	50	91	52	16.341	0.4656	0.6758	0.0962	19.5835	49.5	48.3335	10.4165	56.263	116.25	0.36927283	0.151144412	0.000134611	0.479448147	Single	0.479448147	0	0.639344262	2.56227758	0.204313088		flat-extreme-
ST140501TASK0001OUTPUT_V1_11_C50A51_C50A92	ST140501task0001output_V1_11	50	50	51	92	43.4525	0.5458	0.5747	0.2456	46	5.3125	41.7645	24.222	8.979	19.963	0.145439355	0.29614796	0.017877791	0.540534894	Single	0.540534894	0	0.265822785	23.41463415	0.684743688		flat-extreme-skewed
ST140501TASK0001OUTPUT_V1_11_C50A91_C50A52	ST140501task0001output_V1_11	50	50	91	52	38.7918	0.5585	0.5955	0.0282	42.5	7.5	38.889	56.818	8.684	9.722	0.189036	0.293048309	0.005294335	0.512621355	Single	0.512621355	0	0.269230769	11.2345679	0.525278187		flat-extreme-skewed
ST140501TASK0001OUTPUT_V1_12_C50A51_C50A92	ST140501task0001output_V1_12	50	50	51	92	53.5561	0.1422	0.6166	0.1926	94.5	23.125	72.647	271.611	24.5835	134.4485	0.010422086	0.856648091	9.22E-05	0.132837584	Average	0.856648091	0	0.905660377	2.358803987	0.186345927		flat-extreme-
ST140501TASK0001OUTPUT_V1_13_C50A91_C50A52	ST140501task0001output_V1_13	50	50	91	52	6.6406	0.4783	0.4713	0.8519	80	51.75	96.111	110.909	79.6185	99.722	0.233351867	0.140970052	0.004916257	0.620761824	Single	0.620761824	0	0.222222222	7.927927928	0.449579847		flat-extreme-skewed
ST140501TASK0001OUTPUT_V1_14_C50A91_C50A52	ST140501task0001output_V1_14	50	50	91	52	5.2087	0.3052	0.3689	0.0212	64.5835	41.25	77.222	230.4165	28.8815	267.639	0.471730854	0.087769021	0.000573217	0.439926909	Mixture	0.471730854	0	0.32	3.930348259	0.297215517		flat-extreme-
ST140501TASK0001OUTPUT_V1_16_C50A51_C50A92	ST140501task0001output_V1_16	50	50	51	92	17.4025	0.5002	0.6221	0.0313	62	25	51.4705	34.6665	24	26.103	0.037862446	0.561695428	4.38E-05	0.400398283	Average	0.561695428	0	0.666666667	4.53038674	0.328067639		flat-extreme-skewed
ST140501TASK0001OUTPUT_V1_18_C50A51_C50A92	ST140501task0001output_V1_18	50	50	51	92	6.4178	0.2468	0.2293	0.4178	55	30.3125	36.4705	100	44.979	40.478	0.218671417	0.392473974	0.05707523	0.331779379	Average	0.392473974	0	0.767857143	2.186495177	0.169874262		flat-extreme-
ST140501TASK0001OUTPUT_V1_2_C50A91_C50A52	ST140501task0001output_V1_2	50	50	91	52	116.6603	0.2531	0.6187	0.1627	184.1665	51	181.6665	328.9395	41.3685	680	0.988454908	0.001512166	9.91E-05	0.009933799	Mixture	0.988454908	0	0.207317073	4.188481675	0.31102831		flat-extreme-skewed
ST140501TASK0001OUTPUT_V1_20_C50A51_C50A92	ST140501task0001output_V1_20	50	50	51	92	19.2367	0.2493	0.5059	0.5328	56	20	48.8235	86.4445	18.6665	99.706	0.50692623	0.188927905	4.32E-05	0.304102705	Mixture	0.50692623	0	0.639344262	2.439862543	0.19368268		flat-extreme-
ST140501TASK0001OUTPUT_V1_20_C50A91_C50A52	ST140501task0001output_V1_20	50	50	91	52	17.3791	0.1669	0.1835	0.3788	56.6665	24.5	62.222	50.303	12.579	93.889	0.248466233	0.153669924	0.00152624	0.596337603	Single	0.596337603	0	0.278481013	9.00990099	0.477360009		flat-extreme-skewed
ST140501TASK0001OUTPUT_V1_21_C50A51_C50A92	ST140501task0001output_V1_21	50	50	51	92	29.3379	0.7404	0.5625	0.3916	40.5	7.1875	15.294	12.722	7.979	25.919	0.34523004	0.622915564	0.003459455	0.028394941	Average	0.622915564	0	0.639344262	3.529411765	0.273851165		flat-extreme-
ST140501TASK0001OUTPUT_V1_21_C50A91_C50A52	ST140501task0001output_V1_21	50	50	91	52	24.1606	0.6497	0.1444	0.4817	8.75	38	22.778	11.932	32.316	47.639	0.709903256	0.272906352	0.000340762	0.01684963	Mixture	0.709903256	0	0.87037037	1.017964072	0.003866225		flat-extreme-symmetric
ST140501TASK0001OUTPUT_V1_22_C50A91_C50A52	ST140501task0001output_V1_22	50	50	91	52	3.7991	0.9011	0.2792	0.3504	82.9165	110.5	121.111	49.5075	81	214.722	0.244093692	0.15406154	0.000569927	0.601274841	Single	0.601274841	0	0.5625	3.333333333	0.261439373		flat-extreme-
ST140501TASK0001OUTPUT_V1_24_C50A51_C50A92	ST140501task0001output_V1_24	50	50	51	92	3.4194	0.2304	0.129	0.0311	63.5	91.875	113.2355	188.9445	194.5835	331.838	0.174502593	0.101670745	0.009571975	0.714254686	Single	0.714254686	0	0.19047619	8.910891089	0.474960568		flat-extreme-skewed
ST140501TASK0001OUTPUT_V1_24_C50A91_C50A52	ST140501task0001output_V1_24	50	50	91	52	11.5962	0.9112	0.4121	0.3499	63.3335	104	113.3335	81.212	218.737	106.25	0.225543143	0.150778438	0.002007141	0.621671278	Single	0.621671278	0	0.174418605	9.00990099	0.477360009		flat-extreme-skewed
ST140501TASK0001OUTPUT_V1_25_C50A91_C50A52	ST140501task0001output_V1_25	50	50	91	52	6.6629	0.9655	0.5376	0.4026	21.6665	41.25	45	14.8485	46.7765	15	0.212894359	0.190927939	0.000383045	0.595794658	Single	0.595794658	0	0.302631579	7.190082645	0.428366941		flat-extreme-skewed
ST140501TASK0001OUTPUT_V1_28_C50A91_C50A52	ST140501task0001output_V1_28	50	50	91	52	91.0925	0.5817	0.2055	0.8403	33.3335	139.75	142.778	43.9395	353.408	486.389	0.281936608	0.098050461	0.015766418	0.604246514	Single	0.604246514	0	0.285714286	5.155279503	0.356126108		flat-extreme-skewed
ST140501TASK0001OUTPUT_V1_3_C50A51_C50A92	ST140501task0001output_V1_3	50	50	51	92	49.8502	0.6421	0.7111	0.4077	145	53.4375	139.412	185.5555	65.146	85.5515	0.149302164	0.255819522	0.033625079	0.561253234	Single	0.561253234	0	0.10989011	23.65853659	0.686993939		flat-extreme-skewed
ST140501TASK0001OUTPUT_V1_3_C50A91_C50A52	ST140501task0001output_V1_3	50	50	91	52	56.6166	0.8857	0.3389	0.3458	133.75	49.5	142.222	441.0225	69.9475	495.139	0.489576063	0.068267912	0.0047159	0.437440125	Mixture	0.489576063	0	0.333333333	3.529411765	0.273851165		flat-extreme-
ST140501TASK0001OUTPUT_V1_30_C50A91_C50A52	ST140501task0001output_V1_30	50	50	91	52	35.6063	0.9132	0.535	0.3453	55.4165	125.25	130	19.5075	329.1975	640	0.999426333	6.05E-05	1.11E-06	0.000512057	Mixture	0.999426333	0	0.234567901	2.835249042	0.226295606		flat-extreme-
ST140501TASK0001OUTPUT_V1_32_C50A91_C50A52	ST140501task0001output_V1_32	50	50	91	52	163.7336	0.4801	0.1535	0.3336	85	296.5	279.4445	50	245.842	644.3055	0.193554679	0.240269221	0.036820695	0.529355405	Single	0.529355405	0	0.234567901	8.910891089	0.474960568		flat-extreme-skewed
ST140501TASK0001OUTPUT_V1_33_C50A91_C50A52	ST140501task0001output_V1_33	50	50	91	52	9.2568	0.6242	0.3365	0.2261	26.6665	51.5	45.5555	19.394	34.7895	61.8055	0.316413235	0.292144653	0.001207134	0.390234978	Single	0.390234978	0	0.5625	2.56227758	0.204313088		flat-extreme-
ST140501TASK0001OUTPUT_V1_34_C50A51_C50A92	ST140501task0001output_V1_34	50	50	51	92	138.1295	0.1519	0.7537	0.0768	55.5	246.5625	246.7645	69.389	157.146	71.213	0.142043663	0.16415884	0.170926646	0.522870851	Single	0.522870851	0	0.01010101	90	0.977121255		flat-extreme-skewed
ST140501TASK0001OUTPUT_V1_35_C50A51_C50A92	ST140501task0001output_V1_35	50	50	51	92	41.7743	0.8693	0.818	0.8125	17	76.5625	96.1765	31.3335	157.8125	194.706	0.865070857	0.005708244	0.073663794	0.055557105	Mixture	0.865070857	0	0.086956522	8.910891089	0.474960568		flat-extreme-skewed
ST140501TASK0001OUTPUT_V1_35_C50A91_C50A52	ST140501task0001output_V1_35	50	50	91	52	47.09	0.9211	0.6671	0.8575	17.5	73.5	76.111	13.182	177.9475	184.722	0.762917523	0.037907536	0.002579124	0.196595817	Mixture	0.762917523	0	0.298701299	5.217391304	0.358726705		flat-extreme-skewed
ST140501TASK0001OUTPUT_V1_36_C50A51_C50A92	ST140501task0001output_V1_36	50	50	51	92	115.0496	0.7539	0.1985	0.207	37	186.5625	178.5295	32.4445	59.146	126.103	0.137978165	0.247224158	0.106942943	0.507854733	Single	0.507854733	0	0.020408163	90	0.977121255		flat-extreme-skewed
ST140501TASK0001OUTPUT_V1_38_C50A51_C50A92	ST140501task0001output_V1_38	50	50	51	92	40.8891	0.218	0.2288	0.4402	96.5	30.625	97.647	83.389	21.25	108.8235	0.167983031	0.18789118	0.025461384	0.618664404	Single	0.618664404	0	0.098901099	46.66666667	0.83450339		flat-extreme-skewed
ST140501TASK0001OUTPUT_V1_38_C50A91_C50A52	ST140501task0001output_V1_38	50	50	91	52	45.0554	0.2908	0.4064	0.8434	87.0835	28	100.5555	115.871	18.6315	63.0555	0.179980519	0.121808315	0.212628948	0.485582218	Single	0.485582218	0	0.098901099	23.41463415	0.684743688		flat-extreme-skewed
ST140501TASK0001OUTPUT_V1_39_C50A51_C50A92	ST140501task0001output_V1_39	50	50	51	92	68.0284	0.4592	0.1352	0.4461	107	23.4375	97.353	174.6665	14.479	163.8235	0.153685011	0.29559939	0.011289862	0.539425738	Single	0.539425738	0	0.422535211	7.355371901	0.433302318		flat-extreme-skewed
ST140501TASK0001OUTPUT_V1_39_C50A91_C50A52	ST140501task0001output_V1_39	50	50	91	52	53.3639	0.4646	0.7377	0.34	100.8335	32	108.889	130.7575	24.9475	82.222	0.200042771	0.147677553	0.111489587	0.540790089	Single	0.540790089	0	0.075268817	23.41463415	0.684743688		flat-extreme-skewed
ST140501TASK0001OUTPUT_V1_4_C50A51_C50A92	ST140501task0001output_V1_4	50	50	51	92	42.8019	0.4766	0.4424	0.3047	90	25.9375	91.4705	128.889	23.479	169.853	0.332212532	0.123900016	0.013092963	0.530794489	Single	0.530794489	0	0.269230769	7.190082645	0.428366941		flat-extreme-skewed
ST140501TASK0001OUTPUT_V1_4_C50A91_C50A52	ST140501task0001output_V1_4	50	50	91	52	42.4216	0.2852	0.2693	0.3449	95.4165	34	106.111	216.7805	41.3685	260.972	0.228448822	0.129116127	0.024049452	0.618385599	Single	0.618385599	0	0.097826087	18.82352941	0.637350528		flat-extreme-skewed
ST140501TASK0001OUTPUT_V1_40_C50A51_C50A92	ST140501task0001output_V1_40	50	50	51	92	131.2934	0.4486	0.5693	0.7905	172.5	30.3125	158.8235	108.0555	37.646	180.331	0.125922156	0.330386741	0.080766632	0.462924471	Single	0.462924471	0	0.10989011	23.65853659	0.686993939		flat-extreme-skewed
ST140501TASK0001OUTPUT_V1_40_C50A91_C50A52	ST140501task0001output_V1_40	50	50	91	52	116.0396	0.882	0.269	0.8355	171.6665	44.75	175.5555	148.485	37.092	123.0555	0.173011422	0.158563892	0.202018165	0.466406521	Single	0.466406521	0	0.075268817	31.29032258	0.74770502		flat-extreme-skewed
ST140501TASK0001OUTPUT_V1_41_C50A51_C50A92	ST140501task0001output_V1_41	50	50	51	92	57.4881	0.222	0.1704	0.3246	88.5	18.75	78.2355	116.722	13.6665	169.963	0.147706673	0.33073861	0.003216289	0.518338428	Single	0.518338428	0	0.515151515	5.629139073	0.375220989		flat-extreme-skewed
ST140501TASK0001OUTPUT_V1_41_C50A91_C50A52	ST140501task0001output_V1_41	50	50	91	52	51.6111	0.2949	0.9369	0.8557	85	24	83.889	110	26.1055	98.472	0.208278175	0.203847989	0.015796282	0.572077554	Single	0.572077554	0	0.234567901	8.910891089	0.474960568		flat-extreme-skewed
ST140501TASK0001OUTPUT_V1_42_C50A51_C50A92	ST140501task0001output_V1_42	50	50	51	92	74.5919	0.2033	0.1382	0.2979	110.5	22.5	87.353	90.5	27.3335	129.4485	0.033629271	0.829478205	0.001090675	0.135801849	Average	0.829478205	0	0.724137931	7.272727273	0.430848651		flat-extreme-skewed
ST140501TASK0001OUTPUT_V1_42_C50A91_C50A52	ST140501task0001output_V1_42	50	50	91	52	51.2924	0.2861	0.1779	0.8393	90	26.75	117.222	251.818	30.671	182.639	0.082965964	0.040696026	0.653034819	0.223303191	Outside	0.653034819	0	0.063829787	23.41463415	0.684743688		flat-extreme-skewed
ST140501TASK0001OUTPUT_V1_43_C50A51_C50A92	ST140501task0001output_V1_43	50	50	51	92	57.6281	0.6431	0.1568	0.4153	151.5	52.5	128.8235	118.9445	35.3335	120.956	0.066230528	0.682212713	0.002061103	0.249495656	Average	0.682212713	0	0.492537313	10	0.5		flat-extreme-skewed
ST140501TASK0001OUTPUT_V1_43_C50A91_C50A52	ST140501task0001output_V1_43	50	50	91	52	44.1492	0.2528	0.678	0.3347	143.75	63.75	150	150.1135	61.513	351.25	0.895015649	0.017685431	0.002078489	0.085220431	Mixture	0.895015649	0	0.21686747	5.279503106	0.361296525		flat-extreme-skewed
ST140501TASK0001OUTPUT_V1_44_C50A51_C50A92	ST140501task0001output_V1_44	50	50	51	92	23.4701	0.2286	0.4029	0.5132	67	23.75	51.7645	135.778	25	89.338	0.620177719	0.283328239	7.25E-06	0.096486787	Mixture	0.620177719	0	0.818181818	1.772853186	0.124336386		flat-extreme-symmetric
ST140501TASK0001OUTPUT_V1_46_C50A51_C50A92	ST140501task0001output_V1_46	50	50	51	92	32.7475	0.5662	0.8315	0.588	35	4.0625	31.7645	40	3.479	41.838	0.171970818	0.243574975	0.001548869	0.582905338	Single	0.582905338	0	0.315789474	8.018018018	0.452033514		flat-extreme-skewed
ST140501TASK0001OUTPUT_V1_47_C50A91_C50A52	ST140501task0001output_V1_47	50	50	91	52	33.8027	0.2892	0.2646	0.192	88.75	34.75	81.6665	188.2955	27.092	142.5	0.232455301	0.250334482	0.000698513	0.516511705	Single	0.516511705	0	0.666666667	2.693726937	0.215176785		flat-extreme-
ST140501TASK0001OUTPUT_V1_5_C50A51_C50A92	ST140501task0001output_V1_5	50	50	51	92	21.8127	0.2169	0.3102	0.1645	124	63.125	104.706	190.889	34.5835	235.294	0.901692196	0.064636109	2.84E-06	0.033668855	Mixture	0.901692196	0	0.818181818	1.435523114	0.078505095		flat-extreme-symmetric
ST140501TASK0001OUTPUT_V1_56_C50A51_C50A92	ST140501task0001output_V1_56	50	50	51	92	3.955	0.2588	0.8169	0.3246	47.5	72.8125	62.941	106.9445	68.646	104.412	0.542788229	0.281046249	0.006874502	0.169291019	Mixture	0.542788229	0	0.711864407	1.521197007	0.091092731		flat-extreme-symmetric
ST140501TASK0001OUTPUT_V1_56_C50A91_C50A52	ST140501task0001output_V1_56	50	50	91	52	9.5692	0.5593	0.4956	0.0199	41.25	72.25	67.778	83.75	88.1445	38.889	0.214156781	0.288244295	0.000540105	0.497058819	Single	0.497058819	0	0.62295082	2.526690391	0.201276014		flat-extreme-
ST140501TASK0001OUTPUT_V1_58_C50A51_C50A92	ST140501task0001output_V1_58	50	50	51	92	14.0912	0.8797	0.5112	0.3545	13	40.625	41.4705	22.4445	61.9165	91.728	0.853404867	0.025806698	6.12E-05	0.120727275	Mixture	0.853404867	0	0.364864865	3.195020747	0.252236841		flat-extreme-
ST140501TASK0001OUTPUT_V1_58_C50A91_C50A52	ST140501task0001output_V1_58	50	50	91	52	9.138	0.3213	0.118	0.409	19.1665	41.25	47.778	27.121	73.6185	32.639	0.22001107	0.161076252	0.001104594	0.617808084	Single	0.617808084	0	0.19047619	11.35802469	0.527651404		flat-extreme-skewed
ST140501TASK0001OUTPUT_V1_6_C50A51_C50A92	ST140501task0001output_V1_6	50	50	51	92	34.3893	0.6593	0.8787	0.0676	101	37.1875	97.941	203.111	20.646	206.912	0.869974361	0.029240763	0.000384721	0.100400154	Mixture	0.869974361	0	0.298701299	4.53038674	0.328067639		flat-extreme-skewed
ST140501TASK0001OUTPUT_V1_60_C50A91_C50A52	ST140501task0001output_V1_60	50	50	91	52	7.4396	0.922	0.6342	0.8513	53.75	84.25	83.3335	60.1135	118.566	70	0.233592011	0.232171437	0.000407292	0.53382926	Single	0.53382926	0	0.655737705	2.597864769	0.20730827		flat-extreme-
ST140501TASK0001OUTPUT_V1_61_C50A51_C50A92	ST140501task0001output_V1_61	50	50	51	92	6.8933	0.3457	0.5001	0.3925	22.5	45.3125	43.2355	30.278	28.3125	33.713	0.213206972	0.241281281	0.000196865	0.545314882	Single	0.545314882	0	0.298701299	7.272727273	0.430848651		flat-extreme-skewed
ST140501TASK0001OUTPUT_V1_62_C50A51_C50A92	ST140501task0001output_V1_62	50	50	51	92	11.5152	0.7562	0.8262	0.3258	32	66.25	65.588	41.3335	77	129.3015	0.166329428	0.182394209	0.000171748	0.651104615	Single	0.651104615	0	0.25	7.272727273	0.430848651		flat-extreme-skewed
ST140501TASK0001OUTPUT_V1_62_C50A91_C50A52	ST140501task0001output_V1_62	50	50	91	52	18.7411	0.2286	0.5033	0.3821	27.0835	63.75	63.3335	20.4165	136.25	203.75	0.958776153	0.007773011	1.40E-05	0.033436818	Mixture	0.958776153	0	0.408450704	2.439862543	0.19368268		flat-extreme-
ST140501TASK0001OUTPUT_V1_65_C50A91_C50A52	ST140501task0001output_V1_65	50	50	91	52	26.5455	0.6347	0.3256	0.8616	27.0835	72	75	15.871	174.421	66.25	0.218197444	0.17155439	0.006292764	0.603955403	Single	0.603955403	0	0.25	8.910891089	0.474960568		flat-extreme-skewed
ST140501TASK0001OUTPUT_V1_66_C50A51_C50A92	ST140501task0001output_V1_66	50	50	51	92	75.0243	0.5574	0.1364	0.6412	39	151.875	141.4705	35.3335	177.25	106.728	0.133209193	0.322989809	0.055407822	0.488393177	Single	0.488393177	0	0.111111111	31.29032258	0.74770502		flat-extreme-skewed
ST140501TASK0001OUTPUT_V1_67_C50A51_C50A92	ST140501task0001output_V1_67	50	50	51	92	7.7283	0.7378	0.6738	0.6907	38.5	68.4375	72.059	27.8335	67.8125	106.912	0.173578429	0.150766087	0.000306521	0.675348963	Single	0.675348963	0	0.337837838	5.155279503	0.356126108		flat-extreme-skewed
ST140501TASK0001OUTPUT_V1_68_C50A91_C50A52	ST140501task0001output_V1_68	50	50	91	52	3.9992	0.6149	0.2134	0.2352	30.4165	48.5	46.111	14.962	75.316	42.222	0.262686568	0.277539028	0.005745182	0.454029223	Single	0.454029223	0	0.639344262	2.218649518	0.173044351		flat-extreme-
ST140501TASK0001OUTPUT_V1_69_C50A91_C50A52	ST140501task0001output_V1_69	50	50	91	52	128.7515	0.5656	0.5669	0.3435	38.3335	179.25	161.111	58.485	160.671	293.472	0.163774504	0.370661967	0.02020016	0.445363369	Single	0.445363369	0	0.282051282	8.018018018	0.452033514		flat-extreme-skewed
ST140501TASK0001OUTPUT_V1_7_C50A51_C50A92	ST140501task0001output_V1_7	50	50	51	92	47.9177	0.23	0.8765	0.6923	84.5	20.625	76.4705	63.8335	28.5835	141.728	0.126644721	0.301082915	0.004235857	0.568036508	Single	0.568036508	0	0.492537313	6.641221374	0.411123978		flat-extreme-skewed
ST140501TASK0001OUTPUT_V1_7_C50A91_C50A52	ST140501task0001output_V1_7	50	50	91	52	45.3374	0.9021	0.5351	0.3529	82.9165	25.5	96.111	89.5075	26.263	318.472	0.497179102	0.0674543	0.01654279	0.418823809	Mixture	0.497179102	0	0.149425287	10	0.5		flat-extreme-skewed
ST140501TASK0001OUTPUT_V1_70_C50A51_C50A92	ST140501task0001output_V1_70	50	50	51	92	127.2937	0.2097	0.4179	0.2644	168	29.6875	163.5295	406.889	30.979	122.353	0.137557609	0.214700235	0.141435361	0.506306795	Single	0.506306795	0	0.041666667	90	0.977121255		flat-extreme-skewed
ST140501TASK0001OUTPUT_V1_70_C50A91_C50A52	ST140501task0001output_V1_70	50	50	91	52	143.5669	0.4344	0.1495	0.8379	162.5	31.5	161.6665	134.091	22.684	386.25	0.217398484	0.146764902	0.05757175	0.578264863	Single	0.578264863	0	0.207317073	8.811881188	0.472534316		flat-extreme-skewed
ST140501TASK0001OUTPUT_V1_71_C50A91_C50A52	ST140501task0001output_V1_71	50	50	91	52	83.3352	0.4387	0.6681	0.8322	191.25	70.25	202.222	202.841	68.1445	180.139	0.185172208	0.139628629	0.175859652	0.499339511	Single	0.499339511	0	0.075268817	31.29032258	0.74770502		flat-extreme-skewed
ST140501TASK0001OUTPUT_V1_72_C50A51_C50A92	ST140501task0001output_V1_72	50	50	51	92	129.9015	0.2106	0.3331	0.1299	142	18.4375	148.5295	65.778	21.146	84.228	0.133586839	0.133586839	0.241085525	0.491740798	Single	0.491740798	0	0.020408163	46.66666667	0.83450339		flat-extreme-skewed
ST140501TASK0001OUTPUT_V1_72_C50A91_C50A52	ST140501task0001output_V1_72	50	50	91	52	174.5944	0.8835	0.2057	0.3375	159.1665	22.25	155.5555	127.121	29.1975	94.3055	0.172792922	0.203485326	0.157857684	0.465864069	Single	0.465864069	0	0.097826087	18.82352941	0.637350528		flat-extreme-skewed
ST140501TASK0001OUTPUT_V1_73_C50A51_C50A92	ST140501task0001output_V1_73	50	50	51	92	66.6458	0.6676	0.8821	0.8248	93	17.5	85.588	118	11.3335	69.3015	0.150488224	0.287431576	0.041062071	0.521018129	Single	0.521018129	0	0.136363636	31.29032258	0.74770502		flat-extreme-skewed
ST140501TASK0001OUTPUT_V1_73_C50A91_C50A52	ST140501task0001output_V1_73	50	50	91	52	68.3817	0.4748	0.329	0.3642	92.5	21.75	86.6665	76.818	23.829	158.75	0.252713022	0.212715278	0.010066917	0.524504783	Single	0.524504783	0	0.294871795	6.717557252	0.413605688		flat-extreme-skewed
ST140501TASK0001OUTPUT_V1_74_C50A51_C50A92	ST140501task0001output_V1_74	50	50	51	92	87.1283	0.6288	0.7124	0.0802	178.5	51.25	168.2355	74.5	47.6665	109.338	0.132846134	0.29003209	0.087960827	0.489160948	Single	0.489160948	0	0.086021505	47.14285714	0.83670795		flat-extreme-skewed
ST140501TASK0001OUTPUT_V1_75_C50A51_C50A92	ST140501task0001output_V1_75	50	50	51	92	67.6638	0.1387	0.1834	0.1489	94.5	17.8125	91.4705	30.5	20.646	46.728	0.149173787	0.223008967	0.086117443	0.541699804	Single	0.541699804	0	0.097826087	23.65853659	0.686993939		flat-extreme-skewed
ST140501TASK0001OUTPUT_V1_76_C50A51_C50A92	ST140501task0001output_V1_76	50	50	51	92	82.3093	0.6421	0.3697	0.6355	160	43.75	150	118.889	47.6665	277.5	0.144546734	0.262828802	0.030511476	0.562112988	Single	0.562112988	0	0.204819277	11.35802469	0.527651404		flat-extreme-skewed
ST140501TASK0001OUTPUT_V1_77_C50A91_C50A52	ST140501task0001output_V1_77	50	50	91	52	84.7626	0.4489	0.1955	0.0177	120.8335	30.25	116.111	85.303	19.1975	140.972	0.467633073	0.136358024	0.022857607	0.373151296	Mixture	0.467633073	0	0.269230769	7.927927928	0.449579847		flat-extreme-skewed
ST140501TASK0001OUTPUT_V1_78_C50A51_C50A92	ST140501task0001output_V1_78	50	50	51	92	39.2841	0.466	0.5425	0.8175	102	34.6875	94.412	176.889	19.646	268.0515	0.964151329	0.009382519	4.81E-05	0.02641807	Mixture	0.964151329	0	0.422535211	3.376623377	0.264241311		flat-extreme-
ST140501TASK0001OUTPUT_V1_78_C50A91_C50A52	ST140501task0001output_V1_78	50	50	91	52	25.6495	0.1531	0.5189	0.1834	95	44.25	95.5555	123.6365	32.25	565.5555	0.750937065	0.041930851	2.79E-05	0.207104158	Mixture	0.750937065	0	0.587301587	1.851851852	0.13380312		flat-extreme-symmetric
ST140501TASK0001OUTPUT_V1_79_C50A51_C50A92	ST140501task0001output_V1_79	50	50	51	92	21.3715	0.6958	0.3347	0.0291	59.5	20.625	50.588	52.722	33.9165	94.3015	0.575875863	0.187146573	4.11E-05	0.236936488	Mixture	0.575875863	0	0.639344262	2.218649518	0.173044351		flat-extreme-
ST140501TASK0001OUTPUT_V1_79_C50A91_C50A52	ST140501task0001output_V1_79	50	50	91	52	14.0484	0.5358	0.3335	0.3826	51.6665	23.5	55	56.6665	10.0525	137.5	0.242352792	0.165090611	0.000267722	0.592288875	Single	0.592288875	0	0.515151515	3.153526971	0.249398275		flat-extreme-
ST140501TASK0001OUTPUT_V1_8_C50A91_C50A52	ST140501task0001output_V1_8	50	50	91	52	27.5677	0.4745	0.196	0.0917	91.25	40.25	88.3335	140.1135	43.408	50	0.198097231	0.251755399	0.00160859	0.548538779	Single	0.548538779	0	0.315789474	10	0.5		flat-extreme-skewed
ST140501TASK0001OUTPUT_V1_80_C50A51_C50A92	ST140501task0001output_V1_80	50	50	51	92	19.2389	0.5327	0.698	0.1171	48	15.3125	35	76.889	12.979	65	0.904766165	0.073227902	7.82E-07	0.02200515	Mixture	0.904766165	0	0.612903226	1.435523114	0.078505095		flat-extreme-symmetric
ST140501TASK0001OUTPUT_V1_80_C50A91_C50A52	ST140501task0001output_V1_80	50	50	91	52	13.0896	0.3675	0.391	0.401	37.0835	14.5	46.6665	69.5075	9.9475	175	0.455463949	0.081656103	0.000809868	0.46207008	Single	0.46207008	0	0.388888889	3.529411765	0.273851165		flat-extreme-
ST140501TASK0001OUTPUT_V1_81_C50A91_C50A52	ST140501task0001output_V1_81	50	50	91	52	44.6668	0.1433	0.3505	0.1658	113.3335	43.5	127.778	483.9395	59	753.889	0.600950131	0.045934293	0.002947956	0.35016762	Mixture	0.600950131	0	0.408450704	3.153526971	0.249398275		flat-extreme-
ST140501TASK0001OUTPUT_V1_88_C50A91_C50A52	ST140501task0001output_V1_88	50	50	91	52	4.167	0.2986	0.1667	0.0196	75.8335	52	95.5555	128.9395	89.158	385.5555	0.288804813	0.103943873	0.001329431	0.605921883	Single	0.605921883	0	0.32	4.475138122	0.325403222		flat-extreme-skewed
ST140501TASK0001OUTPUT_V1_9_C50A51_C50A92	ST140501task0001output_V1_9	50	50	51	92	51.6881	0.6675	0.6677	0.685	89.5	21.5625	73.8235	162.722	21.8125	87.206	0.100044208	0.587168699	0.001002616	0.311784477	Average	0.587168699	0	0.666666667	4.85380117	0.343040991		flat-extreme-skewed
ST140501TASK0001OUTPUT_V1_9_C50A91_C50A52	ST140501task0001output_V1_9	50	50	91	52	42.6575	0.4719	0.4793	0.0212	90	30.75	85	183.6365	26.4605	57.5	0.198469587	0.263495391	0.006570802	0.53146422	Single	0.53146422	0	0.253164557	9.89010989	0.497600559		flat-extreme-skewed
ST140501TASK0001OUTPUT_V1_92_C50A51_C50A92	ST140501task0001output_V1_92	50	50	51	92	8.4282	0.1205	0.6975	0.4856	29	56.875	57.647	35.3335	43.9165	45.6985	0.128034355	0.196094881	0.000204927	0.675665837	Single	0.675665837	0	0.333333333	8.018018018	0.452033514		flat-extreme-skewed
ST140501TASK0001OUTPUT_V1_95_C50A51_C50A92	ST140501task0001output_V1_95	50	50	51	92	5.0276	0.3646	0.2136	0.5548	21	40	43.8235	16.4445	36.6665	43.456	0.133154734	0.162944861	0.000228736	0.703671669	Single	0.703671669	0	0.282051282	10	0.5		flat-extreme-skewed
ST140501TASK0001OUTPUT_V1_96_C50A51_C50A92	ST140501task0001output_V1_96	50	50	51	92	9.7469	0.4208	0.8736	0.893	16.5	40.625	37.941	13.389	48.5835	40.662	0.125165093	0.266542475	7.43E-05	0.608218148	Single	0.608218148	0	0.449275362	4.240837696	0.313725826		flat-extreme-skewed
ST140501TASK0001OUTPUT_V1_96_C50A91_C50A52	ST140501task0001output_V1_96	50	50	91	52	3.4827	0.113	0.1353	0.8946	23.3335	39	42.778	26.6665	63.4735	73.889	0.326089983	0.159680248	0.001025801	0.513203968	Single	0.513203968	0	0.587301587	2.439862543	0.19368268		flat-extreme-
ST140501TASK0001OUTPUT_V1_97_C50A51_C50A92	ST140501task0001output_V1_97	50	50	51	92	23.5243	0.711	0.3957	0.4188	56	118.75	136.1765	50.889	163	226.581	0.412002063	0.064957185	0.060317867	0.462722886	Single	0.462722886	0	0.075268817	15.40983607	0.593899009		flat-extreme-skewed
ST140501TASK0001OUTPUT_V1_98_C50A51_C50A92	ST140501task0001output_V1_98	50	50	51	92	32.605	0.2415	0.2691	0.1625	54	129.0625	119.412	85.3335	263.479	183.6765	0.123782456	0.317007564	0.00100534	0.558204641	Single	0.558204641	0	0.253164557	9.89010989	0.497600559		flat-extreme-skewed
ST140501TASK0001OUTPUT_V1_99_C50A51_C50A92	ST140501task0001output_V1_99	50	50	51	92	67.6925	0.2936	0.7834	0.2719	28.5	124.375	122.647	38.9445	125.25	127.5735	0.160702355	0.17673544	0.071539799	0.591022405	Single	0.591022405	0	0.076086957	46.19047619	0.83227622		flat-extreme-skewed
ST140501TASK0001OUTPUT_V1_99_C50A91_C50A52	ST140501task0001output_V1_99	50	50	91	52	125.8195	0.4737	0.272	0.1722	18.3335	132.75	119.4445	15.7575	148.1445	83.0555	0.148244761	0.362478331	0.089636688	0.399640221	Single	0.399640221	0	0.136363636	18.62745098	0.635076715		flat-extreme-skewed
ST140502TASK0001OUTPUT_V1_1_C50A51_C50A92	ST140502task0001output_V1_1	50	50	51	92	113.1195	0.3468	0.1118	0.6608	108.2145	21.0415	116	205.8515	35.2085	397.5555	0.998594083	0.000138449	5.05E-05	0.001216951	Mixture	0.998594083	0	0.149425287	5.629139073	0.375220989		flat-extreme-skewed
ST140502TASK0001OUTPUT_V1_1_C50A91_C50A52	ST140502task0001output_V1_1	50	50	91	52	137.8997	0.1409	0.2507	0.4491	106.389	19.6155	128.75	209.2975	17.969	286.4775	0.110403283	0.041530989	0.521203139	0.32686259	Outside	0.521203139	0	0.063829787	18.62745098	0.635076715		flat-extreme-skewed
ST140502TASK0001OUTPUT_V1_10_C50A91_C50A52	ST140502task0001output_V1_10	50	50	91	52	8.3421	0.5768	0.765	0.0855	35	18.654	36.6665	28.8235	27.023	83.0305	0.506479098	0.111372791	4.78E-05	0.382100267	Mixture	0.506479098	0	0.515151515	2.325581395	0.183265772		flat-extreme-
ST140502TASK0001OUTPUT_V1_100_C50A51_C50A92	ST140502task0001output_V1_100	50	50	51	92	141.1298	0.6188	0.8503	0.6313	72.857	235.2085	241.5	86.7035	165.4255	75.611	0.168116369	0.133707745	0.221109137	0.477066748	Single	0.477066748	0	0.042105263	46.19047619	0.83227622		flat-extreme-skewed
ST140502TASK0001OUTPUT_V1_100_C50A91_C50A52	ST140502task0001output_V1_100	50	50	91	52	236.8647	0.3308	0.6585	0.4225	61.9445	251.154	239.1665	73.023	232.123	144.394	0.150016063	0.288686803	0.095922673	0.465374461	Single	0.465374461	0	0.052631579	46.66666667	0.83450339		flat-extreme-skewed
ST140502TASK0001OUTPUT_V1_101_C50A51_C50A92	ST140502task0001output_V1_101	50	50	51	92	49.7678	0.1445	0.1016	0.2078	28.5715	89.1665	109	70.3295	58.5505	118.6665	0.110405141	0.050772593	0.525398331	0.313423935	Outside	0.525398331	0	0.052083333	23.65853659	0.686993939		flat-extreme-skewed
ST140502TASK0001OUTPUT_V1_102_C50A51_C50A92	ST140502task0001output_V1_102	50	50	51	92	6.0849	0.323	0.1153	0.693	28.9285	48.5415	59	35.522	84.556	80.889	0.237120702	0.126212791	0.001447835	0.635218671	Single	0.635218671	0	0.278481013	6.170212766	0.39515007		flat-extreme-skewed
ST140502TASK0001OUTPUT_V1_102_C50A91_C50A52	ST140502task0001output_V1_102	50	50	91	52	24.2486	0.835	0.3935	0.5448	22.222	53.654	44.1665	38.954	56.623	57.121	0.316699601	0.410203629	1.98E-05	0.273076969	Average	0.410203629	0	0.677966102	2.186495177	0.169874262		flat-extreme-
ST140502TASK0001OUTPUT_V1_103_C50A51_C50A92	ST140502task0001output_V1_103	50	50	51	92	29.9466	0.1236	0.9258	0.7408	58.2145	21.0415	38	68.1595	10.4255	30.222	0.047594424	0.91856771	0.000975911	0.032861955	Average	0.91856771	0	1.083333333	1.171366594	0.034346417		flat-extreme-symmetric
ST140502TASK0001OUTPUT_V1_103_C50A91_C50A52	ST140502task0001output_V1_103	50	50	91	52	69.9976	0.3325	0.8282	0.1707	13.3335	65	54.1665	15.8825	68.8	118.9395	0.133060308	0.463451836	0.000300053	0.403187803	Average	0.463451836	0	0.587301587	3.333333333	0.261439373		flat-extreme-
ST140502TASK0001OUTPUT_V1_18_C50A51_C50A92	ST140502task0001output_V1_18	50	50	51	92	16.4702	0.3826	0.3529	0.2125	67.5	112.2915	113	67.5	120.4255	146.889	0.264781592	0.171606713	0.000371988	0.563239707	Single	0.563239707	0	0.315789474	4.85380117	0.343040991		flat-extreme-skewed
ST140502TASK0001OUTPUT_V1_18_C50A91_C50A52	ST140502task0001output_V1_18	50	50	91	52	25.842	0.6721	0.389	0.4483	70	121.346	124.1665	29.412	265.423	70.7575	0.199018924	0.166584038	0.001441667	0.632955371	Single	0.632955371	0	0.149425287	15.40983607	0.593899009		flat-extreme-skewed
ST140502TASK0001OUTPUT_V1_19_C50A51_C50A92	ST140502task0001output_V1_19	50	50	51	92	5.4096	0.1482	0.7696	0.5357	49.643	30.8335	46.5	135.742	26.8115	92.278	0.472901507	0.199335062	0.001016116	0.326747315	Mixture	0.472901507	0	0.694915254	1.496259352	0.087503439		flat-extreme-symmetric
ST140502TASK0001OUTPUT_V1_2_C50A51_C50A92	ST140502task0001output_V1_2	50	50	51	92	160.6704	0.32	0.3704	0.2046	220	63.125	205.5	310	42.527	714.9445	0.999988535	2.04E-06	1.04E-07	9.32E-06	Mixture	0.999988535	0	0.19047619	6.09929078	0.392639669		flat-extreme-skewed
ST140502TASK0001OUTPUT_V1_2_C50A91_C50A52	ST140502task0001output_V1_2	50	50	91	52	214.6663	0.9188	0.9936	0.868	238.3335	66.5385	242.9165	142.353	45.5075	165.871	0.161860271	0.139705053	0.196317537	0.502117139	Single	0.502117139	0	0.03125	46.19047619	0.83227622		flat-extreme-skewed
ST140502TASK0001OUTPUT_V1_20_C50A51_C50A92	ST140502task0001output_V1_20	50	50	51	92	10.6073	0.7629	0.4992	0.1362	103.2145	146.4585	156.5	59.698	120.2085	74.5	0.212227501	0.158945093	0.001192389	0.627635018	Single	0.627635018	0	0.253164557	9.89010989	0.497600559		flat-extreme-skewed
ST140502TASK0001OUTPUT_V1_20_C50A91_C50A52	ST140502task0001output_V1_20	50	50	91	52	32.5178	0.6327	0.3078	0.4409	102.778	171.154	160.4165	77.778	152.923	134.962	0.154289315	0.340232603	0.000240131	0.505237951	Single	0.505237951	0	0.422535211	4.912280702	0.345641588		flat-extreme-skewed
ST140502TASK0001OUTPUT_V1_23_C50A51_C50A92	ST140502task0001output_V1_23	50	50	51	92	27.9698	0.4899	0.3523	0.5302	15.357	49.375	48.5	18.0495	41.875	98.9445	0.314085345	0.149824521	0.000448819	0.535641315	Single	0.535641315	0	0.328947368	4.912280702	0.345641588		flat-extreme-skewed
ST140502TASK0001OUTPUT_V1_24_C50A51_C50A92	ST140502task0001output_V1_24	50	50	51	92	176.5881	0.4778	0.3319	0.4436	33.5715	183.9585	180	54.945	266.078	328.889	0.185648852	0.167512336	0.120019832	0.52681898	Single	0.52681898	0	0.075268817	31.29032258	0.74770502		flat-extreme-skewed
ST140502TASK0001OUTPUT_V1_24_C50A91_C50A52	ST140502task0001output_V1_24	50	50	91	52	237.4988	0.1416	0.1702	0.4346	29.4445	183.4615	181.6665	41.6995	276.7075	251.212	0.175876912	0.151484663	0.127203019	0.545435406	Single	0.545435406	0	0.098901099	23.41463415	0.684743688		flat-extreme-skewed
ST140502TASK0001OUTPUT_V1_25_C50A91_C50A52	ST140502task0001output_V1_25	50	50	91	52	31.1788	0.2424	0.4213	0.494	33.889	76.731	69.1665	49.7385	276.777	75.303	0.262049093	0.29845879	0.000126518	0.439365599	Single	0.439365599	0	0.587301587	2.988047809	0.237693771		flat-extreme-
ST140502TASK0001OUTPUT_V1_26_C50A51_C50A92	ST140502task0001output_V1_26	50	50	51	92	187.2545	0.1831	0.862	0.634	27.5	176.6665	177	25.9615	135.0725	89.111	0.173584748	0.16583046	0.16800033	0.492584462	Single	0.492584462	0	0.03125	46.19047619	0.83227622		flat-extreme-skewed
ST140502TASK0001OUTPUT_V1_26_C50A91_C50A52	ST140502task0001output_V1_26	50	50	91	52	253.8495	0.3023	0.4309	0.4432	23.889	177.8845	165.4165	37.974	172.069	534.053	0.187861429	0.215660328	0.033351562	0.563126681	Single	0.563126681	0	0.253164557	7.190082645	0.428366941		flat-extreme-skewed
ST140502TASK0001OUTPUT_V1_28_C50A51_C50A92	ST140502task0001output_V1_28	50	50	51	92	115.8673	0.6081	0.4921	0.4419	79.643	226.875	221	64.2035	151.223	175.3335	0.173630262	0.213711742	0.119944377	0.492713618	Single	0.492713618	0	0.075268817	31.29032258	0.74770502		flat-extreme-skewed
ST140502TASK0001OUTPUT_V1_29_C50A51_C50A92	ST140502task0001output_V1_29	50	50	51	92	67.7606	0.782	0.2664	0.2355	7.5	58.75	61	7.5	100.1085	35.3335	0.195545015	0.153161146	0.095726064	0.555567775	Single	0.555567775	0	0.086956522	23.41463415	0.684743688		flat-extreme-skewed
ST140502TASK0001OUTPUT_V1_29_C50A91_C50A52	ST140502task0001output_V1_29	50	50	91	52	101.329	0.5631	0.1091	0.9147	6.389	63.269	60	5.1795	116.777	99.091	0.207416225	0.184754427	0.019358421	0.588470927	Single	0.588470927	0	0.234567901	7.272727273	0.430848651		flat-extreme-skewed
ST140502TASK0001OUTPUT_V1_3_C50A51_C50A92	ST140502task0001output_V1_3	50	50	51	92	52.5741	0.1063	0.7486	0.1322	108.9285	41.4585	114.5	327.0605	38.469	281.611	0.368783992	0.104732668	0.006752488	0.519730852	Single	0.519730852	0	0.265822785	5.629139073	0.375220989		flat-extreme-skewed
ST140502TASK0001OUTPUT_V1_3_C50A91_C50A52	ST140502task0001output_V1_3	50	50	91	52	39.1531	0.6425	0.1578	0.0499	95.278	43.4615	122.0835	182.6305	28.7075	491.326	0.925483467	0.003162353	0.018754173	0.052600008	Mixture	0.925483467	0	0.162790698	5.629139073	0.375220989		flat-extreme-skewed
ST140502TASK0001OUTPUT_V1_30_C50A51_C50A92	ST140502task0001output_V1_30	50	50	51	92	86.0006	0.2045	0.8325	0.1299	24.643	107.2915	106.5	23.434	102.165	225.611	0.211018093	0.157928734	0.02580179	0.605251383	Single	0.605251383	0	0.19047619	11.35802469	0.527651404		flat-extreme-skewed
ST140502TASK0001OUTPUT_V1_30_C50A91_C50A52	ST140502task0001output_V1_30	50	50	91	52	117.8583	0.8442	0.1134	0.8925	22.5	108.846	98.75	26.6175	108.523	117.3865	0.15870585	0.333303168	0.015216076	0.492774906	Single	0.492774906	0	0.311688312	8.108108108	0.454459765		flat-extreme-skewed
ST140502TASK0001OUTPUT_V1_32_C50A51_C50A92	ST140502task0001output_V1_32	50	50	51	92	68.9046	0.2059	0.5583	0.0503	18.9285	84.7915	91	26.291	150.643	159.778	0.206593464	0.12444364	0.082298503	0.586664392	Single	0.586664392	0	0.052083333	31.61290323	0.749932191		flat-extreme-skewed
ST140502TASK0001OUTPUT_V1_33_C50A51_C50A92	ST140502task0001output_V1_33	50	50	51	92	226.9086	0.2393	0.1218	0.1264	43.9285	237.7085	233.5	70.1375	124.7735	91.1665	0.170537384	0.204906654	0.14061906	0.483936902	Single	0.483936902	0	0.030927835	46.66666667	0.83450339		flat-extreme-skewed
ST140502TASK0001OUTPUT_V1_33_C50A91_C50A52	ST140502task0001output_V1_33	50	50	91	52	320.8975	0.9695	0.225	0.0165	36.389	239.423	237.0835	22.827	128.931	63.144	0.162481243	0.18533455	0.14814071	0.504043497	Single	0.504043497	0	0.030612245	47.14285714	0.83670795		flat-extreme-skewed
ST140502TASK0001OUTPUT_V1_34_C50A51_C50A92	ST140502task0001output_V1_34	50	50	51	92	92.6571	0.8857	0.5205	0.1298	21.0715	104.375	115	17.0605	69.2665	23.3335	0.143849527	0.093744013	0.354202152	0.408204307	Single	0.408204307	0	0.030927835	46.66666667	0.83450339		flat-extreme-skewed
ST140502TASK0001OUTPUT_V1_35_C50A51_C50A92	ST140502task0001output_V1_35	50	50	51	92	137.0965	0.3011	0.6791	0.2069	15.7145	119.1665	120.5	36.044	104.6375	124.9445	0.177968697	0.150687427	0.166319007	0.505024869	Single	0.505024869	0	0.052631579	31.29032258	0.74770502		flat-extreme-skewed
ST140502TASK0001OUTPUT_V1_35_C50A91_C50A52	ST140502task0001output_V1_35	50	50	91	52	190.4517	0.6064	0.9409	0.4548	10.8335	115	113.3335	14.853	98.8	125.7575	0.169694762	0.170903882	0.132980341	0.526421016	Single	0.526421016	0	0.063829787	31.29032258	0.74770502		flat-extreme-skewed
ST140502TASK0001OUTPUT_V1_36_C50A51_C50A92	ST140502task0001output_V1_36	50	50	51	92	167.2946	0.3405	0.3321	0.4557	135.357	20.8335	141	188.0495	32.464	604.222	0.999999888	6.07E-09	1.04E-09	1.05E-07	Mixture	0.999999888	0	0.075268817	6.641221374	0.411123978		flat-extreme-skewed
ST140502TASK0001OUTPUT_V1_36_C50A91_C50A52	ST140502task0001output_V1_36	50	50	91	52	189.2141	0.4176	0.3767	0.8841	126.6665	18.846	148.3335	346.4705	32.523	160.303	0.07208346	0.032324473	0.671977337	0.22361473	Outside	0.671977337	0	0.020408163	31.29032258	0.74770502		flat-extreme-skewed
ST140502TASK0001OUTPUT_V1_37_C50A51_C50A92	ST140502task0001output_V1_37	50	50	51	92	76.6855	0.1319	0.848	0.6666	78.9285	16.6665	86.5	169.368	17.2465	245.611	0.897139489	0.013414167	0.003895458	0.085550886	Mixture	0.897139489	0	0.204819277	5.629139073	0.375220989		flat-extreme-skewed
ST140502TASK0001OUTPUT_V1_37_C50A91_C50A52	ST140502task0001output_V1_37	50	50	91	52	55.4483	0.4814	0.6958	0.1623	65.5555	18.846	78.3335	93.464	22.923	114.8485	0.191229773	0.098383756	0.117516142	0.592870329	Single	0.592870329	0	0.075268817	31.29032258	0.74770502		flat-extreme-skewed
ST140502TASK0001OUTPUT_V1_39_C50A51_C50A92	ST140502task0001output_V1_39	50	50	51	92	207.6462	0.551	0.1942	0.1277	193.2145	36.6665	156.5	222.7745	62.464	508.9445	0.999999563	3.46E-07	3.64E-10	9.10E-08	Mixture	0.999999563	0	0.25	5.217391304	0.358726705		flat-extreme-skewed
ST140502TASK0001OUTPUT_V1_39_C50A91_C50A52	ST140502task0001output_V1_39	50	50	91	52	233.5892	0.5858	0.4813	0.4349	193.0555	39.231	205.4165	139.4935	108.277	164.962	0.146797002	0.097734116	0.300080476	0.455388405	Single	0.455388405	0	0.030927835	46.66666667	0.83450339		flat-extreme-skewed
ST140502TASK0001OUTPUT_V1_4_C50A51_C50A92	ST140502task0001output_V1_4	50	50	51	92	53.9841	0.2329	0.1609	0.6765	80.357	24.1665	72	284.2035	18.5505	173.5555	0.903665677	0.030345841	8.71E-05	0.065901386	Mixture	0.903665677	0	0.515151515	2.835249042	0.226295606		flat-extreme-
ST140502TASK0001OUTPUT_V1_4_C50A91_C50A52	ST140502task0001output_V1_4	50	50	91	52	28.9471	0.484	0.2819	0.0397	61.111	25.577	65.8335	88.562	30.931	107.121	0.2138394	0.137170581	0.001550574	0.647439445	Single	0.647439445	0	0.204819277	13.09859155	0.5586123		flat-extreme-skewed
ST140502TASK0001OUTPUT_V1_40_C50A51_C50A92	ST140502task0001output_V1_40	50	50	51	92	62.6071	0.3731	0.3852	0.1428	86.4285	24.5835	72	93.4065	23.007	172.4445	0.926716869	0.035742773	3.63E-05	0.037504019	Mixture	0.926716869	0	0.754385965	2.325581395	0.183265772		flat-extreme-
ST140502TASK0001OUTPUT_V1_40_C50A91_C50A52	ST140502task0001output_V1_40	50	50	91	52	80.1758	0.6428	0.9182	0.0015	92.222	26.154	96.6665	113.66	36.123	33.9395	0.171747199	0.141659122	0.155932562	0.530661117	Single	0.530661117	0	0.086021505	31.61290323	0.749932191		flat-extreme-skewed
ST140502TASK0001OUTPUT_V1_41_C50A91_C50A52	ST140502task0001output_V1_41	50	50	91	52	56.6681	0.6593	0.1243	0.4848	76.111	24.231	84.5835	86.7975	63.877	100.4165	0.206209487	0.117812288	0.051639794	0.624338431	Single	0.624338431	0	0.075268817	46.66666667	0.83450339		flat-extreme-skewed
ST140502TASK0001OUTPUT_V1_42_C50A91_C50A52	ST140502task0001output_V1_42	50	50	91	52	54.6976	0.6195	0.2395	0.4664	118.889	51.346	99.5835	266.7975	173.823	150.4165	0.110141756	0.653451444	6.76E-05	0.23633924	Average	0.653451444	0	0.886792453	2.56227758	0.204313088		flat-extreme-
ST140502TASK0001OUTPUT_V1_43_C50A51_C50A92	ST140502task0001output_V1_43	50	50	51	92	5.7583	0.3381	0.969	0.185	26.7855	13.125	35.5	82.0055	20.788	89.389	0.463329557	0.089222976	0.000635171	0.446812296	Mixture	0.463329557	0	0.328947368	3.791469194	0.289403766		flat-extreme-
ST140502TASK0001OUTPUT_V1_44_C50A51_C50A92	ST140502task0001output_V1_44	50	50	51	92	20.1694	0.5787	0.3567	0.2258	114.2855	65.8335	82.5	355.2745	97.2465	126.9445	0.343001384	0.516582229	0.019761478	0.120654909	Average	0.516582229	0	0.886792453	1.772853186	0.124336386		flat-extreme-symmetric
ST140502TASK0001OUTPUT_V1_44_C50A91_C50A52	ST140502task0001output_V1_44	50	50	91	52	8.7669	0.1609	0.7107	0.2905	90.8335	61.731	80.8335	213.6765	185.977	111.6665	0.28690061	0.389528038	0.002540944	0.321030408	Average	0.389528038	0	0.724137931	1.560102302	0.096576539		flat-extreme-symmetric
ST140502TASK0001OUTPUT_V1_46_C50A51_C50A92	ST140502task0001output_V1_46	50	50	51	92	43.7349	0.2323	0.1946	0.0418	71.0715	22.7085	71.5	251.676	33.0345	231.1665	0.962606407	0.00595925	5.52E-05	0.03137918	Mixture	0.962606407	0	0.388888889	3.333333333	0.261439373		flat-extreme-
ST140502TASK0001OUTPUT_V1_46_C50A91_C50A52	ST140502task0001output_V1_46	50	50	91	52	11.3785	0.3522	0.5197	0.9112	53.0555	30	58.75	66.5525	21.6	86.4775	0.30321338	0.12527819	0.000367048	0.571141382	Single	0.571141382	0	0.204819277	8.018018018	0.452033514		flat-extreme-skewed
ST140502TASK0001OUTPUT_V1_48_C50A51_C50A92	ST140502task0001output_V1_48	50	50	51	92	31.0871	0.4311	0.2019	0.6734	46.7855	101.25	89	54.313	106.1955	332	0.745192709	0.109622523	9.34E-06	0.145175427	Mixture	0.745192709	0	0.754385965	1.560102302	0.096576539		flat-extreme-symmetric
ST140502TASK0001OUTPUT_V1_48_C50A91_C50A52	ST140502task0001output_V1_48	50	50	91	52	59.9975	0.1548	0.1797	0.4761	41.6665	109.6155	88.75	52.353	379.569	51.932	0.036017428	0.862989846	5.51E-05	0.100937642	Average	0.862989846	0	0.754385965	4.240837696	0.313725826		flat-extreme-skewed
ST140502TASK0001OUTPUT_V1_49_C50A91_C50A52	ST140502task0001output_V1_49	50	50	91	52	3.5433	0.4348	0.7292	0.0797	32.778	48.077	46.6665	40.719	106.431	113.0305	0.414359559	0.201428423	0.002245064	0.381966954	Mixture	0.414359559	0	0.655737705	1.345707657	0.064475362		flat-extreme-symmetric
ST140502TASK0001OUTPUT_V1_50_C50A91_C50A52	ST140502task0001output_V1_50	50	50	91	52	29.4974	0.1553	0.1008	0.4951	42.778	87.8845	67.9165	21.8955	262.069	62.235	0.068568216	0.872732508	0.000146465	0.058552811	Average	0.872732508	0	1.104166667	1.193058568	0.038330882		flat-extreme-symmetric
ST140502TASK0001OUTPUT_V1_51_C50A91_C50A52	ST140502task0001output_V1_51	50	50	91	52	16.7402	0.9596	0.5031	0.197	26.111	53.4615	37.9165	31.5035	90.3075	62.235	0.598315683	0.348179626	0.006524854	0.046979837	Mixture	0.598315683	0	0.785714286	1.125265393	0.025627481		flat-extreme-symmetric
ST140502TASK0001OUTPUT_V1_52_C50A51_C50A92	ST140502task0001output_V1_52	50	50	51	92	4.4023	0.2196	0.7642	0.2347	83.5715	60	71	195.7145	73.913	35.3335	0.244836151	0.485262127	0.043912069	0.225989653	Average	0.485262127	0	0.923076923	0.998003992	0		flat-extreme-symmetric
ST140502TASK0001OUTPUT_V1_53_C50A51_C50A92	ST140502task0001output_V1_53	50	50	51	92	21.8758	0.5854	0.1906	0.2418	21.7855	55	53.5	16.621	100.8695	188.9445	0.247143651	0.173689592	6.99E-05	0.57909686	Single	0.57909686	0	0.5625	2.56227758	0.204313088		flat-extreme-
ST140502TASK0001OUTPUT_V1_53_C50A91_C50A52	ST140502task0001output_V1_53	50	50	91	52	16.4336	0.5526	0.2419	0.1863	23.0555	48.654	47.0835	19.4935	79.023	89.5075	0.233718953	0.197535702	6.45E-05	0.568680825	Single	0.568680825	0	0.408450704	3.529411765	0.273851165		flat-extreme-
ST140502TASK0001OUTPUT_V1_55_C50A51_C50A92	ST140502task0001output_V1_55	50	50	51	92	68.9221	0.692	0.5228	0.6502	40	123.3335	117.5	34.6155	255.507	289.1665	0.973952577	0.005631989	0.000195629	0.020219806	Mixture	0.973952577	0	0.219512195	5.629139073	0.375220989		flat-extreme-skewed
ST140502TASK0001OUTPUT_V1_55_C50A91_C50A52	ST140502task0001output_V1_55	50	50	91	52	98.5612	0.436	0.4873	0.4615	36.111	124.423	104.5835	33.856	139.331	123.144	0.058629182	0.740431076	0.001416137	0.199523605	Average	0.740431076	0	0.546875	7.190082645	0.428366941		flat-extreme-skewed
ST140502TASK0001OUTPUT_V1_56_C50A51_C50A92	ST140502task0001output_V1_56	50	50	51	92	25.2643	0.871	0.1539	0.2386	27.143	66.25	58	18.242	83.152	72.4445	0.232840305	0.339289197	7.18E-05	0.427798732	Single	0.427798732	0	0.639344262	3.529411765	0.273851165		flat-extreme-
ST140502TASK0001OUTPUT_V1_56_C50A91_C50A52	ST140502task0001output_V1_56	50	50	91	52	67.0485	0.5906	0.8219	0.5277	18.3335	73.4615	55	17.647	100.7075	138.182	0.354105211	0.587804304	6.26E-06	0.058084223	Average	0.587804304	0	0.851851852	1.627296588	0.105733357		flat-extreme-symmetric
ST140502TASK0001OUTPUT_V1_58_C50A51_C50A92	ST140502task0001output_V1_58	50	50	51	92	62.7134	0.3596	0.3342	0.0344	19.2855	81.25	79	22.198	125.761	164.222	0.207743739	0.185212775	0.006637964	0.600405522	Single	0.600405522	0	0.204819277	13.09859155	0.5586123		flat-extreme-skewed
ST140502TASK0001OUTPUT_V1_58_C50A91_C50A52	ST140502task0001output_V1_58	50	50	91	52	109.0022	0.1238	0.3207	0.0587	16.389	91.154	67.9165	11.062	158.923	189.5075	0.103624054	0.857712949	1.98E-05	0.038643148	Average	0.857712949	0	0.785714286	1.698113208	0.11498332		flat-extreme-symmetric
ST140502TASK0001OUTPUT_V1_59_C50A51_C50A92	ST140502task0001output_V1_59	50	50	51	92	13.6466	0.3135	0.9259	0.1255	15	37.0835	31.5	11.5385	42.1375	54.5	0.251350064	0.330182868	0.000188916	0.418278152	Single	0.418278152	0	0.639344262	1.851851852	0.13380312		flat-extreme-symmetric
ST140502TASK0001OUTPUT_V1_59_C50A91_C50A52	ST140502task0001output_V1_59	50	50	91	52	20.918	0.1611	0.3305	0.219	17.5	44.0385	29.5835	29.559	140.4075	14.962	0.048941854	0.909625466	0.005258958	0.036173722	Average	0.909625466	0	1.152173913	1.197339246	0.039108609		flat-extreme-symmetric
ST140502TASK0001OUTPUT_V1_60_C50A51_C50A92	ST140502task0001output_V1_60	50	50	51	92	45.3269	0.4087	0.1555	0.2341	18.5715	68.125	73.5	28.022	109.9185	101.1665	0.215107851	0.142371457	0.029842679	0.612678014	Single	0.612678014	0	0.136363636	18.62745098	0.635076715		flat-extreme-skewed
ST140502TASK0001OUTPUT_V1_60_C50A91_C50A52	ST140502task0001output_V1_60	50	50	91	52	76.3549	0.2182	0.1746	0.5019	14.722	71.154	63.75	10.278	142.923	86.4775	0.210835746	0.290347759	0.004251107	0.494565388	Single	0.494565388	0	0.351351351	5.629139073	0.375220989		flat-extreme-skewed
ST140502TASK0001OUTPUT_V1_61_C50A51_C50A92	ST140502task0001output_V1_61	50	50	51	92	27.363	0.265	0.3488	0.4992	30.7145	73.75	71	19.121	160.9785	219.778	0.66980124	0.072833864	8.08E-05	0.257284123	Mixture	0.66980124	0	0.53030303	2.730627306	0.218131214		flat-extreme-
ST140502TASK0001OUTPUT_V1_61_C50A91_C50A52	ST140502task0001output_V1_61	50	50	91	52	39.1301	0.7843	0.2325	0.0575	28.0555	73.4615	70.8335	38.905	197.9075	97.121	0.290081273	0.179282206	0.000697928	0.529938592	Single	0.529938592	0	0.369863014	7.272727273	0.430848651		flat-extreme-skewed
ST140502TASK0001OUTPUT_V1_62_C50A91_C50A52	ST140502task0001output_V1_62	50	50	91	52	78.4862	0.4124	0.2184	0.0337	36.111	112.3075	100.8335	24.4445	236.4925	377.121	0.93605154	0.020659402	2.29E-05	0.043266148	Mixture	0.93605154	0	0.538461538	2.835249042	0.226295606		flat-extreme-
ST140502TASK0001OUTPUT_V1_64_C50A51_C50A92	ST140502task0001output_V1_64	50	50	51	92	49.5314	0.4842	0.1615	0.5013	16.0715	66.25	60.5	37.0605	81.848	74.9445	0.182792643	0.280886989	0.002770568	0.5335498	Single	0.5335498	0	0.298701299	8.018018018	0.452033514		flat-extreme-skewed
ST140502TASK0001OUTPUT_V1_64_C50A91_C50A52	ST140502task0001output_V1_64	50	50	91	52	83.2	0.913	0.3162	0.1614	15.8335	77.1155	63.3335	20.7355	89.669	100.303	0.109893479	0.595982632	0.000525877	0.293598012	Average	0.595982632	0	0.62295082	3.696682464	0.283906074		flat-extreme-
ST140502TASK0001OUTPUT_V1_65_C50A91_C50A52	ST140502task0001output_V1_65	50	50	91	52	94.8882	0.2226	0.2921	0.2757	24.722	101.154	110	27.925	124.123	103.6365	0.173624507	0.103823772	0.1840477	0.538504021	Single	0.538504021	0	0.041237113	47.14285714	0.83670795		flat-extreme-skewed
ST140502TASK0001OUTPUT_V1_66_C50A51_C50A92	ST140502task0001output_V1_66	50	50	51	92	41.6042	0.872	0.4089	0.4765	27.857	81.25	93	29.011	89.674	52.4445	0.19343943	0.105347503	0.151572558	0.549640508	Single	0.549640508	0	0.063829787	31.29032258	0.74770502		flat-extreme-skewed
ST140502TASK0001OUTPUT_V1_67_C50A91_C50A52	ST140502task0001output_V1_67	50	50	91	52	38.1632	0.7706	0.3124	0.4751	35	83.269	77.5	25.294	87.977	102.2725	0.259705747	0.237305716	0.000361082	0.502627455	Single	0.502627455	0	0.388888889	4.85380117	0.343040991		flat-extreme-skewed
ST140502TASK0001OUTPUT_V1_68_C50A91_C50A52	ST140502task0001output_V1_68	50	50	91	52	40.0563	0.3981	0.4953	0.004	17.778	56.731	56.25	10.719	91.577	16.4775	0.190823027	0.205932086	0.003834528	0.599410359	Single	0.599410359	0	0.174418605	15.57377049	0.596196885		flat-extreme-skewed
ST140502TASK0001OUTPUT_V1_69_C50A91_C50A52	ST140502task0001output_V1_69	50	50	91	52	210.2084	0.455	0.926	0.2608	30.5555	172.6925	156.6665	44.0525	111.6925	73.0305	0.115417545	0.454481122	0.072092959	0.358008374	Average	0.454481122	0	0.086956522	31.29032258	0.74770502		flat-extreme-skewed
ST140502TASK0001OUTPUT_V1_7_C50A51_C50A92	ST140502task0001output_V1_7	50	50	51	92	33.114	0.7683	0.9368	0.0391	93.5715	41.6665	96.5	300.3295	49.855	266.722	0.502946692	0.087050132	0.000852216	0.40915096	Mixture	0.502946692	0	0.351351351	2.988047809	0.237693771		flat-extreme-
ST140502TASK0001OUTPUT_V1_7_C50A91_C50A52	ST140502task0001output_V1_7	50	50	91	52	28.5733	0.3163	0.2196	0.2766	86.389	43.077	98.3335	210.474	24.431	51.212	0.204833777	0.124424463	0.025710483	0.645031277	Single	0.645031277	0	0.075268817	46.66666667	0.83450339		flat-extreme-skewed
ST140502TASK0001OUTPUT_V1_70_C50A51_C50A92	ST140502task0001output_V1_70	50	50	51	92	183.7292	0.3219	0.3637	0.1281	202.5	47.0835	189.5	238.269	48.2245	876.0555	0.999992163	1.11E-06	6.18E-08	6.66E-06	Mixture	0.999992163	0	0.234567901	4.85380117	0.343040991		flat-extreme-skewed
ST140502TASK0001OUTPUT_V1_70_C50A91_C50A52	ST140502task0001output_V1_70	50	50	91	52	242.3285	0.5732	0.3385	0.8732	216.9445	48.654	219.5835	195.376	49.023	128.5985	0.162298356	0.147929579	0.186295914	0.503476151	Single	0.503476151	0	0.052083333	47.14285714	0.83670795		flat-extreme-skewed
ST140502TASK0001OUTPUT_V1_71_C50A51_C50A92	ST140502task0001output_V1_71	50	50	51	92	56.6052	0.7683	0.3707	0.6679	86.7855	26.875	102	161.2365	17.7445	346.889	0.992344715	0.000714173	0.000448463	0.006492649	Mixture	0.992344715	0	0.136363636	6.641221374	0.411123978		flat-extreme-skewed
ST140502TASK0001OUTPUT_V1_73_C50A51_C50A92	ST140502task0001output_V1_73	50	50	51	92	63.7774	0.3496	0.3998	0.046	108.2145	36.25	81.5	177.39	38.3695	87.8335	0.14815891	0.792098233	2.18E-05	0.059721101	Average	0.792098233	0	0.886792453	2.325581395	0.183265772		flat-extreme-
ST140502TASK0001OUTPUT_V1_73_C50A91_C50A52	ST140502task0001output_V1_73	50	50	91	52	63.5227	0.456	0.6661	0.4535	92.222	31.346	115.8335	148.366	37.423	214.394	0.082776704	0.038395746	0.622066297	0.256761252	Outside	0.622066297	0	0.030927835	46.66666667	0.83450339		flat-extreme-skewed
ST140502TASK0001OUTPUT_V1_74_C50A91_C50A52	ST140502task0001output_V1_74	50	50	91	52	155.0642	0.1284	0.2044	0.4341	197.222	61.5385	181.6665	194.2485	94.7075	173.0305	0.136625743	0.380104185	0.058670989	0.424599082	Single	0.424599082	0	0.19047619	18.62745098	0.635076715		flat-extreme-skewed
ST140502TASK0001OUTPUT_V1_75_C50A51_C50A92	ST140502task0001output_V1_75	50	50	51	92	128.0083	0.3409	0.6989	0.2196	113.9285	20.2085	90.5	166.291	18.904	240.5	0.999970982	1.91E-05	3.92E-08	9.86E-06	Mixture	0.999970982	0	0.375	3.930348259	0.297215517		flat-extreme-
ST140502TASK0001OUTPUT_V1_75_C50A91_C50A52	ST140502task0001output_V1_75	50	50	91	52	210.6237	0.1409	0.7377	0.1424	139.1665	20.3845	145.8335	120.147	15.969	82.576	0.155319983	0.127216123	0.235635801	0.481828093	Single	0.481828093	0	0.030927835	46.66666667	0.83450339		flat-extreme-skewed
ST140502TASK0001OUTPUT_V1_76_C50A51_C50A92	ST140502task0001output_V1_76	50	50	51	92	99.3294	0.7283	0.7151	0.2003	217.857	86.875	172.5	363.6265	72.962	191.389	0.138508736	0.844743812	5.04E-05	0.016697072	Average	0.844743812	0	0.942307692	2.873563218	0.229210378		flat-extreme-
ST140502TASK0001OUTPUT_V1_77_C50A51_C50A92	ST140502task0001output_V1_77	50	50	51	92	60.9048	0.1751	0.3532	0.6658	115.357	41.6665	98	198.0495	39.4205	139.111	0.784915419	0.123220566	0.000204943	0.091659073	Mixture	0.784915419	0	0.492537313	3.744075829	0.286672318		flat-extreme-
ST140502TASK0001OUTPUT_V1_78_C50A51_C50A92	ST140502task0001output_V1_78	50	50	51	92	25.3208	0.1184	0.1008	0.7096	59.2855	23.75	54.5	139.121	20.9785	49.389	0.300189782	0.240474698	0.00021402	0.4591215	Single	0.4591215	0	0.538461538	3.333333333	0.261439373		flat-extreme-
ST140502TASK0001OUTPUT_V1_79_C50A51_C50A92	ST140502task0001output_V1_79	50	50	51	92	34.2153	0.107	0.6265	0.7452	54.643	17.0835	39.5	100.357	26.0505	31.611	0.108435545	0.731908815	1.01E-05	0.159645533	Average	0.731908815	0	0.706896552	2.186495177	0.169874262		flat-extreme-
ST140502TASK0001OUTPUT_V1_8_C50A51_C50A92	ST140502task0001output_V1_8	50	50	51	92	69.7954	0.7887	0.8569	0.2459	78.5715	18.3335	56	127.2525	20.7245	95.3335	0.337966543	0.607679075	1.51E-05	0.054339256	Average	0.607679075	0	0.851851852	1.772853186	0.124336386		flat-extreme-symmetric
ST140502TASK0001OUTPUT_V1_8_C50A91_C50A52	ST140502task0001output_V1_8	50	50	91	52	40.9803	0.4727	0.4305	0.007	69.4445	25.769	86.25	145.229	83.877	62.841	0.137576068	0.066438519	0.371882144	0.42410327	Single	0.42410327	0	0.030927835	46.66666667	0.83450339		flat-extreme-skewed
ST140502TASK0001OUTPUT_V1_87_C50A51_C50A92	ST140502task0001output_V1_87	50	50	51	92	4.5222	0.8736	0.7433	0.7182	7.5	17.2915	13	5.9615	16.5125	6.889	0.237058654	0.439442815	0.026832332	0.296666198	Average	0.439442815	0	0.836363636	1.193058568	0.038330882		flat-extreme-symmetric
ST140502TASK0001OUTPUT_V1_87_C50A91_C50A52	ST140502task0001output_V1_87	50	50	91	52	26.918	0.2574	0.5247	0.636	3.611	22.3075	25.4165	6.9445	14.0925	27.6895	0.411919955	0.098310324	0.001860656	0.487909065	Single	0.487909065	0	0.222222222	11.2345679	0.525278187		flat-extreme-skewed
ST140502TASK0001OUTPUT_V1_9_C50A51_C50A92	ST140502task0001output_V1_9	50	50	51	92	32.0162	0.1611	0.3656	0.6674	110.357	53.9585	100.5	168.8185	70.4255	301.611	0.98238874	0.005605718	3.38E-06	0.012002166	Mixture	0.98238874	0	0.394366197	2.292358804	0.180141298		flat-extreme-
ST140502TASK0001OUTPUT_V1_92_C50A51_C50A92	ST140502task0001output_V1_92	50	50	51	92	19.5157	0.4849	0.4523	0.0942	31.7855	67.9165	68.5	42.7745	96.4855	78.9445	0.203793617	0.19068213	0.000415741	0.605108512	Single	0.605108512	0	0.32	8.811881188	0.472534316		flat-extreme-skewed
ST140502TASK0001OUTPUT_V1_92_C50A91_C50A52	ST140502task0001output_V1_92	50	50	91	52	16.4315	0.7621	0.5114	0.1809	35.5555	65.9615	53.3335	32.2875	65.6075	82.121	0.476760963	0.392609406	0.001034497	0.129595134	Mixture	0.476760963	0	0.867924528	1.247165533	0.04796205		flat-extreme-symmetric
ST140502TASK0001OUTPUT_V1_93_C50A51_C50A92	ST140502task0001output_V1_93	50	50	51	92	7.4796	0.1916	0.1892	0.742	20.7145	39.5835	38	39.89	39.094	49.111	0.280305458	0.226893315	0.000456111	0.492345117	Single	0.492345117	0	0.65	2.948207171	0.234778999		flat-extreme-
ST140502TASK0001OUTPUT_V1_93_C50A91_C50A52	ST140502task0001output_V1_93	50	50	91	52	11.6482	0.2484	0.2664	0.224	17.222	36.154	28.3335	11.8955	54.923	16.6665	0.247306731	0.511593002	0.004320752	0.236779515	Average	0.511593002	0	0.960784314	1.435523114	0.078505095		flat-extreme-symmetric
ST140502TASK0001OUTPUT_V1_94_C50A51_C50A92	ST140502task0001output_V1_94	50	50	51	92	7.2399	0.6072	0.8375	0.4671	89.2855	123.9585	118	126.813	156.9475	128	0.2339419	0.295589833	0.001904221	0.468564046	Single	0.468564046	0	0.629032258	1.653543307	0.109207787		flat-extreme-symmetric
ST140502TASK0001OUTPUT_V1_96_C50A91_C50A52	ST140502task0001output_V1_96	50	50	91	52	9.9087	0.3745	0.3451	0.5472	19.4445	37.8845	43.3335	15.229	80.469	75.7575	0.252835644	0.121977872	0.000381456	0.624805029	Single	0.624805029	0	0.231707317	5.695364238	0.377760752		flat-extreme-skewed
ST140502TASK0001OUTPUT_V1_97_C50A91_C50A52	ST140502task0001output_V1_97	50	50	91	52	81.9525	0.5461	0.7151	0.4588	47.5	133.654	130.4165	36.6175	190.623	194.962	0.189353647	0.194419154	0.013709876	0.602517323	Single	0.602517323	0	0.176470588	18.62745098	0.635076715		flat-extreme-skewed
ST140502TASK0001OUTPUT_V1_98_C50A91_C50A52	ST140502task0001output_V1_98	50	50	91	52	43.2306	0.5112	0.1518	0.0717	24.1665	70	53.3335	40.7355	158.8	171.212	0.892679917	0.091810629	3.36E-07	0.015509118	Mixture	0.892679917	0	0.851851852	1.219512195	0.043093074		flat-extreme-symmetric
ST140502TASK0001OUTPUT_V1_99_C50A51_C50A92	ST140502task0001output_V1_99	50	50	51	92	118.8715	0.466	0.6662	0.2043	37.143	153.9585	150.5	45.165	98.6865	71.611	0.171783341	0.202843357	0.137900724	0.487472578	Single	0.487472578	0	0.064516129	89.09090909	0.974916695		flat-extreme-skewed
ST140502TASK0001OUTPUT_V1_99_C50A91_C50A52	ST140502task0001output_V1_99	50	50	91	52	178.9296	0.7756	0.2008	0.2695	28.0555	151.5385	130.4165	18.317	119.5075	81.326	0.064121538	0.714355195	0.02270716	0.198816107	Average	0.714355195	0	0.282051282	18.62745098	0.635076715		flat-extreme-skewed
ST140506TASK0001OUTPUT_V1_100_C50A51_C50A92	ST140506task0001output_V1_100	50	50	51	92	48.5321	0.8426	0.8571	0.0739	7.143	83.889	80	8.095	50.972	22.857	0.17094034	0.237487408	0.156368375	0.435203877	Single	0.435203877	0	0.147727273	23.65853659	0.686993939		flat-extreme-skewed
ST140506TASK0001OUTPUT_V1_101_C50A51_C50A92	ST140506task0001output_V1_101	50	50	51	92	39.1199	0.4085	0.3408	0.5822	35.7145	133.889	134.375	22.381	103.472	92.0535	0.194410479	0.197467062	0.113066009	0.49505645	Single	0.49505645	0	0.098901099	23.41463415	0.684743688		flat-extreme-skewed
ST140506TASK0001OUTPUT_V1_103_C50A91_C50A52	ST140506task0001output_V1_103	50	50	91	52	6.3899	0.7252	0.7665	0.0691	50	90	89.1665	46.6665	50	136.8335	0.289693333	0.22785806	0.000507034	0.481941574	Single	0.481941574	0	0.515151515	2.835249042	0.226295606		flat-extreme-
ST140506TASK0001OUTPUT_V1_20_C50A91_C50A52	ST140506task0001output_V1_20	50	50	91	52	9.28	0.5239	0.2239	0.2167	57.5	109.1665	104.1665	104.722	22.8335	50.8335	0.215213342	0.288394642	0.000662808	0.495729208	Single	0.495729208	0	0.515151515	3.333333333	0.261439373		flat-extreme-
ST140506TASK0001OUTPUT_V1_24_C50A51_C50A92	ST140506task0001output_V1_24	50	50	51	92	4.4184	0.1834	0.2374	0.0059	19.2855	42.222	35.625	15.7145	73.889	34.9105	0.209038624	0.372083777	0.008441998	0.410435601	Single	0.410435601	0	0.603174603	1.964809384	0.146660212		flat-extreme-symmetric
ST140506TASK0001OUTPUT_V1_24_C50A91_C50A52	ST140506task0001output_V1_24	50	50	91	52	3.7572	0.6356	0.2532	0.0924	16.5	36.6665	36.6665	16.722	61.3335	19.3335	0.2301011	0.271895766	0.001733806	0.496269328	Single	0.496269328	0	0.587301587	2.835249042	0.226295606		flat-extreme-
ST140506TASK0001OUTPUT_V1_29_C50A91_C50A52	ST140506task0001output_V1_29	50	50	91	52	33.2043	0.2729	0.2155	0.2147	33	117.5	122.5	34.6665	137.5	129.5	0.222039805	0.194174389	0.091008842	0.492776964	Single	0.492776964	0	0.222222222	9.89010989	0.497600559		flat-extreme-skewed
ST140506TASK0001OUTPUT_V1_31_C50A91_C50A52	ST140506task0001output_V1_31	50	50	91	52	22.73	0.3654	0.2266	0.2204	21	78.3335	81.6665	29.778	101.3335	149.3335	0.24424206	0.198474332	0.012842497	0.54444111	Single	0.54444111	0	0.25	7.272727273	0.430848651		flat-extreme-skewed
ST140506TASK0001OUTPUT_V1_32_C50A51_C50A92	ST140506task0001output_V1_32	50	50	51	92	4.4348	0.4934	0.4447	0.084	13.5715	33.3335	43.125	2.857	62.5	22.768	0.230609817	0.167607876	0.003700719	0.598081588	Single	0.598081588	0	0.162790698	10	0.5		flat-extreme-skewed
ST140506TASK0001OUTPUT_V1_33_C50A51_C50A92	ST140506task0001output_V1_33	50	50	51	92	72.0331	0.1618	0.1606	0.5781	22.857	155.5555	153.75	11.4285	206.8055	131.0715	0.178610831	0.187168506	0.179488172	0.45473249	Single	0.45473249	0	0.122222222	18.82352941	0.637350528		flat-extreme-skewed
ST140506TASK0001OUTPUT_V1_34_C50A51_C50A92	ST140506task0001output_V1_34	50	50	51	92	51.0431	0.1446	0.8423	0.5896	26.4285	133.889	121.875	12.857	170.972	54.1965	0.159767526	0.315582391	0.117850844	0.406799239	Single	0.406799239	0	0.137931034	18.43137255	0.632778839		flat-extreme-skewed
ST140506TASK0001OUTPUT_V1_34_C50A91_C50A52	ST140506task0001output_V1_34	50	50	91	52	69.3461	0.6376	0.2261	0.2155	16.5	130	137.5	18.9445	350	113.5	0.184309924	0.165111121	0.242068008	0.408510947	Single	0.408510947	0	0.125	15.24590164	0.591576557		flat-extreme-skewed
ST140506TASK0001OUTPUT_V1_36_C50A51_C50A92	ST140506task0001output_V1_36	50	50	51	92	11.7637	0.1267	0.3149	0.6164	56.4285	19.4445	66.25	141.1905	13.0555	28.2145	0.222361834	0.17655032	0.031447074	0.569640772	Single	0.569640772	0	0.098901099	18.62745098	0.635076715		flat-extreme-skewed
ST140506TASK0001OUTPUT_V1_36_C50A91_C50A52	ST140506task0001output_V1_36	50	50	91	52	8.1094	0.5202	0.3258	0.2461	52.5	19.1665	46.6665	184.722	26.8335	197.3335	0.623441724	0.116635688	0.000137347	0.259785241	Mixture	0.623441724	0	0.87037037	1.292517007	0.055718133		flat-extreme-symmetric
ST140506TASK0001OUTPUT_V1_46_C50A91_C50A52	ST140506task0001output_V1_46	50	50	91	52	15.0554	0.817	0.238	0.2359	7	38.3335	49.1665	6.889	97.3335	74.8335	0.240329205	0.17136738	0.054669703	0.533633712	Single	0.533633712	0	0.253164557	7.190082645	0.428366941		flat-extreme-skewed
ST140506TASK0001OUTPUT_V1_48_C50A51_C50A92	ST140506task0001output_V1_48	50	50	51	92	5.9541	0.6984	0.2206	0.1984	21.4285	48.3335	41.25	9.524	31.25	51.0715	0.276749047	0.322986694	0.003631374	0.396632884	Single	0.396632884	0	0.785714286	1.560102302	0.096576539		flat-extreme-symmetric
ST140506TASK0001OUTPUT_V1_5_C50A51_C50A92	ST140506task0001output_V1_5	50	50	51	92	5.3158	0.4799	0.5834	0.1432	16.4285	3.3335	15.625	14.524	5	7.768	0.208190957	0.270468522	0.00049384	0.520846681	Single	0.520846681	0	0.53030303	3.195020747	0.252236841		flat-extreme-
ST140506TASK0001OUTPUT_V1_50_C50A51_C50A92	ST140506task0001output_V1_50	50	50	51	92	28.1984	0.1494	0.1804	0.5953	25.7145	97.778	88.75	54.0475	87.639	76.7855	0.18895848	0.311508713	0.010158668	0.489374139	Single	0.489374139	0	0.402777778	7.355371901	0.433302318		flat-extreme-skewed
ST140506TASK0001OUTPUT_V1_51_C50A51_C50A92	ST140506task0001output_V1_51	50	50	51	92	3.9765	0.1353	0.8576	0.601	37.143	65.5555	81.875	23.095	84.3055	181.3395	0.319822532	0.123133146	0.004481986	0.552562337	Single	0.552562337	0	0.298701299	5.629139073	0.375220989		flat-extreme-skewed
ST140506TASK0001OUTPUT_V1_51_C50A91_C50A52	ST140506task0001output_V1_51	50	50	91	52	8.0781	0.746	0.7712	0	37.5	78.3335	91.6665	46.9445	199.3335	7.3335	0.241880225	0.196397893	0.022437702	0.53928418	Single	0.53928418	0	0.298701299	6.641221374	0.411123978		flat-extreme-skewed
ST140506TASK0001OUTPUT_V1_54_C50A51_C50A92	ST140506task0001output_V1_54	50	50	51	92	4.2193	0.5904	0.3757	0.1686	45	76.6665	84.375	26.6665	115	100.625	0.247753855	0.177086043	0.000869389	0.574290712	Single	0.574290712	0	0.402777778	4.912280702	0.345641588		flat-extreme-skewed
ST140506TASK0001OUTPUT_V1_55_C50A51_C50A92	ST140506task0001output_V1_55	50	50	51	92	11.9321	0.6443	0.373	0.6093	28.5715	72.778	69.375	17.857	135.139	107.768	0.224464291	0.23889321	0.000437454	0.536205045	Single	0.536205045	0	0.523076923	3.696682464	0.283906074		flat-extreme-
ST140506TASK0001OUTPUT_V1_55_C50A91_C50A52	ST140506task0001output_V1_55	50	50	91	52	6.0326	0.8087	0.2233	0.2206	22.5	50.8335	60.8335	26.9445	44.8335	50.8335	0.244437697	0.195715184	0.004851367	0.554995752	Single	0.554995752	0	0.282051282	6.09929078	0.392639669		flat-extreme-skewed
ST140506TASK0001OUTPUT_V1_56_C50A51_C50A92	ST140506task0001output_V1_56	50	50	51	92	7.2036	0.1486	0.3732	0.0663	25.7145	57.778	70	12.381	71.389	22.857	0.230317484	0.161444063	0.013478	0.594760453	Single	0.594760453	0	0.176470588	10	0.5		flat-extreme-skewed
ST140506TASK0001OUTPUT_V1_56_C50A91_C50A52	ST140506task0001output_V1_56	50	50	91	52	6.2544	0.7733	0.233	0.2265	27	58.3335	64.1665	20.222	191.3335	144.8335	0.451000781	0.137382509	0.000832076	0.410784634	Mixture	0.451000781	0	0.538461538	2.988047809	0.237693771		flat-extreme-
ST140506TASK0001OUTPUT_V1_57_C50A51_C50A92	ST140506task0001output_V1_57	50	50	51	92	11.2019	0.7122	0.3762	0.595	20.7145	58.3335	70	14.0475	37.5	88.5715	0.233278628	0.154181976	0.01826951	0.594269885	Single	0.594269885	0	0.136363636	13.09859155	0.5586123		flat-extreme-skewed
ST140506TASK0001OUTPUT_V1_58_C50A51_C50A92	ST140506task0001output_V1_58	50	50	51	92	5.1076	0.707	0.3953	0.1858	21.4285	47.222	50	36.1905	26.389	81.4285	0.306906153	0.176874777	0.000510401	0.515708668	Single	0.515708668	0	0.470588235	3.333333333	0.261439373		flat-extreme-
ST140506TASK0001OUTPUT_V1_59_C50A91_C50A52	ST140506task0001output_V1_59	50	50	91	52	12.2484	0.8093	0.2224	0.7805	22.5	63.3335	65	28.0555	51.3335	104	0.256549961	0.209060446	0.002027743	0.532361849	Single	0.532361849	0	0.434782609	3.930348259	0.297215517		flat-extreme-
ST140506TASK0001OUTPUT_V1_60_C50A51_C50A92	ST140506task0001output_V1_60	50	50	51	92	46.7781	0.6485	0.3381	0.3601	25	125.5555	123.75	43.3335	65.5555	106.7855	0.191498791	0.206186582	0.114672644	0.487641983	Single	0.487641983	0	0.176470588	13.09859155	0.5586123		flat-extreme-skewed
ST140506TASK0001OUTPUT_V1_60_C50A91_C50A52	ST140506task0001output_V1_60	50	50	91	52	32.6486	0.3349	0.2182	0.0646	23.5	98.3335	105.8335	35.611	131.3335	98.8335	0.221049195	0.185709807	0.103005798	0.490235201	Single	0.490235201	0	0.25	6.641221374	0.411123978		flat-extreme-skewed
ST140506TASK0001OUTPUT_V1_62_C50A51_C50A92	ST140506task0001output_V1_62	50	50	51	92	42.9624	0.4061	0.3423	0.0652	43.5715	155.5555	156.875	79.524	114.3055	47.0535	0.17353994	0.182565274	0.202028298	0.441866489	Single	0.441866489	0	0.098901099	23.41463415	0.684743688		flat-extreme-skewed
ST140506TASK0001OUTPUT_V1_62_C50A91_C50A52	ST140506task0001output_V1_62	50	50	91	52	46.324	0.7442	0.7451	0.2183	36	143.3335	175	24.222	109.3335	76	0.114946884	0.093081006	0.537199827	0.254772284	Outside	0.537199827	0	0.052631579	23.41463415	0.684743688		flat-extreme-skewed
ST140506TASK0001OUTPUT_V1_63_C50A51_C50A92	ST140506task0001output_V1_63	50	50	51	92	23.9651	0.2081	0.3614	0.3846	17.857	75	73.125	8.095	78.75	155.625	0.237794545	0.199119877	0.006563389	0.556522189	Single	0.556522189	0	0.408450704	5.629139073	0.375220989		flat-extreme-skewed
ST140506TASK0001OUTPUT_V1_63_C50A91_C50A52	ST140506task0001output_V1_63	50	50	91	52	19.75	0.1554	0.2297	0.0723	22	75	70	10.222	122	54	0.223517893	0.275418421	0.006739539	0.494324147	Single	0.494324147	0	0.492537313	4.240837696	0.313725826		flat-extreme-skewed
ST140506TASK0001OUTPUT_V1_66_C50A91_C50A52	ST140506task0001output_V1_66	50	50	91	52	5.0595	0.2901	0.7846	0.0926	30	59.1665	42.5	31.111	74.8335	9.5	0.187550217	0.530089909	0.066409933	0.215949942	Average	0.530089909	0	0.818181818	0.998003992	0		flat-extreme-symmetric
ST140506TASK0001OUTPUT_V1_67_C50A91_C50A52	ST140506task0001output_V1_67	50	50	91	52	42.6585	0.6377	0.2246	0.063	17.5	99.1665	114.1665	21.389	162.8335	98.8335	0.171926034	0.137725745	0.309285361	0.38106286	Single	0.38106286	0	0.111111111	13.09859155	0.5586123		flat-extreme-skewed
ST140506TASK0001OUTPUT_V1_68_C50A51_C50A92	ST140506task0001output_V1_68	50	50	51	92	3.019	0.1173	0.1023	0.2203	13.5715	30.5555	26.875	12.857	64.3055	12.768	0.206618555	0.338313967	0.011976835	0.443090643	Single	0.443090643	0	0.639344262	2.693726937	0.215176785		flat-extreme-
ST140506TASK0001OUTPUT_V1_69_C50A51_C50A92	ST140506task0001output_V1_69	50	50	51	92	14.5494	0.1381	0.8598	0.6013	28.5715	77.778	80.625	17.857	78.889	72.0535	0.221750666	0.201754906	0.006655567	0.569838862	Single	0.569838862	0	0.265822785	10	0.5		flat-extreme-skewed
ST140506TASK0001OUTPUT_V1_69_C50A91_C50A52	ST140506task0001output_V1_69	50	50	91	52	19.2877	0.7734	0.7647	0.7625	27	83.3335	95.8335	20.222	103.3335	90.8335	0.226289105	0.183169766	0.08818293	0.502358198	Single	0.502358198	0	0.222222222	8.811881188	0.472534316		flat-extreme-skewed
ST140506TASK0001OUTPUT_V1_72_C50A51_C50A92	ST140506task0001output_V1_72	50	50	51	92	14.4046	0.3528	0.4314	0.1812	85	33.889	86.25	93.3335	37.222	88.2145	0.215432234	0.22205973	0.003509756	0.558998281	Single	0.558998281	0	0.315789474	7.272727273	0.430848651		flat-extreme-skewed
ST140506TASK0001OUTPUT_V1_72_C50A91_C50A52	ST140506task0001output_V1_72	50	50	91	52	5.6004	0.6745	0.2425	0.77	75	39.1665	79.1665	140	46.8335	66.8335	0.248980389	0.208778553	0.000940799	0.54130026	Single	0.54130026	0	0.369863014	4.85380117	0.343040991		flat-extreme-skewed
ST140506TASK0001OUTPUT_V1_74_C50A91_C50A52	ST140506task0001output_V1_74	50	50	91	52	44.6915	0.4521	0.2209	0.0564	195	60	174.1665	731.111	70	532.8335	0.259758719	0.268581175	0.005069049	0.466591058	Single	0.466591058	0	0.515151515	2.988047809	0.237693771		flat-extreme-
ST140506TASK0001OUTPUT_V1_75_C50A51_C50A92	ST140506task0001output_V1_75	50	50	51	92	6.113	0.5867	0.531	0.6128	50	22.222	60	41.6665	27.639	62.857	0.231972025	0.174149962	0.003704383	0.59017363	Single	0.59017363	0	0.265822785	6.641221374	0.411123978		flat-extreme-skewed
ST140506TASK0001OUTPUT_V1_75_C50A91_C50A52	ST140506task0001output_V1_75	50	50	91	52	9.7137	0.7011	0.1236	0.8028	61	22.5	46.6665	48.6665	45.5	73.3335	0.357381762	0.374542234	0.003188672	0.264887332	Average	0.374542234	0	0.923076923	1.26984127	0.051874719		flat-extreme-symmetric
ST140506TASK0001OUTPUT_V1_77_C50A51_C50A92	ST140506task0001output_V1_77	50	50	51	92	31.0642	0.555	0.6614	0.0695	74.2855	13.889	59.375	130.7145	7.222	24.9105	0.133867333	0.500620963	0.005927184	0.35958452	Average	0.500620963	0	0.470588235	5.217391304	0.358726705		flat-extreme-skewed
ST140506TASK0001OUTPUT_V1_77_C50A91_C50A52	ST140506task0001output_V1_77	50	50	91	52	7.1617	0.2394	0.8627	0.2267	56	23.3335	57.5	162	9.3335	169.5	0.874457525	0.02807568	7.87E-05	0.09738807	Mixture	0.874457525	0	0.53030303	2.14953271	0.166172029		flat-extreme-
ST140506TASK0001OUTPUT_V1_78_C50A51_C50A92	ST140506task0001output_V1_78	50	50	51	92	11.6877	0.3433	0.4117	0.3822	89.2855	40.5555	83.125	69.0475	40.5555	52.768	0.189281603	0.302910042	0.000542176	0.507266178	Single	0.507266178	0	0.5625	3.980099502	0.299946965		flat-extreme-
ST140506TASK0001OUTPUT_V1_78_C50A91_C50A52	ST140506task0001output_V1_78	50	50	91	52	5.4678	0.1429	0.2427	0.2218	80	43.3335	79.1665	181.111	27.3335	90.8335	0.267052007	0.231052145	0.001277805	0.500618043	Single	0.500618043	0	0.666666667	2.439862543	0.19368268		flat-extreme-
ST140506TASK0001OUTPUT_V1_79_C50A51_C50A92	ST140506task0001output_V1_79	50	50	51	92	9.3411	0.3674	0.2534	0.6286	65.7145	28.3335	55.625	102.381	17.5	27.768	0.160807176	0.410266103	0.000634388	0.428292332	Single	0.428292332	0	0.639344262	2.439862543	0.19368268		flat-extreme-
ST140506TASK0001OUTPUT_V1_79_C50A91_C50A52	ST140506task0001output_V1_79	50	50	91	52	12.3575	0.1368	0.295	0.7857	66	22.5	59.1665	149.778	15.5	88.8335	0.226165511	0.286250436	0.000387774	0.487196279	Single	0.487196279	0	0.428571429	3.333333333	0.261439373		flat-extreme-
ST140506TASK0001OUTPUT_V1_80_C50A51_C50A92	ST140506task0001output_V1_80	50	50	51	92	6.5533	0.5709	0.2687	0.6349	57.857	26.6665	52.5	79.762	41.25	58.5715	0.212098994	0.301766373	0.000355956	0.485778676	Single	0.485778676	0	0.666666667	2.118380062	0.16300194		flat-extreme-
ST140506TASK0001OUTPUT_V1_80_C50A91_C50A52	ST140506task0001output_V1_80	50	50	91	52	7.4545	0.2459	0.276	0.8086	50.5	18.3335	43.3335	56.0555	63.3335	45.3335	0.223756845	0.330352395	0.002185752	0.443705009	Single	0.443705009	0	0.65	1.993957704	0.149857971		flat-extreme-symmetric
ST140506TASK0001OUTPUT_V1_81_C50A51_C50A92	ST140506task0001output_V1_81	50	50	51	92	3.2261	0.5758	0.1043	0.6209	52.143	28.889	59.375	89.762	12.222	56.3395	0.235640857	0.189826188	0.001061103	0.573471852	Single	0.573471852	0	0.470588235	3.980099502	0.299946965		flat-extreme-
ST140506TASK0001OUTPUT_V1_83_C50A51_C50A92	ST140506task0001output_V1_83	50	50	51	92	8.9665	0.5357	0.8811	0.5932	95	48.889	93.75	208.3335	25.972	53.9285	0.217319719	0.251330707	0.000717107	0.530632467	Single	0.530632467	0	0.388888889	4.85380117	0.343040991		flat-extreme-skewed
ST140506TASK0001OUTPUT_V1_83_C50A91_C50A52	ST140506task0001output_V1_83	50	50	91	52	5.4571	0.2231	0.2337	0.2171	87.5	48.3335	88.3335	123.611	89.3335	169.3335	0.336410603	0.187397578	0.00127843	0.474913389	Single	0.474913389	0	0.546875	2.656826568	0.212181603		flat-extreme-
ST140506TASK0001OUTPUT_V1_89_C50A91_C50A52	ST140506task0001output_V1_89	50	50	91	52	3.923	0.2036	0.7361	0.219	317	390.8335	395.8335	66.889	172.8335	76.8335	0.222365476	0.258506882	0.00244837	0.516679272	Single	0.516679272	0	0.515151515	3.744075829	0.286672318		flat-extreme-
ST140506TASK0001OUTPUT_V1_91_C50A51_C50A92	ST140506task0001output_V1_91	50	50	51	92	19.5668	0.4163	0.3511	0.5915	35	98.889	98.125	60	83.472	94.1965	0.213555959	0.223676073	0.009690043	0.553077924	Single	0.553077924	0	0.294871795	8.108108108	0.454459765		flat-extreme-skewed
ST140506TASK0001OUTPUT_V1_92_C50A91_C50A52	ST140506task0001output_V1_92	50	50	91	52	3.5556	0.7549	0.2241	0.7746	32	57.5	68.3335	15.778	81.5	95.3335	0.249636707	0.196626638	0.001317725	0.55241893	Single	0.55241893	0	0.449275362	3.529411765	0.273851165		flat-extreme-
ST140506TASK0001OUTPUT_V1_93_C50A51_C50A92	ST140506task0001output_V1_93	50	50	51	92	9.704	0.7874	0.2394	0.6847	10	37.778	31.875	21.6665	25.139	44.1965	0.419009362	0.227373324	0.000113858	0.353503457	Mixture	0.419009362	0	0.683333333	2.250803859	0.176168825		flat-extreme-
ST140506TASK0001OUTPUT_V1_93_C50A91_C50A52	ST140506task0001output_V1_93	50	50	91	52	4.3605	0.7281	0.2429	0.2255	12	31.6665	55.8335	15.778	53.3335	28.8335	0.15017857	0.085193492	0.429931137	0.334696801	Outside	0.429931137	0	0.16091954	10.10989011	0.502373218		flat-extreme-skewed
ST140506TASK0001OUTPUT_V1_95_C50A51_C50A92	ST140506task0001output_V1_95	50	50	51	92	85.0751	0.5973	0.3392	0.5689	42.143	217.778	208.75	28.095	76.389	148.2145	0.173177178	0.235477466	0.150402528	0.440942827	Single	0.440942827	0	0.086956522	23.41463415	0.684743688		flat-extreme-skewed
ST140506TASK0001OUTPUT_V1_95_C50A91_C50A52	ST140506task0001output_V1_95	50	50	91	52	104.062	0.289	0.2251	0.2185	33.5	216.6665	219.1665	47.8335	43.3335	106.8335	0.18414012	0.193678	0.214047294	0.408134586	Single	0.408134586	0	0.076086957	23.17073171	0.682469874		flat-extreme-skewed
ST140506TASK0001OUTPUT_V1_96_C50A91_C50A52	ST140506task0001output_V1_96	50	50	91	52	15.6486	0.2875	0.2143	0.228	30.5	82.5	89.1665	16.0555	77.5	46.8335	0.235176871	0.216965396	0.025141953	0.52271578	Single	0.52271578	0	0.204819277	8.910891089	0.474960568		flat-extreme-skewed
ST140506TASK0001OUTPUT_V1_97_C50A91_C50A52	ST140506task0001output_V1_97	50	50	91	52	20.6792	0.3102	0.2219	0.2257	23.5	80	70	37.8335	60	42	0.198870823	0.348540865	0.002674749	0.449913563	Single	0.449913563	0	0.5625	3.529411765	0.273851165		flat-extreme-
ST140506TASK0001OUTPUT_V1_98_C50A51_C50A92	ST140506task0001output_V1_98	50	50	51	92	12.5591	0.8164	0.2622	0.5518	4.2855	29.4445	18.75	4.0475	23.0555	3.9285	0.086328477	0.673211483	0.001699883	0.238760157	Average	0.673211483	0	0.87037037	1.653543307	0.109207787		flat-extreme-symmetric
ST140506TASK0001OUTPUT_V1_98_C50A91_C50A52	ST140506task0001output_V1_98	50	50	91	52	6.9224	0.4603	0.8393	0.31	7.5	27.5	20	6.9445	21.5	18	0.215630381	0.403939753	0.00635134	0.374078527	Average	0.403939753	0	0.639344262	1.496259352	0.087503439		flat-extreme-symmetric
ST140506TASK0001OUTPUT_V1_99_C50A51_C50A92	ST140506task0001output_V1_99	50	50	51	92	19.169	0.6849	0.8586	0.1761	22.857	76.6665	67.5	18.095	48.75	55.7145	0.178288495	0.348139408	0.001135761	0.472436335	Single	0.472436335	0	0.507462687	4.293193717	0.316390243		flat-extreme-skewed
ST140506TASK0001OUTPUT_V1_99_C50A91_C50A52	ST140506task0001output_V1_99	50	50	91	52	3.4444	0.1759	0.2317	0.7801	35	60.8335	66.6665	16.6665	54.8335	41.3335	0.238759418	0.228550325	0.001587017	0.531103239	Single	0.531103239	0	0.388888889	4.53038674	0.328067639		flat-extreme-skewed
ST140507TASK0001OUTPUT_V1_20_C50A51_C50A92	ST140507task0001output_V1_20	50	50	51	92	4.7872	0.4156	0.7548	0.8315	16.0525	29	21.154	25.3215	19.7895	17.628	0.195542363	0.494218164	0.045571251	0.264668222	Average	0.494218164	0	0.694915254	1.125265393	0.025627481		flat-extreme-symmetric
ST140507TASK0001OUTPUT_V1_21_C50A51_C50A92	ST140507task0001output_V1_21	50	50	51	92	4.3128	0.32	0.4605	0.1956	7.1055	15.75	8.4615	4.0645	17.513	6.987	0.299810974	0.255175665	0.089788077	0.355225284	Single	0.355225284	0	0.62295082	1.745152355	0.120916674		flat-extreme-symmetric
ST140507TASK0001OUTPUT_V1_22_C50A51_C50A92	ST140507task0001output_V1_22	50	50	51	92	15.2022	0.2029	0.8903	0.266	24.2105	50.25	46.154	25.702	42.3555	35.9615	0.153851344	0.309570804	6.70E-05	0.536510876	Single	0.536510876	0	0.785714286	2.693726937	0.215176785		flat-extreme-
ST140507TASK0001OUTPUT_V1_22_C50A91_C50A52	ST140507task0001output_V1_22	50	50	91	52	10.5833	0.7068	0.2807	0.3889	17.5	40	38.6365	10	22.5	35.801	0.083392157	0.247065692	9.36E-05	0.669448515	Single	0.669448515	0	0.369863014	5.629139073	0.375220989		flat-extreme-skewed
ST140507TASK0001OUTPUT_V1_27_C50A91_C50A52	ST140507task0001output_V1_27	50	50	91	52	31.05	0.1418	0.2592	0.6206	11.875	48.846	46.3635	11.25	149.295	69.134	0.174747493	0.212054228	0.001008679	0.612189599	Single	0.612189599	0	0.282051282	11.35802469	0.527651404		flat-extreme-skewed
ST140507TASK0001OUTPUT_V1_29_C50A91_C50A52	ST140507task0001output_V1_29	50	50	91	52	15.3715	0.6632	0.2714	0.8213	14.375	40.3845	35.909	23.9165	32.0515	32.684	0.085604114	0.342041933	7.11E-05	0.572282838	Single	0.572282838	0	0.470588235	5.629139073	0.375220989		flat-extreme-skewed
ST140507TASK0001OUTPUT_V1_30_C50A91_C50A52	ST140507task0001output_V1_30	50	50	91	52	6.2656	0.5236	0.8494	0.3915	11.25	26.154	21.1365	16.3335	15.9615	23.301	0.241833945	0.411682043	0.001170992	0.34531302	Average	0.411682043	0	0.771929825	1.521197007	0.091092731		flat-extreme-symmetric
ST140507TASK0001OUTPUT_V1_31_C50A91_C50A52	ST140507task0001output_V1_31	50	50	91	52	74.5154	0.3343	0.7491	0.7228	15	86.5385	76.818	25.3335	152.8205	136.9265	0.366829815	0.250209364	0.005299423	0.377661398	Single	0.377661398	0	0.328947368	6.170212766	0.39515007		flat-extreme-skewed
ST140507TASK0001OUTPUT_V1_32_C50A51_C50A92	ST140507task0001output_V1_32	50	50	51	92	75.1543	0.3601	0.8773	0.7761	13.9475	71.25	63.4615	19.766	123.092	64.487	0.155387296	0.336877946	0.006677347	0.501057411	Single	0.501057411	0	0.265822785	11.35802469	0.527651404		flat-extreme-skewed
ST140507TASK0001OUTPUT_V1_32_C50A91_C50A52	ST140507task0001output_V1_32	50	50	91	52	35.5283	0.6117	0.2318	0.5322	16.25	60.769	55.2275	15.6665	77.372	90.2275	0.387104845	0.18925505	0.000630209	0.423009896	Single	0.423009896	0	0.449275362	4.240837696	0.313725826		flat-extreme-skewed
ST140507TASK0001OUTPUT_V1_38_C50A91_C50A52	ST140507task0001output_V1_38	50	50	91	52	19.0606	0.6697	0.675	0.1195	75	33.4615	71.1365	248.6665	63.654	117.5865	0.420735939	0.153961938	0.000167697	0.425134426	Single	0.425134426	0	0.388888889	4.240837696	0.313725826		flat-extreme-skewed
ST140507TASK0001OUTPUT_V1_4_C50A51_C50A92	ST140507task0001output_V1_4	50	50	51	92	4.5941	0.6275	0.5315	0.4197	40	24.75	34.6155	52.222	34.4605	48.718	0.310705496	0.358255172	0.008815799	0.322223532	Average	0.358255172	0	0.833333333	1.601049869	0.10220243		flat-extreme-symmetric
ST140507TASK0001OUTPUT_V1_42_C50A51_C50A92	ST140507task0001output_V1_42	50	50	51	92	8.6801	0.916	0.4791	0.3311	38.421	63.5	84.231	86.1405	250.0525	114.872	0.185561271	0.079359259	0.102892539	0.632186932	Single	0.632186932	0	0.086956522	31.29032258	0.74770502		flat-extreme-skewed
ST140507TASK0001OUTPUT_V1_44_C50A51_C50A92	ST140507task0001output_V1_44	50	50	51	92	10.2095	0.5011	0.2223	0.6067	32.3685	56.75	65.3845	48.538	100.671	72.8845	0.322737988	0.104683427	0.0012064	0.571372186	Single	0.571372186	0	0.19047619	10	0.5		flat-extreme-skewed
ST140507TASK0001OUTPUT_V1_45_C50A91_C50A52	ST140507task0001output_V1_45	50	50	91	52	5.7058	0.8824	0.825	0.5904	16.25	32.6925	31.3635	13.6665	45.513	56.753	0.540446266	0.132448676	2.82E-05	0.327076869	Mixture	0.540446266	0	0.53030303	2.597864769	0.20730827		flat-extreme-
ST140507TASK0001OUTPUT_V1_47_C50A51_C50A92	ST140507task0001output_V1_47	50	50	51	92	37.6128	0.2951	0.5153	0.6478	11.842	46	50.3845	11.228	60.316	36.218	0.199405773	0.141279727	0.014255486	0.645059014	Single	0.645059014	0	0.097826087	31.61290323	0.749932191		flat-extreme-skewed
ST140507TASK0001OUTPUT_V1_47_C50A91_C50A52	ST140507task0001output_V1_47	50	50	91	52	13.8101	0.1162	0.8238	0.6711	14.0625	38.077	31.1365	11.479	48.782	50.4435	0.509536328	0.259252153	7.35E-06	0.231204165	Mixture	0.509536328	0	0.629032258	1.964809384	0.146660212		flat-extreme-symmetric
ST140507TASK0001OUTPUT_V1_48_C50A51_C50A92	ST140507task0001output_V1_48	50	50	51	92	12.2609	0.2601	0.3764	0.6684	19.4735	41	41.5385	25.497	72.421	63.654	0.329885081	0.152298796	9.10E-05	0.517725073	Single	0.517725073	0	0.408450704	3.744075829	0.286672318		flat-extreme-
ST140507TASK0001OUTPUT_V1_49_C50A91_C50A52	ST140507task0001output_V1_49	50	50	91	52	8.1148	0.2952	0.6631	0.674	21.25	43.077	30.682	42.3335	32.9485	56.331	0.888430552	0.097940141	0.001123958	0.012505349	Mixture	0.888430552	0	0.724137931	1.26984127	0.051874719		flat-extreme-symmetric
ST140507TASK0001OUTPUT_V1_50_C50A51_C50A92	ST140507task0001output_V1_50	50	50	51	92	4.0199	0.6967	0.1435	0.6868	19.4735	32.75	32.6925	30.497	50.7765	27.1795	0.236005403	0.232375524	0.000835316	0.530783757	Single	0.530783757	0	0.538461538	3.333333333	0.261439373		flat-extreme-
ST140507TASK0001OUTPUT_V1_51_C50A91_C50A52	ST140507task0001output_V1_51	50	50	91	52	23.917	0.3707	0.7492	0.5943	43.4375	94.231	73.182	69.146	156.5385	102.6405	0.068808641	0.877370476	1.73E-06	0.053819149	Average	0.877370476	0	0.98	1.35391924	0.06579638		flat-extreme-symmetric
ST140507TASK0001OUTPUT_V1_52_C50A51_C50A92	ST140507task0001output_V1_52	50	50	51	92	14.3359	0.6913	0.2265	0.2093	18.9475	42.25	39.231	24.2105	105.513	37.372	0.167997288	0.27395061	5.83E-05	0.557993791	Single	0.557993791	0	0.538461538	3.980099502	0.299946965		flat-extreme-
ST140507TASK0001OUTPUT_V1_52_C50A91_C50A52	ST140507task0001output_V1_52	50	50	91	52	3.8081	0.4395	0.2194	0.5727	20.9375	36.5385	39.318	33.479	59.487	41.093	0.070147134	0.19648674	0.000110085	0.733256042	Single	0.733256042	0	0.428571429	5.217391304	0.358726705		flat-extreme-skewed
ST140507TASK0001OUTPUT_V1_53_C50A91_C50A52	ST140507task0001output_V1_53	50	50	91	52	6.5987	0.314	0.2735	0.0653	22.5	42.6925	37.7275	39.3335	48.013	40.3465	0.257111761	0.326853108	6.61E-05	0.41596905	Single	0.41596905	0	0.639344262	2.439862543	0.19368268		flat-extreme-
ST140507TASK0001OUTPUT_V1_54_C50A51_C50A92	ST140507task0001output_V1_54	50	50	51	92	10.9013	0.1684	0.4123	0.8294	17.3685	36.75	36.154	26.316	53.829	73.4615	0.561444769	0.109937652	2.67E-05	0.328590865	Mixture	0.561444769	0	0.587301587	2.325581395	0.183265772		flat-extreme-
ST140507TASK0001OUTPUT_V1_54_C50A91_C50A52	ST140507task0001output_V1_54	50	50	91	52	7.6706	0.7654	0.2851	0.1956	16.5625	35.3845	28.182	20.479	27.0515	37.4025	0.431700244	0.359182806	0.001118324	0.207998625	Mixture	0.431700244	0	0.818181818	1.3225058	0.060698793		flat-extreme-symmetric
ST140507TASK0001OUTPUT_V1_55_C50A91_C50A52	ST140507task0001output_V1_55	50	50	91	52	20.0699	0.4515	0.2763	0.16	12.5	41.154	28.182	15.3335	33.4615	33.593	0.133090197	0.806922051	8.00E-07	0.059986952	Average	0.806922051	0	0.942307692	1.345707657	0.064475362		flat-extreme-symmetric
ST140507TASK0001OUTPUT_V1_56_C50A51_C50A92	ST140507task0001output_V1_56	50	50	51	92	17.7335	0.8327	0.1895	0.023	25.263	54	51.923	17.4855	67.158	38.782	0.143219102	0.246626646	0.000144075	0.610010177	Single	0.610010177	0	0.369863014	5.629139073	0.375220989		flat-extreme-skewed
ST140507TASK0001OUTPUT_V1_56_C50A91_C50A52	ST140507task0001output_V1_56	50	50	91	52	12.519	0.6305	0.8011	0.463	24.0625	52.3075	43.6365	33.479	57.1795	47.2295	0.083819632	0.534893282	3.25E-05	0.381254547	Average	0.534893282	0	0.62295082	3.112033195	0.24652211		flat-extreme-
ST140507TASK0001OUTPUT_V1_57_C50A51_C50A92	ST140507task0001output_V1_57	50	50	51	92	111.7896	0.4544	0.3128	0.577	11.0525	82.75	94.231	10.877	118.1445	113.205	0.144102759	0.072662588	0.318565036	0.464669616	Single	0.464669616	0	0.03125	46.19047619	0.83227622		flat-extreme-skewed
ST140507TASK0001OUTPUT_V1_57_C50A91_C50A52	ST140507task0001output_V1_57	50	50	91	52	69.2053	0.9537	0.3391	0.5203	9.375	69.231	65	10.5835	36.5385	68.5715	0.14149541	0.241523622	0.028427793	0.588553176	Single	0.588553176	0	0.136363636	31.29032258	0.74770502		flat-extreme-skewed
ST140507TASK0001OUTPUT_V1_58_C50A51_C50A92	ST140507task0001output_V1_58	50	50	51	92	67.0873	0.1836	0.8675	0.084	18.9475	77	84.231	28.655	59.158	86.5385	0.189573971	0.12049151	0.080348972	0.609585547	Single	0.609585547	0	0.052631579	46.66666667	0.83450339		flat-extreme-skewed
ST140507TASK0001OUTPUT_V1_58_C50A91_C50A52	ST140507task0001output_V1_58	50	50	91	52	62.2171	0.3065	0.3279	0.721	15	78.077	79.318	22	51.282	109.6645	0.14935343	0.154766188	0.045332105	0.650548277	Single	0.650548277	0	0.075268817	46.66666667	0.83450339		flat-extreme-skewed
ST140507TASK0001OUTPUT_V1_59_C50A51_C50A92	ST140507task0001output_V1_59	50	50	51	92	37.3508	0.8148	0.6847	0.8089	16.842	55	47.3075	15.6725	43.684	73.013	0.294799255	0.311747832	0.000104946	0.393347967	Single	0.393347967	0	0.515151515	3.333333333	0.261439373		flat-extreme-
ST140507TASK0001OUTPUT_V1_59_C50A91_C50A52	ST140507task0001output_V1_59	50	50	91	52	11.359	0.1768	0.3974	0.0018	16.5625	39.6155	38.8635	13.146	68.718	50.4435	0.146647437	0.20781148	0.000101686	0.645439397	Single	0.645439397	0	0.315789474	6.641221374	0.411123978		flat-extreme-skewed
ST140507TASK0001OUTPUT_V1_60_C50A51_C50A92	ST140507task0001output_V1_60	50	50	51	92	19.4949	0.2828	0.6726	0.1103	22.6315	51.75	51.154	31.8715	75.408	60.9615	0.221093655	0.189632197	0.000238684	0.589035463	Single	0.589035463	0	0.369863014	6.641221374	0.411123978		flat-extreme-skewed
ST140507TASK0001OUTPUT_V1_62_C50A51_C50A92	ST140507task0001output_V1_62	50	50	51	92	9.6562	0.5927	0.2748	0.3841	21.0525	40.75	45	19.2105	63.3025	39.1665	0.223533898	0.150831462	0.00031492	0.62531972	Single	0.62531972	0	0.234567901	8.910891089	0.474960568		flat-extreme-skewed
ST140507TASK0001OUTPUT_V1_62_C50A91_C50A52	ST140507task0001output_V1_62	50	50	91	52	8.149	0.2564	0.8172	0.0348	17.1875	36.5385	39.091	5.3125	15.3205	48.3985	0.056699089	0.180090255	0.000210569	0.763000086	Single	0.763000086	0	0.25	10	0.5		flat-extreme-skewed
ST140507TASK0001OUTPUT_V1_63_C50A51_C50A92	ST140507task0001output_V1_63	50	50	51	92	72.1904	0.3907	0.6185	0.3112	24.737	91	100.3845	25.263	58.737	89.5515	0.171152828	0.107528603	0.169755114	0.551563455	Single	0.551563455	0	0.041666667	46.66666667	0.83450339		flat-extreme-skewed
ST140507TASK0001OUTPUT_V1_64_C50A51_C50A92	ST140507task0001output_V1_64	50	50	51	92	45.2755	0.3736	0.2632	0.8048	14.737	56.25	50.3845	26.93	110.4605	13.718	0.143986566	0.349715512	0.001569756	0.504728167	Single	0.504728167	0	0.375	11.2345679	0.525278187		flat-extreme-skewed
ST140507TASK0001OUTPUT_V1_65_C50A51_C50A92	ST140507task0001output_V1_65	50	50	51	92	13.2719	0.6839	0.8868	0.8056	26.0525	51.5	49.231	52.544	73.737	39.872	0.158827649	0.253514151	7.39E-05	0.587584252	Single	0.587584252	0	0.470588235	3.744075829	0.286672318		flat-extreme-
ST140507TASK0001OUTPUT_V1_65_C50A91_C50A52	ST140507task0001output_V1_65	50	50	91	52	4.0194	0.4209	0.6681	0.2457	22.1875	38.4615	40.4545	19.3125	61.154	37.576	0.046407447	0.215931222	9.21E-05	0.737569218	Single	0.737569218	0	0.285714286	7.927927928	0.449579847		flat-extreme-skewed
ST140507TASK0001OUTPUT_V1_66_C50A51_C50A92	ST140507task0001output_V1_66	50	50	51	92	14.6211	0.5102	0.5174	0.7648	78.158	45	78.4615	138.4505	41.579	61.154	0.19909074	0.194155755	0.000219558	0.606533947	Single	0.606533947	0	0.428571429	4.85380117	0.343040991		flat-extreme-skewed
ST140507TASK0001OUTPUT_V1_66_C50A91_C50A52	ST140507task0001output_V1_66	50	50	91	52	3.5688	0.1506	0.12	0.2305	66.5625	45	63.182	78.479	76.6665	74.0695	0.209257356	0.291623873	0.000737761	0.49838101	Single	0.49838101	0	0.587301587	2.835249042	0.226295606		flat-extreme-
ST140507TASK0001OUTPUT_V1_67_C50A51_C50A92	ST140507task0001output_V1_67	50	50	51	92	6.5316	0.6484	0.7615	0.6928	31.316	16.5	26.923	29.9125	27.9475	32.1155	0.275603176	0.344902602	0.002525558	0.376968664	Single	0.376968664	0	0.724137931	1.435523114	0.078505095		flat-extreme-symmetric
ST140507TASK0001OUTPUT_V1_68_C50A51_C50A92	ST140507task0001output_V1_68	50	50	51	92	40.7681	0.4767	0.86	0.0143	97.1055	41.25	93.077	312.953	40.4605	287.1155	0.443995399	0.124900098	0.000231151	0.430873352	Mixture	0.443995399	0	0.449275362	3.529411765	0.273851165		flat-extreme-
ST140507TASK0001OUTPUT_V1_68_C50A91_C50A52	ST140507task0001output_V1_68	50	50	91	52	39.0083	0.6387	0.4069	0.004	104.0625	38.4615	92.9545	252.8125	51.987	154.1235	0.191227983	0.367993894	0.000429672	0.440348451	Single	0.440348451	0	0.5	5.155279503	0.356126108		flat-extreme-skewed
ST140507TASK0001OUTPUT_V1_71_C50A51_C50A92	ST140507task0001output_V1_71	50	50	51	92	149.4425	0.4446	0.6588	0.1975	166.579	41	156.5385	378.918	31.8945	407.8205	0.174737821	0.23345438	0.024111446	0.567696352	Single	0.567696352	0	0.315789474	7.272727273	0.430848651		flat-extreme-skewed
ST140507TASK0001OUTPUT_V1_72_C50A51_C50A92	ST140507task0001output_V1_72	50	50	51	92	13.2538	0.5636	0.209	0.3483	53.158	27.5	60	55.6725	43.421	40	0.207572541	0.139195703	0.001403657	0.651828099	Single	0.651828099	0	0.162790698	18.62745098	0.635076715		flat-extreme-skewed
ST140507TASK0001OUTPUT_V1_72_C50A91_C50A52	ST140507task0001output_V1_72	50	50	91	52	15.2658	0.1605	0.4902	0.5521	55.3125	23.077	41.591	338.979	51.282	38.7555	0.142854328	0.780024578	0.000258031	0.076863062	Average	0.780024578	0	1.173913043	1.435523114	0.078505095		flat-extreme-symmetric
ST140507TASK0001OUTPUT_V1_73_C50A51_C50A92	ST140507task0001output_V1_73	50	50	51	92	39.2311	0.8149	0.3245	0.0548	146.0525	76.25	141.154	285.877	69.408	471.795	0.762425824	0.051049984	8.50E-05	0.186439208	Mixture	0.762425824	0	0.485294118	2.250803859	0.176168825		flat-extreme-
ST140507TASK0001OUTPUT_V1_74_C50A91_C50A52	ST140507task0001output_V1_74	50	50	91	52	18.1255	0.4312	0.2208	0.2378	69.6875	30.3845	64.7725	208.979	92.8845	154.037	0.984726834	0.004240852	1.81E-06	0.011030501	Mixture	0.984726834	0	0.333333333	2.56227758	0.204313088		flat-extreme-
ST140507TASK0001OUTPUT_V1_75_C50A51_C50A92	ST140507task0001output_V1_75	50	50	51	92	8.357	0.649	0.8421	0.1458	28.684	13.25	23.077	34.9125	28.0395	53.782	0.796523066	0.109865412	0.000438698	0.093172824	Mixture	0.796523066	0	0.724137931	1.219512195	0.043093074		flat-extreme-symmetric
ST140507TASK0001OUTPUT_V1_76_C50A51_C50A92	ST140507task0001output_V1_76	50	50	51	92	49.0009	0.6874	0.3329	0.2095	126.0525	56	98.077	271.9885	91.3685	217.9485	0.646730547	0.340982018	5.84E-07	0.012286852	Mixture	0.646730547	0	1.083333333	1.3225058	0.060698793		flat-extreme-symmetric
ST140507TASK0001OUTPUT_V1_79_C50A91_C50A52	ST140507task0001output_V1_79	50	50	91	52	6.0283	0.1673	0.8089	0.2995	27.5	48.846	44.318	60	61.795	72.5215	0.396026838	0.239291382	0.000234472	0.364447308	Mixture	0.396026838	0	0.724137931	1.772853186	0.124336386		flat-extreme-symmetric
ST140507TASK0001OUTPUT_V1_81_C50A91_C50A52	ST140507task0001output_V1_81	50	50	91	52	11.3876	0.7254	0.125	0.2156	15.625	38.4615	30	23.25	58.654	70.9525	0.985946112	0.009126677	1.83E-06	0.004925381	Mixture	0.985946112	0	0.449275362	1.26984127	0.051874719		flat-extreme-symmetric
ST140507TASK0001OUTPUT_V1_82_C50A51_C50A92	ST140507task0001output_V1_82	50	50	51	92	27.5496	0.6947	0.1326	0.284	116.0525	185.5	232.3075	115.877	462.579	623.846	0.038011411	0.002313558	0.921392778	0.038282253	Outside	0.921392778	0	0.052631579	15.40983607	0.593899009		flat-extreme-skewed
ST140507TASK0001OUTPUT_V1_82_C50A91_C50A52	ST140507task0001output_V1_82	50	50	91	52	39.4828	0.3919	0.7099	0.153	119.6875	221.5385	191.3635	150.3125	641.154	460.0865	0.382186695	0.532727065	1.33E-05	0.085072958	Average	0.532727065	0	0.833333333	1.823361823	0.130436429		flat-extreme-symmetric
ST140507TASK0001OUTPUT_V1_83_C50A51_C50A92	ST140507task0001output_V1_83	50	50	51	92	4.0447	0.4465	0.9521	0.418	18.421	31.25	28.4615	18.3625	46.25	38.654	0.260398928	0.306683047	0.003120255	0.429797769	Single	0.429797769	0	0.629032258	1.88034188	0.13711841		flat-extreme-symmetric
ST140507TASK0001OUTPUT_V1_84_C50A91_C50A52	ST140507task0001output_V1_84	50	50	91	52	102.5088	0.8654	0.7224	0.2941	45	168.846	161.1365	32.6665	314.295	280.4435	0.136040951	0.23066258	0.041089637	0.592206831	Single	0.592206831	0	0.136363636	23.41463415	0.684743688		flat-extreme-skewed
ST140507TASK0001OUTPUT_V1_85_C50A51_C50A92	ST140507task0001output_V1_85	50	50	51	92	97.3412	0.8242	0.6037	0.0745	27.1055	110.25	138.4615	17.953	142.3555	460.3205	0.04422957	0.012915053	0.801186347	0.14166903	Outside	0.801186347	0	0.052631579	23.41463415	0.684743688		flat-extreme-skewed
ST140507TASK0001OUTPUT_V1_85_C50A91_C50A52	ST140507task0001output_V1_85	50	50	91	52	56.1812	0.5621	0.2022	0.0381	30.625	104.6155	98.6365	51.9165	147.0515	263.896	0.15693178	0.215899105	0.00250681	0.624662304	Single	0.624662304	0	0.428571429	5.217391304	0.358726705		flat-extreme-skewed
ST140507TASK0001OUTPUT_V1_86_C50A51_C50A92	ST140507task0001output_V1_86	50	50	51	92	70.8705	0.3725	0.2203	0.1548	23.9475	89	100.3845	40.3215	216.6315	303.718	0.215633186	0.084527654	0.047621234	0.652217926	Single	0.652217926	0	0.112359551	23.17073171	0.682469874		flat-extreme-skewed
ST140507TASK0001OUTPUT_V1_87_C50A51_C50A92	ST140507task0001output_V1_87	50	50	51	92	7.5323	0.8162	0.2193	0.1054	33.158	54.5	56.923	37.339	80.4735	17.1155	0.222886069	0.179641059	0.000148238	0.597324634	Single	0.597324634	0	0.282051282	7.272727273	0.430848651		flat-extreme-skewed
ST140507TASK0001OUTPUT_V1_87_C50A91_C50A52	ST140507task0001output_V1_87	50	50	91	52	10.9231	0.4273	0.7922	0.5287	27.1875	54.6155	51.818	33.3125	34.5515	77.879	0.284067331	0.206233968	5.53E-05	0.509643413	Single	0.509643413	0	0.408450704	3.744075829	0.286672318		flat-extreme-
ST140507TASK0001OUTPUT_V1_88_C50A51_C50A92	ST140507task0001output_V1_88	50	50	51	92	23.8294	0.278	0.6179	0.0972	18.158	48	58.077	12.339	74.9475	40.4485	0.199854035	0.116721094	0.023525555	0.659899317	Single	0.659899317	0	0.063157895	31.61290323	0.749932191		flat-extreme-skewed
ST140507TASK0001OUTPUT_V1_88_C50A91_C50A52	ST140507task0001output_V1_88	50	50	91	52	8.2194	0.2727	0.3799	0.7516	25.3125	48.4615	55.682	22.979	46.154	43.474	0.17299377	0.124356891	0.001335433	0.701313906	Single	0.701313906	0	0.136363636	18.62745098	0.635076715		flat-extreme-skewed
ST140507TASK0001OUTPUT_V1_89_C50A51_C50A92	ST140507task0001output_V1_89	50	50	51	92	61.6235	0.2851	0.4286	0.2928	45	119	143.4615	57.778	206.1055	177.8205	0.078319122	0.035332096	0.636441046	0.249907735	Outside	0.636441046	0	0.052631579	31.29032258	0.74770502		flat-extreme-skewed
ST140507TASK0001OUTPUT_V1_89_C50A91_C50A52	ST140507task0001output_V1_89	50	50	91	52	35.5443	0.856	0.5586	0.0858	48.75	115	124.7725	45	153.3335	188.3225	0.173946807	0.114359791	0.027562318	0.684131084	Single	0.684131084	0	0.063829787	46.66666667	0.83450339		flat-extreme-skewed
ST140507TASK0001OUTPUT_V1_90_C50A51_C50A92	ST140507task0001output_V1_90	50	50	51	92	178.1211	0.1672	0.2809	0.5489	13.684	121	118.4615	14.3565	130.842	46.987	0.156794108	0.193859473	0.143499784	0.505846635	Single	0.505846635	0	0.042105263	89.09090909	0.974916695		flat-extreme-skewed
ST140507TASK0001OUTPUT_V1_91_C50A51_C50A92	ST140507task0001output_V1_91	50	50	51	92	45.9889	0.9229	0.4766	0.323	26.579	77.75	88.4615	43.3625	95.513	78.654	0.190236307	0.105305644	0.093659608	0.610798441	Single	0.610798441	0	0.052631579	23.41463415	0.684743688		flat-extreme-skewed
ST140507TASK0001OUTPUT_V1_92_C50A51_C50A92	ST140507task0001output_V1_92	50	50	51	92	283.3177	0.309	0.2558	0.7046	34.2105	223.5	233.4615	37.924	76.3685	59.487	0.145883098	0.112067975	0.271403218	0.47064571	Single	0.47064571	0	0.020408163	46.66666667	0.83450339		flat-extreme-skewed
ST140507TASK0001OUTPUT_V1_92_C50A91_C50A52	ST140507task0001output_V1_92	50	50	91	52	206.3665	0.2153	0.6942	0.0158	35	221.5385	232.5	24	80.3205	60.357	0.115006287	0.109309881	0.294914886	0.480768946	Single	0.480768946	0	0.010204082	990	1		flat-extreme-skewed
ST140507TASK0001OUTPUT_V1_93_C50A51_C50A92	ST140507task0001output_V1_93	50	50	51	92	54.9897	0.5043	0.3441	0.0935	18.684	69.25	65	15.468	78.566	53.3335	0.175357664	0.25866342	0.003514607	0.562464309	Single	0.562464309	0	0.298701299	11.35802469	0.527651404		flat-extreme-skewed
ST140507TASK0001OUTPUT_V1_93_C50A91_C50A52	ST140507task0001output_V1_93	50	50	91	52	22.2663	0.1224	0.2198	0.4334	24.375	63.077	72.7275	29.25	42.9485	78.4415	0.174964337	0.104981292	0.021102303	0.698952067	Single	0.698952067	0	0.041666667	31.29032258	0.74770502		flat-extreme-skewed
ST140507TASK0001OUTPUT_V1_94_C50A51_C50A92	ST140507task0001output_V1_94	50	50	51	92	21.3835	0.4305	0.3163	0.1054	19.2105	48	50.3845	19.5905	66	14.5515	0.190831011	0.17148371	0.001119171	0.636566109	Single	0.636566109	0	0.19047619	18.62745098	0.635076715		flat-extreme-skewed
ST140507TASK0001OUTPUT_V1_94_C50A91_C50A52	ST140507task0001output_V1_94	50	50	91	52	12.8743	0.4867	0.1122	0.1148	21.875	49.231	54.5455	21.25	24.0385	31.3855	0.20261582	0.132239103	0.001590123	0.663554953	Single	0.663554953	0	0.086021505	31.61290323	0.749932191		flat-extreme-skewed
ST140507TASK0001OUTPUT_V1_95_C50A91_C50A52	ST140507task0001output_V1_95	50	50	91	52	16.7104	0.626	0.7838	0.1212	22.1875	54.231	56.591	33.3125	79.872	89.2315	0.296394828	0.126354626	0.000625373	0.576625174	Single	0.576625174	0	0.219512195	8.018018018	0.452033514		flat-extreme-skewed
ST140503TASK0002OUTPUT_V1_1_C50A51_C50A92	ST140503task0002output_V1_1	50	50	51	92	62.7173	0.4213	0.2344	0.7609	127.353	49.2855	102.5	225.6985	30.643	429.5	0.96871959	0.017585509	2.03E-06	0.013692869	Mixture	0.96871959	0	0.694915254	1.435523114	0.078505095		flat-extreme-symmetric
ST140503TASK0002OUTPUT_V1_16_C50A91_C50A52	ST140503task0002output_V1_16	50	50	91	52	3.2144	0.7615	0.6952	0.5847	72.6925	102.2725	105	149.6795	198.3635	258.5715	0.522297083	0.132546901	0.000538018	0.344617998	Mixture	0.522297083	0	0.47761194	2.292358804	0.180141298		flat-extreme-
ST140503TASK0002OUTPUT_V1_18_C50A51_C50A92	ST140503task0002output_V1_18	50	50	51	92	13.4724	0.8298	0.618	0.7644	75	115.7145	96.6665	88.125	104.143	45.3335	0.198571812	0.537511852	0.029581549	0.234334788	Average	0.537511852	0	0.818181818	1.081081081	0.016929134		flat-extreme-symmetric
ST140503TASK0002OUTPUT_V1_18_C50A91_C50A52	ST140503task0002output_V1_18	50	50	91	52	19.1573	0.7688	0.1348	0.5763	65	124.5455	129.375	82.5	101.4545	163.482	0.289207442	0.164785433	0.004235681	0.541771444	Single	0.541771444	0	0.298701299	6.09929078	0.392639669		flat-extreme-skewed
ST140503TASK0002OUTPUT_V1_2_C50A51_C50A92	ST140503task0002output_V1_2	50	50	51	92	76.1416	0.6203	0.7683	0.2191	174.1175	72.381	151.6665	350.147	66.3095	509.3335	0.933501192	0.026734162	5.71E-05	0.039707586	Mixture	0.933501192	0	0.639344262	1.698113208	0.11498332		flat-extreme-symmetric
ST140503TASK0002OUTPUT_V1_2_C50A91_C50A52	ST140503task0002output_V1_2	50	50	91	52	54.4705	0.1902	0.7266	0.5817	177.3075	66.3635	161.25	453.846	69.091	316.7855	0.303025105	0.265049249	0.004228366	0.42769728	Single	0.42769728	0	0.369863014	3.980099502	0.299946965		flat-extreme-
ST140503TASK0002OUTPUT_V1_20_C50A51_C50A92	ST140503task0002output_V1_20	50	50	51	92	89.3185	0.2545	0.223	0.2204	37.353	128.095	98.3335	61.3235	283.738	173.3335	0.179958884	0.688027221	0.000195075	0.13181882	Average	0.688027221	0	0.851851852	1.698113208	0.11498332		flat-extreme-symmetric
ST140503TASK0002OUTPUT_V1_20_C50A91_C50A52	ST140503task0002output_V1_20	50	50	91	52	34.5363	0.4008	0.2534	0.5737	42.3075	112.7275	123.75	88.846	257.3635	342.5	0.25668002	0.119992621	0.012551375	0.610775983	Single	0.610775983	0	0.337837838	6.028368794	0.390099907		flat-extreme-skewed
ST140503TASK0002OUTPUT_V1_21_C50A51_C50A92	ST140503task0002output_V1_21	50	50	51	92	17.3951	0.555	0.8646	0.7854	40.294	75.7145	60	29.044	104.643	22	0.157096377	0.579322596	0.013706353	0.249874673	Average	0.579322596	0	0.785714286	1.3225058	0.060698793		flat-extreme-symmetric
ST140503TASK0002OUTPUT_V1_21_C50A91_C50A52	ST140503task0002output_V1_21	50	50	91	52	13.8959	0.8259	0.2791	0.0728	38.4615	78.6365	75.625	27.8205	63.091	20.625	0.198596399	0.272455315	0.000378619	0.528569668	Single	0.528569668	0	0.337837838	6.564885496	0.408613578		flat-extreme-skewed
ST140503TASK0002OUTPUT_V1_22_C50A51_C50A92	ST140503task0002output_V1_22	50	50	51	92	25.0245	0.2602	0.1516	0.0282	32.941	73.095	57.5	49.412	171.738	161.5	0.895583131	0.061502329	0.000181387	0.042733154	Mixture	0.895583131	0	0.818181818	1.26984127	0.051874719		flat-extreme-symmetric
ST140503TASK0002OUTPUT_V1_22_C50A91_C50A52	ST140503task0002output_V1_22	50	50	91	52	9.3693	0.8316	0.5237	0.1754	33.4615	65	64.375	40.3205	112	99.1965	0.301071753	0.199347318	0.000210272	0.499370657	Single	0.499370657	0	0.65	2.405498282	0.190602526		flat-extreme-
ST140503TASK0002OUTPUT_V1_26_C50A51_C50A92	ST140503task0002output_V1_26	50	50	51	92	11.9333	0.5234	0.5874	0.1065	15.588	35.476	29.1665	15.5515	47.9525	38.8335	0.316845571	0.324022999	0.005691162	0.353440268	Single	0.353440268	0	0.923076923	1.377672209	0.069572949		flat-extreme-symmetric
ST140503TASK0002OUTPUT_V1_26_C50A91_C50A52	ST140503task0002output_V1_26	50	50	91	52	7.3219	0.9257	0.1521	0.6949	14.6155	34.5455	29.375	20.3845	23.4545	33.482	0.279563669	0.31467176	0.002000766	0.403763804	Single	0.403763804	0	0.754385965	1.698113208	0.11498332		flat-extreme-symmetric
ST140503TASK0002OUTPUT_V1_27_C50A51_C50A92	ST140503task0002output_V1_27	50	50	51	92	48.4394	0.9122	0.3624	0.0365	13.8235	57.857	40.8335	14.081	134.2855	246.8335	0.98646352	0.008058491	6.42E-08	0.005477925	Mixture	0.98646352	0	0.736842105	1.06029106	0.01271255		flat-extreme-symmetric
ST140503TASK0002OUTPUT_V1_27_C50A91_C50A52	ST140503task0002output_V1_27	50	50	91	52	17.2838	0.6175	0.3093	0.189	15.3845	47.7275	46.25	17.0515	89.3635	111.0715	0.865911773	0.031383523	7.96E-05	0.102625149	Mixture	0.865911773	0	0.470588235	2.439862543	0.19368268		flat-extreme-
ST140503TASK0002OUTPUT_V1_28_C50A51_C50A92	ST140503task0002output_V1_28	50	50	51	92	28.7964	0.8916	0.7692	0.7739	31.1765	73.5715	65.8335	37.831	72.0715	114.8335	0.370673106	0.232274662	0.000177554	0.396874678	Single	0.396874678	0	0.74137931	1.964809384	0.146660212		flat-extreme-symmetric
ST140503TASK0002OUTPUT_V1_28_C50A91_C50A52	ST140503task0002output_V1_28	50	50	91	52	36.6601	0.4812	0.1483	0.6125	23.846	83.182	66.25	41.795	76.2725	115.357	0.331816142	0.395828496	0.000225053	0.272130309	Average	0.395828496	0	0.771929825	2.054380665	0.156340459		flat-extreme-
ST140503TASK0002OUTPUT_V1_29_C50A91_C50A52	ST140503task0002output_V1_29	50	50	91	52	54.84	0.2318	0.4621	0.1599	78.077	195	200.625	152.1155	599	642.0535	0.647340588	0.055956386	0.005921398	0.290781628	Mixture	0.647340588	0	0.234567901	5.217391304	0.358726705		flat-extreme-skewed
ST140503TASK0002OUTPUT_V1_30_C50A51_C50A92	ST140503task0002output_V1_30	50	50	51	92	9.2773	0.1076	0.4682	0.2196	59.412	90.238	72.5	52.4265	125.738	117.5	0.370620249	0.366455814	0.050480037	0.2124439	Mixture	0.370620249	0	0.886792453	1.081081081	0.016929134		flat-extreme-symmetric
ST140503TASK0002OUTPUT_V1_30_C50A91_C50A52	ST140503task0002output_V1_30	50	50	91	52	3.8479	0.3678	0.5068	0.1782	55	80.909	79.375	45.8335	59.818	144.9105	0.361226434	0.220391388	0.002457157	0.41592502	Single	0.41592502	0	0.706896552	1.67115903	0.11150889		flat-extreme-symmetric
ST140503TASK0002OUTPUT_V1_32_C50A51_C50A92	ST140503task0002output_V1_32	50	50	51	92	84.574	0.1083	0.6161	0.7569	45.8825	139.762	115.8335	70.147	225.738	330.8335	0.748604877	0.140374143	0.00016728	0.1108537	Mixture	0.748604877	0	0.694915254	1.851851852	0.13380312		flat-extreme-symmetric
ST140503TASK0002OUTPUT_V1_32_C50A91_C50A52	ST140503task0002output_V1_32	50	50	91	52	65.6227	0.3957	0.2561	0.5759	41.5385	145	147.5	52.8205	348	492.857	0.99358848	0.000871554	0.000126859	0.005413106	Mixture	0.99358848	0	0.231707317	4.585635359	0.330699759		flat-extreme-skewed
ST140503TASK0002OUTPUT_V1_33_C50A91_C50A52	ST140503task0002output_V1_33	50	50	91	52	103.0855	0.6494	0.2492	0.3436	48.846	195.4545	178.75	62.628	213.4545	138.2145	0.157842638	0.333785501	0.106473761	0.4018981	Single	0.4018981	0	0.219512195	13.09859155	0.5586123		flat-extreme-skewed
ST140503TASK0002OUTPUT_V1_34_C50A91_C50A52	ST140503task0002output_V1_34	50	50	91	52	101.1752	0.719	0.7854	0.0477	170.769	35.4545	151.875	771.5385	25.4545	868.482	0.886469862	0.025187482	0.000183204	0.088159452	Mixture	0.886469862	0	0.546875	2.526690391	0.201276014		flat-extreme-
ST140503TASK0002OUTPUT_V1_35_C50A51_C50A92	ST140503task0002output_V1_35	50	50	51	92	19.0186	0.5547	0.2794	0.0321	43.8235	17.619	35	41.581	12.8095	104	0.587544902	0.194193032	0.000467411	0.217794656	Mixture	0.587544902	0	0.785714286	1.125265393	0.025627481		flat-extreme-symmetric
ST140503TASK0002OUTPUT_V1_35_C50A91_C50A52	ST140503task0002output_V1_35	50	50	91	52	3.8558	0.1192	0.8567	0.6837	35.3845	18.6365	29.375	28.718	24.091	63.482	0.500986088	0.244002466	0.010373747	0.244637698	Mixture	0.500986088	0	0.8	1.247165533	0.04796205		flat-extreme-symmetric
ST140503TASK0002OUTPUT_V1_36_C50A91_C50A52	ST140503task0002output_V1_36	50	50	91	52	33.5201	0.7467	0.7903	0.0519	94.6155	31.3635	82.5	262.8845	41.091	312.857	0.980593699	0.005920721	4.89E-06	0.013480689	Mixture	0.980593699	0	0.603174603	1.585677749	0.100107466		flat-extreme-symmetric
ST140503TASK0002OUTPUT_V1_37_C50A91_C50A52	ST140503task0002output_V1_37	50	50	91	52	28.4267	0.5511	0.7222	0.1621	142.6925	66.818	156.25	384.6795	34.2725	372.5	0.255803249	0.125061872	0.015416041	0.603718838	Single	0.603718838	0	0.162790698	8.910891089	0.474960568		flat-extreme-skewed
ST140503TASK0002OUTPUT_V1_38_C50A51_C50A92	ST140503task0002output_V1_38	50	50	51	92	24.7619	0.8288	0.5787	0.7777	76.1765	35.7145	77.5	235.956	29.143	53.5	0.237510637	0.216418149	0.001438085	0.544633129	Single	0.544633129	0	0.388888889	4.85380117	0.343040991		flat-extreme-skewed
ST140503TASK0002OUTPUT_V1_38_C50A91_C50A52	ST140503task0002output_V1_38	50	50	91	52	15.3754	0.1701	0.5986	0.3863	77.3075	35.4545	70.625	128.013	30.4545	54.9105	0.198492388	0.30733881	0.000210673	0.493958129	Single	0.493958129	0	0.639344262	2.988047809	0.237693771		flat-extreme-
ST140503TASK0002OUTPUT_V1_39_C50A51_C50A92	ST140503task0002output_V1_39	50	50	51	92	20.7106	0.8511	0.6414	0.2214	54.706	23.5715	60.8335	80.294	40.5715	82.8335	0.250853852	0.173256041	0.00186651	0.574023597	Single	0.574023597	0	0.408450704	4.53038674	0.328067639		flat-extreme-skewed
ST140503TASK0002OUTPUT_V1_39_C50A91_C50A52	ST140503task0002output_V1_39	50	50	91	52	14.628	0.8005	0.467	0.1876	52.6925	20	53.125	64.6795	20	115.625	0.338940037	0.156229051	0.000353428	0.504477484	Single	0.504477484	0	0.369863014	3.333333333	0.261439373		flat-extreme-
ST140503TASK0002OUTPUT_V1_44_C50A91_C50A52	ST140503task0002output_V1_44	50	50	91	52	50.0868	0.7457	0.4619	0.1609	97.6925	218.182	216.25	201.346	157.2725	383.9285	0.213980965	0.201479384	0.035106527	0.549433124	Single	0.549433124	0	0.294871795	8.108108108	0.454459765		flat-extreme-skewed
ST140503TASK0002OUTPUT_V1_46_C50A51_C50A92	ST140503task0002output_V1_46	50	50	51	92	19.2897	0.4852	0.7313	0.2202	56.4705	100.238	90	170.478	125.738	138	0.233496277	0.332043549	0.000580983	0.433879191	Single	0.433879191	0	0.666666667	1.935483871	0.143394778		flat-extreme-symmetric
ST140503TASK0002OUTPUT_V1_46_C50A91_C50A52	ST140503task0002output_V1_46	50	50	91	52	39.5373	0.8054	0.678	0.1643	48.846	129.091	110.625	84.295	167.818	303.482	0.261412927	0.346506388	0.000261192	0.391819492	Single	0.391819492	0	0.767857143	1.745152355	0.120916674		flat-extreme-symmetric
ST140503TASK0002OUTPUT_V1_47_C50A51_C50A92	ST140503task0002output_V1_47	50	50	51	92	42.3547	0.4989	0.45	0.2122	56.7645	123.5715	100.8335	62.463	254.5715	222.8335	0.45559448	0.355883388	4.00E-05	0.188482114	Mixture	0.45559448	0	0.851851852	1.26984127	0.051874719		flat-extreme-symmetric
ST140503TASK0002OUTPUT_V1_47_C50A91_C50A52	ST140503task0002output_V1_47	50	50	91	52	15.1788	0.7936	0.6966	0.3765	54.6155	103.182	91.875	29.5515	111.2725	251.3395	0.56070968	0.174968029	4.38E-05	0.264278446	Mixture	0.56070968	0	0.785714286	1.560102302	0.096576539		flat-extreme-symmetric
ST140503TASK0002OUTPUT_V1_48_C50A51_C50A92	ST140503task0002output_V1_48	50	50	51	92	154.3749	0.565	0.6824	0.2176	43.8235	181.1905	166.6665	60.956	120.4525	349.3335	0.203997523	0.266508957	0.077301074	0.452192445	Single	0.452192445	0	0.463768116	5.279503106	0.361296525		flat-extreme-skewed
ST140503TASK0002OUTPUT_V1_48_C50A91_C50A52	ST140503task0002output_V1_48	50	50	91	52	96.2457	0.2693	0.6684	0.1617	47.6925	186.818	181.875	83.846	150.2725	334.1965	0.199334853	0.187801601	0.105318184	0.507545362	Single	0.507545362	0	0.24691358	10.10989011	0.502373218		flat-extreme-skewed
ST140503TASK0002OUTPUT_V1_49_C50A51_C50A92	ST140503task0002output_V1_49	50	50	51	92	8.6564	0.6967	0.4546	0.0752	70.8825	103.8095	86.6665	160.772	140.9525	287.3335	0.668097163	0.203615542	0.01976739	0.108519905	Mixture	0.668097163	0	0.767857143	1.10403397	0.021491218		flat-extreme-symmetric
ST140503TASK0002OUTPUT_V1_49_C50A91_C50A52	ST140503task0002output_V1_49	50	50	91	52	4.5481	0.6014	0.4986	0.1675	67.6925	99.091	102.5	103.013	142.818	161.4285	0.262448268	0.201654127	0.00042272	0.535474885	Single	0.535474885	0	0.655737705	2.054380665	0.156340459		flat-extreme-
ST140503TASK0002OUTPUT_V1_5_C50A51_C50A92	ST140503task0002output_V1_5	50	50	51	92	4.0305	0.853	0.6813	0.0768	54.412	75.238	67.5	40.5515	96.238	81.5	0.306938667	0.337527823	0.040163071	0.315370439	Average	0.337527823	0	0.867924528	1.14967462	0.030287472		flat-extreme-symmetric
ST140503TASK0002OUTPUT_V1_50_C50A51_C50A92	ST140503task0002output_V1_50	50	50	51	92	14.77	0.8967	0.3549	0.2222	32.059	61.905	52.5	45.037	99.238	23.5	0.190121928	0.419878587	0.004220129	0.385779357	Average	0.419878587	0	0.785714286	1.935483871	0.143394778		flat-extreme-symmetric
ST140503TASK0002OUTPUT_V1_52_C50A51_C50A92	ST140503task0002output_V1_52	50	50	51	92	58.1013	0.138	0.7287	0.2268	33.8235	100.238	71.6665	44.081	69.738	97.3335	0.124732441	0.802611647	1.92E-05	0.072636748	Average	0.802611647	0	0.851851852	1.3225058	0.060698793		flat-extreme-symmetric
ST140503TASK0002OUTPUT_V1_52_C50A91_C50A52	ST140503task0002output_V1_52	50	50	91	52	39.6545	0.834	0.6928	0.6064	32.3075	100.909	91.875	17.1795	58.818	225.625	0.378364727	0.190634621	0.001098075	0.429902577	Single	0.429902577	0	0.5	3.484162896	0.271049226		flat-extreme-
ST140503TASK0002OUTPUT_V1_53_C50A51_C50A92	ST140503task0002output_V1_53	50	50	51	92	146.8374	0.6286	0.1201	0.2267	26.4705	140.9525	144.1665	34.228	106.3095	138.8335	0.204234442	0.157144939	0.185948278	0.452672342	Single	0.452672342	0	0.125	18.43137255	0.632778839		flat-extreme-skewed
ST140503TASK0002OUTPUT_V1_53_C50A91_C50A52	ST140503task0002output_V1_53	50	50	91	52	115.5557	0.8445	0.4664	0.1602	27.6925	161.818	161.25	42.1795	176.2725	288.2145	0.191103602	0.161130678	0.161227385	0.486538336	Single	0.486538336	0	0.123595506	13.09859155	0.5586123		flat-extreme-skewed
ST140503TASK0002OUTPUT_V1_54_C50A51_C50A92	ST140503task0002output_V1_54	50	50	51	92	7.2098	0.6417	0.6167	0.0981	24.706	43.3335	33.3335	24.044	31.6665	55.3335	0.387616779	0.369857267	0.03994954	0.202576414	Mixture	0.387616779	0	0.785714286	1.081081081	0.016929134		flat-extreme-symmetric
ST140503TASK0002OUTPUT_V1_55_C50A51_C50A92	ST140503task0002output_V1_55	50	50	51	92	127.3197	0.6409	0.1275	0.736	115	283.8095	266.6665	109.375	94.4525	207.3335	0.195282659	0.307553189	0.064029764	0.433134388	Single	0.433134388	0	0.25	10	0.5		flat-extreme-skewed
ST140503TASK0002OUTPUT_V1_56_C50A51_C50A92	ST140503task0002output_V1_56	50	50	51	92	137.443	0.6842	0.2578	0.7339	86.7645	246.4285	250	72.463	202.0715	94	0.195226373	0.167630101	0.204436982	0.432706544	Single	0.432706544	0	0.111111111	18.62745098	0.635076715		flat-extreme-skewed
ST140503TASK0002OUTPUT_V1_56_C50A91_C50A52	ST140503task0002output_V1_56	50	50	91	52	101.6831	0.5941	0.6665	0.1539	74.6155	241.818	241.875	40.3845	298.2725	341.3395	0.187207161	0.167087197	0.169087412	0.47661823	Single	0.47661823	0	0.162790698	15.40983607	0.593899009		flat-extreme-skewed
ST140503TASK0002OUTPUT_V1_58_C50A91_C50A52	ST140503task0002output_V1_58	50	50	91	52	59.4224	0.7698	0.4578	0.5713	71.154	189.091	190	110.128	300.818	395.7145	0.287545565	0.146244713	0.027820727	0.538388994	Single	0.538388994	0	0.2375	6.564885496	0.408613578		flat-extreme-skewed
ST140503TASK0002OUTPUT_V1_59_C50A51_C50A92	ST140503task0002output_V1_59	50	50	51	92	50.1595	0.1387	0.2282	0.2215	44.1175	110.9525	100.8335	54.522	93.3095	78.8335	0.204399437	0.327496086	0.001969099	0.466135378	Single	0.466135378	0	0.538461538	3.980099502	0.299946965		flat-extreme-
ST140503TASK0002OUTPUT_V1_59_C50A91_C50A52	ST140503task0002output_V1_59	50	50	91	52	23.0794	0.1187	0.4932	0.583	46.5385	103.6365	106.25	30.3205	68.091	146.7855	0.238138029	0.180467455	0.004562864	0.576831652	Single	0.576831652	0	0.388888889	4.85380117	0.343040991		flat-extreme-skewed
ST140503TASK0002OUTPUT_V1_60_C50A51_C50A92	ST140503task0002output_V1_60	50	50	51	92	13.2139	0.2476	0.4771	0.0025	38.2355	68.3335	68.3335	42.463	62.1665	11.3335	0.225357688	0.250582665	0.000427795	0.523631852	Single	0.523631852	0	0.65	3.112033195	0.24652211		flat-extreme-
ST140503TASK0002OUTPUT_V1_60_C50A91_C50A52	ST140503task0002output_V1_60	50	50	91	52	29.0421	0.6765	0.2671	0.6084	31.923	88.6365	89.375	36.282	82.091	159.1965	0.287021386	0.165862102	0.004470752	0.542645759	Single	0.542645759	0	0.25	6.641221374	0.411123978		flat-extreme-skewed
ST140503TASK0002OUTPUT_V1_61_C50A91_C50A52	ST140503task0002output_V1_61	50	50	91	52	5.8784	0.4063	0.718	0.3944	40	67.2725	64.375	43.3335	94.3635	59.1965	0.22625024	0.27681285	0.001400097	0.495536813	Single	0.495536813	0	0.677966102	1.993957704	0.149857971		flat-extreme-symmetric
ST140503TASK0002OUTPUT_V1_62_C50A51_C50A92	ST140503task0002output_V1_62	50	50	51	92	61.7867	0.4468	0.1101	0.2221	26.4705	90	77.5	19.853	220.5	153.5	0.193558376	0.359379579	0.000767497	0.446294547	Single	0.446294547	0	0.677966102	2.948207171	0.234778999		flat-extreme-
ST140503TASK0002OUTPUT_V1_62_C50A91_C50A52	ST140503task0002output_V1_62	50	50	91	52	48.9623	0.131	0.7024	0.0316	19.231	85.4545	90.625	9.0385	77.4545	150.625	0.217200899	0.160215971	0.069270749	0.553312381	Single	0.553312381	0	0.178571429	11.2345679	0.525278187		flat-extreme-skewed
ST140503TASK0002OUTPUT_V1_63_C50A51_C50A92	ST140503task0002output_V1_63	50	50	51	92	10.9607	0.4432	0.8839	0.2356	27.941	51.905	46.6665	27.537	42.238	113.3335	0.379183546	0.243598256	0.00308182	0.374136378	Mixture	0.379183546	0	0.8	1.299303944	0.056855378		flat-extreme-symmetric
ST140503TASK0002OUTPUT_V1_64_C50A51_C50A92	ST140503task0002output_V1_64	50	50	51	92	118.3888	0.6098	0.8195	0.2235	27.059	126.1905	111.6665	41.912	164.9525	137.3335	0.182294791	0.357532086	0.056088181	0.404084942	Single	0.404084942	0	0.383561644	6.717557252	0.413605688		flat-extreme-skewed
ST140503TASK0002OUTPUT_V1_64_C50A91_C50A52	ST140503task0002output_V1_64	50	50	91	52	40.1257	0.8199	0.6988	0.0344	26.154	90.909	85	37.628	136.818	221.4285	0.216395035	0.219731337	0.001759106	0.562114522	Single	0.562114522	0	0.538461538	3.744075829	0.286672318		flat-extreme-
ST140503TASK0002OUTPUT_V1_66_C50A51_C50A92	ST140503task0002output_V1_66	50	50	51	92	77.3009	0.3147	0.6061	0.2293	50.8825	5.238	46.6665	55.772	5.238	103.3335	0.607276266	0.099065755	0.004612564	0.289045415	Mixture	0.607276266	0	0.507462687	2.873563218	0.229210378		flat-extreme-
ST140503TASK0002OUTPUT_V1_66_C50A91_C50A52	ST140503task0002output_V1_66	50	50	91	52	46.871	0.6509	0.7138	0.4219	46.923	3.182	43.125	72.9485	3.2725	44.1965	0.204025338	0.247805507	0.022672306	0.525496848	Single	0.525496848	0	0.388888889	6.641221374	0.411123978		flat-extreme-skewed
ST140503TASK0002OUTPUT_V1_67_C50A51_C50A92	ST140503task0002output_V1_67	50	50	51	92	57.9461	0.7995	0.1655	0.2173	133.5295	55.476	124.1665	341.728	36.9525	458.8335	0.679830994	0.08602554	0.000325187	0.233818279	Mixture	0.679830994	0	0.587301587	2.439862543	0.19368268		flat-extreme-
ST140503TASK0002OUTPUT_V1_67_C50A91_C50A52	ST140503task0002output_V1_67	50	50	91	52	40.0854	0.5407	0.2812	0.1642	153.846	63.182	151.25	425.9615	58.2725	321.0715	0.222456833	0.192853932	0.006308091	0.578381145	Single	0.578381145	0	0.311688312	7.355371901	0.433302318		flat-extreme-skewed
ST140503TASK0002OUTPUT_V1_69_C50A91_C50A52	ST140503task0002output_V1_69	50	50	91	52	20.4118	0.6891	0.6737	0.5672	290	191.3635	291.25	298.3335	165.091	465.357	0.285344291	0.17451252	0.002499265	0.537643924	Single	0.537643924	0	0.408450704	5.629139073	0.375220989		flat-extreme-skewed
ST140503TASK0002OUTPUT_V1_7_C50A51_C50A92	ST140503task0002output_V1_7	50	50	51	92	6.2038	0.8686	0.8959	0.0783	49.412	30.238	61.6665	67.4265	46.738	123.3335	0.275717273	0.146566019	0.001504523	0.576212185	Single	0.576212185	0	0.428571429	3.153526971	0.249398275		flat-extreme-
ST140503TASK0002OUTPUT_V1_7_C50A91_C50A52	ST140503task0002output_V1_7	50	50	91	52	3.1769	0.3484	0.7621	0.6155	61.154	39.5455	63.125	120.9615	34.4545	122.768	0.348137479	0.186848375	0.001657313	0.463356834	Single	0.463356834	0	0.724137931	1.851851852	0.13380312		flat-extreme-symmetric
ST140503TASK0002OUTPUT_V1_70_C50A51_C50A92	ST140503task0002output_V1_70	50	50	51	92	55.3147	0.2797	0.8222	0.2217	110.8825	42.381	120	148.272	53.8095	244	0.340990845	0.122664824	0.02693309	0.509411241	Single	0.509411241	0	0.298701299	5.629139073	0.375220989		flat-extreme-skewed
ST140503TASK0002OUTPUT_V1_70_C50A91_C50A52	ST140503task0002output_V1_70	50	50	91	52	50.5277	0.1469	0.762	0.0438	136.5385	44.5455	135	330.3205	51.4545	317.143	0.230266842	0.175184345	0.013148909	0.581399903	Single	0.581399903	0	0.294871795	6.717557252	0.413605688		flat-extreme-skewed
ST140503TASK0002OUTPUT_V1_71_C50A51_C50A92	ST140503task0002output_V1_71	50	50	51	92	11.7763	0.1555	0.6755	0.824	29.1175	11.6665	31.6665	45.772	15.1665	49.3335	0.294152415	0.182417507	0.000264477	0.523165602	Single	0.523165602	0	0.538461538	2.835249042	0.226295606		flat-extreme-
ST140503TASK0002OUTPUT_V1_71_C50A91_C50A52	ST140503task0002output_V1_71	50	50	91	52	4.2884	0.2961	0.3251	0.2192	26.923	12.2725	30	46.282	7.3635	71.4285	0.337929368	0.154630269	0.000376528	0.507063835	Single	0.507063835	0	0.5625	2.325581395	0.183265772		flat-extreme-
ST140503TASK0002OUTPUT_V1_72_C50A51_C50A92	ST140503task0002output_V1_72	50	50	51	92	36.7134	0.8101	0.354	0.2111	109.412	51.1905	99.1665	204.9265	64.9525	122.8335	0.204553273	0.31981044	0.000392244	0.475244043	Single	0.475244043	0	0.612903226	3.153526971	0.249398275		flat-extreme-
ST140503TASK0002OUTPUT_V1_72_C50A91_C50A52	ST140503task0002output_V1_72	50	50	91	52	28.9754	0.2946	0.7657	0.5851	116.5385	48.6365	127.5	261.987	63.091	225.7145	0.269780494	0.12737158	0.025925023	0.576922903	Single	0.576922903	0	0.188235294	9.00990099	0.477360009		flat-extreme-skewed
ST140503TASK0002OUTPUT_V1_73_C50A51_C50A92	ST140503task0002output_V1_73	50	50	51	92	7.2838	0.2794	0.6725	0.7624	105.8825	75.238	90.8335	186.397	67.238	246.8335	0.543782794	0.259835799	0.02582776	0.170553647	Mixture	0.543782794	0	0.767857143	1.06029106	0.01271255		flat-extreme-symmetric
ST140503TASK0002OUTPUT_V1_76_C50A51_C50A92	ST140503task0002output_V1_76	50	50	51	92	19.4305	0.6522	0.2449	0.8033	4.706	22.143	13.3335	5.919	17.2855	17.3335	0.365893879	0.445743353	0.00670158	0.181661187	Average	0.445743353	0	0.923076923	1.125265393	0.025627481		flat-extreme-symmetric
ST140503TASK0002OUTPUT_V1_76_C50A91_C50A52	ST140503task0002output_V1_76	50	50	91	52	11.8365	0.8142	0.1373	0.7701	3.846	20	11.25	3.4615	9	22.5	0.658831896	0.251758026	0.004349098	0.08506098	Mixture	0.658831896	0	0.867924528	1.06029106	0.01271255		flat-extreme-symmetric
ST140503TASK0002OUTPUT_V1_78_C50A51_C50A92	ST140503task0002output_V1_78	50	50	51	92	4.5991	0.2163	0.8	0.2217	171.7645	208.8095	185.8335	108.713	172.9525	142.8335	0.26461899	0.35219712	0.092018627	0.291165263	Average	0.35219712	0	0.74137931	1.146496815	0.029686426		flat-extreme-symmetric
ST140503TASK0002OUTPUT_V1_79_C50A51_C50A92	ST140503task0002output_V1_79	50	50	51	92	15.2379	0.8915	0.5217	0.0844	36.7645	69.0475	55	61.213	118.8095	16	0.165283459	0.549089766	0.016774535	0.26885224	Average	0.549089766	0	0.960784314	1.26984127	0.051874719		flat-extreme-symmetric
ST140503TASK0002OUTPUT_V1_79_C50A91_C50A52	ST140503task0002output_V1_79	50	50	91	52	5.2888	0.8285	0.7276	0.619	37.6925	63.6365	61.875	73.013	91.091	95.625	0.31567347	0.223700556	0.000772293	0.459853681	Single	0.459853681	0	0.754385965	1.851851852	0.13380312		flat-extreme-symmetric
ST140503TASK0002OUTPUT_V1_81_C50A91_C50A52	ST140503task0002output_V1_81	50	50	91	52	29.3122	0.2636	0.1265	0.032	45.3845	110.909	105	65.3845	219.818	470	0.604397187	0.088467175	0.000109902	0.307025736	Mixture	0.604397187	0	0.683333333	1.521197007	0.091092731		flat-extreme-symmetric
ST140503TASK0002OUTPUT_V1_82_C50A51_C50A92	ST140503task0002output_V1_82	50	50	51	92	17.7547	0.802	0.155	0.7429	112.941	169.0475	150.8335	110.662	286.8095	106.8335	0.208739764	0.437067799	0.003577586	0.350614851	Average	0.437067799	0	0.785714286	1.627296588	0.105733357		flat-extreme-symmetric
ST140503TASK0002OUTPUT_V1_84_C50A91_C50A52	ST140503task0002output_V1_84	50	50	91	52	50.0222	0.2654	0.6744	0.3536	43.846	133.182	123.75	90.9615	401.2725	205.357	0.200503364	0.275567064	0.009359866	0.514569705	Single	0.514569705	0	0.337837838	6.564885496	0.408613578		flat-extreme-skewed
ST140503TASK0002OUTPUT_V1_86_C50A51_C50A92	ST140503task0002output_V1_86	50	50	51	92	53.7116	0.4287	0.5209	0.7693	32.059	94.2855	76.6665	48.162	137.143	109.3335	0.452421359	0.321601742	0.000230113	0.225746786	Mixture	0.452421359	0	0.803571429	1.964809384	0.146660212		flat-extreme-symmetric
ST140503TASK0002OUTPUT_V1_86_C50A91_C50A52	ST140503task0002output_V1_86	50	50	91	52	27.9584	0.6822	0.278	0.186	31.154	86.3635	83.75	40.9615	146.091	198.2145	0.340422173	0.163790231	0.0010208	0.494766796	Single	0.494766796	0	0.428571429	4.53038674	0.328067639		flat-extreme-skewed
ST140503TASK0002OUTPUT_V1_89_C50A51_C50A92	ST140503task0002output_V1_89	50	50	51	92	42.3562	0.8946	0.4448	0.2252	30.8825	83.8095	90	29.522	141.4525	86	0.249070115	0.17464135	0.020140535	0.556147999	Single	0.556147999	0	0.219512195	10	0.5		flat-extreme-skewed
ST140503TASK0002OUTPUT_V1_89_C50A91_C50A52	ST140503task0002output_V1_89	50	50	91	52	24.9129	0.1286	0.2752	0.6055	31.154	82.2725	80.625	20.9615	59.3635	72.0535	0.214796596	0.229061726	0.003178443	0.552963234	Single	0.552963234	0	0.265822785	6.641221374	0.411123978		flat-extreme-skewed
ST140503TASK0002OUTPUT_V1_90_C50A91_C50A52	ST140503task0002output_V1_90	50	50	91	52	67.5839	0.4094	0.7062	0.179	11.5385	84.091	74.375	23.654	101.818	172.0535	0.25101892	0.243332377	0.008331373	0.49731733	Single	0.49731733	0	0.492537313	3.744075829	0.286672318		flat-extreme-
ST140503TASK0002OUTPUT_V1_91_C50A51_C50A92	ST140503task0002output_V1_91	50	50	51	92	85.3924	0.4086	0.8282	0.2252	25.294	102.619	94.1665	11.544	98.3095	58.8335	0.20330068	0.297908403	0.047917753	0.450873164	Single	0.450873164	0	0.285714286	9.89010989	0.497600559		flat-extreme-skewed
ST140503TASK0002OUTPUT_V1_92_C50A51_C50A92	ST140503task0002output_V1_92	50	50	51	92	62.301	0.733	0.1069	0.7918	10.588	59.0475	53.3335	15.5515	46.3095	69.3335	0.230357443	0.260039151	0.005978276	0.50362513	Single	0.50362513	0	0.47761194	4.188481675	0.31102831		flat-extreme-skewed
ST140503TASK0002OUTPUT_V1_93_C50A51_C50A92	ST140503task0002output_V1_93	50	50	51	92	105.8771	0.8351	0.5856	0.743	82.059	215	218.3335	96.912	231.5	129.3335	0.200038829	0.168462217	0.188125914	0.44337304	Single	0.44337304	0	0.097826087	13.23943662	0.560934752		flat-extreme-skewed
ST140503TASK0002OUTPUT_V1_94_C50A51_C50A92	ST140503task0002output_V1_94	50	50	51	92	50.8978	0.287	0.3467	0.2325	7.059	44.762	50.8335	8.162	18.738	56.8335	0.24273971	0.160258753	0.058392632	0.538608906	Single	0.538608906	0	0.19047619	10	0.5		flat-extreme-skewed
ST140503TASK0002OUTPUT_V1_94_C50A91_C50A52	ST140503task0002output_V1_94	50	50	91	52	29.3833	0.5905	0.1834	0.0714	7.6925	43.6365	55	7.1795	29.091	61.4285	0.305131092	0.10380784	0.111993574	0.479067494	Single	0.479067494	0	0.162790698	10	0.5		flat-extreme-skewed
ST140503TASK0002OUTPUT_V1_95_C50A51_C50A92	ST140503task0002output_V1_95	50	50	51	92	343.3853	0.3241	0.2546	0.7377	58.5295	320.7145	315	84.853	111.643	160	0.1956519	0.208562146	0.162136255	0.433649698	Single	0.433649698	0	0.074468085	23.65853659	0.686993939		flat-extreme-skewed
ST140503TASK0002OUTPUT_V1_96_C50A51_C50A92	ST140503task0002output_V1_96	50	50	51	92	173.5253	0.5191	0.3792	0.0563	51.1765	207.143	186.6665	48.456	119.7855	171.3335	0.167796446	0.372468181	0.087825476	0.371909897	Average	0.372468181	0	0.298701299	8.910891089	0.474960568		flat-extreme-skewed
ST140503TASK0002OUTPUT_V1_97_C50A51_C50A92	ST140503task0002output_V1_97	50	50	51	92	27.7394	0.1828	0.5082	0.2212	80	140.7145	135	111.25	173.143	118	0.222406629	0.265471468	0.000591323	0.51153058	Single	0.51153058	0	0.724137931	2.439862543	0.19368268		flat-extreme-
ST140503TASK0002OUTPUT_V1_98_C50A51_C50A92	ST140503task0002output_V1_98	50	50	51	92	80.8023	0.4905	0.8056	0.7536	57.059	155.7145	144.1665	108.162	185.143	186.8335	0.212448558	0.294653438	0.013514996	0.479383009	Single	0.479383009	0	0.364864865	6.170212766	0.39515007		flat-extreme-skewed
ST140503TASK0002OUTPUT_V1_98_C50A91_C50A52	ST140503task0002output_V1_98	50	50	91	52	54.6807	0.2415	0.1272	0.5694	52.6925	152.7275	149.375	55.513	107.3635	173.482	0.207502071	0.219739185	0.043677859	0.529080884	Single	0.529080884	0	0.214285714	9.108910891	0.479733227		flat-extreme-skewed
ST140515TASK0001OUTPUT_V1_1_C50A91_C50A52	ST140515task0001output_V1_1	50	50	91	52	203.3061	0.2944	0.2104	0.5783	280	86.6665	270	316.6665	71.1665	402.941	0.149017091	0.220734584	0.047496737	0.582751588	Single	0.582751588	0	0.097826087	18.82352941	0.637350528		flat-extreme-skewed
ST140515TASK0001OUTPUT_V1_15_C50A51_C50A92	ST140515task0001output_V1_15	50	50	51	92	3.7602	0.1597	0.3236	0.5148	55	34.6665	53.0555	28	44.619	87.729	0.375373179	0.200782187	0.000231476	0.423613158	Single	0.423613158	0	0.5625	2.835249042	0.226295606		flat-extreme-
ST140515TASK0001OUTPUT_V1_18_C50A91_C50A52	ST140515task0001output_V1_18	50	50	91	52	7.6582	0.1555	0.8334	0.4361	70	100	105.5555	150.5555	119	210.523	0.587411029	0.066761382	0.000109113	0.345718477	Mixture	0.587411029	0	0.24691358	6.717557252	0.413605688		flat-extreme-skewed
ST140515TASK0001OUTPUT_V1_21_C50A91_C50A52	ST140515task0001output_V1_21	50	50	91	52	48.0081	0.4489	0.9445	0.1329	48.684	113.5715	125.278	67.1345	178.5715	191.454	0.350502	0.074624316	0.034983146	0.539890538	Single	0.539890538	0	0.063157895	18.82352941	0.637350528		flat-extreme-skewed
ST140515TASK0001OUTPUT_V1_24_C50A51_C50A92	ST140515task0001output_V1_24	50	50	51	92	10.7424	0.76	0.4004	0.946	43.6365	80.3335	76.389	51.091	139.619	54.0035	0.11686776	0.283253722	0.000110443	0.599768075	Single	0.599768075	0	0.369863014	7.272727273	0.430848651		flat-extreme-skewed
ST140515TASK0001OUTPUT_V1_24_C50A91_C50A52	ST140515task0001output_V1_24	50	50	91	52	29.8868	0.905	0.8389	0.3162	43.421	90.476	84.4445	43.918	61.9525	204.6405	0.858672569	0.041276266	1.94E-05	0.100031754	Mixture	0.858672569	0	0.492537313	2.988047809	0.237693771		flat-extreme-
ST140515TASK0001OUTPUT_V1_26_C50A51_C50A92	ST140515task0001output_V1_26	50	50	51	92	106.4709	0.713	0.3256	0.5771	74.091	244	236.111	138.818	327.2855	248.562	0.147373996	0.222354631	0.07136971	0.558901664	Single	0.558901664	0	0.074468085	23.65853659	0.686993939		flat-extreme-skewed
ST140515TASK0001OUTPUT_V1_28_C50A51_C50A92	ST140515task0001output_V1_28	50	50	51	92	15.047	0.3336	0.9275	0.3208	38.182	79	78.611	21.2725	83.7145	58.121	0.181430594	0.191019053	0.00059635	0.626954003	Single	0.626954003	0	0.137931034	12.95774648	0.556264739		flat-extreme-skewed
ST140515TASK0001OUTPUT_V1_28_C50A91_C50A52	ST140515task0001output_V1_28	50	50	91	52	50.0722	0.672	0.8589	0.9461	26.842	80	83.611	25.117	55	122.827	0.205167182	0.119692406	0.010115058	0.665025355	Single	0.665025355	0	0.136363636	15.40983607	0.593899009		flat-extreme-skewed
ST140515TASK0001OUTPUT_V1_29_C50A51_C50A92	ST140515task0001output_V1_29	50	50	51	92	11.1543	0.811	0.4132	0.0882	28.182	59.3335	77.222	30.2725	84.1905	68.366	0.156244648	0.069249992	0.199302353	0.575203007	Single	0.575203007	0	0.074468085	23.65853659	0.686993939		flat-extreme-skewed
ST140515TASK0001OUTPUT_V1_29_C50A91_C50A52	ST140515task0001output_V1_29	50	50	91	52	66.8236	0.3781	0.8437	0.4726	25.5265	88.5715	76.389	44.9415	108.0715	118.121	0.888792747	0.062926292	9.52E-05	0.048185786	Mixture	0.888792747	0	0.408450704	4.85380117	0.343040991		flat-extreme-skewed
ST140515TASK0001OUTPUT_V1_3_C50A51_C50A92	ST140515task0001output_V1_3	50	50	51	92	6.2413	0.1424	0.3423	0.7407	52.2725	29	42.5	81.3635	20.857	53.088	0.29441533	0.464096013	0.003674038	0.237814618	Average	0.464096013	0	0.785714286	1.125265393	0.025627481		flat-extreme-symmetric
ST140515TASK0001OUTPUT_V1_3_C50A91_C50A52	ST140515task0001output_V1_3	50	50	91	52	13.7792	0.5876	0.8485	0.389	49.2105	24.762	49.722	39.5905	24.238	70.278	0.186621605	0.174196342	0.00013182	0.639050233	Single	0.639050233	0	0.234567901	6.641221374	0.411123978		flat-extreme-skewed
ST140515TASK0001OUTPUT_V1_30_C50A91_C50A52	ST140515task0001output_V1_30	50	50	91	52	88.0433	0.115	0.4066	0.2746	54.2105	151.6665	139.4445	102.3685	158.1665	96.9935	0.116283854	0.417813106	0.011522875	0.454380165	Single	0.454380165	0	0.10989011	31.61290323	0.749932191		flat-extreme-skewed
ST140515TASK0001OUTPUT_V1_31_C50A51_C50A92	ST140515task0001output_V1_31	50	50	51	92	10.6071	0.1697	0.5743	0.645	46.818	83.6665	91.9445	28.2725	53.905	72.4345	0.170985637	0.12696095	0.002613733	0.69943968	Single	0.69943968	0	0.097826087	18.82352941	0.637350528		flat-extreme-skewed
ST140515TASK0001OUTPUT_V1_32_C50A51_C50A92	ST140515task0001output_V1_32	50	50	51	92	8.6192	0.784	0.1033	0.6809	36.818	68	60	93.2725	82	61.1765	0.096614519	0.445425065	0.000299281	0.457661134	Single	0.457661134	0	0.612903226	2.988047809	0.237693771		flat-extreme-
ST140515TASK0001OUTPUT_V1_32_C50A91_C50A52	ST140515task0001output_V1_32	50	50	91	52	20.8216	0.4478	0.6988	0.494	30	63.3335	58.889	44.4445	50.1665	57.974	0.219163061	0.260920568	7.90E-05	0.519837376	Single	0.519837376	0	0.414285714	6.028368794	0.390099907		flat-extreme-skewed
ST140515TASK0001OUTPUT_V1_33_C50A91_C50A52	ST140515task0001output_V1_33	50	50	91	52	103.1566	0.678	0.6502	0.4207	134.2105	39.2855	129.1665	184.035	31.143	228.3825	0.251323645	0.172559401	0.011954904	0.56416205	Single	0.56416205	0	0.174418605	10.10989011	0.502373218		flat-extreme-skewed
ST140515TASK0001OUTPUT_V1_34_C50A51_C50A92	ST140515task0001output_V1_34	50	50	51	92	4.6382	0.6091	0.1373	0.1065	5.909	0.6665	4.1665	4.818	1.3335	4.853	0.418118497	0.261298878	0.00127184	0.319310785	Mixture	0.418118497	0	0.754385965	1.3225058	0.060698793		flat-extreme-symmetric
ST140515TASK0001OUTPUT_V1_35_C50A51_C50A92	ST140515task0001output_V1_35	50	50	51	92	11.1846	0.5299	0.6848	0.336	64.091	32.3335	57.5	26.818	20.619	58.3825	0.067307152	0.385085931	4.99E-05	0.547556967	Single	0.547556967	0	0.677966102	2.948207171	0.234778999		flat-extreme-
ST140515TASK0001OUTPUT_V1_37_C50A51_C50A92	ST140515task0001output_V1_37	50	50	51	92	4.9437	0.7015	0.2471	0.6552	85.4545	57	81.9445	135.4545	46.2855	119.4935	0.296537713	0.235656304	8.38E-05	0.467722141	Single	0.467722141	0	0.5625	2.693726937	0.215176785		flat-extreme-
ST140515TASK0001OUTPUT_V1_37_C50A91_C50A52	ST140515task0001output_V1_37	50	50	91	52	21.4414	0.5078	0.1659	0.1681	83.421	44.2855	76.9445	70.029	22.143	53.023	0.133738756	0.338081948	7.79E-05	0.528101402	Single	0.528101402	0	0.351351351	6.641221374	0.411123978		flat-extreme-skewed
ST140515TASK0001OUTPUT_V1_41_C50A51_C50A92	ST140515task0001output_V1_41	50	50	51	92	8.8749	0.15	0.1034	0.3643	56.818	29	51.389	205.2725	30.143	81.062	0.366006977	0.241447582	3.92E-05	0.392506225	Single	0.392506225	0	0.666666667	2.218649518	0.173044351		flat-extreme-
ST140515TASK0001OUTPUT_V1_41_C50A91_C50A52	ST140515task0001output_V1_41	50	50	91	52	3.2697	0.1751	0.7747	0.7309	52.6315	36.6665	49.1665	82.9825	45.1665	70.147	0.316819954	0.28646995	0.002322708	0.394387388	Single	0.394387388	0	0.639344262	2.218649518	0.173044351		flat-extreme-
ST140515TASK0001OUTPUT_V1_42_C50A51_C50A92	ST140515task0001output_V1_42	50	50	51	92	8.2714	0.5479	0.1413	0.5985	15	3.3335	12.5	13	1.905	13.6765	0.411772052	0.223111116	1.73E-05	0.365099501	Mixture	0.411772052	0	0.515151515	2.56227758	0.204313088		flat-extreme-
ST140515TASK0001OUTPUT_V1_47_C50A91_C50A52	ST140515task0001output_V1_47	50	50	91	52	21.2691	0.8544	0.6158	0.1511	73.9475	123.3335	95.5555	104.766	237.1665	129.3465	0.328169778	0.651860832	0.002018654	0.017950736	Average	0.651860832	0	0.818181818	1.219512195	0.043093074		flat-extreme-symmetric
ST140515TASK0001OUTPUT_V1_48_C50A51_C50A92	ST140515task0001output_V1_48	50	50	51	92	5.9867	0.5201	0.1583	0.3265	66.3635	40.3335	63.0555	70.091	18.905	63.023	0.093994861	0.310362233	6.03E-05	0.595582614	Single	0.595582614	0	0.767857143	2.526690391	0.201276014		flat-extreme-
ST140515TASK0001OUTPUT_V1_5_C50A51_C50A92	ST140515task0001output_V1_5	50	50	51	92	11.3863	0.2591	0.1158	0.1093	100.4545	58.6665	92.5	94.4545	81.762	107.206	0.127454991	0.347499522	6.38E-05	0.524981639	Single	0.524981639	0	0.694915254	2.56227758	0.204313088		flat-extreme-
ST140515TASK0001OUTPUT_V1_5_C50A91_C50A52	ST140515task0001output_V1_5	50	50	91	52	11.5465	0.8469	0.701	0.6601	86.316	54.524	80.278	137.69	75.4525	131.454	0.416353144	0.221037817	3.31E-05	0.36257589	Mixture	0.416353144	0	0.694915254	2.325581395	0.183265772		flat-extreme-
ST140515TASK0001OUTPUT_V1_51_C50A51_C50A92	ST140515task0001output_V1_51	50	50	51	92	24.9067	0.2071	0.6738	0.0314	9.091	43	40.8335	16.818	65.5715	98.9705	0.933778916	0.013343638	3.90E-05	0.05283848	Mixture	0.933778916	0	0.408450704	2.988047809	0.237693771		flat-extreme-
ST140515TASK0001OUTPUT_V1_51_C50A91_C50A52	ST140515task0001output_V1_51	50	50	91	52	52.3335	0.8978	0.1085	0.7578	10	50	36.389	11.6665	115.5	69.8855	0.192633631	0.737443962	6.72E-06	0.069915691	Average	0.737443962	0	0.905660377	1.800554017	0.127703077		flat-extreme-symmetric
ST140515TASK0001OUTPUT_V1_52_C50A91_C50A52	ST140515task0001output_V1_52	50	50	91	52	41.6772	0.4377	0.5151	0.9307	52.6315	114.2855	115.5555	69.0935	186.143	214.0525	0.781841667	0.036196131	0.000662359	0.181299842	Mixture	0.781841667	0	0.174418605	10.10989011	0.502373218		flat-extreme-skewed
ST140515TASK0001OUTPUT_V1_53_C50A51_C50A92	ST140515task0001output_V1_53	50	50	51	92	43.1815	0.5336	0.2065	0.6052	57.2725	145.3335	153.0555	94.3635	146.0475	170.0815	0.172230452	0.122993735	0.057848841	0.646926972	Single	0.646926972	0	0.063829787	46.66666667	0.83450339		flat-extreme-skewed
ST140515TASK0001OUTPUT_V1_54_C50A51_C50A92	ST140515task0001output_V1_54	50	50	51	92	78.1198	0.2974	0.5255	0.2572	51.3635	174.3335	191.6665	89.091	297.0475	570	0.203893867	0.065811829	0.153607339	0.576686965	Single	0.576686965	0	0.098901099	23.41463415	0.684743688		flat-extreme-skewed
ST140515TASK0001OUTPUT_V1_54_C50A91_C50A52	ST140515task0001output_V1_54	50	50	91	52	178.5962	0.2656	0.6921	0.1344	41.842	183.8095	183.3335	31.228	365.4525	430.588	0.977699514	0.003051101	0.001284799	0.017964586	Mixture	0.977699514	0	0.087912088	15.24590164	0.591576557		flat-extreme-skewed
ST140515TASK0001OUTPUT_V1_55_C50A51_C50A92	ST140515task0001output_V1_55	50	50	51	92	3.2729	0.7304	0.5736	0.6476	64.091	90	91.389	59.818	103.5715	119.8855	0.27930181	0.184895898	0.00025299	0.535549302	Single	0.535549302	0	0.428571429	3.153526971	0.249398275		flat-extreme-
ST140515TASK0001OUTPUT_V1_56_C50A51_C50A92	ST140515task0001output_V1_56	50	50	51	92	6.8251	0.23	0.2261	0.7025	1.3635	10	8.3335	2.091	11.4285	11.7645	0.308240869	0.236626162	0.000185701	0.454947269	Single	0.454947269	0	0.65	2.405498282	0.190602526		flat-extreme-
ST140515TASK0001OUTPUT_V1_56_C50A91_C50A52	ST140515task0001output_V1_56	50	50	91	52	83.1732	0.5631	0.2234	0.5777	1.316	40	38.3335	1.0235	43.5	48.2355	0.162120853	0.189927432	0.031091736	0.61685998	Single	0.61685998	0	0.19047619	18.62745098	0.635076715		flat-extreme-skewed
ST140515TASK0001OUTPUT_V1_57_C50A91_C50A52	ST140515task0001output_V1_57	50	50	91	52	160.7266	0.4898	0.3375	0.3809	86.316	254.524	247.222	144.9125	184.4525	143.072	0.143214293	0.227202584	0.088787161	0.540795962	Single	0.540795962	0	0.052631579	31.29032258	0.74770502		flat-extreme-skewed
ST140515TASK0001OUTPUT_V1_58_C50A51_C50A92	ST140515task0001output_V1_58	50	50	51	92	46.9192	0.2566	0.4992	0.1212	154.091	291.6665	301.389	688.818	176.1905	125.768	0.148465703	0.125443314	0.158753705	0.567337279	Single	0.567337279	0	0.030927835	90	0.977121255		flat-extreme-skewed
ST140515TASK0001OUTPUT_V1_6_C50A91_C50A52	ST140515task0001output_V1_6	50	50	91	52	12.7549	0.37	0.884	0.08	85.5265	52.857	98.3335	78.275	67.7855	183.5295	0.207120454	0.09927567	0.003873663	0.689730213	Single	0.689730213	0	0.086956522	15.40983607	0.593899009		flat-extreme-skewed
ST140515TASK0001OUTPUT_V1_61_C50A91_C50A52	ST140515task0001output_V1_61	50	50	91	52	192.6724	0.3398	0.2578	0.5815	60.263	227.619	218.0555	24.7075	134.8095	88.905	0.130756455	0.275568565	0.098636016	0.495038963	Single	0.495038963	0	0.020408163	90	0.977121255		flat-extreme-skewed
ST140515TASK0001OUTPUT_V1_62_C50A51_C50A92	ST140515task0001output_V1_62	50	50	51	92	13.8819	0.6778	0.6356	0.6977	22.2725	54.3335	57.5	45.3635	49.1905	48.3825	0.167845731	0.15297053	0.00152401	0.677659729	Single	0.677659729	0	0.098901099	23.41463415	0.684743688		flat-extreme-skewed
ST140515TASK0001OUTPUT_V1_63_C50A51_C50A92	ST140515task0001output_V1_63	50	50	51	92	10.3154	0.6015	0.1103	0.7183	33.6365	65.6665	49.1665	40.091	106.3335	38.3825	0.068302096	0.865095973	0.009591147	0.057010785	Average	0.865095973	0	0.941176471	1.411192214	0.074793086		flat-extreme-symmetric
ST140515TASK0001OUTPUT_V1_63_C50A91_C50A52	ST140515task0001output_V1_63	50	50	91	52	16.638	0.6518	0.5829	0.4971	32.1055	62.381	58.0555	28.509	72.8095	68.317	0.101213061	0.301246182	5.66E-05	0.597484182	Single	0.597484182	0	0.507462687	3.791469194	0.289403766		flat-extreme-
ST140515TASK0001OUTPUT_V1_64_C50A91_C50A52	ST140515task0001output_V1_64	50	50	91	52	145.1325	0.3365	0.7933	0.5688	112.1055	285.7145	267.778	215.731	158.143	196.6015	0.111912053	0.421876798	0.047319067	0.418892081	Average	0.421876798	0	0.098901099	46.66666667	0.83450339		flat-extreme-skewed
ST140515TASK0001OUTPUT_V1_65_C50A51_C50A92	ST140515task0001output_V1_65	50	50	51	92	96.5098	0.5822	0.9121	0.5846	38.6365	168.3335	159.1665	121.091	90.476	103.6765	0.128647163	0.280051491	0.104248084	0.487053262	Single	0.487053262	0	0.041666667	90	0.977121255		flat-extreme-skewed
ST140515TASK0001OUTPUT_V1_66_C50A51_C50A92	ST140515task0001output_V1_66	50	50	51	92	35.6748	0.3085	0.9165	0.1413	50.4545	126	110.8335	155.4545	115.143	92.5	0.097915484	0.553025821	0.000535532	0.348523163	Average	0.553025821	0	0.234567901	15.40983607	0.593899009		flat-extreme-skewed
ST140515TASK0001OUTPUT_V1_67_C50A51_C50A92	ST140515task0001output_V1_67	50	50	51	92	49.2573	0.5027	0.5502	0.3083	91.818	24	78.889	54.2725	51.5715	172.0915	0.998156613	0.000817103	1.98E-06	0.001024301	Mixture	0.998156613	0	0.369863014	3.529411765	0.273851165		flat-extreme-
ST140515TASK0001OUTPUT_V1_68_C50A51_C50A92	ST140515task0001output_V1_68	50	50	51	92	6.9635	0.1411	0.1137	0.7571	41.818	20.6665	36.389	55.2725	21.3335	61.6505	0.389784239	0.268028509	0.000124792	0.34206246	Mixture	0.389784239	0	0.754385965	1.560102302	0.096576539		flat-extreme-symmetric
ST140515TASK0001OUTPUT_V1_68_C50A91_C50A52	ST140515task0001output_V1_68	50	50	91	52	9.2266	0.6019	0.2587	0.3948	42.8945	23.095	43.611	57.3975	34.738	41.6505	0.284420649	0.162837749	7.53E-05	0.552666254	Single	0.552666254	0	0.388888889	4.53038674	0.328067639		flat-extreme-skewed
ST140515TASK0001OUTPUT_V1_69_C50A51_C50A92	ST140515task0001output_V1_69	50	50	51	92	60.2819	0.1368	0.6938	0.6454	115.4545	31.3335	96.111	113.4545	35.3335	117.974	0.068343725	0.688799178	0.001361858	0.241495239	Average	0.688799178	0	0.587301587	7.272727273	0.430848651		flat-extreme-skewed
ST140515TASK0001OUTPUT_V1_7_C50A51_C50A92	ST140515task0001output_V1_7	50	50	51	92	3.6481	0.2932	0.9551	0.1358	57.2725	37	50	36.3635	22	61.7645	0.272120056	0.394509552	0.005688482	0.32768191	Average	0.394509552	0	0.87037037	1.059063136	0.012460926		flat-extreme-symmetric
ST140515TASK0001OUTPUT_V1_7_C50A91_C50A52	ST140515task0001output_V1_7	50	50	91	52	3.8428	0.124	0.3274	0.2093	50.5265	34.2855	48.611	54.386	51.143	45.768	0.188715235	0.284018446	0.000667403	0.526598915	Single	0.526598915	0	0.612903226	2.325581395	0.183265772		flat-extreme-
ST140515TASK0001OUTPUT_V1_70_C50A51_C50A92	ST140515task0001output_V1_70	50	50	51	92	16.4366	0.5142	0.6918	0.3264	76.3635	35.6665	58.889	64.091	26.3335	92.0915	0.213717162	0.673476747	0.00010338	0.11270271	Average	0.673476747	0	0.98	1.247165533	0.04796205		flat-extreme-symmetric
ST140515TASK0001OUTPUT_V1_70_C50A91_C50A52	ST140515task0001output_V1_70	50	50	91	52	10.2679	0.2335	0.6033	0.3577	57.8945	33.8095	54.4445	72.3975	18.9525	29.9345	0.080896063	0.319758225	4.40E-05	0.599301711	Single	0.599301711	0	0.282051282	6.641221374	0.411123978		flat-extreme-skewed
ST140515TASK0001OUTPUT_V1_71_C50A91_C50A52	ST140515task0001output_V1_71	50	50	91	52	136.5285	0.31	0.3364	0.0117	218.9475	75.7145	211.389	302.544	149.643	79.8855	0.135988256	0.2459845	0.102459595	0.515567649	Single	0.515567649	0	0.052083333	47.14285714	0.83670795		flat-extreme-skewed
ST140515TASK0001OUTPUT_V1_72_C50A51_C50A92	ST140515task0001output_V1_72	50	50	51	92	15.4892	0.7039	0.2986	0.4638	89.091	45.3335	83.611	128.818	41.762	92.2385	0.072200319	0.305345664	0.000202451	0.622251566	Single	0.622251566	0	0.538461538	4.53038674	0.328067639		flat-extreme-skewed
ST140515TASK0001OUTPUT_V1_72_C50A91_C50A52	ST140515task0001output_V1_72	50	50	91	52	13.5918	0.7321	0.372	0.174	75.5265	44.2855	71.389	136.608	45.143	79.2975	0.158437164	0.27734385	4.76E-05	0.564171382	Single	0.564171382	0	0.587301587	3.980099502	0.299946965		flat-extreme-
ST140515TASK0001OUTPUT_V1_73_C50A51_C50A92	ST140515task0001output_V1_73	50	50	51	92	22.4395	0.6995	0.6935	0.6757	79.091	32.3335	66.6665	159.818	27.762	94.1175	0.358739389	0.365547485	4.54E-05	0.27566771	Average	0.365547485	0	0.629032258	2.730627306	0.218131214		flat-extreme-
ST140515TASK0001OUTPUT_V1_74_C50A51_C50A92	ST140515task0001output_V1_74	50	50	51	92	10.549	0.6795	0.5995	0.0973	122.2725	77	117.778	171.3635	60.5715	194.8365	0.243798333	0.226069252	9.83E-05	0.530034118	Single	0.530034118	0	0.455882353	3.696682464	0.283906074		flat-extreme-
ST140515TASK0001OUTPUT_V1_74_C50A91_C50A52	ST140515task0001output_V1_74	50	50	91	52	8.2029	0.4604	0.3295	0.6228	111.0525	79.2855	108.0555	154.766	50.643	120.0815	0.176362574	0.253671964	7.63E-05	0.569889198	Single	0.569889198	0	0.62295082	2.796934866	0.223341176		flat-extreme-
ST140515TASK0001OUTPUT_V1_75_C50A51_C50A92	ST140515task0001output_V1_75	50	50	51	92	17.8738	0.6799	0.2381	0.2834	144.091	83	133.611	190.818	104.143	199.2975	0.335844061	0.256043396	0.000120796	0.407991747	Single	0.407991747	0	0.639344262	2.439862543	0.19368268		flat-extreme-
ST140515TASK0001OUTPUT_V1_75_C50A91_C50A52	ST140515task0001output_V1_75	50	50	91	52	14.0877	0.4539	0.301	0.6227	132.6315	89.524	112.778	154.649	67.9525	149.5425	0.259815546	0.64218212	0.00127733	0.096725004	Average	0.64218212	0	1.040816327	1.081081081	0.016929134		flat-extreme-symmetric
ST140515TASK0001OUTPUT_V1_76_C50A51_C50A92	ST140515task0001output_V1_76	50	50	51	92	5.1851	0.6618	0.5139	0.5734	255.909	204.3335	247.222	226.818	144.1905	141.8955	0.470661942	0.205252328	0.00028118	0.32380455	Mixture	0.470661942	0	0.369863014	10	0.5		flat-extreme-skewed
ST140515TASK0001OUTPUT_V1_81_C50A91_C50A52	ST140515task0001output_V1_81	50	50	91	52	19.5396	0.1959	0.4823	0.2728	100.7895	154.762	140.5555	84.5905	288.238	227.5815	0.435065929	0.314032844	1.55E-05	0.250885731	Mixture	0.435065929	0	0.538461538	2.693726937	0.215176785		flat-extreme-
ST140515TASK0001OUTPUT_V1_84_C50A91_C50A52	ST140515task0001output_V1_84	50	50	91	52	24.752	0.4877	0.806	0.138	94.4735	153.5715	140.278	72.1635	260.5715	329.1015	0.762712207	0.115040101	8.37E-06	0.122239321	Mixture	0.762712207	0	0.655737705	2.358803987	0.186345927		flat-extreme-
ST140515TASK0001OUTPUT_V1_85_C50A91_C50A52	ST140515task0001output_V1_85	50	50	91	52	13.6288	0.288	0.8619	0.3149	44.4735	75.9525	71.389	59.386	90.8095	129.8855	0.490195474	0.165174789	2.29E-05	0.344606862	Mixture	0.490195474	0	0.683333333	2.730627306	0.218131214		flat-extreme-
ST140515TASK0001OUTPUT_V1_86_C50A91_C50A52	ST140515task0001output_V1_86	50	50	91	52	51.1525	0.4618	0.257	0.39	143.684	248.095	233.0555	162.69	146.238	188.905	0.143920397	0.386511007	0.001197769	0.468370827	Single	0.468370827	0	0.351351351	15.40983607	0.593899009		flat-extreme-skewed
ST140515TASK0001OUTPUT_V1_87_C50A51_C50A92	ST140515task0001output_V1_87	50	50	51	92	3.4831	0.5412	0.2785	0.61	3.182	11	14.722	4.2725	20.857	14.3955	0.263509853	0.119246259	0.000230476	0.617013412	Single	0.617013412	0	0.294871795	7.355371901	0.433302318		flat-extreme-skewed
ST140515TASK0001OUTPUT_V1_87_C50A91_C50A52	ST140515task0001output_V1_87	50	50	91	52	9.211	0.3612	0.5792	0.4113	4.737	15.476	14.722	10.8185	8.4525	19.1015	0.130784359	0.236571349	3.70E-05	0.6326073	Single	0.6326073	0	0.449275362	3.333333333	0.261439373		flat-extreme-
ST140515TASK0001OUTPUT_V1_88_C50A51_C50A92	ST140515task0001output_V1_88	50	50	51	92	39.4415	0.512	0.5222	0.5812	87.2725	185.3335	199.1665	111.3635	335.3335	430.7355	0.323434661	0.077695483	0.030201667	0.56866819	Single	0.56866819	0	0.162790698	10	0.5		flat-extreme-skewed
ST140515TASK0001OUTPUT_V1_89_C50A51_C50A92	ST140515task0001output_V1_89	50	50	51	92	4.4992	0.3092	0.9289	0.4683	48.182	74	81.389	66.2725	77.2855	52.2385	0.173297601	0.1463221	0.000504348	0.679875951	Single	0.679875951	0	0.298701299	8.018018018	0.452033514		flat-extreme-skewed
ST140515TASK0001OUTPUT_V1_89_C50A91_C50A52	ST140515task0001output_V1_89	50	50	91	52	19.9043	0.4959	0.2737	0.9489	36.316	71.4285	69.722	43.801	76.0715	72.6305	0.078603784	0.230193402	0.000216627	0.690986188	Single	0.690986188	0	0.351351351	6.641221374	0.411123978		flat-extreme-skewed
ST140515TASK0001OUTPUT_V1_9_C50A51_C50A92	ST140515task0001output_V1_9	50	50	51	92	26.6522	0.2759	0.1027	0.172	77.2725	28.3335	62.778	112.3635	15.476	136.6015	0.658540782	0.222077507	1.19E-05	0.119369825	Mixture	0.658540782	0	0.694915254	1.698113208	0.11498332		flat-extreme-symmetric
ST140515TASK0001OUTPUT_V1_9_C50A91_C50A52	ST140515task0001output_V1_9	50	50	91	52	5.0806	0.454	0.6597	0.7139	49.737	32.143	52.778	95.263	30.2855	43.66	0.072614143	0.197405445	0.00011532	0.729865091	Single	0.729865091	0	0.294871795	6.170212766	0.39515007		flat-extreme-skewed
ST140515TASK0001OUTPUT_V1_90_C50A91_C50A52	ST140515task0001output_V1_90	50	50	91	52	18.2619	0.9057	0.3211	0.0093	43.158	79.2855	72.5	45.117	141.643	154.853	0.764989419	0.087318469	1.00E-05	0.147682102	Mixture	0.764989419	0	0.470588235	3.529411765	0.273851165		flat-extreme-
ST140515TASK0001OUTPUT_V1_91_C50A51_C50A92	ST140515task0001output_V1_91	50	50	51	92	87.3402	0.2967	0.2019	0.5771	53.6365	187.3335	187.222	50.091	108.476	265.425	0.162472305	0.151867367	0.07208223	0.613578098	Single	0.613578098	0	0.063829787	46.66666667	0.83450339		flat-extreme-skewed
ST140515TASK0001OUTPUT_V1_91_C50A91_C50A52	ST140515task0001output_V1_91	50	50	91	52	163.2529	0.883	0.1581	0.1291	53.684	198.095	188.611	53.801	153.738	184.5915	0.139806299	0.265139973	0.059737376	0.535316353	Single	0.535316353	0	0.053191489	46.19047619	0.83227622		flat-extreme-skewed
ST140515TASK0001OUTPUT_V1_92_C50A91_C50A52	ST140515task0001output_V1_92	50	50	91	52	11.8622	0.881	0.2979	0.2336	11.316	28.3335	24.1665	25.468	48.1665	21.3235	0.228122664	0.346742865	5.19E-05	0.425082591	Single	0.425082591	0	0.666666667	2.56227758	0.204313088		flat-extreme-
ST140515TASK0001OUTPUT_V1_93_C50A51_C50A92	ST140515task0001output_V1_93	50	50	51	92	129.8136	0.3257	0.9026	0.397	40.4545	201.6665	196.6665	66.4545	215.476	95.8825	0.13729919	0.20927777	0.133561549	0.519861491	Single	0.519861491	0	0.030612245	47.14285714	0.83670795		flat-extreme-skewed
ST140515TASK0001OUTPUT_V1_93_C50A91_C50A52	ST140515task0001output_V1_93	50	50	91	52	268.0092	0.1608	0.7958	0.0905	34.4735	214.0475	195.8335	33.8305	182.8095	225.441	0.095576283	0.489030424	0.053545122	0.36184817	Average	0.489030424	0	0.076086957	89.09090909	0.974916695		flat-extreme-skewed
ST140515TASK0001OUTPUT_V1_94_C50A91_C50A52	ST140515task0001output_V1_94	50	50	91	52	71.8282	0.3602	0.7929	0.2629	94.4735	200.7145	187.222	63.275	119.643	150.1305	0.113150347	0.397071925	0.004210652	0.485567076	Single	0.485567076	0	0.219512195	18.62745098	0.635076715		flat-extreme-skewed
ST140515TASK0001OUTPUT_V1_95_C50A51_C50A92	ST140515task0001output_V1_95	50	50	51	92	38.627	0.721	0.2117	0.5968	65.909	152.3335	157.5	42.818	134.1905	104.853	0.17735536	0.145744546	0.051710218	0.625189876	Single	0.625189876	0	0.03125	46.19047619	0.83227622		flat-extreme-skewed
ST140515TASK0001OUTPUT_V1_95_C50A91_C50A52	ST140515task0001output_V1_95	50	50	91	52	78.7729	0.5371	0.359	0.0972	60	154.2855	151.9445	66.111	116.643	102.4345	0.160074592	0.199724698	0.036402589	0.603798121	Single	0.603798121	0	0.053191489	46.19047619	0.83227622		flat-extreme-skewed
ST140515TASK0001OUTPUT_V1_97_C50A51_C50A92	ST140515task0001output_V1_97	50	50	51	92	15.9208	0.1514	0.5569	0.0376	59.5455	112	113.889	329.4545	65.5715	235.0325	0.434328623	0.101281264	0.000475067	0.463915045	Single	0.463915045	0	0.333333333	5.217391304	0.358726705		flat-extreme-skewed
ST140515TASK0001OUTPUT_V1_97_C50A91_C50A52	ST140515task0001output_V1_97	50	50	91	52	35.7841	0.4191	0.1169	0.2909	54.2105	111.6665	103.0555	130.702	174.6665	60.67	0.151341337	0.352671771	0.000352868	0.495634023	Single	0.495634023	0	0.204819277	13.09859155	0.5586123		flat-extreme-skewed
ST140515TASK0001OUTPUT_V1_98_C50A51_C50A92	ST140515task0001output_V1_98	50	50	51	92	48.1555	0.1791	0.5455	0.6158	39.5455	122.3335	111.9445	121.4545	79.1905	144.1995	0.115620966	0.34845786	0.005687765	0.53023341	Single	0.53023341	0	0.234567901	10	0.5		flat-extreme-skewed
