# Supplementary material for: Coordinated multiplexing of information about separate objects in visual cortex
Source: eLife. 2022 Nov 29;11:e76452. doi: 10.7554/eLife.76452 (PMC9708082; doi:10.7554/eLife.76452)
Supplement: Source data 1. — The file and folder names are informative regarding which analyses they relate to. Some analyses are based on multiple runs of the modeling code, with slight variations due to the probabilistic nature of the analysis. [file elife-76452-data1.zip › SourceData2022/model_comparison_considering_latency/Cohen3_adjacent_V1_30_230_bw20_alpha_selected_origpoi.csv]

CellId	ACond	BCond	ABCond	SpikeWindowON	SpikeWindowOFF	SepBF	PoisPvalA	PoisPvalB	minPoisPval	FanoA	FanoB	FanoAB	PrMix	PrInt	PrOut	PrSing	WinModel	WinPr	mix_alpha	int_alpha	nA	nB	nAB	meanA	meanB	meanAB	varA	varB	varAB	BaseDuration	meanAbase	meanBbase	meanABbase	meanbase_all	varAbase	varBbase	varABbase	varbase_all	FanoAbase	FanoBbase	FanoABbase	Fanobase_all	PrMix_prml	PrInt_prml	PrOut_prml	PrSing_prml	WinPr_prml	WinModel_prml	PoisPvalA_prml
BA20191111gabors0002_V1_cell1_spiketimes.csv	Stim1	Stim2	Stim1+Stim2	30	230	9.96853573343834	0.3097	0.7685	0.3097	1.00468505986465	0.964912280701754	1.05720338983051	0.20813760386906	0.45966951506304	7.19517370965904e-05	0.332120929330803	intermediate	0.45966951506304	0.5313322	0.606435	114	115	119	0.2982456	0.04347826	0.2016807	0.2996429	0.04195271	0.2132175	500	0	0	0	0	0	0	0	0	NA	NA	NA	NA	0.4303352	0.4857865	7.994369e-07	0.08387755	0.485786462535329	int_prml	0.468314
BA20191111gabors0002_V1_cell1_spiketimes.csv	Stim1	Stim3	Stim1+Stim3	30	230	18.013609964658	0.3153	0.3656	0.3153	1.00468505986465	1	0.88695652173913	0.171978582285713	0.802053239022658	8.4350427740073e-05	0.0258838282638882	intermediate	0.802053239022658	0.4929946	0.4030664	114	118	116	0.2982456	0.008474576	0.1206897	0.2996429	0.008474576	0.1070465	500	0	0.05084746	0	0.007931034	0	0.3050847	0	0.02188966	NA	6	NA	6	0.3219293	0.6705756	5.924209e-06	0.007489163	0.67057556667513	int_prml	0.468314
BA20191111gabors0002_V1_cell27_spiketimes.csv	Stim2	Stim3	Stim2+Stim3	30	230	4.56648010092609	1	1	1	4.23104371097235	6.13319088319088	5.69067116926973	0.999999999989328	1.48804059499078e-12	2.6285388074762e-17	9.1838666318072e-12	mixture	0.999999999989328	0.573931	0.1234101	115	118	116	1.026087	1.627119	1.775862	4.341419	9.979429	10.10585	500	1.547826	1.101695	1.310345	0.6063037	7.004272	3.528031	5.450675	1.1247	4.525232	3.202367	4.159725	4.032634	1.030267e-14	9.99723e-23	1	6.080748e-27	1	out_prml	8.583381e-47
BA20191111gabors0002_V1_cell3_spiketimes.csv	Stim1	Stim2	Stim1+Stim2	30	230	95.7489393612188	0.6872	0.7118	0.6872	1.24339209978767	1.14562956062723	1.34779195860104	0.331367947979454	0.668615088164699	3.16583373158044e-11	1.69638241886887e-05	intermediate	0.668615088164699	0.3541546	0.3743175	114	115	119	14.58772	22.6	19.59664	18.13825	25.89123	26.41219	500	3.219298	3.286957	3.151261	1.48046	6.190421	8.030969	6.553198	1.457053	1.92291	2.443284	2.079548	2.139543	0.04796906	0.9520306	4.465252e-15	3.91924e-07	0.952030551656281	int_prml	0.04069713
BA20191111gabors0002_V1_cell3_spiketimes.csv	Stim1	Stim3	Stim1+Stim3	30	230	290.223111622757	0.6836	0.672	0.672	1.24339209978767	1.02221631755311	1.10918128320859	6.82901446647685e-08	0.999817293511377	1.13114207804483e-08	0.000182626887057539	intermediate	0.999817293511377	0.164214	0.2122848	114	118	116	14.58772	29.44068	26.24138	18.13825	30.09474	29.10645	500	3.219298	3.550847	3.284483	1.542586	6.190421	9.326452	6.292279	1.537622	1.92291	2.626543	1.915759	2.166917	3.965756e-05	0.999379	5.023521e-12	0.0005813094	0.999379032993627	int_prml	0.04069713
BA20191111gabors0002_V1_cell3_spiketimes.csv	Stim2	Stim3	Stim2+Stim3	30	230	49.1169123438897	0.7283	0.6746	0.6746	1.14562956062723	1.02221631755311	0.746975708549975	2.34933687413034e-06	0.0292536695069605	0.0236298751350873	0.947114106021078	single	0.947114106021078	0.155672	0.02361781	115	118	116	22.6	29.44068	31.64655	25.89123	30.09474	23.63921	500	3.286957	3.550847	2.87931	1.490716	8.030969	9.326452	5.22009	1.601461	2.443284	2.626543	1.812965	2.335412	0.01764866	7.275624e-07	0.007042203	0.9753084	0.975308410732522	sing_prml	0.1370028
BA20191111gabors0002_V1_cell39_spiketimes.csv	Stim1	Stim3	Stim1+Stim3	30	230	23.1450441856182	0.2104	0.6318	0.2104	0.865521429810862	2.09117117117117	0.881739130434783	0.0161036552098232	0.593609556472403	1.54000635112874e-06	0.390285248311423	intermediate	0.593609556472403	0.6017655	0.7451432	114	118	116	10.73684	7.838983	10	9.292967	16.39266	8.817391	500	2.447368	2.423729	2.431034	1.119598	3.452958	6.810372	3.395202	0.9619445	1.410886	2.809874	1.396608	1.867799	0.1980459	0.4494736	3.715629e-08	0.3524805	0.449473568943354	int_prml	0.8449904
BA20191111gabors0002_V1_cell39_spiketimes.csv	Stim2	Stim3	Stim2+Stim3	30	230	9.97584607968356	0.3278	0.6361	0.3278	0.880686228846453	2.09117117117117	0.987689932273573	0.000290481390559648	0.0598462292982407	0.000222577261869138	0.939640712049331	single	0.939640712049331	0.6765252	0.938342	115	118	116	9.826087	7.838983	10.68103	8.653699	16.39266	10.54955	500	2.365217	2.423729	2.491379	1.11639	3.619832	6.810372	5.678186	1.133025	1.530444	2.809874	2.279133	2.206306	0.02834052	0.0004766958	0.0007538377	0.970429	0.970428951111471	sing_prml	0.814532
BA20191111gabors0002_V1_cell4_spiketimes.csv	Stim2	Stim3	Stim2+Stim3	30	230	3.36767289407036	0.4607	0.8102	0.4607	1.36842105263158	1.27894327894328	1.01410105757932	0.00290556556348468	0.100024364051084	3.2582155769614e-05	0.897037488229662	single	0.897037488229662	0.3510804	0.1066669	115	118	116	0.04347826	0.1864407	0.3189655	0.05949657	0.2384471	0.3234633	500	0	0	0.00862069	0.001318052	0	0	0.00862069	0.0006063037	NA	NA	1	1	0.08679384	0.01769591	2.820783e-05	0.895482	0.895482046853304	sing_prml	0.005517997
BA20191111gabors0002_V1_cell42_spiketimes.csv	Stim1	Stim2	Stim1+Stim2	30	230	8.57001745752976	0.2523	0.5284	0.2523	0.891364052487031	0.973684210526316	0.901252763448784	0.119322310027439	0.369386624675369	1.92733918103646e-05	0.511271791905382	single	0.511271791905382	0.5622966	0.6742971	114	115	119	0.254386	0.03478261	0.1932773	0.2267505	0.03386728	0.1741917	500	0	0	0	0	0	0	0	0	NA	NA	NA	NA	0.3346549	0.4314741	5.521353e-07	0.2338704	0.431474128456371	int_prml	0.7891273
BA20191111gabors0002_V1_cell42_spiketimes.csv	Stim1	Stim3	Stim1+Stim3	30	230	6.88707054718963	0.2477	0.9754	0.2477	0.891364052487031	3.81057981057981	1.15900621118012	0.280161040168789	0.609444057409778	0.00588266194247472	0.104512240478958	intermediate	0.609444057409778	0.5251946	0.5325487	114	118	116	0.254386	0.6271186	0.4224138	0.2267505	2.389686	0.4895802	500	0	0.1016949	0.00862069	0.01718391	0	1.220339	0.00862069	0.08812461	NA	12	1	11.14853	0.4727431	0.4905827	2.836806e-05	0.03664582	0.490582746964402	int_prml	0.7891273
BA20191111gabors0002_V1_cell42_spiketimes.csv	Stim2	Stim3	Stim2+Stim3	30	230	34.9089377792744	0.5276	0.9733	0.5276	0.973684210526316	3.81057981057981	0.965217391304348	0.0875731727759555	0.912210565000556	8.17119837055908e-07	0.000215445103651054	intermediate	0.912210565000556	0.5162465	0.6266626	115	118	116	0.03478261	0.6271186	0.25	0.03386728	2.389686	0.2413043	500	0	0.1016949	0	0.01581662	0	1.220339	0	0.08730774	NA	12	NA	12	0.181734	0.8181838	1.5511e-08	8.219427e-05	0.818183830097546	int_prml	0.5620556
BA20191111gabors0002_V1_cell44_spiketimes.csv	Stim1	Stim3	Stim1+Stim3	30	230	25.2197155296933	0.7953	0.7837	0.7837	0.862346013134126	1.88130445606174	1.08833656046471	0.37937668087742	0.587820661907088	1.63877589617707e-06	0.0328010184395959	intermediate	0.587820661907088	0.5707796	0.6007677	114	118	116	11.90351	8.728814	10.64655	10.26494	16.42156	11.58703	500	2.754386	2.923729	2.732759	1.290115	3.071883	6.549689	2.562744	0.8602501	1.11527	2.240183	0.9377863	1.449568	0.3314442	0.6614164	2.525687e-10	0.007139462	0.661416382880317	int_prml	0.8511777
BA20191111gabors0002_V1_cell44_spiketimes.csv	Stim2	Stim3	Stim2+Stim3	30	230	56.7456432273291	0.3271	0.7922	0.3271	0.83322601416613	1.88130445606174	0.880928915629849	0.000312642823500004	0.0901646248147679	7.6119652477814e-05	0.909446612709254	single	0.909446612709254	0.835569	0.9417607	115	118	116	13.50435	8.728814	13.76724	11.25217	16.42156	12.12796	500	2.678261	2.923729	2.706897	1.274556	3.18505	6.549689	6.504648	1.144137	1.189223	2.240183	2.402991	1.951467	0.04105634	0.000248329	1.248871e-05	0.9586828	0.958682844440418	sing_prml	0.9018232
BA20191111gabors0002_V1_cell47_spiketimes.csv	Stim1	Stim3	Stim1+Stim3	30	230	4.34334375012486	0.3672	0.8521	0.3672	1	12.1269841269841	0.982608695652174	0.0435865223983103	0.403409110394979	0.11769393927984	0.435310427926871	single	0.435310427926871	0.5518019	0.7923891	114	118	116	0.00877193	0.1186441	0.02586207	0.00877193	1.438795	0.02541229	500	0	0.1355932	0	0.02114943	0	2.169492	0	0.1556598	NA	16	NA	16	0.3594324	0.2528324	0.1167854	0.2709498	0.359432417000257	mix_prml	0.4823068
BA20191111gabors0002_V1_cell48_spiketimes.csv	Stim1	Stim2	Stim1+Stim2	30	230	11.8265389590571	0.8142	0.7561	0.7561	1.35746849021185	1.03510470270546	0.902800954337962	6.5949354037682e-06	0.0248319057919931	0.00956126727791256	0.965600231994691	single	0.965600231994691	0.2627724	0.0561806	114	115	119	6.947368	8.982609	10.32773	9.430834	9.297941	9.323885	500	2.54386	2.626087	2.184874	1.126207	2.958236	2.604577	2.304515	0.5586173	1.162893	0.991809	1.054759	1.078297	0.009408883	1.269163e-05	0.04696939	0.943609	0.943609038371497	sing_prml	0.006876547
BA20191111gabors0002_V1_cell51_spiketimes.csv	Stim2	Stim3	Stim2+Stim3	30	230	6.19182006647489	0.506	0.4832	0.4832	1.08849202942102	2.04791504791505	0.972951715097225	0.00704950267621258	0.167025534655409	1.02468613125081e-05	0.825914715807066	single	0.825914715807066	0.4047826	0.1414326	115	118	116	5.330435	6.711864	6.862069	5.802136	13.74533	6.676462	500	2.356522	2.254237	1.974138	1.009628	2.687567	4.840794	4.181934	0.8286151	1.14048	2.14742	2.11836	1.78416	0.1099648	0.04992804	3.181431e-06	0.840104	0.840104024993427	sing_prml	0.2440905
BA20191111gabors0002_V1_cell52_spiketimes.csv	Stim1	Stim2	Stim1+Stim2	30	230	26.604920765796	0.1643	0.1558	0.1558	0.786672580914915	0.923642697278175	0.814040528257499	0.0161900919939168	0.961912806714354	0.000457518404315259	0.0214395828874138	intermediate	0.961912806714354	0.4564985	0.3889716	114	115	119	21.35088	16.90435	18.64706	16.79615	15.61358	15.17946	500	4.973684	4.991304	5.168067	2.321149	8.663018	10.79817	11.58168	2.182629	1.741771	2.163396	2.241009	2.04418	0.08875306	0.8996629	8.758694e-10	0.01158402	0.899662915688443	int_prml	0.9543929
BA20191111gabors0002_V1_cell52_spiketimes.csv	Stim1	Stim3	Stim1+Stim3	30	230	75.4658312004426	0.1674	0.3161	0.1674	0.786672580914915	1.27643208926317	1.04555893610757	3.02115261212389e-06	0.0438652643837865	0.00707056005596904	0.949061154407632	single	0.949061154407632	0.8825677	0.9788072	114	118	116	21.35088	14.39831	22.91379	16.79615	18.37846	23.95772	500	4.973684	4.694915	5.508621	2.326437	8.663018	14.41895	14.72166	2.682411	1.741771	3.071184	2.672477	2.50655	0.02176071	1.972198e-06	0.0242297	0.9540076	0.954007615972858	sing_prml	0.9543929
BA20191111gabors0002_V1_cell52_spiketimes.csv	Stim2	Stim3	Stim2+Stim3	30	230	8.7493289987023	0.1631	0.317	0.1631	0.923642697278175	1.27643208926317	0.831282042057168	6.32173424715626e-15	1.78797680743406e-11	0.999999426730819	5.73251295224166e-07	outside	0.999999426730819	0.8075207	0.9861065	115	118	116	16.90435	14.39831	20.83621	15.61358	18.37846	17.32076	500	4.991304	4.694915	4.853448	2.228825	10.79817	14.41895	12.21312	2.631407	2.163396	3.071184	2.51638	2.566576	4.363424e-09	1.437809e-14	0.9999995	4.733858e-07	0.999999522250733	out_prml	0.7079451
BA20191111gabors0002_V1_cell56_spiketimes.csv	Stim1	Stim2	Stim1+Stim2	30	230	10.0262366322199	0.6834	0.322	0.322	1.23008849557522	1.07547939616483	0.98894620486367	6.43293618064501e-05	0.0577861049036137	0.40041643219989	0.54173313353469	single	0.54173313353469	0.7053563	0.9457273	114	115	119	0.2807018	0.7478261	0.1932773	0.345288	0.8042715	0.1911409	500	0.5263158	0.5478261	0.4453782	0.2326437	0.9240801	0.6183066	0.4524996	0.1396368	1.755752	1.128655	1.01599	1.304821	0.005013253	0.0001660976	0.5612059	0.4336148	0.561205884634728	out_prml	0.04888157
BA20191111gabors0002_V1_cell56_spiketimes.csv	Stim1	Stim3	Stim1+Stim3	30	230	27.8131028931746	0.6867	0.6923	0.6867	1.23008849557522	0.920532393814837	1.03803464121598	0.00412389510554019	0.190999469439753	2.96984351982724e-06	0.804873665611186	single	0.804873665611186	0.3311276	0.1369804	114	118	116	0.2807018	1.110169	1.060345	0.345288	1.021947	1.100675	500	0.5263158	0.5084746	0.5431034	0.2418966	0.9240801	0.5426626	0.7198651	0.1529174	1.755752	1.067236	1.325466	1.374262	0.2132106	0.04736098	2.781484e-07	0.7394281	0.739428129313123	sing_prml	0.04888157
BA20191111gabors0002_V1_cell57_spiketimes.csv	Stim1	Stim2	Stim1+Stim2	30	230	28.5628238179426	0.9496	0.7432	0.7432	1.62870875625548	1.00646935144752	1.34892448715252	0.000393077013080616	0.0319645042959632	0.430052786361851	0.537589632329105	single	0.537589632329105	0.7983775	0.9606827	114	115	119	13.72807	17.92174	12.86555	22.35903	18.03768	17.35465	500	7.482456	6.730435	7.386555	3.312529	19.84482	17.90038	26.17134	4.518556	2.65218	2.659617	3.543106	2.965393	0.3084872	8.253209e-05	0.01109013	0.6803401	0.680340142957489	sing_prml	2.754607e-05
BA20191111gabors0002_V1_cell57_spiketimes.csv	Stim1	Stim3	Stim1+Stim3	30	230	422.542022049982	0.9521	0.3424	0.3424	1.62870875625548	1.44674425105162	1.11916777533064	0.197248197942572	0.0217717273763387	0.223216762936285	0.557763311744805	single	0.557763311744805	0.02275303	0.01257438	114	118	116	13.72807	31.87288	33.52586	22.35903	46.11191	37.52106	500	7.482456	7.533898	7.646552	3.475115	19.84482	26.93474	24.4566	5.005201	2.65218	3.57514	3.198382	3.131083	0.0766943	2.801421e-06	0.004632542	0.9186704	0.918670355580469	sing_prml	2.754607e-05
BA20191111gabors0002_V1_cell57_spiketimes.csv	Stim2	Stim3	Stim2+Stim3	30	230	225.504670399813	0.756	0.339	0.339	1.00646935144752	1.44674425105162	0.929977116704805	1.85629859086505e-15	0.999999999999998	2.55038790454979e-26	2.99886745508451e-17	intermediate	0.999999999999998	0.361939	0.4518565	115	118	116	17.92174	31.87288	25.55172	18.03768	46.11191	23.76252	500	6.730435	7.533898	7.551724	3.346533	17.90038	26.93474	23.65817	4.842231	2.659617	3.57514	3.132817	3.145521	5.145316e-13	1	6.519394e-27	3.507721e-16	0.999999999999488	int_prml	0.4629981
BA20191111gabors0002_V1_cell58_spiketimes.csv	Stim1	Stim2	Stim1+Stim2	30	230	3.51692048565949	0.7701	0.4879	0.4879	0.964601769911504	0.999202551834131	0.957627118644068	0.0250837321712064	0.246934047964236	0.161970464598284	0.566011755266273	single	0.566011755266273	0.5357193	0.8181631	114	115	119	0.04385965	0.1913043	0.05042017	0.0423071	0.1911518	0.04828372	500	0.2105263	0.1478261	0.1764706	0.08195402	0.2030741	0.197254	0.2991027	0.04936562	0.9646018	1.334365	1.694915	1.309473	0.1812907	0.1403303	0.2075163	0.4708627	0.470862689523472	sing_prml	0.5889268
BA20191111gabors0002_V1_cell58_spiketimes.csv	Stim1	Stim3	Stim1+Stim3	30	230	33.6746463577544	0.7663	0.9382	0.7663	0.964601769911504	1.3940620782726	0.860028050490884	0.00461905606095292	0.319732489504684	1.47443597150999e-06	0.675646979998392	single	0.675646979998392	0.2748246	0.2018776	114	118	116	0.04385965	0.6440678	0.5344828	0.0423071	0.8978705	0.4596702	500	0.2105263	0.1525424	0.112069	0.07270115	0.2030741	0.1987542	0.1003748	0.0355558	0.9646018	1.302944	0.8956522	1.063191	0.1713738	0.1829082	5.12244e-09	0.645718	0.645717989707467	sing_prml	0.5889268
BA20191111gabors0002_V1_cell58_spiketimes.csv	Stim2	Stim3	Stim2+Stim3	30	230	12.5424264986368	0.4989	0.9379	0.4989	0.999202551834131	1.3940620782726	0.837528604118993	0.0709473051251438	0.715515277788919	0.0119056492696661	0.201631767816271	intermediate	0.715515277788919	0.5434254	0.6875164	115	118	116	0.1913043	0.6440678	0.3275862	0.1911518	0.8978705	0.2743628	500	0.1478261	0.1525424	0.1551724	0.06985673	0.197254	0.1987542	0.1844078	0.04070946	1.334365	1.302944	1.188406	1.266862	0.2748025	0.6224201	0.000144658	0.1026327	0.622420068465299	int_prml	0.4847839
BA20191111gabors0002_V1_cell8_spiketimes.csv	Stim1	Stim2	Stim1+Stim2	30	230	4.61088774721049	0.6823	0.3348	0.3348	1.04930467762326	0.947368421052632	0.898751115075825	0.0052168803848904	0.128022744457325	5.92038772968591e-06	0.866754454770055	single	0.866754454770055	0.689652	0.8600348	114	115	119	0.245614	0.06086957	0.3193277	0.257724	0.0576659	0.2869962	500	0	0	0	0	0	0	0	0	NA	NA	NA	NA	0.08238997	0.04241109	9.2233e-07	0.875198	0.875198012126908	sing_prml	0.3413175
BA20191111gabors0002_V1_cell9_spiketimes.csv	Stim1	Stim3	Stim1+Stim3	30	230	4.98872801041865	0.9979	1	0.9979	2.79516059162077	2.84553278324905	1.37913043478261	0.000380916225811427	0.0347591766147599	0.564480382673315	0.400379524486114	outside	0.564480382673315	0.6879602	0.9427932	114	118	116	3.763158	4.898305	3.232759	10.51863	13.93829	4.458396	500	1.95614	2.271186	2.034483	0.960977	3.352042	5.190787	3.877061	0.8770354	1.7136	2.285496	1.905674	1.984021	0.005931107	0.0001266414	0.8717052	0.1222371	0.871705152611695	out_prml	4.331477e-21
BA20191111gabors0003_V1_cell3_spiketimes.csv	Stim1	Stim2	Stim1+Stim2	30	230	43.3468399312523	0.4801	0.1282	0.1282	1.71065510223859	1.14155741815316	1.17334877876384	0.201689051640484	0.797869922308448	9.97994279331509e-09	0.000441016071124854	intermediate	0.797869922308448	0.4486227	0.4654371	69	67	69	17.5942	25.25373	21.71014	30.09761	28.82858	25.47357	500	3.202899	3.059701	3.507246	1.498927	5.222933	5.541836	8.577153	1.36015	1.630689	1.811234	2.445552	1.972643	0.1118529	0.8880954	2.756576e-11	5.167162e-05	0.888095426791118	int_prml	0.0002397273
BA20191111gabors0003_V1_cell3_spiketimes.csv	Stim1	Stim3	Stim1+Stim3	30	230	17.9927710935947	0.4855	0.6503	0.4855	1.71065510223859	1.16391918469515	1.10157525012418	0.00174298575984528	0.0717232352017961	0.000690846883111249	0.925842932155247	single	0.925842932155247	0.1841352	0.05011049	69	71	69	17.5942	22.50704	24.02899	30.09761	26.19638	26.46974	500	3.202899	2.943662	3.594203	1.492249	5.222933	3.511066	13.8035	1.581461	1.630689	1.192755	3.840489	2.303877	0.0646695	0.0007096372	0.009482631	0.9251382	0.925138234927716	sing_prml	0.0002397273
BA20191111gabors0003_V1_cell44_spiketimes.csv	Stim1	Stim3	Stim1+Stim3	30	230	15.8512820061816	0.218	0.1879	0.1879	0.733022938905292	2.21841381035777	1.15578670492587	0.110087678696329	0.332223052280443	4.85785262563506e-06	0.557684411170602	single	0.557684411170602	0.7138708	0.7839771	69	71	69	11.26087	8.042254	10.69565	8.254476	17.84105	12.36189	500	3.130435	3	2.782609	1.366794	7.703325	4.8	3.143223	1.096482	2.460784	1.6	1.129596	1.743977	0.4486533	0.2510845	1.058552e-05	0.3002516	0.448653259194576	mix_prml	0.9518728
BA20191111gabors0003_V1_cell44_spiketimes.csv	Stim2	Stim3	Stim2+Stim3	30	230	20.1968359220844	0.8927	0.1945	0.1945	1.22442818994543	2.21841381035777	2.71685832067694	0.0401564545016101	0.0773697981282779	9.27440387974089e-05	0.882381003331315	single	0.882381003331315	0.7430399	0.9381	67	71	67	11.68657	8.042254	12.50746	14.30936	17.84105	33.981	500	2.970149	3	2.895522	1.359805	3.423338	4.8	5.337404	0.9486784	1.152581	1.6	1.84333	1.516647	6.135802e-09	4.573002e-10	1	1.971263e-08	0.999999973694259	out_prml	0.1036922
BA20191111gabors0003_V1_cell49_spiketimes.csv	Stim1	Stim2	Stim1+Stim2	30	230	15.6831112224573	0.7591	0.1701	0.1701	0.90369921164342	1.03263748597082	1.5832899531494	0.142541380173029	0.211701352978488	7.63557580194791e-06	0.645749631272682	single	0.645749631272682	0.3313155	0.1551263	69	67	69	7.028986	10.07463	9.826087	6.352089	10.40344	15.55754	500	2.623188	2.656716	2.782609	1.23639	5.208866	3.289462	6.26087	1.035201	1.9857	1.238168	2.25	1.820167	0.57626	0.1475588	0.0005965485	0.2755846	0.576260034592406	mix_prml	0.6994984
BA20191111gabors0003_V1_cell49_spiketimes.csv	Stim2	Stim3	Stim2+Stim3	30	230	21.6929136231134	0.1614	0.7434	0.1614	1.03263748597082	2.23732522796353	2.39848484848485	0.000257534793983216	0.00779849049073755	0.452222797726979	0.5397211769883	single	0.5397211769883	0.9072041	0.9815116	67	71	67	10.07463	6.619718	12.53731	10.40344	14.81046	30.07056	500	2.656716	2.380282	2.58209	1.166829	3.289462	3.181891	4.307553	0.754059	1.238168	1.336771	1.668243	1.404883	3.019215e-13	5.734902e-16	1	5.943372e-12	0.999999999993747	out_prml	0.4038485
BA20191111gabors0003_V1_cell55_spiketimes.csv	Stim1	Stim2	Stim1+Stim2	30	230	11.9624261291797	0.4376	0.2039	0.2039	0.941176470588235	1.35533416355334	0.948916408668731	0.0030300935238109	0.10376467759525	0.228742643003475	0.664462585877464	single	0.664462585877464	0.7844492	0.929509	69	67	69	0.3333333	1.089552	0.2753623	0.3137255	1.476707	0.2612958	500	0.8550725	0.7014925	0.9130435	0.3792195	1.449275	0.758028	1.227621	0.2423837	1.694915	1.080593	1.344538	1.389488	0.03055396	0.001970575	0.2717255	0.6957499	0.695749937741631	sing_prml	0.6150374
BA20191111gabors0003_V1_cell55_spiketimes.csv	Stim1	Stim3	Stim1+Stim3	30	230	19.967027743497	0.4183	0.4071	0.4071	0.941176470588235	1.06646616541353	1.10034602076125	0.328494801223758	0.661916179199145	0.000469630974461733	0.00911938860263452	intermediate	0.661916179199145	0.5308205	0.5887879	69	71	69	0.3333333	1.338028	0.7391304	0.3137255	1.426962	0.8132992	500	0.8550725	0.971831	0.7826087	0.4005742	1.449275	1.484909	1.319693	0.298592	1.694915	1.52795	1.686275	1.620456	0.327698	0.6697506	1.453008e-06	0.002549862	0.669750642223494	int_prml	0.6150374
BA20191111gabors0003_V1_cell56_spiketimes.csv	Stim1	Stim2	Stim1+Stim2	30	230	29.4304099777407	0.2336	0.441	0.2336	1.73158869847151	1.61054446908105	1.36109675990848	0.00107866687000607	0.0219731221390563	0.660126280778313	0.316821930212625	outside	0.660126280778313	0.8273168	0.9643567	69	67	69	12.88406	18.35821	11.55072	22.30989	29.56671	15.72165	500	7.768116	7.238806	8.188406	3.558829	22.97485	19.30574	20.18457	4.397728	2.957583	2.666979	2.465018	2.686355	0.06327459	6.929394e-05	0.4662854	0.4703707	0.470370724065061	sing_prml	0.000173388
BA20191111gabors0003_V1_cell56_spiketimes.csv	Stim1	Stim3	Stim1+Stim3	30	230	107.034175581412	0.2357	0.1333	0.1333	1.73158869847151	1.43099360341151	1.75960948053543	0.978436832677571	0.021222592680735	5.84584760996359e-09	0.000340568795846125	mixture	0.978436832677571	0.2839833	0.255722	69	71	69	12.88406	23.59155	20.82609	22.30989	33.75936	36.64578	500	7.768116	8.140845	7.898551	3.651388	22.97485	18.26559	27.53367	4.799852	2.957583	2.243697	3.485915	2.85767	0.3603073	0.6396631	1.189683e-10	2.960342e-05	0.639663105891667	int_prml	0.000173388
BA20191111gabors0003_V1_cell56_spiketimes.csv	Stim2	Stim3	Stim2+Stim3	30	230	19.3431785183647	0.4381	0.1265	0.1265	1.61054446908105	1.43099360341151	1.92149577515431	0.937179540125898	0.0247433117001799	3.94257077689349e-07	0.0380767539168444	mixture	0.937179540125898	0.3335477	0.2016095	67	71	67	18.35821	23.59155	22.64179	29.56671	33.75936	43.50611	500	7.238806	8.140845	8.701493	3.693463	19.30574	18.26559	27.78833	4.625975	2.666979	2.243697	3.193513	2.722774	0.9267196	0.06553998	5.521427e-05	0.007685241	0.926719562797436	mix_prml	0.001226244
BA20191111gabors0003_V1_cell57_spiketimes.csv	Stim1	Stim3	Stim1+Stim3	30	230	5.86458387745534	0.4398	0.1131	0.1131	0.970588235294118	0.792207792207792	0.882352941176471	0.148250196374558	0.606178073855938	0.0292264216996683	0.216345308069836	intermediate	0.606178073855938	0.6208001	0.6523977	69	71	69	0.04347826	0.3098592	0.1304348	0.04219949	0.2454728	0.1150895	500	0.02898551	0.07042254	0.1014493	0.0308134	0.02855925	0.06639839	0.09249787	0.01328828	0.9852941	0.9428571	0.9117647	0.9375	0.3760849	0.5167147	0.005931375	0.1012691	0.516714660025889	int_prml	0.5461192
BA20191111gabors0003_V1_cell7_spiketimes.csv	Stim1	Stim3	Stim1+Stim3	30	230	85.8794679265018	0.4821	0.7444	0.4821	0.982095380525091	1.14682367524016	0.915229653505238	0.0196027705699628	0.0805349316354239	0.00204739749446236	0.897814900300151	single	0.897814900300151	0.9351687	0.9612055	69	71	69	30.78261	19.47887	31.73913	30.23146	22.33883	29.04859	500	2.826087	3.126761	3	1.373397	6.586957	7.569416	6.794118	1.467931	2.330769	2.420849	2.264706	2.323548	0.0808916	0.0003096449	0.0004470254	0.9183517	0.91835173017388	sing_prml	0.5190379
BA20191112gabors0001_V1_cell38_spiketimes.csv	Stim2	Stim3	Stim2+Stim3	30	230	3.53843499193044	0.5402	0.7129	0.5402	1.42159090909091	3.73097598853184	2.43363636363636	0.455179044383052	0.119103488697584	5.92573850657277e-06	0.425711541180857	mixture	0.455179044383052	0.5970274	0.8234622	111	111	111	8.216216	6.855856	8.288288	11.6801	25.57903	20.17068	500	2.423423	2.666667	2.540541	1.17003	6.664537	6.406061	5.196069	1.282741	2.750051	2.402273	2.045261	2.38333	3.543559e-07	6.222536e-08	0.9999995	6.129285e-08	0.999999522125905	out_prml	0.002440619
BA20191112gabors0001_V1_cell39_spiketimes.csv	Stim1	Stim3	Stim1+Stim3	30	230	3.13580094178698	0.927	0.213	0.213	13.4390756302521	1.65454545454545	NA	0.000585660366464403	0.0181420241241656	0.832719470975822	0.148552844533548	outside	0.832719470975822	0.3521855	0.06580276	113	111	111	0.1504425	0.02702703	0	2.021808	0.04471744	0	500	0.07964602	0	0.009009009	0.01373134	0.573957	0	0.009009009	0.04162406	7.206349	NA	1	6.58982	NA	NA	NA	NA	NA	NaN	NA
BA20191112gabors0001_V1_cell40_spiketimes.csv	Stim2	Stim3	Stim2+Stim3	30	230	4.94080692798838	0.7028	0.6455	0.6455	0.967290363471024	1.46618718190961	0.826658090337336	4.67158820032268e-12	5.27973569474073e-08	0.999920817324842	7.91298731297525e-05	outside	0.999920817324842	0.72734	0.9939399	111	111	111	29.72072	26.87387	34.37838	28.74857	39.40213	28.41916	500	2.837838	2.963964	2.756757	1.312312	11.50074	11.76233	8.858477	2.253533	4.052641	3.968444	3.213369	3.733094	2.198188e-07	6.895112e-12	0.999957	4.274344e-05	0.999957036730204	out_prml	0.5793332
BA20191112gabors0001_V1_cell43_spiketimes.csv	Stim2	Stim3	Stim2+Stim3	30	230	19.3426074694341	0.7535	0.2639	0.2639	1.21327733369462	6.16306563391765	2.46746548580359	0.0246907419077389	0.100903465579898	1.41361886284665e-05	0.874391656323735	single	0.874391656323735	0.6522821	0.9186394	111	111	111	6.045045	4.018018	6.288288	7.334316	24.76331	15.51613	500	1.612613	1.774775	1.846847	0.8025826	6.712203	4.212449	3.258149	0.9963704	4.162316	2.373512	1.764169	2.698816	5.243461e-10	7.055957e-11	1	1.739138e-09	0.999999997665952	out_prml	0.06354487
BA20191112gabors0001_V1_cell45_spiketimes.csv	Stim1	Stim2	Stim1+Stim2	30	230	161.905026713878	0.2574	0.6419	0.2574	1.57273555595387	1.1204168163852	1.7201351501875	1.76989802534608e-05	0.386782505432863	4.69258751373088e-05	0.613152869711746	single	0.613152869711746	0.8542922	0.8933629	113	111	116	21.15929	11.3964	20.18966	33.27797	12.76871	34.72894	500	3.584071	2.792793	2.844828	1.413824	15.90582	8.674857	10.72354	2.504971	4.437919	3.106158	3.769486	3.851675	0.01714437	0.07566381	0.4382858	0.468906	0.468906000436665	sing_prml	0.0001046302
BA20191112gabors0001_V1_cell45_spiketimes.csv	Stim1	Stim3	Stim1+Stim3	30	230	101.149640834035	0.2635	0.2583	0.2583	1.57273555595387	2.75658017547135	1.5481327966203	1.18234823807069e-05	0.233410967097517	3.46989482788835e-05	0.766542510471823	single	0.766542510471823	0.8071373	0.9068123	113	111	111	21.15929	13.16216	20.54955	33.27797	36.28256	31.81343	500	3.584071	3.117117	2.468468	1.407463	15.90582	10.30434	4.905815	2.233081	4.437919	3.305728	1.987392	3.449131	0.0008873454	0.0002867076	0.9798759	0.01895009	0.979875859875765	out_prml	0.0001046302
BA20191112gabors0001_V1_cell45_spiketimes.csv	Stim2	Stim3	Stim2+Stim3	30	230	3.96101117866909	0.6392	0.2647	0.2647	1.1204168163852	2.75658017547135	1.77523510971787	0.0625854393889868	0.140814368168752	1.83861814053971e-05	0.796581806260856	single	0.796581806260856	0.4162346	0.1285446	111	111	111	11.3964	13.16216	13.58559	12.76871	36.28256	24.11761	500	2.792793	3.117117	3.099099	1.381381	8.674857	10.30434	5.308272	1.707457	3.106158	3.305728	1.712844	2.687066	0.01839522	0.003669434	0.9418439	0.0360914	0.941843947957333	out_prml	0.1829854
BA20191112gabors0001_V1_cell46_spiketimes.csv	Stim1	Stim3	Stim1+Stim3	30	230	9.19380368366091	0.9974	0.4408	0.4408	24.2525510204082	0.981818181818182	1	0.000102502356284762	0.0541277874515841	0.541259373509738	0.404510336682393	outside	0.541259373509738	0.3306085	0.04590951	113	111	111	0.2477876	0.02702703	0.009009009	6.009482	0.02653563	0.009009009	500	0.1150442	0	0	0.01785075	1.102718	0	0	0.07887201	9.585165	NA	NA	9.605251	0.001956253	0.0002876058	0.6388126	0.3589436	0.638812590409161	out_prml	0
BA20191112gabors0001_V1_cell47_spiketimes.csv	Stim1	Stim3	Stim1+Stim3	30	230	54.9681335321505	0.3849	0.5228	0.3849	3.97023276633841	5.36170033670034	3.5030303030303	0.715137958404046	0.197425031287906	2.59425290591776e-07	0.0874367508827567	mixture	0.715137958404046	0.6092446	0.7807186	113	111	111	9.884956	5.837838	9	39.24558	31.30074	31.52727	500	3.132743	3.324324	3.036036	1.455522	18.00901	8.384767	7.271417	2.371928	5.748638	2.522247	2.395036	3.542622	3.156874e-13	2.489433e-12	1	5.8389e-15	0.999999999997215	out_prml	3.516512e-41
BA20191112gabors0001_V1_cell47_spiketimes.csv	Stim2	Stim3	Stim2+Stim3	30	230	66.6308918892462	0.3075	0.5219	0.3075	1.06270193221413	5.36170033670034	2.48093295358325	0.00388424757341803	0.0758926349557664	5.30008755761039e-05	0.920170116595239	single	0.920170116595239	0.7712658	0.9486784	111	111	111	10.34234	5.837838	10.63964	10.99083	31.30074	26.39623	500	2.900901	3.324324	2.945946	1.406246	7.69009	8.384767	7.197052	1.639209	2.650932	2.522247	2.443036	2.53405	1.467689e-10	8.977741e-12	1	1.761353e-09	0.999999998082899	out_prml	0.308408
BA20191112gabors0001_V1_cell49_spiketimes.csv	Stim1	Stim2	Stim1+Stim2	30	230	5.72413262509214	0.1179	0.1929	0.1179	1.91881533101045	1.05645628257093	1.74039170404583	0.00677758185634134	0.131932477151189	2.73308302813335e-05	0.861262610162188	single	0.861262610162188	0.602236	0.8926517	113	111	116	16.32743	14.14414	16.87931	31.32933	14.94267	29.37661	500	5.752212	5.234234	5.991379	2.605765	22.2952	15.30827	22.18253	4.223122	3.875934	2.924644	3.702409	3.523227	1.584272e-06	4.224148e-07	0.9999857	1.233881e-05	0.999985654500801	out_prml	1.779851e-08
BA20191112gabors0001_V1_cell53_spiketimes.csv	Stim1	Stim2	Stim1+Stim2	30	230	25.6259996434512	0.8194	0.9408	0.8194	1.08251231527094	1.09820359281437	0.947401908801697	9.77332362185207e-07	0.0256852273764007	0.546245276707418	0.428068518583819	outside	0.546245276707418	0.7684598	0.9656265	113	111	116	0.5132743	1.504505	0.3534483	0.5556258	1.652252	0.3348576	500	0.6371681	0.7477477	0.9482759	0.3585294	0.8046776	1.226699	1.649475	0.2624438	1.262897	1.640526	1.739447	1.591306	0.002256694	4.917052e-07	0.6215872	0.3761556	0.621587183054413	out_prml	0.259295
BA20191112gabors0001_V1_cell53_spiketimes.csv	Stim1	Stim3	Stim1+Stim3	30	230	12.7042067916216	0.8196	0.7128	0.7128	1.08251231527094	1.10867768595041	1.14271922767498	0.204003497871006	0.366594580590826	2.61237169236826e-06	0.429399309166476	single	0.429399309166476	0.4014982	0.2736394	113	111	111	0.5132743	1.189189	1.018018	0.5556258	1.318428	1.163309	500	0.6371681	0.6576577	0.8558559	0.3295522	0.8046776	0.6635545	1.269943	0.1938989	1.262897	1.008966	1.483828	1.279067	0.4542617	0.3802186	2.625164e-08	0.1655196	0.454261700756617	mix_prml	0.259295
BA20191112gabors0001_V1_cell55_spiketimes.csv	Stim1	Stim3	Stim1+Stim3	30	230	4.24346136128546	0.4068	0.9818	0.4068	0.946428571428572	1.28686868686869	0.987878787878788	0.0482422187527776	0.247374555782375	9.53959257630105e-05	0.704287829539085	single	0.704287829539085	0.422143	0.2425796	113	111	111	0.0619469	0.2432432	0.2432432	0.05862832	0.3130221	0.2402948	500	0.1327434	0.0990991	0.0990991	0.05080597	0.1161504	0.1446355	0.1082719	0.02592001	0.875	1.459504	1.092562	1.109079	0.2537963	0.2602863	1.064321e-06	0.4859163	0.485916294136917	sing_prml	0.6418913
BA20191112gabors0001_V1_cell56_spiketimes.csv	Stim2	Stim3	Stim2+Stim3	30	230	3.47922173418238	0.284	0.8704	0.284	0.956025369978858	1.79820224719101	1.28560965101249	0.141387702954145	0.36878747611652	0.000497360542332295	0.489327460387003	single	0.489327460387003	0.472234	0.3062962	111	111	111	3.099099	4.009009	3.801802	2.962817	7.209009	4.887633	500	2.558559	2.828829	2.702703	1.24048	3.976085	4.543161	3.828993	0.8683034	1.554033	1.606022	1.416727	1.521681	0.4587716	0.3685593	3.108227e-06	0.172666	0.458771561496616	mix_prml	0.6125221
BA20191112gabors0001_V1_cell7_spiketimes.csv	Stim1	Stim2	Stim1+Stim2	30	230	12.6864432980985	0.2184	0.4509	0.2184	0.850031328320802	0.843012280058651	0.610933980701647	2.74059036013132e-06	0.0352546756361304	0.00471183918285658	0.960030744590653	single	0.960030744590653	0.7316756	0.9651811	113	111	116	40.35398	35.74775	42.76724	34.30215	30.13579	26.12796	500	2.256637	2.36036	2.758621	1.132412	6.996049	5.414414	6.289055	1.322346	3.10021	2.293893	2.279783	2.538533	0.004282546	9.663473e-06	0.001170439	0.9945374	0.994537351100499	sing_prml	0.8725867
BA20191112gabors0001_V1_cell7_spiketimes.csv	Stim1	Stim3	Stim1+Stim3	30	230	668.334265590139	0.2238	0.7193	0.2238	0.850031328320802	1.25514786418401	0.733634781035925	3.33896054556345e-06	0.999963460704454	5.01899740620154e-07	3.26984352604162e-05	intermediate	0.999963460704454	0.998352	0.8388943	113	111	111	40.35398	14.95495	36.22523	34.30215	18.77068	26.57609	500	2.256637	2.045045	2.234234	1.002388	6.996049	4.77068	4.908272	1.17283	3.10021	2.332799	2.196848	2.543557	0.0008269997	0.9905831	9.366542e-12	0.008589894	0.990583106542128	int_prml	0.8725867
BA20191112gabors0001_V1_cell7_spiketimes.csv	Stim2	Stim3	Stim2+Stim3	30	230	480.195566926639	0.4481	0.7191	0.4481	0.843012280058651	1.25514786418401	1.0465034965035	0.00323847054508842	0.294237487240497	0.00546649666006073	0.697057545554354	single	0.697057545554354	0.9978264	0.9428546	111	111	111	35.74775	14.95495	34.66667	30.13579	18.77068	36.27879	500	2.36036	2.045045	1.873874	0.9628228	5.414414	4.77068	3.020311	0.9344269	2.293893	2.332799	1.611801	2.109799	0.07411106	0.00183895	1.095096e-06	0.9240489	0.924048895937037	sing_prml	0.882162
BA20191112gabors0002_V1_cell10_spiketimes.csv	Stim1	Stim2	Stim1+Stim2	30	230	53.1526796966171	0.4414	0.9614	0.4414	0.972602739726027	1.15774958632101	1.08061224489796	0.0243397343554101	0.0687610001933246	0.000526393336143303	0.906372872115122	single	0.906372872115122	0.134183	0.05863057	74	75	71	0.04054054	1.306667	1.577465	0.03942984	1.512793	1.704628	500	0	0	0	0	0	0	0	0	NA	NA	NA	NA	0.1326243	0.001647624	0.001150918	0.8645771	0.864577135751047	sing_prml	0.5444777
BA20191112gabors0002_V1_cell10_spiketimes.csv	Stim2	Stim3	Stim2+Stim3	30	230	57.6712817315465	0.9645	0.3621	0.3621	1.15774958632101	1	1.08481492276304	0.0223072583500546	0.135850892258126	7.10713975728435e-05	0.841770777994246	single	0.841770777994246	0.814402	0.8877699	75	71	74	1.306667	0.01408451	1.27027	1.512793	0.01408451	1.378008	500	0	0	0	0	0	0	0	0	NA	NA	NA	NA	0.2988164	0.03347427	9.265989e-06	0.6677	0.667700018000507	sing_prml	0.1666635
BA20191112gabors0002_V1_cell17_spiketimes.csv	Stim1	Stim2	Stim1+Stim2	30	230	143.40173666463	0.6867	0.2067	0.2067	2.13165007276675	0.826297536474528	0.999770090918591	0.0267845474067544	0.0556111015180497	0.0203486168104393	0.897255734264757	single	0.897255734264757	0.004227094	0.02692795	74	75	71	8.013514	18.08	19.25352	17.08201	14.93946	19.24909	500	1.797297	1.906667	2.028169	0.8781818	2.903554	1.761441	8.999195	0.9412643	1.615511	0.9238329	4.437103	2.330072	0.09866307	5.260382e-05	0.006748384	0.8945359	0.894535939680662	sing_prml	6.401372e-08
BA20191112gabors0002_V1_cell17_spiketimes.csv	Stim2	Stim3	Stim2+Stim3	30	230	159.133660105654	0.2104	0.5396	0.2104	0.826297536474528	1.30741138560687	1.06124722596055	0.328947139040943	0.00122490441015129	0.631332853368138	0.0384951031807677	outside	0.631332853368138	0.9784948	0.9903842	75	71	74	18.08	7.492958	20.77027	14.93946	9.796378	22.04239	500	1.906667	1.774648	1.621622	0.8133636	1.761441	1.948491	2.046649	0.4050133	0.9238329	1.097959	1.2621	1.082497	0.7441516	3.505267e-06	0.1702932	0.08555174	0.744151556488715	mix_prml	0.8575009
BA20191112gabors0002_V1_cell19_spiketimes.csv	Stim1	Stim2	Stim1+Stim2	30	230	375.053619365736	0.5205	0.9594	0.5205	1.1710034738153	0.907596120710875	0.86872883682621	0.098853039605313	0.103922010206177	0.0524679999016034	0.744756950286907	single	0.744756950286907	0.007129933	0.03603851	74	75	71	5.648649	21.96	21.98592	6.614587	19.93081	19.0998	500	1.391892	1.253333	1.605634	0.6502727	2.652536	1.489009	4.899396	0.6293497	1.905706	1.188039	3.051378	2.103966	0.1173669	0.0001910954	6.652411e-05	0.8823754	0.882375447344764	sing_prml	0.1505792
BA20191112gabors0002_V1_cell19_spiketimes.csv	Stim1	Stim3	Stim1+Stim3	30	230	19.5462346216916	0.5123	0.6746	0.5123	1.1710034738153	1.38180708180708	1.23861171366594	0.0255621059964766	0.0871811993586284	9.0725958676121e-05	0.887165968686219	single	0.887165968686219	0.7353074	0.9310661	74	71	75	5.648649	3.295775	6.146667	6.614587	4.554125	7.613333	500	1.391892	1.253521	1.133333	0.5791818	2.652536	1.220523	1.306306	0.3654514	1.905706	0.9736758	1.152623	1.371693	0.1040875	0.003017705	0.002765303	0.8901295	0.890129471854093	sing_prml	0.1505792
BA20191112gabors0002_V1_cell19_spiketimes.csv	Stim2	Stim3	Stim2+Stim3	30	230	548.769460868207	0.9606	0.6732	0.6732	0.907596120710875	1.38180708180708	1.04484259625666	0.99998777283495	1.16949381491659e-06	8.96740483912446e-07	1.01609307509611e-05	mixture	0.99998777283495	0.9793933	0.9682769	75	71	74	21.96	3.295775	21.98649	19.93081	4.554125	22.97242	500	1.253333	1.253521	1.162162	0.5624545	1.489009	1.220523	1.370603	0.2860816	1.188039	0.9736758	1.179356	1.105719	0.9999519	4.016173e-05	4.392102e-10	7.912168e-06	0.999951925659825	mix_prml	0.7002477
BA20191112gabors0002_V1_cell21_spiketimes.csv	Stim1	Stim2	Stim1+Stim2	30	230	84.8228839407116	0.9999	0.1658	0.1658	3.35666251556663	0.964269354099863	3.17965056526208	0.244277031847965	0.0833191241160815	3.77462172885462e-05	0.672366097818665	single	0.672366097818665	0.1561098	0.07754513	74	75	71	0.7432432	3.933333	3.915493	2.494817	3.792793	12.4499	500	0.1756757	0.04	0.3239437	0.08154545	0.941318	0.03891892	3.507847	0.3092707	5.358272	0.972973	10.82857	8.244819	5.645643e-06	2.658097e-06	0.999989	2.726235e-06	0.999988970024938	out_prml	1.896244e-20
BA20191112gabors0002_V1_cell21_spiketimes.csv	Stim2	Stim3	Stim2+Stim3	30	230	117.404103078757	0.1652	0.5721	0.1652	0.964269354099863	1.19387755102041	1.34733637747336	0.806700101377561	0.0408065102904335	3.4140874556873e-05	0.152459247457449	mixture	0.806700101377561	0.8725999	0.8972375	75	71	74	3.933333	0.3943662	3.648649	3.792793	0.4708249	4.915957	500	0.04	0.05633803	0.02702703	0.01881818	0.03891892	0.05392354	0.02665679	0.008340149	0.972973	0.9571429	0.9863014	0.9634703	0.8954422	0.02834551	1.931228e-06	0.07621033	0.895442232278204	mix_prml	0.5655223
BA20191112gabors0002_V1_cell23_spiketimes.csv	Stim2	Stim3	Stim2+Stim3	30	230	66.9110277396852	0.7998	0.5249	0.5249	1.33573865127263	1.91946446961895	1.60535772350945	0.0838677688806346	0.0956496783271353	0.000179417088745659	0.820303135703484	single	0.820303135703484	0.9419872	0.9371733	75	71	74	21.97333	13.67606	22.2027	29.35063	26.2507	35.64328	500	6.453333	5.84507	4.959459	2.647091	18.35928	22.3328	17.05313	4.107113	2.84493	3.820792	3.438505	3.37295	0.6327292	0.00811294	0.00278153	0.3563763	0.632729245865481	mix_prml	0.02848577
BA20191112gabors0002_V1_cell26_spiketimes.csv	Stim2	Stim3	Stim2+Stim3	30	230	4.11647647473629	0.9998	1	0.9998	5.22822822822823	10.9931034482759	7.7469630395451	0.999999852614732	5.67149425373663e-08	2.08993922847079e-11	9.06494263022004e-08	mixture	0.999999852614732	0.7151145	0.3192159	75	71	74	0.36	0.8169014	0.7162162	1.882162	8.980282	5.548501	500	0.4533333	1.098592	1.040541	0.3951818	1.197117	10.86157	7.655868	1.378426	2.6407	9.886813	7.357588	7.582784	0.0002011647	3.772958e-09	0.9997988	3.704412e-13	0.999798831484843	out_prml	6.644216e-44
BA20191112gabors0002_V1_cell29_spiketimes.csv	Stim1	Stim2	Stim1+Stim2	30	230	136.700850061957	0.2802	0.989	0.2802	2.58642048838594	1.15800892635755	1.89389347002452	0.00258829415246636	0.071583118059017	0.00222645058902246	0.923602137199494	single	0.923602137199494	0.0694166	0.03826759	74	75	71	7.77027	17.44	18.05634	20.09719	20.19568	34.19678	500	1.472973	1.466667	1.802817	0.7255455	4.033506	1.306306	8.074849	0.929191	2.738344	0.8906634	4.479018	2.784085	0.001394983	2.367177e-05	0.9801992	0.01838211	0.980199237964212	out_prml	3.331919e-12
BA20191112gabors0002_V1_cell29_spiketimes.csv	Stim2	Stim3	Stim2+Stim3	30	230	139.737706326676	0.9893	0.6895	0.6895	1.15800892635755	2.00063609859528	1.29049728185471	0.880457391250503	0.00881295885670701	0.000414948419814439	0.110314701472976	mixture	0.880457391250503	0.9753595	0.9627568	75	71	74	17.44	7.591549	18.01351	20.19568	15.18793	23.24639	500	1.466667	1.605634	1.297297	0.6690909	1.306306	2.470825	1.280267	0.3541599	0.8906634	1.538847	0.9868721	1.150685	0.9123599	0.0002840965	0.0001915033	0.08716447	0.912359928889607	mix_prml	0.1663063
BA20191112gabors0002_V1_cell31_spiketimes.csv	Stim1	Stim2	Stim1+Stim2	30	230	123.69611818688	0.4555	0.4678	0.4555	2.11369863013699	0.969793322734499	1.74950310559006	0.00169415960877502	0.0756315191076067	0.00133697247822066	0.921337348805398	single	0.921337348805398	0.0459041	0.0402893	74	75	71	4.864865	12.46667	12.95775	10.28286	12.09009	22.66962	500	1.108108	1.2	1.253521	0.5457273	1.495002	1.972973	4.591952	0.5578502	1.349148	1.644144	3.663242	2.222205	0.03326139	0.0006269572	0.5865006	0.379611	0.586500634032513	out_prml	9.190089e-08
BA20191112gabors0002_V1_cell31_spiketimes.csv	Stim2	Stim3	Stim2+Stim3	30	230	110.914299346314	0.4661	0.8703	0.4661	0.969793322734499	1.49515938606848	0.998655875539795	0.191464531201803	0.062338482627109	0.00169621347409143	0.744500772696996	single	0.744500772696996	0.9461432	0.9591974	75	71	74	12.46667	5.112676	12.94595	12.09009	7.644266	12.92854	500	1.2	0.915493	0.9189189	0.4662727	1.972973	0.7356137	0.7330618	0.246344	1.644144	0.8035165	0.7977438	1.148535	0.5114934	0.0005036018	0.0001196244	0.4878834	0.511493379110348	mix_prml	0.5519738
BA20191112gabors0002_V1_cell33_spiketimes.csv	Stim1	Stim2	Stim1+Stim2	30	230	3.35213105216355	0.9793	0.9996	0.9793	1.42161339421613	2.06756756756757	0.894444444444444	0.0395505270083626	0.260519376328917	0.0937019103640648	0.606228186298656	single	0.606228186298656	0.5112241	0.7930432	74	75	71	0.4864865	0.96	0.5070423	0.6915957	1.984865	0.4535211	500	0.1486486	0.08	0.09859155	0.05018182	0.1556831	0.07459459	0.1187123	0.02452417	1.047323	0.9324324	1.204082	1.062405	0.223062	0.2122652	0.02168083	0.5429919	0.542991943375537	sing_prml	0.01041288
BA20191112gabors0002_V1_cell33_spiketimes.csv	Stim2	Stim3	Stim2+Stim3	30	230	18.4927043601228	0.9998	0.902	0.902	2.06756756756757	1.45274725274725	1.58082191780822	0.974895956195677	0.0242322154311527	1.86334638602719e-06	0.000869965026784294	mixture	0.974895956195677	0.4379487	0.4714378	75	71	74	0.96	0.1830986	0.5405405	1.984865	0.265996	0.8544983	500	0.08	0.07042254	0.2162162	0.05645455	0.07459459	0.06639839	0.25398	0.02868326	0.9324324	0.9428571	1.174658	1.104515	0.8080344	0.1916385	7.780521e-08	0.0003270365	0.808034360812932	mix_prml	1.928721e-07
BA20191112gabors0002_V1_cell34_spiketimes.csv	Stim2	Stim3	Stim2+Stim3	30	230	5.24316899143733	0.1555	0.7815	0.1555	0.794492605813361	1.19705449189985	1.01230554910611	0.00861757082586012	0.129240623162851	1.73098777141995e-05	0.862124496133575	single	0.862124496133575	0.2863175	0.1165872	75	71	74	0.7066667	1.366197	1.594595	0.5614414	1.635412	1.614217	500	0.3333333	0.2112676	0.3378378	0.1359091	0.3603604	0.1975855	0.3363569	0.06357223	1.081081	0.9352381	0.9956164	1.01686	0.08689369	0.02918883	0.00024103	0.8836764	0.88367644224007	sing_prml	0.9017963
BA20191112gabors0002_V1_cell5_spiketimes.csv	Stim1	Stim3	Stim1+Stim3	30	230	18.4710938260757	0.9941	0.4504	0.4504	1.52876712328767	1.86676003734827	1.40163419233187	0.749383625641189	0.237363026316923	1.52364160617452e-05	0.0132381116258264	mixture	0.749383625641189	0.4893456	0.558614	74	71	75	6.891892	4.309859	5.733333	10.5361	8.045473	8.036036	500	2.540541	2.380282	1.92	1.047545	5.566827	3.210463	2.398919	0.7962405	2.191198	1.348774	1.249437	1.652394	0.5694317	0.4287631	3.540651e-09	0.001805205	0.569431736499615	mix_prml	0.002457816
BA20191112gabors0002_V1_cell51_spiketimes.csv	Stim2	Stim3	Stim2+Stim3	30	230	217.089383934136	0.4238	0.6896	0.4238	0.78415597801191	1.95472703062583	1.02908667830134	0.143161850331009	0.658460225398278	0.000172926035708332	0.198204998235005	intermediate	0.658460225398278	0.9675951	0.8648928	75	71	74	25.17333	10.57746	23.22973	19.73982	20.67606	23.90541	500	1.2	1.323944	1.256757	0.5791818	1.621622	1.450704	1.481118	0.3190733	1.351351	1.095745	1.178524	1.197616	0.7299924	0.1561635	1.789269e-07	0.1138439	0.729992393957256	mix_prml	0.9139572
BA20191112gabors0002_V1_cell56_spiketimes.csv	Stim1	Stim2	Stim1+Stim2	30	230	184.629477051849	0.2755	0.4516	0.2755	1.56476124816402	0.976490471152393	1.3	0.012477280396174	0.172979882025145	0.00150618799037762	0.813036649588303	single	0.813036649588303	0.05632976	0.06397072	74	75	71	12.35135	26.22667	25.71831	19.32692	25.61009	33.4338	500	2.472973	2.24	2.71831	1.137455	4.773232	2.860541	8.890946	1.150598	1.930159	1.277027	3.270762	2.199033	0.09619796	0.006821073	0.001054058	0.8959269	0.8959269085033	sing_prml	0.001460969
BA20191112gabors0002_V1_cell56_spiketimes.csv	Stim2	Stim3	Stim2+Stim3	30	230	142.414864767339	0.4579	0.2227	0.2227	0.976490471152393	1.42553128689492	1.20079522862823	0.979557338308985	0.00133736614283649	0.000163991631117462	0.018941303917061	mixture	0.979557338308985	0.9789296	0.969241	75	71	74	26.22667	13.6338	27.18919	25.61009	19.43541	32.64865	500	2.24	2.028169	2.22973	0.9973636	2.860541	3.399195	2.727323	0.6287875	1.277027	1.675992	1.223163	1.370543	0.9764965	0.0001235588	3.367099e-05	0.02334631	0.976496463122084	mix_prml	0.5355371
BA20191118image0001_V1_cell1_spiketimes.csv	Stim2	Stim3	Stim2+Stim3	30	230	155.02051192648	0.467	0.5047	0.467	0.880594795539033	1.05115813254766	0.855625883981503	5.75285698494935e-06	0.899228397430618	2.93177107202512e-06	0.100762917941325	intermediate	0.899228397430618	0.1799311	0.1680017	136	130	132	19.77941	30.72308	28.82576	17.41765	32.29481	24.66406	500	6.029412	6.415385	5.848485	2.80392	9.688017	10.66333	14.02267	2.421073	1.606793	1.662149	2.397659	1.877087	0.1352629	0.2193438	6.457018e-09	0.6453933	0.645393345801025	sing_prml	0.8369557
BA20191118image0001_V1_cell2_spiketimes.csv	Stim1	Stim3	Stim1+Stim3	30	230	65.5648716727701	0.1835	0.1469	0.1469	1.00948597568316	0.648991097496081	0.659862822769953	4.60443194662285e-05	0.469387903476007	7.8367892893543e-06	0.530558215415237	single	0.530558215415237	0.238679	0.1539144	131	130	129	14.63359	20.73077	19.81395	14.7724	13.45408	13.07449	500	3.908397	3.884615	4.155039	1.831744	5.068467	4.102862	5.39765	1.025294	1.296815	1.056182	1.299061	1.216819	0.02526091	0.01024731	2.291087e-08	0.9644918	0.964491755197817	sing_prml	0.453206
BA20191118image0001_V1_cell2_spiketimes.csv	Stim2	Stim3	Stim2+Stim3	30	230	62.4575066762024	0.2983	0.1492	0.1492	0.911118463376528	0.648991097496081	0.996363730142356	0.011949803034501	0.98804037925179	3.26448072294148e-10	9.81738726080676e-06	intermediate	0.98804037925179	0.4651661	0.4659362	136	130	132	14.81618	20.73077	17.93939	13.49929	13.45408	17.87416	500	3.830882	3.884615	3.924242	1.784523	6.008224	4.102862	5.704141	1.113011	1.568366	1.056182	1.453565	1.355875	0.02233113	0.9776664	2.375903e-15	2.490305e-06	0.977666379031947	int_prml	0.7618209
BA20191118image0001_V1_cell3_spiketimes.csv	Stim1	Stim3	Stim1+Stim3	30	230	68.5846016970138	0.4549	0.8192	0.4549	0.872325657357504	0.960559298703181	0.767615731257681	2.42844048807599e-05	0.95000136590995	3.40578960781121e-07	0.0499740091062083	intermediate	0.95000136590995	0.2507995	0.2656504	131	130	129	14.38168	20.57692	18.92248	12.54551	19.76535	14.52519	500	2.465649	2.961538	2.875969	1.272667	3.666119	4.610912	3.718871	0.8517127	1.486878	1.556931	1.293085	1.454858	0.03183715	0.685883	1.133231e-09	0.2822798	0.685883031022907	int_prml	0.849646
BA20191118image0001_V1_cell3_spiketimes.csv	Stim2	Stim3	Stim2+Stim3	30	230	41.9217357991877	0.9164	0.8184	0.8184	1.07988148148148	0.960559298703181	0.930642860080417	0.0210420859248818	0.97839522908252	6.32039201129555e-08	0.000562621788678117	intermediate	0.97839522908252	0.471988	0.4560274	136	130	132	15.625	20.57692	18.2803	16.87315	19.76535	17.01243	500	2.713235	2.961538	2.575758	1.264422	4.68012	4.610912	3.833912	0.9268157	1.724922	1.556931	1.48846	1.593468	0.04278734	0.9570331	1.841739e-13	0.0001795653	0.957033096025516	int_prml	0.2482798
BA20191118image0001_V1_cell35_spiketimes.csv	Stim1	Stim2	Stim1+Stim2	30	230	69.2847126896713	0.7428	0.4389	0.4389	1.07135698808234	0.904430630569426	0.918249890271631	6.86218983156607e-05	0.355695138338502	0.0326303400067876	0.611605899756394	single	0.611605899756394	0.7704233	0.8865303	131	136	130	17.34351	24.05147	18.06923	18.58109	21.75289	16.59207	500	3.160305	3.080882	3.007692	1.418237	6.474105	7.926743	5.790638	1.421491	2.048569	2.572881	1.925276	2.178901	0.04468523	0.00762294	5.601128e-07	0.9476913	0.947691272426158	sing_prml	0.2731621
BA20191118image0001_V1_cell35_spiketimes.csv	Stim1	Stim3	Stim1+Stim3	30	230	39.73842079645	0.7425	0.2004	0.2004	1.07135698808234	1.34483396968645	1.02570969469738	0.143125371119566	0.848029594515805	0.000283530850467788	0.00856150351416106	intermediate	0.848029594515805	0.3978543	0.3613581	131	130	129	17.34351	12.88462	14.47287	18.58109	17.32767	14.84496	500	3.160305	2.769231	3.100775	1.384718	6.474105	3.481216	3.778828	0.9714882	2.048569	1.257106	1.218672	1.52517	0.1958822	0.801474	2.332402e-10	0.002643804	0.801474001724951	int_prml	0.2731621
BA20191118image0001_V1_cell35_spiketimes.csv	Stim2	Stim3	Stim2+Stim3	30	230	222.723670627181	0.4304	0.203	0.203	0.904430630569426	1.34483396968645	1.25544358495429	3.27938738294265e-08	0.999999967206126	3.52988754083841e-36	2.57788717817093e-23	intermediate	0.999999967206126	0.4918613	0.4763866	136	130	132	24.05147	12.88462	18.17424	21.75289	17.32767	22.81674	500	3.080882	2.769231	3	1.35804	7.926743	3.481216	5.129771	1.171578	2.572881	1.257106	1.709924	1.87543	8.939369e-09	1	5.394071e-36	8.616181e-25	0.999999991060633	int_prml	0.7795787
BA20191118image0001_V1_cell37_spiketimes.csv	Stim1	Stim2	Stim1+Stim2	30	230	57.139521713459	0.122	0.2929	0.122	0.737367598541413	0.857116961232645	0.847053627240707	0.00103379275437407	0.910848283050101	7.17027137057577e-07	0.088117207168388	intermediate	0.910848283050101	0.7030769	0.7374258	131	136	130	33.81679	26.44118	31.86154	24.93541	22.66318	26.98843	500	3.519084	3.566176	3.207692	1.579295	8.959248	11.06225	10.08831	2.121066	2.545904	3.101993	3.145037	2.919666	0.09605111	0.6807399	1.69317e-09	0.223209	0.680739884759574	int_prml	0.9891428
BA20191118image0001_V1_cell39_spiketimes.csv	Stim1	Stim2	Stim1+Stim2	30	230	57.5718159435638	0.3106	0.2721	0.2721	1.01765348216452	0.900607164541591	1.00245872359772	0.0332652644551144	0.948752094491468	4.21289354683728e-08	0.0179825989244818	intermediate	0.948752094491468	0.3571547	0.3134086	131	136	130	9.679389	14.35294	12.85385	9.850264	12.92636	12.88545	500	2.610687	2.558824	2.523077	1.179547	2.439577	4.263181	3.553727	0.722225	0.9344579	1.666071	1.408489	1.331066	0.1290833	0.8619074	3.619053e-11	0.009009277	0.861907432629052	int_prml	0.4274784
BA20191118image0001_V1_cell39_spiketimes.csv	Stim1	Stim3	Stim1+Stim3	30	230	24.0703039451792	0.3118	0.3824	0.3118	1.01765348216452	1.80272800440547	1.11866071428571	0.334217069544731	0.653846083114023	0.000329896047127183	0.0116069512941194	intermediate	0.653846083114023	0.4178832	0.4257709	131	130	129	9.679389	7.038462	8.139535	9.850264	12.68843	9.105378	500	2.610687	2.638462	2.550388	1.196	2.439577	5.457424	2.999394	0.7645886	0.9344579	2.068411	1.176054	1.389757	0.3809881	0.6172925	3.923567e-10	0.001719372	0.617292486098516	int_prml	0.4274784
BA20191118image0001_V1_cell39_spiketimes.csv	Stim2	Stim3	Stim2+Stim3	30	230	164.850233356614	0.2708	0.3714	0.2708	0.900607164541591	1.80272800440547	0.996327236065102	3.4001909728073e-05	0.975983215496464	3.10952349801271e-07	0.0239824716414577	intermediate	0.975983215496464	0.7915513	0.7995928	136	130	132	14.35294	7.038462	12.84848	12.92636	12.68843	12.8013	500	2.558824	2.638462	2.515152	1.182362	4.263181	5.457424	2.618089	0.8653375	1.666071	2.068411	1.040927	1.591026	0.05506443	0.7768823	9.889311e-10	0.1680533	0.776882310897639	int_prml	0.7894179
BA20191118image0001_V1_cell4_spiketimes.csv	Stim1	Stim3	Stim1+Stim3	30	230	26.7333635202395	0.86	0.994	0.86	1.26010733452594	1.25749294466474	1.33519616788321	0.859567234145157	0.139524093370452	1.69753122613692e-05	0.000891697172128852	mixture	0.859567234145157	0.5736956	0.5973284	131	130	129	0.6564885	1.669231	1.062016	0.827246	2.099046	1.417999	500	0.03816794	0.05384615	0.06976744	0.02476923	0.03699354	0.06684556	0.06540698	0.01189596	0.9692308	1.241417	0.9375	1.044069	0.7496337	0.2502633	2.054246e-09	0.0001030682	0.749633662785444	mix_prml	0.02389797
BA20191118image0001_V1_cell4_spiketimes.csv	Stim2	Stim3	Stim2+Stim3	30	230	40.5496945535132	0.6543	0.9961	0.6543	1.1679012345679	1.25749294466474	0.833015267175573	0.00196643105084594	0.407819671267613	1.41650971391415e-06	0.590212481171827	single	0.590212481171827	0.3401004	0.1900124	136	130	132	0.5073529	1.669231	1.454545	0.5925381	2.099046	1.211659	500	0.08823529	0.05384615	0.07575758	0.03351759	0.1106754	0.06684556	0.07055286	0.01752865	1.254321	1.241417	0.9312977	1.136889	0.147539	0.1333396	4.570688e-09	0.7191213	0.719121342967517	sing_prml	0.08865709
BA20191118image0001_V1_cell42_spiketimes.csv	Stim1	Stim2	Stim1+Stim2	30	230	190.898098983262	0.8067	0.6232	0.6232	1.03011554230339	0.983020554066131	1.18855052889971	7.78611286491642e-06	0.999229358986656	5.25658880374246e-09	0.000762849643890305	intermediate	0.999229358986656	0.7875191	0.7557937	131	136	130	20.48092	10.97059	18.14615	21.09771	10.78431	21.56762	500	3.801527	3.441176	3.638462	1.667355	4.57569	6.72244	3.64347	1.058576	1.203645	1.95353	1.001377	1.380181	0.002872467	0.9968447	1.367608e-12	0.0002828406	0.996844691970177	int_prml	0.3891016
BA20191118image0001_V1_cell42_spiketimes.csv	Stim1	Stim3	Stim1+Stim3	30	230	64.4820686313426	0.8115	0.6902	0.6902	1.03011554230339	1.19767441860465	1.04107039953899	0.000536659628049139	0.171397150851593	2.48621431199985e-05	0.828041327377238	single	0.828041327377238	0.7769131	0.9117309	131	130	129	20.48092	14.46154	20.17829	21.09771	17.32021	21.00703	500	3.801527	3.6	3.550388	1.67959	4.57569	5.234109	3.374394	0.9283063	1.203645	1.453919	0.9504299	1.201518	0.1592336	0.004321155	1.190331e-06	0.8364441	0.836444079181385	sing_prml	0.3891016
BA20191118image0001_V1_cell42_spiketimes.csv	Stim2	Stim3	Stim2+Stim3	30	230	28.7683632373407	0.6288	0.6838	0.6288	0.983020554066131	1.19767441860465	0.962280082022298	0.0264788224200774	0.773997183485241	7.15388985030675e-07	0.199523278705696	intermediate	0.773997183485241	0.4146228	0.2860555	136	130	132	10.97059	14.46154	13.42424	10.78431	17.32021	12.91788	500	3.441176	3.6	3.787879	1.659698	6.72244	5.234109	4.260005	1.145334	1.95353	1.453919	1.124641	1.500186	0.1994267	0.6731663	3.341359e-09	0.127407	0.673166347934543	int_prml	0.5396904
BA20191118image0001_V1_cell44_spiketimes.csv	Stim1	Stim2	Stim1+Stim2	30	230	124.395752694772	0.8737	0.9736	0.8737	1.1740505648198	1.10220504390836	0.963575394724338	0.000104625801240516	0.392740723985494	2.33291275217782e-05	0.607131321085744	single	0.607131321085744	0.1979469	0.1124127	131	136	130	10.91603	18.38971	17.56923	12.81597	20.26923	16.92928	500	3.358779	3.323529	3.630769	1.580453	3.754903	5.716776	4.126178	0.9616109	1.117937	1.720092	1.136447	1.322695	0.08297666	0.02061749	5.526358e-08	0.8964058	0.896405797462581	sing_prml	0.08534314
BA20191118image0001_V1_cell44_spiketimes.csv	Stim2	Stim3	Stim2+Stim3	30	230	182.074049384114	0.9738	0.4786	0.4786	1.10220504390836	1.67559351746517	1.16402633940726	0.0213400117022537	0.679970616001074	1.69799232597241e-05	0.298672392373413	intermediate	0.679970616001074	0.8237516	0.86593	136	130	132	18.38971	9.592308	17.20455	20.26923	16.07281	20.02654	500	3.323529	3.253846	3.55303	1.553367	5.716776	5.431187	3.592586	1.039061	1.720092	1.669159	1.011133	1.45415	0.4943235	0.2008751	2.239819e-08	0.3048014	0.494323535423912	mix_prml	0.1968469
BA20191118image0001_V1_cell46_spiketimes.csv	Stim2	Stim3	Stim2+Stim3	30	230	8.50717305946049	0.7222	0.4632	0.4632	1.10909090909091	0.95565170362358	0.969974554707379	1.25331316830292e-05	0.0262012079748182	0.027933684914703	0.945852573978796	single	0.945852573978796	0.2823441	0.04640847	136	130	132	0.08088235	0.3307692	0.6818182	0.08970588	0.3161002	0.6613463	500	0.06617647	0.07692308	0.09090909	0.03582915	0.1511438	0.1335719	0.1596114	0.03122589	2.283951	1.736434	1.755725	1.894613	0.01395105	4.675742e-05	0.1515477	0.8344545	0.834454506104797	sing_prml	0.1825102
BA20191118image0001_V1_cell47_spiketimes.csv	Stim1	Stim2	Stim1+Stim2	30	230	123.745279773291	0.7549	0.3157	0.3157	1.03997985901309	1.13658129533346	0.855721393034826	2.34890913659366e-06	0.994892469080529	5.97419611724958e-08	0.00510512226837305	intermediate	0.994892469080529	0.7531413	0.7382653	131	136	130	15.16031	8.485294	13.4	15.76641	9.644227	11.46667	500	3.122137	3.073529	2.930769	1.399698	4.677275	5.801961	3.553309	0.9897494	1.4981	1.887719	1.212415	1.53721	0.009529387	0.9591564	8.461356e-11	0.0313142	0.959156414602423	int_prml	0.3596651
BA20191118image0001_V1_cell47_spiketimes.csv	Stim1	Stim3	Stim1+Stim3	30	230	41.7505431205628	0.7553	0.506	0.506	1.03997985901309	1.3506933071296	0.804973958333333	0.00599592170082801	0.867721646032859	6.41721992961117e-07	0.12628179054432	intermediate	0.867721646032859	0.6538319	0.7259096	131	130	129	15.16031	10.92308	13.95349	15.76641	14.75373	11.23219	500	3.122137	2.546154	2.806202	1.299795	4.677275	4.358318	2.860586	0.847566	1.4981	1.711726	1.01938	1.417558	0.08221677	0.6977617	1.340712e-09	0.2200216	0.697761675469008	int_prml	0.3596651
BA20191118image0001_V1_cell47_spiketimes.csv	Stim2	Stim3	Stim2+Stim3	30	230	17.2503827396805	0.3134	0.5037	0.3134	1.13658129533346	1.3506933071296	0.79651218499473	0.000365193766180582	0.184708855580115	9.36911213393698e-06	0.814916581541571	single	0.814916581541571	0.329707	0.1252252	136	130	132	8.485294	10.92308	10.86364	9.644227	14.75373	8.653019	500	3.073529	2.546154	2.780303	1.289849	5.801961	4.358318	3.852128	0.9960196	1.887719	1.711726	1.385507	1.678692	0.0326218	0.0141381	4.900277e-07	0.9532396	0.953239607116719	sing_prml	0.1324453
BA20191118image0001_V1_cell7_spiketimes.csv	Stim1	Stim3	Stim1+Stim3	30	230	41.7306378664402	0.4813	0.8541	0.4813	1.02988068037573	1.33246099248597	1.25281418010753	0.0874853755213962	0.448714737117975	2.38974254780713e-06	0.463797497618081	single	0.463797497618081	0.6607495	0.8115865	131	130	129	9.251908	6.015385	8.651163	9.528362	8.015265	10.8383	500	0.7862595	0.7692308	0.8217054	0.3644615	0.938579	1.171139	1.02265	0.2198556	1.193727	1.522481	1.244546	1.311378	0.5278388	0.2231674	4.326447e-07	0.2489934	0.52783878668362	mix_prml	0.3898134
BA20191118image0001_V1_cell7_spiketimes.csv	Stim2	Stim3	Stim2+Stim3	30	230	29.3310613525811	0.9909	0.8549	0.8549	1.35113490498106	1.33246099248597	1.3680768590521	0.848445198795301	0.151381596676709	2.5156092636705e-06	0.000170688918725743	mixture	0.848445198795301	0.4820868	0.4851461	136	130	132	8.698529	6.015385	7.295455	11.75289	8.015265	9.980743	500	0.8014706	0.7692308	0.8409091	0.3698492	1.123257	1.171139	0.9744969	0.2295692	1.401495	1.522481	1.158861	1.34937	0.6364759	0.3634952	4.379636e-12	2.890277e-05	0.636475886349086	mix_prml	0.004114571
BA20191118image0002_V1_cell13_spiketimes.csv	Stim1	Stim2	Stim1+Stim2	30	230	4.01502847526038	0.5006	0.1582	0.1582	3.36349206349206	0.718698028035163	1.59230769230769	0.482663835651571	0.255668042027813	0.000751734716695772	0.260916387603921	mixture	0.482663835651571	0.469121	0.3527572	67	70	66	3.134328	4.357143	4	10.54229	3.13147	6.369231	500	1.462687	1.057143	1.106061	0.5551724	2.070556	1.27205	1.203963	0.3240102	1.415584	1.20329	1.088514	1.268741	0.6273476	0.3048673	8.67007e-06	0.06777649	0.627347585640117	mix_prml	9.343385e-19
BA20191118image0002_V1_cell13_spiketimes.csv	Stim1	Stim3	Stim1+Stim3	30	230	41.5139195765675	0.5043	0.1419	0.1419	3.36349206349206	0.704898206006853	2.33326715637615	0.753113028758161	0.0745985110007433	1.70523011399342e-06	0.172286755010982	mixture	0.753113028758161	0.3318404	0.1521469	67	67	70	3.134328	6.731343	6.257143	10.54229	4.744912	14.59959	500	1.462687	1.223881	1.428571	0.6313725	2.070556	1.297603	2.625259	0.422873	1.415584	1.060237	1.837681	1.456017	0.4687285	0.3547423	0.1229114	0.0536178	0.468728534079754	mix_prml	9.343385e-19
BA20191118image0002_V1_cell13_spiketimes.csv	Stim2	Stim3	Stim2+Stim3	30	230	14.8416734023447	0.1564	0.1371	0.1371	0.718698028035163	0.704898206006853	0.855970244966013	0.0115801245045503	0.279411626161332	7.4042642993433e-06	0.709000845069819	single	0.709000845069819	0.3302535	0.1870034	70	67	70	4.357143	6.731343	6.457143	3.13147	4.744912	5.527122	500	1.057143	1.223881	1.228571	0.5377778	1.27205	1.297603	0.9904762	0.2496902	1.20329	1.060237	0.8062016	1.009348	0.1821107	0.1368612	7.190607e-06	0.6810209	0.681020947331217	sing_prml	0.9625215
BA20191118image0002_V1_cell17_spiketimes.csv	Stim1	Stim2	Stim1+Stim2	30	230	68.834233687465	0.8764	0.1561	0.1561	3.04443538524256	0.839445494643982	1.02066024324751	0.00290822707587067	0.517695151653432	1.55670032890643e-05	0.479381054267408	intermediate	0.517695151653432	0.1694288	0.173995	67	70	66	3.328358	8.214286	7.378788	10.13297	6.895445	7.531235	500	1.268657	1.257143	1.257576	0.5800985	1.532791	1.179296	1.701865	0.307095	1.2082	0.9380764	1.35329	1.150835	0.1641777	0.2282575	3.873312e-06	0.607561	0.607560971851209	sing_prml	1.500402e-15
BA20191118image0002_V1_cell17_spiketimes.csv	Stim1	Stim3	Stim1+Stim3	30	230	312.68539012927	0.8745	0.1133	0.1133	3.04443538524256	0.835153705072404	1.29857494651003	0.158004300905454	0.368836881493142	0.00539219859694209	0.467766619004462	single	0.467766619004462	0.002357862	0.09024162	67	67	70	3.328358	16.52239	15.38571	10.13297	13.79873	19.9795	500	1.268657	1.268657	1.371429	0.5998039	1.532791	1.472185	2.526708	0.3889655	1.2082	1.160428	1.842391	1.409756	0.1004022	0.06060271	5.208302e-05	0.838943	0.838943000363191	sing_prml	1.500402e-15
BA20191118image0002_V1_cell17_spiketimes.csv	Stim2	Stim3	Stim2+Stim3	30	230	93.6789022753876	0.1464	0.1148	0.1148	0.839445494643982	0.835153705072404	0.69316525169368	0.0631250614324285	0.0942222435285543	0.00109651591223523	0.841556179126782	single	0.841556179126782	0.0355304	0.0498747	70	67	70	8.214286	16.52239	16.9	6.895445	13.79873	11.71449	500	1.257143	1.268657	0.9571429	0.5333333	1.179296	1.472185	0.6792961	0.2359845	0.9380764	1.160428	0.7097123	0.9618932	0.0671307	0.0002272677	0.0001044372	0.9325376	0.932537593269535	sing_prml	0.8267131
BA20191118image0002_V1_cell19_spiketimes.csv	Stim1	Stim2	Stim1+Stim2	30	230	15.7065943839973	0.5916	0.5584	0.5584	2.4712574247458	1.29192546583851	1.41687344913151	0.0609162854147147	0.160806869414928	1.47605317222422e-05	0.778262084638635	single	0.778262084638635	0.2681723	0.1220746	67	70	66	4.492537	7	7.045455	11.10222	9.043478	9.982517	500	1.313433	1.114286	0.9393939	0.5166502	2.279059	1.262112	0.8270396	0.3099848	1.735193	1.132664	0.880397	1.304325	0.3559219	0.06159053	0.0004475239	0.58204	0.582040000297784	sing_prml	3.462333e-10
BA20191118image0002_V1_cell19_spiketimes.csv	Stim1	Stim3	Stim1+Stim3	30	230	326.594166772341	0.5806	0.154	0.154	2.4712574247458	0.830751617952852	0.849016124166136	0.0739982363945319	0.257292521265592	0.0197513708927937	0.648957871447082	single	0.648957871447082	0.006134521	0.06764614	67	67	70	4.492537	19.35821	18.52857	11.10222	16.08186	15.73106	500	1.313433	1.149254	1.114286	0.5479412	2.279059	1.674355	1.638923	0.3914539	1.735193	1.456907	1.470829	1.553062	0.1163469	0.002735442	7.655548e-06	0.88091	0.880910039110885	sing_prml	3.462333e-10
BA20191118image0002_V1_cell19_spiketimes.csv	Stim2	Stim3	Stim2+Stim3	30	230	201.387188697777	0.5484	0.1582	0.1582	1.29192546583851	0.830751617952852	0.781201632193612	0.00191383202726266	0.745529881293776	0.000264455268159475	0.252291831410802	intermediate	0.745529881293776	0.01612391	0.13885	70	67	70	7	19.35821	17.65714	9.043478	16.08186	13.79379	500	1.114286	1.149254	1.114286	0.5177778	1.262112	1.674355	1.291097	0.294529	1.132664	1.456907	1.158677	1.236593	0.07619031	0.06606213	1.108652e-06	0.8577464	0.857746447800624	sing_prml	0.05186542
BA20191118image0002_V1_cell21_spiketimes.csv	Stim1	Stim2	Stim1+Stim2	30	230	7.72908712498707	0.6161	0.9079	0.6161	6.48066875653083	1.15350580161633	1.77674418604651	0.649418968418023	0.26543261642014	0.000495199945794223	0.0846532152160423	mixture	0.649418968418023	0.5156264	0.4342205	67	70	66	3.029851	4.585714	3.909091	19.63546	5.289648	6.945455	500	1.059701	0.9571429	0.969697	0.457734	2.723654	0.9691511	1.291375	0.3467255	2.570209	1.012546	1.331731	1.646701	0.6065439	0.3795567	1.091552e-05	0.01388854	0.606543858928483	mix_prml	2.162565e-54
BA20191118image0002_V1_cell21_spiketimes.csv	Stim1	Stim3	Stim1+Stim3	30	230	298.415191294905	0.612	0.5495	0.5495	6.48066875653083	0.923686673686674	1.4769566682786	0.0468774093490219	0.573376126467419	0.00248365226069992	0.37726281192286	intermediate	0.573376126467419	0.006899377	0.1089037	67	67	70	3.029851	15.46269	14.12857	19.63546	14.28268	20.86729	500	1.059701	0.8358209	1	0.4442157	2.723654	0.7453641	3.536232	0.4948728	2.570209	0.8917749	3.536232	2.42182	0.09805659	0.1067793	0.001819583	0.7933445	0.793344491842565	sing_prml	2.162565e-54
BA20191118image0002_V1_cell21_spiketimes.csv	Stim2	Stim3	Stim2+Stim3	30	230	208.391962409242	0.9116	0.5478	0.5478	1.15350580161633	0.923686673686674	0.662291221490559	0.0481761082158888	0.523571288589979	0.000955999669971382	0.427296603524161	intermediate	0.523571288589979	0.007198586	0.1154867	70	67	70	4.585714	15.46269	14.24286	5.289648	14.28268	9.432919	500	0.9571429	0.8358209	0.8	0.3977778	0.9691511	0.7453641	0.7710145	0.1748397	1.012546	0.8917749	0.9637681	0.9555242	0.09272644	0.01433744	1.642227e-06	0.8929345	0.89293447730652	sing_prml	0.1800064
BA20191118image0002_V1_cell23_spiketimes.csv	Stim1	Stim2	Stim1+Stim2	30	230	6.53528174300882	0.3066	0.1736	0.1736	1.45874806458748	0.871216290588883	1.05145888594164	0.141885383505912	0.447921562276184	0.000327922444113018	0.409865131773791	intermediate	0.447921562276184	0.6318042	0.6542268	67	70	66	2.044776	1.128571	1.757576	2.982813	0.9832298	1.848019	500	1.014925	1	0.9393939	0.453202	1.742198	1.072464	1.165501	0.2775476	1.716578	1.072464	1.240695	1.331337	0.3745847	0.4726503	7.777339e-07	0.1527643	0.472650295051066	int_prml	0.008877746
BA20191118image0002_V1_cell30_spiketimes.csv	Stim2	Stim3	Stim2+Stim3	30	230	44.2332098607725	0.2616	0.3642	0.2616	1.41436808477482	0.946015337319685	0.922784509384652	0.000165153715179291	0.0920328612563759	0.000251123779147758	0.907550861249297	single	0.907550861249297	0.04297698	0.06011952	70	67	70	7.971429	13.38806	13.94286	11.27453	12.66531	12.86625	500	1.028571	1.014925	0.9571429	0.46	1.216563	0.8937133	1.403934	0.2465243	1.18277	0.8805704	1.466796	1.165049	0.04100122	0.0005796086	0.0008042783	0.9576149	0.957614894224417	sing_prml	0.01334124
BA20191118image0002_V1_cell31_spiketimes.csv	Stim1	Stim3	Stim1+Stim3	30	230	23.0319859300888	0.8519	0.9673	0.8519	1.38311688311688	1.60492424242424	1.09822866344605	0.0965086442850368	0.28142296171047	2.57397566765222e-06	0.622065820028826	single	0.622065820028826	0.2674277	0.2064974	67	67	70	0.2089552	1.19403	1.028571	0.2890095	1.916327	1.129607	500	0.01492537	0	0.07142857	0.01352941	0.01492537	0	0.06728778	0.006070241	1	NA	0.942029	0.9753695	0.2794508	0.2451623	2.453419e-06	0.4753845	0.475384502458481	sing_prml	0.02138222
BA20191118image0002_V1_cell31_spiketimes.csv	Stim2	Stim3	Stim2+Stim3	30	230	11.0100544438581	0.275	0.9645	0.275	1.15392303848076	1.60492424242424	0.939958592132505	0.0111450006251708	0.106975671242934	2.25169374818035e-05	0.881856811194413	single	0.881856811194413	0.2749098	0.1015095	70	67	70	0.4142857	1.19403	1.4	0.4780538	1.916327	1.315942	500	0.04285714	0	0.1	0.02222222	0.04161491	0	0.1202899	0.01182999	0.9710145	NA	1.202899	1.157282	0.1226629	0.01460576	0.0001273062	0.8626041	0.862604058189341	sing_prml	0.1794225
BA20191118image0002_V1_cell32_spiketimes.csv	Stim1	Stim2	Stim1+Stim2	30	230	54.1551744648328	0.3242	0.877	0.3242	6.41555085741132	1.13774309426483	1.77926421404682	0.113356496364255	0.348634161263612	8.31628794368865e-06	0.538001026084189	single	0.538001026084189	0.2656311	0.1639258	67	70	66	3.850746	8.357143	7.666667	24.70466	9.508282	13.64103	500	1.238806	1.242857	1.378788	0.5914286	4.184532	1.345963	2.054312	0.5273539	3.377875	1.082959	1.489941	1.938394	0.4185141	0.4071682	0.0004156437	0.1739021	0.41851413126588	mix_prml	1.344742e-53
BA20191118image0002_V1_cell32_spiketimes.csv	Stim1	Stim3	Stim1+Stim3	30	230	373.164188456603	0.325	0.6513	0.325	6.41555085741132	1.03662875880834	1.25340048651797	0.0606540990225438	0.459590763860331	0.00958809053967235	0.470167046577453	single	0.470167046577453	0.006716794	0.08848031	67	67	70	3.850746	19.44776	18.12857	24.70466	20.16011	22.72236	500	1.238806	0.880597	1.242857	0.5163725	4.184532	0.7431027	3.114079	0.5690646	3.377875	0.8438624	2.505581	2.395745	0.1101432	0.03657535	5.565213e-05	0.8532258	0.853225833006753	sing_prml	1.344742e-53
BA20191118image0002_V1_cell32_spiketimes.csv	Stim2	Stim3	Stim2+Stim3	30	230	151.203682842852	0.8776	0.6532	0.6532	1.13774309426483	1.03662875880834	1.10442328605988	0.00926664234459226	0.26230465383367	0.000629034622395289	0.727799669199342	single	0.727799669199342	0.08397288	0.08836312	70	67	70	8.357143	19.44776	18.65714	9.508282	20.16011	20.60538	500	1.242857	0.880597	1.028571	0.4844444	1.345963	0.7431027	0.9556936	0.2181899	1.082959	0.8438624	0.9291465	0.9791129	0.1880671	0.02190124	3.991112e-05	0.7899917	0.78999170483422	sing_prml	0.2030427
BA20191118image0002_V1_cell33_spiketimes.csv	Stim1	Stim2	Stim1+Stim2	30	230	208.609185198729	0.6014	0.7745	0.6014	4.56726354453627	0.957026461893431	1.24426035502959	0.000756422279473813	0.997463018084482	5.67670680710707e-07	0.0017799919653636	intermediate	0.997463018084482	0.1067308	0.2415384	67	70	66	3.940299	14.35714	11.81818	17.99638	13.74017	14.7049	500	1.507463	1.457143	1.863636	0.7387192	2.799186	1.440166	1.965734	0.4383607	1.856886	0.988349	1.054784	1.290014	0.001592018	0.9976861	3.469493e-10	0.0007218401	0.99768614117205	int_prml	8.457044e-32
BA20191118image0002_V1_cell33_spiketimes.csv	Stim1	Stim3	Stim1+Stim3	30	230	125.532296821638	0.6039	0.9975	0.6039	4.56726354453627	1.21431651573954	1.89812332439678	0.199740390788946	0.312977560014287	7.2943196904493e-05	0.487209105999862	single	0.487209105999862	0.07016433	0.1207823	67	67	70	3.940299	11.53731	10.65714	17.99638	14.00995	20.22857	500	1.507463	1.671642	1.528571	0.7215686	2.799186	2.011759	1.904969	0.4691049	1.856886	1.203463	1.246241	1.4133	0.5267176	0.242223	0.05923759	0.1718219	0.526717572673328	mix_prml	8.457044e-32
BA20191118image0002_V1_cell33_spiketimes.csv	Stim2	Stim3	Stim2+Stim3	30	230	7.71069428621406	0.7708	0.9974	0.7708	0.957026461893431	1.21431651573954	0.760472315826964	0.00166177815124814	0.118317516247984	8.2531067541443e-05	0.879938174533226	single	0.879938174533226	0.7587976	0.9070641	70	67	70	14.35714	11.53731	15.11429	13.74017	14.00995	11.494	500	1.457143	1.671642	1.785714	0.7533333	1.440166	2.011759	2.286749	0.404532	0.988349	1.203463	1.28058	1.167368	0.0349607	0.006072628	0.0005104539	0.9584562	0.958456215292031	sing_prml	0.5789182
BA20191118image0002_V1_cell34_spiketimes.csv	Stim2	Stim3	Stim2+Stim3	30	230	3.89943532410948	0.4399	0.3707	0.3707	0.98216276477146	1	0.887468030690537	0.0193639331111344	0.172508476950358	4.53765278469427e-05	0.808082213410661	single	0.808082213410661	0.628518	0.8064026	70	67	70	0.1857143	0.01492537	0.2428571	0.1824017	0.01492537	0.215528	500	0	0	0	0	0	0	0	0	NA	NA	NA	NA	0.2311431	0.136041	1.069368e-05	0.6328053	0.632805286824838	sing_prml	0.5193513
BA20191118image0002_V1_cell39_spiketimes.csv	Stim1	Stim2	Stim1+Stim2	30	230	22.7284172354448	0.2686	0.1653	0.1653	5.38211527035056	2.21540352018504	3.37884615384615	0.99997674257659	1.00959599139253e-05	6.34897720781948e-11	1.31614000064327e-05	mixture	0.99997674257659	0.4596532	0.2197202	67	70	66	7.61194	11.45714	10.66667	40.96834	25.38219	36.04103	500	4.537313	3.757143	4.818182	2.005419	20.00995	9.287992	10.45874	2.810246	4.410088	2.472089	2.170682	3.046361	0.9584366	0.004896434	0.03666329	3.661835e-06	0.958436609496052	mix_prml	3.261703e-41
BA20191118image0002_V1_cell39_spiketimes.csv	Stim1	Stim3	Stim1+Stim3	30	230	4.91643121659693	0.2687	0.2707	0.2687	5.38211527035056	2.04529162593679	3.72497277372874	0.0610568613089254	0.00483893154472397	0.553116832400085	0.380987374746265	outside	0.553116832400085	0.2536305	0.02476486	67	67	70	7.61194	9.716418	12.35714	40.96834	19.87291	46.03002	500	4.537313	4.402985	3.828571	1.955	20.00995	10.09272	13.21656	3.04188	4.410088	2.292244	3.452087	3.382498	3.37547e-19	6.74469e-22	1	2.113036e-19	1	out_prml	3.261703e-41
BA20191118image0002_V1_cell44_spiketimes.csv	Stim2	Stim3	Stim2+Stim3	30	230	9.93774131325526	0.9736	0.9792	0.9736	1.69182555914759	1.54597701149425	4.59852670349908	0.29880376663861	0.0581095362769947	5.27911809149848e-05	0.643033905903481	single	0.643033905903481	0.6879467	0.9270386	70	67	70	9.414286	6.925373	10.34286	15.92733	10.70647	47.5619	500	3.785714	3.835821	3.628571	1.724444	6.199793	4.654455	6.207867	1.196605	1.637681	1.213418	1.71083	1.508495	1.414027e-18	5.64626e-20	1	5.034591e-19	1	out_prml	0.0002923439
BA20191118image0002_V1_cell49_spiketimes.csv	Stim1	Stim2	Stim1+Stim2	30	230	3.51231261179382	0.229	0.8315	0.229	7.41812746297051	1.62726575430947	2.9827392120075	0.967776117338663	0.0169639528760025	0.000753143345173901	0.0145067864401606	mixture	0.967776117338663	0.3704095	0.3640149	67	70	66	6.656716	5.128571	5.590909	49.38037	8.345549	16.67622	500	3.447761	2.757143	3.212121	1.441182	14.0692	4.186542	5.615851	1.67542	4.080677	1.518435	1.748331	2.527243	0.9081632	0.07409317	0.01398467	0.003758944	0.908163213263984	mix_prml	5.85758e-66
BA20191118image0002_V1_cell49_spiketimes.csv	Stim1	Stim3	Stim1+Stim3	30	230	7.62478566521965	0.2225	0.7049	0.2225	7.41812746297051	1.30389064143007	7.33138040908624	0.999998153520125	1.02882276918163e-06	1.40543686250856e-10	8.17516562124882e-07	mixture	0.999998153520125	0.4033996	0.6661167	67	67	70	6.656716	4.731343	6.042857	49.38037	6.169154	44.30248	500	3.447761	3.119403	3.2	1.497255	14.0692	4.349163	9.118841	1.927066	4.080677	1.394229	2.849638	2.79797	1.15394e-16	2.721938e-19	1	1.150166e-23	1	out_prml	5.85758e-66
BA20191118image0002_V1_cell5_spiketimes.csv	Stim1	Stim3	Stim1+Stim3	30	230	58.1055605704384	0.2775	0.6108	0.2775	3.78027284800193	1.07524805577903	2.00370027752081	0.167942491454107	0.826481746889544	6.522867274867e-09	0.00557575513348181	intermediate	0.826481746889544	0.3553176	0.3578329	67	67	70	3.746269	8.432836	6.714286	14.16192	9.06739	13.45342	500	1.283582	1.238806	1.371429	0.597549	1.963817	1.123926	1.367288	0.3114166	1.529951	0.9072654	0.9969807	1.132949	0.01908645	0.9807828	2.250712e-06	0.0001285437	0.980782750769884	int_prml	4.002863e-23
BA20191118image0002_V1_cell5_spiketimes.csv	Stim2	Stim3	Stim2+Stim3	30	230	46.1742960217969	0.5756	0.6141	0.5756	1.28778467908903	1.07524805577903	1.01841907731393	0.013948671564446	0.877913624313379	8.07905288870581e-07	0.108136896216886	intermediate	0.877913624313379	0.3141832	0.2970907	70	67	70	4.2	8.432836	7.171429	5.408696	9.06739	7.30352	500	0.8571429	1.238806	1.242857	0.5111111	0.9648033	1.123926	1.664803	0.2695789	1.125604	0.9072654	1.339497	1.146602	0.069644	0.8589093	8.346297e-08	0.07144662	0.858909291126967	int_prml	0.05408385
BA20191118image0002_V1_cell51_spiketimes.csv	Stim1	Stim2	Stim1+Stim2	30	230	51.3949793498339	0.3077	0.1225	0.1225	0.850762527233115	1.25373536142146	1.17538461538462	0.136744268318811	0.4679578877554	6.1863352628704e-06	0.395291657590526	intermediate	0.4679578877554	0.1943297	0.196097	67	70	66	4.567164	9.228571	8.333333	3.885572	11.57019	9.794872	500	0.8656716	0.9285714	0.8787879	0.4101478	1.148349	1.255694	0.9081585	0.232148	1.326541	1.352285	1.033422	1.230458	0.5229594	0.2938593	2.174057e-06	0.1831791	0.522959412170445	mix_prml	0.8010217
BA20191118image0002_V1_cell52_spiketimes.csv	Stim1	Stim2	Stim1+Stim2	30	230	218.514427746166	0.4279	0.3058	0.3058	3.79962121212121	1.50724637681159	1.01984732824427	4.06998566387902e-05	0.980365818490477	8.85270700548588e-06	0.0195846289458789	intermediate	0.980365818490477	0.04353906	0.198191	67	70	66	3.58209	14	11.90909	13.61058	21.10145	12.14545	500	1.044776	0.6714286	1.045455	0.4214778	2.770692	0.7165631	1.244056	0.3347641	2.651948	1.067222	1.189967	1.726658	0.01056071	0.8715644	8.767593e-08	0.1178748	0.871564443167278	int_prml	2.484752e-23
BA20191118image0002_V1_cell52_spiketimes.csv	Stim1	Stim3	Stim1+Stim3	30	230	358.342686678194	0.4276	0.4321	0.4276	3.79962121212121	0.704434949167526	1.03791890301742	0.0661025938451245	0.405179269497219	0.0105687572522709	0.518149379405386	single	0.518149379405386	0.005333399	0.08409612	67	67	70	3.58209	18.41791	17.24286	13.61058	12.97422	17.89669	500	1.044776	0.8358209	0.9428571	0.4329412	2.770692	0.8968792	2.779296	0.4537351	2.651948	1.073052	2.947738	2.278325	0.1092717	0.01613466	9.846466e-06	0.8745838	0.87458378877875	sing_prml	2.484752e-23
BA20191118image0002_V1_cell52_spiketimes.csv	Stim2	Stim3	Stim2+Stim3	30	230	17.699663472918	0.3019	0.4419	0.3019	1.50724637681159	0.704434949167526	0.825761276665038	0.000638053959820521	0.105938409279631	0.00010297492068021	0.893320561839869	single	0.893320561839869	0.1841476	0.08012221	70	67	70	14	18.41791	19.07143	21.10145	12.97422	15.74845	500	0.6714286	0.8358209	0.7285714	0.3422222	0.7165631	0.8968792	0.8093168	0.1699271	1.067222	1.073052	1.110827	1.079435	0.04786185	0.002774306	0.0004614078	0.9489024	0.948902432889448	sing_prml	0.004129644
BA20191118image0002_V1_cell55_spiketimes.csv	Stim1	Stim2	Stim1+Stim2	30	230	39.2032985795627	0.9997	0.8894	0.8894	3.7297696061741	0.953548866592345	1.07192502928544	0.0345217173323134	0.964357230749811	6.14575297899477e-08	0.00112099046034617	intermediate	0.964357230749811	0.4563515	0.4732482	67	70	66	3.985075	7.8	5.969697	14.86341	7.437681	6.399068	500	1.462687	1.314286	1.636364	0.6752709	2.919041	1.754865	2.45035	0.4991894	1.995671	1.335224	1.497436	1.60705	0.04212913	0.9576423	1.031681e-10	0.0002285372	0.957642337147586	int_prml	1.384297e-22
BA20191118image0002_V1_cell55_spiketimes.csv	Stim1	Stim3	Stim1+Stim3	30	230	191.753824049388	0.9996	0.9507	0.9507	3.7297696061741	1.09307359307359	1.743961352657	5.83670279586102e-05	0.914143153013665	1.99576644540893e-05	0.0857785222939221	intermediate	0.914143153013665	0.08550127	0.1763886	67	67	70	3.985075	14	12.21429	14.86341	15.30303	21.30124	500	1.462687	1.552239	1.4	0.6764706	2.919041	1.493442	3.837681	0.5804131	1.995671	0.9621212	2.741201	1.865222	0.006103351	0.9135576	0.001451121	0.07888798	0.913557550738837	int_prml	1.384297e-22
BA20191118image0002_V1_cell55_spiketimes.csv	Stim2	Stim3	Stim2+Stim3	30	230	57.8214587871784	0.8871	0.9522	0.8871	0.953548866592345	1.09307359307359	1.65623460251117	0.0466086093426138	0.896199387656688	3.98822119716684e-07	0.0571916041785784	intermediate	0.896199387656688	0.2763505	0.2916183	70	67	70	7.8	14	12.18571	7.437681	15.30303	20.1824	500	1.314286	1.552239	1.7	0.7	1.754865	1.493442	2.213043	0.3879184	1.335224	0.9621212	1.30179	1.204716	0.04303423	0.9491687	3.992555e-05	0.00775718	0.949168661392861	int_prml	0.5871305
BA20191118image0002_V1_cell57_spiketimes.csv	Stim1	Stim3	Stim1+Stim3	30	230	65.4847855230787	0.1464	0.3183	0.1464	0.698264047510279	1.32675065259335	0.910273108809361	0.00110780436868184	0.985002544601067	9.56654055537461e-08	0.013889555364846	intermediate	0.985002544601067	0.2678228	0.3206358	67	67	70	5.940299	11.95522	10.01429	4.147897	15.8616	9.115735	500	3.626866	4.104478	3.428571	1.709216	3.873813	3.488919	2.248447	0.6853649	1.068088	0.8500275	0.6557971	0.8717002	0.01556627	0.9683226	5.005499e-09	0.01611111	0.968322613342368	int_prml	0.9704249
BA20191118image0002_V1_cell58_spiketimes.csv	Stim1	Stim3	Stim1+Stim3	30	230	12.3343015907658	0.6438	0.2644	0.2644	1.09877622377622	0.826100197959494	1.24927536231884	0.493556102097456	0.318046131472586	2.027716620938e-05	0.188377489263749	mixture	0.493556102097456	0.4041396	0.3385163	67	67	70	1.552239	2.970149	2.5	1.705563	2.453641	3.123188	500	0.2835821	0.4776119	0.4571429	0.1871569	0.2365445	0.5563094	0.5416149	0.09509533	0.8341308	1.164773	1.184783	1.104576	0.6000629	0.3577144	2.624406e-07	0.04222244	0.600062909399012	mix_prml	0.2718071
BA20191118image0002_V1_cell9_spiketimes.csv	Stim1	Stim2	Stim1+Stim2	30	230	951.59207300385	0.917	0.6863	0.6863	2.19469482359001	1.12049320551306	1.09218283970313	1.55955959171584e-05	0.999846162952981	2.57532159443684e-05	0.000112488235157151	intermediate	0.999846162952981	0.007147304	0.1459957	67	70	66	5.268657	38.48571	33.60606	11.56309	43.12298	36.70396	500	2.074627	2.171429	2.378788	1.015172	3.706468	5.593375	10.60816	1.3862	1.786571	2.575896	4.459481	2.968441	0.0002437002	0.9979979	3.92777e-10	0.001758353	0.997997946621888	int_prml	7.725978e-08
BA20191118image0002_V1_cell9_spiketimes.csv	Stim1	Stim3	Stim1+Stim3	30	230	924.06672508232	0.9156	0.2745	0.2745	2.19469482359001	1.29972257789159	1.40557179630162	0.0816718566441917	0.268236182449859	0.0434461346441533	0.606645826261796	single	0.606645826261796	0.00696589	0.04739289	67	67	70	5.268657	38.14925	36.75714	11.56309	49.58345	51.6648	500	2.074627	2.313433	2.4	1.041765	3.706468	5.369968	4.678261	0.964923	1.786571	2.321212	1.949275	2.013563	0.1120978	0.05500887	2.479458e-05	0.8328686	0.832868579649328	sing_prml	7.725978e-08
BA20191121image0004_V1_cell13_spiketimes.csv	Stim1	Stim3	Stim1+Stim3	30	230	39.6637100131171	0.7629	0.8164	0.7629	1.11007268951194	1.13434650455927	0.890704928259514	0.0127542926737304	0.798108543032608	4.27875535760468e-06	0.189132885538304	intermediate	0.798108543032608	0.1892714	0.2932109	37	36	36	2.891892	7.833333	6.361111	3.21021	8.885714	5.665873	500	1.459459	1.388889	0.9722222	0.5866055	1.1997	1.55873	1.684921	0.3168967	0.8220165	1.122286	1.733061	1.174394	0.06502943	0.7638372	6.675817e-06	0.1711267	0.763837181961368	int_prml	0.2984501
BA20191121image0004_V1_cell13_spiketimes.csv	Stim2	Stim3	Stim2+Stim3	30	230	20.8594981450087	0.3647	0.8194	0.3647	1.4644376899696	1.13434650455927	0.841060985797828	0.0108846020549745	0.358969588636533	1.6159157870598e-05	0.630129650150622	single	0.630129650150622	0.2245489	0.1928235	36	36	37	3.916667	7.833333	7.189189	5.735714	8.885714	6.046547	500	1.611111	1.388889	1.675676	0.7174312	2.244444	1.55873	2.114114	0.4131341	1.393103	1.122286	1.261649	1.251852	0.1221154	0.1939591	0.0001275619	0.6837979	0.683797912434718	sing_prml	0.03744399
BA20191121image0004_V1_cell17_spiketimes.csv	Stim1	Stim2	Stim1+Stim2	30	230	35.1177981801453	0.6759	0.3421	0.3421	1.10827250608272	0.701224489795918	0.833815865662999	0.183349085088734	0.104109905636935	0.000494405788450351	0.712046603485881	single	0.712046603485881	0.04719535	0.0770672	37	36	34	3.702703	8.75	9.235294	4.103604	6.135714	7.700535	500	1.189189	1.638889	1.764706	0.7007477	0.990991	2.580159	2.124777	0.4046183	0.8333333	1.574334	1.20404	1.255238	0.1002713	0.005592909	0.002732471	0.8914033	0.891403338579433	sing_prml	0.3009241
BA20191121image0004_V1_cell17_spiketimes.csv	Stim1	Stim3	Stim1+Stim3	30	230	181.79401489411	0.6781	0.4845	0.4845	1.10827250608272	0.671099407504938	0.716309323054686	0.081603046738098	0.465867437373629	0.0122831186330983	0.440246397255175	intermediate	0.465867437373629	0.01362945	0.1139178	37	36	36	3.702703	18.08333	16.47222	4.103604	12.13571	11.79921	500	1.189189	1.027778	1.416667	0.5570642	0.990991	0.8849206	1.221429	0.2197246	0.8333333	0.8610039	0.8621849	0.8574635	0.1486385	0.04581437	8.795216e-05	0.8054591	0.805459148083209	sing_prml	0.3009241
BA20191121image0004_V1_cell17_spiketimes.csv	Stim2	Stim3	Stim2+Stim3	30	230	55.8479238266119	0.3337	0.4832	0.3337	0.701224489795918	0.671099407504938	0.847965910918154	0.134891515250989	0.111264128466411	0.0020975249604951	0.751746831322105	single	0.751746831322105	0.01272393	0.05698942	36	36	37	8.75	18.08333	18.67568	6.135714	12.13571	15.83634	500	1.638889	1.027778	1.540541	0.6456881	2.580159	0.8849206	1.533033	0.360971	1.574334	0.8610039	0.9951267	1.215323	0.1202019	0.002481737	0.002543786	0.8747726	0.874772582060168	sing_prml	0.90657
BA20191121image0004_V1_cell19_spiketimes.csv	Stim1	Stim3	Stim1+Stim3	30	230	204.467415004064	0.795	0.1189	0.1189	0.778097062579821	0.606069578090303	0.460689923991425	0.106659933481255	0.275259563447571	0.0523085828478429	0.565771920223331	single	0.565771920223331	0.01333707	0.07790512	37	36	36	4.702703	21.44444	20.36111	3.659159	12.99683	9.380159	500	0.7567568	1.083333	0.8055556	0.4051376	0.6336336	0.8214286	0.5039683	0.1399882	0.8373016	0.7582418	0.6256158	0.7511574	0.1566598	0.006443013	8.234487e-05	0.8368149	0.836814859890966	sing_prml	0.8267907
BA20191121image0004_V1_cell23_spiketimes.csv	Stim1	Stim2	Stim1+Stim2	30	230	3.68322881200179	0.9126	0.4226	0.4226	1.08215962441315	1.75126050420168	1.14876033057851	0.387272235797659	0.371402792890652	0.0241718794213034	0.217153091890385	mixture	0.387272235797659	0.5146541	0.3866121	37	36	34	1.918919	0.9444444	1.294118	2.076577	1.653968	1.486631	500	0.6756757	1.166667	1.323529	0.4814953	0.6696697	1.057143	1.680036	0.2490619	0.9911111	0.9061224	1.26936	1.124495	0.4104306	0.4707464	0.001008033	0.117815	0.47074639939827	int_prml	0.3381166
BA20191121image0004_V1_cell23_spiketimes.csv	Stim1	Stim3	Stim1+Stim3	30	230	5.06148998108767	0.9096	0.8709	0.8709	1.08215962441315	1.20460829493088	1.99428571428571	0.744013143637028	0.12127776103775	0.0125992126302794	0.122109882694943	mixture	0.744013143637028	0.310759	0.2903448	37	36	36	1.918919	0.8611111	1.111111	2.076577	1.037302	2.215873	500	0.6756757	1.333333	1.111111	0.4768807	0.6696697	1.942857	1.530159	0.3014383	0.9911111	1.457143	1.377143	1.37414	0.7884993	0.1736823	0.002781988	0.03503645	0.78849928273687	mix_prml	0.3381166
BA20191121image0004_V1_cell24_spiketimes.csv	Stim1	Stim2	Stim1+Stim2	30	230	35.1923807138164	0.1454	0.221	0.1454	2.54965859714463	2.90973084886128	2.70254759989273	0.962940708199459	0.00821497585427637	1.86725116894066e-06	0.0288424486950953	mixture	0.962940708199459	0.2841394	0.1300528	37	36	34	9.675676	17.25	16.61765	24.66967	50.19286	44.90998	500	2.432432	3.083333	3.588235	1.388598	6.53003	5.964286	7.825312	1.449186	2.684568	1.934363	2.180825	2.268766	0.8969319	0.09179841	0.002052261	0.009217475	0.896931855962117	mix_prml	9.126531e-07
BA20191121image0004_V1_cell24_spiketimes.csv	Stim1	Stim3	Stim1+Stim3	30	230	35.1504788395858	0.1383	0.2705	0.1383	2.54965859714463	1.61953917050691	1.96498480243161	0.988024630935468	0.0119673936350372	4.33216440702211e-07	7.54221305363198e-06	mixture	0.988024630935468	0.5376905	0.5538566	37	36	36	9.675676	17.22222	13.05556	24.66967	27.89206	25.65397	500	2.432432	3.222222	3.388889	1.38422	6.53003	5.320635	9.387302	1.506652	2.684568	1.651232	2.770023	2.366192	0.6821522	0.3178466	1.091813e-10	1.150033e-06	0.682152211774378	mix_prml	9.126531e-07
BA20191121image0004_V1_cell30_spiketimes.csv	Stim1	Stim2	Stim1+Stim2	30	230	39.5482840181835	0.671	0.2434	0.2434	1.01307189542484	0.82936142198815	0.953227931488801	0.0844659302250585	0.31750081597815	4.25922165029019e-05	0.597990661580288	single	0.597990661580288	0.154624	0.168513	37	36	34	1.837838	6.027778	5.411765	1.861862	4.999206	5.158645	500	0.6486486	0.75	1.117647	0.3826168	0.7342342	0.4785714	0.7736185	0.1456686	1.131944	0.6380952	0.692185	0.8276447	0.230408	0.188736	9.997891e-05	0.5807561	0.580756086774317	sing_prml	0.4467786
BA20191121image0004_V1_cell30_spiketimes.csv	Stim1	Stim3	Stim1+Stim3	30	230	122.110048954117	0.669	0.2551	0.2551	1.01307189542484	0.85249169435216	0.702053856686444	0.022095388051844	0.894957857502714	0.000111375560815408	0.0828353788846264	intermediate	0.894957857502714	0.04589203	0.2272718	37	36	36	1.837838	10.75	8.694444	1.861862	9.164286	6.103968	500	0.6486486	0.8333333	0.5833333	0.3165138	0.7342342	0.9428571	0.7642857	0.1712285	1.131944	1.131429	1.310204	1.176049	0.04522791	0.6656001	3.799382e-06	0.2891682	0.665600093439328	int_prml	0.4467786
BA20191121image0004_V1_cell30_spiketimes.csv	Stim2	Stim3	Stim2+Stim3	30	230	21.3741645941449	0.2328	0.2493	0.2328	0.82936142198815	0.85249169435216	0.644998740236835	0.011944675833051	0.110454714023551	0.00114022564461911	0.876460384498779	single	0.876460384498779	0.03386551	0.05481536	36	36	37	6.027778	10.75	11.91892	4.999206	9.164286	7.687688	500	0.75	0.8333333	0.5135135	0.3207339	0.4785714	0.9428571	0.7012012	0.1508809	0.6380952	1.131429	1.365497	1.022661	0.09054074	0.001942886	0.006161141	0.9013552	0.901355231261866	sing_prml	0.7511299
BA20191121image0004_V1_cell33_spiketimes.csv	Stim2	Stim3	Stim2+Stim3	30	230	6.93700702046313	0.2355	0.6407	0.2355	0.676253547776727	1.03485987696514	0.828771929824561	0.00881282857429089	0.108457157137849	0.000307916116839209	0.882422098171021	single	0.882422098171021	0.1685041	0.09430032	36	36	37	8.388889	11.61111	12.83784	5.673016	12.01587	10.63964	500	1.083333	1.5	1.135135	0.5697248	0.8214286	1.457143	0.8978979	0.2268786	0.7582418	0.9714286	0.7910053	0.8657064	0.08255628	0.01000342	0.01012256	0.8973177	0.897317744244667	sing_prml	0.9270536
BA20191121image0004_V1_cell34_spiketimes.csv	Stim1	Stim2	Stim1+Stim2	30	230	15.5255921004165	0.6237	0.5722	0.5722	1.18465608465608	0.798757763975155	1.01701222753854	0.0504189704888384	0.0978481834686638	0.000620851868228323	0.85111199417427	single	0.85111199417427	0.1375708	0.07637669	37	36	34	2.837838	5.75	6.705882	3.361862	4.592857	6.819964	500	0.8108108	0.5555556	1.088235	0.3740187	0.7687688	0.7111111	1.355615	0.2041375	0.9481481	1.28	1.2457	1.186511	0.1541364	0.007018224	0.02185655	0.8169888	0.816988837661943	sing_prml	0.2068647
BA20191121image0004_V1_cell34_spiketimes.csv	Stim1	Stim3	Stim1+Stim3	30	230	145.822321079113	0.6243	0.7846	0.6243	1.18465608465608	0.831578947368421	0.697142857142857	0.0346589064475078	0.768613853121127	0.00106119585341786	0.195666044577947	intermediate	0.768613853121127	0.01474177	0.1757685	37	36	36	2.837838	14.25	12.22222	3.361862	11.85	8.520635	500	0.8108108	0.6388889	0.8611111	0.3544954	0.7687688	0.9230159	0.7515873	0.1709768	0.9481481	1.44472	0.8728111	1.048501	0.1043902	0.2937151	1.35436e-05	0.6018812	0.601881173245725	sing_prml	0.2068647
BA20191121image0004_V1_cell34_spiketimes.csv	Stim2	Stim3	Stim2+Stim3	30	230	63.0372523171333	0.5684	0.7901	0.5684	0.798757763975155	0.831578947368421	0.838576325872152	0.121596786112742	0.10192476179957	0.0043058129517157	0.772172639135972	single	0.772172639135972	0.01550276	0.0568789	36	36	37	5.75	14.25	14.89189	4.592857	11.85	12.48799	500	0.5555556	0.6388889	0.8378378	0.3122936	0.7111111	0.9230159	0.8063063	0.1719475	1.28	1.44472	0.9623656	1.196947	0.1236638	0.002375262	0.002698973	0.871262	0.871262010682994	sing_prml	0.7952712
BA20191121image0004_V1_cell35_spiketimes.csv	Stim1	Stim2	Stim1+Stim2	30	230	55.6673527275698	0.8455	0.4189	0.4189	0.96078431372549	1.02911051212938	0.894867037724181	0.0693597221396128	0.182101349545427	0.000574564792944726	0.747964363522015	single	0.747964363522015	0.05882925	0.1016534	37	36	34	4.594595	11.77778	11.52941	4.414414	12.12063	10.31729	500	1.540541	1.75	1.352941	0.7136449	0.7552553	1.335714	1.144385	0.2285026	0.4902534	0.7632653	0.8458498	0.6960673	0.1481274	0.02676321	0.0006159603	0.8244934	0.824493407446587	sing_prml	0.5357277
BA20191121image0004_V1_cell35_spiketimes.csv	Stim1	Stim3	Stim1+Stim3	30	230	46.1913007576137	0.8454	0.4252	0.4252	0.96078431372549	1.31867578265563	0.537267080745342	0.0580113980857822	0.326672969873171	9.84985905786343e-05	0.615217133450468	single	0.615217133450468	0.03085578	0.1511589	37	36	36	4.594595	11.02778	10.22222	4.414414	14.54206	5.492063	500	1.540541	1.444444	1.583333	0.7005505	0.7552553	1.739683	2.307143	0.3314923	0.4902534	1.204396	1.457143	1.02867	0.1555982	0.04850331	7.030883e-05	0.7958282	0.795828169608997	sing_prml	0.5357277
BA20191121image0004_V1_cell37_spiketimes.csv	Stim1	Stim2	Stim1+Stim2	30	230	21.2402035759927	0.4863	0.4077	0.4077	1.08547008547009	0.702068965517241	1.3200498132005	0.0307523840072433	0.133908812994966	9.88768823411534e-05	0.835239926115449	single	0.835239926115449	0.2105164	0.1029613	37	36	34	1.405405	4.027778	4.294118	1.525526	2.827778	5.668449	500	0.6216216	0.5555556	0.5882353	0.2708411	0.9084084	0.768254	0.6131907	0.1595115	1.461353	1.382857	1.042424	1.280323	0.1837624	0.04075467	0.003800108	0.7716828	0.771682772986634	sing_prml	0.3332698
BA20191121image0004_V1_cell37_spiketimes.csv	Stim1	Stim3	Stim1+Stim3	30	230	76.1759778552273	0.4803	0.3827	0.3827	1.08547008547009	0.818181818181818	0.802414486921529	0.139824132991236	0.101032407687454	0.0119648020358073	0.747178657285503	single	0.747178657285503	0.01317535	0.05244812	37	36	36	1.405405	7.333333	7.888889	1.525526	6	6.330159	500	0.6216216	0.8055556	0.6944444	0.3249541	0.9084084	0.6753968	1.13254	0.1892752	1.461353	0.8384236	1.630857	1.266234	0.1442265	0.002189893	0.002215885	0.8513677	0.851367709189703	sing_prml	0.3332698
BA20191121image0004_V1_cell37_spiketimes.csv	Stim2	Stim3	Stim2+Stim3	30	230	14.9043731134103	0.4046	0.3772	0.3772	0.702068965517241	0.818181818181818	0.827592592592593	0.0320090002670268	0.115673034421843	0.000286679107308792	0.852031286203822	single	0.852031286203822	0.0930708	0.07629973	36	36	37	4.027778	7.333333	8.108108	2.827778	6	6.71021	500	0.5555556	0.8055556	0.7837838	0.3291743	0.768254	0.6753968	0.451952	0.1335891	1.382857	0.8384236	0.5766284	0.8822412	0.1143052	0.007759007	0.006619658	0.8713161	0.87131613949781	sing_prml	0.9058193
BA20191121image0004_V1_cell41_spiketimes.csv	Stim1	Stim2	Stim1+Stim2	30	230	21.299368142756	0.693	0.2203	0.2203	1.15337423312883	1.63154955793392	1.34718614718615	0.172811425997802	0.196162666504726	2.72313080348437e-05	0.630998676189437	single	0.630998676189437	0.2045861	0.1507447	37	36	34	4.405405	8.527778	8.235294	5.081081	13.91349	11.09447	500	1.675676	1.916667	2.029412	0.8598131	2.503003	2.535714	5.605169	0.7309547	1.493728	1.322981	2.761968	1.848113	0.3085206	0.1464609	0.000698726	0.5443198	0.544319838314481	sing_prml	0.2426348
BA20191121image0004_V1_cell41_spiketimes.csv	Stim1	Stim3	Stim1+Stim3	30	230	24.1241631370878	0.6867	0.3436	0.3436	1.15337423312883	1.29022082018927	1.28571428571429	0.131279101780299	0.217388308818977	3.36139209251613e-05	0.651298975479799	single	0.651298975479799	0.1927824	0.1507073	37	36	36	4.405405	8.805556	8.416667	5.081081	11.36111	10.82143	500	1.675676	2.027778	1.972222	0.8693578	2.503003	2.599206	2.027778	0.498982	1.493728	1.2818	1.028169	1.247753	0.4652576	0.1460887	0.0002223865	0.3884314	0.465257585104512	mix_prml	0.2426348
BA20191121image0004_V1_cell47_spiketimes.csv	Stim1	Stim2	Stim1+Stim2	30	230	11.4473257425895	0.988	0.2174	0.2174	1.1657848324515	1.02649350649351	1.40714071407141	0.330300020430697	0.16651703734978	1.15520386361443e-05	0.503171390180887	single	0.503171390180887	0.150386	0.1818252	37	36	34	3.405405	6.111111	5.941176	3.96997	6.273016	8.360071	500	2.351351	2.805556	2.294118	1.143551	3.123123	3.761111	5.183601	0.8398703	1.328225	1.340594	2.259518	1.596609	0.5113597	0.1755881	0.0003769177	0.3126752	0.511359712751766	mix_prml	0.2279809
BA20191121image0004_V1_cell47_spiketimes.csv	Stim2	Stim3	Stim2+Stim3	30	230	4.5734127711988	0.2142	0.2645	0.2142	1.02649350649351	1.95043731778426	1.46136491821771	0.421293614019152	0.353063097528228	0.00251753083300559	0.223125757619614	mixture	0.421293614019152	0.5374271	0.6007757	36	36	37	6.111111	4.083333	5.324324	6.273016	7.964286	7.780781	500	2.805556	1.805556	2.27027	1.055046	3.761111	1.989683	1.758258	0.5536975	1.340594	1.101978	0.7744709	1.140889	0.5302603	0.4095584	1.839387e-05	0.06016294	0.530260281074656	mix_prml	0.4248577
BA20191121image0004_V1_cell5_spiketimes.csv	Stim1	Stim3	Stim1+Stim3	30	230	18.9364710373288	0.5478	0.1092	0.1092	0.941998602375961	0.991780821917808	1.37848176927675	0.506444804429407	0.407288363495012	3.92563382591713e-06	0.0862629064417545	mixture	0.506444804429407	0.4332599	0.3904944	37	36	36	4.297297	8.111111	6.638889	4.048048	8.044444	9.151587	500	1.405405	1.027778	1.25	0.5655046	1.525526	1.227778	1.621429	0.308125	1.08547	1.194595	1.297143	1.184494	0.3785864	0.6047752	1.128134e-06	0.01663721	0.604775212016557	int_prml	0.5682618
BA20191121image0004_V1_cell5_spiketimes.csv	Stim2	Stim3	Stim2+Stim3	30	230	18.1119697308259	0.806	0.1075	0.1075	0.989010989010989	0.991780821917808	0.962899543378995	0.0994846985937789	0.209394283929599	3.13915037050777e-05	0.691089625972917	single	0.691089625972917	0.1513192	0.1448183	36	36	37	4.333333	8.111111	7.891892	4.285714	8.044444	7.599099	500	1.416667	1.027778	1.540541	0.6119266	1.335714	1.227778	2.033033	0.3293713	0.9428571	1.194595	1.319688	1.170115	0.1855388	0.08745749	0.000385389	0.7266183	0.72661834815349	sing_prml	0.4865496
BA20191121image0004_V1_cell50_spiketimes.csv	Stim1	Stim2	Stim1+Stim2	30	230	144.54073883171	0.5538	0.4232	0.4232	0.935185185185185	1.40408163265306	1.34287458972598	0.0656705574565591	0.818291679681148	0.000193603404576869	0.115844159457716	intermediate	0.818291679681148	0.05692624	0.2081559	37	36	34	2.756757	14	11.67647	2.578078	19.65714	15.68004	500	0.6756757	0.7222222	1.029412	0.3697196	1.003003	0.7777778	1.423351	0.2253311	1.484444	1.076923	1.382684	1.324923	0.02047377	0.9428325	1.873235e-06	0.0366919	0.942832456636908	int_prml	0.580066
BA20191121image0004_V1_cell50_spiketimes.csv	Stim1	Stim3	Stim1+Stim3	30	230	366.3067090462	0.5557	0.2544	0.2544	0.935185185185185	0.877758484609313	1.27232886020044	0.0896268755211762	0.380148465256563	0.0520301783074253	0.478194480914836	single	0.478194480914836	0.01335693	0.08279758	37	36	36	2.756757	25.13889	23.36111	2.578078	22.06587	29.72302	500	0.6756757	1.111111	0.6944444	0.3798165	1.003003	1.415873	0.7325397	0.2266629	1.484444	1.274286	1.054857	1.297325	0.1476016	0.06394067	0.0001869828	0.7882707	0.788270714762601	sing_prml	0.580066
BA20191121image0004_V1_cell50_spiketimes.csv	Stim2	Stim3	Stim2+Stim3	30	230	53.8051787622196	0.4249	0.253	0.253	1.40408163265306	0.877758484609313	0.741953540442205	0.000522283394958999	0.976635921732505	6.50100247552375e-07	0.0228411447722889	intermediate	0.976635921732505	0.1948609	0.324309	36	36	37	14	25.13889	21.45946	19.65714	22.06587	15.92192	500	0.7222222	1.111111	0.7027027	0.3882569	0.7777778	1.415873	0.4924925	0.1926905	1.076923	1.274286	0.7008547	1.078905	0.005727402	0.9489192	6.158976e-07	0.04535282	0.948919160409493	int_prml	0.0568009
BA20191121image0004_V1_cell54_spiketimes.csv	Stim1	Stim2	Stim1+Stim2	30	230	114.891187844959	0.2804	0.7758	0.2804	0.662783751493429	0.868571428571429	0.752861107942664	0.119229461445293	0.354287674486709	0.00239989495917738	0.524082969108821	single	0.524082969108821	0.01617589	0.1143312	37	36	34	10.05405	25	23.44118	6.663664	21.71429	17.64795	500	2.027027	2.25	2.735294	1.070467	2.749249	1.678571	2.624777	0.506146	1.356296	0.7460317	0.959596	1.027885	0.1329352	0.04197803	0.0001591068	0.8249277	0.824927660454588	sing_prml	0.9396734
BA20191121image0004_V1_cell54_spiketimes.csv	Stim1	Stim3	Stim1+Stim3	30	230	190.78758457993	0.2742	0.2386	0.2386	0.662783751493429	0.567480519480519	0.794228284278536	0.0412168065370882	0.730655155537252	0.00352781438013547	0.224600223545524	intermediate	0.730655155537252	0.01422295	0.1412248	37	36	36	10.05405	30.55556	27.63889	6.663664	17.33968	21.95159	500	2.027027	2.222222	2	0.9579817	2.749249	3.263492	3.2	0.6392218	1.356296	1.468571	1.6	1.450563	0.1155426	0.2114441	3.948587e-05	0.6729739	0.672973855156068	sing_prml	0.9396734
BA20191121image0004_V1_cell54_spiketimes.csv	Stim2	Stim3	Stim2+Stim3	30	230	7.57831080868064	0.7769	0.2424	0.2424	0.868571428571429	0.567480519480519	0.527251076303014	0.171204382743213	0.088355832337613	0.000707333338481113	0.739732451580693	single	0.739732451580693	0.1264996	0.06980329	36	36	37	25	30.55556	32.78378	21.71429	17.33968	17.28529	500	2.25	2.222222	2.27027	1.033945	1.678571	3.263492	3.536036	0.5883889	0.7460317	1.468571	1.55754	1.237113	0.0734768	0.004368631	0.01722067	0.9049339	0.904933903249706	sing_prml	0.6897822
BA20191121image0004_V1_cell55_spiketimes.csv	Stim1	Stim3	Stim1+Stim3	30	230	9.56940286611435	0.523	0.9617	0.523	0.916666666666667	1.54285714285714	0.740092165898617	0.0412416873066423	0.201235915873108	1.03353351330591e-05	0.757512061485116	single	0.757512061485116	0.2111685	0.188663	37	36	36	0.1081081	0.8333333	0.8611111	0.0990991	1.285714	0.6373016	500	0	0	0.02777778	0.004220183	0	0	0.02777778	0.001941284	NA	NA	1	1	0.1624779	0.1365243	0.0001103896	0.7008874	0.700887399297822	sing_prml	0.6120457
BA20191121image0004_V1_cell57_spiketimes.csv	Stim1	Stim2	Stim1+Stim2	30	230	16.3548933100326	0.5992	0.236	0.236	1.56497175141243	1.0015037593985	0.897233201581028	0.0842295414753783	0.530142540699972	5.63180187287471e-06	0.385622286022777	intermediate	0.530142540699972	0.2655406	0.2975899	37	36	34	3.189189	6.333333	5.411765	4.990991	6.342857	4.855615	500	1.189189	1.777778	1.382353	0.6663551	0.7687688	1.377778	1.031194	0.2324951	0.6464646	0.775	0.7459703	0.7584906	0.1751161	0.5818356	2.298722e-05	0.2430253	0.581835606050789	int_prml	0.01663806
BA20191121image0004_V1_cell57_spiketimes.csv	Stim1	Stim3	Stim1+Stim3	30	230	88.5954241514982	0.5907	0.5254	0.5254	1.56497175141243	0.732287759972724	0.847428571428572	0.314869073811583	0.165294090152503	0.00147855887767592	0.518358277158238	single	0.518358277158238	0.05238782	0.09902804	37	36	36	3.189189	11.63889	11.11111	4.990991	8.523016	9.415873	500	1.189189	1.472222	1.416667	0.6245872	0.7687688	1.970635	2.021429	0.3312047	0.6464646	1.338544	1.426891	1.152778	0.1929875	0.028216	0.0002962982	0.7785002	0.778500199210725	sing_prml	0.01663806
BA20191121image0004_V1_cell57_spiketimes.csv	Stim2	Stim3	Stim2+Stim3	30	230	25.5887212445051	0.227	0.5242	0.227	1.0015037593985	0.732287759972724	0.6997170781893	0.0687691322574534	0.166054497010482	0.000111223892261132	0.765065146839803	single	0.765065146839803	0.1062009	0.1042248	36	36	37	6.333333	11.63889	11.67568	6.342857	8.523016	8.16967	500	1.777778	1.472222	1.594595	0.7427523	1.377778	1.970635	2.914414	0.4385146	0.775	1.338544	1.827684	1.28346	0.06945344	0.01135836	0.0008015588	0.9183866	0.918386638778379	sing_prml	0.4657069
BA20191121image0004_V1_cell6_spiketimes.csv	Stim2	Stim3	Stim2+Stim3	30	230	5.5677630726029	0.3662	0.4583	0.3662	1	1.14857142857143	1.42063492063492	0.598940005698547	0.291419044460543	0.0071329933713864	0.102507956469524	mixture	0.598940005698547	0.5584786	0.5795975	36	36	37	0.02777778	0.4166667	0.1891892	0.02777778	0.4785714	0.2687688	500	0	0	0	0	0	0	0	0	NA	NA	NA	NA	0.6084231	0.3467264	0.002094493	0.04275602	0.608423096625701	mix_prml	0.4682027
[truncated: 2 more columns]
