# Supplementary material for: Coordinated multiplexing of information about separate objects in visual cortex
Source: eLife. 2022 Nov 29;11:e76452. doi: 10.7554/eLife.76452 (PMC9708082; doi:10.7554/eLife.76452)
Supplement: Source data 1. — The file and folder names are informative regarding which analyses they relate to. Some analyses are based on multiple runs of the modeling code, with slight variations due to the probabilistic nature of the analysis. [file elife-76452-data1.zip › SourceData2022/model_comparison_considering_latency/Cohen3_adjacent_V4_50_250_bw20_alpha_selected_origpoi.csv]

CellId	ACond	BCond	ABCond	SpikeWindowON	SpikeWindowOFF	SepBF	PoisPvalA	PoisPvalB	minPoisPval	FanoA	FanoB	FanoAB	PrMix	PrInt	PrOut	PrSing	WinModel	WinPr	mix_alpha	int_alpha	nA	nB	nAB	meanA	meanB	meanAB	varA	varB	varAB	BaseDuration	meanAbase	meanBbase	meanABbase	meanbase_all	varAbase	varBbase	varABbase	varbase_all	FanoAbase	FanoBbase	FanoABbase	Fanobase_all	X
BA20191111gabors0002_V4_cell2_spiketimes.csv	Stim1	Stim3	Stim1+Stim3	50	250	21.7332777297373	0.714	0.3564	0.3564	1.04411648853759	0.926201635879055	1.01913043478261	0.0996493467681559	0.683094538258307	5.00245092125333e-07	0.217255614728445	intermediate	0.683094538258307	0.6102903	0.6782691	114	118	116	2.95614	1.576271	2.5	3.086555	1.459945	2.547826	200	0.07894737	0.1525424	0.0862069	0.1329023	0.09105729	0.3867884	0.09685157	0.3019907	1.153392	2.535613	1.123478	1.817821	NA
BA20191111gabors0002_V4_cell3_spiketimes.csv	Stim1	Stim3	Stim1+Stim3	50	250	13.8809500081604	0.1947	0.6084	0.1947	0.982433363361772	1.61762516941252	0.96642089601587	0.0295318554800962	0.331779780048521	4.01892161092167e-06	0.638684345549771	single	0.638684345549771	0.6334829	0.7956941	114	118	116	11.7193	9.245763	11.33621	11.51343	14.95618	10.95555	200	2.614035	3.067797	2.836207	3.552443	3.424934	7.63639	4.625112	8.214641	1.31021	2.48921	1.630739	1.849914	NA
BA20191111gabors0002_V4_cell3_spiketimes.csv	Stim2	Stim3	Stim2+Stim3	50	250	31.3569873290523	0.312	0.6146	0.312	0.871522958850812	1.61762516941252	1.04214367636326	2.21158374305054e-05	0.028005818724823	0.0113803090043269	0.96059175643342	single	0.96059175643342	0.8549438	0.9775924	115	118	116	12.86087	9.245763	14.37931	11.20854	14.95618	14.98531	200	2.956522	3.067797	2.87069	3.70702	4.427918	7.63639	4.878786	8.807415	1.497678	2.48921	1.699517	1.9007	NA
BA20191111gabors0002_V4_cell39_spiketimes.csv	Stim1	Stim2	Stim1+Stim2	50	250	3.74398318411431	0.3902	0.9652	0.3902	0.944860449285228	1.15486686258794	0.971264367816092	0.178658050638142	0.551541316167978	0.00320344254299164	0.266597190650888	intermediate	0.551541316167978	0.5003465	0.4620544	114	115	119	1.140351	1.713043	1.462185	1.077472	1.978337	1.420168	200	0.03508772	0.04347826	0.03361345	0.0466954	0.03415619	0.05949657	0.03275887	0.06535648	0.9734513	1.368421	0.9745763	1.119707	NA
BA20191111gabors0002_V4_cell39_spiketimes.csv	Stim2	Stim3	Stim2+Stim3	50	250	3.11994529808227	0.9663	0.1245	0.1245	1.15486686258794	1.17378917378917	1.02716270730614	0.0714346198086572	0.28338279550378	0.000124575829612978	0.64505800885795	single	0.64505800885795	0.5837606	0.7496431	115	118	116	1.713043	1.169492	1.672414	1.978337	1.372736	1.717841	200	0.04347826	0.1355932	0.06034483	0.1002865	0.05949657	1.05838	0.0571964	0.6185057	1.368421	7.805556	0.9478261	4.933908	NA
BA20191111gabors0002_V4_cell41_spiketimes.csv	Stim1	Stim3	Stim1+Stim3	50	250	158.749140586779	0.4958	0.9218	0.4958	0.838333693071444	1.39181640756444	0.825314009661836	6.79859889180856e-09	0.992304958670268	1.00542214775294e-07	0.00769493398891808	intermediate	0.992304958670268	0.2035647	0.2288564	114	118	116	5.754386	12.91525	11.25	4.824096	17.97566	9.284783	200	1.885965	1.805085	1.862069	2.313218	2.632899	4.004418	2.554723	4.77409	1.396049	2.21841	1.371981	1.651064	NA
BA20191111gabors0002_V4_cell41_spiketimes.csv	Stim2	Stim3	Stim2+Stim3	50	250	140.400320414538	0.735	0.923	0.735	1.00666317286816	1.39181640756444	1.13101824839547	1.06106370903947e-25	2.17563331335048e-39	1	7.03463170892464e-25	outside	1	0.01064458	0.002100168	115	118	116	6.113043	12.91525	18.62931	6.153776	17.97566	21.07009	200	1.756522	1.805085	1.905172	2.277937	2.501602	4.004418	2.973538	4.925403	1.424179	2.21841	1.560771	1.729777	NA
BA20191111gabors0002_V4_cell42_spiketimes.csv	Stim1	Stim3	Stim1+Stim3	50	250	17.0451112960889	0.9316	0.6547	0.6547	1.19026548672566	2.07875457875458	1.07278582930757	0.38170886578703	0.606017254381643	0.000391439600050865	0.011882440231276	intermediate	0.606017254381643	0.571583	0.5919461	114	118	116	0.07017544	0.4745763	0.2327586	0.0835274	0.9865276	0.2497001	200	0.02631579	0.1271186	0.02586207	0.07543103	0.02585002	1.052079	0.02541229	0.5841713	0.9823009	8.276353	0.9826087	6.195554	NA
BA20191111gabors0002_V4_cell42_spiketimes.csv	Stim2	Stim3	Stim2+Stim3	50	250	14.7006077621075	0.3032	0.6618	0.3032	0.921052631578947	2.07875457875458	1.27509881422925	0.00251958702125369	0.0531359592257187	0.000469695313182231	0.943874758439845	single	0.943874758439845	0.3028897	0.0501961	115	118	116	0.08695652	0.4745763	0.7586207	0.08009153	0.9865276	0.9673163	200	0.008695652	0.1271186	0.02586207	0.06805158	0.008695652	1.052079	0.02541229	0.5745583	1	8.276353	0.9826087	6.754386	NA
BA20191111gabors0002_V4_cell43_spiketimes.csv	Stim1	Stim2	Stim1+Stim2	50	250	114.141872853175	0.51	0.1742	0.1742	0.950572243022464	0.663927173917067	0.548540121822034	2.04661941267374e-06	0.0461435080105602	0.0107150665994267	0.943139378770601	single	0.943139378770601	0.04942525	0.0255975	114	115	119	29.19298	41.2087	43.02521	27.75004	27.35957	23.60105	200	4.070175	4	3.588235	4.85273	12.29592	11.70175	10.65105	17.99428	3.02098	2.925439	2.968325	2.966459	NA
BA20191111gabors0002_V4_cell43_spiketimes.csv	Stim2	Stim3	Stim2+Stim3	50	250	112.969947493087	0.1668	0.8552	0.1668	0.663927173917067	0.988671449832293	0.57976697925547	5.73756494008602e-08	6.30456741752511e-09	0.999968189554641	3.17467651424664e-05	outside	0.999968189554641	0.976182	0.9969494	115	118	116	41.2087	29.34746	46.16379	27.35957	29.01499	26.76424	200	4	4.025424	4.008621	5.014327	11.70175	11.32413	16.0434	20.2225	2.925439	2.813153	4.002225	3.226355	NA
BA20191111gabors0002_V4_cell44_spiketimes.csv	Stim1	Stim2	Stim1+Stim2	50	250	24.5235478308082	0.2777	0.7245	0.2777	0.900241351568785	1.24204820995578	1.06422836752899	0.00591830453072808	0.116098827043347	6.67993599620871e-06	0.877976188489929	single	0.877976188489929	0.3366343	0.0972929	114	115	119	0.2894737	1.069565	1.117647	0.2605962	1.328452	1.189432	200	0	0.0173913	0.008403361	0.01077586	0	0.01723875	0.008403361	0.01339219	NA	0.9912281	1	0.9942363	NA
BA20191111gabors0002_V4_cell44_spiketimes.csv	Stim2	Stim3	Stim2+Stim3	50	250	6.69151700154774	0.7208	0.9685	0.7208	1.24204820995578	3.28671328671329	0.890146384094385	0.00016913610690643	0.0388107932773882	0.0755032412693271	0.885516829346378	single	0.885516829346378	0.7526448	0.970186	115	118	116	1.069565	0.559322	1.715517	1.328452	1.838331	1.527061	200	0.0173913	0.1610169	0.00862069	0.07879656	0.01723875	2.75163	0.00862069	1.466474	0.9912281	17.08907	1	14.88871	NA
BA20191111gabors0002_V4_cell45_spiketimes.csv	Stim1	Stim2	Stim1+Stim2	50	250	43.8502788486283	0.9781	0.6386	0.6386	1.31378486665537	2.02040529130312	1.26285097432587	0.867739408954718	0.124881311612565	2.54991359314841e-08	0.0073792539335807	mixture	0.867739408954718	0.6097122	0.687812	114	115	119	14.20175	9.756522	12.79832	18.65805	19.71213	16.16237	200	5.105263	4.617391	4.680672	5.998563	11.90033	11.81724	8.388691	16.65129	2.330992	2.559289	1.792198	2.220704	NA
BA20191111gabors0002_V4_cell45_spiketimes.csv	Stim1	Stim3	Stim1+Stim3	50	250	15.5088378951733	0.9779	0.5426	0.5426	1.31378486665537	2.38379650954501	1.22790750268559	0.381612254567611	0.444689983177884	2.67782207942455e-06	0.173695084432426	intermediate	0.444689983177884	0.5376026	0.6697529	114	118	116	14.20175	11.32203	13.25862	18.65805	26.98942	16.28036	200	5.105263	4.432203	4.663793	5.912356	11.90033	11.49536	8.416417	16.59136	2.330992	2.5936	1.804629	2.244974	NA
BA20191111gabors0002_V4_cell45_spiketimes.csv	Stim2	Stim3	Stim2+Stim3	50	250	3.30955394285117	0.6316	0.5518	0.5518	2.02040529130312	2.38379650954501	0.987472062460887	0.000701306502195819	0.0698101516395756	0.00126018085241864	0.92822836100581	single	0.92822836100581	0.3012448	0.04776728	115	118	116	9.756522	11.32203	12.57759	19.71213	26.98942	12.42001	200	4.617391	4.432203	4.37069	5.590974	11.81724	11.49536	9.261394	16.88664	2.559289	2.5936	2.118978	2.416271	NA
BA20191111gabors0002_V4_cell49_spiketimes.csv	Stim1	Stim2	Stim1+Stim2	50	250	52.9927425149525	0.4137	0.2489	0.2489	1.0655243833553	0.832924095227928	0.781349438275213	6.24216455749853e-06	0.0890586974535822	5.66821682747708e-05	0.910878378213586	single	0.910878378213586	0.1804654	0.06280884	114	115	119	4.947368	8.573913	8.773109	5.271542	7.141419	6.854864	200	0.9122807	1.078261	0.9159664	1.210489	1.054184	1.142944	1.077624	1.705027	1.155548	1.059989	1.176489	1.126835	NA
BA20191111gabors0002_V4_cell49_spiketimes.csv	Stim1	Stim3	Stim1+Stim3	50	250	8.25569394831214	0.4177	0.3413	0.3413	1.0655243833553	1.08821774039165	1.06071996259935	3.86873969595672e-06	0.00675088498308264	0.479819150981578	0.513426095295643	single	0.513426095295643	0.2764259	0.02333118	114	118	116	4.947368	6.432203	8.017241	5.271542	6.999638	8.504048	200	0.9122807	0.9745763	1.189655	1.282328	1.054184	1.375416	1.894153	2.263901	1.155548	1.411297	1.592187	1.41237	NA
BA20191111gabors0002_V4_cell49_spiketimes.csv	Stim2	Stim3	Stim2+Stim3	50	250	14.8606911962402	0.2511	0.3521	0.2511	0.832924095227928	1.08821774039165	0.957388209809686	9.38939315090832e-06	0.0506897314802793	0.00195001004567979	0.94735086908089	single	0.94735086908089	0.6553042	0.9583351	115	118	116	8.573913	6.432203	9.689655	7.141419	6.999638	9.276762	200	1.078261	0.9745763	1.051724	1.29298	1.142944	1.375416	1.127736	1.892903	1.059989	1.411297	1.072274	1.171188	NA
BA20191111gabors0002_V4_cell5_spiketimes.csv	Stim1	Stim2	Stim1+Stim2	50	250	18.9943471223328	0.1582	0.2621	0.1582	0.449778995673758	0.618167781061575	0.387403963135177	1.4389492271087e-06	0.0670713266198466	0.237541633483321	0.695385600947605	single	0.695385600947605	0.2614505	0.0619353	114	115	119	49.63158	43.66957	42.73109	22.32324	26.99512	16.55419	200	2.815789	2.869565	2.941176	3.595546	5.620633	4.289855	5.072782	7.761558	1.996113	1.494949	1.724746	1.726927	NA
BA20191111gabors0002_V4_cell50_spiketimes.csv	Stim1	Stim2	Stim1+Stim2	50	250	47.7592756250412	0.2318	0.199	0.199	0.881790582003746	0.88729399255715	0.740591783970123	5.76605301126961e-06	0.0797119670129187	8.37711250745353e-05	0.920198495808995	single	0.920198495808995	0.2472798	0.05152492	114	115	119	3.605263	6.6	6.941176	3.179087	5.85614	5.140578	200	1.008772	1.052174	1.042017	1.293103	1.778683	1.313043	1.362626	2.303612	1.763217	1.247934	1.307682	1.425168	NA
BA20191111gabors0002_V4_cell50_spiketimes.csv	Stim2	Stim3	Stim2+Stim3	50	250	22.6523037963523	0.2082	0.1082	0.1082	0.88729399255715	0.7534516765286	0.625681232523713	5.83226979058974e-05	0.104027182159361	2.69898363878375e-05	0.895887505306346	single	0.895887505306346	0.7275186	0.9196288	115	118	116	6.6	4.40678	6.836207	5.85614	3.320296	4.277286	200	1.052174	1.152542	1.060345	1.361032	1.313043	1.412429	1.326762	2.1024	1.247934	1.22549	1.251255	1.235768	NA
BA20191111gabors0002_V4_cell51_spiketimes.csv	Stim1	Stim2	Stim1+Stim2	50	250	16.9972315797177	0.1306	0.1361	0.1306	0.789480244297644	0.954360069916489	0.998547215496368	0.0751663523391797	0.506263446128584	1.02005997248798e-06	0.418569181472263	intermediate	0.506263446128584	0.3068602	0.2767957	114	115	119	1.245614	2.356522	2.058824	0.9833877	2.24897	2.055833	200	0.1403509	0.2434783	0.1764706	0.233477	0.1571185	0.2559878	0.1974078	0.3190706	1.119469	1.051378	1.118644	1.093283	NA
BA20191111gabors0002_V4_cell51_spiketimes.csv	Stim1	Stim3	Stim1+Stim3	50	250	43.1186197670846	0.1389	0.1908	0.1389	0.789480244297644	1.26224953497681	1.14927536231884	0.108864781456839	0.891097163686531	1.69667740672828e-07	3.78851888897207e-05	intermediate	0.891097163686531	0.6558796	0.5450577	114	118	116	1.245614	3.076271	2.068966	0.9833877	3.883022	2.377811	200	0.1403509	0.1864407	0.1551724	0.2011494	0.1571185	0.5461394	0.2191904	0.4817566	1.119469	2.929293	1.41256	1.916015	NA
BA20191111gabors0002_V4_cell53_spiketimes.csv	Stim1	Stim2	Stim1+Stim2	50	250	11.990802552531	0.8957	0.9947	0.8957	1.41946902654867	1.2844427244582	1.27334099396725	0.390581512539313	0.321918076843782	2.35788931596237e-05	0.287476831723745	mixture	0.390581512539313	0.3262931	0.3092665	114	115	119	0.5263158	1.182609	0.9915966	0.747089	1.518993	1.262641	200	0.4035088	0.4956522	0.3613445	0.5244253	0.6498991	0.866209	0.5717134	1.084056	1.610619	1.747615	1.582184	1.653705	NA
BA20191111gabors0002_V4_cell53_spiketimes.csv	Stim2	Stim3	Stim2+Stim3	50	250	5.51243755445075	0.9953	1	0.9953	1.2844427244582	2.83555122795629	1.2695652173913	0.342086808229855	0.381108698745186	0.000610093074767307	0.276194399950192	intermediate	0.381108698745186	0.6402967	0.6101006	115	118	116	1.182609	0.6694915	1	1.518993	1.898378	1.269565	200	0.4956522	0.6779661	0.4913793	0.6948424	0.866209	3.245835	0.7564468	2.551008	1.747615	4.787607	1.539436	2.937078	NA
BA20191111gabors0002_V4_cell54_spiketimes.csv	Stim1	Stim2	Stim1+Stim2	50	250	10.7008165538677	0.3045	0.3603	0.3045	1.15763441435179	1.25134952766532	0.988293026060159	0.0211195702871067	0.271916488507927	4.79604220611925e-06	0.70695914516276	single	0.70695914516276	0.5950893	0.8075573	114	115	119	8.710526	6.782609	8.504202	10.08361	8.487414	8.404643	200	2.350877	2.391304	2.529412	3.031609	2.088185	2.152555	3.030907	3.787182	0.8882578	0.9001595	1.198266	0.9993854	NA
BA20191111gabors0002_V4_cell54_spiketimes.csv	Stim2	Stim3	Stim2+Stim3	50	250	17.1489098073808	0.3608	0.7973	0.3608	1.25134952766532	1.88969760398332	0.958296862857377	0.00246031199658128	0.163642158249014	1.11253437048249e-05	0.8338864044107	single	0.8338864044107	0.3170307	0.1116045	115	118	116	6.782609	9.135593	9.163793	8.487414	17.26351	8.781634	200	2.391304	2.576271	2.482759	3.105301	2.152555	4.981312	5.695352	6.668298	0.9001595	1.933536	2.293961	1.717914	NA
BA20191111gabors0002_V4_cell58_spiketimes.csv	Stim2	Stim3	Stim2+Stim3	50	250	16.7481145989319	0.5758	0.7042	0.5758	1.10077519379845	0.90846429556107	0.791713554987212	0.0570029585447541	0.863996319844108	0.000114322519684352	0.0788863990914537	intermediate	0.863996319844108	0.4959846	0.4562901	115	118	116	0.373913	1.050847	0.7327586	0.4115942	0.9546574	0.5801349	200	0.3913043	0.4576271	0.4224138	0.530086	0.3279939	0.3699841	0.3330585	0.535371	0.8382066	0.8084837	0.788465	0.8079761	NA
BA20191111gabors0002_V4_cell59_spiketimes.csv	Stim1	Stim3	Stim1+Stim3	50	250	10.9000515253133	0.2576	0.4084	0.2576	0.824584467117441	1.25912298598932	0.672401362305563	0.00241191433760419	0.225956546803351	1.02756889071251e-05	0.771621263170138	single	0.771621263170138	0.3669725	0.1672677	114	118	116	16.0614	18.95763	18.81897	13.24398	23.86998	12.6539	200	2.096491	2.305085	2.568966	2.905891	3.344589	6.589888	3.951724	7.278042	1.595327	2.858849	1.538255	2.003666	NA
BA20191111gabors0002_V4_cell61_spiketimes.csv	Stim1	Stim3	Stim1+Stim3	50	250	3.56265649178628	0.8245	0.7462	0.7462	1.11757269279393	2.04977375565611	0.905138339920948	0.110955613028749	0.488271924592974	0.0038010452543956	0.396971417123881	intermediate	0.488271924592974	0.5244823	0.5852414	114	118	116	0.3684211	0.1440678	0.2844828	0.4117373	0.2953064	0.2574963	200	0.00877193	0.09322034	0.02586207	0.05387931	0.00877193	0.5638853	0.02541229	0.3167933	1	6.048951	0.9826087	4.703746	NA
BA20191111gabors0002_V4_cell62_spiketimes.csv	Stim1	Stim2	Stim1+Stim2	50	250	183.769475278582	0.9822	0.1389	0.1389	1.5997776027429	0.693591617933723	0.770004966197815	9.69414666815063e-08	0.81228605917211	1.7549260395086e-05	0.187696294626028	intermediate	0.81228605917211	0.1209927	0.1422093	114	115	119	23.45614	37.56522	35.56303	37.52461	26.05492	27.38371	200	3.622807	3.191304	3.420168	4.263649	9.422838	6.857818	12.51688	15.01368	2.600977	2.148908	3.659726	2.817058	NA
BA20191111gabors0002_V4_cell63_spiketimes.csv	Stim1	Stim2	Stim1+Stim2	50	250	4.30565098828469	0.2734	0.2691	0.2691	0.905183312262958	0.968532442216653	0.947796610169491	0.123321585039095	0.550386444408447	0.00385102685526656	0.322440943697192	intermediate	0.550386444408447	0.4751197	0.4507745	114	115	119	0.245614	0.5478261	0.4201681	0.2223257	0.5305873	0.3982339	200	0	0	0.008403361	0.003591954	0	0	0.008403361	0.004489943	NA	NA	1	1	NA
BA20191111gabors0002_V4_cell64_spiketimes.csv	Stim1	Stim2	Stim1+Stim2	50	250	26.1228438692696	0.3494	0.4638	0.3494	0.935820906269577	1.05897245573757	0.590911702488835	1.42264216100454e-05	0.0851861500276652	0.000114295997469815	0.914685327553255	single	0.914685327553255	0.2685096	0.05727094	114	115	119	21.5614	26.51304	27.26891	20.17761	28.07658	16.11352	200	2.815789	2.582609	2.798319	3.415948	6.2932	3.508467	3.95898	7.124219	2.234968	1.358497	1.414771	1.668461	NA
BA20191111gabors0003_V4_cell1_spiketimes.csv	Stim2	Stim3	Stim2+Stim3	50	250	10.929784424321	0.1007	0.3273	0.1007	0.675440202630535	1.05883649440288	1.22440018405311	0.0407998924858569	0.229597378370943	1.92269011368573e-05	0.729583502242063	single	0.729583502242063	0.3477624	0.1641972	67	71	67	29.64179	34.69014	34.40299	20.02126	36.73119	42.12302	200	2.701493	3.267606	3.298507	3.865854	6.515604	8.627364	13.97015	15.09834	2.411853	2.640271	4.235294	3.124451	NA
BA20191111gabors0003_V4_cell2_spiketimes.csv	Stim1	Stim2	Stim1+Stim2	50	250	13.4108921643253	0.5006	0.4023	0.4023	0.924632352941176	0.984848484848485	0.862745098039216	0.128721508427488	0.651812571898169	0.000240381110351756	0.21922553856399	intermediate	0.651812571898169	0.5503313	0.5423971	69	67	69	0.4637681	0.02985075	0.2608696	0.428815	0.02939846	0.2250639	200	0	0	0	0	0	0	0	0	NA	NA	NA	NA	NA
BA20191111gabors0003_V4_cell2_spiketimes.csv	Stim1	Stim3	Stim1+Stim3	50	250	14.2663888419272	0.5013	0.4014	0.4014	0.924632352941176	0.985714285714286	1.15073529411765	0.127396728517033	0.625696275384009	0.0368274349144484	0.21007956118451	intermediate	0.625696275384009	0.3260531	0.214782	69	71	69	0.4637681	0.02816901	0.115942	0.428815	0.0277666	0.1334186	200	0	0	0	0	0	0	0	0	NA	NA	NA	NA	NA
BA20191111gabors0003_V4_cell3_spiketimes.csv	Stim1	Stim3	Stim1+Stim3	50	250	31.7420136615394	0.7771	0.5769	0.5769	1.04698708751793	1.05419602818706	1.12070135746606	0.0029856428164085	0.0856249787840804	0.000283202519950234	0.911106175879561	single	0.911106175879561	0.8328288	0.9436814	69	71	69	14.26087	9.422535	15.07246	14.93095	9.933199	16.89173	200	3.231884	2.704225	3.347826	3.863636	4.063086	2.811268	4.200767	5.823864	1.257188	1.039583	1.254775	1.205882	NA
BA20191111gabors0003_V4_cell3_spiketimes.csv	Stim2	Stim3	Stim2+Stim3	50	250	12.4587404097711	0.4384	0.578	0.4384	1.05945165945166	1.05419602818706	2.71245248805663	0.0143065435306119	0.125147999569368	2.41845445217964e-05	0.860521272355499	single	0.860521272355499	0.7070963	0.8974651	67	71	67	12.53731	9.422535	12.97015	13.28268	9.933199	35.18091	200	3.104478	2.704225	3.313433	3.792683	3.458616	2.811268	10.6427	8.737446	1.114073	1.039583	3.211985	1.843011	NA
BA20191111gabors0003_V4_cell41_spiketimes.csv	Stim2	Stim3	Stim2+Stim3	50	250	13.5303028185225	0.2578	0.8592	0.2578	1.0840404040404	1.30992063492063	8.02108036890646	0.761731341982394	0.0284936958451604	1.0346906946759e-06	0.209773927481751	mixture	0.761731341982394	0.6147075	0.8916647	67	71	67	2.238806	1.014085	2.402985	2.426956	1.32837	19.27454	200	0.05970149	0.04225352	0.4179104	0.2134146	0.05698779	0.04104628	8.610583	4.450248	0.9545455	0.9714286	20.6039	16.68207	NA
BA20191111gabors0003_V4_cell46_spiketimes.csv	Stim2	Stim3	Stim2+Stim3	50	250	8.85665127221197	0.393	0.9368	0.393	1.18095238095238	1.20408163265306	12.2898071625344	0.650319964874805	0.02340406581563	8.56022814181097e-06	0.326267409081423	mixture	0.650319964874805	0.5522033	0.91528	67	71	67	0.5223881	0.09859155	0.8208955	0.6169154	0.1187123	10.08865	200	0	0	0.3283582	0.1341463	0	0	7.223881	3.689024	NA	NA	22	22	NA
BA20191111gabors0003_V4_cell51_spiketimes.csv	Stim1	Stim3	Stim1+Stim3	50	250	22.1677669145779	0.7856	0.1375	0.1375	1.03235921234165	0.701998001998002	0.803145490829611	0.000162848600827658	0.00408348700086594	0.873375791858483	0.122377872539823	outside	0.873375791858483	0.9359587	0.9812962	69	71	69	6.797101	4.028169	8.971014	7.01705	2.827767	7.20503	200	1.130435	1.056338	1.173913	1.399522	2.232737	1.339638	1.851662	2.794543	1.975113	1.26819	1.577342	1.597428	NA
BA20191111gabors0003_V4_cell52_spiketimes.csv	Stim1	Stim2	Stim1+Stim2	50	250	11.6304140632414	0.8764	0.7484	0.7484	1.27189043556354	1.05442290552585	1.28109452736318	0.0118417343479814	0.0970408430070525	8.24312694963024e-05	0.89103499137547	single	0.89103499137547	0.2837012	0.07005464	69	67	69	5.695652	8.119403	8.73913	7.244246	8.561284	11.19565	200	0.7826087	0.7462687	0.7971014	0.9695122	0.9079284	0.9497965	1.575874	1.774495	1.160131	1.272727	1.977005	1.464237	NA
BA20191111gabors0003_V4_cell52_spiketimes.csv	Stim2	Stim3	Stim2+Stim3	50	250	34.3223727986293	0.7423	0.4344	0.4344	1.05442290552585	1.33390596745027	1.47278669043375	0.347887986189413	0.206867659547565	6.25984026722221e-06	0.445238094422755	single	0.445238094422755	0.6950907	0.8351466	67	71	67	8.119403	4.450704	7.61194	8.561284	5.936821	11.21076	200	0.7462687	0.8309859	1.029851	1.085366	0.9497965	0.8567404	1.756671	1.849295	1.272727	1.030993	1.705753	1.363076	NA
BA20191111gabors0003_V4_cell53_spiketimes.csv	Stim1	Stim2	Stim1+Stim2	50	250	7.47000848334605	0.9167	0.9003	0.9003	1.32352941176471	1.14454545454545	1.32732447817837	0.21625527843521	0.27852595779709	2.66808101095221e-05	0.50519208295759	single	0.50519208295759	0.3896304	0.2611478	69	67	69	0.6956522	1.492537	1.347826	0.9207161	1.708277	1.789003	200	0.02898551	0.01492537	0.1014493	0.06097561	0.02855925	0.01492537	0.09249787	0.07285689	0.9852941	1	0.9117647	0.9558824	NA
BA20191111gabors0003_V4_cell53_spiketimes.csv	Stim2	Stim3	Stim2+Stim3	50	250	4.02924367204105	0.8978	0.2845	0.2845	1.14454545454545	0.755932203389831	4.50611376927166	0.342627625813628	0.0956947028970749	4.46470298071704e-06	0.561673206586316	single	0.561673206586316	0.6072901	0.8579039	67	71	67	1.492537	0.8309859	1.701493	1.708277	0.628169	7.667119	200	0.01492537	0.05633803	0.2686567	0.1402439	0.01492537	0.05392354	4.320669	2.239733	1	0.9571429	16.08249	12.77621	NA
BA20191111gabors0003_V4_cell54_spiketimes.csv	Stim1	Stim3	Stim1+Stim3	50	250	8.17717742732287	0.3554	0.1849	0.1849	1.30348850066342	2.3131182098265	1.20365585486531	0.0390748542711453	0.192988832261584	1.76296512969996e-05	0.767918683815974	single	0.767918683815974	0.6688509	0.8575946	69	71	69	15.42029	12.40845	15.50725	20.10017	28.70221	18.66539	200	5.956522	5.788732	5.681159	7.260766	20.45396	16.45473	21.72038	30.21593	3.433877	2.842544	3.823229	3.329228	NA
BA20191111gabors0003_V4_cell54_spiketimes.csv	Stim2	Stim3	Stim2+Stim3	50	250	19.0152609427646	0.5369	0.1865	0.1865	0.880057257062605	2.3131182098265	2.40378225786305	0.200678189825381	0.0527054805863435	0.000307861324376915	0.746308468263899	single	0.746308468263899	0.7284679	0.9459947	67	71	67	16.74627	12.40845	18.10448	14.73768	28.70221	43.51922	200	6.089552	5.788732	6.208955	7.530488	14.56762	16.45473	18.92537	25.80329	2.392231	2.842544	3.048077	2.741208	NA
BA20191111gabors0003_V4_cell55_spiketimes.csv	Stim1	Stim2	Stim1+Stim2	50	250	18.7200272480537	0.3702	0.5808	0.3702	1	1.00692640692641	0.975490196078431	0.21424797147599	0.688156580399515	3.03846360448422e-05	0.0975650634884499	intermediate	0.688156580399515	0.4985299	0.4951774	69	67	69	0.01449275	0.5223881	0.2608696	0.01449275	0.5260063	0.2544757	200	0.02898551	0.04477612	0.04347826	0.04878049	0.02855925	0.04341927	0.04219949	0.05888331	0.9852941	0.969697	0.9705882	0.9656863	NA
BA20191111gabors0003_V4_cell55_spiketimes.csv	Stim2	Stim3	Stim2+Stim3	50	250	12.8979165758721	0.5825	0.5342	0.5342	1.00692640692641	0.957142857142857	6.60446570972887	0.998733001203747	0.00103305213310137	3.51927708745849e-07	0.000233594735443152	mixture	0.998733001203747	0.2788584	0.4988691	67	71	67	0.5223881	0.05633803	0.2835821	0.5260063	0.05392354	1.872908	200	0.04477612	0.02816901	0.238806	0.1280488	0.04341927	0.0277666	2.548168	1.339222	0.969697	0.9857143	10.67045	8.366947	NA
BA20191111gabors0003_V4_cell56_spiketimes.csv	Stim1	Stim2	Stim1+Stim2	50	250	15.8559732383889	0.8007	0.8843	0.8007	1.13677811550152	1.64775315800373	1.98295405753542	0.278312757306267	0.0811201360695167	2.56327874039034e-05	0.640541473836813	single	0.640541473836813	0.7253801	0.9090872	69	67	69	9.536232	6.552239	9.927536	10.84058	10.79647	19.68585	200	2.594203	2.328358	2.333333	3.02439	4.597613	3.132972	3.990196	6.080897	1.772264	1.345571	1.710084	1.608495	NA
BA20191111gabors0003_V4_cell56_spiketimes.csv	Stim1	Stim3	Stim1+Stim3	50	250	4.62365885873651	0.804	0.1886	0.1886	1.13677811550152	3.66413994169096	1.10708898944193	0.00835784314537937	0.130021849296297	5.25835809238251e-05	0.8615677239774	single	0.8615677239774	0.7880259	0.9027432	69	71	69	9.536232	7.591549	10.17391	10.84058	27.8165	11.26343	200	2.594203	2.267606	2.318841	2.990431	4.597613	2.627364	2.63214	5.106879	1.772264	1.158651	1.13511	1.366192	NA
BA20191111gabors0003_V4_cell58_spiketimes.csv	Stim2	Stim3	Stim2+Stim3	50	250	13.9888134812607	0.9525	0.3478	0.3478	1.98655190962883	4.8209706959707	6.78410836475353	0.999999999899379	8.81491262449064e-11	2.01536210068957e-13	1.22707342543034e-11	mixture	0.999999999899379	0.6785392	0.6118765	67	71	67	2.522388	4.394366	3.238806	5.010855	21.18511	21.97241	200	1.268657	1.464789	1.80597	1.890244	3.502488	3.795171	11.34057	9.61412	2.760784	2.590934	6.279489	4.068944	NA
BA20191111gabors0003_V4_cell6_spiketimes.csv	Stim1	Stim2	Stim1+Stim2	50	250	3.50807371847068	0.9532	0.7366	0.7366	1.33689839572193	0.939393939393939	1.15992647058824	0.206143841373267	0.398148628770791	0.00369081397278023	0.392016715883162	intermediate	0.398148628770791	0.5109574	0.5933332	69	67	69	0.3188406	0.07462687	0.2318841	0.4262575	0.07010403	0.2689685	200	0	0	0	0	0	0	0	0	NA	NA	NA	NA	NA
BA20191111gabors0003_V4_cell62_spiketimes.csv	Stim1	Stim3	Stim1+Stim3	50	250	11.6812573572965	0.1118	0.8566	0.1118	0.507590132827324	1.17162080980416	0.997702205882353	0.026348075050207	0.117269648426729	6.99779932246002e-05	0.856312298529839	single	0.856312298529839	0.7233824	0.9030112	69	71	69	20.66667	16.74648	21.33333	10.4902	19.62052	21.28431	200	2.057971	2.112676	1.898551	2.529904	3.99659	2.644266	3.357204	5.159859	1.942005	1.251619	1.768298	1.631638	NA
BA20191111gabors0003_V4_cell63_spiketimes.csv	Stim1	Stim2	Stim1+Stim2	50	250	4.79741159361431	0.5796	0.2486	0.2486	1.14800759013283	0.893939393939394	0.728235294117647	0.629848096188726	0.155406250821286	0.000193060817803036	0.214552592172185	mixture	0.629848096188726	0.5727416	0.6568802	69	67	69	0.4492754	0.119403	0.3623188	0.5157715	0.106739	0.2638534	200	0.01449275	0.02985075	0.01449275	0.02439024	0.01449275	0.02939846	0.01449275	0.03003945	1	0.9848485	1	0.9852941	NA
BA20191111gabors0003_V4_cell64_spiketimes.csv	Stim1	Stim2	Stim1+Stim2	50	250	83.8374290323882	0.1667	0.1361	0.1361	0.974697663496536	0.476054295726427	0.734708584812179	9.48793479366786e-07	0.999997487373349	1.56411544118164e-12	1.56383160726146e-06	intermediate	0.999997487373349	0.3810928	0.4416474	69	67	69	21.78261	33.68657	28.3913	21.23146	16.03664	20.85934	200	3.84058	2.850746	2.797101	3.957317	7.87127	5.734962	5.458227	10.20497	2.049501	2.01174	1.951387	2.063008	NA
BA20191111gabors0003_V4_cell64_spiketimes.csv	Stim1	Stim3	Stim1+Stim3	50	250	6.75805425696776	0.174	0.8793	0.174	0.974697663496536	1.18745141588007	1.09463785514206	0.0223708803293653	0.19341847060073	3.21227851993507e-05	0.784178526284706	single	0.784178526284706	0.3369041	0.1499379	69	71	69	21.78261	25.3662	25.56522	21.23146	30.12113	27.98465	200	3.84058	2.760563	3.623188	4.252392	7.87127	4.956137	7.26769	10.68389	2.049501	1.795335	2.005882	2.009953	NA
BA20191111gabors0003_V4_cell64_spiketimes.csv	Stim2	Stim3	Stim2+Stim3	50	250	37.470079098407	0.1309	0.8746	0.1309	0.476054295726427	1.18745141588007	1.20040251787779	0.10023733385794	0.616552815429141	4.68898229374772e-06	0.283205161730625	intermediate	0.616552815429141	0.7196428	0.760653	67	71	67	33.68657	25.3662	31.68657	16.03664	30.12113	38.03664	200	2.850746	2.760563	3.626866	3.841463	5.734962	4.956137	12.29806	12.00906	2.01174	1.795335	3.390822	2.500934	NA
BA20191111gabors0003_V4_cell66_spiketimes.csv	Stim2	Stim3	Stim2+Stim3	50	250	53.9402440440974	0.8989	0.4987	0.4987	1.00678098817634	1.132949145688	1.02570511633648	0.00711801890297487	0.107120582173553	0.000259980192567192	0.885501418730905	single	0.885501418730905	0.8838234	0.9368695	67	71	67	28.8806	19.90141	29.31343	29.07644	22.54728	30.06694	200	2.746269	3.380282	2.970149	3.79878	5.222524	6.781891	8.302126	10.58278	1.90168	2.00631	2.795188	2.228669	NA
BA20191111gabors0003_V4_cell68_spiketimes.csv	Stim1	Stim2	Stim1+Stim2	50	250	3.46024022659779	0.9961	0.1971	0.1971	2.11173398863462	3.12834595959596	4.84122069880584	0.999999946015178	6.74606384207951e-09	7.0184964756752e-13	4.72380561266209e-08	mixture	0.999999946015178	0.4753482	0.1192455	69	67	69	5.550725	7.164179	7.710145	11.72165	22.41203	37.32651	200	3.608696	4.776119	3.550725	4.963415	11.47698	11.84306	10.39812	17.87549	3.180369	2.47964	2.928451	2.881161	NA
BA20191111gabors0003_V4_cell7_spiketimes.csv	Stim1	Stim2	Stim1+Stim2	50	250	29.9997349535799	0.3719	0.2705	0.2705	0.708193277310924	0.970648514126775	0.891021671826626	0.00782545871416698	0.307720259764017	1.10566949876024e-05	0.684443224826828	single	0.684443224826828	0.7335994	0.8404247	69	67	69	10.14493	6.179104	9.637681	7.184569	5.997739	8.587383	200	1.608696	1.477612	1.84058	2.054878	3.006394	1.707825	4.1948	4.649241	1.868839	1.1558	2.279064	1.810031	NA
BA20191111gabors0003_V4_cell7_spiketimes.csv	Stim1	Stim3	Stim1+Stim3	50	250	7.74045093800314	0.361	0.9229	0.361	0.708193277310924	1.09085303186023	1.2985703035076	5.29342882798404e-10	1.58854967659398e-08	0.999998024739553	1.95884560753128e-06	outside	0.999998024739553	0.875463	0.9831771	69	71	69	10.14493	7.830986	14.07246	7.184569	8.542455	18.27408	200	1.608696	1.605634	1.768116	2.075359	3.006394	3.070825	3.416027	4.90445	1.868839	1.912531	1.932015	1.890545	NA
BA20191111gabors0003_V4_cell7_spiketimes.csv	Stim2	Stim3	Stim2+Stim3	50	250	3.99484610654192	0.2679	0.917	0.2679	0.970648514126775	1.09085303186023	2.68892045454545	1.36193145380607e-05	0.00514546831960718	0.960290565320666	0.0345503470451892	outside	0.960290565320666	0.1399947	0.03383861	67	71	67	6.179104	7.830986	10.50746	5.997739	8.542455	28.25373	200	1.477612	1.605634	1.985075	2.109756	1.707825	3.070825	9.014925	7.13863	1.1558	1.912531	4.541353	2.706902	NA
BA20191111gabors0003_V4_cell70_spiketimes.csv	Stim1	Stim2	Stim1+Stim2	50	250	50.6965849562553	0.8795	0.4754	0.4754	0.877510760401722	0.773198220143558	1.17803504380476	0.00984194457391431	0.341052833160374	2.66967220298417e-05	0.649078525543682	single	0.649078525543682	0.7603491	0.8552109	69	67	69	21.3913	13.92537	20.43478	18.7711	10.76707	24.07289	200	5.376812	4.731343	5.246377	6.402439	9.032396	10.04794	12.18841	16.25269	1.679879	2.123698	2.323204	2.030812	NA
BA20191111gabors0003_V4_cell70_spiketimes.csv	Stim1	Stim3	Stim1+Stim3	50	250	45.9438575635199	0.8756	0.8371	0.8371	0.877510760401722	1.25618766680714	0.945128080696038	0.0328976295898063	0.00601119200574014	0.643721037663575	0.317370140740879	outside	0.643721037663575	0.9460612	0.9818938	69	71	69	21.3913	14.32394	24.5942	18.7711	17.99356	23.24467	200	5.376812	4.535211	4.42029	5.9689	9.032396	9.3666	9.394288	14.62162	1.679879	2.065306	2.125265	1.959708	NA
BA20191111gabors0003_V4_cell71_spiketimes.csv	Stim1	Stim2	Stim1+Stim2	50	250	17.0032663688118	0.7317	0.3517	0.3517	1.00110987791343	0.909090909090909	1.42773109243697	0.745192972970685	0.178000804225681	3.79920607818709e-06	0.0768024235975558	mixture	0.745192972970685	0.5130926	0.6065504	69	67	69	0.7681159	0.1044776	0.5072464	0.7689685	0.09497965	0.7242114	200	0.01449275	0	0	0.006097561	0.01449275	0	0	0.007621951	1	NA	NA	1	NA
BA20191111gabors0003_V4_cell71_spiketimes.csv	Stim1	Stim3	Stim1+Stim3	50	250	10.333122242163	0.7398	0.8745	0.7398	1.00110987791343	1.39387755102041	1.14456630109671	0.0381674258247621	0.143284748544458	7.50472047076932e-06	0.818540320910309	single	0.818540320910309	0.6809356	0.8610137	69	71	69	0.7681159	0.1971831	0.8550725	0.7689685	0.2748491	0.9786871	200	0.01449275	0	0	0.005980861	0.01449275	0	0	0.007476077	1	NA	NA	1	NA
BA20191112gabors0001_V4_cell1_spiketimes.csv	Stim2	Stim3	Stim2+Stim3	50	250	74.0789532503127	0.9409	0.5756	0.5756	1.21703430897461	1.31620167507904	0.902817936780201	0.000151977391224547	0.997433795574097	3.29758733321974e-08	0.0024141940588049	intermediate	0.997433795574097	0.3327135	0.3284866	111	111	111	21.12613	29.53153	26.73874	25.71122	38.86945	24.14021	200	3.504505	2.801802	2.801802	3.795045	9.888616	7.669451	8.669451	13.74985	2.821687	2.737328	3.094241	2.898484	NA
BA20191112gabors0001_V4_cell2_spiketimes.csv	Stim1	Stim3	Stim1+Stim3	50	250	6.22191627376711	0.7584	0.4086	0.4086	1.53660714285714	0.990909090909091	0.9	0.317626696033412	0.400366442689131	0.000861465796963741	0.281145395480493	intermediate	0.400366442689131	0.4786951	0.5504702	113	111	111	0.1769912	0.01801802	0.1081081	0.2719659	0.01785422	0.0972973	200	0.04424779	0	0	0.01865672	0.1498104	0	0	0.07917933	3.385714	NA	NA	3.39521	NA
BA20191112gabors0001_V4_cell20_spiketimes.csv	Stim1	Stim3	Stim1+Stim3	50	250	3.88457667672812	0.9995	0.7432	0.7432	1.91571428571429	2.3	1.96666666666667	0.775746640296791	0.113414488020163	0.000720669977524869	0.110118201705521	mixture	0.775746640296791	0.46976	0.5885834	113	111	111	0.2212389	0.05405405	0.1621622	0.4238306	0.1243243	0.3189189	200	0.008849558	0.01801802	0.02702703	0.02238806	0.008849558	0.03603604	0.04471744	0.04627871	1	2	1.654545	1.653693	NA
BA20191112gabors0001_V4_cell3_spiketimes.csv	Stim1	Stim3	Stim1+Stim3	50	250	44.7625646479364	0.6596	0.5266	0.5266	1.66919447910168	1.60597402597403	1.88784511784512	0.588422209753637	0.397109543843665	3.92745898618809e-08	0.0144682071281081	mixture	0.588422209753637	0.5958001	0.6749178	113	111	111	16.21239	11.35135	14.59459	27.06163	18.22998	27.55233	200	4.079646	4.693694	3.702703	5.197761	14.60967	7.541687	4.338084	14.02795	3.581112	1.60677	1.171599	2.159076	NA
BA20191112gabors0001_V4_cell3_spiketimes.csv	Stim2	Stim3	Stim2+Stim3	50	250	23.8062852605306	0.2993	0.5353	0.2993	0.861791831357049	1.60597402597403	0.866319789535224	0.00545256979856442	0.619070318061677	2.01252603140096e-06	0.375475099613727	intermediate	0.619070318061677	0.6175547	0.739874	111	111	111	14.91892	11.35135	14.00901	12.857	18.22998	12.13628	200	4.189189	4.693694	4.027027	5.379129	7.736609	7.541687	6.099263	11.19337	1.846804	1.60677	1.514582	1.66471	NA
BA20191112gabors0001_V4_cell38_spiketimes.csv	Stim1	Stim2	Stim1+Stim2	50	250	68.4904874992357	0.2782	0.7662	0.2782	3.49351851851852	1.14949792475566	3.30247168269044	0.999578245330658	0.000365841219261088	1.63930334961964e-10	5.5913286150891e-05	mixture	0.999578245330658	0.6387342	0.7579961	113	111	116	10.75221	6.117117	9.62931	37.56305	7.031613	31.80052	200	3.044248	2.90991	2.732759	3.617647	15.34624	6.937265	10.12796	16.83346	5.041061	2.384014	3.706131	3.722522	NA
BA20191112gabors0001_V4_cell38_spiketimes.csv	Stim1	Stim3	Stim1+Stim3	50	250	34.9623887935472	0.2755	0.567	0.2755	3.49351851851852	3.86785916449677	2.14067147018243	0.00381136520073956	0.153231562791282	1.08748329830589e-05	0.842946197174996	single	0.842946197174996	0.7547052	0.8971241	113	111	111	10.75221	7.234234	10.68468	37.56305	27.981	22.8724	200	3.044248	2.918919	2.765766	3.63806	15.34624	6.020639	5.09009	13.7786	5.041061	2.062626	1.840391	3.029879	NA
BA20191112gabors0001_V4_cell41_spiketimes.csv	Stim1	Stim3	Stim1+Stim3	50	250	95.1836304175127	0.4879	0.9582	0.4879	1.0318139429378	1.29099826603914	1.12664979560055	5.32841706970622e-07	0.0971897341381777	0.000152783291815709	0.9026569497283	single	0.9026569497283	0.840749	0.9467113	113	111	111	25.07965	16.53153	25.24324	25.87753	21.34218	28.44029	200	3.380531	3.234234	2.945946	3.985075	12.45212	8.344636	7.197052	14.57313	3.68348	2.580096	2.443036	2.925542	NA
BA20191112gabors0001_V4_cell41_spiketimes.csv	Stim2	Stim3	Stim2+Stim3	50	250	95.8975674238154	0.5144	0.9604	0.5144	0.917432925240948	1.29099826603914	0.943160013418316	5.34404851612791e-06	0.266574473646538	4.07327584671678e-05	0.733379449546479	single	0.733379449546479	0.8543124	0.8961687	111	111	111	25.15315	16.53153	24.41441	23.07633	21.34218	23.0267	200	2.675676	3.234234	3.09009	3.75	6.02113	8.344636	5.828174	10.54217	2.250321	2.580096	1.886085	2.248996	NA
BA20191112gabors0001_V4_cell42_spiketimes.csv	Stim1	Stim3	Stim1+Stim3	50	250	11.9448799103258	0.8296	0.393	0.393	3.07044560943643	1.01583072100313	0.794854202401372	0.0847084421266306	0.847732786555289	0.00260894372819483	0.0649498275898852	intermediate	0.847732786555289	0.4812954	0.4431801	113	111	111	1.929204	1.045045	1.432432	5.923515	1.061589	1.138575	200	0.1504425	0.06306306	0.05405405	0.1119403	1.039665	0.07780508	0.06977887	0.6236594	6.910714	1.233766	1.290909	4.457086	NA
BA20191112gabors0001_V4_cell42_spiketimes.csv	Stim2	Stim3	Stim2+Stim3	50	250	25.8735280997519	0.9258	0.3975	0.3975	1.18466342817488	1.01583072100313	1.09495996231748	0.162303101511873	0.823467329108845	2.03985170123383e-06	0.0142275295275809	intermediate	0.823467329108845	0.5561842	0.5252883	111	111	111	2.36036	1.045045	1.738739	2.796233	1.061589	1.903849	200	0.1081081	0.06306306	0.07207207	0.1013514	0.2791155	0.07780508	0.06748567	0.2203069	2.581818	1.233766	0.9363636	1.738956	NA
BA20191112gabors0001_V4_cell44_spiketimes.csv	Stim1	Stim2	Stim1+Stim2	50	250	7.26247652737202	0.2317	0.2346	0.2317	3.13726779549564	1.19583109198494	3.75780310069937	0.922446628690818	0.0170251698187355	2.74043980340843e-07	0.060527927446466	mixture	0.922446628690818	0.5161391	0.8371138	113	111	116	7.690265	6.09009	7.663793	24.12642	7.282719	28.79903	200	2.088496	1.351351	1.741379	2.161765	11.83138	3.593612	9.654273	13.18725	5.665027	2.659273	5.544038	4.88018	NA
BA20191112gabors0001_V4_cell44_spiketimes.csv	Stim1	Stim3	Stim1+Stim3	50	250	69.9676028361005	0.2302	0.5099	0.2302	3.13726779549564	3.73659893048128	2.61368204659662	0.113028131968944	0.32262593038748	4.01260286416457e-06	0.564341925040712	single	0.564341925040712	0.7456904	0.8559751	113	111	111	7.690265	3.828829	7.171171	24.12642	14.3068	18.74316	200	2.088496	1.423423	1.504505	2.093284	11.83138	2.482719	2.23407	8.764663	5.665027	1.744189	1.484921	3.349632	NA
BA20191112gabors0001_V4_cell44_spiketimes.csv	Stim2	Stim3	Stim2+Stim3	50	250	25.5172506717881	0.2442	0.5165	0.2442	1.19583109198494	3.73659893048128	2.26549620592174	0.525374673827044	0.293865236132406	3.60078983265398e-07	0.180759729961567	mixture	0.525374673827044	0.5607137	0.7384369	111	111	111	6.09009	3.828829	5.504505	7.282719	14.3068	12.47043	200	1.351351	1.423423	1.594595	1.820571	3.593612	2.482719	3.152334	4.793951	2.659273	1.744189	1.976888	2.106571	NA
BA20191112gabors0001_V4_cell45_spiketimes.csv	Stim1	Stim2	Stim1+Stim2	50	250	6.36232912368939	0.9998	0.434	0.434	8.08540372670807	0.981818181818182	5.06583850931677	0.979648461288029	0.0132605272180306	4.85016249804278e-05	0.00704250986895986	mixture	0.979648461288029	0.4352108	0.5282315	113	111	116	0.2035398	0.02702703	0.1206897	1.645702	0.02653563	0.6113943	200	0.09734513	0	0.05172414	0.0625	0.4100822	0	0.2233883	0.3325498	4.212662	NA	4.318841	4.256637	NA
BA20191112gabors0001_V4_cell45_spiketimes.csv	Stim1	Stim3	Stim1+Stim3	50	250	3.92104434740855	0.9995	0.4572	0.4572	8.08540372670807	1.36727272727273	1.4595041322314	0.238942198429288	0.49470084953988	0.0322344675438795	0.234122484486953	intermediate	0.49470084953988	0.4197151	0.3862562	113	111	111	0.2035398	0.04504505	0.0990991	1.645702	0.06158886	0.1446355	200	0.09734513	0.01801802	0.009009009	0.05223881	0.4100822	0.01785422	0.009009009	0.2311701	4.212662	0.9909091	1	3.540205	NA
BA20191112gabors0001_V4_cell46_spiketimes.csv	Stim2	Stim3	Stim2+Stim3	50	250	345.173712413682	0.1355	0.2561	0.1355	1.04537114261885	2.52091899925687	1.41659456395262	8.05160494078726e-05	0.879627304918384	6.7019398965697e-05	0.120225159633242	intermediate	0.879627304918384	0.8947295	0.8775984	111	111	111	29.45946	13.22523	27.45045	30.79607	33.33972	38.88616	200	3.216216	4.603604	4.252252	5.03003	9.29828	17.13235	14.44488	21.70467	2.891062	3.721509	3.396995	3.452014	NA
BA20191112gabors0001_V4_cell47_spiketimes.csv	Stim1	Stim2	Stim1+Stim2	50	250	3.17144069071766	0.9971	0.3614	0.3614	7.30978260869565	0.942583732057416	7.60828157349896	0.992606937983192	0.00278051518038142	3.70586112952349e-06	0.00460884097529693	mixture	0.992606937983192	0.4202393	0.6756971	113	111	116	0.4070796	0.1711712	0.362069	2.975664	0.1613432	2.754723	200	0.1150442	0.009009009	0.06896552	0.08088235	0.7812895	0.009009009	0.429985	0.638719	6.791209	1	6.234783	6.317511	NA
BA20191112gabors0001_V4_cell47_spiketimes.csv	Stim1	Stim3	Stim1+Stim3	50	250	19.9762059387721	0.9958	0.4324	0.4324	7.30978260869565	0.981818181818182	1.49090909090909	0.650026952317309	0.339333990402852	2.17341529521623e-05	0.0106173231268865	mixture	0.650026952317309	0.464962	0.4381195	113	111	111	0.4070796	0.02702703	0.1891892	2.975664	0.02653563	0.2820639	200	0.1150442	0	0.009009009	0.05223881	0.7812895	0	0.009009009	0.4182959	6.791209	NA	1	6.405902	NA
BA20191112gabors0001_V4_cell47_spiketimes.csv	Stim2	Stim3	Stim2+Stim3	50	250	4.33174805661972	0.3589	0.4288	0.3589	0.942583732057416	0.981818181818182	1.5799043062201	0.150212556245732	0.209552276859977	6.51523771365705e-05	0.640170014517155	single	0.640170014517155	0.5473543	0.7450458	111	111	111	0.1711712	0.02702703	0.1711712	0.1613432	0.02653563	0.2704341	200	0.009009009	0	0	0.003753754	0.009009009	0	0	0.004692192	1	NA	NA	1	NA
BA20191112gabors0001_V4_cell48_spiketimes.csv	Stim1	Stim3	Stim1+Stim3	50	250	29.8718785237023	0.2657	0.727	0.2657	5.00480209545984	2.16245222213895	1.98653346653347	1.28014654125991e-05	0.0478194217973897	0.00452474647665545	0.947643030260542	single	0.947643030260542	0.2208807	0.02995338	113	111	111	7.60177	10.92793	12.2973	38.04535	23.63112	24.42899	200	3.973451	3.081081	3.144144	4.253731	16.20465	7.92973	8.069943	16.98445	4.078229	2.573684	2.566658	3.194269	NA
BA20191112gabors0001_V4_cell48_spiketimes.csv	Stim2	Stim3	Stim2+Stim3	50	250	55.4623401889603	0.5004	0.7242	0.5004	1.86181818181818	2.16245222213895	1.8594462141632	0.046357848977045	0.632822377497907	1.5282492148945e-06	0.320818245275833	intermediate	0.632822377497907	0.3207901	0.2073038	111	111	111	6.621622	10.92793	10.02703	12.32826	23.63112	18.64472	200	3.36036	3.081081	2.936937	3.907658	8.214414	7.92973	5.095987	11.04435	2.444504	2.573684	1.735137	2.261067	NA
BA20191112gabors0001_V4_cell5_spiketimes.csv	Stim1	Stim3	Stim1+Stim3	50	250	200.011585065944	0.7373	0.2821	0.2821	1.5979190523905	0.80136231115823	0.858248940178992	1.01302365698243e-07	0.999095159846722	6.30831178924456e-09	0.000904732542600845	intermediate	0.999095159846722	0.160096	0.2322403	113	111	111	17.66372	30.9009	27.81982	28.22519	24.76282	23.87633	200	3.168142	2.603604	2.486486	3.44403	15.12326	5.132351	3.07027	12.28447	4.773543	1.971249	1.234783	2.853511	NA
BA20191112gabors0001_V4_cell5_spiketimes.csv	Stim2	Stim3	Stim2+Stim3	50	250	204.179171047869	0.2189	0.2828	0.2189	0.7886433854508	0.80136231115823	0.687275207739055	2.46087415334135e-13	0.999999968609682	2.1252750134499e-14	3.13900505943952e-08	intermediate	0.999999968609682	0.2233597	0.3328004	111	111	111	17.4955	30.9009	26.41441	13.79771	24.76282	18.15397	200	2.558559	2.603604	2.657658	3.258258	4.339722	5.132351	3.609009	6.774593	1.696159	1.971249	1.357966	1.663365	NA
BA20191112gabors0001_V4_cell52_spiketimes.csv	Stim1	Stim3	Stim1+Stim3	50	250	64.9514353664579	0.5037	0.2206	0.2206	0.87472562648619	1.16315408729202	1.03896103896104	0.00184201770468664	0.190079220360555	1.68644854642342e-05	0.808061897449294	single	0.808061897449294	0.7775558	0.9009124	113	111	111	6.911504	3.396396	6.684685	6.04567	3.950532	6.945127	200	0.8318584	0.8738739	0.7747748	1.033582	1.212547	1.165766	1.103358	1.805568	1.457637	1.334021	1.424101	1.397523	NA
BA20191112gabors0001_V4_cell52_spiketimes.csv	Stim2	Stim3	Stim2+Stim3	50	250	55.8268506284123	0.6535	0.2192	0.2192	1.0591834217343	1.16315408729202	0.858646616541353	1.64260268158884e-05	0.0543108104452259	0.000318698189921672	0.945354065338037	single	0.945354065338037	0.8308042	0.9587912	111	111	111	6.63964	3.396396	7.189189	7.032596	3.950532	6.172973	200	0.7297297	0.8738739	0.9369369	1.058559	0.7262899	1.165766	1.132351	1.577509	0.9952862	1.334021	1.208566	1.192194	NA
BA20191112gabors0001_V4_cell54_spiketimes.csv	Stim1	Stim2	Stim1+Stim2	50	250	5.40618961435787	0.4267	0.5385	0.4267	2.97767857142857	0.865763028745034	2.39444357243761	0.0260343506614013	0.123938900051851	0.117534798815268	0.73249195047148	single	0.73249195047148	0.633901	0.8969932	113	111	116	2.548673	3.504505	2.387931	7.589128	3.03407	5.717766	200	0.300885	0.1351351	0.1810345	0.2573529	1.40866	0.227027	0.8278111	1.288663	4.681723	1.68	4.572671	4.0059	NA
BA20191112gabors0001_V4_cell54_spiketimes.csv	Stim1	Stim3	Stim1+Stim3	50	250	66.8621081437669	0.4267	0.8192	0.4267	2.97767857142857	1.2300395256917	1.480044345898	0.0345726710858877	0.426383976927029	2.44879659425545e-06	0.539040903190489	single	0.539040903190489	0.7205733	0.8180332	113	111	111	2.548673	0.6216216	2.216216	7.589128	0.7646192	3.280098	200	0.300885	0.1711712	0.1081081	0.2425373	1.40866	0.179525	0.0972973	0.8906627	4.681723	1.048804	0.9	2.937817	NA
BA20191112gabors0001_V4_cell54_spiketimes.csv	Stim2	Stim3	Stim2+Stim3	50	250	119.510959419394	0.5415	0.8203	0.5415	0.865763028745034	1.2300395256917	1.10992493744787	0.00191295575648573	0.724376226130802	4.39380097577264e-06	0.273706424311737	intermediate	0.724376226130802	0.8102581	0.8081691	111	111	111	3.504505	0.6216216	2.945946	3.03407	0.7646192	3.269779	200	0.1351351	0.1711712	0.06306306	0.1539039	0.227027	0.179525	0.07780508	0.2539154	1.68	1.048804	1.233766	1.319865	NA
BA20191112gabors0001_V4_cell55_spiketimes.csv	Stim1	Stim2	Stim1+Stim2	50	250	87.1676749366786	0.4611	0.1551	0.1551	1.04555980938102	1.61227822264092	1.10112552987608	1.36075633867484e-05	0.210641840942862	3.46623174178235e-05	0.789309889176334	single	0.789309889176334	0.8426602	0.9096386	113	111	116	23.61062	15.64865	23.07759	24.68631	25.22998	25.41132	200	5.876106	5.369369	5.87069	7.136029	20.25237	20.79869	21.80052	32.64276	3.446563	3.873581	3.713452	3.659487	NA
BA20191112gabors0001_V4_cell56_spiketimes.csv	Stim1	Stim2	Stim1+Stim2	50	250	13.8478350451834	0.9392	0.1778	0.1778	3.61980897009967	0.85034965034965	1.82839845899835	0.107688260315378	0.269709406085211	8.91408409462511e-07	0.622601442191001	single	0.622601442191001	0.6216212	0.7841541	113	111	116	0.7610619	0.2342342	0.6810345	2.754899	0.199181	1.245202	200	0.159292	0.08108108	0.137931	0.1580882	0.8315424	0.09336609	0.3982009	0.6893518	5.220238	1.151515	2.886957	3.488441	NA
BA20191112gabors0001_V4_cell56_spiketimes.csv	Stim1	Stim3	Stim1+Stim3	50	250	25.6194290463962	0.9369	0.8422	0.8422	3.61980897009967	1.17012987012987	1.28853754940711	0.285273309530041	0.282095891536295	7.25348983734321e-07	0.43263007358468	single	0.43263007358468	0.6064461	0.7607958	113	111	111	0.7610619	0.1261261	0.6216216	2.754899	0.1475839	0.8009828	200	0.159292	0.08108108	0.05405405	0.1231343	0.8315424	0.07518428	0.05159705	0.5040665	5.220238	0.9272727	0.9545455	3.274905	NA
BA20191112gabors0001_V4_cell57_spiketimes.csv	Stim2	Stim3	Stim2+Stim3	50	250	4.0248490156581	0.7294	0.7087	0.7087	1.45256355019388	3.88680880974695	3.62845246356697	0.983499997063127	0.00339787990045921	1.27900106951173e-07	0.0131019951363072	mixture	0.983499997063127	0.4546655	0.1669141	111	111	111	5.702703	6.990991	7.081081	8.283538	27.17265	25.69337	200	2.288288	2.36036	2.351351	2.916667	5.861589	7.741687	4.029975	9.130271	2.56156	3.279875	1.713898	2.504303	NA
BA20191112gabors0001_V4_cell62_spiketimes.csv	Stim1	Stim2	Stim1+Stim2	50	250	20.8569098720981	0.24	0.4537	0.24	2.28875051461507	0.903180965376087	1.57914597003332	0.139491782393182	0.444281109412031	2.21406307213774e-06	0.416224894131715	intermediate	0.444281109412031	0.3241285	0.2400839	113	111	116	15.35398	19.20721	18.33621	35.14143	17.34758	28.95555	200	2.663717	2.315315	2.5	3.117647	16.20733	6.526945	10.96522	17.5193	6.08448	2.819031	4.386087	4.49552	NA
BA20191112gabors0001_V4_cell62_spiketimes.csv	Stim1	Stim3	Stim1+Stim3	50	250	17.2982432203004	0.2383	0.7667	0.2383	2.28875051461507	1.97915348899805	1.46439081812831	0.0044287732504176	0.17581851972436	1.10557054149531e-05	0.819741651319807	single	0.819741651319807	0.6584947	0.8757474	113	111	111	15.35398	12.17117	15.30631	35.14143	24.08862	22.41441	200	2.663717	2.207207	2.297297	2.988806	16.20733	4.074857	3.738084	12.57379	6.08448	1.84616	1.627166	3.365568	NA
BA20191112gabors0001_V4_cell62_spiketimes.csv	Stim2	Stim3	Stim2+Stim3	50	250	84.5079815955215	0.4509	0.7611	0.4509	0.903180965376087	1.97915348899805	1.39220396499375	0.0041084408520345	0.37932467602162	1.41034578613177e-05	0.616552779668485	single	0.616552779668485	0.7381548	0.8679484	111	111	111	19.20721	12.17117	18.34234	17.34758	24.08862	25.53628	200	2.315315	2.207207	2.441441	2.901652	6.526945	4.074857	4.776085	7.975426	2.819031	1.84616	1.956256	2.198865	NA
BA20191112gabors0001_V4_cell64_spiketimes.csv	Stim1	Stim2	Stim1+Stim2	50	250	236.804162765734	0.4277	0.1863	0.1863	2.04947883361044	0.753038480409336	1.22450272839289	3.34268478059996e-12	0.999999999590915	9.91126319864239e-17	4.05742036512827e-10	intermediate	0.999999999590915	0.2412957	0.342072	113	111	116	19.76991	35.05405	29.81034	40.51802	26.39705	36.50285	200	4.168142	3.666667	4.301724	5.0625	17.62326	8.442424	16.92556	22.46566	4.228086	2.302479	3.9346	3.550129	NA
BA20191112gabors0001_V4_cell64_spiketimes.csv	Stim2	Stim3	Stim2+Stim3	50	250	177.325211469277	0.1857	0.3954	0.1857	0.753038480409336	1.68833453936093	0.903750204961233	0.000575284758353005	0.110952432264974	0.000718489649390255	0.887753793327282	single	0.887753793327282	0.9289518	0.9517505	111	111	111	35.05405	21.5045	34.96396	26.39705	36.3068	31.59869	200	3.666667	4.36036	4.468468	5.206456	8.442424	14.06896	16.14218	20.20857	2.302479	3.226559	3.612463	3.105155	NA
BA20191112gabors0001_V4_cell66_spiketimes.csv	Stim1	Stim3	Stim1+Stim3	50	250	258.858638796703	0.1172	0.3613	0.1172	0.897674508590002	1.85057611813949	0.884093437152392	0.00362966385648076	0.130983287358882	0.00184290577657913	0.863544143008058	single	0.863544143008058	0.9685512	0.9551656	113	111	111	32.67257	17.41441	32.3964	29.32933	32.2267	28.64144	200	4.460177	3.837838	4.063063	5.152985	17.76849	9.118919	8.82326	18.647	3.983808	2.376056	2.171578	2.894943	NA
BA20191112gabors0001_V4_cell66_spiketimes.csv	Stim2	Stim3	Stim2+Stim3	50	250	227.170783743181	0.5415	0.3699	0.3699	0.950357216815076	1.85057611813949	0.829313650810328	0.00121455691956428	0.159440773305259	0.000945517787582086	0.838399151987595	single	0.838399151987595	0.9765094	0.9460141	111	111	111	31.63964	17.41441	31.18018	30.06896	32.2267	25.85815	200	3.945946	3.837838	4.054054	4.932432	8.106143	9.118919	7.233415	12.67426	2.054296	2.376056	1.784242	2.055661	NA
BA20191112gabors0002_V4_cell1_spiketimes.csv	Stim2	Stim3	Stim2+Stim3	50	250	110.797963817463	0.1837	0.1609	0.1609	1.55279154587113	2.04712558598569	1.43156397021405	0.00675744846725261	0.0472013119726135	0.0229261724148325	0.923115067145301	single	0.923115067145301	0.04331785	0.02674374	75	71	74	7.706667	16.30986	17.82432	11.96685	33.38833	25.51666	200	3.36	3.549296	2.702703	4	9.422703	9.965392	8.019993	14.33505	2.804376	2.80771	2.967397	2.867009	NA
BA20191112gabors0002_V4_cell10_spiketimes.csv	Stim1	Stim2	Stim1+Stim2	50	250	125.097664236851	0.2768	0.2887	0.2768	2.08056422080564	1.24731139485238	3.05209183673469	0.521059203562385	0.313927667178605	5.04966582719159e-06	0.165008079593182	mixture	0.521059203562385	0.1902075	0.1687681	74	75	71	2.72973	8.946667	7.887324	5.679378	11.15928	24.07284	200	0.8648649	0.7866667	1.070423	1.130682	2.611625	1.089009	9.009256	6.456874	3.019692	1.384333	8.416541	4.568482	NA
BA20191112gabors0002_V4_cell10_spiketimes.csv	Stim2	Stim3	Stim2+Stim3	50	250	171.639453410349	0.2903	0.7334	0.2903	1.24731139485238	1.87991718426501	1.26898719964069	0.0689810948423643	0.332259523085233	0.000357793436721876	0.59840158863568	single	0.59840158863568	0.9113532	0.8909883	75	71	74	8.946667	1.943662	8.243243	11.15928	3.653924	10.46057	200	0.7866667	0.8309859	0.8108108	1.011364	1.089009	0.828169	0.9226213	1.469619	1.384333	0.9966102	1.1379	1.162485	NA
BA20191112gabors0002_V4_cell13_spiketimes.csv	Stim1	Stim2	Stim1+Stim2	50	250	45.7986194885004	0.1462	0.9456	0.1462	1.90117626352996	1.14098936481608	2.23613445378151	0.0058010649886078	0.0540160326876667	0.000397415393488226	0.939785486930237	single	0.939785486930237	0.1268558	0.04286188	74	75	71	6.310811	11.08	11.97183	11.99796	12.64216	26.77062	200	1.27027	1.44	1.408451	1.715909	1.816364	1.628108	7.302213	5.461161	1.429904	1.130631	5.184571	2.546131	NA
BA20191112gabors0002_V4_cell16_spiketimes.csv	Stim1	Stim2	Stim1+Stim2	50	250	40.0081870001763	0.1696	0.7786	0.1696	1.67221730932875	0.961264125811025	1.30284888521883	0.000166690941986307	0.0157797196769167	0.386207092452802	0.597846496928295	single	0.597846496928295	0.04610864	0.01237512	74	75	71	11.09459	16.77333	19.49296	18.55257	16.1236	25.39638	200	0.9864865	0.8933333	1.43662	1.375	2.479267	0.9344144	8.192354	5.963185	2.513229	1.045986	5.702521	3.469489	NA
BA20191112gabors0002_V4_cell16_spiketimes.csv	Stim2	Stim3	Stim2+Stim3	50	250	48.2429956488595	0.7932	0.7723	0.7723	0.961264125811025	1.6032	1.18081138715084	2.90224205352308e-06	9.99167969070913e-08	0.999988192708612	8.80513253702791e-06	outside	0.999988192708612	0.9646236	0.9944478	75	71	74	16.77333	10.56338	21.09459	16.1236	16.93521	24.90874	200	0.8933333	0.9859155	0.7972973	1.113636	0.9344144	0.8997988	0.8487597	1.393991	1.045986	0.9126531	1.064546	1.001398	NA
BA20191112gabors0002_V4_cell20_spiketimes.csv	Stim1	Stim3	Stim1+Stim3	50	250	16.2644584444316	0.9127	0.9148	0.9127	1.2293542074364	1.03966712898752	1.47349947349947	0.504685817819362	0.41866846609127	4.66477311683976e-05	0.0765990683581995	mixture	0.504685817819362	0.4707705	0.4177433	74	71	75	0.472973	1.450704	1.026667	0.5814513	1.508249	1.512793	200	0.1216216	0.08450704	0	0.08522727	0.3822658	0.1927565	0	0.2994954	3.143075	2.280952	NA	2.811263	NA
BA20191112gabors0002_V4_cell20_spiketimes.csv	Stim2	Stim3	Stim2+Stim3	50	250	6.52914239762207	0.9321	0.9157	0.9157	1.18468468468468	1.03966712898752	1.58041603247083	0.218735412088027	0.172299863173906	5.26922820962686e-06	0.608959455509858	single	0.608959455509858	0.391646	0.1827043	75	71	74	0.72	1.450704	1.459459	0.852973	1.508249	2.306553	200	0.1333333	0.08450704	0.09459459	0.1306818	0.2792793	0.1927565	0.4977786	0.5036776	2.094595	2.280952	5.262231	3.083383	NA
BA20191112gabors0002_V4_cell23_spiketimes.csv	Stim1	Stim2	Stim1+Stim2	50	250	111.777038763746	0.6228	0.1508	0.1508	2.25020967291026	1.08707023994542	2.23643634747834	0.0260013277926362	0.208736495498253	6.93424834305324e-05	0.76519283422568	single	0.76519283422568	0.1347472	0.09883613	74	75	71	3.310811	9.506667	9.056338	7.450019	10.33441	20.25392	200	0.9324324	1.04	1.28169	1.352273	1.598112	0.9848649	9.17666	5.968374	1.713917	0.9469854	7.159812	3.53087	NA
BA20191112gabors0002_V4_cell23_spiketimes.csv	Stim2	Stim3	Stim2+Stim3	50	250	158.110702983105	0.152	0.3101	0.152	1.08707023994542	1.4702657807309	0.831642789919481	0.0423564216313057	0.324758381274108	0.000417525125771342	0.632467671968815	single	0.632467671968815	0.9576706	0.9008658	75	71	74	9.506667	2.422535	8.851351	10.33441	3.561771	7.361163	200	1.04	1.014085	0.9459459	1.25	0.9848649	1.12837	0.7915587	1.498288	0.9469854	1.112698	0.8367906	0.9589041	NA
BA20191112gabors0002_V4_cell25_spiketimes.csv	Stim1	Stim2	Stim1+Stim2	50	250	236.912918873537	0.9368	0.3285	0.3285	1.65903667697746	0.985303605993261	1.80971266693646	0.0158088519277206	0.126761338556681	0.00382941622520385	0.853600393290395	single	0.853600393290395	0.01550526	0.05012601	74	75	71	4.189189	15.08	14.91549	6.950019	14.85838	26.99276	200	1.527027	1.093333	1.661972	1.778409	2.745835	1.545225	5.455533	5.063402	1.798157	1.413316	3.282567	2.277722	NA
BA20191112gabors0002_V4_cell25_spiketimes.csv	Stim2	Stim3	Stim2+Stim3	50	250	268.075788018337	0.34	0.9042	0.34	0.985303605993261	1.25580357142857	1.19322147567655	0.583238789415068	0.054967764134135	0.00490504837403506	0.356888398076762	mixture	0.583238789415068	0.9766207	0.9531	75	71	74	15.08	3.605634	14.90541	14.85838	4.527968	17.78545	200	1.093333	0.971831	1.283784	1.397727	1.545225	1.027767	1.603295	2.189835	1.413316	1.057557	1.248882	1.253369	NA
BA20191112gabors0002_V4_cell28_spiketimes.csv	Stim1	Stim2	Stim1+Stim2	50	250	220.288525132661	0.2519	0.2399	0.2399	2.4937098126922	0.671362852213916	1.75499943889575	0.00992781002574931	0.274338196230626	0.000949520901750656	0.714784472841874	single	0.714784472841874	0.05539094	0.08161649	74	75	71	6.621622	18.8	17.92958	16.5124	12.62162	31.4664	200	1.337838	1.32	1.647887	1.789773	2.281562	1.707027	11.97425	8.104861	1.70541	1.293202	7.266422	3.622744	NA
BA20191112gabors0002_V4_cell28_spiketimes.csv	Stim2	Stim3	Stim2+Stim3	50	250	265.886943633705	0.2447	0.9477	0.2447	0.671362852213916	1.3389903329753	1.11790812503602	0.7976712565838	0.0157974619899131	0.00676026341586546	0.179771018010421	mixture	0.7976712565838	0.9794044	0.9698431	75	71	74	18.8	5.619718	19.27027	12.62162	7.524748	21.54239	200	1.32	1.239437	1.067568	1.511364	1.707027	1.384708	1.132358	2.200213	1.293202	1.117208	1.06069	1.164624	NA
BA20191112gabors0002_V4_cell30_spiketimes.csv	Stim1	Stim2	Stim1+Stim2	50	250	80.9060381160708	0.9889	0.9206	0.9206	2.1928495093753	1.03149653538111	1.4913097843076	0.00195044913336456	0.0646187120690242	0.00146772789442284	0.931963110903189	single	0.931963110903189	0.08908339	0.03790798	74	75	71	5.716216	12.01333	12.87324	12.5348	12.39171	19.19799	200	1.243243	1.026667	1.323944	1.494318	1.85783	1.242523	8.907847	6.097285	1.494342	1.210249	6.728267	3.26425	NA
BA20191112gabors0002_V4_cell30_spiketimes.csv	Stim2	Stim3	Stim2+Stim3	50	250	99.2367494738306	0.9204	0.8333	0.8333	1.03149653538111	1.44301412872841	1.13748798060174	0.101881461426261	0.0476325615774145	0.0163893377040664	0.834096639292258	single	0.834096639292258	0.9665812	0.971775	75	71	74	12.01333	5.126761	13.28378	12.39171	7.397988	15.11014	200	1.026667	1.070423	0.9594595	1.272727	1.242523	1.009256	1.107923	1.740349	1.210249	0.9428571	1.154737	1.093933	NA
BA20191112gabors0002_V4_cell32_spiketimes.csv	Stim1	Stim2	Stim1+Stim2	50	250	265.77939444958	0.5888	0.3852	0.3852	2.63522826362128	1.20283597206674	1.77302059010826	0.00560438907869977	0.478968631259421	0.00102616394559089	0.514400815716289	single	0.514400815716289	0.02716833	0.09737751	74	75	71	6.581081	20.28	18.95775	17.34265	24.39351	33.61247	200	1.175676	1.2	1.605634	1.653409	2.475565	1.432432	9.442254	6.821392	2.105653	1.193694	5.880702	3.300523	NA
BA20191112gabors0002_V4_cell32_spiketimes.csv	Stim2	Stim3	Stim2+Stim3	50	250	328.482928475405	0.3727	0.834	0.3727	1.20283597206674	2.26932330827068	1.01396388715209	0.886569626015598	0.0265754488984598	0.00144870592995529	0.0854062191559868	mixture	0.886569626015598	0.9735646	0.9383871	75	71	74	20.28	5.352113	19.54054	24.39351	12.14567	19.8134	200	1.2	0.971831	1.067568	1.352273	1.432432	1.484909	0.885783	1.97294	1.193694	1.52795	0.8297208	1.167185	NA
BA20191112gabors0002_V4_cell34_spiketimes.csv	Stim1	Stim2	Stim1+Stim2	50	250	24.890356618779	0.8589	0.8653	0.8589	1.99173553719008	1.20762484338643	1.67539332913782	0.0103679768723165	0.0827798041459242	0.000122650954575263	0.906729568027184	single	0.906729568027184	0.1965146	0.06340278	74	75	71	8.175676	12.08	12.78873	16.28378	14.58811	21.42616	200	1.297297	1.386667	1.464789	1.727273	2.129582	1.105225	7.052314	5.222084	1.641553	0.7970374	4.81456	2.418649	NA
BA20191112gabors0002_V4_cell34_spiketimes.csv	Stim2	Stim3	Stim2+Stim3	50	250	8.99586409872856	0.86	0.6522	0.6522	1.20762484338643	1.17394456289979	0.997923312691562	1.98850841841531e-05	0.00453631806906325	0.746838220098151	0.248605576748601	outside	0.746838220098151	0.9051367	0.9648063	75	71	74	12.08	9.43662	14.7973	14.58811	11.07807	14.76657	200	1.386667	1.225352	1.216216	1.596591	1.105225	1.234205	0.9663088	1.712945	0.7970374	1.007225	0.7945205	0.8583012	NA
BA20191112gabors0002_V4_cell42_spiketimes.csv	Stim1	Stim3	Stim1+Stim3	50	250	4.0665216708737	0.9361	0.8913	0.8913	1.52527161076996	1.34004683840749	1.10960960960961	0.379434071822191	0.295099410696439	0.000864377272913582	0.324602140208456	mixture	0.379434071822191	0.455708	0.3724626	74	71	75	0.3918919	0.8591549	0.72	0.5977416	1.151308	0.7989189	200	0.1081081	0.05633803	0.05333333	0.09090909	0.1799334	0.05392354	0.05117117	0.1486613	1.664384	0.9571429	0.9594595	1.308219	NA
BA20191112gabors0002_V4_cell5_spiketimes.csv	Stim1	Stim2	Stim1+Stim2	50	250	10.7365913138266	0.1804	0.9538	0.1804	2.3799672510883	1.59301097972973	3.45011865211201	0.988382807037318	0.00709444730878427	9.54754725695435e-07	0.00452179089917236	mixture	0.988382807037318	0.4526749	0.661115	74	75	71	9.27027	6.826667	8.478873	22.06294	10.87495	29.25312	200	3.324324	2.426667	2.985915	3.636364	5.893373	3.166847	14.55694	12.23018	1.772803	1.305019	4.875202	2.690639	NA
BA20191112gabors0002_V4_cell54_spiketimes.csv	Stim1	Stim3	Stim1+Stim3	50	250	6.18470677884052	0.8213	0.5202	0.5202	2.00608828006088	1.19257142857143	0.969594594594595	0.00308123884274769	0.0912219741785183	4.16057902691711e-05	0.905655181188465	single	0.905655181188465	0.3332222	0.09899247	74	71	75	0.2432432	0.7042254	0.96	0.4879674	0.839839	0.9308108	200	0.1351351	0.1267606	0.1866667	0.1875	0.1458719	0.1408451	0.1809009	0.2429366	1.079452	1.111111	0.969112	1.03653	NA
BA20191112gabors0002_V4_cell54_spiketimes.csv	Stim2	Stim3	Stim2+Stim3	50	250	3.09120552453781	0.2183	0.5198	0.2183	0.858108108108108	1.19257142857143	0.809057869723232	0.00029468988216505	0.0230235156451054	0.0166284516848885	0.960053342787841	single	0.960053342787841	0.1971592	0.0510478	75	71	74	0.32	0.7042254	1.324324	0.2745946	0.839839	1.071455	200	0.06666667	0.1267606	0.1081081	0.125	0.09009009	0.1408451	0.09774158	0.1698059	1.351351	1.111111	0.9041096	1.086758	NA
BA20191112gabors0002_V4_cell68_spiketimes.csv	Stim1	Stim3	Stim1+Stim3	50	250	596.241848925311	0.3222	0.1046	0.1046	0.600710839944242	2.00706260032103	1.17946398281126	0.9999999991426	6.7470036932947e-10	3.14754542411198e-12	1.79552597825282e-10	mixture	0.9999999991426	0.9800399	0.9121847	74	71	75	50.72973	17.5493	47.8	30.4739	35.22254	56.37838	200	4.594595	4.802817	5.053333	6.022727	11.94298	18.84628	14.26739	23.22151	2.599355	3.924005	2.823362	3.084518	NA
BA20191112gabors0002_V4_cell69_spiketimes.csv	Stim1	Stim2	Stim1+Stim2	50	250	70.2276491478046	0.5253	0.9644	0.5253	0.97528066742198	1.08382295338817	0.746681664791901	7.94354232210242e-05	0.174408070586772	7.20102168932439e-05	0.825440483773114	single	0.825440483773114	0.1023528	0.09816529	74	75	71	1.797297	5.52	5.366197	1.752869	5.982703	4.006841	200	0	0	0	0	0	0	0	0	NA	NA	NA	NA	NA
BA20191112gabors0002_V4_cell8_spiketimes.csv	Stim2	Stim3	Stim2+Stim3	50	250	270.400852841316	0.7541	0.7407	0.7407	0.888279687802361	1.20253968253968	0.803760831265955	0.0404201257001599	0.576340621421826	0.00189658373192219	0.381342669146092	intermediate	0.576340621421826	0.991053	0.8923763	75	71	74	16.76	4.43662	15.44595	14.88757	5.335211	12.41485	200	2.586667	2.788732	2.824324	3.414773	3.516036	4.311871	3.544058	5.873126	1.359292	1.546176	1.254834	1.375934	NA
BA20191118image0001_V4_cell1_spiketimes.csv	Stim2	Stim3	Stim2+Stim3	50	250	27.6852766835645	0.2367	0.2955	0.2367	1.08316076294278	0.876768428201584	0.94254844392249	0.000735615459175939	0.15309299690831	0.0689811178874444	0.77719026974507	single	0.77719026974507	0.6903556	0.9037327	136	130	132	26.98529	32.22308	27.08333	29.22941	28.25218	25.52735	200	3.808824	3.861538	4.227273	4.95603	10.70392	10.92642	10.80291	16.85889	2.810296	2.82955	2.555528	2.721354	NA
BA20191118image0001_V4_cell2_spiketimes.csv	Stim1	Stim3	Stim1+Stim3	50	250	57.4476905079416	0.669	0.4446	0.4446	0.963461538461538	0.984496124031008	1.07608060747664	0.00369689466126491	0.0922055365348289	1.83772199845515e-05	0.904079191583922	single	0.904079191583922	0.7563126	0.9125445	131	130	129	0.7938931	0.02307692	0.8294574	0.7648855	0.02271914	0.892563	200	0.007633588	0	0	0.003205128	0.007633588	0	0	0.00400641	1	NA	NA	1	NA
BA20191118image0001_V4_cell3_spiketimes.csv	Stim1	Stim2	Stim1+Stim2	50	250	189.522654120956	0.514	0.7781	0.514	1.56608182236925	1.18099800399202	1.31815780832869	0.000357497314151382	0.99964247626023	9.1530033747154e-15	2.64256099931439e-08	intermediate	0.99964247626023	0.3055673	0.3482707	131	136	130	14.0229	24.55882	20.88462	21.96101	29.00392	27.52922	200	2.801527	3.161765	3.069231	3.765743	2.867998	4.877342	3.739356	6.009063	1.023727	1.542601	1.218337	1.276574	NA
BA20191118image0001_V4_cell3_spiketimes.csv	Stim2	Stim3	Stim2+Stim3	50	250	220.008786945719	0.7791	0.4403	0.4403	1.18099800399202	1.19117864388107	1.42149677060688	2.16341785217936e-05	0.999000962606583	2.67967918299815e-08	0.000977376418103186	intermediate	0.999000962606583	0.8010167	0.7766005	136	130	132	24.55882	13.31538	22.05303	29.00392	15.861	31.34831	200	3.161765	2.830769	2.772727	3.655779	4.877342	3.226953	2.77238	5.705836	1.542601	1.139956	0.9998749	1.248617	NA
BA20191118image0001_V4_cell34_spiketimes.csv	Stim1	Stim2	Stim1+Stim2	50	250	14.7472103194621	0.7738	0.7398	0.7398	0.969230769230769	1.27676767676768	0.909560723514212	0.0569609089295375	0.493147659955782	1.04986841886775e-06	0.449890381246262	intermediate	0.493147659955782	0.4019505	0.3312364	131	136	130	0.03816794	0.3235294	0.2307692	0.03699354	0.4130719	0.2098986	200	0.01526718	0.01470588	0.04615385	0.03148615	0.01514974	0.01459695	0.04436494	0.03846319	0.9923077	0.9925926	0.9612403	0.9772727	NA
BA20191118image0001_V4_cell34_spiketimes.csv	Stim2	Stim3	Stim2+Stim3	50	250	13.1193087959137	0.7535	0.4795	0.4795	1.27676767676768	0.961240310077519	0.897404580152672	0.140369606508261	0.706506003374506	0.000248517068159728	0.152875873049074	intermediate	0.706506003374506	0.5146737	0.5310536	136	130	132	0.3235294	0.04615385	0.1893939	0.4130719	0.04436494	0.169963	200	0.01470588	0.03076923	0.04545455	0.03768844	0.01459695	0.03005367	0.04371964	0.04580522	0.9925926	0.9767442	0.9618321	0.9722922	NA
BA20191118image0001_V4_cell35_spiketimes.csv	Stim1	Stim2	Stim1+Stim2	50	250	6.18068300366949	0.2625	0.2735	0.2625	0.885470085470085	0.891256204658266	1.04711962304302	0.045540675764968	0.325397682597576	0.0530369689866344	0.576024672650821	single	0.576024672650821	0.5606103	0.7801061	131	136	130	0.3435115	0.7132353	0.3923077	0.3041691	0.6356754	0.4107931	200	0.03053435	0.05147059	0.04615385	0.05352645	0.02982971	0.04918301	0.04436494	0.0642047	0.9769231	0.9555556	0.9612403	0.959596	NA
BA20191118image0001_V4_cell37_spiketimes.csv	Stim1	Stim2	Stim1+Stim2	50	250	229.857217344091	0.6541	0.8037	0.6541	1.21492225353897	1.08508358732798	1.08723982176647	6.92128058287557e-10	0.999999138419968	1.81353341442082e-12	8.60886090132866e-07	intermediate	0.999999138419968	0.8291883	0.7000484	131	136	130	18.54198	8.845588	15.63077	22.52707	9.598203	16.99439	200	3.274809	3.308824	3.569231	4.228589	3.754668	4.703922	4.77424	6.888429	1.14653	1.42163	1.33761	1.303211	NA
BA20191118image0001_V4_cell37_spiketimes.csv	Stim1	Stim3	Stim1+Stim3	50	250	189.451623777057	0.6523	0.3152	0.3152	1.21492225353897	1.33481587576797	1.48620706353306	0.0397447802831421	0.960255219392965	1.53135487222453e-16	3.23892371793419e-10	intermediate	0.960255219392965	0.6858257	0.611122	131	130	129	18.54198	9.492308	15.00775	22.52707	12.67048	22.30463	200	3.274809	3.061538	3.286822	4.009615	3.754668	3.763626	3.237403	5.59197	1.14653	1.229325	0.9849646	1.115712	NA
BA20191118image0001_V4_cell38_spiketimes.csv	Stim1	Stim2	Stim1+Stim2	50	250	19.8763815072623	0.5119	0.4927	0.4927	1.24514170040486	1.01481481481481	0.881811032468262	0.00472446640291656	0.237693804549455	1.46166123137142e-06	0.757580267386397	single	0.757580267386397	0.6744269	0.8157685	131	136	130	0.5801527	0.1176471	0.5307692	0.7223723	0.11939	0.4680382	200	0.0610687	0.05147059	0.03846154	0.06297229	0.05778039	0.06399782	0.03726893	0.08283003	0.9461538	1.243386	0.9689922	1.052273	NA
BA20191118image0001_V4_cell38_spiketimes.csv	Stim1	Stim3	Stim1+Stim3	50	250	17.4873944453329	0.5226	0.744	0.5226	1.24514170040486	1.11308709530324	1.13446302816901	0.0657154157450395	0.194606726828262	1.58214651307511e-06	0.739676275280186	single	0.739676275280186	0.6109677	0.8266163	131	130	129	0.5801527	0.1307692	0.5503876	0.7223723	0.1455575	0.6243944	200	0.0610687	0.02307692	0.03100775	0.04807692	0.05778039	0.02271914	0.03028101	0.05793331	0.9461538	0.9844961	0.9765625	0.9640103	NA
BA20191118image0001_V4_cell45_spiketimes.csv	Stim2	Stim3	Stim2+Stim3	50	250	13.6748402550846	0.2142	0.3843	0.2142	0.859067877704049	0.989281068281893	0.779682608652716	0.00150557171506519	0.137821931629483	1.93988507185977e-05	0.860653097804733	single	0.860653097804733	0.6903845	0.8962286	136	130	132	17.36029	14.53077	17.56818	14.91367	14.37501	13.69761	200	2.154412	2.123077	1.848485	2.553392	3.301906	2.790936	2.144807	4.306808	1.532625	1.314571	1.160305	1.349361	NA
BA20191118image0001_V4_cell48_spiketimes.csv	Stim1	Stim2	Stim1+Stim2	50	250	413.643218104062	0.8793	0.7374	0.7374	1.07201591511936	1.84639000446229	0.956376788450817	6.07348002172663e-07	0.954317251598516	3.46834331240142e-05	0.0456474576203577	intermediate	0.954317251598516	0.9424653	0.8736122	131	136	130	45.16031	24.41176	42.56923	48.41257	45.07364	40.71222	200	10.50382	9.551471	10.73077	12.81486	27.51345	30.33807	26.74091	44.29771	2.619376	3.176272	2.491984	2.765396	NA
BA20191118image0001_V4_cell48_spiketimes.csv	Stim2	Stim3	Stim2+Stim3	50	250	362.5402470018	0.7215	0.8827	0.7215	1.84639000446229	1.34053936019216	1.32581100734468	1.2170915902914e-06	0.933465861785059	2.01730408887692e-05	0.0665127480824618	intermediate	0.933465861785059	0.1405626	0.1265226	136	130	132	24.41176	43.69231	41.23485	45.07364	58.57126	54.66962	200	9.551471	9.276923	9.909091	11.9755	30.33807	26.77543	29.19778	44.87141	3.176272	2.886241	2.946565	2.997547	NA
BA20191118image0001_V4_cell49_spiketimes.csv	Stim1	Stim2	Stim1+Stim2	50	250	4.95850287635868	0.5499	0.5323	0.5323	1.02167832167832	0.977777777777778	1.00968992248062	0.122920859558988	0.408178435215796	0.00116736274261425	0.467733342482602	single	0.467733342482602	0.5239393	0.6073257	131	136	130	0.1679389	0.02941176	0.1230769	0.1715796	0.02875817	0.1242695	200	0.03053435	0.04411765	0.01538462	0.03778338	0.02982971	0.04248366	0.01526535	0.0459173	0.9769231	0.962963	0.9922481	0.9722222	NA
BA20191118image0001_V4_cell49_spiketimes.csv	Stim2	Stim3	Stim2+Stim3	50	250	5.57774063073397	0.5377	0.7183	0.5377	0.977777777777778	1.09234917425008	0.793893129770992	0.00408647849210725	0.15546313509734	8.56545663338669e-06	0.84044182095392	single	0.84044182095392	0.3107715	0.1718628	136	130	132	0.02941176	0.1769231	0.2121212	0.02875817	0.1932618	0.1684016	200	0.04411765	0.01538462	0.03787879	0.04082915	0.04248366	0.01526535	0.05198936	0.05736531	0.962963	0.9922481	1.372519	1.124007	NA
BA20191118image0001_V4_cell5_spiketimes.csv	Stim1	Stim3	Stim1+Stim3	50	250	110.448185129924	0.2194	0.2551	0.2194	0.793564867967853	0.842660665166292	1.05608066502463	0.00138712873592651	0.998609621767135	1.32798321706882e-08	3.23621710680152e-06	intermediate	0.998609621767135	0.6792442	0.667969	131	130	129	20.45802	29.80769	23.60465	16.23476	25.11777	24.92842	200	2.641221	2.692308	2.658915	3.330128	3.708749	3.563506	3.382752	5.522965	1.40418	1.323588	1.27223	1.326787	NA
BA20191118image0001_V4_cell5_spiketimes.csv	Stim2	Stim3	Stim2+Stim3	50	250	124.291633099993	0.2481	0.2556	0.2481	0.827705768864977	0.842660665166292	1.05040130988976	4.99995494644043e-05	0.999949844137693	4.42929097164827e-14	1.56312798687526e-07	intermediate	0.999949844137693	0.383695	0.3965362	136	130	132	20.04412	29.80769	25.92424	16.59063	25.11777	27.23086	200	2.705882	2.692308	2.75	3.395101	4.23878	3.563506	4.265267	6.261481	1.566506	1.323588	1.551006	1.475416	NA
BA20191118image0001_V4_cell50_spiketimes.csv	Stim1	Stim2	Stim1+Stim2	50	250	95.881241325726	0.8314	0.8694	0.8314	1.15411183527751	1.08350877192982	1.10890259481586	0.00512993318969351	0.795292461497269	2.05379503804548e-06	0.199575551518	intermediate	0.795292461497269	0.7267031	0.8025397	131	136	130	14.14504	8.382353	13.02308	16.32496	9.082353	14.44132	200	2.625954	2.610294	2.723077	3.315491	3.451321	5.009967	2.976983	5.958137	1.314311	1.919311	1.093242	1.437648	NA
BA20191118image0001_V4_cell50_spiketimes.csv	Stim1	Stim3	Stim1+Stim3	50	250	78.7212373751211	0.8275	0.6495	0.6495	1.15411183527751	1.81074953501948	1.19792564655172	0.00874198469944903	0.357597868041694	9.93320878838027e-06	0.633650214050068	single	0.633650214050068	0.7339508	0.8695152	131	130	129	14.14504	8.784615	13.48837	16.32496	15.90674	16.15807	200	2.625954	2.4	2.44186	3.112179	3.451321	3.234109	2.436047	4.745577	1.314311	1.347545	0.997619	1.219872	NA
BA20191118image0001_V4_cell54_spiketimes.csv	Stim1	Stim3	Stim1+Stim3	50	250	43.5684640987962	0.1189	0.2468	0.1189	0.813730769230769	0.904980503642945	0.763133445945946	0.00116696260678017	0.753165410513705	0.00802515545261013	0.237642471426904	intermediate	0.753165410513705	0.6386037	0.7824801	131	130	129	24.42748	30.70769	25.81395	19.87739	27.78986	19.69949	200	2.091603	2.384615	2.271318	2.810897	2.899237	4.641622	3.355499	5.667072	1.386131	1.946487	1.477336	1.612886	NA
BA20191118image0001_V4_cell56_spiketimes.csv	Stim1	Stim2	Stim1+Stim2	50	250	26.382532791149	0.2733	0.6328	0.2733	0.878153846153846	0.934511105132574	1.04866900687436	0.00188052224905089	0.148118153128302	0.0732827417778193	0.776718582844828	single	0.776718582844828	0.6509406	0.9023769	131	136	130	6.48855	9.110294	6.523077	5.697945	8.513671	6.840549	200	0.6870229	1.073529	0.9384615	1.127204	0.9243688	1.964924	1.50006	2.324687	1.34547	1.83034	1.598424	1.649879	NA
BA20191118image0001_V4_cell56_spiketimes.csv	Stim1	Stim3	Stim1+Stim3	50	250	31.0297537378171	0.2853	0.2756	0.2756	0.878153846153846	0.852910639327868	0.902883287292818	1.56267904899751e-08	0.00376044935883741	0.897512994370637	0.0987265406437345	outside	0.897512994370637	0.7695415	0.9759397	131	130	129	6.48855	9.361538	5.612403	5.697945	7.984556	5.067345	200	0.6870229	0.9692308	0.9612403	1.089744	0.9243688	1.25486	2.318798	2.352144	1.34547	1.294697	2.412298	1.72675	NA
BA20191118image0001_V4_cell58_spiketimes.csv	Stim1	Stim2	Stim1+Stim2	50	250	5.41113195470683	0.1366	0.5242	0.1366	0.877762237762238	0.994835202174652	0.969545957918051	0.0198405410866945	0.229579034752585	0.0834882893511387	0.667092134809582	single	0.667092134809582	0.5788035	0.8301328	131	136	130	0.4198473	0.8014706	0.4307692	0.3685261	0.7973312	0.4176506	200	0.04580153	0.02205882	0.01538462	0.03463476	0.05942454	0.02173203	0.01526535	0.0500916	1.297436	0.9851852	0.9922481	1.157025	NA
BA20191118image0001_V4_cell63_spiketimes.csv	Stim1	Stim2	Stim1+Stim2	50	250	3.75819656235372	0.6178	0.9843	0.6178	0.945432692307692	1.44961605189711	1.11431711400733	2.98727764517393e-06	0.000181228264027687	0.991613456387151	0.00820232807117578	outside	0.991613456387151	0.3572301	0.02673465	131	136	130	20.03053	18.05147	16.16923	18.93752	26.1677	18.01765	200	6.083969	6.610294	6	7.79597	16.70828	15.91367	16.15504	25.38567	2.746279	2.407407	2.692506	2.605004	NA
BA20191118image0001_V4_cell63_spiketimes.csv	Stim1	Stim3	Stim1+Stim3	50	250	205.274942502283	0.6262	0.7335	0.6262	0.945432692307692	0.968298853189887	1.01953253876608	7.93491680656996e-09	0.999999840972151	1.22946513318432e-09	1.49863467567825e-07	intermediate	0.999999840972151	0.7430806	0.7330717	131	130	129	20.03053	33.02308	23.49612	18.93752	31.97621	23.95506	200	6.083969	6.707692	6.426357	8.00641	16.70828	11.9294	13.84024	22.12399	2.746279	1.778465	2.153668	2.210628	NA
BA20191118image0001_V4_cell63_spiketimes.csv	Stim2	Stim3	Stim2+Stim3	50	250	291.368438219356	0.9853	0.7432	0.7432	1.44961605189711	0.968298853189887	1.43358459895775	4.93861161517939e-06	0.999994541700888	3.57540150864206e-11	5.19651742622722e-07	intermediate	0.999994541700888	0.1930981	0.266854	136	130	132	18.05147	33.02308	29.0303	26.1677	31.97621	41.6174	200	6.610294	6.707692	6.242424	8.150126	15.91367	11.9294	12.50567	21.02227	2.407407	1.778465	2.003335	2.063504	NA
BA20191118image0001_V4_cell64_spiketimes.csv	Stim1	Stim3	Stim1+Stim3	50	250	5.99627600996121	0.4341	0.5507	0.4341	0.984615384615385	1.02043692741367	1.159375	0.251813106424876	0.378095779390694	0.00044918347685943	0.36964193070757	intermediate	0.378095779390694	0.5166472	0.4020926	131	130	129	0.02290076	0.1692308	0.1162791	0.02254844	0.1726893	0.134811	200	0.007633588	0	0.007751938	0.006410256	0.007633588	0	0.007751938	0.007992222	1	NA	1	0.9974293	NA
BA20191118image0001_V4_cell64_spiketimes.csv	Stim2	Stim3	Stim2+Stim3	50	250	10.0493217713981	0.3693	0.5522	0.3693	1	1.02043692741367	1.063417498532	0.22174020958239	0.477790158656595	0.000194608980931177	0.300275022780084	intermediate	0.477790158656595	0.4918633	0.4314391	136	130	132	0.007352941	0.1692308	0.09848485	0.007352941	0.1726893	0.1047305	200	0.01470588	0	0	0.006281407	0.01459695	0	0	0.007831981	0.9925926	NA	NA	0.9974811	NA
BA20191118image0001_V4_cell65_spiketimes.csv	Stim1	Stim2	Stim1+Stim2	50	250	7.13684016785406	0.9983	1	0.9983	1.68806366047745	1.55328395061728	2.05191995673337	0.403802578328833	0.0648451263008254	3.90547191409449e-06	0.531348389898428	single	0.531348389898428	0.4222257	0.1112839	131	136	130	0.221374	0.5514706	0.6615385	0.3736935	0.8565904	1.357424	200	0.05343511	0.08088235	0.1076923	0.1007557	0.06635349	0.08970588	0.2673822	0.2186737	1.241758	1.109091	2.482835	1.736269	NA
BA20191118image0001_V4_cell65_spiketimes.csv	Stim2	Stim3	Stim2+Stim3	50	250	8.14460710344774	0.9999	0.9996	0.9996	1.55328395061728	1.91817398794143	1.66924917397744	0.704116877365933	0.086403856335198	7.06941275792416e-07	0.209478559357593	mixture	0.704116877365933	0.5415424	0.7666323	136	130	132	0.5514706	0.2076923	0.5075758	0.8565904	0.39839	0.8472704	200	0.08088235	0.1153846	0.06818182	0.1099246	0.08970588	0.1648778	0.06401804	0.1649957	1.109091	1.428941	0.9389313	1.200792	NA
BA20191118image0001_V4_cell68_spiketimes.csv	Stim1	Stim2	Stim1+Stim2	50	250	159.226063414882	0.9307	0.7739	0.7739	1.12491675602461	1.80947708161464	1.71163817444427	0.929425080356189	0.0065462706019383	0.00472948483447634	0.059299164207396	mixture	0.929425080356189	0.8925548	0.9610457	131	136	130	10.40458	18.81618	10.45385	11.70429	34.04744	17.8932	200	8.549618	8.205882	7.3	10.02834	33.24944	25.06841	27.40543	44.78692	3.888997	3.054932	3.754168	3.572829	NA
BA20191118image0001_V4_cell68_spiketimes.csv	Stim1	Stim3	Stim1+Stim3	50	250	449.07098922798	0.9341	0.959	0.9341	1.12491675602461	1.48178500134757	1.2531161389414	1.20193539842071e-25	1	2.45570756245681e-63	2.77129988352072e-37	intermediate	1	0.6460002	0.6196383	131	130	129	10.40458	26.10769	16.4031	11.70429	38.68599	20.55499	200	8.549618	7.8	7.682171	10.01603	33.24944	28.95194	29.59351	47.81064	3.888997	3.711787	3.852233	3.818731	NA
BA20191118image0001_V4_cell68_spiketimes.csv	Stim2	Stim3	Stim2+Stim3	50	250	75.2278342046102	0.7749	0.9613	0.7749	1.80947708161464	1.48178500134757	1.45331394644372	0.991489884112781	0.0085097185220831	3.78080207354864e-09	3.9358433377275e-07	mixture	0.991489884112781	0.6358312	0.6331284	136	130	132	18.81618	26.10769	21.47727	34.04744	38.68599	31.21322	200	8.205882	7.8	7.356061	9.739322	25.06841	28.95194	20.93332	39.00225	3.054932	3.711787	2.845724	3.203693	NA
BA20191118image0001_V4_cell71_spiketimes.csv	Stim1	Stim2	Stim1+Stim2	50	250	13.3132481913648	0.9707	0.9936	0.9707	1.36053946053946	1.33945515763698	1.03670238154018	0.00710398285095983	0.147868341636275	6.73719816112299e-06	0.845020938314604	single	0.845020938314604	0.2832775	0.1194143	131	136	130	2.351145	3.558824	3.623077	3.198826	4.766885	3.756052	200	0.9236641	1.095588	1.076923	1.290932	1.071051	1.390795	1.218843	1.91988	1.159568	1.269451	1.131783	1.189763	NA
BA20191118image0001_V4_cell71_spiketimes.csv	Stim2	Stim3	Stim2+Stim3	50	250	30.2793972895112	0.9923	0.8505	0.8505	1.33945515763698	1.18204551137784	0.92223625679609	0.0230097370720817	0.581997696501458	8.9785720758012e-07	0.394991668569252	intermediate	0.581997696501458	0.6135559	0.7599375	136	130	132	3.558824	1.907692	3.159091	4.766885	2.254979	2.913428	200	1.095588	1.115385	1.287879	1.457286	1.390795	1.219141	1.382142	2.082239	1.269451	1.093023	1.073193	1.143077	NA
BA20191118image0002_V4_cell1_spiketimes.csv	Stim2	Stim3	Stim2+Stim3	50	250	110.151567946368	0.7748	0.9688	0.7748	1.14308564781155	1.04731434516842	1.33121378532007	0.0179620384811125	0.1036418881648	0.00100903836564674	0.877387034988441	single	0.877387034988441	0.8998305	0.9499114	70	67	70	29.9	17.38806	30.08571	34.17826	18.21076	40.05052	200	4.257143	4.059701	4.414286	5.307971	15.23727	9.935776	10.70994	18.58643	3.579224	2.447415	2.4262	2.801286	NA
BA20191118image0002_V4_cell11_spiketimes.csv	Stim1	Stim3	Stim1+Stim3	50	250	78.7464877365417	0.2838	0.2945	0.2838	0.927954241207253	0.756650102309266	0.740323663211276	0.00403353009300077	0.578911096654178	2.03657367897866e-05	0.417035007516032	intermediate	0.578911096654178	0.1580107	0.1743451	67	67	70	3.716418	9.283582	8.328571	3.448666	7.024423	6.165839	200	1.61194	1.80597	1.528571	2.058824	1.998643	1.6436	1.70207	2.775464	1.239899	0.9100927	1.113504	1.078466	NA
BA20191118image0002_V4_cell11_spiketimes.csv	Stim2	Stim3	Stim2+Stim3	50	250	80.3696187285706	0.2005	0.305	0.2005	0.831195513354434	0.756650102309266	0.742658276125095	0.00123874610373055	0.317606080418043	5.60489551990151e-05	0.681099124523028	single	0.681099124523028	0.1244256	0.1237517	70	67	70	3.728571	9.283582	8.685714	3.099172	7.024423	6.450518	200	1.428571	1.80597	1.614286	2.016908	1.320911	1.6436	1.863561	2.526412	0.9246377	0.9100927	1.154418	1.002093	NA
BA20191118image0002_V4_cell12_spiketimes.csv	Stim1	Stim3	Stim1+Stim3	50	250	226.325104799325	0.4723	0.5595	0.4723	4.14900484131253	0.963887963887964	1.55256785572301	0.562209730128174	0.131500987762503	0.00089340789249513	0.305395874216827	mixture	0.562209730128174	0.05146501	0.08484071	67	67	70	2.522388	12.22388	11.45714	10.4654	11.78245	17.78799	200	0.9253731	0.880597	1.042857	1.188725	1.464043	0.8340118	1.461905	1.951276	1.582111	0.9470981	1.401826	1.313189	NA
BA20191118image0002_V4_cell12_spiketimes.csv	Stim2	Stim3	Stim2+Stim3	50	250	190.00596652657	0.1002	0.5722	0.1002	0.94111502807155	0.963887963887964	0.931947069943289	0.0302746744989633	0.30165794191779	0.00117250880714397	0.666894874776103	single	0.666894874776103	0.03161362	0.09249519	70	67	70	3.171429	12.22388	11.5	2.984679	11.78245	10.71739	200	0.8142857	0.880597	0.9571429	1.105072	0.8490683	0.8340118	1.230021	1.511054	1.042715	0.9470981	1.285096	1.093904	NA
BA20191118image0002_V4_cell14_spiketimes.csv	Stim1	Stim3	Stim1+Stim3	50	250	104.970915440276	0.2781	0.1905	0.1905	4.81779579231809	0.825757575757576	1.45475910693302	0.0242097818719232	0.307753923793885	8.48023129022142e-05	0.667951492021289	single	0.667951492021289	0.07198168	0.1180581	67	67	70	2.343284	8	7.4	11.28946	6.606061	10.76522	200	0.9253731	0.7761194	0.9285714	1.096814	2.43374	0.5097241	2.328157	2.739657	2.63001	0.6567599	2.507246	1.998266	NA
BA20191118image0002_V4_cell14_spiketimes.csv	Stim2	Stim3	Stim2+Stim3	50	250	75.4945376577441	0.7425	0.1887	0.1887	0.96625161597605	0.825757575757576	1.42830478700044	0.00247467671454589	0.24942525122157	4.3063366727111e-05	0.748057008697157	single	0.748057008697157	0.1693801	0.1136145	70	67	70	3.042857	8	7.542857	2.940166	6.606061	10.7735	200	0.6285714	0.7761194	0.9	0.9601449	0.6136646	0.5097241	1.337681	1.296037	0.9762846	0.6567599	1.486312	1.079868	NA
BA20191118image0002_V4_cell16_spiketimes.csv	Stim1	Stim2	Stim1+Stim2	50	250	161.549741740878	0.1937	0.1466	0.1466	6.39488636363636	1.13611862664905	1.5121157323689	0.0128617259422	0.897735418073336	1.22319997820243e-05	0.0893906239846822	intermediate	0.897735418073336	0.1538607	0.1969425	67	70	66	2.38806	9.871429	8.378788	15.27137	11.21511	12.6697	200	0.9701493	0.7285714	1	1.12069	1.665762	0.6643892	1.323077	1.893778	1.717016	0.9119068	1.323077	1.351866	NA
BA20191118image0002_V4_cell16_spiketimes.csv	Stim1	Stim3	Stim1+Stim3	50	250	123.341080549336	0.1934	0.8994	0.1934	6.39488636363636	1.3030303030303	2.24016912285847	0.180962484865264	0.125377848683611	0.000249747184336778	0.693409919266789	single	0.693409919266789	0.03045394	0.07454654	67	67	70	2.38806	8.716418	8.471429	15.27137	11.35776	18.97743	200	0.9701493	1.134328	1.042857	1.311275	1.665762	0.936228	1.838716	2.30534	1.717016	0.8253589	1.763153	1.406473	NA
BA20191118image0002_V4_cell19_spiketimes.csv	Stim1	Stim3	Stim1+Stim3	50	250	343.560822723693	0.1445	0.8314	0.1445	8.0020429009193	0.950100820766238	1.30325076505572	0.0288738658343349	0.730352892270174	0.00257083548689572	0.238202406408596	intermediate	0.730352892270174	0.00675915	0.1180336	67	67	70	2.656716	15.92537	14.34286	21.25916	15.13071	18.69234	200	0.9104478	0.9701493	1.214286	1.292892	1.840344	0.9990954	3.127329	3.130848	2.021361	1.029837	2.575448	1.937268	NA
BA20191118image0002_V4_cell21_spiketimes.csv	Stim1	Stim2	Stim1+Stim2	50	250	69.9538993975326	0.877	0.5748	0.5748	3.17350496111558	1.64217562703537	1.18166939443535	0.0149600960704693	0.984579889200471	7.99664048871962e-10	0.000460013929396018	intermediate	0.984579889200471	0.3179251	0.3949803	67	70	66	5.059701	10.87143	8.545455	16.05699	17.8528	10.0979	200	1.029851	0.8428571	0.8939394	1.151478	2.211217	1.235818	1.32704	2.465493	2.147123	1.466225	1.484485	1.712924	NA
BA20191118image0002_V4_cell21_spiketimes.csv	Stim1	Stim3	Stim1+Stim3	50	250	522.021278382534	0.8701	0.3059	0.3059	3.17350496111558	0.649976058553937	0.676037988445331	0.000325149487443519	0.997457108429227	4.83256020403578e-05	0.00216941648128889	intermediate	0.997457108429227	0.008227667	0.1593767	67	67	70	5.059701	26.44776	23.04286	16.05699	17.19041	15.57785	200	1.029851	0.8358209	1.185714	1.27451	2.211217	0.9574853	2.675155	3.06282	2.147123	1.145563	2.256155	1.922509	NA
BA20191118image0002_V4_cell21_spiketimes.csv	Stim2	Stim3	Stim2+Stim3	50	250	224.171087901864	0.5783	0.3006	0.3006	1.64217562703537	0.649976058553937	0.883304012733518	0.0399038584254121	0.585942957919413	0.000794175800131512	0.373359007855044	intermediate	0.585942957919413	0.0076689	0.1131943	70	67	70	10.87143	26.44776	24.71429	17.8528	17.19041	21.83023	200	0.8428571	0.8358209	0.9285714	1.086957	1.235818	0.9574853	1.806418	2.074319	1.466225	1.145563	1.945373	1.526699	NA
BA20191118image0002_V4_cell22_spiketimes.csv	Stim2	Stim3	Stim2+Stim3	50	250	10.3947179992539	0.4246	0.147	0.147	0.927536231884058	0.864478114478115	1.05949656750572	0.371561972459384	0.567263033499354	0.00352218669428958	0.057652807346972	intermediate	0.567263033499354	0.561672	0.5747697	70	67	70	0.08571429	0.5373134	0.2714286	0.07950311	0.4644957	0.2875776	200	0	0	0	0	0	0	0	0	NA	NA	NA	NA	NA
BA20191118image0002_V4_cell23_spiketimes.csv	Stim1	Stim2	Stim1+Stim2	50	250	1204.07755846289	0.7915	0.123	0.123	5.15017331991502	0.645297680265113	0.654832176886557	7.54446939728867e-09	0.999999937619829	4.14510388265274e-10	5.44211913603474e-08	intermediate	0.999999937619829	0.008092199	0.173472	67	70	66	4.044776	41.67143	35.10606	20.8313	26.89048	22.98858	200	1.298507	1.614286	2.409091	2.210591	2.727725	3.921532	6.83007	7.256484	2.100662	2.429268	2.835123	2.626079	NA
BA20191118image0002_V4_cell23_spiketimes.csv	Stim1	Stim3	Stim1+Stim3	50	250	1046.6785559847	0.8002	0.2321	0.2321	5.15017331991502	1.15611694241831	1.19263062195839	0.00515960758671333	0.953922912836891	0.00259212987244602	0.0383253497039498	intermediate	0.953922912836891	0.007389168	0.09703899	67	67	70	4.044776	38.13433	34.84286	20.8313	44.08774	41.55466	200	1.298507	1.656716	1.871429	2.015931	2.727725	2.713704	3.533954	4.729117	2.100662	1.638002	1.888373	1.876698	NA
BA20191118image0002_V4_cell27_spiketimes.csv	Stim1	Stim2	Stim1+Stim2	50	250	22.3341302695244	0.7332	0.8138	0.7332	3.34710743801653	1.63840088984853	1.95243328100471	0.61948590997229	0.117778801600901	1.99869166997247e-06	0.262733289735139	mixture	0.61948590997229	0.3682323	0.1800456	67	70	66	3.61194	6.328571	5.939394	12.08955	10.36874	11.59627	200	1.432836	1.185714	1.30303	1.631773	2.279512	1.428778	1.50676	2.700062	1.590909	1.204994	1.156351	1.323744	NA
BA20191118image0002_V4_cell27_spiketimes.csv	Stim1	Stim3	Stim1+Stim3	50	250	429.203061490778	0.7476	0.8776	0.7476	3.34710743801653	0.851854298801973	1.33135321873947	0.091183239048161	0.230649160415984	0.0178458512290228	0.660321749306832	single	0.660321749306832	0.02869554	0.06062286	67	67	70	3.61194	20.53731	19.65714	12.08955	17.4948	26.1706	200	1.432836	1.41791	1.428571	1.783088	2.279512	1.792402	2.567288	3.432089	1.590909	1.264115	1.797101	1.539841	NA
BA20191118image0002_V4_cell27_spiketimes.csv	Stim2	Stim3	Stim2+Stim3	50	250	265.184378875523	0.8151	0.8748	0.8151	1.63840088984853	0.851854298801973	0.88996242619431	0.0766905692232175	0.406818502279281	0.00297842116067567	0.513512507336825	single	0.513512507336825	0.02804927	0.09221278	70	67	70	6.328571	20.53731	19.28571	10.36874	17.4948	17.16356	200	1.185714	1.41791	1.757143	1.817633	1.428778	1.792402	2.157557	2.861908	1.204994	1.264115	1.227878	1.25962	NA
BA20191118image0002_V4_cell29_spiketimes.csv	Stim1	Stim3	Stim1+Stim3	50	250	298.050566416141	0.3976	0.5403	0.3976	7.5009633911368	1.19707915063952	1.49259778712794	0.0687541002451541	0.473302917925482	0.00324422675806858	0.454698755071295	intermediate	0.473302917925482	0.007169904	0.1006718	67	67	70	2.58209	14.46269	13.28571	19.36816	17.31298	19.83023	200	0.9402985	0.8208955	0.7857143	1.060049	3.117594	0.7856174	3.330228	3.758384	3.315536	0.9570248	4.238472	2.836385	NA
BA20191118image0002_V4_cell3_spiketimes.csv	Stim1	Stim2	Stim1+Stim2	50	250	85.120453445541	0.4508	0.5876	0.4508	5.02685335497836	1.354672357073	1.58928180823915	0.405945360353023	0.327303287745313	1.07526727255125e-05	0.266740599228938	mixture	0.405945360353023	0.2028444	0.1638476	67	70	66	6.686567	13.97143	12.78788	33.61239	18.92671	20.32354	200	4.014925	3.028571	3.227273	4.273399	9.772501	4.231056	3.716783	9.401368	2.434043	1.397047	1.151679	1.759979	NA
BA20191118image0002_V4_cell31_spiketimes.csv	Stim1	Stim3	Stim1+Stim3	50	250	175.036092205182	0.4339	0.4903	0.4339	4.72569444444444	1.14860063081407	1.20251310514955	0.137624674105605	0.224827030337964	0.00119179537680725	0.636356500179625	single	0.636356500179625	0.006716681	0.08557106	67	67	70	2.865672	11.32836	10.74286	13.54229	13.01176	12.91843	200	1.044776	1.044776	1.257143	1.397059	1.528268	0.9222071	1.614079	2.118045	1.462771	0.882684	1.283926	1.21286	NA
BA20191118image0002_V4_cell34_spiketimes.csv	Stim1	Stim2	Stim1+Stim2	50	250	31.8778089919148	0.5232	0.8073	0.5232	6.97590361445783	1.21817469643557	2.15795887281036	0.587566468959854	0.246213075622678	6.44025339295656e-07	0.166219811392128	mixture	0.587566468959854	0.3644373	0.250759	67	70	66	2.477612	5.285714	4.590909	17.28358	6.438923	9.906993	200	1.179104	0.5142857	0.6666667	0.979064	2.179557	0.4853002	0.7794872	1.890958	1.848485	0.9436393	1.169231	1.545115	NA
BA20191118image0002_V4_cell34_spiketimes.csv	Stim1	Stim3	Stim1+Stim3	50	250	142.484492027648	0.5137	0.7417	0.5137	6.97590361445783	0.968557043792153	1.86734774689158	0.0475044822109093	0.0473112775396851	0.0235974439866983	0.881586796262707	single	0.881586796262707	0.01829162	0.02986677	67	67	70	2.477612	9.522388	10.45714	17.28358	9.222976	19.52712	200	1.179104	0.8358209	0.9428571	1.231618	2.179557	0.684758	2.402484	2.762899	1.848485	0.8192641	2.54809	1.794647	NA
BA20191118image0002_V4_cell34_spiketimes.csv	Stim2	Stim3	Stim2+Stim3	50	250	38.8125643496816	0.8047	0.7482	0.7482	1.21817469643557	0.968557043792153	1.03958373236289	0.0158835639154625	0.11361194113798	7.81229763085068e-05	0.870426371970249	single	0.870426371970249	0.1543455	0.08114515	70	67	70	5.285714	9.522388	9.728571	6.438923	9.222976	10.11366	200	0.5142857	0.8358209	0.7571429	0.8756039	0.4853002	0.684758	0.9111801	1.103079	0.9436393	0.8192641	1.203445	1.007834	NA
BA20191118image0002_V4_cell36_spiketimes.csv	Stim2	Stim3	Stim2+Stim3	50	250	9.74536473379127	0.7375	0.4264	0.4264	0.989109491497026	1.109370298732	1.91646943120535	0.863814088855465	0.1230622368163	0.000375659901494981	0.0127480144267402	mixture	0.863814088855465	0.5529145	0.5029418	70	67	70	17.3	21.04478	19.15714	17.11159	23.34645	36.71408	200	3.371429	3.343284	3.414286	4.221014	5.280331	3.47128	5.202692	7.225491	1.5662	1.038285	1.523801	1.369432	NA
BA20191118image0002_V4_cell37_spiketimes.csv	Stim1	Stim2	Stim1+Stim2	50	250	4.48838879080832	0.7561	0.7954	0.7561	2.25324675324675	1.08212560386473	0.753846153846154	0.0438540384162816	0.324290569898585	0.0899516191747525	0.541903772510381	single	0.541903772510381	0.580333	0.7668638	67	70	66	0.2089552	0.6	0.2575758	0.4708277	0.6492754	0.1941725	200	0.08955224	0.01428571	0.1212121	0.09236453	0.08276798	0.01428571	0.1081585	0.1074538	0.9242424	1	0.8923077	0.9306931	NA
BA20191118image0002_V4_cell37_spiketimes.csv	Stim1	Stim3	Stim1+Stim3	50	250	3.92352447351058	0.7485	0.4639	0.4639	2.25324675324675	0.944832944832945	1.1304347826087	0.0643756007688814	0.221537951936061	4.19346666698424e-05	0.714044512628388	single	0.714044512628388	0.3945448	0.2142995	67	67	70	0.2089552	0.5820896	0.6	0.4708277	0.5499774	0.6782609	200	0.08955224	0.07462687	0.1285714	0.122549	0.08276798	0.1004071	0.3165631	0.2620014	0.9242424	1.345455	2.462158	1.710345	NA
BA20191118image0002_V4_cell39_spiketimes.csv	Stim1	Stim2	Stim1+Stim2	50	250	15.0548218897961	0.1991	0.3579	0.1991	4.40259034060013	1.51778656126482	2.86397121809149	0.962524447018302	0.0154077899562189	0.00096749349060261	0.0211002695348766	mixture	0.962524447018302	0.2991902	0.207691	67	70	66	9.149254	6.285714	6.80303	40.28042	9.540373	19.48368	200	3.522388	3.314286	3.045455	4.119458	6.16237	3.841822	4.259441	7.39686	1.749486	1.15917	1.398622	1.436472	NA
BA20191118image0002_V4_cell39_spiketimes.csv	Stim1	Stim3	Stim1+Stim3	50	250	7.58818762502425	0.1991	0.6573	0.1991	4.40259034060013	0.967401285583104	4.38539989264627	0.9986439198001	0.000944491451880592	1.06094221665731e-05	0.000400979325853151	mixture	0.9986439198001	0.272907	0.3638729	67	67	70	9.149254	6.895522	7.714286	40.28042	6.670737	33.83023	200	3.522388	2.985075	3.457143	4.154412	6.16237	4.681592	7.527122	9.595498	1.749486	1.568333	2.177267	1.84777	NA
BA20191118image0002_V4_cell47_spiketimes.csv	Stim1	Stim3	Stim1+Stim3	50	250	14.704139067323	0.4098	0.412	0.4098	1.26489963574363	0.879736495388669	1.09234711912337	0.00656553154679617	0.081696966055794	0.000181533313614341	0.911555969083795	single	0.911555969083795	0.2117481	0.06057838	67	67	70	5.835821	8.58209	9.371429	7.381728	7.549977	10.23685	200	2.149254	2.238806	2.428571	2.843137	3.613749	2.972411	2.770186	4.838573	1.681397	1.327677	1.140665	1.361474	NA
BA20191118image0002_V4_cell48_spiketimes.csv	Stim1	Stim2	Stim1+Stim2	50	250	7.18573020003663	0.5505	0.4826	0.4826	1.02960906777701	0.950254602428516	0.690003388681803	0.00286698315530324	0.139769320617109	2.24158157036148e-05	0.857341280411884	single	0.857341280411884	0.3066541	0.1042392	67	70	66	1.955224	3.171429	3.439394	2.013116	3.013665	2.373193	200	0.8955224	0.8571429	0.7424242	1.04064	1.185889	0.9358178	0.932634	1.580333	1.324242	1.091787	1.256201	1.214892	NA
BA20191118image0002_V4_cell49_spiketimes.csv	Stim1	Stim3	Stim1+Stim3	50	250	12.1563017520857	0.4159	0.7472	0.4159	1.41919191919192	0.968778696051423	1.27536231884058	0.0324803430026952	0.110014131101611	1.56659151414959e-05	0.857489859980553	single	0.857489859980553	0.285829	0.114852	67	67	70	0.2686567	0.9850746	1.142857	0.3812754	0.9543193	1.457557	200	0.119403	0.1343284	0.2428571	0.2083333	0.106739	0.1483492	0.4184265	0.3566297	0.8939394	1.104377	1.722933	1.369458	NA
BA20191118image0002_V4_cell49_spiketimes.csv	Stim2	Stim3	Stim2+Stim3	50	250	3.10704975350909	0.7472	0.7449	0.7449	1.14492753623188	0.968778696051423	1.16469038208169	0.115824988650366	0.277738760461701	0.000168460653439026	0.606267790234494	single	0.606267790234494	0.4295202	0.2662417	70	67	70	0.5	0.9850746	0.9428571	0.5724638	0.9543193	1.098137	200	0.1	0.1343284	0.1142857	0.1449275	0.1202899	0.1483492	0.131677	0.2064426	1.202899	1.104377	1.152174	1.139563	NA
BA20191118image0002_V4_cell52_spiketimes.csv	Stim2	Stim3	Stim2+Stim3	50	250	3.03018618016282	0.9612	0.7372	0.7372	1.8496866431649	1.94677033492823	4.51644240088354	0.775094244274244	0.0268492178623423	6.35395633613428e-06	0.198050183907078	mixture	0.775094244274244	0.6150417	0.8991253	70	67	70	8.457143	6.80597	9.185714	15.64306	13.24966	41.48675	200	2.842857	2.671642	2.414286	3.30314	4.916977	3.61782	3.260663	6.140366	1.72959	1.354156	1.35057	1.487159	NA
BA20191118image0002_V4_cell55_spiketimes.csv	Stim2	Stim3	Stim2+Stim3	50	250	9.96260186794284	0.8496	0.3656	0.3656	1.38689350976686	1	1.10950080515298	0.32789978295792	0.610851586487332	0.00412005389866252	0.0571285766560848	intermediate	0.610851586487332	0.4407796	0.388649	70	67	70	0.3285714	0.01492537	0.1285714	0.4556936	0.01492537	0.1426501	200	0	0	0	0	0	0	0	0	NA	NA	NA	NA	NA
BA20191118image0002_V4_cell58_spiketimes.csv	Stim1	Stim3	Stim1+Stim3	50	250	10.0498437577994	0.9857	0.7406	0.7406	2.67171717171717	1.31333333333333	1.70048309178744	0.481608591281995	0.160218620843636	0.0315398030322729	0.326632984842096	mixture	0.481608591281995	0.2719971	0.1789407	67	67	70	1.701493	0.7462687	0.8571429	4.545907	0.9800995	1.457557	200	0.8507463	0.9402985	1.042857	1.182598	1.189507	1.1782	2.244513	2.404609	1.398192	1.253006	2.152273	1.626662	NA
BA20191118image0002_V4_cell58_spiketimes.csv	Stim2	Stim3	Stim2+Stim3	50	250	3.25655779569304	0.9962	0.7395	0.7395	2.22078322540857	1.31333333333333	1.54392556808016	0.45454462457137	0.271288338036458	0.00101347565345727	0.273153561738714	mixture	0.45454462457137	0.5449704	0.6344923	70	67	70	1.342857	0.7462687	1.157143	2.982195	0.9800995	1.786542	200	1.057143	0.9402985	1.142857	1.310386	3.069151	1.1782	2.559006	3.546093	2.903251	1.253006	2.23913	2.164914	NA
BA20191118image0002_V4_cell61_spiketimes.csv	Stim2	Stim3	Stim2+Stim3	50	250	3.26970703143361	0.3275	0.1565	0.1565	1.9534261995216	1.34734946362853	5.9220835126991	0.989492513388926	0.00270528304319017	2.71646188183412e-07	0.00780193192169552	mixture	0.989492513388926	0.530483	0.2216746	70	67	70	4.414286	5.776119	5.771429	8.622981	7.782451	34.17888	200	2.842857	2.597015	2.785714	3.429952	7.815528	4.819991	6.054865	9.689244	2.749181	1.855974	2.173541	2.259914	NA
BA20191118image0002_V4_cell64_spiketimes.csv	Stim2	Stim3	Stim2+Stim3	50	250	8.72820153103599	0.6706	0.3668	0.3668	1.19323671497585	1	1.00966183574879	0.246003496703344	0.470697109619557	0.000433421949705747	0.282865971727393	intermediate	0.470697109619557	0.5535837	0.5500341	70	67	70	0.3	0.01492537	0.1714286	0.357971	0.01492537	0.1730849	200	0	0	0	0	0	0	0	0	NA	NA	NA	NA	NA
BA20191118image0002_V4_cell66_spiketimes.csv	Stim1	Stim2	Stim1+Stim2	50	250	4.41796343720461	0.7962	0.3667	0.3667	9.40792540792541	1	1	0.00915736924394742	0.171549313239785	0.325184339183668	0.494108978332599	single	0.494108978332599	0.379972	0.1242671	67	70	66	0.1940299	0.01428571	0.01515152	1.825418	0.01428571	0.01515152	200	0	0.01428571	0	0.006157635	0	0.01428571	0	0.007697044	NA	1	NA	1	NA
BA20191118image0002_V4_cell67_spiketimes.csv	Stim1	Stim2	Stim1+Stim2	50	250	33.0872184348785	0.3682	0.6976	0.3682	0.948051948051948	1.02813299232737	1.14415173867229	0.126139806757229	0.520660207480289	9.75812046081595e-07	0.353199009950436	intermediate	0.520660207480289	0.2962036	0.2857662	67	70	66	0.2089552	1.457143	1.106061	0.1981004	1.498137	1.265501	200	0.01492537	0.04285714	0.04545455	0.04310345	0.01492537	0.04161491	0.04405594	0.05227893	1	0.9710145	0.9692308	0.970297	NA
BA20191118image0002_V4_cell68_spiketimes.csv	Stim1	Stim3	Stim1+Stim3	50	250	412.819181706422	0.6318	0.3815	0.3815	4.16723627249943	1.06147310009971	1.13038695173865	0.0977916705961534	0.0603180172298728	0.132283360658457	0.709606951515517	single	0.709606951515517	0.007375337	0.02439218	67	67	70	3.970149	20.86567	21.64286	16.54455	22.14835	24.4648	200	1.328358	1.313433	1.471429	1.715686	2.951153	1.672999	4.54265	4.769753	2.221655	1.27376	3.087238	2.224068	NA
BA20191118image0002_V4_cell72_spiketimes.csv	Stim1	Stim2	Stim1+Stim2	50	250	27.5587480296103	0.424	0.1286	0.1286	0.911286780851998	0.66231884057971	0.767475477542592	0.0153780528876315	0.761278767132479	6.4011367345135e-07	0.223342539866216	intermediate	0.761278767132479	0.3127582	0.325935	67	70	66	1.029851	2.857143	2.257576	0.9384894	1.89234	1.732634	200	0.3432836	0.3285714	0.3333333	0.4187192	0.2894618	0.2817805	0.2871795	0.4426182	0.8432148	0.8575929	0.8615385	0.845661	NA
BA20191118image0002_V4_cell9_spiketimes.csv	Stim1	Stim3	Stim1+Stim3	50	250	175.292044653967	0.5918	0.2697	0.2697	3.68551797040169	0.939983164983165	1.6325780771586	0.00373414732540539	0.253060190718898	0.000714750141810707	0.742490911813886	single	0.742490911813886	0.06699394	0.08540903	67	67	70	2.567164	10.74627	10.14286	9.46133	10.10131	16.55901	200	1.149254	0.8059701	1.085714	1.268382	2.068295	1.007237	1.209938	2.2395	1.799685	1.249719	1.114416	1.412508	NA
BA20191121image0004_V4_cell1_spiketimes.csv	Stim2	Stim3	Stim2+Stim3	50	250	32.0683965377914	0.6671	0.5075	0.5075	1.1812987012987	1.16246786632391	0.833169693994436	0.286192643154006	0.126079878298661	0.000174388766551816	0.587553089780782	single	0.587553089780782	0.8917805	0.9009109	36	36	37	18.33333	10.80556	18.35135	21.65714	12.56111	15.28979	200	2.833333	3.5	3.72973	4.197248	7.685714	11.85714	9.258258	14.94569	2.712605	3.387755	2.482287	2.848664	NA
BA20191121image0004_V4_cell11_spiketimes.csv	Stim2	Stim3	Stim2+Stim3	50	250	28.4420521052184	0.8109	0.4443	0.4443	1.57142857142857	1.08	1.75574712643678	0.216419946527962	0.409662365883724	2.51243592897579e-06	0.373915175152385	intermediate	0.409662365883724	0.2253094	0.2804025	36	36	37	0.2222222	2.083333	1.567568	0.3492063	2.25	2.752252	200	0	0	0	0	0	0	0	0	NA	NA	NA	NA	NA
BA20191121image0004_V4_cell12_spiketimes.csv	Stim1	Stim2	Stim1+Stim2	50	250	33.7729380759026	0.5115	0.5968	0.5115	0.955555555555555	1.52987012987013	1.24535679374389	0.167676222007455	0.481920526824139	4.72450929346698e-06	0.350398526659112	intermediate	0.481920526824139	0.2144106	0.2822231	37	36	34	0.2702703	2.444444	1.823529	0.2582583	3.739683	2.270945	200	0.2972973	0.2777778	0.2647059	0.3504673	0.2147147	0.2634921	0.2611408	0.3771932	0.7222222	0.9485714	0.986532	0.8610063	NA
BA20191121image0004_V4_cell12_spiketimes.csv	Stim1	Stim3	Stim1+Stim3	50	250	80.2326510176296	0.5194	0.7992	0.5194	0.955555555555555	1.10940766550523	1.15956043956044	0.0484791730543112	0.599937109049603	0.000113699935506479	0.35147001796058	intermediate	0.599937109049603	0.04939052	0.2202772	37	36	36	0.2702703	4.555556	3.611111	0.2582583	5.053968	4.187302	200	0.2972973	0.3611111	0.3611111	0.4243119	0.2147147	0.2373016	0.2373016	0.3535933	0.7222222	0.6571429	0.6571429	0.6666667	NA
BA20191121image0004_V4_cell12_spiketimes.csv	Stim2	Stim3	Stim2+Stim3	50	250	8.90190237931228	0.6046	0.8075	0.6046	1.52987012987013	1.10940766550523	1.30748663101604	0.203148825460362	0.106004313548175	5.89671493435328e-05	0.690787893842119	single	0.690787893842119	0.2275319	0.1091783	36	36	37	2.444444	4.555556	5.054054	3.739683	5.053968	6.608108	200	0.2777778	0.3611111	0.3243243	0.4013761	0.2634921	0.2373016	0.2807808	0.4016416	0.9485714	0.6571429	0.8657407	0.8005291	NA
BA20191121image0004_V4_cell13_spiketimes.csv	Stim1	Stim2	Stim1+Stim2	50	250	64.384246582528	0.9021	0.5243	0.5243	1.21925925925926	1.17922077922078	0.968669748330765	0.017993328703987	0.461414477548372	0.000122058218772385	0.520470135528868	single	0.520470135528868	0.07704848	0.1743075	37	36	34	2.027027	7.944444	6.941176	2.471471	9.368254	6.723708	200	0.5675676	0.6111111	0.5294118	0.7126168	0.5855856	0.5301587	0.4991087	0.828778	1.031746	0.8675325	0.9427609	0.9304052	NA
BA20191121image0004_V4_cell13_spiketimes.csv	Stim1	Stim3	Stim1+Stim3	50	250	201.217986531225	0.9005	0.7232	0.7232	1.21925925925926	0.646089676746611	0.703549060542797	0.0466819684317365	0.678773170268725	0.00817025127331279	0.266374610026225	intermediate	0.678773170268725	0.01415298	0.1445676	37	36	36	2.027027	15.22222	13.30556	2.471471	9.834921	9.361111	200	0.5675676	0.7222222	0.6944444	0.8256881	0.5855856	1.006349	1.13254	1.39526	1.031746	1.393407	1.630857	1.351852	NA
BA20191121image0004_V4_cell13_spiketimes.csv	Stim2	Stim3	Stim2+Stim3	50	250	38.3510294850254	0.5235	0.7123	0.5235	1.17922077922078	0.646089676746611	0.560466543891958	0.00961391612816728	0.256456557912434	0.000135098323025089	0.733794427636373	single	0.733794427636373	0.08120702	0.1243548	36	36	37	7.944444	15.22222	14.67568	9.368254	9.834921	8.225225	200	0.6111111	0.7222222	0.4594595	0.7454128	0.5301587	1.006349	0.4774775	1.045118	0.8675325	1.393407	1.039216	1.121652	NA
BA20191121image0004_V4_cell15_spiketimes.csv	Stim1	Stim3	Stim1+Stim3	50	250	7.90037293714265	0.3627	0.6866	0.3627	0.909090909090909	1.10204081632653	0.967032967032967	0.0626637607614407	0.125657362515721	4.22960549479246e-05	0.81163658066789	single	0.81163658066789	0.2255736	0.127585	37	36	36	0.2972973	1.166667	1.444444	0.2702703	1.285714	1.396825	200	0	0.05555556	0.1388889	0.08027523	0	0.05396825	0.1230159	0.09476937	NA	0.9714286	0.8857143	0.9444444	NA
BA20191121image0004_V4_cell15_spiketimes.csv	Stim2	Stim3	Stim2+Stim3	50	250	12.9686627073794	0.5065	0.6879	0.5065	0.857142857142857	1.10204081632653	0.757861635220126	0.0362421681729356	0.123052420324905	8.15967967172542e-05	0.840623814705442	single	0.840623814705442	0.1209408	0.1093091	36	36	37	0.1666667	1.166667	1.432432	0.1428571	1.285714	1.085586	200	0.08333333	0.05555556	0	0.05733945	0.07857143	0.05396825	0	0.06901971	0.9428571	0.9714286	NA	0.962963	NA
BA20191121image0004_V4_cell16_spiketimes.csv	Stim1	Stim3	Stim1+Stim3	50	250	31.0076197363348	0.2738	0.2623	0.2623	1.12206572769953	1.13658986175115	0.632900432900433	0.0540643406748345	0.234440494303167	6.94586640607789e-05	0.711425706357937	single	0.711425706357937	0.06055593	0.1346342	37	36	36	3.837838	8.611111	8.25	4.306306	9.787302	5.221429	200	1.648649	1.861111	1.805556	2.213303	1.845345	2.180159	2.73254	3.461604	1.119308	1.171429	1.513407	1.251199	NA
BA20191121image0004_V4_cell17_spiketimes.csv	Stim1	Stim3	Stim1+Stim3	50	250	91.9509949615227	0.4228	0.2385	0.2385	0.912037037037037	0.873844849512505	0.731797235023042	0.134472999562419	0.285028747131796	0.00150161486830349	0.578996638437481	single	0.578996638437481	0.0115778	0.1215631	37	36	36	1.945946	9.361111	8.611111	1.774775	8.180159	6.301587	200	0.6216216	0.5555556	0.6388889	0.7568807	0.5750751	0.4825397	0.6373016	0.8685865	0.9251208	0.8685714	0.9975155	0.9180696	NA
BA20191121image0004_V4_cell17_spiketimes.csv	Stim2	Stim3	Stim2+Stim3	50	250	69.2337597065975	0.2243	0.2368	0.2243	0.848847926267281	0.873844849512505	0.836497890295359	0.1675920759179	0.292441612106101	0.00030019685491743	0.539666115121081	single	0.539666115121081	0.05226754	0.1345781	36	36	37	2.583333	9.361111	8.540541	2.192857	8.180159	7.144144	200	0.6944444	0.5555556	0.6486486	0.7912844	0.9611111	0.4825397	0.4564565	0.9739743	1.384	0.8685714	0.7037037	0.9847021	NA
BA20191121image0004_V4_cell18_spiketimes.csv	Stim2	Stim3	Stim2+Stim3	50	250	3.75924016261294	0.3686	0.685	0.3686	1	1.02857142857143	0.777777777777778	0.12117047083669	0.37512958248892	0.00265543474246641	0.501044511931924	single	0.501044511931924	0.4159345	0.4054796	36	36	37	0.02777778	0.3333333	0.2432432	0.02777778	0.3428571	0.1891892	200	0	0.02777778	0	0.01146789	0	0.02777778	0	0.01433486	NA	1	NA	1	NA
BA20191121image0004_V4_cell19_spiketimes.csv	Stim1	Stim3	Stim1+Stim3	50	250	79.1434910466989	0.417	0.2731	0.2731	0.915422885572139	1.00569530137636	0.99815668202765	0.395588565690617	0.17233768316671	0.000503971514438798	0.431569779628234	single	0.431569779628234	0.0406017	0.1191322	37	36	36	1.810811	8.361111	7.75	1.657658	8.40873	7.735714	200	0.6216216	0.8333333	0.5555556	0.837156	0.5750751	0.7714286	0.4253968	0.9275187	0.9251208	0.9257143	0.7657143	0.8863521	NA
BA20191121image0004_V4_cell19_spiketimes.csv	Stim2	Stim3	Stim2+Stim3	50	250	65.1107009065075	0.1504	0.282	0.1504	0.594213381555154	1.00569530137636	0.919453434016541	0.219858317856358	0.12724584308166	0.00114275372398843	0.651753085337993	single	0.651753085337993	0.01059199	0.08392349	36	36	37	2.194444	8.361111	8.351351	1.303968	8.40873	7.678679	200	0.5833333	0.8333333	0.7837838	0.9174312	0.4785714	0.7714286	0.7852853	1.060249	0.8204082	0.9257143	1.001916	0.924537	NA
BA20191121image0004_V4_cell21_spiketimes.csv	Stim1	Stim2	Stim1+Stim2	50	250	93.6280832044659	0.8806	0.7075	0.7075	1.09722222222222	1.01170731707317	1.14039896451957	0.121234494709036	0.12241461973407	0.00890899282317108	0.747441892733723	single	0.747441892733723	0.01788071	0.06796698	37	36	34	0.4324324	5.694444	5.852941	0.4744745	5.761111	6.674688	200	0.2162162	0.2777778	0.2647059	0.3154206	0.2297297	0.2634921	0.2005348	0.3565288	1.0625	0.9485714	0.7575758	0.9042628	NA
BA20191121image0004_V4_cell21_spiketimes.csv	Stim1	Stim3	Stim1+Stim3	50	250	65.781667178382	0.884	0.7189	0.7189	1.09722222222222	1.03989218328841	1.92954990215264	0.131587534505177	0.199946896012255	0.000199323659053527	0.668266245823514	single	0.668266245823514	0.1368196	0.1253646	37	36	36	0.4324324	4.416667	4.055556	0.4744745	4.592857	7.825397	200	0.2162162	0.1944444	0.2777778	0.2866972	0.2297297	0.1611111	0.2634921	0.3366038	1.0625	0.8285714	0.9485714	0.9392593	NA
BA20191121image0004_V4_cell25_spiketimes.csv	Stim1	Stim2	Stim1+Stim2	50	250	77.5017453366654	0.2184	0.8162	0.2184	1.05338541666667	0.917831074035454	0.789734075448361	0.131208472327565	0.13600025058616	0.00341265361566739	0.729378623470608	single	0.729378623470608	0.01428911	0.07284694	37	36	34	3.459459	11.41667	11.52941	3.644144	10.47857	9.105169	200	0.9189189	0.8055556	0.9705882	1.121495	1.465465	0.7896825	1.120321	1.737458	1.594771	0.9802956	1.15427	1.239387	NA
BA20191121image0004_V4_cell25_spiketimes.csv	Stim1	Stim3	Stim1+Stim3	50	250	426.638222449412	0.2217	0.1342	0.1342	1.05338541666667	0.669705804399682	0.737339303770042	0.0616621703750733	0.576515474492954	0.0328019486297873	0.329020406502185	intermediate	0.576515474492954	0.01408604	0.09272487	37	36	36	3.459459	29.94444	27.47222	3.644144	20.05397	20.25635	200	0.9189189	1.305556	1.166667	1.41055	1.465465	2.675397	1.285714	2.809633	1.594771	2.04924	1.102041	1.593496	NA
BA20191121image0004_V4_cell25_spiketimes.csv	Stim2	Stim3	Stim2+Stim3	50	250	148.319908859157	0.808	0.1374	0.1374	0.917831074035454	0.669705804399682	0.661742074484457	0.109499546303731	0.194273333260928	0.0255204476157478	0.670706672819594	single	0.670706672819594	0.01405193	0.06730008	36	36	37	11.41667	29.94444	29.27027	10.47857	20.05397	19.36937	200	0.8055556	1.305556	0.8918919	1.25	0.7896825	2.675397	0.8768769	2.28588	0.9802956	2.04924	0.983165	1.462963	NA
BA20191121image0004_V4_cell26_spiketimes.csv	Stim2	Stim3	Stim2+Stim3	50	250	8.22221493060393	0.4925	0.5347	0.4925	0.857142857142857	0.896103896103896	0.910714285714286	0.0891974668077059	0.33085535944194	8.04629872450114e-05	0.579866710763109	single	0.579866710763109	0.3376708	0.2907353	36	36	37	0.1666667	0.9166667	0.7567568	0.1428571	0.8214286	0.6891892	200	0	0	0	0	0	0	0	0	NA	NA	NA	NA	NA
BA20191121image0004_V4_cell27_spiketimes.csv	Stim1	Stim2	Stim1+Stim2	50	250	509.339691578166	0.3535	0.3182	0.3182	1.47802653399668	0.634119278779473	0.627039627039627	0.0957621620931377	0.346526195985108	0.0610336055740993	0.496678036347655	single	0.496678036347655	0.01441036	0.06665858	37	36	34	3.621622	34.33333	32.5	5.352853	21.77143	20.37879	200	1.594595	1.25	1	1.61215	2.192192	2.078571	1.878788	3.2432	1.374765	1.662857	1.878788	1.609379	NA
BA20191121image0004_V4_cell27_spiketimes.csv	Stim1	Stim3	Stim1+Stim3	50	250	539.37862442009	0.3479	0.4509	0.3479	1.47802653399668	1.16263736263736	0.902587369711833	0.0317222445945945	0.78333278019517	0.0156796428457222	0.169265332364514	intermediate	0.78333278019517	0.01247369	0.10672	37	36	36	3.621622	35.75	32.36111	5.352853	41.56429	29.20873	200	1.594595	1.138889	0.7222222	1.444954	2.192192	2.237302	0.6063492	2.782822	1.374765	1.96446	0.8395604	1.540711	NA
BA20191121image0004_V4_cell28_spiketimes.csv	Stim2	Stim3	Stim2+Stim3	50	250	3.26144206250966	0.9798	0.595	0.595	1.33571428571429	1.83636363636364	1.08888888888889	0.34759511383749	0.438768105417223	0.0210755206026728	0.192561260142614	intermediate	0.438768105417223	0.5324034	0.4188967	36	36	37	0.8888889	0.3055556	0.5405405	1.187302	0.5611111	0.5885886	200	0	0	0	0	0	0	0	0	NA	NA	NA	NA	NA
BA20191121image0004_V4_cell29_spiketimes.csv	Stim1	Stim2	Stim1+Stim2	50	250	28.3524247147428	0.7868	0.543	0.543	1.19761904761905	1.21672834937084	1.13673318551367	0.192081942044289	0.271239539709556	1.89694557910565e-05	0.536659548790364	single	0.536659548790364	0.2145228	0.1915673	37	36	34	1.891892	5.361111	4.823529	2.265766	6.523016	5.483066	200	0.5135135	1.083333	0.8529412	1.016355	0.4234234	1.05	0.9777184	1.330508	0.8245614	0.9692308	1.14629	1.047278	NA
BA20191121image0004_V4_cell29_spiketimes.csv	Stim1	Stim3	Stim1+Stim3	50	250	173.364201889048	0.7804	0.8868	0.7804	1.19761904761905	0.967195767195767	1.06775510204082	0.0477690216755195	0.687779043740214	0.00370617438464444	0.260745760199622	intermediate	0.687779043740214	0.01444968	0.15381	37	36	36	1.891892	13.5	11.66667	2.265766	13.05714	12.45714	200	0.5135135	0.8333333	0.6944444	0.8486239	0.4234234	0.8857143	0.618254	1.00928	0.8245614	1.062857	0.8902857	0.9514515	NA
BA20191121image0004_V4_cell29_spiketimes.csv	Stim2	Stim3	Stim2+Stim3	50	250	61.1432169292962	0.5345	0.8808	0.5345	1.21672834937084	0.967195767195767	0.532478632478632	0.169669964946195	0.377380406977719	0.000131215546907541	0.452818412529178	single	0.452818412529178	0.007042572	0.1572189	36	36	37	5.361111	13.5	12.2973	6.523016	13.05714	6.548048	200	1.083333	0.8333333	0.4594595	0.9862385	1.05	0.8857143	0.533033	1.362077	0.9692308	1.062857	1.160131	1.104866	NA
BA20191121image0004_V4_cell3_spiketimes.csv	Stim1	Stim2	Stim1+Stim2	50	250	5.09278390994915	0.2276	0.3919	0.2276	1.10243055555556	0.756521739130435	0.768398268398268	0.0924842589933576	0.39911846244656	0.000988095728537239	0.507409182831545	single	0.507409182831545	0.6552799	0.3334736	37	36	34	0.8648649	1.916667	1.647059	0.9534535	1.45	1.265597	200	0.6486486	0.6111111	0.3235294	0.6658879	0.9009009	1.101587	0.4073084	1.277057	1.388889	1.802597	1.258953	1.53426	NA
BA20191121image0004_V4_cell30_spiketimes.csv	Stim1	Stim2	Stim1+Stim2	50	250	12.0050443700217	0.273	0.4172	0.273	0.910582010582011	1.20117820324006	0.662838915470494	0.0786466896412573	0.159954908576337	4.50511803075955e-05	0.761353350602098	single	0.761353350602098	0.1635932	0.1321557	37	36	34	2.837838	5.388889	5.588235	2.584084	6.473016	3.7041	200	1.081081	1.638889	1.352941	1.693925	0.9654655	1.323016	1.326203	1.923713	0.8930556	0.8072639	0.9802372	0.9085231	NA
BA20191121image0004_V4_cell30_spiketimes.csv	Stim1	Stim3	Stim1+Stim3	50	250	221.131110266903	0.2703	0.3805	0.2703	0.910582010582011	1.4993031358885	0.577309562398703	0.10406041509382	0.291827458780607	0.0511942502003455	0.552917875925227	single	0.552917875925227	0.01305096	0.08486419	37	36	36	2.837838	18.22222	17.13889	2.584084	27.32063	9.894444	200	1.081081	1.444444	1.138889	1.525229	0.9654655	1.968254	0.865873	1.977946	0.8930556	1.362637	0.7602787	1.037455	NA
BA20191121image0004_V4_cell30_spiketimes.csv	Stim2	Stim3	Stim2+Stim3	50	250	126.529120894957	0.4165	0.372	0.372	1.20117820324006	1.4993031358885	0.657507276151344	0.117442348646944	0.223676733647298	0.0116514416569695	0.647229476048788	single	0.647229476048788	0.01363628	0.07863545	36	36	37	5.388889	18.22222	17.54054	6.473016	27.32063	11.53303	200	1.638889	1.444444	1.189189	1.777523	1.323016	1.968254	1.435435	2.467985	0.8072639	1.362637	1.207071	1.110753	NA
BA20191121image0004_V4_cell32_spiketimes.csv	Stim1	Stim2	Stim1+Stim2	50	250	28.8584074018626	0.3856	0.1633	0.1633	0.884742951907131	1.00544217687075	0.919843597262952	0.0507644058302521	0.410259617662451	1.39027817743538e-05	0.538962073725523	single	0.538962073725523	0.1383909	0.2214243	37	36	34	1.810811	5.25	4.558824	1.602102	5.278571	4.193405	200	0.8378378	0.7222222	0.8235294	0.9929907	0.972973	0.5492063	0.6345811	1.112568	1.16129	0.7604396	0.7705628	0.8963374	NA
BA20191121image0004_V4_cell32_spiketimes.csv	Stim1	Stim3	Stim1+Stim3	50	250	172.019185615038	0.3905	0.3298	0.3298	0.884742951907131	1.03337334933974	1.18610038610039	0.109114149569844	0.274351631726057	0.0182750241405504	0.598259194563549	single	0.598259194563549	0.01413446	0.0942798	37	36	36	1.810811	13.22222	12.33333	1.602102	13.66349	14.62857	200	0.8378378	1	0.6111111	1.020642	0.972973	0.8	0.5873016	1.248991	1.16129	0.8	0.961039	0.9789846	NA
BA20191121image0004_V4_cell32_spiketimes.csv	Stim2	Stim3	Stim2+Stim3	50	250	59.9475720585714	0.1662	0.3383	0.1662	1.00544217687075	1.03337334933974	0.524021164021164	0.154904754129841	0.0936229221915149	0.00988379241990273	0.741588531258741	single	0.741588531258741	0.01156816	0.04728366	36	36	37	5.25	13.22222	14.18919	5.278571	13.66349	7.435435	200	0.7222222	1	0.8918919	1.08945	0.5492063	0.8	0.7102102	1.073522	0.7604396	0.8	0.7962963	0.7883041	NA
BA20191121image0004_V4_cell41_spiketimes.csv	Stim1	Stim2	Stim1+Stim2	50	250	19.4547285655518	0.8062	0.6925	0.6925	0.991111111111111	1.29726443768997	1.2276250880902	0.161633228744016	0.175188845643599	2.07869285897842e-05	0.663157138683795	single	0.663157138683795	0.1485298	0.1593048	37	36	34	0.6756757	2.611111	2.529412	0.6696697	3.387302	3.105169	200	0.5945946	0.5	0.6176471	0.7126168	0.5810811	0.5428571	0.9099822	1.035146	0.9772727	1.085714	1.473304	1.162079	NA
BA20191121image0004_V4_cell41_spiketimes.csv	Stim1	Stim3	Stim1+Stim3	50	250	27.0649160254959	0.8042	0.8525	0.8042	0.991111111111111	1.04623376623377	0.949865229110512	0.0247600523827348	0.203711538324726	4.64782734292791e-05	0.77148193101911	single	0.77148193101911	0.1026167	0.1370707	37	36	36	0.6756757	3.055556	2.944444	0.6696697	3.196825	2.796825	200	0.5945946	0.4722222	0.6944444	0.733945	0.5810811	0.4849206	1.075397	1.105643	0.9772727	1.026891	1.548571	1.20515	NA
BA20191121image0004_V4_cell42_spiketimes.csv	Stim1	Stim2	Stim1+Stim2	50	250	22.4105631490743	0.1081	0.1385	0.1081	0.55402087170043	0.79213002566296	0.689772727272727	0.0252373261007837	0.168085474438611	0.000112978376526473	0.806564221084078	single	0.806564221084078	0.05309665	0.1067734	37	36	34	4.891892	9.277778	9.411765	2.71021	7.349206	6.491979	200	2.702703	2.444444	2.617647	3.235981	2.048048	1.853968	2.909982	3.477396	0.7577778	0.7584416	1.111679	0.8596826	NA
BA20191121image0004_V4_cell42_spiketimes.csv	Stim1	Stim3	Stim1+Stim3	50	250	43.9573310226266	0.1065	0.1065	0.1065	0.55402087170043	1.02153413089374	0.997802197802198	0.15020846855276	0.0762590189163741	0.0205870306341542	0.752945481896711	single	0.752945481896711	0.04709438	0.0311458	37	36	36	4.891892	11.27778	13	2.71021	11.52063	12.97143	200	2.702703	2.138889	2.194444	2.93578	2.048048	1.951587	1.53254	2.933338	0.7577778	0.9124304	0.6983725	0.7993345	NA
BA20191121image0004_V4_cell59_spiketimes.csv	Stim2	Stim3	Stim2+Stim3	50	250	6.79497671116853	0.8705	0.3725	0.3725	1.26890756302521	1	2.76736111111111	0.801045237699121	0.05203917726205	4.25881184771645e-06	0.146911326226981	mixture	0.801045237699121	0.4770954	0.7438546	36	36	37	0.4722222	0.02777778	0.4324324	0.5992063	0.02777778	1.196697	200	0	0	0	0	0	0	0	0	NA	NA	NA	NA	NA
BA20191121image0004_V4_cell60_spiketimes.csv	Stim1	Stim2	Stim1+Stim2	50	250	11.9221296596962	0.9904	0.9645	0.9645	1.4383429672447	0.733130699088146	1.07801418439716	0.0402524966797784	0.143225553415241	8.50354036794941e-05	0.816436914501301	single	0.816436914501301	0.2080868	0.1054585	37	36	34	4.675676	7.833333	8.294118	6.725225	5.742857	8.941176	200	2.648649	2.527778	2.176471	3.07243	4.845345	2.942063	3.301248	5.757086	1.829365	1.163893	1.51679	1.499031	NA
BA20191121image0004_V4_cell60_spiketimes.csv	Stim1	Stim3	Stim1+Stim3	50	250	7.91141609131552	0.9895	0.7086	0.7086	1.4383429672447	0.97631721890277	0.851167843563281	0.0178366591455563	0.228576467390233	2.63217035110025e-05	0.753560551760699	single	0.753560551760699	0.1480117	0.1639148	37	36	36	4.675676	7.305556	7.305556	6.725225	7.13254	6.218254	200	2.648649	2.416667	3.055556	3.383028	4.845345	2.592857	4.168254	6.056214	1.829365	1.072906	1.364156	1.432141	NA
BA20191121image0004_V4_cell67_spiketimes.csv	Stim2	Stim3	Stim2+Stim3	50	250	105.122387408513	0.9044	0.3199	0.3199	1.22072462801094	1.40653828929691	0.672197700397798	0.0691124265339569	0.773335065827244	0.000240129201315773	0.157312378437484	intermediate	0.773335065827244	0.9476418	0.8212059	36	36	37	59.47222	35.44444	55.10811	72.59921	49.85397	37.04354	200	4.555556	4.111111	2.513514	4.644495	17.33968	10.3873	6.812312	18.81052	3.806272	2.526641	2.710275	3.240055	NA
BA20191121image0004_V4_cell68_spiketimes.csv	Stim2	Stim3	Stim2+Stim3	50	250	5.81376017955541	0.1238	0.1872	0.1238	0.918681318681319	2.12	1.21296296296296	0.277758938283253	0.406726228306638	0.00169704888932182	0.313817784520786	intermediate	0.406726228306638	0.4928807	0.5730674	36	36	37	0.7222222	0.1388889	0.4864865	0.6634921	0.2944444	0.5900901	200	0	0	0	0	0	0	0	0	NA	NA	NA	NA	NA
BA20191121image0004_V4_cell7_spiketimes.csv	Stim1	Stim2	Stim1+Stim2	50	250	6.82541748909073	0.3784	0.4467	0.3784	1.27777777777778	0.750649350649351	0.94619088077032	0.0663912555996102	0.303058998516637	7.33925935590593e-05	0.630476353290194	single	0.630476353290194	0.3350708	0.2491258	37	36	34	1.756757	3.361111	3.147059	2.244745	2.523016	2.977718	200	1.27027	1.416667	1.264706	1.647196	1.647147	1.107143	0.9884135	1.933907	1.29669	0.7815126	0.7815363	0.939248	NA
BA20191121image0004_V4_cell7_spiketimes.csv	Stim1	Stim3	Stim1+Stim3	50	250	4.48583921912367	0.3758	0.4956	0.3758	1.27777777777778	0.951020408163265	1.05847176079734	0.0928628884279858	0.132080148782872	4.76208213494181e-05	0.775009341967792	single	0.775009341967792	0.2069142	0.1319562	37	36	36	1.756757	3.111111	3.583333	2.244745	2.95873	3.792857	200	1.27027	1.527778	0.9444444	1.559633	1.647147	1.456349	0.9111111	2.145717	1.29669	0.9532468	0.9647059	1.100626	NA
HO20191111task0001_V4_cell11_spiketimes.csv	Stim2	Stim3	Stim2+Stim3	50	250	18.2154474747607	0.5075	0.4518	0.4518	1.07166666666667	1.03703703703704	0.164071856287425	0.211033782612905	0.263949689445289	0.0567381227662529	0.468278405175553	single	0.468278405175553	0.5198442	0.8648989	7	5	6	28.57143	10.8	27.83333	30.61905	11.2	4.566667	200	6.285714	4	2.833333	5.625	7.571429	2.5	3.766667	10.5239	1.204545	0.625	1.329412	1.496732	NA
HO20191111task0001_V4_cell15_spiketimes.csv	Stim2	Stim3	Stim2+Stim3	50	250	4.26064803962608	0.3486	0.4622	0.3486	1.10123456790123	0.5	0.254545454545455	0.209748047533384	0.308987695909726	0.00555065441727387	0.475713602139616	single	0.475713602139616	0.4635997	0.7512706	7	5	6	19.28571	11	18.33333	21.2381	5.5	4.666667	200	1.285714	2.2	2.5	2.430556	2.904762	3.7	4.7	5.601511	2.259259	1.681818	1.88	1.843697	NA
HO20191111task0001_V4_cell29_spiketimes.csv	Stim2	Stim3	Stim2+Stim3	50	250	3.41944297251803	0.5149	0.4354	0.4354	1.55306427503737	0.569444444444444	0.328571428571429	0.197668701196887	0.436133066342751	0.0342245969204327	0.331973635539929	intermediate	0.436133066342751	0.5155544	0.5811099	7	5	6	31.85714	21.6	28	49.47619	12.3	9.2	200	8.714286	4.8	6.333333	8.541667	13.90476	7.7	13.86667	21.18566	1.595628	1.604167	2.189474	1.984218	NA
HO20191111task0002_V4_cell10_spiketimes.csv	Stim1	Stim3	Stim1+Stim3	50	250	6.98431007819506	0.159	0.5641	0.159	5.55203619909502	4.87733333333333	2.92941176470588	0.853038923299966	0.0382808106021806	0.0159190545574829	0.0927612115403709	mixture	0.853038923299966	0.1913512	0.1568906	27	26	26	1.888889	0.5769231	0.6538462	10.48718	2.813846	1.915385	200	0.1481481	0.2692308	0.1153846	0.221519	0.3618234	1.884615	0.1061538	1.192287	2.442308	7	0.92	4.305861	NA
HO20191111task0002_V4_cell11_spiketimes.csv	Stim2	Stim3	Stim2+Stim3	50	250	69.2141610629189	0.1667	0.1927	0.1667	0.477118214104515	2.01411764705882	0.9073756432247	0.0928462764453488	0.366322966656332	0.00111902639622109	0.539711730502098	single	0.539711730502098	0.983004	0.8606551	28	26	24	26.07143	11.76923	24.29167	12.43915	23.70462	22.04167	200	3.214286	3.692308	4.666667	4.775641	3.21164	8.781538	7.710145	10.3792	0.999177	2.378333	1.652174	1.738691	NA
HO20191111task0002_V4_cell14_spiketimes.csv	Stim1	Stim3	Stim1+Stim3	50	250	6.6359079651223	0.2026	0.7083	0.2026	4.25480769230769	3.30285714285714	1.904	0.695495923099183	0.130258861072589	0.0217317578769768	0.152513457951251	mixture	0.695495923099183	0.3136683	0.2369438	27	26	26	1.777778	0.5384615	0.7692308	7.564103	1.778462	1.464615	200	0.1481481	0.3461538	0.1923077	0.2848101	0.2079772	3.115385	0.4015385	1.880984	1.403846	9	2.088	5.283476	NA
HO20191111task0002_V4_cell15_spiketimes.csv	Stim1	Stim2	Stim1+Stim2	50	250	57.5006879821133	0.3646	0.4169	0.3646	1.12736443883985	0.766237816764132	0.631147540983607	0.0188831286414711	0.713538562725179	8.29429409599066e-05	0.26749536569239	intermediate	0.713538562725179	0.06211681	0.2293469	27	28	25	6.777778	16.96429	14.64	7.641026	12.99868	9.24	200	2.407407	2.964286	2.64	3.34375	2.866097	3.369048	1.156667	3.907239	1.190533	1.136546	0.4381313	0.934816	NA
HO20191111task0002_V4_cell15_spiketimes.csv	Stim2	Stim3	Stim2+Stim3	50	250	34.1354010870758	0.4069	0.5991	0.4069	0.766237816764132	1.13022421524664	0.684782608695652	0.135998998164532	0.282167338201056	0.000144425692860599	0.581689237941551	single	0.581689237941551	0.9541137	0.8473953	28	26	24	16.96429	8.576923	16	12.99868	9.693846	10.95652	200	2.964286	3.346154	3.125	3.926282	3.369048	5.035385	5.157609	6.84758	1.136546	1.504828	1.650435	1.395229	NA
HO20191111task0002_V4_cell19_spiketimes.csv	Stim2	Stim3	Stim2+Stim3	50	250	6.78098811277843	0.7845	0.4199	0.4199	0.826210826210826	1.59717171717172	1.06020066889632	0.28998629037125	0.100040643938411	0.161582964634859	0.44839010105548	single	0.44839010105548	0.8226559	0.8944116	28	26	24	1.857143	3.807692	1.625	1.534392	6.081538	1.722826	200	0.7142857	1.615385	2.125	1.810897	1.322751	5.366154	5.940217	6.763289	1.851852	3.321905	2.795396	2.987817	NA
HO20191111task0002_V4_cell2_spiketimes.csv	Stim1	Stim3	Stim1+Stim3	50	250	5.86501487272733	0.4853	0.1735	0.1735	3.15384615384615	2.088	2.28	0.945901557321777	0.0405598763273726	0.00158786574792733	0.0119507006029231	mixture	0.945901557321777	0.329524	0.4042434	27	26	26	1	0.1923077	0.5	3.153846	0.4015385	1.14	200	0.07407407	0.1538462	0.03846154	0.1107595	0.1481481	0.2953846	0.03846154	0.2479917	2	1.92	1	1.791209	NA
HO20191111task0002_V4_cell20_spiketimes.csv	Stim2	Stim3	Stim2+Stim3	50	250	3.09107768894266	0.3421	0.2061	0.2061	0.495771361913094	0.854320987654321	0.469654251372607	0.0951271329472688	0.24387429641366	0.000755044500018271	0.660243526139053	single	0.660243526139053	0.7475536	0.7841804	28	26	24	36.28571	31.15385	36.625	17.98942	26.61538	17.20109	200	3.785714	3.653846	5	5.144231	17.73016	7.755385	15.73913	21.54954	4.683438	2.122526	3.147826	3.351256	NA
HO20191111task0002_V4_cell23_spiketimes.csv	Stim1	Stim3	Stim1+Stim3	50	250	3.54237293440064	0.2329	0.5872	0.2329	4.33198380566802	3.88	4.56	0.99849396638456	0.000890501260543039	1.18762344288315e-05	0.000603656120468343	mixture	0.99849396638456	0.3422234	0.5253761	27	26	26	1.407407	0.5	1	6.096866	1.94	4.56	200	0.1111111	0.3461538	0.3076923	0.3164557	0.1025641	1.995385	0.9415385	1.5412	0.9230769	5.764444	3.06	3.896154	NA
HO20191111task0002_V4_cell23_spiketimes.csv	Stim2	Stim3	Stim2+Stim3	50	250	3.46363301389584	0.5083	0.5843	0.5083	7.03798670465337	3.88	5.01272534464475	0.999285514408299	0.000112175010044697	1.19283544333233e-08	0.00060229865330162	mixture	0.999285514408299	0.3749271	0.848216	28	26	24	1.392857	0.5	1.708333	9.80291	1.94	8.563406	200	0.4285714	0.3461538	0.25	0.4326923	1.439153	1.995385	1.065217	2.306287	3.358025	5.764444	4.26087	4.264069	NA
HO20191111task0002_V4_cell24_spiketimes.csv	Stim1	Stim3	Stim1+Stim3	50	250	8.87864177657992	0.7562	0.8507	0.7562	2.15166274773262	1.02606451612903	0.879571734475375	0.0876435579541602	0.141783476116388	0.000229002311501617	0.770343963617951	single	0.770343963617951	0.8772362	0.894538	27	26	26	16.96296	11.92308	17.96154	36.49858	12.23385	15.79846	200	5.814815	5.230769	5.038462	6.708861	8.310541	10.98462	8.278462	14.14973	1.429201	2.1	1.643053	1.687288	NA
HO20191111task0002_V4_cell25_spiketimes.csv	Stim1	Stim2	Stim1+Stim2	50	250	4.20727297110451	0.42	0.5368	0.42	0.961538461538462	1.09259259259259	1.14102564102564	0.237903957615043	0.24101582190746	0.000983381738738857	0.520096838738758	single	0.520096838738758	0.2045496	0.2996099	27	28	25	0.07407407	0.5714286	0.52	0.07122507	0.6243386	0.5933333	200	0.03703704	0.03571429	0.04	0.046875	0.03703704	0.03571429	0.04	0.05711036	1	1	1	0.9746835	NA
HO20191111task0002_V4_cell25_spiketimes.csv	Stim2	Stim3	Stim2+Stim3	50	250	5.6935530597848	0.5398	0.3692	0.3692	1.09259259259259	1	0.869565217391304	0.232745056005082	0.444816003054589	0.060492102921803	0.261946838018525	intermediate	0.444816003054589	0.3899756	0.2933104	28	26	24	0.5714286	0.03846154	0.1666667	0.6243386	0.03846154	0.1449275	200	0.03571429	0	0	0.01602564	0.03571429	0	0	0.02003205	1	NA	NA	1	NA
HO20191111task0002_V4_cell27_spiketimes.csv	Stim1	Stim3	Stim1+Stim3	50	250	3.40849694645123	0.4957	0.3811	0.3811	3.79289940828402	3.73142857142857	3.67111111111111	0.983625070163576	0.00842501554429775	9.48923734872563e-05	0.00785502191863867	mixture	0.983625070163576	0.3222349	0.5693698	27	26	26	0.962963	0.2692308	0.6923077	3.652422	1.004615	2.541538	200	0	0.2692308	0.2692308	0.221519	0	0.9246154	0.7646154	0.8717746	NA	3.434286	2.84	3.148352	NA
HO20191111task0002_V4_cell27_spiketimes.csv	Stim2	Stim3	Stim2+Stim3	50	250	3.48064993529033	0.5397	0.3814	0.3814	6.02880658436214	3.73142857142857	4.50724637681159	0.994706267405063	0.000991405767001452	2.13289412340964e-07	0.00430211353852292	mixture	0.994706267405063	0.3546982	0.8048466	28	26	24	0.9642857	0.2692308	1.125	5.813492	1.004615	5.070652	200	0.1785714	0.2692308	0.125	0.2403846	0.3743386	0.9246154	0.375	0.8546141	2.096296	3.434286	3	2.844156	NA
HO20191111task0002_V4_cell29_spiketimes.csv	Stim1	Stim2	Stim1+Stim2	50	250	30.2515283563969	0.395	0.1364	0.1364	1.62508080155139	1.34364744491327	1.48581932773109	0.376018659892307	0.577961131580002	1.00672605484547e-06	0.0460192018016359	intermediate	0.577961131580002	0.333891	0.377915	27	28	25	13.22222	22.57143	19.04	21.48718	30.32804	28.29	200	7.703704	7.464286	7.2	9.328125	24.67806	14.33201	12.25	26.22404	3.203402	1.920078	1.701389	2.24903	NA
HO20191111task0002_V4_cell30_spiketimes.csv	Stim1	Stim2	Stim1+Stim2	50	250	39.4139644624817	0.7892	0.5113	0.5113	0.856878698224852	0.89993502274204	0.695682451253482	0.0417701517544021	0.582243313960077	4.38543862798004e-05	0.375942679899241	intermediate	0.582243313960077	0.06435515	0.2232484	27	28	25	7.703704	16.28571	14.36	6.60114	14.65608	9.99	200	3	3.178571	3.96	4.203125	4.384615	4.152116	5.54	7.367237	1.461538	1.306284	1.39899	1.40224	NA
HO20191111task0002_V4_cell30_spiketimes.csv	Stim1	Stim3	Stim1+Stim3	50	250	24.6909230502744	0.7987	0.8335	0.7987	0.856878698224852	0.87531914893617	1.00071856287425	0.170641588801065	0.448224850096125	1.64243158557237e-05	0.381117136786955	intermediate	0.448224850096125	0.1915958	0.2401924	27	26	26	7.703704	14.46154	12.84615	6.60114	12.65846	12.85538	200	3	2.692308	2.769231	3.528481	4.384615	5.021538	2.424615	6.040044	1.461538	1.865143	0.8755556	1.369438	NA
HO20191111task0002_V4_cell33_spiketimes.csv	Stim1	Stim2	Stim1+Stim2	50	250	27.7743738813629	0.8822	0.5323	0.5323	0.973426573426574	0.85375118708452	1.36524163568773	0.200895572580418	0.513807909305087	9.61594727617235e-06	0.285286902167219	intermediate	0.513807909305087	0.2264436	0.2695768	27	28	25	6.111111	12.53571	10.76	5.948718	10.70238	14.69	200	4.666667	5	4.12	5.765625	7.846154	12.51852	6.86	14.18092	1.681319	2.503704	1.665049	1.967651	NA
HO20191111task0002_V4_cell38_spiketimes.csv	Stim1	Stim2	Stim1+Stim2	50	250	78.0278777494511	0.9251	0.7673	0.7673	0.86013986013986	1.0987162461266	0.949374288964733	2.40203780697371e-05	0.999975495376067	7.51462789003283e-12	4.84238348558118e-07	intermediate	0.999975495376067	0.2329023	0.5247415	27	28	25	6.111111	17.92857	11.72	5.25641	19.69841	11.12667	200	6.185185	5.928571	5.36	7.296875	17.69516	13.92063	18.15667	25.33401	2.860894	2.348059	3.387438	2.777519	NA
HO20191111task0002_V4_cell38_spiketimes.csv	Stim1	Stim3	Stim1+Stim3	50	250	65.805369562288	0.932	0.9155	0.9155	0.86013986013986	1.12009070294785	0.97027027027027	6.77433006648156e-05	0.999925578961581	1.06317198766944e-10	6.67763143692033e-06	intermediate	0.999925578961581	0.3694497	0.5148119	27	26	26	6.111111	16.96154	11.38462	5.25641	18.99846	11.04615	200	6.185185	5.807692	5.307692	7.21519	17.69516	16.64154	13.18154	24.35695	2.860894	2.86543	2.483478	2.70063	NA
HO20191111task0002_V4_cell42_spiketimes.csv	Stim1	Stim2	Stim1+Stim2	50	250	71.1192490790898	0.9553	0.4062	0.4062	1.22646584185046	0.80808456170775	0.861979166666667	0.143545826169591	0.160133315508834	0.0078099599194349	0.68851089840214	single	0.68851089840214	0.02062615	0.0735119	27	28	25	15.88889	32.03571	32	19.48718	25.88757	27.58333	200	4.888889	4.75	5	6.09375	12.48718	14.78704	10	19.08129	2.554196	3.11306	2	2.505031	NA
HO20191111task0002_V4_cell43_spiketimes.csv	Stim1	Stim2	Stim1+Stim2	50	250	7.67430117204816	0.2755	0.941	0.2755	1.40384615384615	1.55555555555556	1.20238095238095	0.360612215689748	0.458479610075163	0.00469924694855161	0.176208927286538	intermediate	0.458479610075163	0.4877313	0.5036927	27	28	25	0.1481481	1	0.56	0.2079772	1.555556	0.6733333	200	0.03703704	0	0.08	0.046875	0.03703704	0	0.16	0.09666733	1	NA	2	1.649789	NA
HO20191111task0002_V4_cell43_spiketimes.csv	Stim2	Stim3	Stim2+Stim3	50	250	12.7394533539037	0.944	0.3681	0.3681	1.55555555555556	1	1.22529644268775	0.112881636923515	0.220242347270386	1.28915852269785e-05	0.666863124220872	single	0.666863124220872	0.7707897	0.7755549	28	26	24	1	0.03846154	0.9166667	1.555556	0.03846154	1.123188	200	0	0.03846154	0	0.01602564	0	0.03846154	0	0.02003205	NA	1	NA	1	NA
HO20191111task0002_V4_cell6_spiketimes.csv	Stim1	Stim3	Stim1+Stim3	50	250	3.58831320246827	0.2657	0.4757	0.2657	5.31538461538462	4.04571428571429	2.38133333333333	0.618874233685463	0.100996065221233	0.0489913975463647	0.23113830354694	mixture	0.618874233685463	0.244405	0.181559	27	26	26	1.481481	0.5384615	0.5769231	7.874644	2.178462	1.373846	200	0.1481481	0.2307692	0.1923077	0.2373418	0.2079772	0.9846154	0.2415385	0.7241967	1.403846	4.266667	1.256	2.441026	NA
HO20191112task0001_V4_cell10_spiketimes.csv	Stim1	Stim2	Stim1+Stim2	50	250	21.2461065321959	0.8917	1	0.8917	1.2719298245614	6.05466428995841	3.23497267759563	0.999654689968328	0.000244739699165904	6.02379758957494e-10	0.000100569730126818	mixture	0.999654689968328	0.6580729	0.3900879	77	67	62	0.07792208	0.761194	0.483871	0.09911141	4.608774	1.565309	200	0.4805195	0.641791	0.3709677	0.625	2.226589	3.05156	0.9584876	3.288872	4.633713	4.754757	2.583749	4.209756	NA
HO20191112task0001_V4_cell10_spiketimes.csv	Stim1	Stim3	Stim1+Stim3	50	250	13.1797561685893	0.8892	1	0.8892	1.2719298245614	2.26244343891403	4.44460028050491	0.99996950514013	1.91020964606901e-05	8.20096206255204e-10	1.13919433127145e-05	mixture	0.99996950514013	0.6912003	0.405568	77	69	63	0.07792208	0.5652174	0.3650794	0.09911141	1.278772	1.622632	200	0.4805195	0.6811594	0.6031746	0.7296651	2.226589	4.485081	2.372248	4.678371	4.633713	6.584481	3.932937	5.129335	NA
HO20191112task0001_V4_cell12_spiketimes.csv	Stim1	Stim2	Stim1+Stim2	50	250	3.36440497190418	0.7476	0.6652	0.6652	0.947368421052632	1.04784688995215	0.885245901639344	0.129680688817126	0.485661357722149	0.0569590770960879	0.327698876364637	intermediate	0.485661357722149	0.5231459	0.641497	77	67	62	0.06493506	0.2835821	0.1290323	0.06151743	0.2971506	0.1142253	200	0	0	0	0	0	0	0	0	NA	NA	NA	NA	NA
HO20191112task0001_V4_cell14_spiketimes.csv	Stim1	Stim2	Stim1+Stim2	50	250	7.21399485011489	0.5891	0.9997	0.5891	0.934210526315789	4.57900432900433	1.20566318926975	0.303837255749208	0.462113339546273	0.0266519581202381	0.20739744658428	intermediate	0.462113339546273	0.4939141	0.6735302	77	67	62	0.07792208	0.4179104	0.1774194	0.07279563	1.913614	0.213908	200	0.2207792	0.3432836	0.1290323	0.2912621	0.6479836	1.077341	0.1470122	0.9970696	2.934985	3.13834	1.139344	2.738618	NA
HO20191112task0001_V4_cell15_spiketimes.csv	Stim1	Stim2	Stim1+Stim2	50	250	95.5292355143185	0.1278	0.9606	0.1278	0.996598928662529	0.982295173961841	1.69180634574982	0.613961851582336	0.022790946550563	0.00150883094220583	0.361738370924896	mixture	0.613961851582336	0.122733	0.03974188	77	67	62	8.038961	16.1194	17.24194	8.01162	15.83401	29.17002	200	2.74026	2.686567	2.822581	3.434466	2.984279	3.854817	4.935219	5.967026	1.08905	1.434848	1.748478	1.389916	NA
HO20191112task0001_V4_cell15_spiketimes.csv	Stim2	Stim3	Stim2+Stim3	50	250	54.6251323266589	0.9635	0.7115	0.7115	0.982295173961841	1.12135705345968	1.12846807613964	0.0191042472324374	0.0596057671588172	0.00693191205510586	0.91435807355364	single	0.91435807355364	0.9130522	0.968039	67	69	70	16.1194	9.536232	17.68571	15.83401	10.69352	19.95776	200	2.686567	2.855072	2.985714	3.555825	3.854817	3.890452	4.709938	6.456015	1.434848	1.362646	1.577491	1.452493	NA
HO20191112task0001_V4_cell16_spiketimes.csv	Stim2	Stim3	Stim2+Stim3	50	250	3.09976153717103	0.2038	0.3612	0.2038	0.848484848484849	1	1.15678524374177	0.0440652696335577	0.111900731583474	3.32650187912408e-05	0.844000733764177	single	0.844000733764177	0.6952004	0.8547834	67	69	70	0.1641791	0.01449275	0.3142857	0.1393035	0.01449275	0.3635611	200	0	0.01449275	0	0.006067961	0	0.01449275	0	0.007584951	NA	1	NA	1	NA
HO20191112task0001_V4_cell18_spiketimes.csv	Stim1	Stim2	Stim1+Stim2	50	250	9.18975149109265	0.9996	1	0.9996	2.57748538011696	4.57918810748999	3.57662152530292	0.999967747158139	8.09396693845595e-06	8.4518542635155e-11	2.41587904040066e-05	mixture	0.999967747158139	0.5962477	0.2278628	77	67	62	0.2337662	0.7910448	0.7419355	0.602529	3.622343	2.653622	200	0.5584416	0.5671642	0.3064516	0.6067961	2.591934	1.976481	1.134056	3.044637	4.641371	3.484848	3.700604	4.014049	NA
HO20191112task0001_V4_cell18_spiketimes.csv	Stim1	Stim3	Stim1+Stim3	50	250	12.841723649233	0.9995	1	0.9995	2.57748538011696	2.81973434535104	4.92129032258065	0.999999827811866	1.09917369888176e-07	3.57326384716601e-09	5.86974997499427e-08	mixture	0.999999827811866	0.6853759	0.7396055	77	69	63	0.2337662	0.8985507	0.3968254	0.602529	2.533674	1.952893	200	0.5584416	0.5797101	0.6666667	0.7476077	2.591934	2.217818	2.322581	3.697711	4.641371	3.825735	3.483871	3.956846	NA
HO20191112task0001_V4_cell2_spiketimes.csv	Stim1	Stim2	Stim1+Stim2	50	250	3.64966394506005	0.3692	0.9353	0.3692	1	2.69421487603306	1.45901639344262	0.250444429592039	0.503564047153542	0.0454631665507495	0.20052835670367	intermediate	0.503564047153542	0.5556297	0.6163791	77	67	62	0.01298701	0.1641791	0.06451613	0.01298701	0.4423338	0.09413009	200	0.01298701	0.04477612	0.01612903	0.03033981	0.01298701	0.0737223	0.01612903	0.05242866	1	1.646465	1	1.382439	NA
HO20191112task0001_V4_cell2_spiketimes.csv	Stim2	Stim3	Stim2+Stim3	50	250	3.09886710975179	0.9355	0.3693	0.3693	2.69421487603306	1	1.34782608695652	0.260157899164653	0.507914157168677	0.0341414237065031	0.197786519960168	intermediate	0.507914157168677	0.6971741	0.4105457	67	69	70	0.1641791	0.01449275	0.07142857	0.4423338	0.01449275	0.09627329	200	0.04477612	0.115942	0.07142857	0.09708738	0.0737223	0.2216539	0.09627329	0.2039427	1.646465	1.911765	1.347826	1.680488	NA
HO20191112task0001_V4_cell20_spiketimes.csv	Stim1	Stim3	Stim1+Stim3	50	250	29.1880622370223	0.8928	0.736	0.736	0.884165236460717	1.21814372186869	1.29314362811235	0.0638547747501439	0.106123246426625	0.000110675557566412	0.829911303265665	single	0.829911303265665	0.7769873	0.9233625	77	69	63	28.67532	21.97101	29.22222	25.35373	26.76385	37.78853	200	3.766234	3.681159	3.015873	4.389952	13.65516	9.867434	8.886841	17.14408	3.625681	2.680523	2.946689	3.12424	NA
HO20191112task0001_V4_cell20_spiketimes.csv	Stim2	Stim3	Stim2+Stim3	50	250	25.3334939780752	0.3375	0.7267	0.3375	0.773649400616872	1.21814372186869	1.27195446204546	0.0732410335792703	0.280105533766169	1.50322852745137e-05	0.646638400369286	single	0.646638400369286	0.710364	0.8366382	67	69	70	28.44776	21.97101	27.64286	22.00859	26.76385	35.16046	200	2.835821	3.681159	4.1	4.43568	8.412031	9.867434	11.54058	15.84615	2.966348	2.680523	2.814776	2.857943	NA
HO20191112task0001_V4_cell23_spiketimes.csv	Stim1	Stim2	Stim1+Stim2	50	250	4.65054623778571	0.9918	1	0.9918	2.08906882591093	3.67532467532468	2.38069216757741	0.917256094195367	0.034000290604127	7.25560061350945e-05	0.0486710591943706	mixture	0.917256094195367	0.5559107	0.3513322	77	67	62	0.1688312	0.5223881	0.4354839	0.3526999	1.919946	1.036753	200	0.3766234	0.3880597	0.2096774	0.4126214	1.185236	1.119855	0.561872	1.520986	3.147005	2.885781	2.679697	2.948924	NA
HO20191112task0001_V4_cell23_spiketimes.csv	Stim1	Stim3	Stim1+Stim3	50	250	8.8729905271616	0.9931	1	0.9931	2.08906882591093	2.2921568627451	2.87096774193548	0.991190720690106	0.00501493865819386	0.000339698883885115	0.00345464176781491	mixture	0.991190720690106	0.6641719	0.7207346	77	69	63	0.1688312	0.6521739	0.2857143	0.3526999	1.494885	0.8202765	200	0.3766234	0.4782609	0.4920635	0.5562201	1.185236	1.517903	1.383001	2.10049	3.147005	3.173797	2.810614	3.021092	NA
HO20191112task0001_V4_cell25_spiketimes.csv	Stim1	Stim2	Stim1+Stim2	50	250	40.9624889759257	0.4114	0.9533	0.4114	0.986842105263158	1.3030303030303	1.30653135571168	0.0184388681567704	0.129046350643874	2.59468021256765e-05	0.85248883439723	single	0.85248883439723	0.1995209	0.1221975	77	67	62	0.02597403	1	1.016129	0.02563226	1.30303	1.327604	200	0	0	0	0	0	0	0	0	NA	NA	NA	NA	NA
HO20191112task0001_V4_cell27_spiketimes.csv	Stim1	Stim2	Stim1+Stim2	50	250	7.48654695147334	0.2007	0.9931	0.2007	1.64912280701754	3.35812672176309	1.80327868852459	0.746270343839856	0.123076789605407	0.000102390408814148	0.130550476145923	mixture	0.746270343839856	0.5422821	0.3947084	77	67	62	0.03896104	0.3283582	0.2258065	0.06425154	1.102668	0.407192	200	0.1688312	0.1343284	0.09677419	0.1699029	0.3263841	0.2392583	0.1544157	0.3825776	1.933198	1.781145	1.595628	1.801394	NA
HO20191112task0001_V4_cell27_spiketimes.csv	Stim1	Stim3	Stim1+Stim3	50	250	4.78650147088913	0.1998	0.9997	0.1998	1.64912280701754	1.42647058823529	2.48064516129032	0.865242920724335	0.0786087547507986	0.000885875994859375	0.0552624485300071	mixture	0.865242920724335	0.598804	0.4702818	77	69	63	0.03896104	0.2608696	0.1587302	0.06425154	0.3721228	0.3937532	200	0.1688312	0.2028986	0.1269841	0.2093301	0.3263841	0.4582268	0.2094214	0.5193717	1.933198	2.258403	1.649194	1.98489	NA
HO20191112task0001_V4_cell28_spiketimes.csv	Stim1	Stim2	Stim1+Stim2	50	250	87.7157583485385	0.7932	0.1455	0.1455	1.53723037100949	1.01738650876582	1.25315375708453	0.381945901481953	0.615815001098512	1.32299955555737e-08	0.002239084189539	intermediate	0.615815001098512	0.2002039	0.3309268	77	67	62	7.922078	15.58209	13.01613	12.17806	15.85301	16.31121	200	3.584416	3.761194	3.629032	4.569175	6.982912	5.487562	4.630619	8.967448	1.948131	1.458995	1.275993	1.570077	NA
HO20191112task0001_V4_cell28_spiketimes.csv	Stim2	Stim3	Stim2+Stim3	50	250	61.7594003079664	0.1445	0.1717	0.1445	1.01738650876582	1.50320326150262	1.11098398169336	0.00148732165836658	0.192546172302407	7.64168001287464e-05	0.805890089239098	single	0.805890089239098	0.864565	0.9008436	67	69	70	15.58209	8.782609	15.2	15.85301	13.20205	16.88696	200	3.761194	3.275362	3.8	4.514563	5.487562	3.49659	4.53913	7.049787	1.458995	1.067543	1.194508	1.249253	NA
HO20191112task0001_V4_cell29_spiketimes.csv	Stim1	Stim2	Stim1+Stim2	50	250	3.69213604757685	0.1626	0.6656	0.1626	1.22876913399035	0.914134996727119	1.45860719674689	0.356979901249881	0.317488262755798	0.0225767014777863	0.302955134516534	mixture	0.356979901249881	0.5628074	0.6431723	77	67	62	9.779221	11.74627	10.33871	12.0164	10.73768	15.08012	200	4.571429	4.373134	4.032258	5.430825	9.774436	8.722298	9.015336	14.31806	2.138158	1.994519	2.235803	2.109154	NA
HO20191112task0001_V4_cell29_spiketimes.csv	Stim1	Stim3	Stim1+Stim3	50	250	12.198257364456	0.1715	0.1109	0.1109	1.22876913399035	1.25205815960696	1.55877261998426	0.266078089043779	0.12801509376476	0.0676059788365181	0.538300838354943	single	0.538300838354943	0.7193874	0.8772973	77	69	63	9.779221	12.84058	9.761905	12.0164	16.07715	15.21659	200	4.571429	4.782609	5.031746	5.97488	9.774436	10.96675	16.5151	18.92935	2.138158	2.293048	3.282182	2.534525	NA
HO20191112task0001_V4_cell30_spiketimes.csv	Stim1	Stim2	Stim1+Stim2	50	250	44.4132859122284	0.8985	0.9951	0.8985	1.18948247078464	1.05827505827506	0.784267012619413	0.0300426609546448	0.91932477593845	2.30663078760587e-07	0.0506323324438262	intermediate	0.91932477593845	0.298977	0.3399083	77	67	62	7.779221	13	11.20968	9.253247	13.75758	8.79138	200	2.87013	3.253731	2.919355	3.762136	3.325017	3.192221	3.09175	5.015096	1.15849	0.9810954	1.059053	1.066436	NA
HO20191112task0001_V4_cell33_spiketimes.csv	Stim1	Stim2	Stim1+Stim2	50	250	87.1259353960509	0.9127	0.6335	0.6335	1.31909369837149	1.15415491429811	1.35245901639344	0.0636442372641832	0.936322284699517	4.33856828473978e-07	3.30441794713981e-05	intermediate	0.936322284699517	0.6409696	0.6717544	77	67	62	5.792208	12.50746	8	7.640465	14.43555	10.81967	200	4.155844	4.985075	4.274194	5.576456	11.58066	8.317956	8.071126	14.85663	2.786595	1.668572	1.888339	2.131336	NA
HO20191112task0001_V4_cell33_spiketimes.csv	Stim1	Stim3	Stim1+Stim3	50	250	52.5945217399191	0.9122	0.4058	0.4058	1.31909369837149	0.987682589814449	1.52811059907834	0.888371399245419	0.111603538263849	3.09951805647169e-07	2.47525389269711e-05	mixture	0.888371399245419	0.5862982	0.6006464	77	69	63	5.792208	10.7971	7.777778	7.640465	10.66411	11.8853	200	4.155844	4.623188	4.111111	5.370813	11.58066	9.620631	9.003584	15.80234	2.786595	2.080952	2.190061	2.35381	NA
HO20191112task0001_V4_cell35_spiketimes.csv	Stim1	Stim2	Stim1+Stim2	50	250	15.7223124316041	0.5614	0.2945	0.2945	0.911363375759661	1.6854503943545	1.2432068268583	0.479327233292952	0.469795593913796	0.00265625087718369	0.0482209219160686	mixture	0.479327233292952	0.5536192	0.5999142	77	67	62	5.961039	8.716418	7.064516	5.432673	14.69109	8.782655	200	3.974026	3.746269	3.822581	4.817961	6.420369	6.58616	3.656531	8.747188	1.615583	1.758059	0.9565608	1.45243	NA
HO20191112task0001_V4_cell35_spiketimes.csv	Stim2	Stim3	Stim2+Stim3	50	250	8.82971336986879	0.2926	0.2508	0.2508	1.6854503943545	0.980325914149444	1.16066397624305	0.210294570430246	0.364798365777743	2.21428961001291e-05	0.42488492089591	single	0.42488492089591	0.5820572	0.7243388	67	69	70	8.716418	6.434783	8.157143	14.69109	6.308184	9.467702	200	3.746269	3.376812	3.7	4.508495	6.58616	4.120631	3.981159	7.584988	1.758059	1.220273	1.075989	1.345902	NA
HO20191112task0001_V4_cell37_spiketimes.csv	Stim1	Stim2	Stim1+Stim2	50	250	227.277032795299	0.5503	0.1143	0.1143	1.56839852841805	1.30528072013347	1.87487580725286	2.56516102837945e-06	0.999997434838545	2.86499240440107e-21	4.27080763130564e-13	intermediate	0.999997434838545	0.3462467	0.4395386	77	67	62	9.103896	23.31343	17.03226	14.27854	30.43057	31.93337	200	5.571429	6.343284	6.16129	7.5	16.2218	18.74401	16.13749	26.50915	2.911606	2.954938	2.619174	2.827642	NA
HO20191112task0001_V4_cell37_spiketimes.csv	Stim1	Stim3	Stim1+Stim3	50	250	128.051941028325	0.5453	0.5528	0.5453	1.56839852841805	1.19354190841739	1.54113691289272	0.286356434348947	0.71364354183449	2.626689060912e-15	2.38165604987848e-08	intermediate	0.71364354183449	0.3566487	0.44877	77	69	63	9.103896	19.10145	14.61905	14.27854	22.79838	22.52995	200	5.571429	5.608696	5.793651	7.063397	16.2218	13.7711	14.7148	23.16333	2.911606	2.455312	2.539814	2.623477	NA
HO20191112task0001_V4_cell37_spiketimes.csv	Stim2	Stim3	Stim2+Stim3	50	250	11.2744227877477	0.1132	0.5506	0.1132	1.30528072013347	1.19354190841739	1.37104608458713	0.624245049504118	0.336554010351683	0.00175485781090303	0.0374460823332961	mixture	0.624245049504118	0.4467839	0.437574	67	69	70	23.31343	19.10145	20.97143	30.43057	22.79838	28.7528	200	6.343284	5.608696	6.142857	7.536408	18.74401	13.7711	8.066253	20.95903	2.954938	2.455312	1.313111	2.22483	NA
HO20191112task0001_V4_cell38_spiketimes.csv	Stim1	Stim2	Stim1+Stim2	50	250	11.1737067685415	0.4119	0.5224	0.4119	0.986842105263158	0.961212121212121	0.868852459016393	0.233010445726964	0.696161103362073	0.00933543583024069	0.0614930150807225	intermediate	0.696161103362073	0.5439181	0.6419851	77	67	62	0.02597403	0.3731343	0.1451613	0.02563226	0.3586612	0.1261237	200	0.01298701	0.01492537	0.01612903	0.01820388	0.01298701	0.01492537	0.01612903	0.02253286	1	1	1	0.9902439	NA
HO20191112task0001_V4_cell39_spiketimes.csv	Stim1	Stim3	Stim1+Stim3	50	250	7.17278012994676	0.5817	0.1935	0.1935	0.756464583233014	1.22956617024456	0.773925010909335	0.0921339166442744	0.597866112782828	0.0192740781582727	0.290725892414625	intermediate	0.597866112782828	0.6365095	0.6142799	77	69	63	14.19481	17.11594	15.25397	10.73787	21.04518	11.80543	200	5.935065	5.956522	6.507937	7.643541	4.429938	6.865729	6.157194	9.008744	0.746401	1.152641	0.9461054	0.942887	NA
HO20191112task0001_V4_cell39_spiketimes.csv	Stim2	Stim3	Stim2+Stim3	50	250	7.47670623965208	0.1728	0.1944	0.1728	0.65495721546677	1.22956617024456	0.901235510427403	0.0745746861805107	0.47244805988871	0.000154574598221831	0.452822679332557	intermediate	0.47244805988871	0.421423	0.3049033	67	69	70	14.0597	17.11594	16.27143	9.208503	21.04518	14.66439	200	6.313433	5.956522	6.528571	7.833738	5.279059	6.865729	5.760041	9.331673	0.836163	1.152641	0.8822821	0.9529727	NA
HO20191112task0002_V4_cell14_spiketimes.csv	Stim2	Stim3	Stim2+Stim3	50	250	5.58666285271432	0.8532	0.6675	0.6675	2.19354838709677	8.35213414634146	2.51724137931034	0.904316334403177	0.0624956171997731	0.00315616853076921	0.0300318798662806	mixture	0.904316334403177	0.6565621	0.6388812	32	33	30	0.375	1.242424	0.6666667	0.8225806	10.37689	1.678161	200	0.25	0.3636364	0.3333333	0.3947368	0.3870968	0.8011364	0.5057471	0.8731103	1.548387	2.203125	1.517241	1.769504	NA
HO20191112task0002_V4_cell15_spiketimes.csv	Stim1	Stim2	Stim1+Stim2	50	250	82.3299516761111	0.9622	0.5221	0.5221	0.720677295760722	1.14886060964782	1.02811352851643	0.061136375917039	0.433260230256824	0.0006451592646415	0.504958234561495	single	0.504958234561495	0.04427586	0.1451512	32	32	35	8.15625	20.4375	18.77143	5.878024	23.47984	19.29916	200	2.8125	3.25	2.142857	3.396465	3.125	3.677419	3.714286	5.709197	1.111111	1.131514	1.733333	1.344739	NA
HO20191112task0002_V4_cell2_spiketimes.csv	Stim2	Stim3	Stim2+Stim3	50	250	3.22704784758167	0.2736	0.4477	0.2736	1.41935483870968	6.40789473684211	1.41379310344828	0.421470890061241	0.380087036138898	0.0265131394620092	0.171928934337851	mixture	0.421470890061241	0.5720911	0.5867453	32	33	30	0.125	0.5757576	0.3	0.1774194	3.689394	0.4241379	200	0.03125	0.1212121	0.06666667	0.09210526	0.03125	0.1723485	0.06436782	0.1410274	1	1.421875	0.9655172	1.224924	NA
HO20191112task0002_V4_cell25_spiketimes.csv	Stim1	Stim2	Stim1+Stim2	50	250	7.27611436306584	0.4147	0.915	0.4147	0.967741935483871	1.43625192012289	1.20220588235294	0.237409659831525	0.357017920115231	0.00047691931562802	0.405095500737616	single	0.405095500737616	0.4311492	0.3698076	32	32	35	0.0625	0.65625	0.4571429	0.06048387	0.9425403	0.5495798	200	0.03125	0	0.02857143	0.02525253	0.03125	0	0.02857143	0.03124356	1	NA	1	0.9897959	NA
HO20191112task0002_V4_cell27_spiketimes.csv	Stim2	Stim3	Stim2+Stim3	50	250	3.54102912631986	0.7602	0.5326	0.5326	1.18279569892473	4.3203125	1.88177339901478	0.734829571241432	0.160739365646829	0.00418330766018448	0.100247755451554	mixture	0.734829571241432	0.4848979	0.505427	32	33	30	0.1875	0.7272727	0.4666667	0.2217742	3.142045	0.8781609	200	0.34375	0.3333333	0.4	0.4473684	0.5554435	0.6041667	0.5931034	0.8948068	1.615836	1.8125	1.482759	1.600125	NA
HO20191112task0002_V4_cell28_spiketimes.csv	Stim1	Stim2	Stim1+Stim2	50	250	32.9350707167448	0.4077	0.4468	0.4077	1.18521376755672	0.760631369243736	1.59642064372919	0.704409388658512	0.108302608514743	1.13931113022413e-05	0.187276609715442	mixture	0.704409388658512	0.218894	0.1773506	32	32	35	6.53125	13.15625	12.11429	7.740927	10.00706	19.3395	200	2.90625	2.96875	3.285714	3.825758	6.474798	3.966734	3.268908	6.977621	2.227888	1.336163	0.9948849	1.459083	NA
HO20191112task0002_V4_cell28_spiketimes.csv	Stim2	Stim3	Stim2+Stim3	50	250	12.027712437281	0.4417	0.3701	0.3701	0.760631369243736	1.74978222996516	0.565499234716845	0.0401607104042851	0.271831078484012	2.97264651253641e-05	0.687978484646578	single	0.687978484646578	0.8290858	0.8178082	32	33	30	13.15625	8.69697	12.76667	10.00706	15.2178	7.21954	200	2.96875	3.151515	2.8	3.723684	3.966734	3.132576	3.475862	5.418183	1.336163	0.9939904	1.241379	1.164048	NA
HO20191112task0002_V4_cell29_spiketimes.csv	Stim1	Stim2	Stim1+Stim2	50	250	32.4651517161519	0.9305	0.532	0.532	0.917562724014337	1.26295210166178	1.27906709558824	0.205822791561299	0.515690515046869	8.36657061123546e-06	0.278478326821221	intermediate	0.515690515046869	0.254732	0.2477788	32	32	35	9	16.5	14.62857	8.258065	20.83871	18.71092	200	4.5625	4.84375	4.542857	5.808081	13.09274	7.039315	12.66723	16.84672	2.869642	1.453278	2.788383	2.320453	NA
HO20191112task0002_V4_cell29_spiketimes.csv	Stim1	Stim3	Stim1+Stim3	50	250	8.72127155970611	0.9255	0.495	0.495	0.917562724014337	0.663676470588235	1.34354609929078	0.0349550846491333	0.0405525134289604	0.577260557519376	0.34723184440253	outside	0.577260557519376	0.9380402	0.9419816	32	33	31	9	12.87879	7.580645	8.258065	8.547348	10.18495	200	4.5625	5.121212	4.225806	5.807292	13.09274	11.60985	8.447312	17.17037	2.869642	2.267012	1.998982	2.365353	NA
HO20191112task0002_V4_cell29_spiketimes.csv	Stim2	Stim3	Stim2+Stim3	50	250	4.87038941690067	0.5318	0.4977	0.4977	1.26295210166178	0.663676470588235	1.3910555639211	0.341663819868496	0.362033852343928	0.00254350332220431	0.293758824465372	intermediate	0.362033852343928	0.6184942	0.6139033	32	33	30	16.5	12.87879	15.26667	20.83871	8.547348	21.23678	200	4.84375	5.121212	4.3	5.960526	7.039315	11.60985	7.527586	13.61212	1.453278	2.267012	1.750601	1.826969	NA
HO20191112task0002_V4_cell33_spiketimes.csv	Stim1	Stim2	Stim1+Stim2	50	250	73.0936466074854	0.6995	0.3224	0.3224	1.16194200065168	1.00488758553275	1.40970709271363	0.0235358880704335	0.873272959473117	1.34466630341545e-05	0.103177705793415	intermediate	0.873272959473117	0.1703823	0.2472377	32	32	35	6.1875	16.5	13.88571	7.189516	16.58065	19.57479	200	4.375	4.9375	4.457143	5.732323	8.758065	9.608871	9.020168	14.06282	2.001843	1.9461	2.023756	1.9626	NA
HO20191112task0002_V4_cell33_spiketimes.csv	Stim1	Stim3	Stim1+Stim3	50	250	56.481647009936	0.687	0.7111	0.687	1.16194200065168	0.585446247464503	0.991965255157438	0.000586427954305958	0.999401786833029	5.08575207594393e-08	1.17343551446078e-05	intermediate	0.999401786833029	0.5254217	0.5739679	32	33	31	6.1875	14.93939	9.903226	7.189516	8.746212	9.823656	200	4.375	4.606061	4.354839	5.559896	8.758065	8.308712	8.636559	13.12072	2.001843	1.803865	1.98321	1.887908	NA
HO20191112task0002_V4_cell37_spiketimes.csv	Stim1	Stim2	Stim1+Stim2	50	250	120.910243787427	0.3396	0.5689	0.3396	1.37401918047079	1.21129426610931	1.90047534165181	0.317861629792379	0.531333427444631	0.000155273010783724	0.150649669752206	intermediate	0.531333427444631	0.08734004	0.179019	32	32	35	9.25	25.5625	22.62857	12.70968	30.96371	43.00504	200	6.375	7.3125	5.8	8.093434	16.30645	23.125	10.87059	25.99947	2.557875	3.162393	1.874239	2.569932	NA
HO20191112task0002_V4_cell37_spiketimes.csv	Stim1	Stim3	Stim1+Stim3	50	250	82.8449156323142	0.3324	0.3528	0.3324	1.37401918047079	0.912037037037037	2.12951251646904	0.646990732602638	0.353004783383965	7.63621511023084e-12	4.48400576007416e-06	mixture	0.646990732602638	0.3495216	0.448732	32	33	31	9.25	22.09091	16.32258	12.70968	20.14773	34.75914	200	6.375	6.727273	6.225806	8.059896	16.30645	13.89205	10.51398	20.88387	2.557875	2.065034	1.688774	2.072868	NA
HO20191112task0002_V4_cell38_spiketimes.csv	Stim1	Stim2	Stim1+Stim2	50	250	4.98525897793035	0.3661	0.5015	0.3661	1	1.1705069124424	0.893048128342246	0.184902898787004	0.347000545934289	0.00103890038231455	0.467057654896392	single	0.467057654896392	0.298097	0.3768228	32	32	35	0.03125	0.4375	0.3142857	0.03125	0.5120968	0.2806723	200	0	0.09375	0.02857143	0.05050505	0	0.08770161	0.02857143	0.06119872	NA	0.9354839	1	0.9693878	NA
HO20191112task0002_V4_cell42_spiketimes.csv	Stim1	Stim2	Stim1+Stim2	50	250	113.801524635962	0.873	0.8888	0.873	0.931458064516129	0.87773795300677	0.626532083633742	0.16736295204687	0.19190661416677	0.0168638218947181	0.623866611891642	single	0.623866611891642	0.0226487	0.07288853	32	32	35	19.53125	40.5	39.62857	18.19254	35.54839	24.82857	200	5.96875	6.75	5.342857	7.5	16.2248	14.12903	13.46723	22.83163	2.718291	2.09319	2.520604	2.435374	NA
HO20191112task0002_V4_cell42_spiketimes.csv	Stim2	Stim3	Stim2+Stim3	50	250	166.124752383491	0.8916	0.6987	0.6987	0.87773795300677	1.49511173184358	0.934717107465685	0.135372970195081	0.111570515772694	0.091732011483399	0.661324502548826	single	0.661324502548826	0.9830871	0.9571633	32	33	30	40.5	16.27273	41.2	35.54839	24.32955	38.51034	200	6.75	6.060606	6.266667	7.947368	14.12903	17.30871	17.30575	24.96396	2.09319	2.855938	2.761555	2.512928	NA
HO20191112task0002_V4_cell46_spiketimes.csv	Stim2	Stim3	Stim2+Stim3	50	250	4.86250443040427	0.4469	0.719	0.4469	0.965628961825609	1.3389862804878	0.963406052076003	0.16334600052453	0.503908523531531	0.0343816113735056	0.298363864570434	intermediate	0.503908523531531	0.5593783	0.6025432	32	33	30	7.15625	9.939394	8.166667	6.910282	13.30871	7.867816	200	4.40625	4.333333	4	5.315789	3.732863	5.541667	6.551724	8.077408	0.8471746	1.278846	1.637931	1.21561	NA
HO20191113task0001_V4_cell10_spiketimes.csv	Stim1	Stim3	Stim1+Stim3	50	250	4.91525378435735	0.8975	1	0.8975	2.44086021505376	5.24502402196294	2.95505617977528	0.0611685172194971	0.162305679142706	0.192562116509568	0.583963687128229	single	0.583963687128229	0.6635153	0.86148	94	95	90	0.08510638	0.3263158	0.07777778	0.2077328	1.711534	0.2298377	200	0.2021277	0.2315789	0.1111111	0.2284946	0.894189	1.052184	0.2347066	1.14477	4.423882	4.54352	2.11236	4.008041	NA
HO20191113task0001_V4_cell11_spiketimes.csv	Stim1	Stim3	Stim1+Stim3	50	250	17.5658455261343	0.7556	0.5892	0.5892	1.46422826178986	1.15868131090713	1.21544671102869	0.260880356725489	0.540283747170671	0.00875007199715044	0.19008582410669	intermediate	0.540283747170671	0.3812415	0.3018336	94	95	90	16.21277	12.66316	13.73333	23.73919	14.67256	16.69213	200	4.531915	4.326316	3.988889	5.358423	8.380691	8.030683	8.505493	12.9556	1.84926	1.856241	2.132296	1.934241	NA
HO20191113task0001_V4_cell11_spiketimes.csv	Stim2	Stim3	Stim2+Stim3	50	250	29.8885546091024	0.7037	0.5821	0.5821	0.962732919254658	1.15868131090713	0.949103528050897	0.0074015517227212	0.376532503593203	6.46804105941596e-06	0.616059476643017	single	0.616059476643017	0.7025909	0.8236463	92	95	92	17.25	12.66316	16.52174	16.60714	14.67256	15.68084	200	4.054348	4.326316	3.782609	5.071685	8.403607	8.030683	5.996178	11.68549	2.07274	1.856241	1.585196	1.843252	NA
HO20191113task0001_V4_cell15_spiketimes.csv	Stim1	Stim2	Stim1+Stim2	50	250	265.834838064645	0.8877	0.2806	0.2806	1.32508250825083	0.88965968854237	0.942172452407615	2.33772739376189e-07	0.999332810211725	1.19001327647097e-07	0.000666837014207456	intermediate	0.999332810211725	0.887001	0.7814376	94	92	96	17.19149	5.836957	14.6875	22.78014	5.192905	13.83816	200	1.93617	1.934783	1.96875	2.433511	2.253946	2.501194	2.914803	3.97132	1.164126	1.292752	1.480535	1.305544	NA
HO20191113task0001_V4_cell15_spiketimes.csv	Stim1	Stim3	Stim1+Stim3	50	250	126.147092878665	0.8872	0.9868	0.8872	1.32508250825083	1.12088974854932	1.06055588409225	0.000845828670143913	0.711961526535435	1.31294008759997e-05	0.287179515393546	intermediate	0.711961526535435	0.9055222	0.8406016	94	95	90	17.19149	8.8	15.83333	22.78014	9.86383	16.79213	200	1.93617	1.842105	1.977778	2.396953	2.253946	2.240761	2.269164	3.502158	1.164126	1.216413	1.14733	1.16887	NA
HO20191113task0001_V4_cell15_spiketimes.csv	Stim2	Stim3	Stim2+Stim3	50	250	25.113905188737	0.2822	0.9886	0.2822	0.88965968854237	1.12088974854932	0.959139052162308	0.00623311519020306	0.304117979383076	5.95326061773223e-06	0.689642952166103	single	0.689642952166103	0.2871579	0.171802	92	95	92	5.836957	8.8	8.413043	5.192905	9.86383	8.069279	200	1.934783	1.842105	2.206522	2.491039	2.501194	2.240761	2.825012	3.945513	1.292752	1.216413	1.280301	1.267106	NA
HO20191113task0001_V4_cell16_spiketimes.csv	Stim1	Stim3	Stim1+Stim3	50	250	8.00912133511329	0.7169	0.7755	0.7169	1.06294256490952	1.1063829787234	1.14606741573034	0.275792771218167	0.475665463184176	0.0235179098675218	0.225023855730135	intermediate	0.475665463184176	0.3551543	0.3041762	94	95	90	0.4361702	0.1052632	0.2	0.4636239	0.1164614	0.2292135	200	0	0.01052632	0.01111111	0.008960573	0	0.01052632	0.01111111	0.01116043	NA	1	1	0.9964029	NA
HO20191113task0001_V4_cell19_spiketimes.csv	Stim1	Stim2	Stim1+Stim2	50	250	7.96834532299906	0.7873	0.7736	0.7736	1.3411197626993	0.937205651491366	0.97511961722488	0.000518114214260129	0.0713513963032641	0.308727212553035	0.619403276929441	single	0.619403276929441	0.3023525	0.07038769	94	92	96	2.776596	1.75	1.489583	3.723747	1.64011	1.452522	200	1.265957	1.228261	1.1875	1.533688	2.283345	2.419852	3.353947	4.178576	1.80365	1.970145	2.824377	2.179623	NA
HO20191113task0001_V4_cell19_spiketimes.csv	Stim2	Stim3	Stim2+Stim3	50	250	7.71191908495476	0.7641	0.3262	0.3262	0.937205651491366	1.10873802176385	1.02462785441509	0.0155550862869653	0.0871721809143246	0.232354325441879	0.664918407356831	single	0.664918407356831	0.6575731	0.9155704	92	95	92	1.75	2.757895	1.532609	1.64011	3.057783	1.570354	200	1.228261	1.094737	1.25	1.487455	2.419852	3.278163	3.156593	4.591569	1.970145	2.994476	2.525275	2.469489	NA
HO20191113task0001_V4_cell20_spiketimes.csv	Stim1	Stim3	Stim1+Stim3	50	250	29.8840224340021	0.2915	0.1012	0.1012	0.906468432313608	0.687741991708477	0.542909087065439	5.42531696949334e-05	0.237747611031451	2.28278161353957e-05	0.762175307982719	single	0.762175307982719	0.2682344	0.1314754	94	95	90	29.24468	35.97895	35.43333	26.50938	24.74423	19.23708	200	3.914894	3.652632	3.822222	4.744624	9.863647	10.18656	11.29388	16.20591	2.519518	2.788828	2.954795	2.732509	NA
HO20191113task0001_V4_cell21_spiketimes.csv	Stim1	Stim2	Stim1+Stim2	50	250	5.4514869263435	0.1882	0.3148	0.1882	0.851332398316971	0.916714864083285	1.21976893453145	0.379746476645335	0.469106430204297	0.00410914196845943	0.147037951181909	intermediate	0.469106430204297	0.5029628	0.5200678	94	92	96	0.2446809	0.6195652	0.4270833	0.2083047	0.5679646	0.520943	200	0.0106383	0.02173913	0.05208333	0.03546099	0.0106383	0.02150024	0.07094298	0.05434303	1	0.989011	1.362105	1.225979	NA
HO20191113task0001_V4_cell25_spiketimes.csv	Stim1	Stim2	Stim1+Stim2	50	250	4.51562049516661	0.8166	0.3773	0.3773	1.14900153609831	1	1	0.00493992492599702	0.153899266156134	0.341426570259599	0.49973423865827	single	0.49973423865827	0.3817547	0.1025256	94	92	96	0.1489362	0.01086957	0.01041667	0.1711279	0.01086957	0.01041667	200	0	0	0.01041667	0.004432624	0	0	0.01041667	0.00554078	NA	NA	1	1	NA
HO20191113task0001_V4_cell25_spiketimes.csv	Stim1	Stim3	Stim1+Stim3	50	250	4.71567936575579	0.802	0.3625	0.3625	1.14900153609831	1	0.977528089887641	0.0655442019996678	0.409527725936308	0.121201749145539	0.403726322918485	intermediate	0.409527725936308	0.4423842	0.2262239	94	95	90	0.1489362	0.01052632	0.03333333	0.1711279	0.01052632	0.03258427	200	0	0.01052632	0	0.004480287	0	0.01052632	0	0.005600358	NA	1	NA	1	NA
HO20191113task0001_V4_cell29_spiketimes.csv	Stim1	Stim2	Stim1+Stim2	50	250	45.5243850517833	0.9029	0.7615	0.7615	1.26348569182065	1.68779034376702	1.41395661678157	0.842181358334792	0.156899459983844	2.80195348510599e-05	0.000891162146512761	mixture	0.842181358334792	0.3807726	0.3451894	94	92	96	16.58511	11.18478	13.04167	20.95504	18.87757	18.44035	200	6.531915	5.673913	5.739583	7.477837	12.53123	10.17821	11.5841	17.98772	1.918462	1.793861	2.018283	1.924377	NA
HO20191113task0001_V4_cell29_spiketimes.csv	Stim1	Stim3	Stim1+Stim3	50	250	9.14899706067586	0.9049	0.9306	0.9049	1.26348569182065	1.55676738780619	1.38595467217584	0.226738614048404	0.232568727945392	5.88429121993841e-06	0.540686773714984	single	0.540686773714984	0.5958654	0.79701	94	95	90	16.58511	13.77895	16.25556	20.95504	21.45062	22.52946	200	6.531915	6.463158	6.366667	8.068996	12.53123	13.50661	16.79663	22.09527	1.918462	2.089784	2.638214	2.190634	NA
HO20191113task0001_V4_cell29_spiketimes.csv	Stim2	Stim3	Stim2+Stim3	50	250	9.38449999404519	0.767	0.9292	0.767	1.68779034376702	1.55676738780619	1.62502226086592	0.430056622929823	0.147889731447644	0.0314508926352286	0.390602752987304	mixture	0.430056622929823	0.6062117	0.8295359	92	95	92	11.18478	13.77895	11.40217	18.87757	21.45062	18.52879	200	5.673913	6.463158	5.673913	7.428315	10.17821	13.50661	14.15624	19.8015	1.793861	2.089784	2.494969	2.132542	NA
HO20191113task0001_V4_cell30_spiketimes.csv	Stim1	Stim2	Stim1+Stim2	50	250	97.6321118830323	0.1957	0.5695	0.1957	0.97219684951044	1.01649153765942	1.04463232220003	0.000938465224581112	0.998965899710669	2.96163204824961e-10	9.56347685868368e-05	intermediate	0.998965899710669	0.7077106	0.6384673	94	92	96	14.2766	7.445652	11.80208	13.87966	7.568442	12.32884	200	3.265957	3.804348	3.59375	4.441489	3.681194	4.51075	4.096382	6.42628	1.127141	1.185683	1.139863	1.1575	NA
HO20191113task0001_V4_cell30_spiketimes.csv	Stim2	Stim3	Stim2+Stim3	50	250	88.3890567090757	0.5784	0.9184	0.5784	1.01649153765942	0.923846240704596	0.810636462513596	6.22491358900495e-05	0.680866821284382	7.38309498911333e-06	0.319063546484739	intermediate	0.680866821284382	0.2043213	0.1770859	92	95	92	7.445652	13.88421	12.73913	7.568442	12.82688	10.3268	200	3.804348	3.515789	3.858696	4.655018	4.51075	3.443897	4.078715	6.24859	1.185683	0.9795515	1.057019	1.073867	NA
HO20191113task0001_V4_cell31_spiketimes.csv	Stim1	Stim2	Stim1+Stim2	50	250	13.896069862136	0.314	0.6901	0.314	1.11689010727653	1.24863523573201	1.31842799611165	0.654155485325736	0.33404002803039	0.000436365664902677	0.0113681209789715	mixture	0.654155485325736	0.4468435	0.4813334	94	92	96	9.138298	6.73913	7.895833	10.20647	8.414716	10.41009	200	3.755319	3.554348	3.520833	4.512411	7.090025	5.106904	4.441667	8.613724	1.887995	1.436805	1.261538	1.527117	NA
HO20191113task0001_V4_cell31_spiketimes.csv	Stim2	Stim3	Stim2+Stim3	50	250	5.5133725405805	0.6986	0.2153	0.2153	1.24863523573201	1.02533436557303	1.26260110047771	0.366199340740906	0.506384177518753	0.0040324353661558	0.123384046374186	intermediate	0.506384177518753	0.5127962	0.4948927	92	95	92	6.73913	8.389474	7.576087	8.414716	8.602016	9.565576	200	3.554348	3.789474	3.413043	4.484767	5.106904	5.955207	5.651696	8.687042	1.436805	1.571513	1.655911	1.549609	NA
HO20191113task0001_V4_cell33_spiketimes.csv	Stim1	Stim2	Stim1+Stim2	50	250	110.236137506469	0.5061	0.7136	0.5061	1.37151235860913	3.14386376981797	1.92822966507177	0.999004949913102	0.000994583369292097	7.82520297798788e-09	4.5889240286357e-07	mixture	0.999004949913102	0.2827069	0.2493884	94	92	96	12.28723	5.695652	7.333333	16.85209	17.90635	14.14035	200	4.43617	4.48913	4.447917	5.571809	7.495882	10.62625	9.281469	14.15697	1.689719	2.367107	2.0867	2.032657	NA
HO20191113task0001_V4_cell33_spiketimes.csv	Stim1	Stim3	Stim1+Stim3	50	250	12.6284390781229	0.5125	0.9371	0.5125	1.37151235860913	1.57862531237593	1.22392564149794	0.000446878663796871	0.0437456869591399	0.416291456825227	0.539515977551837	single	0.539515977551837	0.2357225	0.06027223	94	95	90	12.28723	9.589474	8.811111	16.85209	15.13819	10.78414	200	4.43617	4.189474	4.055556	5.286738	7.495882	8.963718	10.95194	14.17108	1.689719	2.139581	2.700477	2.144397	NA
HO20191113task0001_V4_cell33_spiketimes.csv	Stim2	Stim3	Stim2+Stim3	50	250	42.9440294355286	0.7125	0.935	0.7125	3.14386376981797	1.57862531237593	1.80882581984944	0.99984834010896	0.000148387784799481	1.21885059894253e-07	3.15022118043582e-06	mixture	0.99984834010896	0.6294617	0.6881428	92	95	92	5.695652	9.589474	6.902174	17.90635	15.13819	12.48483	200	4.48913	4.189474	4.076087	5.31362	10.62625	8.963718	8.532609	14.58204	2.367107	2.139581	2.093333	2.195421	NA
HO20191113task0001_V4_cell37_spiketimes.csv	Stim1	Stim2	Stim1+Stim2	50	250	189.025548695327	0.3166	0.4496	0.3166	1.42796282517034	1.09478021978022	1.35681066724484	1.50066992215924e-07	0.999999849933008	7.05368417101716e-29	4.73474033739658e-18	intermediate	0.999999849933008	0.3588022	0.4095866	94	92	96	15.68085	6.26087	10.11458	22.39167	6.854276	13.72357	200	5.457447	4.98913	5.09375	6.476064	13.02505	10.36252	10.19112	17.42536	2.386657	2.077019	2.00071	2.152586	NA
HO20191113task0001_V4_cell37_spiketimes.csv	Stim2	Stim3	Stim2+Stim3	50	250	206.511382305144	0.4452	0.2402	0.2402	1.09478021978022	1.34792840432453	1.1430891235426	6.758635252772e-05	0.997576870960693	9.72639853278162e-08	0.00235544542279389	intermediate	0.997576870960693	0.1418105	0.2239254	92	95	92	6.26087	16.17895	13.90217	6.854276	21.80806	15.89142	200	4.98913	5.157895	5.206522	6.397849	10.36252	10.70885	13.37446	17.81192	2.077019	2.076205	2.56879	2.227238	NA
HO20191113task0001_V4_cell42_spiketimes.csv	Stim1	Stim3	Stim1+Stim3	50	250	20.4863464663367	0.2035	0.453	0.2035	0.918114143920596	1.36170212765957	1.28089887640449	0.582048029110567	0.339233198158638	1.39473436962872e-06	0.078717377996426	mixture	0.582048029110567	0.5208293	0.5622283	94	95	90	0.5531915	0.05263158	0.3333333	0.5078929	0.07166853	0.4269663	200	0	0	0.01111111	0.004480287	0	0	0.01111111	0.005600358	NA	NA	1	1	NA
HO20191113task0001_V4_cell42_spiketimes.csv	Stim2	Stim3	Stim2+Stim3	50	250	7.04729885700157	0.7733	0.4556	0.4556	1.06436420722135	1.36170212765957	1.29042386185243	0.494911109535482	0.425633628920296	0.00713902371477234	0.0723162378294499	mixture	0.494911109535482	0.5217059	0.40604	92	95	92	0.3043478	0.05263158	0.1521739	0.3239369	0.07166853	0.1963688	200	0	0	0.02173913	0.008960573	0	0	0.02150024	0.01116043	NA	NA	0.989011	0.9964029	NA
HO20191113task0002_V4_cell10_spiketimes.csv	Stim1	Stim2	Stim1+Stim2	50	250	4.94223110105434	0.9907	1	0.9907	1.34757834757835	7.38522238163558	5.59902597402597	0.998346617035018	0.000376570825283069	1.94474031627266e-08	0.001276792692296	mixture	0.998346617035018	0.5959509	0.2351225	79	83	78	0.1139241	0.4096386	0.4102564	0.1535216	3.025272	2.297036	200	0.1518987	0.1325301	0.05128205	0.140625	0.5920156	1.213929	0.1012321	1.006554	3.897436	9.159645	1.974026	5.726174	NA
HO20191113task0002_V4_cell14_spiketimes.csv	Stim1	Stim2	Stim1+Stim2	50	250	3.86018639922785	0.5305	0.9982	0.5305	0.961538461538462	6.15447154471545	4.04329004329004	0.97580786668628	0.00736367170072698	4.35938719820643e-06	0.0168241022257947	mixture	0.97580786668628	0.5881723	0.2977552	79	83	78	0.05063291	0.253012	0.2307692	0.04868549	1.557155	0.9330669	200	0.08860759	0.1084337	0.01282051	0.08854167	0.2612788	0.7807817	0.01282051	0.5609037	2.948718	7.200542	1	5.06793	NA
HO20191113task0002_V4_cell15_spiketimes.csv	Stim1	Stim2	Stim1+Stim2	50	250	153.875294345715	0.7546	0.6471	0.6471	0.869331756939826	0.998747689188383	1.28266456498646	0.00196755175574119	0.998032435429306	9.35135873682074e-16	1.28149518729107e-08	intermediate	0.998032435429306	0.6888343	0.5869593	79	83	78	13.17722	4.927711	9.717949	11.45537	4.92154	12.46487	200	2.202532	1.771084	2.179487	2.557292	4.163583	2.325007	3.240093	5.063388	1.890363	1.312759	1.486631	1.583985	NA
HO20191113task0002_V4_cell15_spiketimes.csv	Stim1	Stim3	Stim1+Stim3	50	250	88.4021060628049	0.7593	0.7747	0.7593	0.869331756939826	1.18444958528466	1.39335756580876	0.0657012829577959	0.37848172233064	2.91059583383346e-05	0.555787888753226	single	0.555787888753226	0.8267497	0.8670718	79	75	75	13.17722	6.386667	12.29333	11.45537	7.564685	17.12901	200	2.202532	2.12	1.906667	2.598253	4.163583	2.242162	2.545225	4.677804	1.890363	1.057624	1.334908	1.440292	NA
HO20191113task0002_V4_cell15_spiketimes.csv	Stim2	Stim3	Stim2+Stim3	50	250	4.62251219822809	0.6431	0.7778	0.6431	0.998747689188383	1.18444958528466	1.03089499647639	0.0550537203312354	0.306060870163791	0.000103940490033064	0.638781469014941	single	0.638781469014941	0.2933242	0.2448692	83	75	76	4.927711	6.386667	6.223684	4.92154	7.564685	6.415965	200	1.771084	2.12	1.842105	2.382479	2.325007	2.242162	1.86807	3.365958	1.312759	1.057624	1.014095	1.130237	NA
HO20191113task0002_V4_cell20_spiketimes.csv	Stim1	Stim2	Stim1+Stim2	50	250	31.023850386058	0.8915	0.3938	0.3938	0.904606974093379	0.746662618935393	0.541140693398306	3.52481846798586e-05	0.176345486761045	4.67493462187349e-05	0.823572515708056	single	0.823572515708056	0.1329698	0.1013234	79	83	78	29.32911	36.78313	36.62821	26.53132	27.46459	19.82101	200	4.848101	5.457831	4.25641	6.083333	10.41253	17.69027	12.84249	21.6379	2.147754	3.241264	3.017212	2.845532	NA
HO20191113task0002_V4_cell20_spiketimes.csv	Stim1	Stim3	Stim1+Stim3	50	250	28.4064504432547	0.8848	0.3422	0.3422	0.904606974093379	0.627864678064751	0.614482597997023	0.00161252325939274	0.355743817668462	1.61818797315534e-05	0.642627477192414	single	0.642627477192414	0.2350352	0.1749474	79	75	75	29.32911	36.65333	35.58667	26.53132	23.01333	21.86739	200	4.848101	4.24	5.2	5.95524	10.41253	11.0227	14.18919	18.5942	2.147754	2.599694	2.72869	2.497861	NA
HO20191113task0002_V4_cell21_spiketimes.csv	Stim1	Stim2	Stim1+Stim2	50	250	4.03215321070816	0.7777	0.5442	0.5442	1.12271062271062	1.0553242117787	0.952774498229044	0.104932373529834	0.357293894836512	0.000667907798549379	0.537105823835105	single	0.537105823835105	0.4639845	0.3296063	79	83	78	0.1772152	0.4939759	0.4230769	0.1989614	0.5213047	0.4030969	200	0.1139241	0.06024096	0.05128205	0.09375	0.1278806	0.08169262	0.07525808	0.1480779	1.122507	1.356098	1.467532	1.263598	NA
HO20191113task0002_V4_cell24_spiketimes.csv	Stim1	Stim2	Stim1+Stim2	50	250	77.4733987698692	0.2076	0.3717	0.2076	1.31194312079268	0.96648294021824	1.17108401802279	0.0582944458177805	0.914147815886856	0.00102739110268005	0.0265303471926831	intermediate	0.914147815886856	0.2660802	0.2296341	79	83	78	21.4557	13.16867	15.07692	28.14865	12.7273	17.65634	200	4.35443	4.409639	4.653846	5.588542	9.15482	6.952101	6.800699	11.8449	2.102415	1.576569	1.461307	1.695598	NA
HO20191113task0002_V4_cell24_spiketimes.csv	Stim1	Stim3	Stim1+Stim3	50	250	102.222249201821	0.2072	0.9099	0.2072	1.31194312079268	1.06724978057565	1.0332767965783	0.0320461252365281	0.829052034583659	6.13047171831676e-06	0.138895709708094	intermediate	0.829052034583659	0.8308811	0.8048291	79	75	75	21.4557	11.90667	19.54667	28.14865	12.70739	20.19712	200	4.35443	3.826667	4.24	5.180131	9.15482	4.442523	8.563243	11.56966	2.102415	1.160938	2.019633	1.786775	NA
HO20191113task0002_V4_cell29_spiketimes.csv	Stim1	Stim2	Stim1+Stim2	50	250	54.2958133205963	0.3477	0.8999	0.3477	1.5785989609519	2.1634547192501	2.11697837614708	0.999997986711914	1.16729489952825e-06	3.84746135009467e-08	8.07518572456843e-07	mixture	0.999997986711914	0.245849	0.160917	79	83	78	15.49367	9.53012	10.48718	24.45829	20.61798	22.20113	200	5.822785	6.506024	6.307692	7.770833	14.42973	16.88716	12.63137	22.89967	2.478149	2.595619	2.002534	2.357499	NA
HO20191113task0002_V4_cell30_spiketimes.csv	Stim1	Stim2	Stim1+Stim2	50	250	57.5173689607051	0.6283	0.4206	0.4206	0.86801446416831	1.19410013772269	0.805476722987577	0.000285615434169698	0.999702828028153	1.37079849629932e-07	1.14194578277397e-05	intermediate	0.999702828028153	0.4286275	0.4314414	79	83	78	11.8481	6.614458	8.858974	10.28432	7.898325	7.135698	200	3.202532	2.927711	3.128205	3.854167	3.317429	3.531296	3.879454	5.559188	1.035877	1.206163	1.240153	1.153907	NA
HO20191113task0002_V4_cell30_spiketimes.csv	Stim2	Stim3	Stim2+Stim3	50	250	56.9146387632563	0.4164	0.5534	0.4164	1.19410013772269	0.98300206035632	0.885261813537676	0.00491421100013734	0.939510396927909	3.85043433785674e-07	0.0555750070285194	intermediate	0.939510396927909	0.2965972	0.2928598	83	75	76	6.614458	11.89333	10.30263	7.898325	11.69117	9.120526	200	2.927711	2.8	2.907895	3.600427	3.531296	3	3.044737	4.966802	1.206163	1.071429	1.047059	1.103603	NA
HO20191113task0002_V4_cell33_spiketimes.csv	Stim1	Stim2	Stim1+Stim2	50	250	127.34412023728	0.3144	0.8531	0.3144	2.25205921790767	2.30986983444964	2.70825692682559	0.999999999990935	9.06514223630097e-12	1.02132068511576e-19	7.70952368640356e-17	mixture	0.999999999990935	0.3122973	0.274753	79	83	78	11.86076	4.650602	6.628205	26.71113	10.74229	17.95088	200	3.78481	4.590361	4.666667	5.4375	9.683869	8.366735	10.329	14.87055	2.558614	1.822675	2.213358	2.187852	NA
HO20191113task0002_V4_cell33_spiketimes.csv	Stim1	Stim3	Stim1+Stim3	50	250	20.1102935650214	0.3144	0.7496	0.3144	2.25205921790767	1.25966636492952	1.37553342816501	0.00980342449110175	0.0748230682344813	0.227082253844164	0.688291253430253	single	0.688291253430253	0.2313822	0.05870108	79	75	75	11.86076	8.36	7.853333	26.71113	10.53081	10.80252	200	3.78481	4.04	4.346667	5.065502	9.683869	7.092973	6.472793	12.13933	2.558614	1.755686	1.489139	1.917177	NA
HO20191113task0002_V4_cell33_spiketimes.csv	Stim2	Stim3	Stim2+Stim3	50	250	38.7564992949702	0.8544	0.755	0.755	2.30986983444964	1.25966636492952	1.41617308992563	0.647276804103343	0.352513852336881	3.69246456335871e-07	0.000208974313319281	mixture	0.647276804103343	0.5251226	0.5017914	83	75	76	4.650602	8.36	6.486842	10.74229	10.53081	9.186491	200	4.590361	4.04	3.842105	5.213675	8.366735	7.092973	6.241404	11.42142	1.822675	1.755686	1.624475	1.752533	NA
HO20191113task0002_V4_cell35_spiketimes.csv	Stim1	Stim2	Stim1+Stim2	50	250	4.12725350371424	0.5058	0.9684	0.5058	1.0805641025641	1.45411175383147	1.13537584609904	0.0906578751625274	0.321787409754006	0.0466042129297833	0.540950502153683	single	0.540950502153683	0.4491354	0.2504064	79	83	78	6.329114	4.927711	5.141026	6.839013	7.165442	5.836996	200	3.253165	3.86747	3.448718	4.411458	5.012009	6.531002	4.172661	8.262264	1.540656	1.688701	1.209916	1.498328	NA
HO20191113task0002_V4_cell37_spiketimes.csv	Stim1	Stim2	Stim1+Stim2	50	250	162.454595035698	0.5301	0.8706	0.5301	1.32979275195634	2.35456782199401	2.25219871642501	0.999998127858752	1.87213459505996e-06	1.53800975708883e-13	6.49893801625242e-12	mixture	0.999998127858752	0.2732774	0.2487244	79	83	78	14.39241	5.493976	7.705128	19.13892	12.93594	17.35348	200	4.531646	5.325301	6.153846	6.666667	10.27783	11.68557	19.06693	21.77911	2.268013	2.194349	3.098377	2.613494	NA
HO20191113task0002_V4_cell37_spiketimes.csv	Stim2	Stim3	Stim2+Stim3	50	250	148.542695740994	0.8717	0.2086	0.2086	2.35456782199401	1.16932316932317	1.47365918097754	0.00422784581934782	0.99577215413017	9.24295304656517e-19	5.04819152948692e-11	intermediate	0.99577215413017	0.4229514	0.4754274	83	75	76	5.493976	14.04	9.960526	12.93594	16.4173	14.67842	200	5.325301	5.64	5.539474	6.869658	11.68557	11.47676	10.57175	17.46577	2.194349	2.034886	1.90844	2.033961	NA
HO20191113task0002_V4_cell42_spiketimes.csv	Stim1	Stim3	Stim1+Stim3	50	250	4.38555604564296	0.5994	0.4109	0.4109	1.03318250377074	0.986486486486486	1.23341523341523	0.260236305125387	0.364475885443398	0.002779480439902	0.372508328991314	single	0.372508328991314	0.5016165	0.5856613	79	75	75	0.2151899	0.02666667	0.1466667	0.2223304	0.02630631	0.1809009	200	0.03797468	0.01333333	0.01333333	0.02729258	0.062642	0.01333333	0.01333333	0.04722334	1.649573	1	1	1.384211	NA
HO20191113task0002_V4_cell6_spiketimes.csv	Stim1	Stim2	Stim1+Stim2	50	250	4.09090495701758	0.9674	1	0.9674	1.66987179487179	5.36991869918699	3.4025974025974	0.994065187170947	0.00222014198632883	2.37393517683536e-06	0.0037122969075476	mixture	0.994065187170947	0.6268349	0.3246016	79	83	78	0.1012658	0.3614458	0.3076923	0.1691009	1.940934	1.046953	200	0.1898734	0.1084337	0.05128205	0.1458333	0.7711782	0.7807817	0.1012321	0.867765	4.061538	7.200542	1.974026	4.760311	NA
HO20191118task0001_V4_cell10_spiketimes.csv	Stim1	Stim2	Stim1+Stim2	50	250	3.8917852434234	1	0.9992	0.9992	3.36191860465116	2.40227272727273	1.95052473763118	0.586595175332091	0.213373343865278	0.018130618490283	0.181900862312348	mixture	0.586595175332091	0.4276117	0.3340754	87	89	93	0.5517241	0.2247191	0.311828	1.854852	0.5398366	0.6082281	200	0.04597701	0.06741573	0	0.0464684	0.09088479	0.1999489	0	0.1494185	1.976744	2.965909	NA	2.572388	NA
HO20191118task0001_V4_cell11_spiketimes.csv	Stim1	Stim2	Stim1+Stim2	50	250	131.48303584535	0.2593	0.2079	0.2079	0.74922372049595	0.92258078621715	1.62700992627852	0.973464804457774	0.00626295901280358	0.00119260553217128	0.0190796309972507	mixture	0.973464804457774	0.1004833	0.07134173	87	89	93	36.93103	23.35955	24.16129	27.66961	21.55107	39.31066	200	4.045977	4.269663	4.526882	5.357807	5.625769	6.22191	8.273726	10.51166	1.39046	1.457237	1.827688	1.569546	NA
HO20191118task0001_V4_cell12_spiketimes.csv	Stim1	Stim2	Stim1+Stim2	50	250	5.50125695556366	0.6627	0.5399	0.5399	1.1840242669363	0.965909090909091	0.945652173913043	0.0226613274563065	0.287924609348206	0.138804578436783	0.550609484758705	single	0.550609484758705	0.3795411	0.1671829	87	89	93	0.2643678	0.04494382	0.06451613	0.3130179	0.04341164	0.06100982	200	0	0	0	0	0	0	0	0	NA	NA	NA	NA	NA
HO20191118task0001_V4_cell14_spiketimes.csv	Stim1	Stim2	Stim1+Stim2	50	250	5.77749057742977	1	0.9964	0.9964	3.30232558139535	1.62944664031621	1.63988657844991	0.0324976362635067	0.169964173041262	0.140540555062672	0.656997635632559	single	0.656997635632559	0.3545482	0.1345835	87	89	93	0.6666667	0.258427	0.2473118	2.20155	0.421093	0.4055633	200	0.04597701	0.1011236	0.01075269	0.06505576	0.06762898	0.1601124	0.01075269	0.1240169	1.47093	1.583333	1	1.525053	NA
HO20191118task0001_V4_cell15_spiketimes.csv	Stim1	Stim2	Stim1+Stim2	50	250	277.269309228868	0.2083	0.1838	0.1838	0.718938384624517	1.17161914172784	0.814700440768352	5.40022477865714e-09	0.999911401000005	2.42697432431719e-08	8.85693300270865e-05	intermediate	0.999911401000005	0.9279325	0.7665052	87	89	93	20.26437	7.235955	17.1828	14.56883	8.477783	13.99883	200	1.885057	2.022472	2	2.462825	2.428495	2.931307	2.717391	4.184714	1.288287	1.449369	1.358696	1.359321	NA
HO20191118task0001_V4_cell15_spiketimes.csv	Stim1	Stim3	Stim1+Stim3	50	250	114.627979916934	0.2119	0.567	0.2119	0.718938384624517	1.10600949525237	0.994528578407425	0.00224055838683338	0.440068563910619	4.88467904981149e-05	0.55764203091205	single	0.55764203091205	0.8290215	0.8734159	87	93	90	20.26437	11.22581	19.16667	14.56883	12.41585	19.0618	200	1.885057	2.032258	2.177778	2.541667	2.428495	1.792426	3.114107	3.802858	1.288287	0.8819876	1.429947	1.196965	NA
HO20191118task0001_V4_cell15_spiketimes.csv	Stim2	Stim3	Stim2+Stim3	50	250	36.1878839513237	0.187	0.5563	0.187	1.17161914172784	1.10600949525237	1.39686998394864	0.0118375380923032	0.141554719305275	2.38845946278044e-05	0.846583858007794	single	0.846583858007794	0.2612309	0.09324908	89	93	90	7.235955	11.22581	11.2	8.477783	12.41585	15.64494	200	2.022472	2.032258	2.388889	2.683824	2.931307	1.792426	3.341448	4.198095	1.449369	0.8819876	1.398746	1.251377	NA
HO20191118task0001_V4_cell16_spiketimes.csv	Stim1	Stim3	Stim1+Stim3	50	250	5.57821088124392	0.3062	0.9818	0.3062	1.07770845150312	1.29192546583851	1.01660967269174	0.186432262217015	0.534770719941162	0.0252085440773539	0.253588473764469	intermediate	0.534770719941162	0.4696959	0.3516701	87	93	90	0.4712644	0.1505376	0.2555556	0.5078856	0.1944834	0.2598002	200	0	0	0	0	0	0	0	0	NA	NA	NA	NA	NA
HO20191118task0001_V4_cell18_spiketimes.csv	Stim1	Stim2	Stim1+Stim2	50	250	7.04454674766255	1	1	1	6.16056407718951	2.99380165289256	3.03676470588235	0.999991164313432	7.10700621486559e-06	7.12941871601469e-08	1.65738616562522e-06	mixture	0.999991164313432	0.3901211	0.4130046	87	89	93	1.08046	0.494382	0.7311828	6.656242	1.480082	2.22043	200	0.08045977	0.1235955	0.03225806	0.09758364	0.2143812	0.3368233	0.0315568	0.2994438	2.664452	2.725207	0.9782609	2.454869	NA
HO20191118task0001_V4_cell19_spiketimes.csv	Stim1	Stim3	Stim1+Stim3	50	250	21.6946890511443	0.1741	0.4784	0.1741	0.793350428861968	0.867266432058122	1.22398324512495	0.334091082815054	0.585678580265293	2.8417600183884e-06	0.0802274951596353	intermediate	0.585678580265293	0.370601	0.3632664	87	93	90	27.2069	32.94624	30.87778	21.5846	28.57317	37.79388	200	3.54023	4.451613	4.911111	5.388889	8.669874	12.31557	18.17179	20.80545	2.448958	2.766541	3.700137	3.088644	NA
HO20191118task0001_V4_cell19_spiketimes.csv	Stim2	Stim3	Stim2+Stim3	50	250	32.9732884362487	0.9492	0.4908	0.4908	0.764561492724143	0.867266432058122	0.955518525118356	0.000224415441646447	0.114024379676672	0.112133034653115	0.773618170228566	single	0.773618170228566	0.7736352	0.9258824	89	93	90	26.11236	32.94624	25.92222	19.9645	28.57317	24.76916	200	4.494382	4.451613	4.655556	5.66636	12.36645	12.31557	12.27328	19.11729	2.751534	2.766541	2.636266	2.699057	NA
HO20191118task0001_V4_cell2_spiketimes.csv	Stim1	Stim2	Stim1+Stim2	50	250	3.39864349883729	1	0.9999	0.9999	2.55658914728682	2.07296650717703	1.74534161490683	0.315595157352035	0.182931646532066	0.0722960716620382	0.429177124453861	single	0.429177124453861	0.3925603	0.1994645	87	89	93	0.5172414	0.2134831	0.2258065	1.322374	0.4425434	0.3941094	200	0.05747126	0.05617978	0	0.0464684	0.1478214	0.09908069	0	0.1260976	2.572093	1.763636	NA	2.170896	NA
HO20191118task0001_V4_cell20_spiketimes.csv	Stim1	Stim2	Stim1+Stim2	50	250	10.9447296973838	0.4376	0.7619	0.4376	0.976744186046512	1.05058651026393	1.11394302848576	0.0886109028371287	0.236337221650023	1.46648052215498e-06	0.675050409032326	single	0.675050409032326	0.3518725	0.234169	87	89	93	0.03448276	0.3483146	0.311828	0.03368083	0.3659346	0.3473586	200	0.01149425	0	0.02150538	0.01394052	0.01149425	0	0.04301075	0.02895606	1	NA	2	1.661692	NA
HO20191118task0001_V4_cell20_spiketimes.csv	Stim1	Stim3	Stim1+Stim3	50	250	13.1813810068996	0.442	0.9187	0.442	0.976744186046512	1.18115942028985	1.25682182985554	0.557212722522605	0.311973462490942	3.34826622130526e-05	0.13078033232424	mixture	0.557212722522605	0.508384	0.4215113	87	93	90	0.03448276	0.3870968	0.2333333	0.03368083	0.457223	0.2932584	200	0.01149425	0.03225806	0.01111111	0.02314815	0.01149425	0.05329593	0.01111111	0.04012202	1	1.652174	1	1.386617	NA
HO20191118task0001_V4_cell23_spiketimes.csv	Stim1	Stim2	Stim1+Stim2	50	250	117.198068389114	0.3761	0.2595	0.2595	0.903877488235361	1.33938887199757	1.39203764245776	0.144963616883334	0.83335172200793	0.000631054349170841	0.0210536067595656	intermediate	0.83335172200793	0.191608	0.1833415	87	89	93	23.45977	13.4382	15.30108	21.20476	17.99898	21.29967	200	3.482759	3.11236	3.354839	4.144981	6.903769	5.555414	8.100982	10.69345	1.98227	1.784952	2.414716	2.063885	NA
HO20191118task0001_V4_cell23_spiketimes.csv	Stim1	Stim3	Stim1+Stim3	50	250	303.941737286622	0.3698	0.9841	0.3698	0.903877488235361	1.32640431609013	1.0297544735747	0.000874687008001128	0.830316110848132	0.000247436473380885	0.168561765670486	intermediate	0.830316110848132	0.9315037	0.8740309	87	93	90	23.45977	8.83871	21.6	21.20476	11.7237	22.2427	200	3.482759	3.086022	3.444444	4.166667	6.903769	4.862085	6.474407	9.444703	1.98227	1.575519	1.879667	1.813383	NA
HO20191118task0001_V4_cell23_spiketimes.csv	Stim2	Stim3	Stim2+Stim3	50	250	40.1953217377301	0.2588	0.9842	0.2588	1.33938887199757	1.32640431609013	1.36254827522073	0.716762964597932	0.282489723841584	3.8179038685334e-09	0.000747307742579552	mixture	0.716762964597932	0.5498932	0.5610058	89	93	90	13.4382	8.83871	11.41111	17.99898	11.7237	15.54819	200	3.11236	3.086022	3.111111	3.878676	5.555414	4.862085	5.762797	8.355152	1.784952	1.575519	1.852327	1.7233	NA
HO20191118task0001_V4_cell24_spiketimes.csv	Stim1	Stim3	Stim1+Stim3	50	250	3.17921184382541	0.9793	0.3655	0.3655	1.61945031712474	1	0.98876404494382	0.0436364515049269	0.300187187489921	0.188263813685122	0.46791254732003	single	0.46791254732003	0.4462064	0.1943314	87	93	90	0.1264368	0.01075269	0.02222222	0.2047581	0.01075269	0.02197253	200	0	0.01075269	0	0.00462963	0	0.01075269	0	0.005787037	NA	1	NA	1	NA
HO20191118task0001_V4_cell26_spiketimes.csv	Stim1	Stim2	Stim1+Stim2	50	250	6.73082070371036	1	1	1	3.94142980189492	2.84974747474747	2.82046476761619	0.999667369761202	0.000270283550015939	2.98306844632701e-06	5.93636203360683e-05	mixture	0.999667369761202	0.3659645	0.4244705	87	89	93	0.9310345	0.4044944	0.6236559	3.669607	1.152707	1.759	200	0.06896552	0.08988764	0.01075269	0.0697026	0.1579791	0.2191011	0.01075269	0.1991813	2.290698	2.4375	1	2.28607	NA
HO20191118task0001_V4_cell28_spiketimes.csv	Stim2	Stim3	Stim2+Stim3	50	250	3.5662772550911	0.4979	0.1504	0.1504	0.948639722346619	0.69309462915601	1.07865168539326	0.188517356493234	0.60849714446231	0.0101534902212858	0.19283200882317	intermediate	0.60849714446231	0.6069522	0.4915848	89	93	90	9.123596	10.78495	9.933333	8.655005	7.474988	10.71461	200	4.595506	4.451613	4.288889	5.556066	3.516343	2.946003	3.353808	5.092094	0.76517	0.6617832	0.7819759	0.7331942	NA
HO20191118task0001_V4_cell29_spiketimes.csv	Stim1	Stim2	Stim1+Stim2	50	250	80.4943332437069	0.8294	0.5343	0.5343	1.06939435393608	0.980910591059106	1.00379430407999	0.000359667063566028	0.999563696064823	6.62643916098499e-10	7.66362089667067e-05	intermediate	0.999563696064823	0.611231	0.6043328	87	89	93	12.89655	6.808989	10.47312	13.7915	6.679009	10.51286	200	3.137931	3.11236	2.903226	3.810409	3.492382	3.555414	3.06662	5.237708	1.112957	1.142353	1.05628	1.099663	NA
HO20191118task0001_V4_cell29_spiketimes.csv	Stim2	Stim3	Stim2+Stim3	50	250	61.1480789659041	0.5409	0.355	0.355	0.980910591059106	1.29086604312605	1.16189880422491	0.147494118491311	0.826725418400334	9.880993071397e-08	0.0257803642984249	intermediate	0.826725418400334	0.2880527	0.2992006	89	93	90	6.808989	11.94624	10.37778	6.679009	15.42099	12.05793	200	3.11236	3.193548	3.188889	3.956801	3.555414	3.831697	2.402122	5.071236	1.142353	1.199824	0.7532788	1.02532	NA
HO20191118task0001_V4_cell30_spiketimes.csv	Stim1	Stim2	Stim1+Stim2	50	250	91.0726925297485	0.407	0.4646	0.407	1.94194387908311	1.849486521181	1.76658661600774	0.995067946820831	0.0049320127119117	1.58366204043279e-13	4.04670993299507e-08	mixture	0.995067946820831	0.5425282	0.592124	87	89	93	16.02299	8.752809	13.04301	31.11574	16.1882	23.04161	200	3.735632	3.955056	4.311828	5.009294	7.08046	6.134321	7.238663	10.66922	1.895385	1.551007	1.678792	1.703909	NA
HO20191118task0001_V4_cell30_spiketimes.csv	Stim1	Stim3	Stim1+Stim3	50	250	74.0649459694273	0.3975	0.4139	0.3975	1.94194387908311	1.88170041691483	1.64141944871069	0.901808247855204	0.0237226124573091	2.79508687136175e-06	0.0744663446006152	mixture	0.901808247855204	0.7710995	0.8894987	87	93	90	16.02299	9.419355	15.44444	31.11574	17.7244	25.35081	200	3.735632	4.16129	4.177778	5.037037	7.08046	10.39762	7.338826	12.95169	1.895385	2.498652	1.756634	2.057033	NA
HO20191118task0001_V4_cell31_spiketimes.csv	Stim1	Stim2	Stim1+Stim2	50	250	184.561490453545	0.6497	0.9538	0.6497	1.18734987990392	1.31765439202148	0.79112426035503	5.29256790319987e-17	1	1.25540745170032e-28	5.58093457167682e-19	intermediate	1	0.453951	0.4158418	87	89	93	14.35632	5.325843	9.086022	17.04598	7.01762	7.188172	200	4.574713	4.775281	4.688172	5.850372	8.014702	8.608018	11.56475	14.64847	1.751957	1.80262	2.466793	2.003082	NA
HO20191118task0001_V4_cell31_spiketimes.csv	Stim2	Stim3	Stim2+Stim3	50	250	141.361288736585	0.9614	0.4533	0.4533	1.31765439202148	0.944252581067326	1.60570998410795	0.148140346025145	0.85185965397472	3.39707663240693e-23	1.35448881145309e-13	intermediate	0.85185965397472	0.4656589	0.5162897	89	93	90	5.325843	12.86022	8.955556	7.01762	12.14329	14.38002	200	4.775281	4.602151	4.288889	5.693934	8.608018	9.850865	6.050437	12.76045	1.80262	2.140492	1.410724	1.792849	NA
HO20191118task0001_V4_cell33_spiketimes.csv	Stim1	Stim2	Stim1+Stim2	50	250	19.4574108394626	0.9304	0.6893	0.6893	1.0026452110658	1.39828614008942	0.821214392803598	0.0291908522751478	0.835497921306404	0.00724430510410996	0.128066921314338	intermediate	0.835497921306404	0.3925703	0.3274265	87	89	93	7.275862	4.797753	5.612903	7.295108	6.708631	4.609397	200	2.804598	2.988764	3.150538	3.731413	3.903234	3.874872	4.368396	6.319616	1.391727	1.29648	1.386556	1.3549	NA
HO20191118task0001_V4_cell33_spiketimes.csv	Stim2	Stim3	Stim2+Stim3	50	250	18.2350517534986	0.692	0.4715	0.4715	1.39828614008942	1.12103407755582	1.22236937668219	0.499028452131816	0.486874226781845	0.000413010040068367	0.0136843110462699	mixture	0.499028452131816	0.6169358	0.5559917	89	93	90	4.797753	7.16129	5.844444	6.708631	8.02805	7.14407	200	2.988764	2.935484	2.755556	3.616728	3.874872	2.995792	3.063171	5.142459	1.29648	1.020545	1.111635	1.137483	NA
HO20191118task0001_V4_cell35_spiketimes.csv	Stim1	Stim2	Stim1+Stim2	50	250	378.75665010228	0.959	0.3673	0.3673	1.20949047941597	1.40995397008055	2.09066427289048	2.7448459169272e-07	0.999999725515408	3.69670553527643e-53	2.44950958364485e-35	intermediate	0.999999725515408	0.4401443	0.3814793	87	89	93	21.31034	6.213483	11.97849	25.77466	8.760725	25.04301	200	4.689655	4.393258	4.967742	5.859665	10.3328	8.173136	12.68373	16.26498	2.203317	1.860381	2.553219	2.220602	NA
HO20191118task0001_V4_cell37_spiketimes.csv	Stim1	Stim2	Stim1+Stim2	50	250	3.98293356646458	0.4664	0.233	0.233	0.749957092594182	0.944388149005983	0.727762265656163	0.0856220723209342	0.583723329781174	0.00347496831461408	0.327179629583277	intermediate	0.583723329781174	0.5187019	0.5734683	87	89	93	12.45977	10.58427	11.72043	9.344293	9.995659	8.529687	200	5.597701	5.58427	5.731183	7.049257	4.824646	5.15475	6.698691	8.663843	0.8618977	0.923084	1.168815	0.9832348	NA
HO20191118task0001_V4_cell50_spiketimes.csv	Stim1	Stim2	Stim1+Stim2	50	250	187.552227872579	0.3593	0.5363	0.3593	0.559312732983897	0.912464646464647	1.04553683984658	1.21371194931814e-11	0.999999999987794	3.75145924278387e-23	6.9044360952893e-14	intermediate	0.999999999987794	0.6561344	0.5595689	87	89	93	42.37931	25.2809	34.86022	23.70329	23.06793	36.44764	200	3.942529	3.932584	4.365591	5.106877	10.10131	7.904494	12.58228	15.9342	2.56214	2.01	2.882148	2.496116	NA
HO20191118task0001_V4_cell50_spiketimes.csv	Stim1	Stim3	Stim1+Stim3	50	250	62.3192887967154	0.3646	0.5491	0.3646	0.559312732983897	1.01969240665478	0.446175955177453	4.62972521306407e-06	0.346641718736232	3.30785166308257e-05	0.653320573021925	single	0.653320573021925	0.8836492	0.8713112	87	93	90	42.37931	31.97849	41.17778	23.70329	32.60823	18.37253	200	3.942529	3.666667	3.8	4.75	10.10131	7.833333	8.678652	13.73838	2.56214	2.136364	2.283856	2.313833	NA
HO20191118task0001_V4_cell50_spiketimes.csv	Stim2	Stim3	Stim2+Stim3	50	250	32.5513545679997	0.5351	0.5465	0.5351	0.912464646464647	1.01969240665478	1.15328080814191	0.00125139696745907	0.0806693324582315	0.158092263969344	0.759987006604966	single	0.759987006604966	0.8383945	0.9375508	89	93	90	25.2809	31.97849	24.76667	23.06793	32.60823	28.56292	200	3.932584	3.666667	4.366667	4.981618	7.904494	7.833333	8.796629	12.81101	2.01	2.136364	2.014495	2.057325	NA
HO20191118task0001_V4_cell51_spiketimes.csv	Stim1	Stim2	Stim1+Stim2	50	250	18.4444635318538	0.817	0.2882	0.2882	1.11918604651163	0.920454545454546	1.18060200668896	0.0354588856503631	0.306779370650053	0.0848854263975307	0.572876317302053	single	0.572876317302053	0.2500049	0.1193413	87	89	93	0.6436782	0.08988764	0.1397849	0.7203956	0.08273749	0.1650304	200	0	0	0	0	0	0	0	0	NA	NA	NA	NA	NA
HO20191118task0001_V4_cell51_spiketimes.csv	Stim2	Stim3	Stim2+Stim3	50	250	4.56675356904188	0.2884	0.9633	0.2884	0.920454545454546	1.45652173913043	1.10112359550562	0.0650552727461894	0.276315819509997	0.114230766495895	0.544398141247919	single	0.544398141247919	0.5566748	0.7992556	89	93	90	0.08988764	0.3333333	0.1111111	0.08273749	0.4855072	0.1223471	200	0	0	0	0	0	0	0	0	NA	NA	NA	NA	NA
HO20191118task0002_V4_cell15_spiketimes.csv	Stim1	Stim2	Stim1+Stim2	50	250	370.664050559281	0.1983	0.6174	0.1983	0.91121623851697	1.3444099378882	0.795162555039508	0.0475839267248166	0.644750929009702	0.00819252566259512	0.299472618602887	intermediate	0.644750929009702	0.9928918	0.898149	54	71	60	25.40741	6.478873	23.41667	23.15164	8.710262	18.62006	200	2.166667	2.225352	2.016667	2.675676	3.04717	3.291348	4.965819	5.828345	1.406386	1.479024	2.46239	1.742616	NA
HO20191118task0002_V4_cell16_spiketimes.csv	Stim1	Stim3	Stim1+Stim3	50	250	32.4190964574321	0.8698	0.2118	0.2118	0.970768004251927	0.880597014925373	1.25423728813559	0.142055697733122	0.856501997539932	1.41703425621188e-06	0.00144088769268985	intermediate	0.856501997539932	0.4620282	0.4039644	54	68	60	1.314815	0.1323529	0.6	1.27638	0.1165496	0.7525424	200	0	0	0	0	0	0	0	0	NA	NA	NA	NA	NA
HO20191118task0002_V4_cell19_spiketimes.csv	Stim1	Stim3	Stim1+Stim3	50	250	37.6963089961246	0.2111	0.4327	0.2111	0.722043258168431	0.870995218460228	0.888107892868891	0.017862041322287	0.40314648574534	2.11026102231338e-05	0.57897037032215	single	0.57897037032215	0.2183789	0.163976	54	68	60	25.05556	34.01471	32.63333	18.09119	29.62665	28.98192	200	5.018519	4.558824	4.783333	5.961538	21.07512	12.19052	16.61328	25.20984	4.199471	2.674049	3.473159	3.382998	NA
HO20191118task0002_V4_cell20_spiketimes.csv	Stim1	Stim2	Stim1+Stim2	50	250	5.58644526732525	0.7317	0.8376	0.7317	0.924528301886793	1.12767857142857	1.08135593220339	0.0834550394915619	0.260451614723901	4.95995776996457e-05	0.656043746206838	single	0.656043746206838	0.2993758	0.2624765	54	71	60	0.09259259	0.4507042	0.4166667	0.08560447	0.5082495	0.450565	200	0	0.01408451	0.01666667	0.01351351	0	0.01408451	0.01666667	0.01680009	NA	1	1	0.9945652	NA
HO20191118task0002_V4_cell20_spiketimes.csv	Stim1	Stim3	Stim1+Stim3	50	250	5.63779580285243	0.7283	0.7968	0.7283	0.924528301886793	1.20702936928262	0.864406779661017	0.065158440275692	0.364624959456803	0.095447772411428	0.474768827856077	single	0.474768827856077	0.617183	0.778224	54	68	60	0.09259259	0.4558824	0.15	0.08560447	0.5502634	0.129661	200	0	0.01470588	0	0.006868132	0	0.01470588	0	0.008585165	NA	1	NA	1	NA
HO20191118task0002_V4_cell23_spiketimes.csv	Stim1	Stim2	Stim1+Stim2	50	250	78.1225565019535	0.9165	0.789	0.789	0.959183050899163	1.37176398841287	1.43393914641617	0.130702067664886	0.869277437408617	1.4038246226925e-07	2.03545440348053e-05	intermediate	0.869277437408617	0.344901	0.3529478	54	71	60	22.90741	13.19718	16.6	21.9724	18.10342	23.80339	200	3.518519	3.901408	4.233333	4.871622	6.858141	6.632998	6.859887	10.58975	1.949156	1.700155	1.620446	1.73901	NA
HO20191118task0002_V4_cell26_spiketimes.csv	Stim2	Stim3	Stim2+Stim3	50	250	3.45494333348604	0.9531	1	0.9531	3.77142857142857	8.31537962362103	3.41577825159915	0.780468592482112	0.0253237559638112	0.0601246113154373	0.13408304023864	mixture	0.780468592482112	0.8469999	0.8877727	71	68	68	0.2816901	0.6764706	0.2058824	1.062374	5.62511	0.7032485	200	0.04225352	0.05882353	0.01470588	0.04830918	0.06961771	0.08604039	0.01470588	0.08867431	1.647619	1.462687	1	1.468447	NA
HO20191118task0002_V4_cell28_spiketimes.csv	Stim1	Stim2	Stim1+Stim2	50	250	4.57857844187309	0.3487	0.9482	0.3487	0.835902009420027	1.06792601338056	0.941145267624845	0.163558235114782	0.581116474084879	0.0163065855872073	0.239018705213132	intermediate	0.581116474084879	0.505116	0.4280582	54	71	60	12.53704	10.22535	11.18333	10.47973	10.91992	10.52514	200	4.666667	4.507042	4.483333	5.682432	3.584906	3.653521	2.898023	5.246769	0.7681941	0.810625	0.6463991	0.7386652	NA
HO20191118task0002_V4_cell28_spiketimes.csv	Stim2	Stim3	Stim2+Stim3	50	250	3.50878761972921	0.9478	0.189	0.189	1.06792601338056	1.04936854190586	1.04126532596367	0.066244278931779	0.258013890777808	9.42960078070221e-05	0.675647534282606	single	0.675647534282606	0.3886448	0.2169188	71	68	68	10.22535	12.23529	12.19118	10.91992	12.83933	12.69425	200	4.507042	5.235294	4.882353	6.086957	3.653521	6.600527	3.956102	7.444465	0.810625	1.260775	0.8102859	0.9784154	NA
HO20191118task0002_V4_cell29_spiketimes.csv	Stim1	Stim2	Stim1+Stim2	50	250	78.7320175526365	0.9032	0.7305	0.7305	0.953047338705786	0.951118760757315	1.25337910319674	0.00877221936953235	0.991227623046582	1.73285648999709e-13	1.57583712339845e-07	intermediate	0.991227623046582	0.4875564	0.4729027	54	71	60	14.48148	7.014085	10.53333	13.80154	6.671227	13.20226	200	2.962963	2.676056	2.9	3.540541	3.432565	2.593561	2.057627	4.142369	1.158491	0.9691729	0.7095266	0.9359857	NA
HO20191118task0002_V4_cell29_spiketimes.csv	Stim2	Stim3	Stim2+Stim3	50	250	88.9969474584858	0.7312	0.1592	0.1592	0.951118760757315	1.053985392188	0.854734945959856	0.108619575447457	0.324664015679439	5.89901620292677e-05	0.566657418711074	single	0.566657418711074	0.08880931	0.1243901	71	68	68	7.014085	14.51471	13.64706	6.671227	15.29829	11.66462	200	2.676056	2.647059	2.470588	3.248792	2.593561	3.246708	2.90957	4.518506	0.9691729	1.226534	1.177683	1.112661	NA
HO20191118task0002_V4_cell30_spiketimes.csv	Stim1	Stim2	Stim1+Stim2	50	250	39.1004520110906	0.485	0.9736	0.485	1.43113589488962	1.83027791321307	1.78428351309707	0.82458637469567	0.0430428468268581	4.41116174964784e-06	0.132366367315722	mixture	0.82458637469567	0.7508602	0.8650794	54	71	60	13.72222	8.253521	13.2	19.63836	15.10624	23.55254	200	4.703704	4.408451	4.05	5.472973	9.042628	10.73078	6.55678	13.83758	1.922448	2.43414	1.618958	2.022678	NA
HO20191118task0002_V4_cell31_spiketimes.csv	Stim1	Stim2	Stim1+Stim2	50	250	274.990153732815	0.5413	0.8042	0.5413	1.01222185779143	1.01355685131195	1.48529590226933	1.19708988044844e-10	0.999999999880176	6.56217478279185e-21	1.14806965401091e-13	intermediate	0.999999999880176	0.7307149	0.5747842	54	71	60	20.24074	5.521127	13.96667	20.48812	5.595976	20.74463	200	4.685185	4.732394	4.683333	5.878378	10.52166	9.970221	5.575989	13.4566	2.24573	2.106803	1.190603	1.831334	NA
HO20191118task0002_V4_cell31_spiketimes.csv	Stim1	Stim3	Stim1+Stim3	50	250	16.0791605739304	0.5553	0.1687	0.1687	1.01222185779143	1.42224362060664	1.22865773260135	4.94276006446688e-09	1.57477855205325e-08	0.999998893184825	1.08612462972908e-06	outside	0.999998893184825	0.05739498	0.01597519	54	68	60	20.24074	15.5	11.78333	20.48812	22.04478	14.47768	200	4.685185	4.720588	4.216667	5.679945	10.52166	8.055092	6.95226	13.09693	2.24573	1.706375	1.648757	1.844656	NA
HO20191118task0002_V4_cell31_spiketimes.csv	Stim2	Stim3	Stim2+Stim3	50	250	166.810907507006	0.8005	0.1653	0.1653	1.01355685131195	1.42224362060664	1.52038645211114	0.0147492392197261	0.742094878738724	6.52979159635163e-05	0.243090584125587	intermediate	0.742094878738724	0.1296743	0.1546298	71	68	68	5.521127	15.5	13.92647	5.595976	22.04478	21.17362	200	4.732394	4.720588	4.558824	5.839372	9.970221	8.055092	9.444249	14.19646	2.106803	1.706375	2.071642	1.94493	NA
HO20191118task0002_V4_cell33_spiketimes.csv	Stim1	Stim2	Stim1+Stim2	50	250	22.6462741724319	0.2586	0.8392	0.2586	0.991168205539944	1.53677811550152	1.04522701326074	0.147251806163022	0.803900374152977	4.56211571904279e-06	0.0488432575682822	intermediate	0.803900374152977	0.5407527	0.5646731	54	71	60	7.833333	4.633803	6.433333	7.764151	7.121127	6.724294	200	3.481481	3.056338	3.1	3.993243	4.669462	4.196781	3.820339	6.564152	1.341228	1.37314	1.232367	1.315052	NA
HO20191118task0002_V4_cell33_spiketimes.csv	Stim2	Stim3	Stim2+Stim3	50	250	19.5587345865614	0.8479	0.8365	0.8365	1.53677811550152	1.23123984040195	1.12766265758586	0.267957685149688	0.713067009672981	8.10259403166895e-05	0.0188942792370139	intermediate	0.713067009672981	0.47101	0.4859765	71	68	68	4.633803	7.426471	6.058824	7.121127	9.143766	6.832309	200	3.056338	2.75	2.808824	3.592995	4.196781	3.951493	3.440518	6.012851	1.37314	1.436906	1.224896	1.338794	NA
HO20191118task0002_V4_cell35_spiketimes.csv	Stim1	Stim2	Stim1+Stim2	50	250	336.620576795166	0.8885	0.567	0.567	1.07932229495572	1.40863221884498	1.3977356468145	8.01543463144257e-16	0.999999999999999	6.13967555150959e-24	9.04096071762019e-17	intermediate	0.999999999999999	0.8217948	0.573926	54	71	60	24.5	6.619718	16.86667	26.4434	9.324748	23.57514	200	4.925926	5.169014	5.133333	6.358108	9.843466	11.17103	12.3548	17.27765	1.998298	2.161152	2.40678	2.173936	NA
HO20191118task0002_V4_cell36_spiketimes.csv	Stim1	Stim2	Stim1+Stim2	50	250	3.72074855906595	0.662	0.3638	0.3638	1.03396226415094	1	0.983050847457627	0.136346378402282	0.295370723421091	0.156625328248447	0.41165756992818	single	0.41165756992818	0.410468	0.2080579	54	71	60	0.1851852	0.01408451	0.03333333	0.1914745	0.01408451	0.03276836	200	0	0	0.01666667	0.006756757	0	0	0.01666667	0.008445946	NA	NA	1	1	NA
HO20191118task0002_V4_cell50_spiketimes.csv	Stim2	Stim3	Stim2+Stim3	50	250	94.15011380465	0.8657	0.2582	0.2582	1.03912661838929	1.06966639556269	1.40342274266013	0.0460291556063356	0.953970720899133	6.53895991790481e-14	1.23494466247092e-07	intermediate	0.953970720899133	0.4206121	0.4607306	71	68	68	18.33803	29.95588	24.57353	19.05553	32.0428	34.48705	200	3.788732	4.720588	4.602941	5.452899	8.397586	12.3536	11.49671	16.85244	2.216463	2.616962	2.497687	2.472438	NA
HO20191118task0003_V4_cell11_spiketimes.csv	Stim1	Stim2	Stim1+Stim2	50	250	4.78349239978085	0.5773	0.398	0.398	0.921809521862671	0.667294353952861	0.869882681105915	0.180734085664082	0.539761953213828	0.00509247392497022	0.27441148719712	intermediate	0.539761953213828	0.487482	0.4340464	54	58	52	34.18519	38.55172	36.76923	31.51223	25.72535	31.98492	200	4.703704	5.793103	4.942308	6.455793	7.457722	13.25469	12.36916	17.43247	1.5855	2.288012	2.502708	2.160226	NA
HO20191118task0003_V4_cell11_spiketimes.csv	Stim2	Stim3	Stim2+Stim3	50	250	22.4099591384875	0.3982	0.8412	0.3982	0.667294353952861	0.983121387283237	0.937009149056756	0.110069481694234	0.875100392830853	0.000752436138561336	0.0140776893363517	intermediate	0.875100392830853	0.4481863	0.4665918	58	51	47	38.55172	30.52941	34.2766	25.72535	30.01412	32.11748	200	5.793103	4.705882	4.723404	6.394231	13.25469	12.09176	8.769658	18.20487	2.288012	2.5695	1.856639	2.277662	NA
HO20191118task0003_V4_cell15_spiketimes.csv	Stim1	Stim2	Stim1+Stim2	50	250	247.70789088504	0.105	0.8584	0.105	0.760821309655938	1.25855988571939	1.1651771819839	2.91089362368439e-10	0.999999994766616	1.01086860220664e-12	4.94128366323011e-09	intermediate	0.999999994766616	0.8956734	0.6429016	54	58	52	22.66667	6.775862	16.96154	17.24528	8.527828	19.7632	200	2.481481	2.275862	2.269231	2.926829	4.707198	2.975197	4.122172	6.047527	1.89693	1.307283	1.81655	1.652991	NA
HO20191118task0003_V4_cell16_spiketimes.csv	Stim1	Stim3	Stim1+Stim3	50	250	6.37452688760092	0.1295	0.3203	0.1295	0.828473413379074	0.88	1.2436974789916	0.106571125163585	0.328122219659808	0.0809991394198301	0.484307515756777	single	0.484307515756777	0.3667525	0.1830243	54	51	69	0.6111111	0.1372549	0.2028986	0.5062893	0.1207843	0.2523444	200	0	0	0	0	0	0	0	0	NA	NA	NA	NA	NA
HO20191118task0003_V4_cell19_spiketimes.csv	Stim1	Stim2	Stim1+Stim2	50	250	51.6896391287713	0.4979	0.5783	0.4979	1.40739750922016	0.690418195459357	0.987169679644616	0.0067204631513878	0.379644250806035	4.50241140746753e-05	0.613590261928502	single	0.613590261928502	0.1658233	0.1496565	54	58	52	19.61111	29.43103	28.09615	27.60063	20.31972	27.73567	200	3.962963	5.103448	4.192308	5.54878	11.4703	16.0242	13.25641	21.45696	2.894375	3.139877	3.16208	3.093575	NA
HO20191118task0003_V4_cell19_spiketimes.csv	Stim1	Stim3	Stim1+Stim3	50	250	81.2726807218303	0.4892	0.9463	0.4892	1.40739750922016	1.05531607465382	0.716652858326429	0.00223410567304159	0.112152234410467	0.00180604257980144	0.88380761733669	single	0.88380761733669	0.002748333	0.05194084	54	51	69	19.61111	32.56863	32.92754	27.60063	34.3702	23.59761	200	3.962963	5.372549	5.637681	6.300287	11.4703	18.95843	21.64621	28.18568	2.894375	3.528759	3.839558	3.578971	NA
HO20191118task0003_V4_cell20_spiketimes.csv	Stim1	Stim3	Stim1+Stim3	50	250	7.07420557857409	0.5203	0.9845	0.5203	0.943396226415094	1.5808	1.03308823529412	0.257797578746893	0.630190633545682	0.0119390037451529	0.100072783962273	intermediate	0.630190633545682	0.5028988	0.5967378	54	51	69	0.07407407	0.4901961	0.2318841	0.0698812	0.774902	0.2395567	200	0	0	0	0	0	0	0	0	NA	NA	NA	NA	NA
HO20191118task0003_V4_cell23_spiketimes.csv	Stim1	Stim2	Stim1+Stim2	50	250	104.88967246574	0.5391	0.8373	0.5391	1.35434882650713	1.30086996053148	1.47882352941176	0.386417872949273	0.153809620364161	0.0343146203378147	0.425457886348751	single	0.425457886348751	0.08271557	0.07042599	54	58	52	27.33333	14.63793	15.38462	37.01887	19.04204	22.75113	200	4.240741	4.482759	4.346154	5.449695	8.714535	13.6225	7.368024	15.48863	2.054956	3.038866	1.695298	2.273688	NA
HO20191118task0003_V4_cell23_spiketimes.csv	Stim1	Stim3	Stim1+Stim3	50	250	100.509741931648	0.5327	0.1387	0.1387	1.35434882650713	1.44113821138211	1.58516483516484	0.806752978523226	0.102091535560364	0.00562807451048704	0.0855274114059226	mixture	0.806752978523226	0.1340691	0.1071097	54	51	69	27.33333	14.47059	15.82609	37.01887	20.85412	25.08696	200	4.240741	4.117647	4.072464	5.172414	8.714535	14.10588	6.538789	14.56548	2.054956	3.425714	1.60561	2.252794	NA
HO20191118task0003_V4_cell24_spiketimes.csv	Stim1	Stim3	Stim1+Stim3	50	250	6.11644928459973	0.9861	0.4167	0.4167	1.55849056603774	0.98	1	0.00243939788670314	0.0664955993787153	0.505166705635974	0.425898297098608	outside	0.505166705635974	0.2589007	0.05003851	54	51	69	0.3703704	0.03921569	0.01449275	0.5772187	0.03843137	0.01449275	200	0	0	0.04347826	0.02155172	0	0	0.1304348	0.08081897	NA	NA	3	3	NA
HO20191118task0003_V4_cell29_spiketimes.csv	Stim1	Stim2	Stim1+Stim2	50	250	40.16879794801	0.2713	0.2388	0.2388	0.862825089240184	0.914949468434178	1.14666666666667	0.0625746642251238	0.936814464196935	1.51981981433926e-07	0.000610719595960238	intermediate	0.936814464196935	0.5280014	0.5016608	54	58	52	12.33333	6.913793	9.615385	10.64151	6.325771	11.02564	200	2.5	2.344828	2.269231	2.964939	2.707547	2.440411	3.14178	4.259116	1.083019	1.040764	1.384513	1.149195	NA
HO20191118task0003_V4_cell29_spiketimes.csv	Stim1	Stim3	Stim1+Stim3	50	250	4.62565765076206	0.2657	0.7569	0.2657	0.862825089240184	0.81390625	0.724139898442403	0.0418900913882475	0.256538790593375	4.0472611262971e-05	0.701530645407115	single	0.701530645407115	0.3653499	0.1884157	54	51	69	12.33333	15.05882	14.94203	10.64151	12.25647	10.82012	200	2.5	2.333333	2.478261	3.053161	2.707547	3.026667	3.370844	4.741016	1.083019	1.297143	1.360165	1.242258	NA
HO20191118task0003_V4_cell29_spiketimes.csv	Stim2	Stim3	Stim2+Stim3	50	250	80.6135905367542	0.2362	0.7612	0.2362	0.914949468434178	0.81390625	0.939164358003053	0.0729720097343412	0.068910935306196	0.0111645068076896	0.846952548151773	single	0.846952548151773	0.00424881	0.0394986	58	51	47	6.913793	15.05882	16.3617	6.325771	12.25647	15.36633	200	2.344828	2.333333	2.042553	2.8125	2.440411	3.026667	1.693802	3.74244	1.040764	1.297143	0.8292572	1.064516	NA
HO20191118task0003_V4_cell30_spiketimes.csv	Stim1	Stim2	Stim1+Stim2	50	250	277.316335410844	0.1795	0.9684	0.1795	1.10429616590572	1.61487050960735	1.81335960221409	1.36075678814516e-06	0.999997628550342	9.48555475493355e-11	1.01059801433783e-06	intermediate	0.999997628550342	0.8437442	0.7033343	54	58	52	25.40741	7.603448	20.09615	28.0573	12.27858	36.44155	200	4.703704	4.172414	4.269231	5.472561	6.514326	7.267998	8.553544	11.54679	1.384935	1.741917	2.003533	1.687954	NA
HO20191118task0003_V4_cell30_spiketimes.csv	Stim1	Stim3	Stim1+Stim3	50	250	213.832660123832	0.1848	0.2191	0.1848	1.10429616590572	1.86013422818792	1.92665251667677	0.000170412944164446	0.999829587055827	2.78254165286884e-24	8.73753733840064e-15	intermediate	0.999829587055827	0.2929222	0.3183363	54	51	69	25.40741	8.764706	14.05797	28.0573	16.30353	27.08483	200	4.703704	4.823529	4.115942	5.632184	6.514326	11.62824	6.839301	12.73026	1.384935	2.410732	1.661661	1.808216	NA
HO20191118task0003_V4_cell31_spiketimes.csv	Stim1	Stim2	Stim1+Stim2	50	250	289.056400178544	0.3924	0.5991	0.3924	0.804851752021563	1.67246857300732	0.996269727403156	2.28208382751625e-18	1	1.25369975306923e-28	8.25011211668807e-19	intermediate	1	0.8412134	0.5279467	54	58	52	23.98148	6.568966	15.76923	19.30154	10.98639	15.71041	200	4.907407	5.137931	4.653846	6.135671	9.934661	9.208711	8.701357	14.39444	2.024422	1.7923	1.869713	1.87682	NA
HO20191118task0003_V4_cell33_spiketimes.csv	Stim2	Stim3	Stim2+Stim3	50	250	7.48776357252983	0.5912	0.7735	0.5912	1.1823866597186	0.914907161803713	1.09164376919347	0.124163984224989	0.398647840843084	0.039923810014339	0.437264364917588	single	0.437264364917588	0.6738004	0.7223542	58	51	47	5.224138	7.392157	5.723404	6.176951	6.763137	6.247919	200	3.344828	3.156863	3.297872	4.086538	3.773745	4.894902	5.73543	7.305366	1.128233	1.550559	1.73913	1.430133	NA
HO20191118task0003_V4_cell35_spiketimes.csv	Stim1	Stim2	Stim1+Stim2	50	250	764.137370141655	0.1825	0.4976	0.1825	0.758585300386832	0.929132690882135	1.59674743683881	3.58246002974264e-25	1	5.32771088053098e-34	6.60376850695548e-24	intermediate	1	0.9671856	0.6421696	54	58	52	39.83333	6.12069	27.73077	30.21698	5.686933	44.27903	200	5.12963	5.775862	5.153846	6.707317	10.68099	13.08923	15.07391	20.09249	2.082215	2.266195	2.924788	2.396486	NA
HO20191118task0003_V4_cell35_spiketimes.csv	Stim1	Stim3	Stim1+Stim3	50	250	56.5858587287864	0.178	0.5475	0.178	0.758585300386832	1.11734095782702	0.883343006384213	0.00800427978034901	0.00891881046742169	0.837721734747783	0.145355175004447	outside	0.837721734747783	0.05181037	0.02620406	54	51	69	39.83333	27.43137	24.97101	30.21698	30.6502	22.05797	200	5.12963	6.039216	5.652174	7.00431	10.68099	17.23843	8.90665	18.56609	2.082215	2.854416	1.575792	2.120534	NA
HO20191118task0003_V4_cell35_spiketimes.csv	Stim2	Stim3	Stim2+Stim3	50	250	393.229654999889	0.4939	0.5578	0.4939	0.929132690882135	1.11734095782702	0.885765137481385	0.0632762224022083	0.527322069846343	0.0192113513241015	0.390190356427348	intermediate	0.527322069846343	0.01117913	0.09469428	58	51	47	6.12069	27.43137	25.46809	5.686933	30.6502	22.55874	200	5.775862	6.039216	5.361702	7.171474	13.08923	17.23843	8.975023	20.48613	2.266195	2.854416	1.673913	2.285291	NA
HO20191118task0003_V4_cell36_spiketimes.csv	Stim1	Stim3	Stim1+Stim3	50	250	30.2186864694597	0.825	0.6484	0.6484	1.27456083279115	1.024	0.823529411764706	0.000102026863339626	0.113504552695695	0.196200566570856	0.690192853870109	single	0.690192853870109	0.1762461	0.04140852	54	51	69	1.611111	0.1960784	0.1884058	2.053459	0.2007843	0.1551577	200	0	0.03921569	0.01449275	0.02155172	0	0.03843137	0.01449275	0.02662821	NA	0.98	1	0.9884393	NA
HO20191118task0003_V4_cell50_spiketimes.csv	Stim1	Stim2	Stim1+Stim2	50	250	146.311675527715	0.5395	0.466	0.466	0.770092385474442	1.00883019356509	1.49847945086454	0.725242518066942	0.246033107030978	0.00166234010712951	0.0270620347949506	mixture	0.725242518066942	0.1162195	0.1426618	54	58	52	42.01852	23.36207	26.03846	32.35814	23.56836	39.0181	200	4.611111	3.62069	4.038462	5.099085	15.48742	7.572898	8.900452	16.62164	3.358718	2.091562	2.203922	2.607784	NA
HO20191118task0003_V4_cell50_spiketimes.csv	Stim1	Stim3	Stim1+Stim3	50	250	55.3046454147632	0.5403	0.3175	0.3175	0.770092385474442	1.34542056074766	1.45785920925747	0.00251692208407554	0.00399269786885665	0.911921439673572	0.0815689403734955	outside	0.911921439673572	0.07029874	0.01546867	54	51	69	42.01852	29.37255	26.52174	32.35814	39.51843	38.66496	200	4.611111	4.235294	3.927536	5.287356	15.48742	9.263529	7.038789	16.04773	3.358718	2.187222	1.792164	2.428091	NA
HO20191118task0003_V4_cell50_spiketimes.csv	Stim2	Stim3	Stim2+Stim3	50	250	15.7529270176344	0.4672	0.3307	0.3307	1.00883019356509	1.34542056074766	1.04340819115019	0.26063648111913	0.69945749285089	0.00115542740560581	0.0387505986243742	intermediate	0.69945749285089	0.4877257	0.4887966	58	51	47	23.36207	29.37255	26.40426	23.56836	39.51843	27.55042	200	3.62069	4.235294	4.659574	5.168269	7.572898	9.263529	14.01203	15.8082	2.091562	2.187222	3.007147	2.446962	NA
HO20191118task0004_V4_cell11_spiketimes.csv	Stim1	Stim3	Stim1+Stim3	50	250	48.4246592386316	0.6435	0.7605	0.6435	1.30786973718257	1.25087701544896	1.50484268784215	0.974344717458344	0.0252447673849369	1.61380889215722e-05	0.000394377067798025	mixture	0.974344717458344	0.3151391	0.3051186	66	73	73	31.5303	22.56164	25.30137	41.23753	28.22184	38.07458	200	5.333333	5.821918	5.150685	6.798349	17.79487	9.065068	11.87976	19.86228	3.336538	1.557059	2.306442	2.337307	NA
HO20191118task0004_V4_cell11_spiketimes.csv	Stim2	Stim3	Stim2+Stim3	50	250	65.7886469455186	0.1315	0.7681	0.1315	1.32689210950081	1.25087701544896	1.122838944495	0.00604112656136205	0.99367337456663	9.79036048387882e-10	0.000285497892971751	intermediate	0.99367337456663	0.5702102	0.5979596	70	73	71	32.91429	22.56164	28.74648	43.67371	28.22184	32.27767	200	5.771429	5.821918	5.042254	6.933411	12.23685	9.065068	10.06962	16.35147	2.120247	1.557059	1.997047	1.886687	NA
HO20191118task0004_V4_cell14_spiketimes.csv	Stim1	Stim2	Stim1+Stim2	50	250	3.23753337081966	0.3719	0.9914	0.3719	1	2.02415458937198	5.00339366515837	0.986254725277075	0.00108408790142208	6.31128500765757e-07	0.0126605556930017	mixture	0.986254725277075	0.5386561	0.09522288	66	70	69	0.01515152	0.1714286	0.3768116	0.01515152	0.3469979	1.885337	200	0.07575758	0.3857143	0.02898551	0.2073171	0.1018648	2.06646	0.02855925	1.197618	1.344615	5.357488	0.9852941	4.621396	NA
HO20191118task0004_V4_cell14_spiketimes.csv	Stim1	Stim3	Stim1+Stim3	50	250	3.01261341018318	0.3673	0.9489	0.3673	1	1.52314814814815	1.41414141414141	0.258023344528313	0.231876936926557	0.000920004486131056	0.509179714058999	single	0.509179714058999	0.4780792	0.3199131	66	73	73	0.01515152	0.1643836	0.1506849	0.01515152	0.2503805	0.2130898	200	0.07575758	0.4109589	0.1369863	0.2653302	0.1018648	2.1621	0.619863	1.565818	1.344615	5.261111	4.525	4.721116	NA
HO20191118task0004_V4_cell15_spiketimes.csv	Stim1	Stim2	Stim1+Stim2	50	250	291.324163700357	0.8931	0.5956	0.5956	1.03093656853004	0.925334800953953	1.0972704579987	5.38145747679645e-16	0.999999999999999	1.4071960707146e-23	3.80376419663615e-16	intermediate	0.999999999999999	0.8278314	0.5763562	66	70	69	22.28788	6.771429	15.71014	22.97739	6.265839	17.23828	200	2.348485	2.457143	2.043478	2.853659	4.845921	3.324224	3.189258	5.879214	2.063424	1.352882	1.560701	1.64819	NA
HO20191118task0004_V4_cell15_spiketimes.csv	Stim1	Stim3	Stim1+Stim3	50	250	232.464312252341	0.89	0.5264	0.5264	1.03093656853004	1.02128851540616	1.25656088501292	9.81343574650154e-05	0.999511629623741	1.87069589754533e-08	0.000390217311834838	intermediate	0.999511629623741	0.8978588	0.7579247	66	73	73	22.28788	8.150685	18.84932	22.97739	8.324201	23.68531	200	2.348485	2.09589	2.808219	3.024764	4.845921	2.449011	3.462709	5.625272	2.063424	1.168482	1.233062	1.487791	NA
HO20191118task0004_V4_cell16_spiketimes.csv	Stim1	Stim2	Stim1+Stim2	50	250	16.6960440473364	0.8567	0.4043	0.4043	1.17318681318681	0.985507246376812	1.13574660633484	0.32374633583136	0.654032494600345	0.00193435007278964	0.0202868194955048	intermediate	0.654032494600345	0.3722348	0.327315	66	70	69	0.530303	0.02857143	0.1884058	0.6221445	0.02815735	0.2139812	200	0	0	0.01449275	0.006097561	0	0	0.01449275	0.007621951	NA	NA	1	1	NA
HO20191118task0004_V4_cell16_spiketimes.csv	Stim1	Stim3	Stim1+Stim3	50	250	17.4095884043149	0.8611	0.4059	0.4059	1.17318681318681	0.986111111111111	0.849537037037037	0.0744670136815438	0.611096808111968	4.8803383793622e-07	0.314435690172651	intermediate	0.611096808111968	0.5980608	0.6133753	66	73	73	0.530303	0.02739726	0.3287671	0.6221445	0.02701674	0.2792998	200	0	0	0	0	0	0	0	0	NA	NA	NA	NA	NA
HO20191118task0004_V4_cell18_spiketimes.csv	Stim1	Stim2	Stim1+Stim2	50	250	4.45146887370903	0.8387	1	0.8387	2.66923076923077	2.59420289855072	3.86302521008403	0.995402387234972	0.000808247418264304	8.84523734075315e-08	0.00378927689438989	mixture	0.995402387234972	0.5830898	0.1638197	66	70	69	0.1212121	0.4428571	0.5072464	0.3235431	1.148861	1.959506	200	0.07575758	0.1571429	0.01449275	0.1036585	0.1018648	0.3372671	0.01449275	0.2419596	1.344615	2.146245	1	1.867359	NA
HO20191118task0004_V4_cell19_spiketimes.csv	Stim1	Stim2	Stim1+Stim2	50	250	10.7619486848133	0.9561	0.9069	0.9069	0.923895593004093	0.7564335702871	0.80935586904445	0.0862080270622932	0.31719770288347	1.01463404535683e-05	0.596584123713783	single	0.596584123713783	0.2979664	0.2130978	66	70	69	21.92424	26.3	25.62319	20.25571	19.8942	20.73828	200	4.454545	4.914286	4.478261	5.77439	12.74406	13.99255	11.31202	19.70222	2.860911	2.847321	2.525985	2.7296	NA
HO20191118task0004_V4_cell19_spiketimes.csv	Stim1	Stim3	Stim1+Stim3	50	250	35.2546160461378	0.9575	0.2299	0.2299	0.923895593004093	0.972958313962498	1.19988431664188	0.122852096353794	0.617622388587755	3.51979032295068e-06	0.259521995268128	intermediate	0.617622388587755	0.3109264	0.2383785	66	73	73	21.92424	29.46575	27.63014	20.25571	28.66895	33.15297	200	4.454545	5.630137	4.657534	6.161557	12.74406	17.93075	13.75609	23.44445	2.860911	3.18478	2.953513	3.043965	NA
HO20191118task0004_V4_cell19_spiketimes.csv	Stim2	Stim3	Stim2+Stim3	50	250	3.7676217824909	0.9065	0.2321	0.2321	0.7564335702871	0.972958313962498	0.968233779998486	0.048757442274015	0.279443773806711	0.0713188764484806	0.600479907470794	single	0.600479907470794	0.6183898	0.7652628	70	73	71	26.3	29.46575	26.57746	19.8942	28.66895	25.7332	200	4.914286	5.630137	4.43662	6.25	13.99255	17.93075	10.67807	22.41784	2.847321	3.18478	2.406803	2.869484	NA
HO20191118task0004_V4_cell23_spiketimes.csv	Stim1	Stim2	Stim1+Stim2	50	250	57.4860877763252	0.3568	0.6189	0.3568	1.22277912007642	1.89169496659811	1.05875257219896	0.00988605235695733	0.0371184876065755	0.406743105622948	0.546252354413519	single	0.546252354413519	0.06720403	0.03072868	66	70	69	20.74242	12.98571	12.01449	25.3634	24.56501	12.72038	200	4.257576	4.585714	4.362319	5.506098	12.59417	11.81139	10.91091	18.22453	2.958062	2.575692	2.501173	2.647906	NA
HO20191118task0004_V4_cell23_spiketimes.csv	Stim1	Stim3	Stim1+Stim3	50	250	65.096388033721	0.3686	0.105	0.105	1.22277912007642	1.94071265198026	1.53106436848768	0.857692844781952	0.142297754391252	4.79498739158858e-08	9.35287692129191e-06	mixture	0.857692844781952	0.3511106	0.3677533	66	73	73	20.74242	12.64384	15.63014	25.3634	24.53805	23.93075	200	4.257576	4.657534	4.506849	5.601415	12.59417	8.700533	7.864536	14.93576	2.958062	1.868056	1.745019	2.13314	NA
HO20191118task0004_V4_cell26_spiketimes.csv	Stim1	Stim2	Stim1+Stim2	50	250	3.19541066792871	0.2897	0.9959	0.2897	2.35824175824176	2.74470457079153	3.88823529411765	0.988514095127625	0.00221645450306594	2.89573233098399e-07	0.00926916079607575	mixture	0.988514095127625	0.527563	0.1990015	66	70	69	0.1060606	0.3714286	0.4347826	0.2501166	1.019462	1.690537	200	0.04545455	0.02857143	0	0.0304878	0.07482517	0.02815735	0	0.05268113	1.646154	0.9855072	NA	1.382353	NA
HO20191118task0004_V4_cell27_spiketimes.csv	Stim1	Stim2	Stim1+Stim2	50	250	9.92316208491329	0.9819	0.2762	0.2762	1.56923076923077	1.46376811594203	1.82352941176471	0.820727871147635	0.160401887175558	0.0016756064171627	0.0171946352596443	mixture	0.820727871147635	0.3392827	0.3824476	66	70	69	0.4545455	0.05714286	0.2028986	0.7132867	0.08364389	0.3699915	200	0	0	0.01449275	0.006097561	0	0	0.01449275	0.007621951	NA	NA	1	1	NA
HO20191118task0004_V4_cell28_spiketimes.csv	Stim1	Stim2	Stim1+Stim2	50	250	4.23430444315269	0.4607	0.9715	0.4607	0.819046671310578	1.03307100159119	0.786571771565769	0.0443626363995532	0.329769561543941	0.0609306616970976	0.564937140359408	single	0.564937140359408	0.3836189	0.2545234	66	70	69	11.71212	9.628571	9.942029	9.592774	9.946998	7.820119	200	4.424242	4.742857	4.565217	5.72561	4.094172	3.845963	3.219949	5.774525	0.9253952	0.8108958	0.7053221	0.8068346	NA
HO20191118task0004_V4_cell29_spiketimes.csv	Stim1	Stim2	Stim1+Stim2	50	250	52.2630744688199	0.2281	0.2341	0.2281	0.911298076923077	0.89165098544122	1.01509729367032	0.0126366076309506	0.942216235451437	0.00178681544616838	0.0433603414714437	intermediate	0.942216235451437	0.3063057	0.2495972	66	70	69	11.63636	6.271429	7.623188	10.6042	5.591925	7.738278	200	2.833333	2.828571	2.724638	3.493902	2.787179	2.810766	2.878943	4.376495	0.9837104	0.9937052	1.056633	1.002087	NA
HO20191118task0004_V4_cell29_spiketimes.csv	Stim2	Stim3	Stim2+Stim3	50	250	57.1968764467637	0.2341	0.4715	0.2341	0.89165098544122	1.1461324537576	1.17258636788049	0.0251939667215266	0.522736252306796	9.83362893955936e-06	0.452059947342738	intermediate	0.522736252306796	0.2419011	0.1863639	70	73	71	6.271429	11.76712	10.77465	5.591925	13.48668	12.63421	200	2.828571	2.657534	2.605634	3.370327	2.810766	2.867199	2.327968	4.146545	0.9937052	1.078895	0.8934363	0.9842475	NA
HO20191118task0004_V4_cell30_spiketimes.csv	Stim1	Stim3	Stim1+Stim3	50	250	7.31118530113815	0.6433	0.2564	0.2564	1.55295429208473	1.40699984716491	1.74775425088226	0.0272306915789564	0.0721640137889032	0.00204447725688562	0.898560817375255	single	0.898560817375255	0.744672	0.9521001	66	73	73	12.54545	9.958904	14.23288	19.48252	14.01218	24.87557	200	4.5	4.410959	4.561644	5.613208	8.130769	9.689878	8.332953	13.52918	1.806838	2.196774	1.826743	1.928193	NA
HO20191118task0004_V4_cell33_spiketimes.csv	Stim1	Stim2	Stim1+Stim2	50	250	34.4683987897037	0.6473	0.6466	0.6466	1.17906423473434	1.05487140822652	1.36051502145923	0.651028745767893	0.348815601969509	7.97982064699561e-06	0.00014767244195056	mixture	0.651028745767893	0.4724342	0.4663723	66	70	69	8.818182	4.942857	6.753623	10.3972	5.214079	9.188406	200	3.515152	3.685714	3.333333	4.390244	7.115152	6.189648	5.784314	9.859218	2.024138	1.679362	1.735294	1.796569	NA
HO20191118task0004_V4_cell33_spiketimes.csv	Stim1	Stim3	Stim1+Stim3	50	250	6.57655378664097	0.6396	0.8861	0.6396	1.17906423473434	0.987291947818264	1.09032702915682	0.322163634398691	0.568076061158971	0.00609186497822264	0.103668439464116	intermediate	0.568076061158971	0.5251299	0.4775349	66	73	73	8.818182	6.767123	7.726027	10.3972	6.681126	8.423896	200	3.515152	3.082192	3.109589	4.033019	7.115152	3.520928	3.515601	7.235871	2.024138	1.142346	1.130568	1.435326	NA
HO20191118task0004_V4_cell33_spiketimes.csv	Stim2	Stim3	Stim2+Stim3	50	250	7.3645953962598	0.6453	0.89	0.6453	1.05487140822652	0.987291947818264	1.58848821081831	0.807178234086158	0.16425083984569	0.00116467536048607	0.0274062507076662	mixture	0.807178234086158	0.5277339	0.5328244	70	73	71	4.942857	6.767123	5.802817	5.214079	6.681126	9.217706	200	3.685714	3.082192	3.098592	4.106308	6.189648	3.520928	4.004427	7.171451	1.679362	1.142346	1.292338	1.397158	NA
HO20191118task0004_V4_cell35_spiketimes.csv	Stim1	Stim2	Stim1+Stim2	50	250	124.927976798021	0.2551	0.9391	0.2551	1.39676743489973	1.34535788874122	1.31794761700301	0.000536883960613408	0.946256834491202	0.00308447966978999	0.0501218018783949	intermediate	0.946256834491202	0.1892511	0.1535391	66	70	69	15.57576	6.542857	7.942029	21.75571	8.802484	10.46718	200	5.469697	6	6.086957	7.323171	12.43753	12.2029	18.49233	22.38739	2.273897	2.033816	3.038025	2.44565	NA
HO20191118task0004_V4_cell35_spiketimes.csv	Stim1	Stim3	Stim1+Stim3	50	250	17.8661802919399	0.2561	0.5175	0.2561	1.39676743489973	1.07055480277025	1.78424521756368	0.198569826644174	0.103129970608137	0.0821220761225172	0.616178126625172	single	0.616178126625172	0.6873387	0.9076779	66	73	73	15.57576	20.21918	15.35616	21.75571	21.64574	27.39916	200	5.469697	5.616438	5.356164	6.851415	12.43753	17.79528	14.39916	23.17035	2.273897	3.168428	2.688335	2.705468	NA
HO20191118task0004_V4_cell35_spiketimes.csv	Stim2	Stim3	Stim2+Stim3	50	250	254.549218824827	0.9411	0.5194	0.5194	1.34535788874122	1.07055480277025	2.00425029515939	2.35796773855811e-05	0.999976419775317	8.93062223240292e-17	5.47297181732151e-10	intermediate	0.999976419775317	0.2259844	0.3537986	70	73	71	6.542857	20.21918	15.33803	8.802484	21.64574	30.74125	200	6	5.616438	5.943662	7.313084	12.2029	17.79528	12.73964	22.16267	2.033816	3.168428	2.143399	2.42444	NA
HO20191118task0004_V4_cell50_spiketimes.csv	Stim2	Stim3	Stim2+Stim3	50	250	8.70284261478854	0.7772	0.4517	0.4517	0.959815918323974	0.977685539946076	1.04499030381383	0.0408869719522289	0.249934872387131	0.0679371009238941	0.641241054736746	single	0.641241054736746	0.3408926	0.1848483	70	73	71	25.32857	21.45205	21.78873	24.31077	20.97336	22.76901	200	4.628571	4.438356	3.901408	5.403037	12.03395	9.971842	10.91871	17.11233	2.599928	2.246742	2.798659	2.533734	NA
