# Supplementary material for: Coordinated multiplexing of information about separate objects in visual cortex
Source: eLife. 2022 Nov 29;11:e76452. doi: 10.7554/eLife.76452 (PMC9708082; doi:10.7554/eLife.76452)
Supplement: Source data 1. — The file and folder names are informative regarding which analyses they relate to. Some analyses are based on multiple runs of the modeling code, with slight variations due to the probabilistic nature of the analysis. [file elife-76452-data1.zip › SourceData2022/model_comparison_considering_latency/README.txt]

There are multiple copies of the spike-count-distribution model comparison analysis 
in this folder because different variables were included for the output of different
runs of the model.  The values of the model output will not be precisely identical for
these different runs.

--Jennifer Groh, May 26, 2022
