# Supplementary material for: Coordinated multiplexing of information about separate objects in visual cortex
Source: eLife. 2022 Nov 29;11:e76452. doi: 10.7554/eLife.76452 (PMC9708082; doi:10.7554/eLife.76452)
Supplement: Source data 1. — The file and folder names are informative regarding which analyses they relate to. Some analyses are based on multiple runs of the modeling code, with slight variations due to the probabilistic nature of the analysis. [file elife-76452-data1.zip › SourceData2022/plots_and_outputs/condition_counts.xls]

## Sheet: Sheet1
	nA or B				nAB				nAB
	mean	std	min	max	mean	std	min	max	mean	std	min	max
spread_adjV1	20.9706	12.2924	6	56	17.8235	12.7623	6	59	17.8235	12.7623	6	59
spread_adjV4	72.8163	30.2513	5	136	72.2245	30.6589	6	132	72.2245	30.6589	6	132
spread_superV1	25.4068	15.4318	7	74	23.3051	12.1418	7	64	23.3051	12.1418	7	64
spread_superV4	131.344	42.0108	20	196	184.519	64.6164	20	270	184.519	64.6164	20	270
