# Supplementary material for: Coordinated multiplexing of information about separate objects in visual cortex
Source: eLife. 2022 Nov 29;11:e76452. doi: 10.7554/eLife.76452 (PMC9708082; doi:10.7554/eLife.76452)
Supplement: Source data 1. — The file and folder names are informative regarding which analyses they relate to. Some analyses are based on multiple runs of the modeling code, with slight variations due to the probabilistic nature of the analysis. [file elife-76452-data1.zip › SourceData2022/plots_and_outputs/condition_counts_May2022.txt]

Plaid V4 - number good winners
ans =
        1425
out of total
ans =
        1564
Adjacent V4 - number good winners
ans =
   288
out of total
ans =
   495
Plaid V4 - number good winners
ans =
        1425
out of total
ans =
        1564
Adjacent V4 - number good winners
ans =
   288
out of total
ans =
   495
Plaid V4 - number good winners
ans =
        1425
out of total
ans =
        1564
Adjacent V4 - number good winners
ans =
   288
out of total
ans =
   495
Plaid V4 - number good winners
ans =
        1425
out of total
ans =
        1564
Adjacent V4 - number good winners
ans =
   288
out of total
ans =
   495
Plaid V4 - number good winners
ans =
        1425
out of total
ans =
        1564
Adjacent V4 - number good winners
ans =
   288
out of total
ans =
   495
Plaid V4 - number good winners
ans =
        1425
out of total
ans =
        1564
Adjacent V4 - number good winners
ans =
   288
out of total
ans =
   495
Plaid V4 - number good winners
ans =
        1425
out of total
ans =
        1564
Adjacent V4 - number good winners
ans =
   288
out of total
ans =
   495
Plaid V4 - number good winners
ans =
        1425
out of total
ans =
        1564
Adjacent V4 - number good winners
ans =
   288
out of total
ans =
   495
Plaid V4 - number good winners
ans =
        1425
out of total
ans =
        1564
Adjacent V4 - number good winners
ans =
   288
out of total
ans =
   495
Plaid V4 - number good winners
ans =
        1425
out of total
ans =
        1564
Adjacent V4 - number good winners
ans =
   288
out of total
ans =
   495
